# Supplementary material for: Naïve pluripotency and genomic stability are coordinated in embryonic stem cells by a novel pluripotency regulator ZFP998
Source: Nucleic Acids Res. 2026 May 27;54(10):gkag546. doi: 10.1093/nar/gkag546 (PMC13213254; doi:10.1093/nar/gkag546)
Supplement: gkag546_Supplemental_Files [file gkag546_supplemental_files.zip]

Archive with 19 entries (19 files):
- 220526064504_Supplementary_Materials_.pdf
- Supplymental Data S1.Primers for PCR cloning or RT-PCR, and short hairpin RNA sequences or siRNA sequences used for gene knock down.xlsx
- Supplymental Data S10.Zfp998 interaction proteins.xlsx
- Supplymental Data S11.Zfp998 target genes expression rescued by Zfp998 and mutant Zfp998.xlsx
- Supplymental Data S12.Zfp998-rPSC and Klf4-rPSC have similar expression pattern of DDR and stem cell maintenance genes.xlsx
- Supplymental Data S13.Primed and naïve gene set.xlsx
- Supplymental Data S14.Peaks identified in ATAC and Zfp998 CUT Tag.zip
- Supplymental Data S15.Annotation of enhancers affected by Zfp998.xlsx
- Supplymental Data S16. List of sumit peak associated naive and primed genes in each cluster.xlsx
- Supplymental Data S17.Differentially expressed transcripts between H9-vector hESCs and H9-Zfp998 hESCs.xlsx
- Supplymental Data S18.Zfp998 binding sites in hESCs.xlsx
- Supplymental Data S2.Antibody information.xlsx
- Supplymental Data S3.mESC highly expressed genes.xlsx
- Supplymental Data S4. Differentially expressed transcripts between Zfp998 KO cells and EpiSC.xlsx
- Supplymental Data S5. Differentially expressed transcripts induced by transient Zfp998 knockdown..xlsx
- Supplymental Data S6.Differentially expressed transcripts between KD-C and Zfp998 KO ESC.xlsx
- Supplymental Data S7.Annotation of Zfp998 binding sites.xlsx
- Supplymental Data S8.Zfp998 regulates ESC identity gene expression.xlsx
- Supplymental Data S9.Zfp998 target genes.xlsx
