# Supplementary material for: Naïve pluripotency and genomic stability are coordinated in embryonic stem cells by a novel pluripotency regulator ZFP998
Source: Nucleic Acids Res. 2026 May 27;54(10):gkag546. doi: 10.1093/nar/gkag546 (PMC13213254; doi:10.1093/nar/gkag546)
Supplement: gkag546_Supplemental_Files [file gkag546_supplemental_files.zip › Supplymental Data S1.Primers for PCR cloning or RT-PCR, and short hairpin RNA sequences or siRNA sequences used for gene knock down.xlsx]

## Sheet: Primers for PCR or qRT-PCR
Supplymentary Data S1. Primers for PCR cloning or RT-PCR, and short hairpin RNA sequences or siRNA sequences used for gene knock down.
Gene		Primer sequence (5ʹ to 3ʹ)
Zfp998-isoform-L	Forward	5’-TCGCATGTCGTTGTACACTCC-3’
	Reverse	5’-TCTGGATCAGCCTGCTTCAGG-3’
Zfp998-isoform-S	Forward	5’-GGGAGCCAGATTCCATGACA-3’
	Reverse	5’-GAACTCTGATCCCGAGCCG-3’
Pou5f1 (mouse)	Forward	5’-ATCACTCACATCGCCAATCAGC-3’
	Reverse	5’-GCCGGTTACAGAACCATACTCG-3’
Sox2 (mouse)	Forward	5’-GGAGGAGAGCGCCTGTTTT-3’
	Reverse	5’-CTGGCGGAGAATAGTTGGGG-3’
Klf4(mouse)	Forward	5’-GTTGACTTTGGGGCTCAGGTA-3’
	Reverse	5’-CATGTCAGACTCGCCAGGT-3’
Nanog (mouse)	Forward	5’-ACCAGTGGTTGAAGACTAGCAATG-3’
	Reverse	5’-TGCAATGGATGCTGGGATAC-3’
Nr0b1 (mouse)	Forward	5’-TCTACTGATGAGCGCGAAGC-3’
	Reverse	5’-CGGGTGATTCTCCCCACAAA-3’
Esrrb (mouse)	Forward	5’-CTGAGCGCGCGGATGA-3’
	Reverse	5’-CAAATCACGCGGAAGACGAG-3’
Zfp42 (mouse)	Forward	5’-CCAAAAGCAACTCTCACCCC-3’
	Reverse	5’-AGGTACCTTCAGGGGAGGTC-3’
Dppa3 (mouse)	Forward	5’-AGTCGACCCAATGAAGGACC-3’
	Reverse	5’-CTTGACACCGGGGTTTAGGG-3’
Chk1 (mouse)	Forward	5’-TGGCAAAGGACTGCTTGTCG-3’
	Reverse	5’-GTCTATGGCCCGCTTCATGT-3’
Atm (mouse)	Forward	5’-GTGTGATTTTTCAGGGGATTTGGA-3’
	Reverse	5’-GGGAAAAGCTACGCAACGAC-3’
Atr (mouse)	Forward	5’-CTCCCAGCTTGTGACGGTAA-3’
	Reverse	5’-GCCCAGATCCACACCTGAATA -3’
Atrx (mouse)	Forward	5’-CAAAATGGCGTCGGCATAGG-3’
	Reverse	5’-CGCAGATAGTGCTGGATCGT-3’
Brca2 (mouse)	Forward	5’-TCTGCTAGAGCTCCATCCTGT-3’
	Reverse	5’-TGTGTAATGAAGGGTGGCCC-3’
RFP for PCR	Forward	5’-ACATCCTGTCCCCTCAGTTCA-3’
	Reverse	5’-TCACCTTGTAGATGAACTCGC-3’
GFP for PCR	Forward	5’-GTGGAGAGGGTGAAGGTGATG-3’
	Reverse	5’-CTTGAAGAAGTCGTGCCGCTT-3’
Dazl (mouse) for PCR	Forward	5’-TTGCTCCCTGGTATAAAGTAGAC-3’
	Reverse	5’-TAATACAAGATAGATCAACAAGGC-3’
Dppa3 (mouse) for PCR	Forward	5’-CGCATTGCAGCCGTACCTGTG-3’
	Reverse	5’-CCCGTTCAAACTCATTTCCTTCG-3’
Ddx4 (mouse) for PCR	Forward	5’-TGGAAATACTGGCAGAGCGATT-3’
	Reverse	5’-GGTAATTCTTCCTCGTGTCAAC-3’
Gapdh (mouse) for PCR	Forward	5’-CACATTGGGGGTAGGAACAC-3’
	Reverse	5’-AACTTTGGCATTGTGGAAGG-3’
Actb (mouse)	Forward	5’-GTGACGTTGACATCCGTAAAGA-3’
	Reverse	5’-GCCGGACTCATCGTACTCC-3’
ATM (human)	Forward	5’-TGCGTGGCTAACGGAGAAAA-3’
	Reverse	5’-ACTGTCACTGCACTCGGAAG-3’
ATR (human)	Forward	5’-ACAATGAGGCTGATGCGTGA-3’
	Reverse	5’-CACCTTGTAGTCGCTGCTCA-3’
SOX2 (human)	Forward	5’-CAACGGCAGCTACAGCATGA-3’
	Reverse	5’-CCGTTCATGTAGGTCTGCGA-3’
NANOG (human)	Forward	5’-AGGTCTCGTATTTGCTGCATCG-3’
	Reverse	5’-TTCCTTCTCCACCCCAACCA-3’
POU5F1 (human)	Forward	5’-TGTCATGCTGGATGTCAGGG-3’
	Reverse	5’-CTCTCCCCAGCTTGCTTTGA-3’
CHK1 (human)	Forward	5’-TGCGTTGTAAGATTTATTTTGGCT-3’
	Reverse	5’-CTTCAGCCCGGTCTTTTTGC-3’
KLF4 (human)	Forward	5’-GGACACACGGGATGATGCTC-3’
	Reverse	5’-TTCTCACCTGTGTGGGTTCG-3’
DPPA3 (human)	Forward	5’-TCGGAAGCTTTACTCCGTCG-3’
	Reverse	5’-TCATGCGTACGAACTCCGC-3’
BRCA2 (human)	Forward	5’-GGAAGGCCATGGAATCTGCT-3’
	Reverse	5’-ATCTGATGATGGACGCCAAA-3’
ATRX (human)	Forward	5’-TTGTACAGCCAGAGCCAGTG-3’
	Reverse	5’-ATGAAGCCCATCTTCTCCGC-3’
ACTB (human)	Forward	5’-CTTCGCGGGCGACGAT-3’
	Reverse	5’-CCACATAGGAATCCTTCTGACC-3’

## Sheet: Short hairpin RNA sequences or 
Gene	shRNA mir
shRNA sequences for pLKO.1 vector construction
Negative control shRNA	Forward	5'-CCGGTAAGGCTATGAAGAGATACCTCGAGGTATCTCTTCATAGCCTTATTTTTG-3'
	Reverse	5'-AATTCAAAAATAAGGCTATGAAGAGATACCTCGAGGTATCTCTTCATAGCCTTA-3'
Zfp998 shRNA1	Forward	5’-CCGGGGACACACTTCAGAACTTTGTCTCGAGACAAAGTTCTGAAGTGTGTCCTTTTTG-3’
	Reverse	5’-AATTCAAAAAGGACACACTTCAGAACTTTGTCTCGAGACAAAGTTCTGAAGTGTGTCC-3’
Zfp998 shRNA2	Forward	5’-CCGGGGACTATGAATATCACGATAGCTCGAGCTATCGTGATATTCATAGTCCTTTTTG-3’
	Reverse	5’-AATTCAAAAAGGACTATGAATATCACGATAGCTCGAGCTATCGTGATATTCATAGTCC-3’
siRNA sequences for gene knock down
Negative control siRNA	Anti-Sense sequence	ACGUGACACGUUCGGAGAATT
	Sense sequence	UUCUCCGAACGUGUCACGUTT
Pou5f1 siRNA-1	Anti-Sense sequence	UUCAUGUCCUGGGACUCCUTT
	Sense sequence	AGGAGUCCCAGGACAUGAATT
Pou5f1 siRNA-2	Anti-Sense sequence	UUACACAUGUUCUUAAGGCTT
	Sense sequence	GCCUUAAGAACAUGUGUAATT
sgRNA sequences for gene knock out
Zfp998	sgRNA1	CTATTTGCAGGGGGAGTGAG AGG
	sgRNA2	ATAAATGCAGTGAATGTGAAAGG
