# Supplementary material for: Naïve pluripotency and genomic stability are coordinated in embryonic stem cells by a novel pluripotency regulator ZFP998
Source: Nucleic Acids Res. 2026 May 27;54(10):gkag546. doi: 10.1093/nar/gkag546 (PMC13213254; doi:10.1093/nar/gkag546)
Supplement: gkag546_Supplemental_Files [file gkag546_supplemental_files.zip › Supplymental Data S10.Zfp998 interaction proteins.xlsx]

## Sheet: Sheet 1
ZFP998 interaction proteins
Gene.names	Majority.protein.IDs	log2(FLAG-ZFP998 mESC/WT mESC)	P value	adjusted P value
1810009J06Rik;Gm2663	Q9CPN7;F6R7E8	1.46496	0.105881	0.152682
2200002D01Rik	Q9D809	-4.96923	5.26247e-05	0.000401112
2210010C04Rik	Q9CPN9	-0.489024	0.527893	0.591956
ZFP998	K7N769	6.01825	5.51616e-06	9.23698e-05
Sept7	O55131	-3.95895	0.00949117	0.0205208
Sept11	Q8C1B7	-0.622942	0.42284	0.488051
Aars	Q8BGQ7	1.39196	0.0675532	0.106464
Aatf	Q9JKX4	1.57075	0.123558	0.172049
Abcc4	E9Q236	1.8801	0.0216948	0.0412925
Abce1	P61222	-1.37395	0.179631	0.235801
Abcf1	Q6P542	-1.38712	0.00156764	0.00466346
Abcf2	Q99LE6	2.81412	0.000446377	0.00179637
Abi1;Abi2	Q8CBW3;P62484	-0.485861	0.51457	0.578979
Abt1	Q9QYL7	0.0660347	0.935451	0.948061
Acin1	Q9JIX8	5.54524	1.89924e-05	0.000197595
Acot7	Q91V12	-0.42679	0.450274	0.513977
Acot8	P58137	1.62256	0.0130582	0.0268634
Acp1	Q9D358	-1.84682	0.186363	0.242904
Acta1;Actc1;Actg2;Acta2	P68134;P68033;P63268;P62737	4.87907	0.000127381	0.000755158
Actb;Actg1	P60710;P63260	0.921162	0.000369138	0.00154963
Actbl2	Q8BFZ3	3.13557	0.00340937	0.00890854
Actl6a	Q9Z2N8	1.75624	0.0893546	0.132907
Actn1	Q7TPR4	1.21212	0.126769	0.175315
Actn4	P57780	0.179353	0.671677	0.719064
Actr2	P61161	3.53497	0.00741836	0.0166035
Actr3	Q99JY9	1.94365	0.130936	0.179761
Adar	Q99MU3	2.19523	0.00870541	0.0189957
Adsl	P54822	0.0666134	0.944276	0.954666
Ago2	Q8CJG0	8.34344	4.33623e-06	8.33967e-05
Agps	Q8C0I1	0.305979	0.59691	0.651308
Agrn	A2ASQ1	0.577569	0.601132	0.654126
Ahctf1	Q8CJF7	1.36208	0.0607419	0.0982083
Ahcy	P50247	-1.51086	0.0349166	0.0614384
Ahcyl1;Ahcyl2	Q80SW1;Q68FL4	2.19867	0.00556344	0.0130339
Ahdc1	Q6PAL7	4.52851	0.000154672	0.000850337
Ahnak	E9Q616	4.94885	0.000131723	0.000768953
Ahsa1	Q8BK64	2.94488	0.00204533	0.00574521
Aifm1	Q9Z0X1	2.53853	0.00686945	0.0156025
Aimp1	P31230	-0.002517	0.998197	0.998197
Aimp2	Q8R010	1.79201	0.00736983	0.0165172
Ajuba	Q91XC0	-2.75018	0.00227654	0.00626523
Akap1	O08715	1.36906	0.110875	0.158639
Akap12	Q9WTQ5	1.71766	0.11965	0.168713
Akap8l	Q9R0L7	1.01547	0.062889	0.100695
Akap9	Q70FJ1	4.19315	0.000158919	0.000864643
Alb	P07724	5.27961	9.22121e-06	0.00012992
Aldh18a1	Q9Z110	1.27254	0.13631	0.186174
Aldh2	P47738	1.459	0.16969	0.224354
Aldoa;Aldoart1;Aldoart2	P05064;A6ZI46;A6ZI47	-0.652265	0.28772	0.350735
Alg13	Q9D8C3	4.02135	0.000246476	0.00116478
Alkbh2	Q6P6J4	1.57483	0.108329	0.155805
Alyref	O08583	3.05154	0.118552	0.167308
Anapc10	Q8K2H6	0.717888	0.199181	0.25758
Ankrd11	E9Q4F7	3.39469	0.000481652	0.00188334
Ankrd17	Q99NH0	1.17894	0.197421	0.255705
Ankrd28	Q505D1	-1.07784	0.0289456	0.0524956
Anp32c;Anp32a;Anp32b	Q64G17;O35381;Q9EST5	-3.02189	0.000548402	0.00207091
Anxa2	P07356	-4.02713	0.00092682	0.00310316
Ap2a1	P17426	3.48251	0.000318636	0.00141293
Ap2a2	P17427	4.12071	7.57811e-05	0.00051581
Ap2b1;Ap1b1	Q9DBG3;O35643	2.57884	0.000684889	0.00246799
Ap2m1	P84091	4.34263	0.00111486	0.00357361
Ap2s1	P62743	3.70856	0.00109947	0.00353797
Ap3b1	Q9Z1T1	1.28904	0.12044	0.169505
Ap3d1	O54774	-2.90696	0.00086218	0.0029403
Ap3m1	Q9JKC8	1.50474	0.0815961	0.123251
Ap3s1	Q9DCR2	-4.13225	0.00489872	0.0119506
Ap3s2	Q8BSZ2	-3.94943	0.000833362	0.00287163
Apex1	P28352	-2.39002	0.00203186	0.00572534
Api5	O35841	2.51656	0.00227058	0.00625924
Apobec3	Q99J72	6.32822	9.80744e-06	0.000134062
App	P12023	-5.37413	0.000223603	0.0010942
Arcn1	Q5XJY5	-2.82482	0.000921648	0.00309839
Arf2;Arf1;Arf3	Q8BSL7;P84078;P61205	0.434082	0.479503	0.543218
Arf4	P61750	-1.2231	0.101943	0.148428
Arf5	P84084	-1.92094	0.0160659	0.0318756
Arf6	P62331	2.38745	0.0754218	0.115721
Arg1	Q61176	-2.13871	0.0261359	0.0482464
Arglu1	Q3UL36	-2.23366	0.000923562	0.00309852
Arhgap23;Arhgap21	Q69ZH9;Q6DFV3	2.83775	0.0309852	0.0557666
Arhgdia	Q99PT1	0.0837138	0.928737	0.943053
Arhgef2	Q60875	0.183284	0.64874	0.697216
Arid5b	Q8BM75	3.47114	0.000190783	0.000979987
Arl1	P61211	1.08067	0.121881	0.17078
Arl6ip4	Q9JM93	-0.839081	0.574617	0.634034
Arpc1a	Q9R0Q6	3.21607	0.00115546	0.00366216
Arpc1b	Q9WV32	2.22574	0.0598296	0.0969227
Arpc2	Q9CVB6	1.67254	0.0750401	0.115251
Arpc4	P59999	2.72101	0.00420674	0.0105744
Ascc2	Q91WR3	-0.341393	0.522017	0.586162
Asf1a	Q9CQE6	2.11812	0.00989399	0.0212528
Asns	Q61024	2.81496	0.00336416	0.00881826
Ass1	P16460	-0.19876	0.809264	0.839726
Atad3	Q925I1	1.19429	0.210732	0.269359
Atic	Q9CWJ9	-0.838761	0.500557	0.564748
Atl2	Q6PA06	-1.51199	0.0119775	0.0249942
Atp1a1	Q8VDN2	1.5078	0.0996627	0.146007
Atp2a2	O55143	0.813365	0.175487	0.231096
Atp5a1	Q03265	-0.39231	0.280348	0.344254
Atp5b	P56480	0.440497	0.561324	0.621023
Atp5c1	Q91VR2	-1.73168	0.00277564	0.0074649
Atp5f1	Q9CQQ7	1.68031	0.0969355	0.14277
Atp5o	Q9DB20	-2.77803	0.0455881	0.0770201
Atp6v1a	P50516	1.57095	0.0698437	0.109499
Atp6v1h	Q8BVE3	-1.32052	0.124782	0.173145
Atrx	Q61687	-0.978748	0.298323	0.361749
Atxn10	P28658	-3.84173	0.000223248	0.0010942
Atxn2	O70305	6.08466	1.17968e-05	0.000150395
Atxn2l	Q7TQH0	10.3983	2.85852e-08	5.90998e-06
Atxn7l3	A2AWT3	-4.37802	0.000214953	0.00107088
AU015836	B2RUM3	-2.03622	0.0027622	0.00744085
AU019823	E9PUQ3	-3.85885	0.00181343	0.00523457
Aurka	P97477	3.49142	0.000341416	0.00146676
Aurkb	O70126	2.66477	0.00270184	0.00730202
Bag6	Q9Z1R2	-3.58621	0.00386084	0.00990052
Baz2a	Q91YE5	2.70587	0.00526828	0.0125378
Bcas2	Q9D287	1.44684	0.0720058	0.112039
Bclaf1	Q8K019	7.00216	2.51775e-06	6.55548e-05
Blm	O88700	3.66724	0.000177527	0.000924393
Blmh	Q8R016	-1.84488	0.183343	0.239345
Bod1l	E9Q6J5	-2.44868	0.00983569	0.0211551
Bop1	P97452	1.35527	0.0481607	0.0810353
Brd2	Q7JJ13	-5.96844	3.1231e-06	7.07618e-05
Brd3	Q8K2F0	-3.93841	0.000435903	0.00176712
Brd7	O88665	-1.27953	0.114199	0.162552
Brd9	Q3UQU0	-0.0790474	0.89562	0.918447
Bsg	P18572	-2.64091	0.00258027	0.00700782
Btbd16	E9Q173	-0.821635	0.703561	0.74598
Btf3	Q64152	-5.16372	3.80531e-05	0.000327912
Btf3l4	Q9CQH7	-2.915	0.0259707	0.0481026
Bub1b	Q9Z1S0	0.34896	0.683639	0.729039
Bub3	Q9WVA3	-1.8853	0.00530981	0.0125823
Bud13	Q8R149	0.363158	0.525692	0.589888
Bud31	Q6PGH1	-0.736125	0.557617	0.618578
Bysl	O54825	3.2591	0.00152441	0.00457601
Cacna1a	P97445	4.18347	5.62953e-05	0.000412869
Cacybp	Q9CXW3	-4.53124	5.40526e-05	0.000404539
Cad	B2RQC6	0.79501	0.166715	0.220774
Calml3	P0DP28;P0DP27;P0DP26;Q9D6P8	-0.299554	0.694935	0.738704
Calr	P14211	-0.0784459	0.953043	0.962352
Calu	O35887	-4.45081	0.00169902	0.0049826
Camsap3	Q80VC9	0.628653	0.517859	0.582283
Cand1	Q6ZQ38	-1.43642	0.00084565	0.00289587
Canx	P35564	0.0874985	0.909897	0.928994
Cap1	P40124	-1.53946	0.102401	0.148701
Caprin1	Q60865	9.12226	9.50245e-06	0.000130975
Caprin2	Q05A80	2.95094	0.0009627	0.00318461
Capza1	P47753	4.23307	0.000106426	0.000659164
Capza2	P47754	3.72655	0.00833273	0.0183032
Capzb	P47757	1.42661	0.307672	0.370101
Cars	Q9ER72	0.337173	0.771631	0.806239
Casc3	Q8K3W3	5.38915	8.94206e-06	0.000127502
Casp8ap2	Q9WUF3	-1.23799	0.0359269	0.0628817
Cat	P24270	-3.35229	0.026909	0.0492577
Cbll1	Q9JIY2	4.36735	5.90677e-05	0.000426629
Cbx3	P23198	0.325249	0.60569	0.658399
Cbx5	Q61686	0.623213	0.408208	0.474474
Ccar2	Q8VDP4	0.583272	0.478105	0.542005
Ccdc112	A0AUP1	2.2871	0.0676057	0.106464
Ccdc124	Q9D8X2	-4.5606	0.000260427	0.0012168
Ccdc132	Q8CI71	-0.737281	0.0971896	0.14289
Ccdc137	Q8R0K4	-2.15438	0.0244337	0.0455105
Ccdc43	Q9CR29	-5.67767	3.56154e-05	0.000316709
Ccdc47	Q9D024	-1.23972	0.00558426	0.0130642
Ccdc59	Q8R2N0	-3.28532	0.0190788	0.0368649
Ccnb1	P24860	2.12517	0.0177895	0.0348212
Ccnh	Q61458	-3.38628	0.000662584	0.00239806
Ccnk	O88874	0.871148	0.236181	0.298201
Ccnt2	Q7TQK0	0.561653	0.554268	0.615688
Cct2	P80314	-1.31664	0.0226072	0.042881
Cct3	P80318	-0.946436	0.149478	0.201497
Cct4	P80315	-2.51629	0.00843809	0.0184611
Cct5	P80316	-0.520596	0.384121	0.449507
Cct6a	P80317	0.603573	0.552758	0.614423
Cct7	P80313	-0.660141	0.261079	0.32468
Cct8	P42932	-0.832865	0.109595	0.157233
Cd3eap	Q76KJ5	-0.354295	0.789134	0.820898
Cdc20	Q9JJ66	1.36904	0.0628758	0.100695
Cdc37	Q61081	0.0798168	0.941143	0.95208
Cdc40	Q9DC48	-0.203155	0.736813	0.776227
Cdc5l	Q6A068;A0A1W2P7S8;A0A1W2P855;A0A1W2P7Z8;A0A1W2P7H4;A0A1W2P6Q8	3.85342	0.00290971	0.00778747
Cdc73	Q8JZM7	1.90151	0.0756485	0.115854
Cdca2	Q14B71	0.904467	0.353181	0.417855
Cdh1	P09803	2.0619	0.0770274	0.117422
Cdk1	P11440	1.39417	0.0217754	0.0413982
Cdk11b	P24788	-1.78914	0.0189233	0.0367082
Cdk12	Q14AX6	-0.712441	0.309891	0.371689
Cdk13	Q69ZA1	3.5024	0.00916239	0.0198879
Cdk9	Q99J95	2.0422	0.027351	0.0499323
Cdkn2aip	Q8BI72	5.12271	1.18207e-05	0.000150395
Cds2	Q99L43	1.01179	0.263192	0.326301
Cebpz	P53569	-2.02149	0.00344652	0.00896311
Celf1	P28659	2.11149	0.122374	0.171031
Cenpq	Q9CPQ5	2.0204	0.101739	0.148261
Cenpu	Q8C4M7	0.302682	0.610939	0.663054
Cenpv	Q9CXS4	4.26195	9.74775e-05	0.000624914
Cfap20	Q8BTU1	-1.17323	0.376395	0.441843
Cfdp1	O88271	-0.888248	0.276541	0.340327
Cfl1;Cfl2	P18760;P45591	-1.72899	0.00433167	0.0108268
Cggbp1	Q8BHG9	-0.679691	0.474846	0.539313
Chd1l	Q9CXF7	-2.57118	0.0176279	0.0345458
Chd2	E9PZM4	4.42352	2.57186e-05	0.000247317
Chd4	Q6PDQ2	-2.58923	0.00582797	0.0135386
Cherp	Q8CGZ0	4.07489	0.000472686	0.00186593
Chtop	Q9CY57	4.29809	0.000790102	0.00275702
Chuk	Q60680	3.72503	0.000221079	0.00109071
Cir1	Q9DA19	-0.0957211	0.846687	0.874117
Ckap2l	Q7TS74	2.49646	0.0114513	0.024128
Ckap4	Q8BMK4	2.76513	0.0534062	0.0885108
Ckb	Q04447	-3.3395	0.000310535	0.00138977
Clasp1	Q80TV8	-1.37035	0.214662	0.27417
Clk1;Clk4	P22518;O35493	2.95385	0.00174385	0.005096
Clk2	O35491	1.86303	0.0149264	0.0299252
Clpx	Q9JHS4	6.51135	1.03069e-06	4.4863e-05
Clstn1	Q9EPL2	-4.38999	7.93961e-05	0.000531665
Clstn3	Q99JH7	-0.584753	0.504251	0.568141
Cltc	Q68FD5	1.59243	0.101147	0.147529
Clu	Q06890	-4.34917	0.000297594	0.0013412
Cmas	Q99KK2	2.89224	0.000523605	0.00200757
Cnn3	Q9DAW9	0.100506	0.922645	0.938533
Cnot1	Q6ZQ08	0.835962	0.252109	0.31551
Coil	Q5SU73	5.37973	4.09532e-05	0.000342104
Col18a1	P39061	3.94184	0.00461607	0.0114468
Copa	Q8CIE6	-0.232018	0.690167	0.734106
Copb1	Q9JIF7	1.49543	0.0636055	0.101646
Copb2	O55029	-0.0571045	0.932181	0.945906
Copg1	Q9QZE5	0.568526	0.584359	0.641677
Cops2	P61202	-0.502257	0.713961	0.754082
Cops3	O88543	-1.64782	0.0227761	0.0431519
Cops4	O88544	-1.97396	0.0207291	0.0396827
Cops5	O35864	-1.50804	0.0333779	0.0591082
Cops6	O88545	-1.29267	0.102958	0.149379
Cops7a	Q9CZ04	0.164426	0.885035	0.910354
Cops7b	Q8BV13	-1.87843	0.0747785	0.115162
Cops8	Q8VBV7	0.877356	0.23848	0.300416
Coro1b	Q9WUM3	0.949089	0.103836	0.150319
Coro1c	Q9WUM4	0.95425	0.364072	0.428594
Coro2b	Q8BH44	1.40502	0.174925	0.230538
Cpsf1	Q9EPU4	4.27937	7.71142e-05	0.000520599
Cpsf2	O35218	4.88502	0.000320812	0.00141499
Cpsf3	Q9QXK7	4.09558	0.000980159	0.00322945
Cpsf4	Q8BQZ5	3.17373	0.00843508	0.0184611
Cpsf6	Q6NVF9	-0.119619	0.816717	0.846397
Cpsf7	Q8BTV2	4.0621	0.00143813	0.00438061
Cpvl	Q9D3S9	-3.13278	0.0477585	0.0806047
Csde1	Q91W50	7.04424	5.38205e-07	2.78185e-05
Cse1l	Q9ERK4	0.433457	0.76697	0.801877
Csnk1a1	Q8BK63	3.98062	0.00189933	0.00543511
Csnk1d	Q9DC28	1.73762	0.0357894	0.0627073
Csnk1e	Q9JMK2	2.34753	0.00329208	0.00864301
Csnk2a1	Q60737	1.68228	0.0500395	0.0836859
Csnk2a2	O54833	2.23241	0.00746858	0.0166899
Cstf3	Q99LI7	0.817861	0.274483	0.338297
Ctbp2	P56546	3.90661	0.000132635	0.000768953
Ctc1	Q5SUQ9	0.980941	0.26332	0.326301
Ctcf	Q61164	1.23574	0.137696	0.187757
Cth	Q8VCN5	2.92417	0.00171404	0.00501773
Ctnna1	P26231	4.28498	0.000700327	0.00249642
Ctnnb1	Q02248	2.8544	0.00245176	0.00669176
Ctnnd1	P30999	-1.09671	0.0616632	0.0994064
Ctps1	P70698	-0.442324	0.493405	0.557752
Cttn	Q60598	-1.4638	0.0122549	0.0254005
Cul1	Q9WTX6	3.66636	0.000530685	0.00201782
Cul4b	A2A432	-1.50732	0.062163	0.100017
Cwc25	Q9DBF7	0.968447	0.0280437	0.0510841
Cwf19l2	Q8BG79	-1.30093	0.0181844	0.0355245
Cyc1	Q9D0M3	1.37358	0.0744811	0.114918
Cyfip1	Q7TMB8	-0.48544	0.344834	0.408564
Cyr61	P18406	0.919343	0.367992	0.432901
D10Jhu81e	Q9D172	-0.369135	0.667916	0.715964
D2Wsu81e	Q3UHX9	0.216845	0.599136	0.652814
D8Ertd738e	Q8R1F0	-2.41773	0.000773629	0.00271673
Dap	Q91XC8	-3.92626	0.000141656	0.000807926
Dars	Q922B2	2.79337	0.00499164	0.0120528
Dazl	Q64368	5.24464	4.96251e-05	0.000390857
Dbil5	O09035	-3.59268	0.0494679	0.0828976
Dbn1	Q9QXS6	2.12693	0.0302019	0.0546542
Dcaf13	Q6PAC3	2.37565	0.0613175	0.0990422
Dcaf7	P61963	3.58604	0.000177725	0.000924393
Ddb1	Q3U1J4	-0.605865	0.420959	0.486219
Ddx1	Q91VR5	9.21881	7.76401e-06	0.000118094
Ddx10	Q80Y44	0.266014	0.882483	0.908293
Ddx17	Q501J6	2.30212	0.000352837	0.00149788
Ddx18	Q8K363	0.556181	0.174483	0.23014
Ddx19b;Ddx19a	Q8BZY3;Q61655	0.0373574	0.958514	0.966986
Ddx20	Q9JJY4	5.26099	1.88349e-05	0.000197595
Ddx21	Q9JIK5	3.35369	3.59918e-05	0.000318345
Ddx23	D3Z0M9	0.918664	0.285581	0.348739
Ddx24	Q9ESV0	3.14667	0.000648545	0.00237608
Ddx27	Q921N6	-1.05227	0.0331229	0.0589089
Ddx39a;Ddx39b	Q8VDW0;Q9Z1N5	2.17998	0.006189	0.0142175
Ddx3x;D1Pas1	Q62167;P16381	4.49467	4.43034e-06	8.42273e-05
Ddx3y	Q62095	6.84857	2.02957e-06	5.88933e-05
Ddx41	Q91VN6	-1.50193	0.00179342	0.00520407
Ddx46	Q569Z5	-2.97495	0.014028	0.0284342
Ddx47	Q9CWX9	1.02049	0.40934	0.475122
Ddx49	Q4FZF3	3.43994	0.000135001	0.000775316
Ddx5	Q61656	3.60824	1.02183e-05	0.000138534
Ddx50	Q99MJ9	2.71443	0.00396767	0.010143
Ddx51	Q6P9R1	3.51319	0.000128594	0.00075962
Ddx56	Q9D0R4	-1.12823	0.100826	0.14719
Ddx6	P54823	8.37265	2.74591e-06	6.67901e-05
Def6	Q8C2K1	0.766528	0.193153	0.251159
Dek	Q7TNV0	0.512032	0.446128	0.51038
Denr	Q9CQJ6	-1.38939	0.0761553	0.116523
Dhcr7	O88455	1.27092	0.0322178	0.057609
Dhrs4	Q99LB2	2.87572	0.000832238	0.00287163
Dhx15	O35286	3.03347	0.000334876	0.00144723
Dhx16	G3X8X0	1.46461	0.257531	0.320992
Dhx29	Q6PGC1	4.78846	5.84432e-05	0.00042397
Dhx30	Q99PU8	7.99533	2.56759e-07	1.93539e-05
Dhx33	Q80VY9	2.50125	0.0030289	0.00802854
Dhx35	A2ACQ1	-1.65663	0.0159702	0.0317484
Dhx36	Q8VHK9	2.77582	0.122964	0.171631
Dhx37	Q6NZL1	1.62426	0.0283612	0.0515489
Dhx38	Q80X98	4.69892	5.34256e-05	0.000403348
Dhx40	Q6PE54	2.56339	0.00199915	0.0056523
Dhx57	Q6P5D3	1.49483	0.0898915	0.133346
Dhx8	A2A4P0	2.27977	0.00835048	0.0183179
Dhx9	O70133	7.33394	4.09553e-06	8.15064e-05
Diaph3	Q9Z207	0.253858	0.737031	0.776227
Dido1	Q8C9B9	6.44879	5.52879e-06	9.23698e-05
Dimt1	Q9D0D4	0.876141	0.126735	0.175315
Dis3	Q9CSH3	1.59619	0.0192008	0.0370141
Dkc1	Q9ESX5	-1.47356	0.0676504	0.106464
Dlgap5	Q8K4R9	0.580171	0.533967	0.597148
Dnaja1	P63037	-0.0148508	0.977158	0.983102
Dnaja2	Q9QYJ0	-0.689999	0.241026	0.302931
Dnaja3	Q99M87	2.9136	0.01021	0.0218465
Dnajb11	Q99KV1	1.71722	0.0147791	0.0296657
Dnajb6	O54946	-1.2113	0.0554225	0.0914858
Dnajc2	P54103	2.53496	0.039791	0.0684141
Dnajc21	E9Q8D0	1.9145	0.0775676	0.118028
Dnajc9	Q91WN1	3.58976	0.000471419	0.00186593
Dnmt1	P13864	3.38205	0.000131099	0.000768925
Dnttip2	Q8R2M2	-0.793133	0.186225	0.242904
Dock6	Q8VDR9	1.1289	0.270422	0.334039
Dppa2	Q9CWH0	1.05883	0.0655775	0.104193
Drg1	P32233	0.084999	0.893121	0.917529
Drosha	Q5HZJ0	4.06497	0.000155387	0.000850337
Dsg1b;Dsg1a;Dsg1c	Q7TSF1;Q61495;Q7TSF0	-4.3903	0.000116267	0.000701844
Dsp	E9Q557	-3.86511	0.0425625	0.0724263
Dstn	Q9R0P5	1.35697	0.0543811	0.0899464
Dus3l	Q91XI1	1.47144	0.120518	0.169505
Dvl2	Q60838	5.78229	7.10695e-05	0.000491836
Dync1i2	O88487	0.794935	0.306102	0.369287
Dynll2;Dynll1	Q9D0M5;P63168	2.65282	0.000650639	0.00237608
Dyrk1a	Q61214	2.40883	0.00414591	0.0104928
Ebna1bp2	Q9D903	-1.06162	0.446197	0.51038
Ect2	Q07139	0.610607	0.25112	0.314899
Edc4	Q3UJB9	1.83639	0.0774189	0.117911
Edf1	Q9JMG1	-5.86704	1.75706e-05	0.000192112
Eed	Q921E6	4.00043	0.000555596	0.00208854
Eef1a1	P10126	-0.37216	0.28499	0.348649
Eef1d	P57776	1.74149	0.0895551	0.132966
Eef1e1	Q9D1M4	2.2939	0.00595033	0.0137841
Eef1g	Q9D8N0	-0.60176	0.238176	0.300261
Eef2	P58252	-0.462903	0.299842	0.363325
Eftud2	O08810	0.71948	0.308211	0.37048
Ehd1	Q9WVK4	2.95691	0.0281055	0.0511403
Ehmt1	Q5DW34	1.54147	0.181242	0.237539
Ehmt2	Q9Z148	2.42554	0.00340656	0.00890854
Eif1ax;Eif1a	Q8BMJ3;Q60872	-3.05862	7.81112e-06	0.000118094
Eif2a	Q8BJW6	3.44027	0.00157137	0.00466461
Eif2d	Q61211	1.16812	0.138358	0.188482
Eif2s1	Q6ZWX6	-0.566594	0.150846	0.203011
Eif2s2	Q99L45	-1.25554	0.0140514	0.0284467
Eif2s3x;Eif2s3y	Q9Z0N1;Q9Z0N2	-0.76652	0.103119	0.149482
Eif3a	P23116	2.21203	0.00235454	0.00644769
Eif3b	Q8JZQ9	2.74898	0.00775266	0.0172047
Eif3c	Q8R1B4	2.79275	0.00528605	0.012562
Eif3d	O70194	0.827214	0.0573167	0.0938632
Eif3e	P60229	1.66998	0.204809	0.26338
Eif3f	Q9DCH4	2.51655	0.0189802	0.0367603
Eif3g	Q9Z1D1	3.75766	0.000314965	0.00140041
Eif3h	Q91WK2	0.460818	0.614188	0.665706
Eif3i	Q9QZD9	1.11236	0.0659882	0.104645
Eif3j1;Eif3j2	Q3UGC7;Q66JS6	-2.63637	0.0750455	0.115251
Eif3l	Q8QZY1	0.0885232	0.935155	0.948061
Eif4a1	P60843	1.50118	0.00481105	0.0118063
Eif4a2	P10630	3.27166	0.000356806	0.0015055
Eif4a3;Gm8994	Q91VC3;A0A0N4SVP8;E9PV04	2.38229	0.00116944	0.00369839
Eif4b	Q8BGD9	-0.014917	0.991056	0.993458
Eif4e	P63073	4.98134	1.80495e-05	0.000195124
Eif4e2	Q8BMB3	1.29356	0.0315304	0.0566247
Eif4g1	Q6NZJ6	7.3243	2.39149e-06	6.51038e-05
Eif4g2	Q62448	2.23402	0.0211883	0.0404682
Eif4g3	Q80XI3	2.40397	0.00832795	0.0183032
Eif5a2;Eif5a	Q8BGY2;P63242	1.32602	0.220941	0.281228
Eif5b	Q05D44	-1.04697	0.0243459	0.045398
Eif6	O55135	3.21122	0.00491438	0.0119595
Elavl1	P70372	6.02919	0.000681771	0.00246212
Elavl2	Q60899	4.76777	1.14944e-05	0.000148529
Elp3	Q9CZX0	2.12875	0.016813	0.0331845
Elp4	Q9ER73	0.199335	0.847164	0.874117
Eno1	P17182	-0.253225	0.596967	0.651308
Ep300	B2RWS6	10.9005	4.25824e-08	7.8257e-06
Epb41l1;Epb41l3;Epb41l2	Q9Z2H5;Q9WV92;O70318	0.659345	0.307547	0.370101
Epb41l5	Q8BGS1	-0.472571	0.38454	0.449507
Eppk1	Q8R0W0	0.843583	0.341943	0.40572
Eprs	Q8CGC7	3.38207	0.000286457	0.00130165
Ercc3	P49135	0.762171	0.262715	0.326224
Erh	P84089	3.83043	8.21417e-06	0.000120232
Eri1	Q7TMF2	2.28716	0.00155114	0.0046394
Esf1	Q3V1V3	-4.90969	0.000237406	0.00112513
Espl1	P60330	3.67613	0.00023448	0.00111787
Esrrb	Q61539	5.28769	5.46399e-06	9.23698e-05
Etf1	Q8BWY3	-3.17331	0.00434041	0.0108281
Etfa	Q99LC5	1.46463	0.182348	0.23857
Ewsr1	Q61545	6.58138	1.07055e-06	4.4863e-05
Exosc10	P56960	2.42833	0.00405109	0.0103085
Exosc4	Q921I9	1.06464	0.0931487	0.137684
Exosc9	Q9JHI7	2.66959	0.0111708	0.0235671
Ezh2	Q61188	3.3972	0.000789888	0.00275702
Faf2	Q3TDN2	-0.420552	0.661121	0.710061
FAM120A	Q6A0A9	7.86382	1.06478e-07	1.46762e-05
Fam133b	Q9CVI2	-3.95611	0.00028637	0.00130165
Fam168a	Q8BGZ2	3.40049	0.000457623	0.00183091
Fam169a	Q5XG69	0.666578	0.399802	0.465357
Fam204a	Q8C6C7	-1.36437	0.127989	0.176854
Fam207a	P58468	-1.80386	0.0197666	0.0380162
Fam208a	Q69ZR9	2.61237	0.00671624	0.0153012
Fam32a	Q9CR80	-2.15689	0.00286101	0.00766954
Fam60a	Q8C8M1	2.91566	0.000938433	0.00312937
Fam76a	Q922G2	-2.43297	0.0360311	0.0629973
Fam76b	Q80XP8	-0.345124	0.579113	0.638143
Fam83d	Q9D7I8	3.33889	0.00112797	0.00359601
Fam83h	Q148V8	0.172868	0.821497	0.850818
Fam98a	Q3TJZ6	9.66303	5.84145e-06	9.66176e-05
Fam98b	Q80VD1	3.44208	0.000492407	0.00191183
Far1	Q922J9	-2.42848	0.00482641	0.0118265
Farsa	Q8C0C7	2.35649	0.0739222	0.114269
Farsb	Q9WUA2	2.49943	0.00449427	0.0111782
Fbl	P35550	4.76749	0.00632157	0.0144618
Fbxo11	Q7TPD1	5.81261	1.85506e-05	0.000197342
Fbxo22	Q78JE5	0.415456	0.53371	0.597148
Fbxo28	Q8BIG4	0.672804	0.252179	0.31551
Fbxo5	Q7TSG3	-0.255454	0.833412	0.862078
Fen1	P39749	-0.960886	0.202745	0.261372
Fermt2	Q8CIB5	0.637995	0.304384	0.367483
Fgb	Q8K0E8	-3.07273	0.111844	0.159749
Fgf4	P11403	-1.60142	0.201749	0.260698
Fgg	Q8VCM7	-2.64349	0.035495	0.0623236
Fhl1	P97447	-3.6756	0.000880736	0.00299125
Fip1l1	Q9D824	-0.744195	0.0938919	0.138658
Fkbp3	Q62446	-5.38439	3.95994e-05	0.000337229
Fkbp4	P30416	-0.13818	0.896235	0.918447
Flii	Q9JJ28	5.17495	3.80647e-05	0.000327912
Flna	Q8BTM8	-2.24189	0.123954	0.172286
Flnc	Q8VHX6	-2.91941	0.033659	0.0594787
Fmr1	P35922	6.96677	2.95237e-06	6.96657e-05
Fn1	P11276	-0.954614	0.43336	0.497417
Fnbp1l	Q8K012	-5.47073	0.00047415	0.00186725
Frg1	P97376	-1.53823	8.21008e-05	0.000546366
Fscn1	Q61553	-2.20712	0.0248892	0.0462547
Ftsj3	Q9DBE9	0.348388	0.429596	0.494125
Fubp3	Q3TIX6	3.42017	0.000352818	0.00149788
Fus	P56959	5.04668	3.64773e-05	0.000319225
Fxr1	Q61584	9.16211	1.29958e-05	0.000156898
Fxr2	Q9WVR4	8.04817	5.81484e-05	0.000423689
G3bp1	P97855	9.72668	3.5468e-07	2.17275e-05
G3bp2	P97379	9.59236	1.57131e-07	1.73263e-05
Galk1	Q9R0N0	-2.9348	0.00933635	0.0202125
Ganab	Q8BHN3	-1.34192	0.160923	0.21396
Gar1	Q9CY66	4.15482	4.10702e-06	8.15064e-05
Gars	Q9CZD3	2.85961	0.0125515	0.0259828
Gart	Q64737	-0.622633	0.626998	0.677371
Gas2l3	Q3UWW6	1.054	0.148984	0.200995
Gcn1l1	E9PVA8	1.02013	0.307486	0.370101
Gdf3	Q07104	3.05979	0.00241319	0.00659737
Gdi2	Q61598	0.510275	0.398249	0.463875
Gemin2	Q9CQQ4	5.74816	5.23288e-06	9.11071e-05
Gemin4	Q6P6L6	4.99827	1.34771e-05	0.000159036
Gemin5	Q8BX17	6.79959	1.21738e-06	4.4863e-05
Get4	Q9D1H7	-3.61482	0.000651444	0.00237608
Gfpt2	Q9Z2Z9	3.50015	0.000134112	0.000772899
Ggct	Q9D7X8	-0.961892	0.317406	0.379876
Gigyf2	Q6Y7W8	1.67903	0.0852341	0.127581
Gja1	P23242	1.63563	0.0117142	0.0245567
Gjb3	P28231	1.94724	0.0106688	0.0226815
Gkap1	Q9JMB0	0.440755	0.677433	0.723821
Gldc	Q91W43	3.20999	0.000189863	0.000978299
Gltscr2	Q8BK35	5.42048	9.26879e-06	0.00012992
Glud1	P26443	0.790393	0.423782	0.488798
Glul	P15105	-3.11214	0.00269258	0.0072889
Glyr1	Q922P9	7.26475	2.8083e-07	1.93539e-05
Gm10226;2610021A01Rik;Zfp790;Zkscan7;Zfp948;Zfp53;Zfp677;Zfp493;Zfp708;Zfp40;Zfp273;Zfp85;Zfp773;3110052M02Rik;B020011L13Rik;Zfp51;Znf354c;Zscan21;Zfp62	O88253;E9Q0Q3;Q80ZX2;E9PVW1;Q6DFU8;Q9Z117;Q6PEP4;E9Q1L8;F8VPP0;B1B1D3;F6VWU8;Q7M6W8;Q7TMC9;Q9CZ29;E9PUT0;A0A087WQI7;Q3U4L8;Q571J5;Q07231;Q8C827	4.56157	6.26583e-05	0.000446711
Gm10881	P01642	2.49646	0.0120382	0.025014
Gm13697;Gm13695;Cwc22	A2AK42;A2AK44;Q8C5N3	2.66171	0.000830636	0.00287163
Gm14295;Gm6710;Gm14403	A2BG91;A2ART0;A2BFU4	2.41582	0.0110473	0.0233661
Gm17067;Zfp936;Gm5595;Gm6871	E9Q6S4;Q3ULA8;Q6NVD6;L7N248	3.12044	0.0142087	0.0286601
Gm3839;Gapdh	S4R1W1;A0A1D5RLD8;P16858	-1.22199	0.00493735	0.0119742
Gm8300;Gm2016;Gm2056;Gm6803;Gm2035;Gm5039;Gm5662;Gm4027;Gm2075	Q3UTA4;Q3TQZ4;J3QQ02;J3QPI8;J3QP87;J3QNT6;A0A1Y7VNG9;A0A1Y7VLT7;Q8BX20;Q3UT53;J3QMW5;A0A1Y7VK80;A0A1Y7VJE9	-2.55571	0.000890938	0.0030197
Gmps	Q3THK7	1.22858	0.111548	0.159465
Gnai3;Gnat1;Gnat3;Gnat2;Gnao1;Gnai1;Gnai2;Gnal;Gnas	Q9DC51;P20612;Q3V3I2;P50149;P18872;B2RSH2;P08752;Q8CGK7;Q6R0H7	1.23396	0.221038	0.281228
Gnb2;Gnb1	P62880;P62874	0.242876	0.744619	0.78346
Gnb2l1	P68040	1.52725	0.0073183	0.016424
Gnl2	Q99LH1	4.05952	0.000300084	0.00134875
Gnl3	Q8CI11	1.67168	0.00555024	0.0130214
Gnl3l	Q6PGG6	-0.526878	0.204934	0.26338
Gnpda1	O88958	-2.31802	0.000147108	0.000827605
Gnpda2	Q9CRC9	-2.62263	0.0571809	0.0938266
Gpatch1	Q9DBM1	-1.61437	0.123576	0.172049
Gpatch4	Q3TFK5	-3.00038	0.000950273	0.00316028
Gpc4	P51655	-0.0296694	0.976549	0.983087
Gphn	Q8BUV3	-2.35573	0.013835	0.0281465
Gprasp2	Q8BUY8	-0.426567	0.612308	0.664103
Gps1	Q99LD4	-1.29185	0.0642478	0.102474
Gpx4	O70325	1.05382	0.130841	0.179761
Grwd1	Q810D6	1.84701	0.151439	0.203312
Gspt1;Gspt2	Q8R050;Q149F3	2.76308	0.0063179	0.0144618
Gstp1;Gstp2;BC021614	P19157;P46425;F6RWR5	-2.71435	0.0729918	0.113148
Gtf2e1	Q9D0D5	1.8987	0.0267355	0.049025
Gtf2e2	Q9D902	-2.44179	0.0189312	0.0367082
Gtf2f1	Q3THK3	-6.45437	6.75464e-06	0.000108468
Gtf2h1	Q9DBA9	-0.414109	0.546091	0.608239
Gtf2h2	Q9JIB4	0.609551	0.385418	0.450112
Gtf2h3	Q8VD76	1.3366	0.136905	0.186833
Gtf2h4	O70422	0.681663	0.384554	0.449507
Gtf2i	Q9ESZ8	1.52822	0.0333449	0.0591082
Gtf3c3	Q3TMP1	1.90344	0.0139439	0.0283024
Gtpbp1	O08582	3.42865	0.000657592	0.00239046
Gtpbp4	Q99ME9	2.74657	0.000279546	0.0012808
Gtse1	Q8R080	5.21479	5.19044e-05	0.000399709
H1f0	P10922	2.884	0.0158501	0.0315477
H1fx	Q80ZM5	0.74282	0.458509	0.522656
H2afv;H2afz	Q3THW5;P0C0S6	-1.19555	0.00100033	0.00327687
H2afx;Hist2h2ab	P27661;Q64522	-0.281021	0.666593	0.715009
H2afy;H2afy2	Q9QZQ8;Q8CCK0	1.01925	0.130963	0.179761
H3f3a;Hist1h3b;Hist1h3a;H3f3c	P84244;P84228;P68433;P02301	-4.4142	0.000410744	0.00167746
Hadha	Q8BMS1	0.436348	0.412451	0.478061
Hars2	Q99KK9	0.474535	0.621615	0.671994
Hat1	Q8BY71	1.36425	0.0801346	0.12171
Hbs1l	Q69ZS7	-3.5064	0.00299989	0.00796439
Hdac1	O09106	2.58635	0.0068768	0.0156025
Hdlbp	Q8VDJ3	3.62671	0.000113778	0.000694423
Hells	Q60848	2.65495	0.000660133	0.00239443
Helz	Q6DFV5	-1.11068	0.547981	0.609933
Hexim1	Q8R409	-3.1664	0.00603007	0.0139493
Higd1a	Q9JLR9	-2.46206	0.0154886	0.0309024
Hirip3	Q8BLH7	0.492531	0.460223	0.523888
Hist1h1a	P43275	1.04292	0.0120087	0.0249942
Hist1h1b	P43276	1.37697	9.84553e-05	0.00062777
Hist1h1c	P15864	0.66563	0.0324767	0.0579466
Hist1h1d	P43277	-0.738239	0.277551	0.341315
Hist1h1e	P43274	0.320829	0.316823	0.379454
Hist1h1t	Q07133	1.10423	0.116078	0.16466
Hist1h2aa;H2afj;Hist2h2ac;Hist1h2ak;Hist2h2aa1;Hist3h2a;Hist1h2af;Hist1h2ah	C0HKE1;C0HKE3;C0HKE8;C0HKE9;C0HKE6;C0HKE4;C0HKE5;C0HKE2;C0HKE7;Q8CGP4;Q8R1M2;Q64523;Q8CGP7;Q6GSS7;Q8BFU2;Q8CGP5;Q8CGP6	-0.761498	0.597387	0.651337
Hist1h2bp;Hist1h2bk;Hist1h2bb;Hist1h2bf;Hist1h2bc;Hist2h2bb;Hist1h2bh;Hist1h2bm;Hist3h2ba;Hist3h2bb;Hist1h2ba	Q8CGP2;Q8CGP1;Q64475;P10853;Q6ZWY9;Q64525;Q64478;P10854;Q9D2U9;Q8CGP0;P70696	-1.02456	0.00730049	0.016424
Hist1h4a	P62806	0.068171	0.753919	0.791735
Hjurp	Q6PG16	3.90357	6.07046e-05	0.000434655
Hk2	O08528	1.03385	0.0645115	0.102697
Hmga1	P17095	-3.30968	0.000524348	0.00200757
Hmgb1	P63158	-3.19788	0.000687777	0.00247301
Hmgb2	P30681	-3.79843	3.97579e-05	0.000337229
Hmgn1	P18608	-2.83751	0.00267489	0.00725291
Hmgn2	P09602	0.25634	0.849081	0.875549
Hmmr	Q00547	3.06343	0.0100536	0.0215398
Hnrnpa0	Q9CX86	6.91605	1.84448e-05	0.000197342
Hnrnpa1	P49312	4.72622	4.55346e-07	2.59704e-05
Hnrnpa2b1	O88569	5.24907	2.57246e-07	1.93539e-05
Hnrnpa3	Q8BG05	3.40527	0.000154856	0.000850337
Hnrnpab	Q99020	2.42745	0.000692602	0.0024785
Hnrnpc	Q9Z204	3.14868	0.00033512	0.00144723
Hnrnpd	Q60668	3.37436	7.07066e-05	0.000491381
Hnrnpdl	Q9Z130	3.33419	0.0003497	0.00149459
Hnrnpf	Q9Z2X1	4.56218	1.24848e-05	0.000154103
Hnrnph1	O35737	6.00745	1.91133e-05	0.000197595
Hnrnph3	D3Z3N4	5.26234	1.91144e-05	0.000197595
Hnrnpk	P61979	2.51675	0.000558922	0.00209628
Hnrnpl	Q8R081	5.35216	2.19738e-06	6.1601e-05
Hnrnpll	Q921F4	4.80466	1.0785e-05	0.000141575
Hnrnpm	Q9D0E1	8.91348	1.97233e-09	1.17502e-06
Hnrnpr	Q8VHM5	5.03909	1.84545e-06	5.65254e-05
Hnrnpu	Q8VEK3	2.77431	0.000103198	0.000646553
Hnrnpul1	Q8VDM6	5.44281	7.17415e-05	0.000494418
Hnrnpul2	Q00PI9	5.42964	0.000123364	0.000736622
Hsd17b10	O08756	1.72667	0.0416432	0.0710814
Hsp90aa1	P07901	-0.650265	0.207626	0.266006
Hsp90ab1	P11499	-0.570175	0.0580399	0.0949536
Hsp90b1	P08113	-1.26667	0.0645041	0.102697
Hspa14	Q99M31	3.46923	0.000584917	0.00217503
Hspa1a;Hspa1b	Q61696;P17879	-2.32884	0.001349	0.00413962
Hspa4	Q61316	-0.559962	0.255825	0.319347
Hspa5	P20029	-0.836727	0.0966317	0.14245
Hspa8	P63017	-0.51406	0.0888742	0.132377
Hspa9	P38647	0.962119	0.0810236	0.12261
Hspb1	P14602	2.41041	0.0367162	0.0639248
Hspbp1	Q99P31	0.695525	0.264	0.326838
Hspd1	P63038	-0.432363	0.610904	0.663054
Hspg2	Q05793	1.05499	0.0307309	0.0553842
Hsph1	Q61699	1.16093	0.160824	0.21396
Htra1	Q9R118	-3.61233	0.000690422	0.00247713
Huwe1	Q7TMY8	1.37013	0.385616	0.450112
Iap	P03975	5.5641	4.88666e-06	8.9806e-05
Iars	Q8BU30	2.67722	0.00155045	0.0046394
Idh1	O88844	0.661736	0.292865	0.355652
Idh2	P54071	1.01682	0.0840288	0.126579
Idh3b	Q91VA7	0.842575	0.202672	0.261372
Ifitm2	Q99J93	3.94985	0.00100351	0.00327687
Igf2bp1	O88477	6.03528	1.99657e-07	1.93539e-05
Igf2bp2	Q5SF07	6.03597	3.41637e-06	7.24446e-05
Igf2bp3	Q9CPN8	7.58962	2.59942e-07	1.93539e-05
Igfbp3	P47878	-3.56013	0.00283725	0.00761821
Igh-3	P01867	6.88953	1.33487e-05	0.000158839
Ighg;Igh-1a	P01863;P01865	12.0604	1.15923e-09	1.17502e-06
Ighg1	P01869	6.40601	4.57689e-06	8.51613e-05
Ighm	P01872	2.1147	0.00504538	0.0120943
Ighv1-31;Ighv1-42;Ighv1-34;Ighv1-26;Ighv1-18	A0A075B5V1;P01756;A0A075B5V6;P01757;P06330;A0A075B5V2;A0A075B5V0;A0A075B5U4	8.7473	2.79812e-08	5.90998e-06
Ighv1-5	A0A075B5T5	4.3254	0.000268801	0.00124815
Ighv2-9-1	A0A075B697;P01820;P01819	1.54193	0.0484176	0.0813023
Ighv5-15;Ighv5-12	A0A075B5Q9;A0A075B5Q4;P18525	3.44933	0.0040286	0.0102829
Ighv6-3	A0A075B5T2	3.31965	0.00053603	0.00202882
Ighv6-6	A0A075B5T3;P01800;P01799;P01798;P01797;P01796;P01802	6.09383	5.17672e-06	9.11071e-05
Ighv7-1	P01790;P01794;P01791;P01788;P01787;A0A075B5S2;P01786;P01789;P01793;P01792	5.40742	7.0779e-06	0.000111494
Igkv1-110;Igkv1-35;Igkv1-99	A0A140T8M9;A0A140T8M0;A0A0B4J1I0;A0A075B5N0;A0A075B5K8;A0A140T8N1;P01631	5.60626	4.23871e-06	8.24803e-05
Igkv1-135;Igkv1-133	A0A0B4J1H7;A0A0B4J1H8	11.0104	2.84163e-09	1.17502e-06
Igkv14-126	A0A140T8P9;A0A075B5K0;P01638;P01637	3.94842	7.28371e-05	0.000499886
Igkv2-109	A0A075B5K6;P03976	4.85441	0.000113428	0.000694423
Igkv4-53	A0A075B677	2.01494	0.00515064	0.0122932
Igkv4-57-1	A0A075B5M4	2.31608	0.00486005	0.0118913
Igkv4-61;Igkv4-71;Igkv4-62	A0A075B5M2;L7N239;J3QNZ9	3.29395	0.000526109	0.00200966
Igkv4-72	A0A0B4J1I4	2.39799	0.00164313	0.00484445
Igkv5-39;Igkv5-45	A0A075B5M7;A0A0B4J1J1	0.884565	0.251802	0.31551
Igkv5-43	A0A0B4J1J2	4.67078	3.4714e-05	0.000313514
Igkv8-27	A0A075B5N4	5.77024	7.9967e-06	0.000118094
Igkv8-28	A0A075B5N3;A0A140T8P7;A0A140T8P5;A0A140T8M3	2.6366	0.0554176	0.0914858
Ik	Q9Z1M8	-0.483382	0.349863	0.414225
Ikbkap	Q7TT37	1.03994	0.273088	0.33708
Ilf2	Q9CXY6	5.07576	0.00104937	0.00340993
Ilf3	Q9Z1X4	5.38983	1.2477e-06	4.4863e-05
Ilk	O55222	-3.3786	0.102038	0.148435
Immt	Q8CAQ8	-0.86996	0.370086	0.435055
Imp3	Q921Y2	-0.248168	0.801434	0.832123
Imp4	Q8VHZ7	-0.639275	0.291535	0.354297
Impa2	Q91UZ5	0.328417	0.581682	0.640547
Impdh2	P24547	2.3104	0.00198708	0.0056278
Incenp	Q9WU62	1.85373	0.00425153	0.0106708
Ing5;Ing4	Q9D8Y8;Q8C0D7	-1.25483	0.072352	0.112366
Ipo11	Q8K2V6	1.72488	0.0146098	0.0294332
Ipo5	Q8BKC5	-0.755221	0.5768	0.636018
Ipo7	Q9EPL8	-1.10065	0.0412633	0.0705634
Ipo9	Q91YE6	-1.00994	0.413107	0.478487
Iqgap1	Q9JKF1	0.968725	0.596301	0.651308
Isg20l2	Q3U1G5	2.41895	0.00491684	0.0119595
Itpk1	Q8BYN3	2.1444	0.00304789	0.00806594
Jarid2	Q62315	5.59172	6.98823e-06	0.00011114
Jmjd1c	Q69ZK6	3.87493	0.000193162	0.000989059
Jup	Q02257	-2.22214	0.0510399	0.0851009
Kars	Q99MN1	-0.0110608	0.981466	0.986236
Kat6b	Q8BRB7	2.46168	0.00218152	0.00607481
Kctd12	Q6WVG3	-2.27192	0.0626785	0.100651
Kdelr2;Kdelr1	Q9CQM2;Q99JH8	-1.02654	0.355753	0.420297
Kdm2b	Q6P1G2	0.947528	0.190505	0.248106
Khdrbs1	Q60749	3.03388	0.00107395	0.00347615
Khsrp	Q3U0V1	3.01894	0.00187232	0.00538578
Kiaa0020	Q8BKS9	4.047	4.66513e-05	0.000376396
Kiaa1429	A2AIV2	5.35228	7.35702e-06	0.000114797
Kif14	L0N7N1	2.05622	0.0047776	0.0117592
Kif18a;Kif18b	Q91WD7;Q6PFD6	2.37021	0.00142572	0.0043508
Kif20a	P97329	2.28849	0.00503866	0.0120943
Kif22	Q3V300	4.34614	8.59629e-05	0.000559774
Kif23	E9Q5G3	5.54812	6.03731e-06	9.88684e-05
Kif24	Q6NWW5	0.93357	0.109131	0.156823
Kif2a	P28740	2.85614	0.0230873	0.0435421
Kif2c	Q922S8	5.605	0.000183869	0.000953354
Kifc1	Q9QWT9	5.25204	3.55928e-05	0.000316709
Klf4	Q60793	5.46149	1.10217e-05	0.000143542
Klf5	Q9Z0Z7	2.70855	0.00414889	0.0104928
Klhdc4	Q921I2	-5.18414	8.70773e-06	0.00012524
Knop1	Q9Z2Q2	0.966568	0.110376	0.158108
Kntc1	Q8C3Y4	-0.456997	0.424187	0.488924
Kpna1	Q60960	3.84476	0.000824531	0.00285907
Kpna2	P52293	1.11405	0.0621232	0.100017
Kpna3	O35344	0.00519791	0.993398	0.995203
Kpna4	O35343	1.66285	0.01299	0.0267607
Kpna6	O35345	0.791571	0.36284	0.427449
Kpnb1	P70168	1.03847	0.155468	0.207877
Krcc1	Q99JT5	-2.28811	0.0135987	0.0278026
Krr1	Q8BGA5	3.51603	0.00610385	0.0140806
Krt76	Q3UV17	-1.23421	0.120103	0.169209
Krtcap2	Q5RL79	2.3445	0.0366906	0.0639248
Ktn1	Q61595	1.7682	0.116895	0.165535
L1td1	Q587J6	10.1483	1.33584e-07	1.6996e-05
Lamb1	P02469	8.45025	3.6349e-05	0.000319225
Lamb2	Q61292	-0.227408	0.727896	0.767819
Lamc1	P02468	-4.6112	0.000373629	0.00156056
Lap3	Q9CPY7	1.46813	0.0203621	0.0390255
Larp1	Q6ZQ58	8.74841	5.40868e-08	8.94596e-06
Larp4	Q8BWW4	4.41959	5.95399e-05	0.000428169
Larp4b	Q6A0A2	3.16156	0.000234219	0.00111787
Larp7	Q05CL8	-1.28217	0.0176213	0.0345458
Lars	Q8BMJ2	4.96304	0.000164254	0.000883242
Las1l	A2BE28	3.0005	0.00420073	0.0105744
Lbr	Q3U9G9	1.29288	0.0131558	0.0270308
Ldha	P06151	-3.54272	0.000232317	0.00111701
Leng1	Q9DB98	-0.0676558	0.923551	0.938878
Leng8	Q8CBY3	2.34196	0.0082454	0.0181596
Lig1	P37913	3.20071	0.00775979	0.0172047
Lig3	P97386	4.58691	0.000132963	0.000768953
Lima1	Q9ERG0	2.88809	0.0518517	0.0861072
Limd2	Q8BGB5	1.65021	0.0324338	0.0579324
Lin28a	Q8K3Y3	6.00995	3.02901e-06	6.96657e-05
Llgl2	Q3TJ91	3.62907	0.00770608	0.0171315
Llph	Q9D945	3.60271	0.000966017	0.00318921
Lmna	P48678	-3.45287	8.27332e-05	0.000547363
Lmnb1	P14733	-2.1232	0.00418212	0.0105445
Lpl	P11152	-2.11742	0.0228128	0.0431721
Lrpprc	Q6PB66	1.61348	0.0266068	0.0488431
Lrrc40	Q9CRC8	1.13444	0.123311	0.171971
Lrrc47	Q505F5	0.240448	0.786911	0.819617
Lrrc59	Q922Q8	-0.931967	0.0572482	0.0938439
Lrrfip2	Q91WK0	1.48806	0.0238375	0.0446514
LRWD1	Q8BUI3	1.65583	0.0442003	0.074905
Lsg1	Q3UM18	-0.979247	0.102292	0.148674
Lsm11	Q8BUV6	1.06822	0.141562	0.192078
Lsm12	Q9D0R8	8.79859	6.56436e-08	9.87041e-06
Lsm14a	Q8K2F8	3.89553	0.000109582	0.000673784
Lsm14b	Q8CGC4	4.28562	5.64137e-05	0.000412869
Lsm2	O35900	-0.124778	0.903576	0.924252
Lsm4	Q9QXA5	1.28013	0.144855	0.1961
Ltv1	Q6NSQ7	-2.29423	0.000272809	0.00126041
Luc7l	Q9CYI4	0.358281	0.501674	0.565623
Luc7l2	Q7TNC4	-0.345972	0.510888	0.575227
Luc7l3	Q5SUF2	0.738695	0.168528	0.222996
Luzp1	Q8R4U7	3.2472	0.00129759	0.00400414
Lyar	Q08288	-0.359209	0.274131	0.338116
Macf1	Q9QXZ0	4.56525	4.47809e-05	0.000366671
Maged1	Q9QYH6	1.10241	0.0970397	0.142797
Magohb;Magoh	Q9CQL1;P61327	3.21848	0.00719869	0.0162437
Map1a	Q9QYR6	8.07693	2.38579e-07	1.93539e-05
Map4	P27546	-1.0249	0.161128	0.214043
Map4k1	P70218	-4.69789	1.86127e-05	0.000197342
Map4k4;Mink1;Tnik	P97820;Q9JM52;P83510	0.527412	0.645225	0.694793
Map7	O88735	2.21502	0.0241558	0.0450944
Map9	Q3TRR0	-2.22654	0.0225731	0.0428656
Mapk1	P63085	-0.38859	0.585424	0.641677
Mapre3;Mapre2	Q6PER3;Q8R001	-1.36496	0.17291	0.228247
Mapt	P10637	-1.07141	0.303101	0.366469
Mark2	Q05512	4.7884	5.20066e-05	0.000399709
Mark3	Q03141	2.18805	0.01466	0.0294983
Mars	Q68FL6	3.59265	0.00536877	0.0127038
Mat2a	Q3THS6	2.21535	0.00731693	0.016424
Matr3	Q8K310	6.18155	1.51009e-05	0.000174663
Max	P28574	-2.42534	0.00480523	0.0118063
Maz;Patz1;Vezf1	P56671;Q5NBY9;Q5SXC4	1.20868	0.222766	0.282992
Mcm10	Q0VBD2	1.30943	0.0439003	0.0744729
Mcm3	P25206	1.82585	0.0910907	0.134883
Mcm4	P49717	1.85787	0.0328572	0.0584992
Mcm5	P49718	1.85417	0.0361602	0.0631563
Mcm6	P97311	1.14279	0.182461	0.23857
Mcm7	Q61881	3.9459	0.00476852	0.0117543
Mdk	P12025	-4.20716	5.2199e-05	0.000399709
Me2	Q99KE1	5.08519	1.6808e-05	0.00018658
Med19	Q8C1S0	-1.76069	0.00403971	0.0102954
Melk	Q61846	3.59918	0.000910849	0.00306832
Mesdc2	Q9ERE7	-3.4673	0.000288509	0.00130738
Metap1	Q8BP48	3.04524	0.000844442	0.00289587
Metap2	O08663	1.16477	0.0714114	0.111429
Mex3a	G3UYU0	2.86463	0.00615156	0.0141514
Mina	Q8CD15	4.77261	0.000104286	0.000650905
Mios	Q8VE19	0.699826	0.195783	0.25398
Mitd1	Q8VDV8	3.37607	0.00071477	0.00254243
Mki67	E9PVX6	5.32081	0.00328217	0.00863069
Mkrn1	Q9QXP6	5.77004	3.25218e-06	7.17215e-05
Mkrn2	Q9ERV1	0.900934	0.359909	0.424903
Mllt10	O54826	1.78133	0.126746	0.175315
Mllt4	Q9QZQ1	-0.483274	0.493681	0.557752
Mms19	Q9D071	-0.944698	0.218127	0.278381
Mmtag2	Q99LX5	0.255605	0.697759	0.740753
Mnat1	P51949	-1.80124	0.0369304	0.0642301
Morc1	Q9WVL5	1.8191	0.0779659	0.118525
Morc2a	Q69ZX6	0.977277	0.157577	0.210356
Morc3	F7BJB9	0.821217	0.247973	0.311426
Morf4l1	P60762	-0.459572	0.541179	0.603687
Morf4l2	Q9R0Q4	-0.289667	0.76047	0.796142
Mov10	P23249	9.92568	1.31087e-08	4.33637e-06
Mpg	Q04841	1.66111	0.0172768	0.0340188
Mphosph10	Q810V0	-2.53795	0.0765582	0.116815
Mphosph8	Q3TYA6	1.77998	0.0559917	0.0922413
Mprip	P97434	6.37105	1.96331e-06	5.79877e-05
Mrpl11	Q9CQF0	1.83208	0.0597768	0.0969227
Mrpl14	Q9D1I6	1.26531	0.206557	0.264841
Mrpl16	Q99N93	1.68296	0.180718	0.23704
Mrpl24	Q9CQ06	2.91612	0.00109214	0.00352126
Mrpl33	Q9CQP0	-0.579746	0.268984	0.332511
Mrpl34	Q99N91	-4.94405	6.32986e-05	0.000447596
Mrpl37	Q921S7	0.953644	0.128394	0.177265
Mrpl40	Q9Z2Q5	-3.52524	0.035414	0.0622473
Mrpl46	Q9EQI8	-2.61169	0.00379932	0.00977307
Mrps15	Q9DC71	-2.18019	0.0515102	0.085626
Mrps24	Q9CQV5	-0.00979541	0.989976	0.992978
Mrps33	Q9D2R8	-2.9207	0.0316892	0.056848
Mrps9	Q9D7N3	0.921539	0.237715	0.299909
Mrto4	Q9D0I8	0.160922	0.795995	0.827515
Msh2	P43247	3.60358	0.000255925	0.00120256
Msh6	P54276	5.12741	0.000155256	0.000850337
Msi2	Q920Q6	1.38231	0.126418	0.175268
Msn	P26041	-1.69667	0.296117	0.359338
Msto1	Q2YDW2	3.40562	0.00306255	0.00809178
Mtcl1	Q3UHU5	3.82435	8.22522e-05	0.000546366
Mtdh	Q80WJ7	-0.816266	0.0191878	0.0370141
Mtf2	Q02395	3.61186	0.000256815	0.00120332
Mthfd1	Q922D8	0.926305	0.324016	0.387227
Mum1	Q6DID5	2.41623	0.0661121	0.104723
Mybbp1a	Q7TPV4	1.37241	0.00145572	0.00442276
Mybl2	P48972	-5.3615	0.000437869	0.00177075
Mycbp	Q9EQS3	1.60602	0.0116277	0.0244064
Myef2	Q8C854	5.60161	1.42077e-05	0.000165489
Myh10	Q61879	7.77036	4.45515e-05	0.000366608
Myh9	Q8VDD5	4.22081	0.0054502	0.0128231
Myl12b;Myl9	Q3THE2;Q9CQ19	1.85476	0.220125	0.280498
Myo10	F8VQB6	2.02358	0.00577973	0.0134454
Myo18a	Q9JMH9	7.34046	4.10616e-07	2.42557e-05
Myo1b	P46735	1.40775	0.0691489	0.108616
Myo1e	E9Q634	3.43735	0.000324782	0.00142491
N4bp2	F8VQG7	3.79407	0.000413981	0.00168651
Naa15;Naa16	Q80UM3;Q9DBB4	0.37532	0.64739	0.696218
Naa40	Q8VE10	1.68093	0.0852319	0.127581
Naca	P70670	-3.19918	5.5703e-05	0.000411307
Nacc1	Q7TSZ8	2.13506	0.00325715	0.00857853
Nap1l1	P28656	0.987063	0.0964569	0.142319
Nars	Q8BP47	6.03556	0.00128096	0.00396762
Nat10	Q8K224	-2.4052	0.000572215	0.00214127
Ncbp1	Q3UYV9	7.47123	3.49732e-07	2.17275e-05
Nccrp1	G3X9C2	-0.105549	0.903301	0.924252
Nckap1	P28660	0.484823	0.684993	0.729542
Ncl	P09405	2.0489	0.000227658	0.00110424
Ncoa5	Q91W39	3.89944	0.000106805	0.000659164
Ndufa4	Q62425	1.12207	0.0843062	0.126651
Ndufs2	Q91WD5	-0.748846	0.284025	0.347725
Nedd4	P46935	3.24721	0.000895705	0.00302964
Neil1	Q8K4Q6	0.911824	0.121094	0.169881
Nemf	Q8CCP0	-1.34832	0.00778564	0.0172389
Nfatc2ip	O09130	3.19027	0.000314796	0.00140041
Nfx1	B1AY10	5.58194	1.27121e-05	0.000155746
Ngdn	Q9DB96	-0.183281	0.850864	0.87684
Nhp2	Q9CRB2	-0.811273	0.274783	0.338415
Nhp2l1	Q9D0T1	0.979199	0.0812086	0.122778
Nid1	P10493	-2.37114	0.015477	0.0309024
Nid2	O88322	3.33797	0.00156229	0.00465591
Nifk	Q91VE6	4.59287	0.000401806	0.0016491
Nipsnap3a;Nipsnap3b	B1AWZ3;Q9CQE1	-1.90774	0.256492	0.319938
Nkap;Nkapl	Q9D0F4;Q5SZT7	-2.8145	0.00690211	0.0156385
Nmd3	Q99L48	3.14818	0.00102464	0.00333612
Nme1	P15532	-3.11955	0.00615167	0.0141514
Nme2	Q01768	-2.06608	0.00248468	0.00677045
Nmt1	O70310	-1.20282	0.0565199	0.0930188
Nmt2	O70311	0.785357	0.418304	0.48349
No66	Q9JJF3	4.29933	0.00013035	0.000767258
Nob1	Q8BW10	0.927105	0.285696	0.348739
Noc4l	Q8BHY2	0.626599	0.542147	0.604252
Nol10	Q5RJG1	3.55035	0.00131415	0.00404769
Nol12	Q8BG17	1.62173	0.264731	0.327498
Nol6	Q8R5K4	3.99134	0.00157367	0.00466461
Nol7	Q9D7Z3	-1.10419	0.0882769	0.131778
Nol9	Q3TZX8	2.238	0.00373199	0.00961481
Nolc1	E9Q5C9	2.62518	0.00493452	0.0119742
Nom1	Q3UFM5	2.08449	0.00749338	0.0167036
Nono	Q99K48	6.59058	1.56135e-07	1.73263e-05
Nop14	Q8R3N1	-1.53011	0.00903504	0.0196373
Nop16	Q9CPT5	-0.242177	0.751894	0.790612
Nop2	Q922K7	-1.23109	0.0999458	0.146163
Nop56	Q9D6Z1	1.32656	0.0270223	0.0493865
Nop58	Q6DFW4	0.437448	0.208931	0.26747
Nosip	Q9D6T0	1.98887	0.0216524	0.0412592
Npat	Q8BMA5	0.648505	0.584814	0.641677
Npm1	Q61937	0.743673	0.123685	0.172056
Nr5a2	P45448	5.51497	4.60618e-05	0.000373462
Nrd1	Q8BHG1	-2.72616	0.00363265	0.00937349
Nrf1	Q9WU00	-1.33588	0.146224	0.197593
Nsa2	Q9CR47	0.880967	0.337879	0.401474
Nsd1	O88491	6.5951	1.21256e-06	4.4863e-05
Nsf	P46460	-1.38221	0.114851	0.163199
Nsrp1	Q5NCR9	-0.962678	0.161906	0.214749
Nsun2	Q1HFZ0	1.71088	0.0808611	0.122589
Nsun5	Q8K4F6	3.22918	0.00253461	0.00689513
Nub1	P54729	1.51228	0.0394618	0.0680602
Nucb1	Q02819	-5.78094	7.89844e-05	0.000531058
Nucb2	P81117	-5.39765	1.04213e-05	0.000139007
Nucks1	Q80XU3	-7.50142	1.27943e-06	4.50251e-05
Nudc	O35685	-1.83793	0.0260456	0.0481335
Nudt21	Q9CQF3	3.50795	0.00100296	0.00327687
Nudt5	Q9JKX6	1.83096	0.0387782	0.067021
Nufip1	Q9QXX8	2.23366	0.0637792	0.101825
Nufip2	Q5F2E7	9.28566	4.94272e-06	8.9838e-05
Numa1	E9Q7G0	-1.78248	0.0318974	0.0571331
Nup155	Q99P88	1.02549	0.152229	0.204206
Nup214	Q80U93	-1.33713	0.110408	0.158108
Nup93	Q8BJ71	-1.05359	0.206182	0.264771
Nusap1	Q9ERH4	2.98286	0.00155891	0.00465423
Nvl	Q9DBY8	-2.51596	0.00226735	0.00625924
Nxf1	Q99JX7	5.39714	2.26881e-05	0.000227431
Nynrin	Q5DTZ0	1.1961	0.0355433	0.0623421
Obscn	A2AAJ9	-0.667621	0.354401	0.418998
Odc1	P00860	0.302579	0.662192	0.710749
Ogt	Q8CGY8	3.02488	0.00220158	0.00610975
Ola1	Q9CZ30	0.998328	0.280356	0.344254
Olfr143	P34985	-3.17234	0.0248779	0.0462547
Olfr77	Q8VEY9	1.8883	0.0764081	0.116801
Orc1	Q9Z1N2	1.35907	0.0264281	0.048623
Otud4	B2RRE7	6.83055	4.12777e-06	8.15064e-05
Otud6a	Q6IE21	6.12552	1.35575e-05	0.000159036
Pa2g4	P50580	-1.52304	0.0319172	0.0571331
Pabpc1	P29341	8.48796	1.56988e-05	0.000177848
Pabpc4	Q6PHQ9	7.91798	3.24776e-07	2.14872e-05
Pafah1b3	Q61205	-1.5858	0.0307393	0.0553842
Paics	Q9DCL9	-1.42483	0.0514093	0.0855442
Paip1	Q8VE62	2.77414	0.031202	0.0560957
Pak1ip1	Q9DCE5	0.431354	0.343718	0.407534
Papd5	Q68ED3	1.99556	0.0156686	0.031224
Parn	Q8VDG3	2.11195	0.00924226	0.020035
Parp1	P11103	3.11268	6.33237e-05	0.000447596
Parp2	O88554	4.4731	0.000173515	0.000914735
Parvb	Q9ES46	-2.73598	0.138456	0.188482
Pawr	Q925B0	-6.2053	2.34229e-05	0.00022952
Pbrm1	Q8BSQ9	1.2726	0.135851	0.1857
Pcbp1	P60335	-0.387062	0.464451	0.528337
Pcbp2	Q61990	0.0357127	0.982669	0.986305
Pcdhgc4	Q91XX0	-1.87873	0.139526	0.189783
Pcid2	Q8BFV2	2.22614	0.0106426	0.0226656
Pcna	P17918	2.04848	0.13466	0.184529
Pdap1	Q3UHX2	-3.65128	0.000652201	0.00237608
Pdcd11	Q6NS46	4.63243	2.14963e-05	0.000217389
Pdhb	Q9D051	2.18945	0.00753032	0.0167633
Pdia3	P27773	-5.59352	0.000773552	0.00271673
Pdia5	Q921X9	-4.24485	0.000122043	0.000731372
Pdia6	Q922R8	0.522299	0.673579	0.720481
Pdk3	Q922H2	3.56823	0.000142902	0.000809565
Pdlim7	Q3TJD7	0.273524	0.684437	0.729419
Pds5a	Q6A026	2.80387	0.000635349	0.00234046
Pds5b	Q4VA53	-0.69347	0.28359	0.34745
Pdzd7	E9Q9W7	3.345	0.0345632	0.0609462
Peg10	Q7TN75	-2.39076	4.05494e-05	0.000342104
Pes1	Q9EQ61	-0.691992	0.0837039	0.126204
Pf4	Q9Z126	-4.4567	0.0335119	0.059282
Pfkl	P12382	1.13001	0.0570542	0.0937175
Pfkp	Q9WUA3	1.74951	0.00466567	0.0115524
Pgam1	Q9DBJ1	-0.158987	0.774836	0.808567
Pgam5	Q8BX10	1.90962	0.100178	0.146374
Pgd	Q9DCD0	-1.54195	0.150622	0.202873
Pgk1;Pgk2	P09411;P09041	-2.02016	0.0485732	0.0814808
Pgrmc1	O55022	2.3383	0.00969949	0.0209438
Pgrmc2	Q80UU9	-1.6896	0.0149549	0.029946
Phb	P67778	-0.0718159	0.936992	0.949041
Phb2	O35129	-1.65691	0.034696	0.0611152
Phf10	Q9D8M7	1.53095	0.071681	0.111639
Phf3	B2RQG2	3.50532	0.0012915	0.0039928
Phf6	Q9D4J7	-1.76715	0.0120534	0.0250141
Phgdh	Q61753	0.828589	0.15723	0.210064
Picalm	Q7M6Y3	0.17389	0.787596	0.819814
Pinx1	Q9CZX5	-0.841723	0.151394	0.203312
Pisd	Q8BSF4	1.26714	0.22922	0.290299
Pithd1	Q8BWR2	-4.46476	0.000322056	0.0014167
Pkm	P52480	-1.42568	0.00993155	0.0213058
Pkp2	Q9CQ73	1.02209	0.153841	0.206202
Pkp4	Q68FH0	3.27008	0.000605754	0.00223642
Plaa	P27612	1.1793	0.11763	0.166148
Plec	Q9QXS1	6.78828	1.81037e-06	5.64973e-05
Plekha7	Q3UIL6	4.40969	1.65297e-05	0.00018473
Plk1	Q07832	3.46919	0.0108437	0.0230231
Plrg1	Q922V4	4.65219	5.46226e-05	0.000406963
Pml	Q60953	1.26904	0.20494	0.26338
Pnlip	Q6P8U6	0.0383781	0.982727	0.986305
Pnn	O35691	5.1868	2.34235e-05	0.00022952
Pno1	Q9CPS7	0.654757	0.250756	0.314681
Poldip3	Q8BG81	3.19448	0.000281556	0.00128645
Polr1c	P52432	3.40858	0.0137238	0.0279546
Polr1d	P97304	-3.67833	0.000162332	0.00087744
Polr2a	P08775	4.0137	0.00017515	0.000916768
Polr2b	Q8CFI7	2.67332	0.0079141	0.0174765
Polr2h	Q923G2	0.943486	0.124636	0.173087
Polr3b	P59470	1.2343	0.0661642	0.104723
Pop1	Q8K205	2.5802	0.00747716	0.0166899
Pou5f1	P20263	6.913	4.90637e-07	2.70504e-05
Ppia	P17742	-0.19523	0.695388	0.73871
Ppib	P24369	-2.55869	3.11498e-05	0.000286232
Ppil2	Q9D787	2.98902	0.000954341	0.00316329
Ppil4	Q9CXG3	-6.24746	4.17821e-05	0.000347274
Ppp1ca	P62137	4.79003	0.000457717	0.00183091
Ppp1cb	P62141	4.39212	3.86336e-05	0.000331088
Ppp1cc	P63087	2.37455	0.00209285	0.00585714
Ppp1r10	Q80W00	3.46703	0.000164473	0.000883242
Ppp1r12a	Q9DBR7	5.75431	3.59411e-06	7.52489e-05
Ppp1r9a	H3BJD6	0.514813	0.572735	0.632801
Ppp1r9b	Q6R891	3.18695	0.000269401	0.00124815
Ppp2ca;Ppp2cb	P63330;P62715	3.74843	0.000472547	0.00186593
Ppp2r1a	Q76MZ3	0.974237	0.261559	0.325032
Ppp2r2a	Q6P1F6	1.21833	0.202464	0.261372
Ppp2r2d	Q925E7	1.16796	0.0977688	0.143614
Ppp3cc;Ppp3ca;Ppp3cb	P48455;P63328;P48453	1.97625	0.128714	0.177559
Ppp6c	Q9CQR6	-1.92647	0.00433334	0.0108268
Ppp6r1	Q7TSI3	-1.63334	0.000407724	0.00166925
Ppp6r3	Q922D4	-1.46954	0.00145732	0.00442276
Pqbp1	Q91VJ5	-2.8257	0.0420225	0.0716549
Prc1	Q99K43	5.54684	4.58244e-06	8.51613e-05
Prdx1	P35700	-0.512179	0.16334	0.216478
Prdx2	Q61171	-0.472412	0.760753	0.796142
Prdx4	O08807	-1.7216	0.00169219	0.00497138
Prdx6b;Prdx6	Q8BG37;O08709	0.765934	0.179042	0.235215
Prep	Q9QUR6	-1.1436	0.192685	0.250748
Prkar2a	P12367	1.95694	0.00575463	0.0134248
Prkra	Q9WTX2	2.99636	0.000951524	0.00316028
Prmt1	Q9JIF0	3.98258	0.00091082	0.00306832
Prmt5	Q8CIG8	-2.02518	0.00225502	0.00623713
Prpf19	Q99KP6	4.9129	0.000188497	0.000974292
Prpf3	Q922U1	0.953657	0.209571	0.268083
Prpf31	Q8CCF0	0.146459	0.799992	0.831147
Prpf38a	Q4FK66	-1.47591	0.0706346	0.110633
Prpf4	Q9DAW6	0.97999	0.333955	0.397686
Prpf40a	Q9R1C7	3.82122	0.00273101	0.00736883
Prpf40b	Q80W14	0.557613	0.457246	0.521576
Prpf4b	Q61136	-4.57973	0.000137535	0.000787141
Prpf6	Q91YR7	0.0292998	0.952036	0.961922
Prpf8	Q99PV0	0.129868	0.757052	0.79452
Prps1l1	Q8C5R8	-0.227103	0.703585	0.74598
Prpsap2;Prpsap1	Q8R574;Q9D0M1	-2.04898	0.0656527	0.104213
Prrc2a	Q7TSC1	7.56479	1.79976e-06	5.64973e-05
Prrc2b	Q7TPM1	1.57521	0.0596166	0.0969227
Prrc2c	Q3TLH4	8.60505	3.35626e-06	7.20943e-05
Psat1	Q99K85	1.56006	0.0380037	0.06582
Psip1	Q99JF8	1.17333	0.0333684	0.0591082
Psma1	Q9R1P4	0.559055	0.567923	0.627904
Psma3	O70435	-1.6064	0.154997	0.207415
Psma5	Q9Z2U1	0.392152	0.645959	0.695131
Psma6	Q9QUM9	0.109515	0.895713	0.918447
Psma7;Psma8	Q9Z2U0;Q9CWH6	0.643814	0.288423	0.35129
Psmb5	O55234	0.935905	0.239221	0.30112
Psmc1	P62192	0.891663	0.541274	0.603687
Psmc2	P46471	-0.161261	0.895012	0.918447
Psmc3	O88685	0.351893	0.713023	0.754053
Psmc5	P62196	-0.84483	0.362072	0.426848
Psmc6	P62334	0.445526	0.585299	0.641677
Psmd1	Q3TXS7	-0.24583	0.636567	0.686811
Psmd11	Q8BG32	-0.813749	0.535404	0.597946
Psmd12	Q9D8W5	0.900494	0.258017	0.321355
Psmd13	Q9WVJ2	-1.02746	0.259819	0.323356
Psmd14	O35593	0.967759	0.104206	0.150661
Psmd2	Q8VDM4	-0.17613	0.753257	0.791542
Psmd3	P14685	0.663386	0.59579	0.651308
Psmd5	Q8BJY1	2.05134	0.00668022	0.0152401
Psmd6	Q99JI4	-1.16671	0.33421	0.397686
Psmg1	Q9JK23	1.0024	0.0902184	0.133711
Pspc1	Q8R326	5.59562	1.58639e-05	0.000178496
Ptbp1	P17225	3.53109	0.0240813	0.0450063
Ptbp3	Q8BHD7	4.29352	0.000515085	0.0019859
Ptma	P26350	-1.84646	0.0147333	0.0296098
Ptpn2	Q06180	0.321301	0.843615	0.871542
Ptpn6	P29351	-2.9691	0.00343552	0.00894858
Puf60	Q3UEB3	-0.0237747	0.964553	0.971602
Pum1	Q80U78	4.71992	0.00055556	0.00208854
Pura	P42669	5.27588	5.18115e-06	9.11071e-05
Purb	O35295	5.76019	3.09377e-05	0.000285871
Pycr1	Q922W5	2.49054	0.00119264	0.00374312
Pycr2	Q922Q4	1.4265	0.0497947	0.0833608
Pyroxd2	Q3U4I7	5.56605	0.030078	0.0544897
Qars	Q8BML9	2.89246	0.00106332	0.0034485
Rab14	Q91V41	0.532207	0.4945	0.558295
Rab18	P35293	-0.19372	0.919277	0.937002
Rab1b	Q9D1G1	-1.56694	0.194697	0.25277
Rab2a	P53994	-1.14093	0.135337	0.185151
Rab5a	Q9CQD1	4.45838	3.4877e-05	0.000313514
Rab6a;Rab6b;Rab39a	P35279;P61294;Q8BHD0	-0.875162	0.113477	0.161942
Rabl6	Q5U3K5	-4.87648	2.34516e-05	0.00022952
Racgap1	Q9WVM1	4.70414	5.35271e-05	0.000403348
Rad51	Q08297	1.90741	0.0397272	0.0684141
Rai14	Q9EP71	2.49602	0.00415673	0.0104965
Raly	Q64012	4.72583	0.000817899	0.00284203
Ran;1700009N14Rik	P62827;Q14AA6	-1.6451	0.00475875	0.0117477
Ranbp2	Q9ERU9	0.25515	0.781179	0.814673
Rap1b;Rap1a	Q99JI6;P62835	-2.51065	0.0183932	0.0358754
Rars	Q9D0I9	3.16331	0.00540546	0.0127488
Raver1	Q9CW46	2.23283	0.00510742	0.0122253
Rbbp4	Q60972	1.05002	0.0541028	0.0895756
Rbbp6	P97868	-0.949447	0.0509025	0.0849573
Rbbp7	Q60973	-0.685049	0.471395	0.535867
Rbfa	Q6P3B9	-3.47154	0.000761773	0.00268651
Rbfox2	Q8BP71	3.53442	0.000503555	0.00194598
Rbm10	Q99KG3	-0.159896	0.710456	0.752122
Rbm14	Q8C2Q3	7.61537	2.8336e-05	0.000265041
Rbm15	Q0VBL3	-1.19198	0.00112508	0.00359601
Rbm17	Q8JZX4	1.85466	0.0650299	0.103423
Rbm19	Q8R3C6	5.87071	9.49659e-06	0.000130975
Rbm22	Q8BHS3	1.94701	0.0105509	0.0225467
Rbm25	B2RY56	0.348122	0.386918	0.451313
Rbm26	Q6NZN0	2.91984	0.00193349	0.00549482
Rbm27	Q5SFM8	4.61426	2.61998e-05	0.000249049
Rbm28	Q8CGC6	-1.06098	0.084252	0.126651
Rbm39	Q8VH51	-1.18793	0.00780244	0.017253
Rbm4	Q8C7Q4	2.08367	0.0137141	0.0279546
Rbm45	Q8BHN5	3.40915	0.00147516	0.00446111
Rbm47	Q91WT8	4.60954	1.23856e-05	0.000154028
Rbm5	Q91YE7	3.97575	0.00100446	0.00327687
Rbm6	S4R1W5	3.07105	8.33281e-05	0.000549102
Rbm8a	Q9CWZ3;A0A0N4SUH6	3.01763	0.0228759	0.043242
Rbmx2	Q8R0F5	-0.298563	0.618471	0.669909
Rbmxl1;Rbmx	A0A2I3BRL8;Q91VM5;Q9WV02	4.74335	0.0120136	0.0249942
Rbmxl2	Q9DAE2	6.48225	0.00023004	0.00111253
Rbpj	P31266	1.33418	0.0529343	0.0878168
Rbpms	Q9WVB0	3.46332	0.00530772	0.0125823
Rbx1	P62878	1.79649	0.151156	0.203261
Rc3h1	Q4VGL6	0.643498	0.337239	0.401002
Rcc1	Q8VE37	1.99029	0.0197997	0.0380357
Rcc2	Q8BK67	2.4326	0.000498944	0.00193268
Rcl1	Q9JJT0	0.83316	0.40926	0.475122
Rcn1	Q05186	-4.93047	0.000353604	0.00149788
Rcn2	Q8BP92	-1.11602	0.0387215	0.066993
Rdx	P26043	2.44113	0.00121343	0.00379398
Recql4	Q75NR7	1.88061	0.0305856	0.0552276
Rest	Q8VIG1	2.03777	0.00502426	0.0120787
Rex2;Gm13242;Zfp600	A2AWF2;A2A9J5;A2A7V0	3.93497	0.00032848	0.00143202
Rexo4	Q6PAQ4	-1.12275	0.283587	0.34745
Rfc1	P35601	4.36473	0.000476893	0.00187213
Rfc2	Q9WUK4	-0.0547059	0.958801	0.966986
Rfc3	Q8R323	1.12873	0.0727069	0.112812
Rfc4	Q99J62	1.85612	0.0889183	0.132377
Rfc5	Q9D0F6	4.06309	0.000115882	0.000701844
Rheb	Q921J2	2.31062	0.015057	0.0301141
Rhot1	Q8BG51	-0.144695	0.830717	0.859828
Riok1	Q922Q2	-1.96463	0.00034799	0.00149113
Riok2	Q9CQS5	-0.493541	0.591117	0.646632
Rlim	Q9WTV7	-1.26437	0.115852	0.16448
Rnf10	Q3UIW5	3.23609	0.0052462	0.0125032
Rnh1	Q91VI7	1.1869	0.0992647	0.145553
Rnmt	Q9D0L8	3.75071	0.000221572	0.00109071
rp9	P97762	-0.811291	0.0746182	0.115022
Rpa1	Q8VEE4	4.05942	0.00084933	0.00290246
Rpap3	Q9D706	0.423873	0.584901	0.641677
Rpf1	Q7TND5	2.41134	0.00222138	0.00615438
Rpf2	Q9JJ80	1.09468	0.41345	0.478549
Rpl10;Rpl10l	Q6ZWV3;P86048	2.56988	0.000173656	0.000914735
Rpl10a	P53026	3.78347	0.000310891	0.00138977
Rpl11	Q9CXW4	-0.370306	0.307051	0.370101
Rpl12	P35979	2.66809	0.026922	0.0492577
Rpl13	P47963	1.73271	0.000154326	0.000850337
Rpl13a	P19253	1.59967	0.0097628	0.021053
Rpl14	Q9CR57	3.41975	3.78131e-05	0.000327912
Rpl15	Q9CZM2	5.19733	0.00181256	0.00523457
Rpl17	Q9CPR4	1.12527	0.023875	0.0446711
Rpl18	P35980	1.48811	0.00541092	0.0127488
Rpl18a	P62717	3.76313	0.00140515	0.00429597
Rpl19	P84099	5.12396	3.0326e-06	6.96657e-05
Rpl21	O09167	4.2104	0.000429974	0.00174736
Rpl22	P67984	-1.6637	1.2239e-05	0.000153358
Rpl22l1	Q9D7S7	-1.47719	0.000400115	0.00164702
Rpl23	P62830	-1.45665	0.0042754	0.0107144
Rpl23a	P62751	-0.0900354	0.679552	0.725148
Rpl24	Q8BP67	2.64018	2.15549e-05	0.000217389
Rpl26	P61255	1.48056	0.00117894	0.00371421
Rpl27	P61358	2.12979	0.000329002	0.00143202
Rpl27a	P14115	1.0234	0.00291828	0.00779779
Rpl28	P41105	3.24646	0.0408451	0.0699701
Rpl29	P47915	3.15043	0.0254046	0.0471067
Rpl3	P27659	3.4795	0.000278151	0.00127795
Rpl30	P62889	4.68712	8.66067e-05	0.000561755
Rpl31	P62900	-0.561329	0.0809472	0.122607
Rpl32	P62911	5.79825	0.000172903	0.000914735
Rpl34	Q9D1R9	1.19145	0.0185294	0.036056
Rpl35	Q6ZWV7	0.204549	0.640001	0.690066
Rpl35a	O55142	0.921311	0.302289	0.365754
Rpl36	P47964	3.91308	0.0234742	0.0441209
Rpl36a	P83882;A0A2I3BPG9	0.929494	0.016092	0.0318756
Rpl37a	P61514	-0.618461	0.122431	0.171031
Rpl38	Q9JJI8	-3.25607	0.000194528	0.000989059
Rpl4	Q9D8E6	3.92011	2.73368e-06	6.67901e-05
Rpl5	P47962	2.29309	0.000400304	0.00164702
Rpl6	P47911	2.82506	1.75785e-05	0.000192112
Rpl7	P14148	1.74099	0.00887717	0.0193372
Rpl7a	P12970	2.19778	0.000100008	0.000628945
Rpl7l1	Q9D8M4	2.79277	0.00888531	0.0193372
Rpl8	P62918	4.5973	0.00119234	0.00374312
Rpl9	P51410;A0A140T8T4	0.296827	0.521085	0.585512
Rplp0	P14869	1.44484	0.0080925	0.0178467
Rplp2	P99027;A0A5F8MPY2	3.76073	0.00124373	0.00388137
Rpn1	Q91YQ5	1.96975	0.197348	0.255705
Rpn2	Q9DBG6	0.941947	0.38414	0.449507
Rpp38	Q80UU2	-0.283127	0.737275	0.776227
Rprd1a	Q8VDS4	-1.74448	0.0260197	0.0481335
Rps10	P63325	0.401623	0.414114	0.478983
Rps11	P62281	0.0660423	0.898673	0.920375
Rps12	P63323	4.43023	0.000338733	0.00145902
Rps13	P62301	-1.28729	0.00112837	0.00359601
Rps14	P62264	-1.40988	0.000466954	0.00185659
Rps15	P62843	-0.906357	0.00546043	0.0128289
Rps15a	P62245	0.654398	0.0707007	0.110633
Rps16	P14131	-0.151313	0.44655	0.510431
Rps17	P63276	-1.70526	0.000586495	0.00217503
Rps18;Gm10260	P62270;F6YVP7;A0A1Y7VKY1	-1.47892	0.000168633	0.000896846
Rps19	Q9CZX8	-0.839722	0.0444621	0.0752715
Rps19bp1	Q8C6B9	-3.99797	0.000214914	0.00107088
Rps2	P25444	2.88588	0.000197155	0.000997228
Rps20	P60867	-0.109798	0.710741	0.752122
Rps23	P62267	0.837122	0.0671706	0.106012
Rps24	P62849	0.189052	0.605854	0.658399
Rps25	P62852	-1.5546	1.105e-06	4.4863e-05
Rps26	P62855	-2.61041	0.00385713	0.00990052
Rps27	Q6ZWU9	-0.217249	0.599785	0.65309
Rps27a;Gm8797;Uba52;Ubb;Ubc	P62983;A0A0A6YW67;P62984;P0CG49;P0CG50	-0.58303	0.116549	0.165187
Rps27l	Q6ZWY3	-0.400456	0.338468	0.401886
Rps28	P62858	3.20504	0.00151868	0.00456708
Rps29	P62274	1.66021	0.113596	0.161972
Rps3	P62908	-0.895711	0.000290716	0.00131378
Rps3a	P97351	-0.344228	0.140018	0.19014
Rps4x;Gm15013	P62702;V9GWY0	-0.484781	0.159279	0.212116
Rps5	P97461	0.0508353	0.920007	0.937002
Rps6	P62754	3.88107	1.21848e-05	0.000153358
Rps6ka1;Rps6ka2;Rps6ka3	P18653;Q9WUT3;P18654	1.38576	0.0448096	0.0757823
Rps7	P62082	-2.46449	0.000114323	0.000695187
Rps8	P62242	2.65539	2.51594e-05	0.000243784
Rps9	Q6ZWN5	2.26744	0.117565	0.166148
Rpsa	P14206	-0.567031	0.287755	0.350735
Rrbp1	Q99PL5	5.40026	1.05395e-05	0.000139458
Rrm1	P07742	0.869794	0.109607	0.157233
Rrm2	P11157	-0.200379	0.814724	0.844861
Rrp1	P56183	-2.85079	0.00125395	0.0039059
Rrp12	Q6P5B0	0.298296	0.559548	0.619849
Rrp1b	Q91YK2	1.91029	0.0174174	0.0342142
Rrp36	Q3UFY0	-1.69824	0.230456	0.29164
Rrp7a	Q9D1C9	4.2038	0.0134163	0.0275316
Rrp9	Q91WM3	3.99446	8.47634e-05	0.000554145
Rrs1	Q9CYH6	2.18228	0.0265055	0.0487113
Rsbn1	Q80T69	3.8513	0.000354093	0.00149788
Rsbn1l	D3Z0K6	2.10102	0.0984332	0.144462
Rsl1d1	Q8BVY0	-1.22015	0.0136787	0.0279315
Rtcb	Q99LF4	8.22569	8.94779e-05	0.000578111
Rtf1	A2AQ19	-4.73592	5.53869e-05	0.000410807
Rtn3	Q9ES97	-2.71767	0.00472879	0.0116912
Ruvbl1	P60122	-0.44126	0.4491	0.512991
Ruvbl2	Q9WTM5	0.651199	0.559888	0.619849
Rwdd4	Q9CPR1	-2.7513	0.0332937	0.0591082
Rybp	Q8CCI5	-2.95364	0.0140936	0.0284973
S100a14	Q9D2Q8	-1.6454	0.144882	0.1961
S100a16	Q9D708	-1.58624	0.0887541	0.132371
Sae1	Q9R1T2	0.523117	0.58321	0.641677
Safb	D3YXK2	3.65469	0.000320587	0.00141499
Safb2	Q80YR5	6.41767	3.31777e-06	7.20943e-05
Sall4	Q8BX22	1.29356	0.206358	0.264792
Samm50	Q8BGH2	0.367927	0.491649	0.556216
Sap18	O55128	3.54426	0.000106746	0.000659164
Sars	P26638	3.49398	0.0114851	0.0241376
Sars2	Q9JJL8	0.950582	0.0869065	0.129967
Sart1	Q9Z315	-1.15927	0.00387687	0.00992622
Sart3	Q9JLI8	7.29184	7.46296e-07	3.6032e-05
Sbds	P70122	-1.89696	0.0234707	0.0441209
Scaf11	E9PZM7	2.30514	0.00538661	0.0127278
Scd2;Scd4;Scd3;Scd1	P13011;Q6T707;Q99PL7;P13516	-2.16002	0.00203191	0.00572534
Sdad1	Q80UZ2	-3.88261	0.000219774	0.00109071
Sdha	Q8K2B3	1.33223	0.177858	0.234031
Sec61b;Gm10320	Q9CQS8;E9PW43	-1.66179	0.178374	0.234523
Sec62	Q8BU14	-1.26324	0.121941	0.17078
Secisbp2	Q3U1C4	4.28497	2.64293e-05	0.000249795
Seh1l	Q8R2U0	1.5864	0.0160849	0.0318756
Senp3	Q9EP97	1.76591	0.114819	0.163199
Serbp1	Q9CY58	0.890508	0.0287415	0.0521827
Serf2;Serf1	P84102;O88892	-4.17579	1.55637e-05	0.000177648
Serpinh1	P19324	0.571288	0.372029	0.437028
Set	Q9EQU5	-4.9309	0.00206361	0.00578511
Sf1	Q64213	3.93735	0.0019283	0.00549482
Sf3a1	Q8K4Z5	0.786238	0.291188	0.354136
Sf3a2	Q62203	1.25024	0.427753	0.492347
Sf3a3	Q9D554	1.61015	0.113746	0.162047
Sf3b1	Q99NB9	2.83817	0.000390954	0.00161659
Sf3b2	Q3UJB0	2.19842	0.00563361	0.013161
Sf3b3	Q921M3	3.50232	0.000235523	0.00111941
Sf3b4	Q8QZY9	-1.18052	0.332183	0.396129
Sf3b5	Q923D4	3.3143	0.00058531	0.00217503
Sfpq	Q8VIJ6	6.28178	2.74811e-09	1.17502e-06
Sfrp1	Q8C4U3	-1.05507	0.0481518	0.0810353
Sgol2	Q7TSY8	2.94456	0.0215239	0.0410617
Sgpl1	Q8R0X7	3.42185	0.00502371	0.0120787
Shmt2	Q9CZN7	1.3725	0.1832	0.239345
Sin3a	Q60520	2.07684	0.0106476	0.0226656
Sipa1l1;Sipa1l2	Q8C0T5;Q80TE4	0.91359	0.404854	0.470906
Skap2	Q3UND0	-2.29783	0.0595048	0.0969227
Skiv2l2	Q9CZU3	5.57189	4.73528e-05	0.000380202
Skt	A2AQ25	4.27014	0.000174486	0.00091619
Slc16a1	P53986	-0.94496	0.0663133	0.104859
Slc1a5	P51912	1.65905	0.0401428	0.0689472
Slc25a1	Q8JZU2	-1.20324	0.443737	0.508269
Slc25a13	Q9QXX4	-0.290982	0.55665	0.617919
Slc25a15	Q9WVD5	-1.84535	0.0627865	0.100695
Slc25a20	Q9Z2Z6	-3.15316	0.00191453	0.00546915
Slc25a3	Q8VEM8	0.961008	0.431174	0.495251
Slc25a33	Q3TZX3	0.432258	0.475497	0.539419
Slc25a4	P48962	-1.41362	0.00296507	0.00789731
Slc25a5	P51881	-0.711604	0.134878	0.184676
Slc2a1	P17809	-0.683733	0.19818	0.256486
Slc2a3	P32037	-2.62826	0.0249285	0.0462759
Slc38a4	Q8R1S9	-0.0731513	0.922344	0.938533
Slc3a2	P10852	2.80694	0.0339029	0.0598457
Slc7a5	Q9Z127	1.08596	0.148371	0.200332
Slc7a6os	Q7TPE5	-0.933974	0.129701	0.178623
Sltm	Q8CH25	6.11708	2.85127e-06	6.83479e-05
Slu7	Q8BHJ9	0.343722	0.669528	0.717228
Smad3;Smad9;Smad2	Q8BUN5;Q9JIW5;Q62432	1.55335	0.0235188	0.0441545
Smap	Q9R0P4	-4.55824	0.000761019	0.00268651
Smarca4;Smarca2	Q3TKT4;Q6DIC0	0.762401	0.25517	0.31877
Smarca5	Q91ZW3	2.83698	0.00229375	0.00630211
Smarcad1	Q04692	2.87974	0.0106097	0.0226431
Smarcal1	Q8BJL0	1.33741	0.0735869	0.113963
Smarcb1	Q9Z0H3	1.78942	0.0514025	0.0855442
Smarcc1	P97496	0.169448	0.758552	0.79548
Smarcd1	Q61466	0.151805	0.785864	0.819042
Smc2	Q8CG48	3.13198	0.000519913	0.00199985
Smc3	Q9CW03	2.59738	0.00623784	0.0143098
Smc4	Q8CG47	2.89574	0.0229908	0.0434096
Smg6	P61406	3.13063	0.00161227	0.00477047
Smn1	P97801	4.56133	0.000142922	0.000809565
Smndc1	Q8BGT7	-6.98133	4.13938e-06	8.15064e-05
Smu1	Q3UKJ7	2.00165	0.103878	0.150319
Snd1	Q78PY7	2.73311	0.00352707	0.00915821
Snip1	Q8BIZ6	2.72539	0.0134905	0.027642
Snrnp200	Q6P4T2	1.42502	0.0363918	0.0634937
Snrnp40	Q6PE01	-0.21321	0.678796	0.724809
Snrnp70	Q62376	6.48729	6.43572e-05	0.000452965
Snrpa	Q62189	4.6929	2.44041e-06	6.51038e-05
Snrpa1	P57784	3.02297	0.0570578	0.0937175
Snrpb;Snrpn	P27048;P63163	5.00994	0.000785328	0.00275198
Snrpc	Q62241	4.82969	4.93398e-05	0.000390469
Snrpd1	P62315	3.52494	8.45621e-05	0.000554145
Snrpd2	P62317	5.20858	0.00294895	0.00786705
Snrpd3	P62320	1.90666	0.00204591	0.00574521
Snrpe	P62305	4.82127	0.000581758	0.00217207
Snrpf	P62307	5.00766	7.47498e-05	0.000510893
Snrpg	P62309	5.17715	2.29384e-05	0.000228555
Snw1	Q9CSN1	1.05272	0.171182	0.226146
Snx18	Q91ZR2	0.99813	0.117063	0.165631
Son	Q9QX47	-1.26937	0.130784	0.179761
Sox2	P48432	6.12681	2.53658e-06	6.55548e-05
Spata5	Q3UMC0	0.840812	0.380302	0.446113
Spats2	Q8K1N4	4.91842	0.000208227	0.00104366
Specc1l	Q2KN98	3.53182	0.000145974	0.000824031
Spice1	Q8C804	0.0837897	0.938912	0.950404
Spop	Q6ZWS8	5.17357	2.09839e-05	0.000214243
Sptan1	P16546	-1.51303	0.0614247	0.0991184
Sptbn1	Q62261	3.67776	0.0035688	0.00925203
Spty2d1	Q68FG3	1.55489	0.0129186	0.0267093
Spz1	Q99MY0	4.74643	1.29568e-05	0.000156898
Sqstm1	Q64337	1.68786	0.0412971	0.0705634
Srbd1	Q497V5	1.78063	0.037208	0.064645
Srek1ip1	Q4V9W2	-3.04695	0.0043565	0.0108519
Srfbp1	Q9CZ91	2.19982	0.00184183	0.00530728
Srgap1	Q91Z69	5.51976	1.0392e-05	0.000139007
Srp14	P16254	-2.02122	0.0117714	0.0246455
Srp68	Q8BMA6	1.39837	0.0713295	0.111406
Srp72	F8VQC1	-0.610877	0.281742	0.345698
Srpk1	O70551	2.48699	0.000439154	0.00177161
Srpk2	O54781	4.9214	0.000220879	0.00109071
Srprb	P47758	-1.3079	0.181558	0.237765
Srrm1	Q52KI8	-1.91104	0.000603558	0.0022333
Srrm2	Q8BTI8	-0.61948	0.308803	0.370653
Srrt	Q99MR6	-1.68781	6.21158e-06	0.000100725
Srsf1	Q6PDM2	6.36025	0.000166987	0.000890958
Srsf10	Q9R0U0	5.21841	2.83629e-05	0.000265041
Srsf2	Q62093	0.391748	0.722664	0.762787
Srsf3	P84104	5.77632	9.52813e-05	0.000613211
Srsf4	Q8VE97	3.22969	0.00194415	0.00551566
Srsf5	O35326	4.54787	0.00133495	0.0041041
Srsf6	Q3TWW8	6.75563	1.95253e-06	5.79877e-05
Srsf7	Q8BL97	6.73507	1.76548e-05	0.000192112
Srsf9	Q9D0B0	3.27424	0.000873394	0.00297241
Ssb	P32067	4.20836	5.30325e-06	9.13705e-05
Ssbp1	Q9CYR0	2.58083	0.00110748	0.00355683
Ssr4	Q62186	0.393153	0.583494	0.641677
Ssrp1	Q08943	-2.18621	0.00176076	0.00512729
Stau1	Q9Z108	5.12166	2.99142e-05	0.000277967
Stau2	Q8CJ67	4.00886	4.28356e-05	0.00035425
Stc1	O55183	-2.23043	0.00513493	0.0122734
Stip1	Q60864	-3.49178	0.00979536	0.0210957
Stoml2	Q99JB2	1.34284	0.289185	0.351959
Strap	Q9Z1Z2	3.31683	0.00138154	0.0042316
Strbp	Q91WM1	3.69204	0.000326905	0.00143042
Stt3a	P46978	3.05989	0.0164066	0.0324599
Stt3b	Q3TDQ1	1.12799	0.0851131	0.127581
Sub1	P11031	-2.64625	0.000752822	0.00266631
Sulf2	Q8CFG0	0.91357	0.218604	0.278775
Sun2	Q8BJS4	-2.41911	0.00147535	0.00446111
Supt16h	Q920B9	-0.778782	0.301374	0.364914
Supt5h	O55201	-1.88856	0.00084318	0.00289587
Surf6	P70279	3.73558	0.000132688	0.000768953
Suz12	Q80U70	4.99668	1.55737e-05	0.000177648
Svil	Q8K4L3	3.51607	0.000804083	0.0027999
Syncrip	Q7TMK9	6.11454	0.000247394	0.00116578
Taf1	Q80UV9	-0.32078	0.588919	0.644654
Taf15	Q8BQ46	5.48297	3.83824e-06	7.93556e-05
Taf1d	Q9D4V4	1.14897	0.0602946	0.0975805
Taf2	Q8C176	-2.26305	0.00409478	0.0103877
Taf4a	E9QAP7	-3.22609	0.0049684	0.0120296
Taf5	Q8C092	-1.98685	0.0325525	0.0580192
Taf6	Q62311	-2.11556	0.0168995	0.0333156
Taf6l	Q8R2K4	1.43612	0.0397803	0.0684141
Taf7	Q9R1C0	-3.07174	0.00188398	0.00540992
Taf8	Q9EQH4	-0.63594	0.334171	0.397686
Tarbp2	P97473	3.09637	0.0129584	0.026758
Tardbp	Q921F2	0.805257	0.44224	0.506906
Tatdn2	B7ZNL9	-0.0840913	0.906398	0.926565
Tbc1d10b	Q8BHL3	-3.11942	0.00108774	0.00351391
Tbl1x;Tbl1xr1	Q9QXE7;Q8BHJ5	2.47597	0.00501488	0.0120787
Tbl2	Q9R099	1.37151	0.0841425	0.126635
Tbl3	Q8C4J7	3.01543	0.000459389	0.00183091
Tbrg1	Q3UB74	-1.23726	0.159271	0.212116
Tcea1	P10711	-2.2488	0.0821566	0.123985
Tcea3	P23881	-1.93967	0.0755018	0.115737
Tceb1	P83940	1.60908	0.0437318	0.0742633
Tceb3	Q8CB77	-0.565067	0.22332	0.283477
Tcerg1	Q8CGF7	-0.0986143	0.912314	0.930887
Tcf20	Q9EPQ8	1.95736	0.0135035	0.027642
Tcf25	Q8R3L2	2.734	0.00189878	0.00543511
Tcof1	O08784	-1.29234	0.000641453	0.0023577
Tcp1	P11983	-0.583114	0.121065	0.169881
Tdh	Q8K3F7	2.14986	0.0426401	0.0724838
Tdrd3	Q91W18	7.30915	3.24476e-06	7.17215e-05
Tecr	Q9CY27	2.88947	0.030284	0.0547429
Tet1	Q3URK3	0.499242	0.41237	0.478061
Tet2	Q4JK59	2.81607	0.00115577	0.00366216
Tex10	Q3URQ0	-1.61451	0.139804	0.190005
Tex14	Q7M6U3	1.35114	0.0478115	0.0806118
Tfam	P40630	-2.10323	0.0184194	0.0358842
Tfpi	O54819	0.612726	0.55958	0.619849
Tfrc	Q62351	0.869107	0.438861	0.503381
Thap4	Q6P3Z3	0.970997	0.0999321	0.146163
Thoc1	Q8R3N6	3.25147	0.000489442	0.00190479
Thoc2;BC005561	B1AZI6;E9Q5E2	5.59165	2.61593e-05	0.000249049
Thoc5	Q8BKT7	3.44522	0.000264324	0.00123153
Thoc6	Q5U4D9	2.7164	0.0166131	0.0328293
Thoc7	Q7TMY4	1.09578	0.194351	0.252519
Thrap3	Q569Z6	2.77147	2.70428e-06	6.67901e-05
Thyn1	Q91YJ3	1.81455	0.0597898	0.0969227
Timm50	Q9D880	2.60384	0.0017981	0.0052085
Tinagl1	Q99JR5	-2.79993	0.131595	0.180479
Tiprl	Q8BH58	-2.85375	0.00692602	0.0156712
Tjp1	P39447	-0.765262	0.00342939	0.00894671
Tjp2	Q9Z0U1	-0.227384	0.308512	0.370572
Tjp3	Q9QXY1	-0.351372	0.618974	0.670015
Tkt	P40142	0.356896	0.535219	0.597946
Tln1	P26039	-4.60796	0.0557974	0.0920129
Tma16	Q9CR02	-2.19427	0.00636799	0.0145479
Tma7	Q8K003	-7.28083	5.23326e-07	2.78185e-05
Tmed2	Q9R0Q3	-0.55911	0.630363	0.680562
Tmem165	P52875	1.08837	0.154912	0.207415
Tmod3	Q9JHJ0	-5.97142	0.000200344	0.00101027
Tmpo	Q61033	-1.22043	0.0595711	0.0969227
Tnpo1	Q8BFY9	-1.68155	0.0679496	0.106833
Tnpo3	Q6P2B1	0.260195	0.673872	0.720481
Tnrc6b	Q8BKI2	-0.296718	0.620007	0.670695
Toe1	Q9D2E2	3.30919	0.000530533	0.00201782
Tomm22	Q9CPQ3	3.54197	0.000154633	0.000850337
Tomm40	Q9QYA2	-0.00908764	0.995344	0.995946
Top1	Q04750	-0.016099	0.96025	0.967857
Top2a	Q01320	3.21723	0.000333507	0.00144723
Top3b	Q9Z321	7.81533	2.156e-06	6.14832e-05
Tpi1	P17751	-0.451855	0.4601	0.523888
Tpr	F6ZDS4	0.830646	0.325425	0.388631
Tpx2	A2APB8	2.26844	0.0881406	0.131693
Tra2a	Q6PFR5	5.73811	4.51389e-05	0.000367782
Tra2b	P62996	2.54662	0.00164191	0.00484445
Trap1	Q9CQN1	4.18532	4.8071e-05	0.000384103
Trim25	Q61510	7.95489	1.38565e-06	4.77472e-05
Trim27	Q62158	3.95351	0.000194941	0.000989059
Trim28	Q62318	3.13103	0.000232316	0.00111701
Trim41	Q5NCC3	5.82319	7.9534e-06	0.000118094
Trim56	Q80VI1	3.05962	0.000477653	0.00187213
Trim6	Q8BGE7	4.56062	4.84287e-05	0.000385101
Trim71	Q1PSW8	7.03475	2.79929e-07	1.93539e-05
Trip12	G5E870	3.71678	0.000151337	0.000845648
Trmt10c	Q3UFY8	1.56706	0.0391918	0.0676652
Trmt112	Q9DCG9	-0.915453	0.39006	0.454657
Trmt1l	A2RSY6	1.80786	0.0069458	0.0156945
Tro	Q6DIC6	3.84577	0.00016198	0.00087744
Trpc4ap	Q9JLV2	-0.954729	0.0663871	0.104875
Try10	Q792Z1	-1.67081	9.89059e-05	0.00062777
Try4;Try5	Q9R0T7;Q9QUK9	0.47654	0.758928	0.79548
Tsr1	Q5SWD9	1.99241	0.0181918	0.0355245
Ttf2	Q5NC05	7.11673	1.15015e-06	4.4863e-05
Ttn	A2ASS6	7.102	5.75852e-07	2.88624e-05
Tuba1c;Tuba1b;Tuba1a;Tuba3a;Tuba8	P68373;P05213;P68369;P05214;Q9JJZ2	-0.0266064	0.928799	0.943053
Tuba4a	P68368	-2.51283	0.000194811	0.000989059
Tubal3	Q3UX10	3.83329	0.000380002	0.00157525
Tubb2a	Q7TMM9	-2.3491	0.0712252	0.111348
Tubb2b	Q9CWF2	-0.345137	0.475078	0.539313
Tubb3	Q9ERD7	0.00734168	0.979042	0.984398
Tubb4b;Tubb4a	P68372;Q9D6F9	-0.888581	0.011994	0.0249942
Tubb5	P99024	-1.08201	0.0373054	0.0647462
Tufm	Q8BFR5	0.740445	0.263368	0.326301
Twf1	Q91YR1	2.9247	0.0111332	0.0235176
Twf2	Q9Z0P5	-0.984679	0.0846611	0.127069
Twistnb	Q78WZ7	-2.55718	0.00113304	0.00360392
Txn	P10639	-3.81893	0.00176669	0.00513551
Txnl1	Q8CDN6	2.16378	0.0237624	0.0445612
Tyms	P07607	-0.695375	0.23442	0.29643
U2af1;U2af1l4	Q9D883;Q8BGJ9	0.931571	0.221914	0.282126
U2af2	P26369	1.71524	0.00604745	0.01397
U2surp	Q6NV83	5.04385	0.000165725	0.000887083
Uba1	Q02053	-1.82034	0.0622535	0.100065
Uba2	Q9Z1F9	0.169268	0.839799	0.868142
Ubap2	Q91VX2	6.7562	2.52037e-05	0.000243784
Ubap2l	Q80X50	6.55493	1.43608e-06	4.8475e-05
Ube2r2	Q6ZWZ2	-2.91102	9.9233e-05	0.00062777
Ubn2	Q80WC1	-1.10536	0.252744	0.315978
Ubr4	A2AN08	0.399031	0.688474	0.732778
Ubtf	P25976	5.62863	9.94412e-05	0.00062777
Uhrf1	Q8VDF2	5.70033	7.99392e-06	0.000118094
Ung	P97931	1.63365	0.0141119	0.0284996
Upf1	Q9EPU0	9.68735	2.15835e-07	1.93539e-05
Upf2	A2AT37	6.54329	1.33223e-05	0.000158839
Upf3b	Q3ULL6	3.19893	0.000224904	0.00109732
Upp1	P52624	3.09501	0.000374718	0.00156117
Upp2	Q8CGR7	0.0105631	0.994709	0.995913
Uqcr10	Q8R1I1	3.09008	0.0196037	0.0377468
Uqcrc2	Q9DB77	1.21776	0.105733	0.152602
Usp10	P52479	8.37021	1.23003e-06	4.4863e-05
Usp16	Q99LG0	-2.46582	0.0208652	0.0398971
Usp34	Q6ZQ93	7.71158	2.21716e-07	1.93539e-05
Usp36	B1AQJ2	2.77709	0.00232617	0.00638056
Usp39	Q3TIX9	-0.0797521	0.888068	0.912905
Usp4	P35123	0.225518	0.708518	0.75073
Usp48	Q3V0C5	4.80238	3.29417e-05	0.000299371
Usp6nl	Q80XC3	0.853797	0.43023	0.494511
Usp7	Q6A4J8	2.0573	0.0129921	0.0267607
Usp9x	P70398	-0.113597	0.908573	0.928215
Utf1	Q6J1H4	0.351638	0.773207	0.807376
Utp14a	Q640M1	-2.07116	0.0231345	0.0435813
Utp14b	Q6EJB6	1.97732	0.0737811	0.114157
Utp15	Q8C7V3	3.32249	0.000225584	0.0010974
Utp18	Q5SSI6	2.74166	0.0139459	0.0283024
Utp20	Q5XG71	-2.94326	0.00175247	0.00511214
Utp23	Q9CX11	1.96978	0.00725248	0.0163428
Utp3	Q9JI13	-1.85491	0.00313364	0.00826641
Utp6	Q8VCY6	2.10748	0.00682214	0.0155211
Vamp3;Vamp2	P63024;P63044	-1.95551	0.0716342	0.111639
Vapa	Q9WV55	-1.40265	0.106193	0.153
Vars	Q9Z1Q9	1.89393	0.0748952	0.115234
Vat1	Q62465	-1.04585	0.161244	0.214043
Vcp	Q01853	-1.34884	0.0595895	0.0969227
Vdac1	Q60932	-0.649941	0.28539	0.348739
Vdac2	Q60930	-0.992369	0.0805864	0.122284
Vdac3	Q60931	0.950818	0.311821	0.373734
Vim	P20152	2.218	0.0743843	0.114875
Vps51	Q3UVL4	-0.317364	0.588746	0.644654
Vps52	Q8C754	-0.649401	0.361446	0.426414
Vps53	Q8CCB4	0.718611	0.235248	0.297249
Vrk1	Q80X41	1.07627	0.226375	0.287135
Vrk3	Q8K3G5	0.793504	0.145415	0.196661
Wars	P32921	2.76417	0.0108573	0.0230231
Wbp11	Q923D5	-4.91455	0.000147729	0.000828284
Wbscr22	Q9CY21	-1.35642	0.120909	0.169881
Wdr12	Q9JJA4	2.16818	0.0408652	0.0699701
Wdr18	Q4VBE8	0.4843	0.642577	0.692392
Wdr3	Q8BHB4	3.33579	0.00166792	0.00490879
Wdr33	Q8K4P0	6.00318	5.36496e-05	0.000403348
Wdr36	Q3TAQ9	2.86517	0.00407001	0.0103407
Wdr43	Q6ZQL4	2.77278	0.00219475	0.00610102
Wdr46	Q9Z0H1	1.46431	0.122371	0.171031
Wdr5	P61965	2.18181	0.0261848	0.0482828
Wdr55	Q9CX97	0.569494	0.489294	0.55393
Wdr6	Q99ME2	2.9669	0.00193232	0.00549482
Wdr74	Q8VCG3	1.75054	0.129288	0.178202
Wdr76	A6PWY4	3.45502	0.00020439	0.00102754
Wdr77	Q99J09	0.719082	0.227852	0.288787
Wdr82	Q8BFQ4	-0.854534	0.108277	0.155805
Wdr83	Q9DAJ4	-2.96136	0.000535344	0.00202882
Wdtc1	Q80ZK9	3.43494	0.000155775	0.000850337
Wrap53	Q8VC51	1.23925	0.0895501	0.132966
Wtap	Q9ER69	1.39084	0.0276522	0.0504264
Xab2	Q9DCD2	3.36337	0.000998301	0.00327687
Xpc	P51612	-1.97379	0.10511	0.151836
Xpo1	Q6P5F9	0.199447	0.857778	0.883415
Xrcc5	P27641	1.50514	0.0765331	0.116815
Xrcc6	P23475	2.85497	0.0185853	0.0361223
Xrn2	Q9DBR1	7.03852	2.43093e-06	6.51038e-05
Xrra1	Q3U3V8	-1.91589	0.000934138	0.00312134
Yars	Q91WQ3	4.44291	0.000234523	0.00111787
Ybx1	P62960	4.82225	6.52755e-05	0.000457482
Ybx2	Q9Z2C8	2.55573	0.00127598	0.00395959
Ybx3	Q9JKB3	4.85586	0.00126966	0.00394741
Ylpm1	Q9R0I7	2.43997	0.00213364	0.0059612
Yme1l1	O88967	1.31822	0.0482947	0.0811783
Ythdc1	E9Q5K9	3.73089	0.000126967	0.000755158
Ythdc2	B2RR83	2.31626	0.0263343	0.0485045
Ythdf1	P59326	6.71756	1.47845e-06	4.8907e-05
Ythdf2	Q91YT7	4.1735	0.00149073	0.0044929
Ythdf3	Q8BYK6	5.43469	1.94105e-05	0.000199409
Ywhab	Q9CQV8	-0.244279	0.713541	0.754082
Ywhae	P62259	1.03402	0.143279	0.194248
Ywhag	P61982	0.652012	0.204706	0.26338
Ywhah	P68510	1.05317	0.425673	0.490295
Ywhaq	P68254	-0.0446957	0.91977	0.937002
Ywhaz	P63101	0.684698	0.239717	0.301515
Yy1	Q00899	-0.732358	0.38344	0.449476
Zc3h11a	Q6NZF1	6.35318	7.62466e-07	3.6032e-05
Zc3h13	E9Q784	1.7123	0.0200286	0.0384308
Zc3h15	Q3TIV5	-1.35031	0.0422524	0.0719727
Zc3h18	Q0P678	2.53039	0.0173548	0.0341317
Zc3h4	Q6ZPZ3	-1.23983	0.0114727	0.0241376
Zc3h8	Q9JJ48	-0.559419	0.528677	0.592033
Zc3hav1	Q3UPF5	5.41879	5.08896e-06	9.11071e-05
Zcchc11	B2RX14	2.47797	0.00149129	0.0044929
Zcchc17	Q9ESX4	2.83251	0.00218164	0.00607481
Zcchc3	Q8BPK2	6.22401	1.17573e-06	4.4863e-05
Zdbf2	Q5SS00	3.92375	0.000459312	0.00183091
Zfp219	Q6IQX8	4.41011	0.000120425	0.000724299
Zfp248	Q640N4	5.71061	7.74177e-06	0.000118094
Zfp462	B1AWL2	4.08115	6.90048e-05	0.000481578
Zfp759	Q7M6X3	-3.2898	0.0086053	0.0188021
Zfp808;Zfp935;Zfp934;Gm3604;Zfp7;Zfp605;Znf322;Prdm6;Znf12;Znf536	B8JJZ4;Q14DI0;K7N6H3;A0A087WPN2;A0A0J9YUW3;A0A0U1RPC5;Q3TFZ4;E9QAH2;Q8BZ89;Q3UZD5;Q7TSI0;Q8K083	3.45215	0.00119981	0.0037585
Zfr	O88532	5.78361	5.06344e-05	0.000395044
Zic3;Zic1;Zic5	Q62521;P46684;Q7TQ40	4.19537	0.000358235	0.00150769
Zmynd11	Q8R5C8	0.857813	0.30422	0.367483
Znf106	O88466	4.46607	3.2855e-05	0.000299371
Znf207	Q9JMD0	-2.58304	0.00488924	0.0119451
Znf281	Q99LI5	2.61698	0.00497474	0.0120296
Znf326	O88291	1.76895	0.0693741	0.108866
Znf330	Q922H9	-1.33231	0.0631773	0.101059
Znf48	Q3US17	2.27337	0.00359489	0.00930507
Znf512	Q69Z99	0.728849	0.321775	0.384828
Znf518b	B2RRE4	2.40006	0.0059292	0.0137544
Znf593	Q9DB42	-5.34205	0.000273902	0.00126193
Znf598	Q80YR4	3.60351	0.000486593	0.00189817
Znf622	Q91VY9	3.58378	0.00451672	0.0112172
Znf638	Q61464	7.89324	8.36569e-06	0.000121376
Znf706	Q9D115	-4.40115	0.0190243	0.0368025
Znf771	Q8BJ90	0.350199	0.528461	0.592033
Znhit6	Q3UFB2	2.89242	0.00299476	0.00796356
Zscan10	Q3URR7	2.21284	0.00361921	0.00935339
Zscan26	Q5RJ54	2.08343	0.00577885	0.0134454
Zscan4c;Zscan4f;Zscan4b;Zscan4d	A0A1C7CYU6;A0A1B0GRH6;Q80VJ6;Q3URS2;E9Q3G0;A0A1C7CYV3;A7KBS4	0.619589	0.54896	0.610611
	P01837	9.69115	2.25282e-08	5.90998e-06
	A0A1Y7VJN6;P03987	7.55969	1.02214e-06	4.4863e-05
	P11260	7.26846	1.53503e-06	4.9783e-05
	Q9CQE8	6.25953	2.71931e-06	6.67901e-05
	A2AG58	6.23839	1.24095e-06	4.4863e-05
	A0A0G2JE99;P01843	4.96351	5.08806e-05	0.000395101
	P01801	4.49865	5.03057e-05	0.00039434
	P18528	4.30601	7.62436e-05	0.000516832
	Q8BZR9	4.27213	0.000376493	0.00156462
	P18527	4.26433	4.09342e-05	0.000342104
	A0A140T8N9	3.95446	0.00037032	0.00155066
	A0A140T8M5	3.77626	0.0006938	0.0024785
	A0A140T8N7	2.81686	0.0583665	0.0953935
	P01741	2.73722	0.0403908	0.0693013
	P01823	2.70375	0.000724296	0.00257078
	P01635	2.6558	0.00117426	0.00370655
	P01806;P01811;P01810;P01808;P01807	2.12724	0.0722672	0.11234
	Q9CXL3	2.06861	0.0505056	0.08438
	F6U5V1	2.00015	0.0109217	0.0231299
	A0A140T8P6	0.761556	0.33157	0.395683
	A0A140T8N5	0.215991	0.761004	0.796142
	Q8R3Y5	-0.49015	0.57376	0.633511
	A0A0J9YUD5	-0.738713	0.158839	0.211871
	Q9D937	-0.902512	0.0597174	0.0969227
	C0HKD9;C0HKD8	-1.16992	0.0377801	0.0655013
	Q0VG62	-1.59188	0.0118771	0.0248352
	Q8CIL4	-1.60838	0.0931228	0.137684
	Q8VDP2	-1.78845	0.0592396	0.0967248
