# Supplementary material for: Naïve pluripotency and genomic stability are coordinated in embryonic stem cells by a novel pluripotency regulator ZFP998
Source: Nucleic Acids Res. 2026 May 27;54(10):gkag546. doi: 10.1093/nar/gkag546 (PMC13213254; doi:10.1093/nar/gkag546)
Supplement: gkag546_Supplemental_Files [file gkag546_supplemental_files.zip › Supplymental Data S11.Zfp998 target genes expression rescued by Zfp998 and mutant Zfp998.xlsx]

## Sheet: mut_rescue_SE_genes
Mutant Zfp998 rescue embryonic stem cell (ESC) identity genes
Transcript/Gene	KD-C_repeat1	KD-C_repeat2	transient Zfp998 KD_repeat1	transient Zfp998 KD_repeat2	KD+Zfp998_repeat1	KD+Zfp998_repeat2	KD+ΔKRAB Zfp998_repeat1	KD+ΔKRAB Zfp998_repeat2
NM_001039198/Zfhx2	8.99747	7.09017	3.39515	3.00401	9.25518	5.58537	6.79207	7.35094
NM_001040400/Tet2	16.4138	13.3288	2.44939	2.27161	28.1294	23.2672	21.2657	24.4154
NM_001085507/Zbtb34	5.16805	2.98403	2.2769	1.59998	5.28989	3.39559	1.99917	4.74581
NM_001159769/Nr5a2	17.6902	15.7856	5.27877	4.55861	15.3826	17.5237	26.6271	26.2211
NM_001160251/Zfp281	10.3776	8.87608	0.189443	1.37788	6.82582	10.2485	5.43842	14.0625
NM_001166371/Zfp638	5.09721	3.4377	0.0391302	0.17424	5.43185	5.99337	4.66058	4.60436
NM_001177631/Etl4	15.1526	13.6596	8.44879	8.47427	29.1814	26.7985	27.643	29.8058
NM_007958/Smarcad1	31.4154	27.4322	2.50317	2.65649	37.7765	36.2093	32.7176	38.3265
NM_008989/Pura	22.3514	21.1499	9.58859	12.339	25.5877	17.598	21.6365	21.6442
NM_009556/Zfp42	77.5641	79.0329	47.226	46.9184	56.5185	39.2727	56.277	57.1981
NM_009903/Cldn4	8.69987	9.4213	47.5957	46.3719	26.5521	18.4538	5.68508	5.99473
NM_010262/Gbx2	61.6461	59.0903	30.5365	32.9852	69.9337	34.7919	55.6867	50.7831
NM_011401/Slc2a3	285.054	260.538	751.299	739.251	283.467	240.194	253.461	252.934
NM_021391/Ppp1r1a	4.24745	4.41074	12.9593	15.7414	3.76951	0.901747	1.29231	1.65716
NM_021480/Tdh	207.069	197.087	119.963	115.912	51.2583	40.5916	80.6915	72.0472
NM_023844/Jam2	34.7619	32.4488	10.494	10.1136	54.0308	66.028	55.5972	58.364
NM_026113/Gtf3c6	45.4091	46.0353	21.7394	22.8911	39.9761	21.4739	39.6638	37.2171
NM_028838/Lrrc2	7.27275	7.29875	3.2163	3.58104	15.7188	22.4149	15.7574	16.6132
NM_029083/Ddit4	69.1857	75.1838	232.995	238.77	141.812	88.246	120.89	115.772
NM_030704/Hspb8	5.19727	4.92633	24.9339	24.7212	3.16143	3.07697	3.82321	4.28588
NM_054043/Msi2	16.8602	16.2569	5.18664	4.97815	16.3436	17.7519	18.6578	20.8664
NM_130450/Elovl6	55.4883	48.602	9.11768	10.0372	51.2881	56.7234	50.0941	53.3278
NM_133218/Zfp704	3.73978	2.99705	1.1014	1.09594	4.49988	5.02047	5.61015	5.96452
NM_133833/Dst	2.83019	2.06745	1.51258	1.17526	3.73996	3.06812	4.88312	4.63422
NM_172424/Med13l	15.6721	12.7922	7.11682	7.6807	17.0881	13.537	19.4165	23.5444
NM_177224/Chd9	11.0852	8.1146	2.25097	2.33479	5.37132	5.85252	3.56085	4.27537

## Sheet: resuce_target_genes
Zfp998 target genes expression rescued by wt and mutant Zfp998
Clusters	Transcript_id	gene_id	KD-C_repeat1	KD-C_repeat2	transient Zfp998 KD_repeat1	transient Zfp998 KD_repeat2	KD+Zfp998_repeat1	KD+Zfp998_repeat2	KD+ΔKRAB Zfp998_repeat1	KD+ΔKRAB Zfp998_repeat2
C1	NM_001001130	Zfp85	2.20224	2.07009	0.641786	0.549991	2.3196	2.36905	1.8708	1.94628
C1	NM_001001932	Eea1	2.87167	2.27155	0.323595	0.21997	3.16598	3.32335	2.8629	2.89301
C1	NM_001002008	Zfp948	5.79658	6.68733	0.380558	0.483667	3.57351	5.59184	3.52865	4.16818
C1	NM_001004140	Ckap2	50.1952	48.7778	21.7105	20.4862	34.1043	41.3605	38.7933	38.7946
C1	NM_001005509	Eif2a	78.8897	80.3893	18.3823	19.5132	70.0128	78.9764	61.295	64.6369
C1	NM_001008501	Zfp760	4.60533	3.84411	0.224819	0.16344	3.82892	7.33318	2.97357	3.22828
C1	NM_001008785	Kbtbd8	9.6711	8.68282	0.280183	0.432919	9.56847	12.9336	6.28364	7.96417
C1	NM_001013371	Dtx3l	4.56936	3.60848	1.76079	1.97787	3.72092	3.81557	3.95483	4.34271
C1	NM_001013376	Rpp38	12.6859	14.05	4.88569	5.42371	17.0168	19.3278	13.0033	11.1312
C1	NM_001013379	Zfp930	11.4084	12.7236	1.26121	1.27841	6.12732	10.0747	6.61788	6.54544
C1	NM_001013391	Cpsf6	25.676	24.1244	11.1435	10.7545	29.7731	29.0957	19.7747	21.3983
C1	NM_001013786	Zscan26	9.64592	9.4993	3.48679	3.38884	6.79791	11.0762	8.91094	10.7357
C1	NM_001015099	G2e3	12.1359	10.8135	1.58795	1.4564	19.6117	21.7876	7.91395	7.90378
C1	NM_001018042	Sp3	14.4352	9.71717	2.68321	2.09781	15.8964	9.93701	8.26883	12.2425
C1	NM_001024135	Kbtbd7	3.80183	4.02807	0.844137	0.693056	5.65273	3.68728	3.2558	3.89063
C1	NM_001024205	Nufip2	21.0548	19.7118	4.06799	4.23047	26.8826	24.5941	19.2024	21.6687
C1	NM_001024508	Brd9	13.7725	14.3085	7.2664	4.55135	14.4016	13.1865	14.014	11.7094
C1	NM_001024604	Ankrd28	17.6712	15.1477	9.81121	9.59895	15.2509	17.473	12.7126	13.6007
C1	NM_001024622	Pcnp	70.1147	71.496	36.3592	36.0725	69.4004	75.6114	59.7358	62.6058
C1	NM_001024626	Zfp873	2.44838	2.6511	0.333592	0.237527	3.16396	3.93539	2.49106	2.35489
C1	NM_001024712	Gm3696	2.52614	2.53949	0.631615	0.940025	4.0014	4.07432	1.76026	2.02213
C1	NM_001024726	Zfp607	2.17618	1.87672	0.75274	0.794308	1.9309	1.4703	1.3514	1.33585
C1	NM_001024806	Cebpz	36.5131	33.8658	15.3799	15.5289	39.076	44.7767	33.64	34.9869
C1	NM_001024849	Gm14325	15.5891	13.3887	0.68146	0.598041	20.7345	23.9726	15.526	17.0757
C1	NM_001024950	Zfp563	1.23339	1.00548	0.187503	0.254685	1.99376	1.55558	0.875596	1.08653
C1	NM_001025392	Bclaf1	27.6062	26.1002	3.2809	2.1094	11.4936	23.0173	22.8049	22.4045
C1	NM_001029856	Atad5	10.4364	8.63545	0.959705	0.897027	7.87335	10.7035	6.36759	7.18724
C1	NM_001030307	Dkc1	103.447	111.806	53.9426	54.7485	110.269	94.8756	93.9481	89.087
C1	NM_001033145	1190002N15Rik	8.41296	6.58549	2.66121	2.62388	8.74292	8.51197	4.6254	5.47221
C1	NM_001033156	Fbxo33	6.41084	5.80779	3.26394	3.44477	8.47527	7.31238	6.50414	6.60142
C1	NM_001033192	Fam8a1	9.43519	10.4253	4.40737	5.91753	15.8003	11.4806	7.09946	8.11851
C1	NM_001033249	Zfp583	1.54709	1.60642	0.250541	0.365237	1.32409	2.2499	1.49733	1.39213
C1	NM_001033270	Slc4a7	10.2399	8.25119	2.58301	2.40558	8.83971	10.0913	6.37328	6.86621
C1	NM_001033300	Gmps	36.9196	34.5226	10.6075	9.53992	32.4818	37.5231	20.2002	21.9323
C1	NM_001033375	A230046K03Rik	15.3751	13.1649	1.68264	2.1315	16.8845	21.929	12.5772	14.4442
C1	NM_001033425	Zscan10	27.5748	31.1553	15.6855	15.8177	34.224	22.7631	19.4868	21.5272
C1	NM_001033441	Alg10b	12.7411	10.4743	2.00411	2.45151	12.1191	13.8352	11.0732	12.7049
C1	NM_001033475	Tmed8	8.16374	6.22522	2.0508	2.50194	5.94343	5.37061	4.57815	4.6936
C1	NM_001033530	AW146154	0.889732	0.964204	0.182429	0.0341479	1.48672	1.73229	0.945534	1.18926
C1	NM_001033532	AW554918	1.47505	1.16294	0.697155	0.591487	2.44944	2.38362	1.92143	2.36857
C1	NM_001034882	Kbtbd6	1.65222	1.44677	0.557028	0.533765	1.84409	1.40004	0.969707	1.47591
C1	NM_001034900	Zfp345	5.39126	4.47186	0.213841	0.176029	6.09063	8.96679	4.70932	5.01736
C1	NM_001038695	Kdm3a	23.6303	30.4	18.4571	14.5861	26.4122	34.4516	27.5773	26.1309
C1	NM_001038696	Rnpc3	2.30913	1.66529	0.0821092	0.0856136	2.21848	3.97253	0.890335	0.683705
C1	NM_001039081	Mier1	7.40714	8.04753	1.07619	0.813797	4.23274	5.04011	4.74279	6.50683
C1	NM_001039090	Skil	8.68457	8.55793	2.90286	3.12003	14.4108	12.2049	6.17083	8.72154
C1	NM_001039198	Zfhx2	8.99747	7.09017	3.39515	3.00401	9.25518	5.58537	6.79207	7.35094
C1	NM_001039214	Mex3c	10.9546	10.8714	6.5354	6.36437	10.0263	11.0007	10.244	10.6964
C1	NM_001039483	Tmco1	17.038	17.1588	9.00827	9.25292	15.82	24.1289	15.5019	16.0321
C1	NM_001039511	Ivns1abp	5.92952	5.78409	0.833782	0.885834	12.9812	12.621	5.85296	6.52284
C1	NM_001039644	Edem3	7.83398	6.83659	1.71063	1.77122	16.221	14.6083	12.3746	13.6746
C1	NM_001040400	Tet2	16.4138	13.3288	2.44939	2.27161	28.1294	23.2672	21.2657	24.4154
C1	NM_001042501	Fam133b	15.1781	16.1341	5.92184	4.00763	14.9891	13.2499	10.8876	11.4064
C1	NM_001042591	Arrdc3	17.0797	15.8023	7.15921	6.93757	17.676	19.9585	16.5151	19.4451
C1	NM_001044747	Zfp68	1.08225	0.536421	0.11748	0.178131	0.742752	1.01823	0.834845	0.431303
C1	NM_001045529	Morc3	37.8744	36.2742	11.4205	11.8579	36.9269	36.659	34.681	35.3038
C1	NM_001048208	Med14	6.39674	6.29504	1.74981	1.41434	5.3273	5.06068	3.92093	4.65592
C1	NM_001048250	Smim15	37.0661	38.0614	6.11112	5.7094	33.3001	40.9539	27.0759	25.3606
C1	NM_001048267	Tnpo1	2.94716	4.20856	1.01356	1.31467	8.69393	6.63138	3.14294	1.1095
C1	NM_001076789	Cbx5	42.6756	38.046	11.4793	11.603	45.7093	40.6175	37.1202	40.7517
C1	NM_001077712	Stag2	2.48068	2.57513	0.16141	0.269591	4.79304	3.37087	3.16003	2.5492
C1	NM_001079830	Trim33	2.45925	2.02481	0.261675	0.73263	4.58081	3.37679	2.16655	2.5479
C1	NM_001080387	Srsf10	51.2559	53.1091	7.6765	7.26961	36.1503	43.3482	34.6422	33.559
C1	NM_001080706	Btaf1	13.4973	11.0995	1.68181	1.72038	16.2392	16.5893	13.7482	15.5472
C1	NM_001080755	Zzz3	10.6079	9.38222	1.95976	1.87688	11.2121	11.5734	8.85285	8.31892
C1	NM_001081021	Zfp780b	1.76564	1.38366	0.0447268	0.061441	3.31608	2.64487	1.30518	1.44196
C1	NM_001081068	Ltn1	11.354	9.77368	3.15328	3.29294	13.5113	12.3841	9.39814	10.9622
C1	NM_001081164	Otud4	11.8698	10.5922	4.19135	3.71688	15.4605	11.1012	8.76562	10.2938
C1	NM_001081191	Eml5	3.59521	3.51205	1.00319	1.04497	3.47783	4.6923	3.65602	4.21639
C1	NM_001081203	Sbno1	19.3167	16.3115	7.97509	7.74133	17.145	15.9607	15.1037	17.1836
C1	NM_001081225	Fam178a	12.7997	11.1837	4.7521	4.64531	12.8931	12.7354	11.7299	13.2228
C1	NM_001081293	Rprd2	4.71749	4.27027	2.6145	2.49046	6.59082	6.05052	5.62445	6.20974
C1	NM_001081316	Dsel	1.55812	1.16753	0.189666	0.127021	1.34984	1.59711	1.17511	1.52465
C1	NM_001081406	Lrr1	8.15301	9.62522	3.21604	3.60569	9.57999	10.1294	6.95901	8.18625
C1	NM_001081975	Mfap1b	26.3993	27.4411	12.7356	11.8695	28.6773	21.0587	26.9271	27.2551
C1	NM_001083114	Pphln1	8.7243	7.02743	3.53861	3.84946	9.90561	10.0692	7.07496	6.93563
C1	NM_001093753	Srsf11	24.41	30.3913	12.8311	14.1311	12.4909	28.7843	26.9237	22.0219
C1	NM_001093759	Trappc13	7.58372	7.7514	3.38883	3.28936	14.8262	12.5616	10.303	10.5648
C1	NM_001093766	Myadm	12.4056	15.5144	5.61629	7.03572	30.9939	30.5127	18.5824	18.0937
C1	NM_001098222	Bhlhb9	18.1027	15.6097	5.01431	4.50382	8.95933	12.4231	10.4262	11.778
C1	NM_001099323	Zkscan16	1.07227	0.660303	0.103193	0.169906	0.376753	0.906183	0.562832	0.993825
C1	NM_001100451	Msl2	12.5615	12.0562	4.36543	4.55501	11.2387	12.0227	11.0731	12.1154
C1	NM_001100458	Fam169a	58.5046	56.9442	9.4846	11.2395	72.8966	58.4634	26.5487	49.5264
C1	NM_001101478	D3Ertd254e	2.92367	2.55083	0.172137	0.228062	2.78582	3.60099	2.82335	2.95303
C1	NM_001105557	Zfp938	4.48632	3.57876	1.59736	1.67256	2.28416	3.79403	2.84426	2.85395
C1	NM_001110142	Cul4b	6.24877	7.38022	0.6163	1.43241	12.0241	15.3151	4.29355	5.217
C1	NM_001110145	Ssb	164.919	159.163	21.9962	22.1338	153.972	154.069	138.646	132.482
C1	NM_001110216	Cbx5	4.34863	3.31249	0.954386	0.64131	5.98543	5.23218	2.75672	5.92534
C1	NM_001110330	Fiz1	15.0549	13.392	8.34694	8.19473	18.3867	19.435	8.46985	7.07446
C1	NM_001111106	Uba3	9.68122	9.27343	2.13091	3.50794	0.849066	38.9013	7.2244	7.4085
C1	NM_001111289	Caprin1	52.3399	51.7756	19.1377	20.1388	49.3548	56.0364	44.8077	46.0485
C1	NM_001112796	Bicd1	0.642358	0.495877	0.110959	0.0740312	0.00014897	1.21794	0.876504	0.570759
C1	NM_001113179	Bub1	20.8176	22.5111	3.28494	3.93117	18.6286	25.1851	17.9818	20.4423
C1	NM_001114334	Rps6kb1	11.0915	11.3076	2.59349	2.69457	10.2279	14.9124	12.1778	13.1129
C1	NM_001114399	Zmym4	14.9695	13.4384	4.46789	4.62816	16.6883	17.463	11.8397	12.823
C1	NM_001122963	Gpbp1	23.9739	23.453	4.33046	4.68467	19.3592	18.5234	14.0395	17.3648
C1	NM_001122978	Casp8ap2	12.158	9.9634	0.488798	0.31585	14.3968	15.9336	10.621	12.178
C1	NM_001122982	Ccnc	14.0038	13.3925	4.6126	4.39228	7.80739	14.9677	8.52636	10.0119
C1	NM_001127576	Gm1564	2.7803	2.40228	0.326557	0.323904	1.18008	2.44651	1.46303	1.47589
C1	NM_001128096	Atp13a3	9.00278	6.93889	1.56794	0.79614	15.8281	15.0965	9.50191	11.2408
C1	NM_001130184	Jade1	68.2022	58.1132	16.2072	15.3079	69.4359	62.847	56.8626	59.0106
C1	NM_001135577	Smim13	2.53707	3.12297	0.964434	1.12072	3.52509	3.03317	2.44308	2.81205
C1	NM_001142957	Zfp955b	8.1015	7.25832	0.553233	0.424866	6.1437	8.76814	5.88521	5.91913
C1	NM_001145863	Gm14139	10.2515	10.0022	0.857474	0.807513	11.947	17.9654	9.80776	8.63377
C1	NM_001145919	Ythdf3	18.4393	14.5285	1.94803	1.37607	20.7397	17.8005	16.1323	16.462
C1	NM_001146045	Fam169a	20.0145	16.1866	3.82315	2.10288	0.000507609	28.2523	23.5334	7.03169
C1	NM_001146046	Lrrc49	1.85664	1.92776	0.854546	0.741851	1.58495	2.90921	1.42973	1.25852
C1	NM_001146081	Fancb	4.6382	4.28089	0.659385	0.958073	2.47654	6.46716	4.30819	4.23734
C1	NM_001159553	H13	2.28591	2.30478	1.27579	1.19729	1.71241	2.36417	0.751679	0.919047
C1	NM_001159563	Orc3	5.24083	5.27395	1.54458	2.43662	7.92815	9.06611	6.24198	5.09825
C1	NM_001159750	Tcea1	15.5327	14.9742	3.25964	4.55209	13.6654	21.3822	19.3311	18.5701
C1	NM_001160251	Zfp281	10.3776	8.87608	0.189443	1.37788	6.82582	10.2485	5.43842	14.0625
C1	NM_001161854	Csde1	64.6888	58.703	9.34162	10.3554	84.6094	98.5953	63.4182	72.8498
C1	NM_001162410	Chuk	6.19004	7.09124	1.31638	2.33493	5.27003	7.41254	7.17368	6.61344
C1	NM_001162917	Dennd4a	2.23153	2.12705	1.1928	0.979691	2.23958	2.53186	1.86992	1.89303
C1	NM_001162921	Zc3h12c	0.862239	0.768423	0.195467	0.128168	0.551525	0.552348	0.617522	0.902923
C1	NM_001162922	Zfp931	2.59871	2.65695	0.79685	0.960627	2.52212	5.84257	2.67127	2.20119
C1	NM_001162956	Ccdc138	3.11177	2.61847	0.996289	1.1225	3.51536	3.82992	2.61342	3.07722
C1	NM_001163126	Cog5	8.08546	6.00388	3.78224	3.93212	12.7086	11.616	9.10346	9.7615
C1	NM_001163314	Pgap1	2.94608	2.30764	0.212228	0.156265	1.76754	2.38509	1.30694	1.71197
C1	NM_001163445	Smim10l1	3.98552	4.49873	1.00433	1.12492	5.18133	6.39244	4.1552	4.68047
C1	NM_001163794	Pdik1l	2.27601	2.38465	0.287396	0.520529	2.54876	3.0931	2.73864	1.86273
C1	NM_001163996	Zfp605	2.33486	2.54802	0.216448	0.334201	3.96323	4.12622	2.78572	3.05509
C1	NM_001164090	Bcap29	11.6044	13.5806	2.7741	2.86426	18.2844	23.3886	15.5462	14.5421
C1	NM_001164503	Akap11	9.17219	7.27991	0.654993	0.77494	7.29303	11.0595	7.26641	8.24024
C1	NM_001164580	BC030336	5.09264	4.83675	1.42421	1.65487	3.01789	4.4053	3.27276	3.83345
C1	NM_001164581	Zfp961	35.5419	32.0535	6.38379	5.21126	32.1906	45.4723	30.1159	32.1928
C1	NM_001164727	Gm10406	2.116	2.81577	0.783758	0.974534	4.06674	4.66479	2.0688	1.78995
C1	NM_001166218	Zfp712	1.04293	1.12641	0.140789	0.101489	0.647093	1.53547	1.07909	1.17184
C1	NM_001166371	Zfp638	5.09721	3.4377	0.0391302	0.17424	5.43185	5.99337	4.66058	4.60436
C1	NM_001166453	Pls3	15.382	15.3922	4.53949	3.96491	10.6524	15.8081	12.2371	12.2212
C1	NM_001166645	Zfp882	2.14273	1.78321	0.14521	0.149611	2.15497	2.59088	1.77505	2.25416
C1	NM_001172098	Strn3	10.385	12.1334	2.07387	2.17346	19.941	22.4714	12.294	14.5779
C1	NM_001199105	Trp53inp1	6.94868	8.03457	2.21727	1.80187	5.10615	7.45748	8.03396	10.8971
C1	NM_001199141	Zmynd11	5.9261	6.69875	3.43785	3.90704	4.90862	6.32539	5.69555	6.92246
C1	NM_001200023	Zfp963	1.36139	1.22038	0.567054	0.5832	1.83742	1.20635	0.86014	1.29023
C1	NM_001205132	Yes1	21.222	18.3074	0.875921	0.839552	14.6774	21.2475	15.8388	17.2259
C1	NM_001205367	Sept7	61.3932	62.021	8.09005	10.0067	72.7484	85.3172	62.4964	68.4953
C1	NM_001243139	Gm13247	3.91641	7.9331	0.37677	0.271188	5.13057	7.3049	1.52478	3.94822
C1	NM_001243161	Alg11	3.56583	3.71878	1.06639	1.05946	4.1989	2.45752	2.24866	2.86047
C1	NM_001243712	Itch	2.24654	3.22217	1.14704	1.53794	0.695572	3.61703	3.46673	2.42323
C1	NM_001254951	Zfp850	5.70194	5.20894	0.431609	0.248036	7.16353	7.70023	4.79837	5.05277
C1	NM_001256142	Fsbp	1.73278	2.45584	0.612342	0.637493	2.0406	2.40852	1.30072	1.31671
C1	NM_001276315	Cdkl2	0.940924	0.875863	0.533956	0.502326	0.533483	3.53051	2.08967	1.25841
C1	NM_001277219	Crk	7.52275	5.6281	2.1015	2.88558	13.1608	11.9926	7.80628	9.5311
C1	NM_001282093	Wac	8.858	5.19816	2.56673	1.71115	1.60244	9.623	8.0321	7.60895
C1	NM_001284328	Syncrip	6.16709	6.17479	0.70665	1.12799	2.88012	3.7606	3.59114	4.04396
C1	NM_001285507	Cops2	18.841	14.7998	2.35732	1.81158	23.9414	25.0748	14.8759	12.6737
C1	NM_001285885	Zmym6	3.03883	1.80237	1.24282	1.52161	3.81625	3.64606	2.81636	3.18282
C1	NM_001290424	Fmr1	7.75929	6.42568	0.417504	0.461528	7.50842	5.01926	7.2975	6.19113
C1	NM_001290425	Usp45	4.61326	4.59165	0.269739	0.155781	2.53699	4.74839	3.47586	3.07498
C1	NM_001290643	Rp2h	2.53732	2.37071	1.18105	0.792044	7.18e-07	3.81864	1.22226	2.53545
C1	NM_001290729	Taf1	18.2972	15.1933	4.31862	3.79039	13.1945	16.3162	16.797	17.9356
C1	NM_001291114	Rbm39	63.1397	53.3856	12.6571	16.5557	58.9012	69.5199	61.6137	57.1979
C1	NM_001293635	Ktn1	12.3741	9.18615	1.14209	1.17193	4.87053	6.78008	9.40167	9.7781
C1	NM_001301351	Caprin2	2.76167	3.11842	0.161776	0.48156	3.13562	3.50361	2.79459	2.23259
C1	NM_001301412	Smc2	32.435	27.7653	1.097	1.25468	31.6779	43.5692	25.6323	31.7377
C1	NM_001301414	Usp1	36.2655	27.5445	6.54322	3.27161	38.3359	40.6573	28.7315	37.1552
C1	NM_001301628	Usp15	5.92004	5.18284	1.25732	1.162	6.32628	3.73889	4.48046	4.60181
C1	NM_001302382	Cdc37l1	4.87209	2.80816	0.590357	0.84014	3.75658	7.0294	2.28862	3.40873
C1	NM_001305258	Api5	35.659	32.8055	16.7437	20.6958	31.3351	30.2185	28.1125	26.2946
C1	NM_001305631	Cenpi	3.24874	2.06846	1.38875	1.10247	0.000235045	4.86026	1.54844	1.4207
C1	NM_001309401	Gm3636	4.27918	4.40992	1.43493	1.25599	7.31339	6.39041	4.10909	3.10783
C1	NM_007462	Apc	9.50863	7.59726	0.872547	0.661414	9.95951	10.6347	8.59679	9.13548
C1	NM_007497	Atf1	33.794	35.6673	17.0519	15.7949	45.2715	43.6707	41.0575	40.7327
C1	NM_007499	Atm	10.0358	8.15334	0.619187	0.546473	8.71392	10.3411	8.42253	9.46124
C1	NM_007540	Bdnf	0.58989	0.719602	0.154452	0.181234	1.89797	1.56008	1.18238	0.722397
C1	NM_007624	Cbx3	168.71	164.866	53.2129	54.3294	170.908	173.566	74.4669	87.396
C1	NM_007683	Cenpc1	16.0377	15.2495	3.51321	4.07534	16.3052	15.3042	12.4205	13.4352
C1	NM_007688	Cfl2	15.872	16.012	9.67446	8.88173	11.3332	15.1456	11.9771	12.9156
C1	NM_007691	Chek1	21.9316	21.9565	4.61446	4.99073	29.8527	35.0329	19.9034	21.4875
C1	NM_007842	Dhx9	180.201	170.145	66.809	65.3935	135.495	168.57	129.744	136.561
C1	NM_007861	Dld	49.9494	47.5396	21.906	21.7285	57.5251	62.0908	46.4848	53.0059
C1	NM_008112	Gdi2	167.088	158.397	86.0021	90.8814	200.876	217.271	151.712	155.48
C1	NM_008188	Thumpd3	36.9737	38.3989	14.3972	14.3233	36.8514	41.2171	24.4308	25.1718
C1	NM_008222	Hccs	12.6905	11.5829	5.72219	5.25159	11.3508	14.8417	12.0936	12.1837
C1	NM_008234	Hells	134.125	119.297	7.99662	9.57625	123.93	179.025	89.9202	99.9357
C1	NM_008388	Eif3e	258.331	241.785	55.6161	59.9234	219.744	269.005	176.683	186.12
C1	NM_008448	Kif5b	46.7163	38.0363	3.31905	3.35463	44.9405	49.7446	35.9115	39.2956
C1	NM_008465	Kpna1	32.6156	28.451	11.0515	10.6233	43.1755	43.6789	32.6856	35.5782
C1	NM_008715	Ints6	9.19245	8.04121	2.20355	2.02028	15.6105	14.7024	10.4817	10.9979
C1	NM_008739	Nsd1	33.1013	27.1648	7.35547	7.75678	30.2528	25.0859	23.2166	27.6749
C1	NM_008892	Pola1	21.0862	18.6574	1.96999	1.59616	22.2585	22.6621	12.7473	13.9951
C1	NM_008960	Pten	16.3862	14.2739	2.5777	2.95417	17.8057	13.5841	12.401	14.0398
C1	NM_008989	Pura	22.3514	21.1499	9.58859	12.339	25.5877	17.598	21.6365	21.6442
C1	NM_009072	Rock2	11.5233	9.75836	0.740133	0.589443	11.0849	13.6673	9.72088	10.1405
C1	NM_009186	Tra2b	194.956	201.156	69.4369	69.6595	183.413	186.955	157.531	160.249
C1	NM_009210	Hltf	9.43712	7.94395	0.889309	0.839527	8.77231	9.91462	7.89521	8.97805
C1	NM_009316	Map3k7	13.7852	12.0223	6.07322	4.59838	14.7802	15.8901	10.9474	13.4018
C1	NM_009359	Tex9	7.50714	6.60011	1.02974	1.04731	3.83077	5.24436	5.19099	6.31952
C1	NM_009370	Tgfbr1	4.94334	4.08754	1.06192	1.12394	6.14249	7.49469	4.14322	4.54036
C1	NM_009376	Ift88	4.51687	4.61054	2.4108	2.08057	3.86218	5.26006	5.22331	5.33854
C1	NM_009408	Top1	54.3282	49.3215	9.36662	9.16522	46.586	47.2803	49.4697	51.8855
C1	NM_009409	Top2b	12.1636	11.1673	1.05874	1.16087	14.1798	15.5096	12.8977	14.3602
C1	NM_009460	Sumo1	197.81	210.348	114.325	122.683	201.333	274.963	197.925	211.152
C1	NM_009542	Zfp101	4.27276	3.58572	0.529172	0.653419	5.2483	5.4695	2.62997	3.41098
C1	NM_009551	Zfand5	7.97716	8.43513	4.45142	4.41396	11.1711	10.7691	8.07245	9.40578
C1	NM_009555	Zfp40	0.605514	0.725743	0.0410279	0.126757	1.17834	1.56021	1.03432	0.859984
C1	NM_009562	Zfp62	6.92552	6.06931	0.526997	0.229078	5.14248	9.15083	5.54525	6.32348
C1	NM_009584	Dnajc2	77.6157	79.7876	25.7363	27.3978	80.5237	82.1041	66.6414	70.7494
C1	NM_009758	Bmpr1a	15.9766	13.9069	2.33918	2.47177	22.5524	24.0154	17.6461	19.1677
C1	NM_009764	Brca1	22.1057	18.3773	8.75548	8.3574	21.4262	23.8384	19.9059	20.5286
C1	NM_009767	Chic1	3.33294	2.95243	0.394469	0.255963	3.56895	3.96524	2.9937	3.83212
C1	NM_009786	Cacybp	192.128	197.038	55.6209	58.3503	174.238	203.058	137.381	144.307
C1	NM_009831	Ccng1	47.3785	43.6788	16.3708	15.8711	23.7797	34.4317	41.2705	43.5666
C1	NM_009847	Cd2ap	22.593	20.1893	1.68595	1.79973	16.9945	27.8737	20.6509	23.9611
C1	NM_010049	Dhfr	13.9492	15.0378	7.09777	6.45704	11.1472	15.0155	8.5008	8.69782
C1	NM_010067	Trdmt1	5.73602	5.36002	0.682232	0.724592	4.31648	8.05523	6.87072	7.39985
C1	NM_010120	Eif1a	92.745	94.5531	23.8995	22.8286	79.9081	94.1473	66.0349	72.3021
C1	NM_010123	Eif3a	170.215	166.894	59.9067	57.2416	159.281	127.69	169.301	164.24
C1	NM_010330	Emb	37.5222	35.5936	21.9928	21.6482	35.5639	43.1923	15.1274	13.4379
C1	NM_010439	Hmgb1	314.443	329.338	132.221	131.761	267.822	287.104	276.875	284.13
C1	NM_010615	Kif11	41.9611	37.5501	4.99275	4.70658	45.619	52.9691	37.5909	41.2597
C1	NM_010748	Lyst	1.71412	1.40185	0.568965	0.693607	1.23489	2.06762	1.81756	1.7673
C1	NM_010771	Matr3	88.8455	81.6343	5.82655	5.5927	90.6248	99.1512	76.1967	85.196
C1	NM_010864	Myo5a	6.23501	5.14325	1.09086	1.19042	3.60986	4.05288	4.38625	4.80718
C1	NM_010878	Nck1	16.5042	16.4494	6.92099	8.62205	17.0132	20.3645	16.1236	15.9037
C1	NM_010918	Nktr	12.0898	11.3193	4.51798	4.54446	8.46937	9.12665	9.37156	10.0937
C1	NM_011101	Prkca	1.10864	0.80524	0.649621	0.517075	0.840457	0.955451	0.524482	0.593929
C1	NM_011221	Purb	15.9954	13.425	1.96741	2.24363	13.7766	12.9443	7.5901	9.11865
C1	NM_011240	Ranbp2	30.2823	23.8099	0.775211	0.612415	38.142	40.7489	26.2959	30.9853
C1	NM_011258	Rfc1	44.4997	38.4688	19.2096	17.7374	36.8664	40.2957	35.7865	35.8928
C1	NM_011276	Rlim	16.9879	14.9342	3.20621	2.83221	15.8936	15.7567	12.7158	14.5909
C1	NM_011294	Sub1	81.5419	96.964	31.1424	33.6769	67.8536	78.7947	50.0725	57.1075
C1	NM_011307	Uimc1	14.5501	15.8204	5.93107	6.85748	9.08717	10.6619	11.6151	11.7499
C1	NM_011382	Six4	6.84185	5.36003	3.67453	3.81618	6.4303	6.5881	5.40469	6.31871
C1	NM_011495	Plk4	19.3923	17.0436	4.27533	4.60998	11.1485	16.9484	10.9396	10.3767
C1	NM_011543	Skp1a	222.772	215.67	136.696	126.759	193.476	275.678	207.134	201.8
C1	NM_011584	Nr1d2	3.09541	3.28198	1.12051	1.21557	4.05896	4.04687	3.3043	3.52622
C1	NM_011623	Top2a	161.148	146.44	41.8198	41.8626	175.35	193.472	132.125	142.537
C1	NM_011631	Hsp90b1	221.161	232.705	91.375	88.2984	253.116	313.567	211.317	215.875
C1	NM_011673	Ugcg	11.2917	9.38287	6.57	4.89881	10.6208	16.1329	9.67449	10.1149
C1	NM_011692	Vbp1	79.6644	76.8723	21.0949	20.9402	78.1297	94.8899	53.2775	57.439
C1	NM_011699	Lin7c	28.1426	27.8212	3.40901	3.49696	30.2464	32.1221	26.9293	28.8446
C1	NM_011753	Zfp26	3.59089	3.08418	0.173063	0.183227	2.69665	4.03097	2.43346	3.07847
C1	NM_011916	Xrn1	7.56211	4.92805	1.66304	1.86727	6.25159	9.0426	5.87955	7.88618
C1	NM_011920	Abcg2	26.1521	23.8729	13.322	12.4019	32.8124	36.7033	23.6575	26.9906
C1	NM_011946	Map3k2	1.63931	1.40629	0.103976	0.148014	1.90172	2.10342	1.62439	1.9014
C1	NM_011981	Zfp260	10.452	9.83749	0.922112	1.10514	3.41787	7.45357	6.32822	6.73983
C1	NM_011982	Homer1	3.52929	2.09211	0.428771	0.489738	0.625789	2.91327	1.37511	2.5511
C1	NM_011991	Cops3	100.321	102.595	40.5156	40.1173	76.3827	110.502	86.907	84.375
C1	NM_012042	Cul1	57.1623	51.2749	10.2848	8.80367	47.7139	58.4178	46.5358	47.2952
C1	NM_013720	Mga	17.2097	13.0391	1.9046	1.84941	14.2016	16.8305	10.9224	12.2183
C1	NM_013752	Nbn	10.6087	11.2283	3.23667	2.94363	10.4711	12.25	9.90867	10.8441
C1	NM_013830	Prpf4b	28.8137	26.3597	5.04034	4.9997	25.1444	32.1693	23.4787	25.8359
C1	NM_013835	Trove2	4.78028	3.52516	0.425366	0.425717	3.66856	4.82685	3.45039	4.41151
C1	NM_013889	Zfp292	9.73364	7.96628	0.488345	0.3319	8.73761	12.1569	6.22751	8.13012
C1	NM_013902	Fkbp3	327.866	348.196	111.282	115.305	301.926	299.288	283.307	293.17
C1	NM_015751	Abce1	137.75	122.846	14.8939	14.9279	97.0742	109.423	87.7185	93.0451
C1	NM_015754	Rbbp9	13.7133	14.0009	6.22895	6.32002	17.3006	19.7194	13.3838	12.5748
C1	NM_015781	Nap1l1	577.84	559.673	261.102	271.031	442.644	537.064	384.706	391.414
C1	NM_015822	Fbxl3	7.25146	7.10674	2.58242	2.39103	8.16331	6.51469	5.64801	6.16241
C1	NM_016700	Mapk8	7.32497	7.62892	2.88713	2.74962	5.22581	8.36843	5.67365	5.47569
C1	NM_016711	Tmod2	1.387	1.12899	0.379555	0.491084	0.892524	1.14703	0.90994	0.949644
C1	NM_016739	Caprin1	40.5694	36.2525	14.0348	14.7599	73.1356	56.7786	47.6785	53.8705
C1	NM_016856	Cpsf2	20.8157	19.072	12.1117	12.0843	21.1373	24.4091	20.3609	20.6967
C1	NM_017381	Zranb2	50.3657	50.792	9.9254	9.91504	44.367	43.0249	33.0473	33.9381
C1	NM_019393	Exosc9	35.9795	39.8055	12.4911	11.8356	30.0781	37.0831	27.7708	28.7531
C1	NM_019405	Cetn2	28.4277	29.0815	10.805	12.6484	25.8898	30.7571	21.0849	20.1575
C1	NM_019425	Gnpnat1	27.3162	28.8437	15.4252	16.3896	31.556	45.6526	26.3215	26.5161
C1	NM_019428	Rpp30	35.3615	37.7434	13.111	12.7727	33.4198	40.2663	21.8086	28.1998
C1	NM_019496	Ammecr1	3.39089	2.76617	0.899083	0.86878	5.22963	4.25188	3.77867	4.8913
C1	NM_019499	Mad2l1	56.2962	62.2109	25.6877	28.6152	55.66	74.0907	54.5598	52.8413
C1	NM_019501	Pdss1	12.8486	14.627	2.86217	5.01701	7.6589	11.1544	11.9591	12.5187
C1	NM_019579	Mpp5	5.42073	4.71652	0.387411	0.460544	8.96961	10.8223	6.72566	7.52696
C1	NM_019635	Stk3	10.6	9.72932	2.6036	3.3697	13.4107	15.0432	10.8154	12.7469
C1	NM_019648	Metap2	61.8573	65.048	36.2623	34.5239	60.6357	56.1787	51.6021	50.1717
C1	NM_019653	Wsb1	37.9131	39.5142	11.8719	12.584	40.1901	39.3023	29.3674	33.4983
C1	NM_019665	Arl6	21.2627	20.3357	9.00766	8.72368	12.9642	22.3152	14.5792	16.1632
C1	NM_019745	Pdcd10	34.0496	33.6353	8.41407	7.09345	29.2909	41.8276	27.666	27.3743
C1	NM_019747	Zfp113	0.851116	0.81508	0.562928	0.406913	1.13108	1.10384	0.896993	0.783909
C1	NM_019760	Serinc1	22.0129	20.34	9.34775	9.4145	20.9104	26.7756	21.4419	20.7503
C1	NM_019937	Ccnl1	22.1313	22.9917	8.66805	7.62737	19.5307	30.2692	20.912	19.22
C1	NM_020614	Taf1b	10.8178	12.4667	7.61524	6.3002	14.9505	13.7056	13.0835	12.6121
C1	NM_021310	Jmy	3.57426	2.96975	1.29158	1.47005	4.81595	3.45335	3.27814	3.9056
C1	NM_021315	Noc3l	23.1824	20.2376	8.38921	7.98804	15.2854	16.9288	21.3708	22.5217
C1	NM_021335	Snrpb2	77.6625	84.3634	28.1619	28.2055	69.1805	97.8562	59.1863	58.6824
C1	NM_021361	Nova1	0.981731	1.03561	0.224467	0.0957179	1.4849	1.18025	0.997708	1.10099
C1	NM_021495	Pvrl3	7.08865	6.20232	2.39434	2.20132	4.46727	7.21582	6.39904	6.87709
C1	NM_021512	Nup160	34.2098	29.2409	14.4037	14.1562	33.9282	36.3511	28.6539	30.4142
C1	NM_021550	C1galt1c1	5.13369	4.75436	2.10556	2.03192	5.07309	6.91516	3.54796	3.72062
C1	NM_022023	Gmfb	27.4806	25.0646	4.35322	4.55208	23.3011	26.1687	18.4197	21.3616
C1	NM_022655	Ireb2	39.4131	33.3801	4.816	4.76825	37.1993	40.9152	30.3799	36.5978
C1	NM_023162	Znrd1	51.6921	71.0738	36	34.4581	55.186	69.7479	56.5778	47.0171
C1	NM_023292	Pus3	10.1153	11.6968	1.07652	1.66	8.08311	10.7021	5.17589	5.21566
C1	NM_023311	Yipf5	17.5328	18.1931	9.18372	8.43088	22.4652	24.0644	18.2904	17.5172
C1	NM_023323	Rpf2	65.6093	67.1629	10.6014	9.82183	47.2853	60.3966	36.5963	39.7789
C1	NM_023324	Peli1	9.58922	9.5217	5.26589	6.43913	15.9511	14.3675	11.9998	12.8273
C1	NM_023328	Agtpbp1	2.20064	2.20301	0.696409	0.966649	3.50108	3.54209	2.93498	2.48892
C1	NM_023363	Zfp788	2.83996	2.70839	0.380339	0.271142	3.75503	4.00957	2.93617	2.85486
C1	NM_023420	Col4a3bp	3.21409	2.74875	0.639444	0.989285	7.64193	6.13288	5.27931	6.29405
C1	NM_023565	Cse1l	108.453	102.788	9.68713	9.16975	128.183	159.968	101.308	107.323
C1	NM_023603	Sfpq	116.916	122.969	40.775	43.9093	139.587	125.956	123.051	131.739
C1	NM_023651	Pex13	11.975	12.6957	5.78798	5.01378	15.1591	16.9718	11.7137	12.5928
C1	NM_023662	Pcm1	25.0756	21.895	0.969779	1.28416	19.0691	24.7019	17.5377	18.7166
C1	NM_023733	Crot	9.68614	9.90555	5.03848	4.67701	13.1785	14.2221	6.95835	6.85578
C1	NM_023773	Mphosph8	50.0853	44.1237	9.82089	10.1879	30.7094	43.312	42.467	41.7566
C1	NM_024190	Chmp1b	11.9621	11.0432	4.61192	4.55488	9.11715	10.6666	11.116	11.3017
C1	NM_024195	Cyb5r4	20.2195	19.7092	10.0253	10.4285	16.8156	25.2379	20.1469	22.132
C1	NM_024209	Ppp6c	30.2354	27.6419	14.3575	16.4451	29.8361	32.7887	23.4327	25.5311
C1	NM_024254	Katnbl1	22.0896	21.1987	6.49901	6.237	23.7037	26.9437	12.9652	14.0838
C1	NM_024457	Rap1b	70.8815	69.1305	38.0609	37.5151	86.8209	94.729	67.868	69.8631
C1	NM_024475	Ublcp1	24.8159	25.496	15.4908	14.5662	19.7663	22.8901	21.4282	21.607
C1	NM_025315	Med21	80.0547	106.817	30.7437	28.5426	70.4742	107.818	75.8137	75.9587
C1	NM_025335	Tmem167	5.4312	5.50726	1.04293	1.13623	4.94165	5.74848	3.30291	3.81912
C1	NM_025419	1110059G10Rik	2.28186	3.27499	1.02802	1.07568	2.95732	3.75604	1.70069	2.13643
C1	NM_025423	1110059E24Rik	32.409	29.3693	8.81686	8.07924	34.2708	38.2251	29.7463	25.3674
C1	NM_025511	Cox20	36.9936	36.1953	15.4837	16.6431	31.9653	49.1398	18.8917	27.7544
C1	NM_025527	Srp19	109.836	101.079	66.1022	58.9297	102.299	118.476	84.8947	84.8477
C1	NM_025541	Asf1a	24.395	25.9771	10.0532	9.72148	22.2468	20.1729	17.1148	16.3703
C1	NM_025591	Fam136a	57.364	59.7355	25.9678	28.5904	79.571	81.6801	56.1217	53.1997
C1	NM_025647	Cmpk1	31.5966	31.0467	17.407	17.7567	40.5008	37.3068	32.8014	31.7741
C1	NM_025706	Tbc1d15	25.4457	22.242	9.11495	10.5781	19.2688	21.1153	19.2566	20.6793
C1	NM_025717	Rbm4b	6.88164	8.02474	4.78619	3.72307	9.96286	7.25968	8.79504	7.85364
C1	NM_025824	Bzw1	239.683	214.233	67.457	65.7174	187.12	236.221	183.244	200.201
C1	NM_025854	Cir1	13.0114	14.071	6.43759	7.79975	12.4072	15.451	14.7993	13.8526
C1	NM_025863	Trim59	36.9069	33.7773	11.185	11.9563	45.3985	52.4051	31.353	35.171
C1	NM_025900	Dek	155.886	142.627	11.6603	10.6639	135.305	166.73	116.939	125.169
C1	NM_025902	Cisd2	10.4642	10.0399	3.44739	4.20785	14.2457	9.42265	9.7563	10.2442
C1	NM_025904	Yae1d1	12.638	15.6927	7.37117	8.08009	12.4143	15.6081	9.24757	9.56053
C1	NM_025914	Actr6	15.491	12.435	3.85325	2.98743	16.9363	18.887	11.2578	12.1905
C1	NM_025934	Riok2	38.5267	38.2898	4.92976	5.78907	29.077	39.3918	33.7717	31.8719
C1	NM_025959	Psmc6	145.877	140.089	27.8573	25.4632	129.133	182.803	139.162	135.891
C1	NM_025969	Timm21	23.5931	22.1959	5.73254	4.39734	19.1095	27.2824	22.2537	18.7122
C1	NM_025979	Mastl	8.52194	8.60739	1.56917	1.45714	9.63054	11.7861	7.35734	8.05507
C1	NM_025995	Fbxo5	60.3068	59.6258	35.1796	36.0793	63.5726	57.0509	46.0806	43.143
C1	NM_026001	Rnaseh2b	35.7875	40.5257	20.9331	21.7115	47.625	51.8839	40.4878	43.605
C1	NM_026002	Mtdh	45.8529	39.7068	16.6052	16.508	59.2197	63.0804	47.7565	52.2004
C1	NM_026009	Ccdc47	36.8294	36.1612	14.1089	15.9729	31.6321	33.9948	27.4623	27.3518
C1	NM_026046	Zfp329	2.66242	2.20189	0.0815954	0.13315	1.88762	2.79776	1.69093	1.66402
C1	NM_026110	Paxbp1	14.05	14.4822	2.14903	2.54636	19.5836	20.584	15.8562	16.8003
C1	NM_026120	2410127L17Rik	49.1515	45.398	18.3349	20.5249	43.5586	49.9964	31.2972	36.6602
C1	NM_026148	Lims1	12.629	11.9194	3.22161	3.23997	14.0317	13.6592	11.3234	13.3612
C1	NM_026155	Ssr3	88.3754	86.5062	47.1316	47.5823	91.9865	102.066	69.1014	71.3056
C1	NM_026165	Slc25a46	8.24098	7.5759	3.17556	3.3361	8.32572	10.1352	7.91417	9.28955
C1	NM_026201	Ccar1	31.7564	29.7786	3.78805	4.01642	34.5351	41.1883	32.6589	31.5988
C1	NM_026220	Mfap1a	17.686	18.8913	8.29322	7.74044	20.7608	20.9197	18.1502	18.6047
C1	NM_026250	Gin1	4.29805	4.34155	1.55892	0.907172	3.00917	3.94835	3.92955	4.2566
C1	NM_026276	Aasdhppt	15.7585	19.0148	6.85206	8.48463	15.491	16.5383	9.28716	11.344
C1	NM_026303	Alkbh8	6.90416	5.11345	0.781766	1.1524	7.35632	6.90179	4.74362	5.19388
C1	NM_026313	Luc7l3	38.1302	37.3694	4.02825	3.57976	50.753	52.393	33.3777	32.2513
C1	NM_026375	Ahctf1	37.1196	31.3386	5.61626	5.21802	40.9318	46.4114	35.5015	40.0057
C1	NM_026383	Pnrc2	36.7419	35.0724	14.7651	12.7225	39.0838	54.2746	28.6312	33.6684
C1	NM_026472	Nifk	73.0342	78.4354	18.8607	19.4832	78.0287	75.3009	59.6408	63.8006
C1	NM_026479	Zcchc10	41.1877	44.1538	17.4166	16.5063	28.2039	39.6384	27.4444	27.2265
C1	NM_026487	Atad1	34.2304	33.2866	7.10807	7.82065	43.0978	51.2902	22.1374	22.9141
C1	NM_026499	Srsf6	93.5232	89.3405	49.0865	51.5542	92.2488	79.7576	78.8029	84.8087
C1	NM_026534	Ubxn2b	3.86387	3.83307	0.793336	1.05755	2.38772	4.42857	3.38667	3.54808
C1	NM_026558	Fam92a	20.5704	22.2657	9.3725	8.85538	26.2173	28.3662	19.411	19.4342
C1	NM_026576	Etaa1	15.4931	13.8588	1.58055	2.29807	17.62	20.3928	15.5217	15.7326
C1	NM_026592	B230118H07Rik	4.83957	5.87599	2.215	1.5008	4.77031	7.16126	5.85046	5.7495
C1	NM_026626	Efcab2	3.11071	2.67574	0.48233	0.708882	2.8501	3.29731	2.64606	2.78757
C1	NM_026670	Zmym1	29.9233	28.4111	8.55522	7.95127	28.0146	31.9286	23.468	25.1861
C1	NM_026734	Tmem126b	12.477	14.1611	7.1273	8.71841	12.5238	17.0917	9.93128	10.3244
C1	NM_026735	Mob1b	5.01578	3.56395	0.412999	0.646929	3.06665	4.32312	3.28069	4.28781
C1	NM_026742	Ndufaf4	8.2461	8.29679	1.96777	1.80275	5.50832	10.9544	6.53379	6.95175
C1	NM_026759	Mrpl13	116.652	131.137	71.3724	79.7006	117.265	146.12	119.692	107.551
C1	NM_026887	Ap1s2	4.11764	3.67484	1.08851	1.20193	3.86977	3.75423	2.68336	3.28905
C1	NM_026934	Zc3h15	98.086	99.7764	23.2442	22.3105	92.2675	86.7382	90.5155	87.2174
C1	NM_027000	Gtpbp4	93.2084	92.0027	31.5728	33.557	102.256	94.9261	71.4475	71.9147
C1	NM_027007	Zfp397	4.32756	4.2448	0.279634	0.25723	5.40126	5.90553	2.47532	2.81472
C1	NM_027016	Sec62	21.5893	22.4338	10.6551	11.1904	20.878	25.7362	23.453	22.8757
C1	NM_027156	Ddx51	9.21688	9.79412	5.5894	5.58178	9.69882	8.55207	8.22635	8.43883
C1	NM_027238	Ttc39b	16.0048	13.6306	4.03537	4.08975	15.7618	20.048	14.0078	16.1445
C1	NM_027355	Rnf168	15.0341	13.8643	8.76682	8.40303	17.1313	18.4259	12.4808	14.1666
C1	NM_027411	Spdl1	21.1164	20.5045	11.209	11.6271	16.8694	17.2238	20.4004	21.137
C1	NM_027421	Ints2	14.0953	12.1021	3.84329	3.77003	16.7438	17.8612	13.1746	13.7183
C1	NM_027425	Rufy2	3.30012	2.94816	0.859582	0.861205	2.59091	3.98874	2.73498	3.51884
C1	NM_027435	Atad2	33.999	27.3138	1.98243	2.33006	29.4479	34.361	24.432	27.192
C1	NM_027453	Btf3l4	23.3916	26.4034	10.4147	9.44607	26.1648	31.5982	22.6375	24.558
C1	NM_027654	Pcgf6	40.9589	39.7455	23.8801	25.4316	51.5577	49.6757	39.129	40.3854
C1	NM_027703	Zfp626	2.59475	2.78962	0.391281	0.318244	4.20193	3.58059	2.31369	2.39793
C1	NM_027869	Pnpt1	34.6892	33.0852	5.67145	5.26318	36.5433	50.3218	36.7544	36.7098
C1	NM_027880	Telo2	1.41842	1.579	0.597194	0.575341	1.22889	1.7204	1.32054	0.23859
C1	NM_027941	Lrrc34	14.4201	11.8065	1.72533	1.94349	9.46516	15.1199	10.9232	10.8733
C1	NM_027968	Fbxo30	13.0022	13.6156	2.34617	2.32569	13.8818	16.7055	13.4158	14.6782
C1	NM_028007	Itfg1	11.4459	10.9571	6.02812	6.06678	8.43599	13.8888	12.0133	12.1405
C1	NM_028031	Zdhhc13	16.9787	16.7132	9.51886	9.87916	17.0827	19.2723	11.2244	12.176
C1	NM_028039	Esco2	43.3278	41.7666	4.33933	4.91444	38.7431	60.0496	40.2386	42.2501
C1	NM_028130	Zfp157	3.06574	2.59118	0.641576	0.55436	1.7307	3.11092	2.00197	1.80739
C1	NM_028136	Dhx36	20.1338	20.5913	2.6904	2.83992	21.7737	23.8025	18.5445	21.5612
C1	NM_028148	Scaf11	27.221	24.7426	9.21077	10.1121	31.7838	30.2741	24.2189	26.8032
C1	NM_028208	Ptar1	2.84508	2.04394	0.725914	0.507494	4.34294	4.64912	2.90913	4.33639
C1	NM_028226	Rbm12b1	4.45325	4.01439	0.728778	0.923703	3.87896	5.02283	3.38105	3.71598
C1	NM_028232	Sgol1	21.7072	20.5882	7.90971	6.79475	20.153	25.8807	18.3204	17.9396
C1	NM_028284	Bbs5	7.11249	7.10019	2.44816	1.67497	10.9858	12.8994	7.78329	8.39606
C1	NM_028315	Dis3	32.1881	29.0816	13.3097	13.192	35.5935	38.6071	27.9935	29.8576
C1	NM_028335	Zfp248	2.35455	1.84152	0.814174	0.727597	2.10485	2.27365	1.96811	1.84737
C1	NM_028543	Zfp763	4.92728	4.83166	0.735807	0.843594	5.53195	5.18145	3.44257	3.62088
C1	NM_028832	Mterf2	4.1426	3.99556	1.00408	1.03103	4.13187	6.95832	4.52331	3.99517
C1	NM_028887	Smchd1	15.6946	12.2324	3.71206	3.69867	17.4134	19.5062	11.8876	14.3818
C1	NM_028935	Zfp558	0.459838	0.507492	0.0437869	0.150297	0.167756	0.613236	0.559414	0.269995
C1	NM_028990	Tmem168	6.46916	6.78848	2.80064	3.14809	6.18525	7.93771	5.94098	6.24762
C1	NM_029017	Mrpl47	51.3669	52.7978	14.9697	15.8239	45.8684	56.5629	36.2117	39.4627
C1	NM_029074	Cnep1r1	23.2899	26.0694	9.17105	9.69848	15.5457	21.4536	18.9187	18.8244
C1	NM_029092	Trmt10c	28.7583	27.5975	4.69353	4.4157	15.4372	23.2346	16.5731	15.6183
C1	NM_029166	Uhrf1bp1l	9.69306	7.79893	4.33537	4.67594	12.4743	10.5567	9.14927	9.54482
C1	NM_029250	Etnk1	67.0447	58.9669	29.6376	28.7372	78.1954	85.643	70.2642	76.9212
C1	NM_029368	Tex30	21.946	25.5529	8.74297	7.9456	20.2495	27.0256	22.7996	26.3466
C1	NM_029402	Cul2	30.5272	30.7202	14.9121	14.8747	36.3839	41.5493	26.3036	27.7393
C1	NM_029466	Arl5b	8.0335	6.60068	1.78654	1.74264	9.1762	8.7126	5.28068	5.87164
C1	NM_029492	Zdhhc20	7.10945	6.80232	0.977452	0.985075	6.61031	8.75599	5.65823	6.37743
C1	NM_029570	Atp11b	34.2033	29.4068	6.31588	7.05505	44.8876	52.1573	28.4506	30.8034
C1	NM_029665	Ipo11	34.2428	30.5274	9.07582	8.42471	38.7808	40.5643	28.8134	29.8811
C1	NM_029705	Atxn3	7.92867	7.39524	3.01253	2.93259	5.88254	9.02457	7.88052	8.38662
C1	NM_029870	Crebrf	1.79638	1.62421	0.261076	0.298954	1.75075	2.40126	1.63569	1.68114
C1	NM_029891	Nkrf	9.80207	9.36286	2.86887	2.63111	7.5381	8.30454	7.38784	6.99941
C1	NM_029936	Ddx10	34.9524	36.2802	9.21442	8.20518	34.504	33.5436	33.7669	33.5142
C1	NM_029952	Zfp955a	7.80638	7.6679	0.396107	0.700309	6.84934	8.90062	5.70683	6.11344
C1	NM_030096	Ddx52	25.5381	22.9478	4.91398	4.63208	25.3358	29.5434	19.3686	22.2907
C1	NM_030250	Nus1	20.3683	19.2339	12.4953	11.759	25.1084	20.4149	19.0503	20.342
C1	NM_030257	Lysmd3	4.56674	4.48845	0.693097	0.413035	4.3756	5.84824	4.43733	4.87896
C1	NM_030692	Sacm1l	13.5756	10.8337	3.01385	2.69591	16.2945	18.4379	13.8264	14.8268
C1	NM_031256	Plekha3	10.4548	11.3878	5.72876	6.13132	11.9126	12.5717	11.1262	11.0647
C1	NM_031863	Cenpq	14.4379	15.6267	3.02237	3.01081	12.9268	16.9995	13.1137	12.9444
C1	NM_033324	Dgcr8	23.2699	21.3905	12.2491	11.8694	20.4344	19.7226	18.4463	18.8405
C1	NM_033370	Copb1	36.8724	36.3087	14.7807	13.2084	44.7241	51.1851	33.6146	36.6166
C1	NM_053089	Naa15	34.394	31.7285	2.58669	2.45317	43.6972	48.4574	30.735	34.6146
C1	NM_053124	Smarca5	111.988	108.881	12.6325	11.8514	87.6528	83.4274	73.9912	76.0625
C1	NM_053183	Ddx50	19.1017	20.0292	8.49954	8.09713	18.595	20.8678	15.8387	16.5915
C1	NM_053268	Rasa2	5.2441	4.78334	0.892345	0.988594	2.18166	3.89538	3.04499	3.04985
C1	NM_054089	Tgs1	16.0377	15.2025	2.86332	3.10774	15.3219	21.3502	13.5085	14.7566
C1	NM_080560	Ube2n	60.4207	67.5007	35.8286	32.835	49.1676	68.1117	45.1162	46.2292
C1	NM_080843	Socs4	5.88915	5.53695	1.82487	2.01859	4.37246	7.89611	4.78328	5.69215
C1	NM_130450	Elovl6	55.4883	48.602	9.11768	10.0372	51.2881	56.7234	50.0941	53.3278
C1	NM_133787	Nmd3	80.6862	80.0646	22.8521	20.0508	69.3985	83.9444	61.0678	59.6537
C1	NM_133857	Usp53	3.96867	3.09798	0.667844	0.773728	4.48936	4.98418	3.87259	3.19102
C1	NM_133942	Plekha1	15.2812	15.2684	9.10026	8.77076	18.2733	18.6664	15.6972	16.0049
C1	NM_134012	Mbtd1	20.1358	17.2531	3.02408	3.10461	14.3114	21.0381	11.9086	13.702
C1	NM_134014	Xpo1	100.208	76.9501	11.6601	13.8548	76.2265	104.84	71.8449	79.0153
C1	NM_134077	Rbm26	20.5404	17.4902	4.87639	4.74221	25.5514	25.3436	20.5388	22.7791
C1	NM_134097	Topors	39.3948	36.395	12.9646	12.7946	31.232	27.9081	25.8438	27.9209
C1	NM_138949	Zfp286	2.12416	1.68158	1.06621	1.01899	1.24287	1.90117	1.76854	1.76255
C1	NM_139294	Braf	6.62403	5.55938	0.749048	0.800487	5.01973	7.41236	5.24416	5.7587
C1	NM_144517	Tbc1d19	5.26629	5.63997	2.00353	1.97287	5.6947	7.69342	4.28751	5.08813
C1	NM_144535	Ap5m1	6.55855	6.54983	1.76338	1.57436	5.95623	10.0481	6.08463	7.09459
C1	NM_144788	Hectd1	26.7165	22.3515	12.1596	12.7364	27.8452	27.6231	22.8378	25.7951
C1	NM_144866	Etf1	171.745	161.995	85.2576	86.648	158.027	170.711	140.754	153.234
C1	NM_144902	Slc35a3	7.88626	7.5255	1.62224	1.6849	9.54482	11.1689	7.50855	7.75752
C1	NM_145151	Crebzf	7.97145	7.74982	4.49006	3.71157	9.3829	8.9253	5.58288	6.50386
C1	NM_145223	Alms1	6.39009	5.35874	0.447774	0.373119	7.3451	7.38258	5.06441	6.15632
C1	NM_145360	Idi1	67.429	63.7381	12.6368	12.3443	48.3768	68.7318	34.1532	35.5294
C1	NM_145374	Mios	11.7415	11.4925	4.91489	4.99827	11.6413	11.1282	8.20198	8.62972
C1	NM_145470	Deptor	4.83083	4.10439	1.65478	1.50455	8.10719	6.99694	6.51776	7.15207
C1	NM_145490	Zfp959	3.47716	3.12766	0.583006	0.569414	1.82847	3.79746	2.21258	2.29842
C1	NM_145546	Gtf2b	38.3213	40.1079	23.0751	20.9957	37.5774	41.1681	33.848	35.5988
C1	NM_145563	Zfp932	12.7862	12.5996	1.87588	2.70009	13.533	18.0826	9.54998	11.0154
C1	NM_145569	Mat2a	151.914	146.304	43.9717	42.1611	179.745	201.36	117.944	123.945
C1	NM_145591	Zfp958	15.577	13.6283	2.46632	2.04993	9.85908	16.8753	12.0395	12.4683
C1	NM_145599	Tmem184c	17.0707	14.4422	2.20288	3.11109	9.50812	10.8577	11.7601	12.6821
C1	NM_145931	Zc3h7a	7.74143	7.48686	3.21082	2.95636	10.3397	11.3836	8.66884	9.549
C1	NM_145950	Osgin2	5.73054	6.68183	2.73936	2.84111	7.71133	6.27306	5.82317	6.11004
C1	NM_145952	Tbc1d12	1.5201	1.33508	0.528985	0.517561	1.27842	1.60165	1.56012	2.10327
C1	NM_145960	Mtrf1	6.77565	7.22397	3.53385	3.49718	6.83303	7.86301	4.90501	5.37619
C1	NM_146159	Haus3	23.6308	20.6109	2.47613	2.577	24.6945	39.8611	21.1212	22.4315
C1	NM_146179	Zfp418	3.63349	3.40833	1.32909	1.34553	2.16348	3.63541	2.68534	2.95832
C1	NM_146190	Tubgcp5	10.7154	9.91056	4.58151	4.05698	8.96958	11.7602	8.05721	8.36316
C1	NM_146222	Msantd2	22.2763	21.6784	13.4418	11.9954	24.383	25.5131	18.1672	18.7323
C1	NM_146224	Zfp280d	8.66227	7.35031	1.04413	0.708193	9.32094	11.868	9.0761	9.05332
C1	NM_146234	Mmgt1	7.04732	5.77466	1.17459	1.46284	4.6156	5.76798	5.37139	5.97408
C1	NM_146235	Ercc6l	20.178	19.4699	2.78495	2.52675	18.1768	21.2511	14.4416	15.3283
C1	NM_146243	Actr2	103.265	98.2526	52.9347	51.8536	139.354	152.208	92.9166	105.371
C1	NM_146249	Zfp119b	2.51001	2.46727	0.544288	0.394871	3.31086	4.67488	2.98298	2.49618
C1	NM_146253	Zbtb6	3.99316	4.56412	0.525193	0.389991	2.76912	3.96866	3.15194	3.48903
C1	NM_153116	Gtpbp10	16.9828	15.1752	4.03114	3.80639	14.5816	21.0988	16.4009	17.9543
C1	NM_153123	Atf7ip2	4.38757	3.94273	0.341335	0.351324	7.40412	8.12842	5.68779	5.68964
C1	NM_153547	Gnl3	152.054	149.278	40.0648	37.4979	96.7447	132.429	78.6664	79.7778
C1	NM_153552	Thoc1	17.4329	17.7597	1.54023	1.67583	17.1594	22.2548	16.2676	17.1755
C1	NM_153780	2610044O15Rik8	3.95005	4.63957	0.345893	0.533095	3.71553	4.42743	2.03289	2.28055
C1	NM_153794	Fam210a	5.10343	4.3389	1.90424	2.03723	5.43046	5.95897	4.49824	4.93086
C1	NM_153806	Dnttip2	78.0973	69.3751	7.20443	6.40583	78.311	69.4945	61.3755	62.2395
C1	NM_170591	Nupl1	32.0797	28.4273	17.6582	18.1635	23.5634	31.1545	25.8846	26.3201
C1	NM_172054	Txndc9	14.2402	13.7741	7.14065	7.11944	10.067	14.639	13.8497	13.4694
C1	NM_172253	Twistnb	26.4659	21.4906	7.07574	6.62543	30.288	31.9779	20.2841	20.0518
C1	NM_172403	2810021J22Rik	2.24529	1.94542	1.02561	0.696593	1.64878	1.6596	1.56752	1.76052
C1	NM_172409	Fmnl2	8.0968	6.85485	4.39621	3.95258	7.45359	6.49394	6.77	7.1406
C1	NM_172462	Zfp11	0.973233	1.22985	0.457196	0.500236	1.43664	1.17213	0.922208	1.41388
C1	NM_172482	Zfp719	2.6198	2.13503	0.0992645	0.124981	2.49907	3.45848	1.72287	1.99803
C1	NM_172495	Ncoa7	3.56262	3.13372	0.635397	0.721138	5.11647	5.12556	3.55765	4.30963
C1	NM_172508	Dse	26.5445	24.2792	9.2593	9.08855	28.477	26.1957	17.7292	18.3534
C1	NM_172554	Zdhhc17	4.09506	4.27462	1.37596	1.30439	3.92548	4.36513	3.67015	4.22137
C1	NM_172565	Klhl11	6.43276	5.55678	1.61133	1.88018	11.7356	8.2442	6.92842	7.77783
C1	NM_172591	Fcho2	7.4173	7.27089	1.67588	1.43871	8.81089	10.6022	6.86352	8.43928
C1	NM_172616	C330027C09Rik	31.3979	28.3137	2.48927	1.79587	30.7035	37.6701	25.4445	25.7395
C1	NM_172627	Pggt1b	7.32272	6.18949	2.21802	1.45635	9.43975	7.71356	6.78558	7.78624
C1	NM_172664	Tlk1	23.7987	22.9504	7.9779	8.6295	20.0638	23.7971	20.2668	20.9678
C1	NM_172684	Rsbn1	3.97626	3.34306	0.77448	0.706642	4.37429	5.365	3.06303	3.80055
C1	NM_172695	Plaa	27.4696	26.4118	10.3865	9.99794	26.0889	26.8008	26.4706	27.9585
C1	NM_172707	Ppp1cb	72.7699	69.0503	19.8848	19.8491	102.301	112.715	57.5698	63.6113
C1	NM_172714	Lin54	6.76467	5.0013	1.96701	2.53761	6.22966	8.86474	4.53025	4.54636
C1	NM_172730	Ccdc174	10.6583	11.0097	6.06041	5.39881	9.86744	10.3218	8.05879	9.56493
C1	NM_172779	Ddx26b	2.33188	2.03473	0.323917	0.773222	1.14235	1.73791	1.70785	1.7023
C1	NM_172871	Klhl9	13.6981	12.0606	3.82737	3.94181	20.8172	15.8257	10.6192	11.9228
C1	NM_172918	Zfp317	9.36697	9.47216	5.5768	5.12881	14.8496	12.8406	10.9261	11.1742
C1	NM_172919	Zfp846	2.42818	2.17452	0.901386	0.711836	2.82011	2.98395	1.90569	1.86367
C1	NM_172920	Dpy19l1	15.2531	13.861	7.97288	8.53686	15.9298	16.8112	15.2146	15.4187
C1	NM_172992	Phtf2	11.7547	10.9419	4.11581	4.11053	9.60475	9.85559	7.49208	8.92602
C1	NM_173363	Eif5	96.8353	91.3676	25.2612	26.6469	89.9075	103.469	79.342	83.5727
C1	NM_173364	Zfp445	15.8004	12.8252	1.71615	1.77739	17.9349	21.815	15.2917	16.7409
C1	NM_173374	Srsf1	122.545	116.762	58.347	59.2205	113.264	96.3763	90.0069	98.5122
C1	NM_173381	6720489N17Rik	2.45458	2.22292	0.153987	0.11317	1.24786	3.62005	1.62249	1.48749
C1	NM_173400	Haus6	19.9185	16.9663	3.22437	3.08513	18.3024	20.2609	14.2532	17.6848
C1	NM_173413	Rab8b	3.82038	3.56624	1.45313	1.43697	6.00343	6.79972	4.62829	5.07203
C1	NM_173441	Iws1	12.316	11.2235	5.3746	5.52849	9.84982	11.2738	11.3854	12.6393
C1	NM_173445	Rccd1	3.30139	3.09951	1.53507	1.81183	5.04079	4.5369	3.61308	3.40542
C1	NM_173752	Lgalsl	6.35372	5.75491	0.820465	1.37078	5.94839	6.23861	4.90377	6.3011
C1	NM_173753	Fnip1	5.82061	4.9825	0.823278	0.910827	5.42023	5.34452	3.84504	4.42728
C1	NM_173780	Klf8	4.97856	4.38818	1.53028	1.53773	6.13009	5.87959	4.99184	5.07249
C1	NM_175158	Utp20	27.6416	21.5603	14.427	14.9642	25.9842	24.8483	23.539	27.4289
C1	NM_175238	Rif1	48.3358	37.3435	0.93654	0.619603	43.8947	59.992	35.5496	41.8695
C1	NM_175251	Arid2	13.3185	10.7096	5.81046	5.55989	13.5312	13.6187	11.1828	12.7177
C1	NM_175266	Epm2aip1	3.99759	3.12166	0.433041	0.484744	5.07303	6.30721	2.98471	3.24104
C1	NM_175310	Pds5b	11.7943	10.0872	1.36928	1.25094	13.4834	14.9931	11.1272	13.0123
C1	NM_175312	B630005N14Rik	5.15605	5.12859	0.955442	1.06714	6.31193	6.98991	5.08851	6.03521
C1	NM_175394	Wtap	14.1947	11.8084	5.41366	5.2813	10.655	13.5906	7.89239	9.58627
C1	NM_175494	Zfp367	6.888	7.65344	3.23551	2.78152	7.28849	6.66324	6.05583	6.63066
C1	NM_175518	Tmem245	5.81979	4.24203	2.15444	1.99329	3.13715	5.537	4.17297	5.35994
C1	NM_175639	Wdr43	73.1646	73.3604	25.6527	25.854	64.4497	67.0556	64.8436	64.4607
C1	NM_175749	Nup153	40.135	33.3404	17.7172	18.6193	36.6024	43.5573	32.8473	38.6626
C1	NM_176976	Cep295	11.3149	8.57359	0.542853	0.483846	7.35016	12.0121	7.29802	7.77119
C1	NM_177103	Senp5	6.66918	5.93765	3.61654	3.66461	6.46358	6.28865	6.12587	6.89625
C1	NM_177185	Ubn2	4.33679	3.71175	0.461263	0.464368	4.49311	5.72933	3.83986	4.88244
C1	NM_177192	Dennd5b	1.97744	1.85197	1.11668	1.13983	2.78861	2.58714	2.09982	2.53967
C1	NM_177239	Mysm1	4.96821	4.4813	0.408049	0.428034	5.86136	5.43212	4.57094	5.13474
C1	NM_177268	Ankrd16	2.98108	3.55286	1.2498	1.61973	4.66951	4.03365	4.57429	3.89211
C1	NM_177331	Gen1	7.34685	7.00186	1.08921	0.961088	9.51823	9.22548	7.08426	8.81572
C1	NM_177429	Ofd1	6.66917	6.11673	1.07098	1.10309	8.19721	6.50862	7.03042	7.72541
C1	NM_177445	Dars	92.869	89.2499	39.5334	38.4439	146.562	155.619	116.41	117.022
C1	NM_177464	R3hcc1l	5.82386	5.36206	3.13197	3.153	7.22167	5.95843	4.37666	5.32539
C1	NM_177573	9930104L06Rik	7.47166	6.86784	4.26949	4.55462	5.93416	5.87795	6.48647	6.51579
C1	NM_177680	Ythdc1	37.759	38.544	12.0995	12.017	34.3903	35.6273	35.8196	35.2589
C1	NM_177721	Ranbp6	3.77216	3.17092	0.147312	0.128402	3.05556	3.47338	2.79808	2.44046
C1	NM_177806	Prpf39	8.88715	9.28269	0.754357	0.734494	10.3471	11.8862	8.68586	8.49798
C1	NM_177811	Zfp459	11.1577	10.0485	1.86691	2.06796	8.14636	12.1811	10.431	11.3526
C1	NM_177852	Dido1	1.5722	0.760147	0.161985	0.336134	1.95358	1.90814	1.09475	1.10795
C1	NM_178142	Lcorl	1.56487	1.60394	0.211042	0.3217	1.08282	2.34898	1.13005	1.03528
C1	NM_178267	Zfp827	1.97787	1.78942	1.11014	1.14156	2.01945	1.74055	2.18115	1.29035
C1	NM_178337	Tbce	12.0768	15.5395	2.02612	3.92524	12.4409	21.3761	13.6194	16.1862
C1	NM_178364	Zfp369	5.29184	4.23096	2.32499	1.89766	4.19671	5.3215	3.80536	4.39831
C1	NM_178384	Zfp74	4.22813	4.12347	1.87718	1.35615	4.10455	3.33094	2.82513	3.17878
C1	NM_178603	Mrpl50	29.6123	32.8053	15.1472	14.785	27.743	34.8277	20.1866	21.7451
C1	NM_178610	Krr1	24.655	24.0198	5.13193	5.07063	20.2269	23.4065	15.5602	16.0964
C1	NM_178640	B3galnt2	12.9911	11.3102	6.61265	7.20193	13.4471	12.2718	9.07399	10.9484
C1	NM_178654	Pkn2	17.6572	15.9066	4.50112	5.37028	18.8355	20.6054	15.1392	16.7468
C1	NM_178684	Mapk1ip1l	58.8761	55.9314	33.959	35.8036	59.0167	49.108	51.332	57.2706
C1	NM_178716	Tnpo1	55.8222	45.691	16.6161	15.7481	56.7666	64.9471	50.465	57.9247
C1	NM_178766	Slc25a40	6.57566	7.78277	3.6356	3.32225	2.62191	15.3958	12.1018	11.3296
C1	NM_178892	Tiparp	33.3736	28.0089	6.20971	7.33449	28.4235	34.8332	24.167	27.0363
C1	NM_178896	Dcun1d4	8.05511	6.11454	2.66589	2.4937	10.1175	4.44656	5.15278	6.79954
C1	NM_178925	Nsun3	1.90255	1.47418	0.582027	0.398069	2.55304	2.05781	2.21884	1.58082
C1	NM_180974	Foxn2	10.1797	7.79511	1.43918	2.08456	14.2232	12.0232	9.92322	10.951
C1	NM_181470	Ltv1	49.0174	54.2701	23.0552	22.7592	42.3383	49.5792	47.1491	49.9899
C1	NM_181517	Ipo7	101.316	89.6282	7.99582	7.77826	103.12	130.792	78.2046	84.8059
C1	NM_182939	Ppp4r2	35.2122	34.2272	11.9992	11.8696	37.9659	43.8094	33.9221	34.7228
C1	NM_182994	Arl5a	13.0836	11.7236	1.72866	2.08493	22.5474	24.7625	16.0066	17.6805
C1	NM_182995	Ccp110	14.6394	13.9396	2.55072	2.09531	9.16562	15.0901	14.9137	16.7464
C1	NM_183014	Zfp184	3.92078	3.94074	1.79848	1.87261	3.39552	4.48532	4.26095	3.56938
C1	NM_183025	A430033K04Rik	1.97716	1.43032	0.707374	0.765468	1.65338	2.06546	1.46473	1.42697
C1	NM_183027	Ap1s3	4.70729	4.72133	2.9384	2.57143	5.89721	5.25411	5.17451	4.25689
C1	NM_183046	Kif20b	22.5545	18.2334	0.531449	0.436006	23.64	30.9987	21.6705	23.5264
C1	NM_194340	Prr14l	8.93999	7.24721	2.0784	1.98571	8.93381	8.98549	7.78012	8.50313
C1	NM_198033	Setx	29.3785	21.7075	1.79157	1.71636	25.1197	25.7132	22.3556	26.1289
C1	NM_198322	Zfp273	2.40164	1.94655	0.253982	0.130612	2.15266	3.25048	2.09303	1.77742
C1	NM_198619	Zfp933	1.87359	1.72149	0.104786	0.121411	1.86784	2.43865	1.45272	1.41701
C1	NM_198957	Rbm12b2	6.98093	5.66741	1.57354	1.43874	5.25375	6.07976	4.64404	4.81837
C1	NM_201369	N4bp2l2	7.10314	7.01827	0.944842	0.807449	9.16947	11.8295	6.79005	7.27736
C1	NM_207541	Zfp81	4.25205	3.63929	0.499113	0.324187	4.04996	5.04767	3.29435	3.75044
C1	NM_207623	Rnf138	14.7984	12.839	2.73354	2.83499	19.3796	27.1886	15.2267	15.5305
C1	NM_207633	Yipf6	5.01662	5.25091	1.20603	1.24245	4.69189	5.597	4.7972	5.20137
C1	NM_207659	Hook3	2.61442	1.93831	0.252873	0.235053	1.54023	2.36974	1.83529	2.22304
C1	NM_212484	Cnot6	11.5455	10.2333	2.18805	1.84369	17.4758	13.2622	11.8693	11.6775
C1	NR_015455	BC064078	3.12299	3.72254	1.27942	0.746518	4.55622	2.65912	3.47223	2.83278
C1	NR_015473	1700020I14Rik	17.9489	15.0902	6.13901	7.78534	15.888	19.1847	12.7793	15.5966
C1	NR_015491	A630089N07Rik	2.69483	2.78984	0.111965	0.172687	3.0775	6.43305	2.57715	3.08912
C1	NR_015531	Dancr	5.97801	7.399	1.56409	0.905013	6.22831	7.32321	2.29182	3.68741
C1	NR_027958	D930048N14Rik	4.43733	3.8924	2.25912	2.0542	5.45425	4.9779	1.99673	2.31916
C1	NR_027980	1700001L05Rik	4.00677	3.69045	1.87178	1.99416	2.73366	4.1451	2.59029	2.83746
C1	NR_028421	D430020J02Rik	1.38749	1.34086	0.735085	0.715616	2.53769	2.49878	1.58497	1.39801
C1	NR_036450	Gm14403	1.72474	2.11649	0.233066	0.261754	4.0372	3.2642	2.10869	2.07144
C1	NR_040269	Kantr	0.929344	1.21294	0.269072	0.52465	1.95009	1.64216	1.44847	1.80009
C1	NR_040708	E130102H24Rik	2.42249	3.15076	1.08976	0.777425	0.658164	2.83405	3.70826	1.33549
C1	NR_045995	1110019D14Rik	2.2783	2.15998	0.763555	0.479025	3.00895	2.89508	2.62683	2.60396
C1	NR_046007	2310010J17Rik	1.22237	0.589217	0	0	0	1.60402	0.529361	0
C1	NR_103491	Gm38426	5.16148	6.51736	1.90156	2.65754	6.82904	4.70172	6.04659	4.46194
C1	NR_110440	Halr1	59.1981	54.6912	12.202	12.3371	34.5424	46.3797	54.6527	47.9239
C1	NR_130962	B230307C23Rik	3.00139	3.18307	1.65285	0.929387	5.21036	3.62288	2.65893	2.53463
C2	NM_001001892	H2-K1	9.30918	9.03082	25.2318	26.1685	13.1012	10.3726	5.39384	5.69886
C2	NM_001002267	Tmem158	1.82074	1.97557	7.90453	8.55976	2.7925	1.87171	2.23748	2.6457
C2	NM_001002895	AI413582	12.0309	11.8812	31.5095	32.2854	10.3274	8.36748	8.11283	5.79214
C2	NM_001007570	Slc25a42	2.00256	1.75803	4.77478	5.28452	1.58446	1.54216	2.19241	2.14316
C2	NM_001009573	Unc13d	0.4799	0.330842	1.4513	1.48004	0.161906	0.155081	0.269991	0.182434
C2	NM_001012402	Hs3st6	0.654796	0.782802	3.61897	4.15985	0.107254	0.269824	0.167477	0.562393
C2	NM_001013780	Slc25a34	0.202346	0.22391	0.583116	0.799994	0.498242	0.387774	0.501824	0.520086
C2	NM_001024602	Cep170b	6.16075	5.52579	18.2199	18.4464	8.69681	4.51118	8.21123	8.85329
C2	NM_001024702	C1ql4	0.199333	0.372096	3.49601	2.96662	1.06003	0.783377	0.72228	0.440092
C2	NM_001025245	Mbp	0.253427	0.277203	1.86985	2.13696	0.15327	0.103209	0.0576933	0.179902
C2	NM_001025246	Trp53i11	10.035	8.76651	25.2619	26.5528	12.7707	9.23164	19.9776	20.3326
C2	NM_001025310	St6galnac6	4.7606	2.17425	15.306	10.4032	0.000137243	3.3395	4.20185	0.00240366
C2	NM_001029936	Specc1	1.7833	2.09638	5.37784	5.74179	0.483063	2.05541	3.33296	4.19753
C2	NM_001033171	Klrg2	0.705801	0.601716	1.70877	1.91717	0.59862	0.644518	0.968739	1.29604
C2	NM_001033225	Pnrc1	10.8087	10.5155	28.2648	29.019	10.9174	13.3526	11.1868	10.7494
C2	NM_001033273	5031439G07Rik	6.65883	7.11628	19.4387	20.78	9.11917	4.95364	7.78296	6.97614
C2	NM_001033284	BC026585	2.39784	2.58384	6.90121	6.60608	3.04382	2.77123	5.20005	4.04848
C2	NM_001033293	Uap1l1	5.90929	6.91397	22.5974	21.3665	7.60537	4.50974	8.07036	8.07698
C2	NM_001038654	Slc16a3	6.06323	7.94186	43.8671	43.3938	5.71229	1.85906	1.59997	1.40668
C2	NM_001039162	Clip2	2.20162	1.77532	5.84411	5.79723	1.22803	1.16258	1.12427	1.15668
C2	NM_001039394	Rab43	1.46251	0.930531	4.20571	3.88542	1.75807	0.399387	0.796128	1.09791
C2	NM_001039562	Ankrd37	18.7342	18.6146	67.291	59.4998	17.0385	17.0362	7.74529	6.3937
C2	NM_001040403	Flot2	17.4131	15.661	43.9632	42.2192	13.2343	12.0367	18.1812	16.0261
C2	NM_001042534	Capg	1.73231	1.51164	8.54967	7.47126	1.19e-06	0.292458	0.666858	0.793684
C2	NM_001042558	Apaf1	2.7129	2.05915	5.7516	6.89349	0.00165255	2.4948	3.01189	4.11055
C2	NM_001045489	Mfge8	27.9689	31.9809	93.7422	92.8115	38.4041	27.6566	53.7121	47.0384
C2	NM_001077696	Hdac5	3.94888	2.51011	7.04285	12.7103	3.39558	2.58104	4.63314	3.97776
C2	NM_001080925	Rapgefl1	0.250648	0.31438	1.07047	0.881966	0.537944	0.40177	0.593667	0.643407
C2	NM_001081047	Cnksr1	0.383745	0.592983	1.8257	2.12202	0.365064	0.472616	0.071896	0.153791
C2	NM_001081062	Ccno	0.469879	1.1105	2.62728	2.03342	1.03468	0.354335	0.459913	0.451612
C2	NM_001081066	Dennd3	1.35803	1.23812	4.16403	3.98042	2.03932	1.59852	2.4319	2.17295
C2	NM_001081130	Ogdhl	11.2816	11.6332	29.1347	30.417	17.0444	13.1532	18.7003	19.0123
C2	NM_001081156	Trnp1	0.994502	1.44326	3.31218	4.75512	0.912041	0.634108	0.572497	1.08417
C2	NM_001081162	Slc4a11	3.48113	3.49722	13.3828	11.2331	1.97785	2.55686	3.62369	3.01011
C2	NM_001081184	Focad	3.43467	2.34592	9.08732	8.77047	3.59297	4.14857	4.03604	4.59012
C2	NM_001081241	Fam65a	6.34935	6.14813	16.7346	16.8734	5.7313	3.31996	6.6356	6.54652
C2	NM_001081655	Dact3	2.30679	2.78286	10.5894	13.3074	5.00807	2.98757	2.71488	2.47026
C2	NM_001081672	Fam43b	0.846452	0.834672	2.60831	2.22294	0.310941	0.123731	0.200918	0.207207
C2	NM_001082483	Efr3b	1.62483	1.12431	4.06643	4.48105	0.792299	0.898912	0.668655	0.643953
C2	NM_001083334	Bin1	4.4038	3.9628	11.5938	13.0569	4.47969	5.37556	8.04087	8.42389
C2	NM_001085508	Tmem8b	0.748355	0.534248	2.34783	2.21594	0.254388	0.451783	0.734403	0.545232
C2	NM_001085515	AI464131	2.07853	1.68321	6.05626	5.27556	3.25598	2.71034	2.39425	2.62737
C2	NM_001097621	Kif26a	1.66085	1.77457	6.01783	6.26604	3.22348	2.32664	2.81705	2.70687
C2	NM_001098789	Ndufa4l2	10.7013	11.4036	61.8488	57.2006	9.79378	10.4783	4.83722	5.27038
C2	NM_001099631	Sh2d5	0.479176	0.408942	2.21435	1.49464	0.661817	0.543918	0.769522	0.554386
C2	NM_001101445	Cyp4f17	1.5912	1.28006	3.97184	3.83563	2.73063	1.34285	1.89269	2.6526
C2	NM_001101502	Zfp703	0.703415	0.793641	2.15475	1.81137	0.465086	0.10754	0.706882	0.631522
C2	NM_001102471	Cnnm2	4.12938	3.88547	13.3606	12.3712	3.8481	6.33606	8.77915	9.94037
C2	NM_001102613	Phldb3	0.308788	0.267429	2.38192	2.02368	0.249425	0.154684	0.0261821	0.216006
C2	NM_001109750	Dgcr2	5.05774	3.37608	16.1311	15.1829	7.05821	1.75176	8.92167	9.15755
C2	NM_001110009	Apoc1	40.4028	29.5084	100.909	116.391	67.6188	50.0603	47.7987	38.5402
C2	NM_001110311	Snx12	8.77957	4.28371	22.3911	18.4348	6.86037	7.01208	8.72118	5.23319
C2	NM_001113283	Fam214a	0.726931	0.508349	1.81978	1.36665	0.731935	0.30174	1.22129	0.804302
C2	NM_001113384	Gnao1	0.40948	0.448036	1.43608	1.54902	0.438319	0.21144	0.482153	0.461732
C2	NM_001114332	Slc16a10	0.932761	0.702418	3.64511	3.39093	1.09781	1.10149	1.60523	1.54997
C2	NM_001122954	Pla2g5	1.57228	1.70578	5.59494	5.75007	3.45167	1.0293	1.66909	1.50399
C2	NM_001126047	Sema4c	1.2866	1.6453	5.02933	4.1888	6.02e-05	0.14458	5.18311	5.51466
C2	NM_001127725	Sec14l5	0.128813	0.195351	0.730846	1.2442	0	0.125509	0.101926	0.140153
C2	NM_001142952	Fam46c	1.2364	1.0926	2.60606	3.53158	0.85755	1.17777	2.09817	2.39017
C2	NM_001146100	Hk1	7.41829	8.35891	25.3614	24.6441	15.6191	7.3428	15.1483	15.0817
C2	NM_001162485	Arrdc1	2.62071	2.73129	7.44705	6.60907	3.18561	2.66881	3.41108	2.96105
C2	NM_001162493	Mpst	10.1666	8.70533	25.9229	30.2059	7.76015	5.28681	9.19891	8.59844
C2	NM_001162946	Pcx	7.55997	7.41032	20.7937	21.4149	7.40623	4.79926	7.97007	7.72589
C2	NM_001162950	Hif3a	0.893612	0.875619	3.13522	3.47319	0.48285	0.436618	0.177843	0.192089
C2	NM_001162977	Megf6	0.738377	0.813597	3.05959	2.96602	0.481716	0.498335	0.762352	0.852194
C2	NM_001162996	Eml2	8.42844	9.0328	31.5699	29.2825	9.58353	5.87871	12.3413	9.95049
C2	NM_001163465	Rhpn1	1.10044	1.06758	2.79057	2.71055	1.96649	1.54378	2.22102	1.74745
C2	NM_001163473	1810010H24Rik	0.750628	0.786218	2.57628	2.15614	1.29598	1.41779	0.448657	0.704201
C2	NM_001163487	Pfkm	11.6745	11.3256	38.3162	38.746	6.96881	3.76855	4.15346	5.68898
C2	NM_001164564	Egfl7	19.5275	20.727	47.2855	52.6852	16.0991	12.559	16.2081	17.0712
C2	NM_001166399	Rab3a	1.16567	1.13419	6.56461	6.98335	1.1153	1.0509	1.28995	0.92005
C2	NM_001166503	Slc39a11	4.20982	2.16135	8.55837	7.57244	0.86121	2.49736	2.84873	3.75124
C2	NM_001168333	Tinagl1	2.0032	2.1735	12.804	11.4447	6.15495	4.92429	19.3088	17.7654
C2	NM_001168346	Nfatc4	1.11811	0.940943	4.135	4.64716	0.623451	0.960975	0.612073	0.871633
C2	NM_001172216	Fam221a	0.470715	0.584453	2.33403	3.11456	0.779316	1.28777	0.914626	0.612628
C2	NM_001174107	Map3k9	1.28646	1.42956	4.17812	4.46492	0.851366	0.854892	1.7022	1.70485
C2	NM_001177464	Zfp516	2.66634	5.73039	16.663	17.2701	8.74786	11.9083	13.8751	16.1111
C2	NM_001177628	Slc45a3	1.36176	1.1304	3.8934	4.07954	1.03342	1.25046	1.45602	0.900764
C2	NM_001177945	Aamdc	2.37616	4.11463	10.2058	9.69793	2.99426	2.57417	5.37483	4.78099
C2	NM_001190449	Ddah2	36.3348	36.0654	90.973	91.8018	29.6512	13.938	23.1578	23.132
C2	NM_001199186	Slc44a2	4.40772	3.96715	15.0445	15.8603	5.51236	4.41655	4.90684	4.04141
C2	NM_001199685	Taok3	1.55525	1.36791	4.97069	4.6442	1.96795	1.44589	2.2513	3.20044
C2	NM_001205082	Scarb1	15.0553	19.5268	49.9545	50.7699	10.4296	8.54588	12.2069	12.9621
C2	NM_001205234	Nrxn2	0.523338	0.763083	1.53032	1.65551	0.515289	0.0351794	0.352688	0.267496
C2	NM_001206367	Gsn	0.914483	1.74642	8.41583	9.2082	8.14e-07	7.32e-07	0.627768	0.967335
C2	NM_001252200	Map4k4	3.24764	2.40042	8.9523	8.44886	1.34985	0.888501	4.58012	3.83426
C2	NM_001252453	Ptprs	4.48292	4.92329	14.2251	17.4012	0.567834	2.36091	0.0103681	0.000920559
C2	NM_001252458	Prkd2	1.21853	0.961696	4.64202	4.45199	1.20409	1.08633	2.51446	1.58465
C2	NM_001252547	Sh2d3c	1.29089	0.837473	7.35078	7.50532	2.12671	0.430438	1.12033	1.131
C2	NM_001253695	Zfp219	1.93547	5.07381	22.8455	19.8773	7.77203	7.32758	0.000216766	3.47438
C2	NM_001256115	Sun1	5.03111	5.65408	16.4017	16.3685	7.98e-05	2.27341	3.66722	1.89008
C2	NM_001276358	Kcnip2	0.311054	0.557035	2.4462	2.07595	0	0.417137	0.121353	0.13902
C2	NM_001282021	Vasp	3.4139	1.79199	14.3874	7.64691	3.11545	5.544	9.79525	12.7309
C2	NM_001282096	Tjp3	0.91722	1.00274	6.20642	7.85496	0.000315299	2.62545	1.63504	1.94006
C2	NM_001286006	Unk	2.43065	2.68785	8.74478	9.3527	4.01415	1.95967	1.45412	1.69433
C2	NM_001286039	Klc3	1.74414	1.55058	6.77605	10.0148	2.76214	1.90053	1.18659	0.925071
C2	NM_001289670	Arhgap33	0.250877	0.679956	2.01091	1.54684	0.134552	0.0381875	0.0903934	0.189214
C2	NM_001290299	Lppr2	0.854216	1.08316	2.91512	2.59876	3.92e-06	0.894271	0.945587	1.32289
C2	NM_001293631	Slc37a4	1.31332	1.45829	3.25902	4.01276	1.11868	1.87684	1.69113	1.78693
C2	NM_001293728	Tuft1	0.692927	1.00937	3.29392	4.03231	0.0298446	0.536842	0.294332	0.896418
C2	NM_001301368	Cdkn2c	1.17989	0.946494	2.53981	3.265	0.739369	0.558518	1.20203	1.31191
C2	NM_001302396	Ppt2	7.26882	5.75963	16.8171	15.7627	10.125	3.48009	8.1383	7.74781
C2	NM_001303423	Aldoc	8.75568	8.8476	35.396	32.9512	10.3767	9.22662	7.01481	6.75313
C2	NM_007556	Bmp6	0.497656	0.335694	1.65525	2.27854	0.140591	0.776128	0.418323	0.406046
C2	NM_007557	Bmp7	1.16111	1.14462	5.20918	4.87464	0.32296	0.490306	0.448217	0.45353
C2	NM_007569	Btg1	3.62241	3.52805	10.9835	11.5638	6.04385	4.58209	5.85024	7.2656
C2	NM_007570	Btg2	7.77499	8.14939	20.5552	21.1765	3.60782	5.58555	8.89873	8.39921
C2	NM_007585	Anxa2	46.3492	53.4407	171.609	165.284	24.4519	25.6193	5.37072	6.14982
C2	NM_007599	Capg	4.31601	7.61451	18.6722	20.2503	9.43075	9.67449	5.74659	5.17909
C2	NM_007670	Cdkn2b	0.593274	0.353097	3.9428	3.95068	1.17431	0.412264	0.51846	0.820366
C2	NM_007692	Chkb	5.20352	3.4305	10.0748	12.1818	5.14266	5.61912	4.77064	6.34347
C2	NM_007713	Clk3	10.6342	12.7894	29.3484	29.71	7.32426	12.8407	17.2101	13.694
C2	NM_007793	Cstb	58.8757	55.6838	169.761	169.086	63.7124	69.8603	92.6179	89.1652
C2	NM_007856	Dhcr7	27.2544	27.6212	73.2067	71.3453	22.8205	21.0516	26.4921	23.228
C2	NM_007857	Dhh	0.444387	0.256822	2.31022	2.73396	0.430533	0.66815	1.13016	0.989989
C2	NM_007864	Dlg4	0.686553	1.16803	2.56764	3.0462	0.0191144	0.323598	0.292431	0.289297
C2	NM_007866	Dll3	1.03156	1.08806	3.82501	4.18783	0.238795	0.301215	0.139193	0.204142
C2	NM_007908	Eef2k	2.26134	1.43816	4.78543	4.62685	1.19827	0.936218	2.35061	2.26826
C2	NM_007913	Egr1	2.07409	3.02757	12.363	13.854	0.642345	0.445614	4.3543	4.35382
C2	NM_007978	F8a	0.999383	0.627445	1.9945	2.75184	0.74505	1.33313	2.06326	2.08718
C2	NM_008011	Fgfr4	0.971777	0.863293	4.31079	3.80338	0.886357	0.452326	2.5597	2.43084
C2	NM_008027	Flot1	9.63404	10.6079	34.9716	36.4882	13.3599	11.7509	15.205	12.9138
C2	NM_008055	Fzd4	0.45461	0.596332	1.49487	1.16227	0.84767	0.900056	0.677056	0.564415
C2	NM_008154	Gpr3	0.521292	0.239	1.33497	0.97231	0.187741	0.221379	0.140689	0.128959
C2	NM_008175	Grn	22.5644	22.9429	59.7552	58.1229	38.787	26.7092	37.8626	36.0661
C2	NM_008184	Gstm6	1.61236	2.17453	11.8711	10.47	0.752567	1.39264	1.26397	0.992074
C2	NM_008239	Foxq1	0.332534	0.30209	0.986352	1.33222	0.0394843	0.184558	0.415095	0.475718
C2	NM_008416	Junb	13.6284	12.8566	31.7858	33.5848	15.6576	7.97171	16.4353	16.3253
C2	NM_008439	Khk	2.04648	2.05432	7.68761	7.81249	1.56934	0.422556	0.627122	1.091
C2	NM_008483	Lamb2	3.75213	3.49082	9.71979	9.53309	3.80193	2.27231	2.17612	1.89695
C2	NM_008512	Lrp1	4.4271	3.56801	15.1241	15.7179	7.02398	5.66753	6.87123	6.37556
C2	NM_008669	Naga	4.16056	4.01886	22.9545	23.2017	5.08563	3.90553	6.87061	6.00273
C2	NM_008681	Ndrg1	9.07636	9.37587	24.833	24.7383	6.12952	5.69597	1.88736	1.73044
C2	NM_008714	Notch1	3.46283	2.9603	8.90518	9.05679	3.92732	2.87635	3.41245	3.37535
C2	NM_008721	Npdc1	7.68882	7.62006	21.9576	24.5325	10.6459	6.96235	12.0644	11.2886
C2	NM_008812	Padi2	0.41504	0.364166	2.89012	3.65856	0.1443	0.313883	0.432858	0.268226
C2	NM_008826	Pfkl	76.8746	84.7568	218.266	220.87	70.625	49.4847	57.7454	48.2974
C2	NM_008828	Pgk1	543.635	584.771	1487.74	1436.36	468.247	463.084	255.408	250.616
C2	NM_008860	Prkcz	4.24607	4.88226	11.7894	10.6514	7.5743	6.29736	8.48962	7.46109
C2	NM_008872	Plat	0.466249	0.767684	2.07546	1.85368	0.15356	0.0454781	0.184381	0.105647
C2	NM_008905	Ppfibp2	1.49819	2.71045	7.89648	7.14361	1.51288	2.49039	3.94656	3.53129
C2	NM_008909	Ppl	0.442927	0.371283	2.76632	2.84153	1.416	0.713075	1.22285	1.2818
C2	NM_008986	Ptrf	12.0986	11.0602	31.4176	32.6139	9.08586	5.98482	8.82843	9.74669
C2	NM_008992	Abcd4	5.91756	6.5122	20.772	19.779	3.53024	4.62471	5.85453	6.17979
C2	NM_009101	Rras	8.61871	13.5935	39.6847	39.7184	17.1566	16.4613	12.3026	10.3206
C2	NM_009162	Scg5	0.51071	0.137178	1.46966	1.89739	0	0.267894	0.166237	0.35524
C2	NM_009177	St3gal1	0.176933	0.255721	0.821906	0.817632	0.0541478	0.246234	0.161794	0.226951
C2	NM_009204	Slc2a4	0.295547	0.582572	2.30657	2.12158	0.0196092	0.183339	0.226774	0.0756059
C2	NM_009287	Stim1	5.26863	4.38291	14.4213	14.0442	3.95285	2.7966	5.91106	6.56223
C2	NM_009295	Stxbp1	3.34442	3.03394	13.1805	12.9423	3.78916	2.80301	3.45521	4.61054
C2	NM_009305	Syp	0.34102	0.32499	1.76622	1.18708	0.181279	0.211249	0.357029	0.130923
C2	NM_009434	Phlda2	18.5033	16.3598	47.2943	47.7308	3.71031	8.04965	1.9565	1.78847
C2	NM_009526	Wnt6	0.617118	0.49744	1.91215	1.39996	0.363424	0.345756	1.90576	1.93491
C2	NM_009569	Zfpm1	1.48056	1.59554	6.3025	6.84986	3.73486	1.65419	6.54552	5.87817
C2	NM_009630	Adora2a	0.323178	0.443226	1.13825	1.14814	0.407775	0.267076	0.451027	0.351471
C2	NM_009696	Apoe	474.787	459.442	1737.56	1730.3	304.371	256.641	261.147	229.05
C2	NM_009775	Tspo	10.9346	10.8849	39.646	31.9587	9.11738	9.06176	16.1474	12.4349
C2	NM_009794	Capn2	8.17234	7.20262	20.2291	18.9837	6.05215	5.1773	6.15094	6.25186
C2	NM_009849	Entpd2	0.292899	0.0803221	2.90613	2.56953	0	0.372582	0.22148	0.0579977
C2	NM_009852	Cd6	0.272853	0.261148	0.914902	0.942856	0.470356	0.0940978	0.0951378	0.139567
C2	NM_009872	Cdk5r2	1.34892	2.0343	5.35042	4.73466	1.04909	0.576449	0.540506	0.436078
C2	NM_009895	Cish	1.54897	1.63377	4.04943	3.88066	1.19526	1.28836	1.75569	1.27724
C2	NM_009897	Ckmt1	1.38024	1.54559	6.9113	8.35461	6.70536	5.59262	8.53376	7.15852
C2	NM_009898	Coro1a	3.54811	4.4745	12.034	13.3952	2.18077	2.67608	1.82532	1.11508
C2	NM_009902	Cldn3	1.16327	0.794548	6.60978	6.50908	3.63811	0.878515	0.800681	0.391115
C2	NM_009903	Cldn4	8.69987	9.4213	47.5957	46.3719	26.5521	18.4538	5.68508	5.99473
C2	NM_009944	Cox7a1	26.6253	34.3597	95.6966	97.8353	10.8506	25.3528	27.1637	31.1555
C2	NM_009983	Ctsd	86.3225	91.9399	241.62	227.15	91.6074	91.6023	147.525	131.093
C2	NM_010010	Cyp46a1	0.0480321	0.121077	1.57853	1.56508	0	0.0560848	0.0570417	0.156856
C2	NM_010019	Dapk2	0.799628	0.445279	3.54459	2.8207	0.369956	0.517188	0.563436	0.290444
C2	NM_010108	Efna3	2.14018	2.29086	9.65462	8.94747	1.54681	1.66434	3.05414	3.71249
C2	NM_010129	Emp3	2.55512	2.57647	7.68551	6.32733	0	0.308255	0.219729	0.100579
C2	NM_010143	Ephb3	3.55972	3.83667	12.5424	11.2003	8.57015	3.96899	6.60143	7.08558
C2	NM_010145	Ephx1	4.83775	4.80598	28.3049	28.4217	2.38843	3.84912	3.40766	3.40015
C2	NM_010174	Fabp3	295.909	354.638	847.802	847.303	239.492	166.737	363.628	290.13
C2	NM_010180	Fbln1	5.9453	5.06191	19.6799	20.2775	4.85123	3.7416	3.88009	4.40048
C2	NM_010234	Fos	0.997629	0.90747	2.57031	2.52523	1.84594	1.24991	2.86096	2.88725
C2	NM_010240	Ftl1	3221.16	3111.46	8165.42	8310.97	2280.26	1585.7	2041.85	1894.38
C2	NM_010261	Rabac1	59.4214	63.0513	161.955	160.98	94.0007	48.872	65.9639	61.723
C2	NM_010299	Gm2a	4.87369	4.76619	22.6742	24.4427	6.17863	6.47537	3.68947	3.92723
C2	NM_010321	Gnmt	1.63365	1.75958	12.0999	13.0861	4.37679	2.60967	2.93242	3.32355
C2	NM_010358	Gstm1	13.9696	11.3586	41.612	37.9831	5.90817	6.41856	9.57257	8.1518
C2	NM_010361	Gstt2	3.31118	4.44226	11.9337	12.5845	4.42881	2.01011	2.35833	2.33669
C2	NM_010380	H2-D1	5.18352	5.4903	15.3148	14.3833	3.36832	2.69617	6.67457	6.05607
C2	NM_010421	Hexa	20.1774	22.1354	71.6218	75.0485	8.43022	9.14568	19.3182	18.8872
C2	NM_010422	Hexb	35.0222	35.4961	102.909	104.556	26.3243	29.1323	18.0678	18.3039
C2	NM_010423	Hey1	0.665115	0.509343	2.28826	2.2147	0.23354	0.535907	0.953068	0.624022
C2	NM_010436	H2afx	72.6452	62.1478	181.578	184.136	133.96	88.3766	142.75	126.444
C2	NM_010464	Hoxc13	0.12309	0.0830497	0.794741	0.693656	0.347694	0.143992	1.63106	1.29439
C2	NM_010479	Hspa1a	0.816089	0.855279	3.34502	3.54119	1.27693	0.647727	1.86272	1.6124
C2	NM_010500	Ier5	0.857645	0.722749	2.37886	2.14499	0.433024	0.242907	0.648418	0.899868
C2	NM_010515	Igf2r	9.59601	8.33524	25.5015	25.5098	13.4297	9.46958	17.0409	16.8252
C2	NM_010575	Itga2b	0.16808	0.299768	1.18428	1.50713	0.141922	0.263068	0.199166	0.106533
C2	NM_010588	Jag2	4.71204	3.62845	13.8214	15.5381	2.39871	1.44647	3.91482	3.38634
C2	NM_010591	Jun	1.29269	1.47051	11.6077	11.6729	2.82695	1.28452	2.41542	2.14863
C2	NM_010592	Jund	36.5747	37.12	109.077	113.509	46.9812	15.8899	24.6289	25.0963
C2	NM_010710	Lhx2	0.219106	0.310041	0.951796	0.820141	0.000252879	0.000276273	1.71685	0.929978
C2	NM_010753	Mxd4	1.12438	0.72036	3.61029	4.6987	1.73968	1.23954	3.21076	2.94026
C2	NM_010755	Maff	3.92289	4.56873	12.2448	10.2822	3.60622	1.99033	1.71317	1.74432
C2	NM_010757	Mafk	4.68846	3.77353	11.9475	11.8334	4.17181	3.78459	3.27405	3.70032
C2	NM_010764	Man2b1	9.58142	8.6115	34.2547	32.2174	10.0189	8.13403	8.28915	8.0174
C2	NM_010893	Neu1	3.45676	3.64285	15.0892	15.6729	5.24008	3.8283	4.38814	3.94324
C2	NM_010921	Nkx3-1	0.742728	0.535321	2.36203	2.3004	1.01121	0.544483	0.45853	0.42043
C2	NM_011030	P4ha1	11.4148	11.1329	36.2696	34.9416	13.5092	17.2837	9.57897	9.40989
C2	NM_011057	Pdgfb	0.730562	0.826841	3.11927	3.45108	2.13405	1.08995	1.57486	1.75078
C2	NM_011122	Plod1	10.0266	10.1938	34.1455	34.059	14.5109	10.2807	14.7924	13.3696
C2	NM_011175	Lgmn	13.6158	15.0378	43.388	44.24	28.6311	27.8656	48.9435	43.4695
C2	NM_011206	Ptpn18	0.340784	0.713962	1.67908	1.43683	0.34917	0.831215	0.892345	1.15211
C2	NM_011313	S100a6	14.9823	14.1752	51.2785	57.2993	10.5502	3.90023	24.6848	21.7948
C2	NM_011401	Slc2a3	285.054	260.538	751.299	739.251	283.467	240.194	253.461	252.934
C2	NM_011498	Bhlhe40	22.3296	21.4002	68.1059	68.5373	36.2565	30.6733	22.8804	22.319
C2	NM_011521	Sdc4	10.4348	10.7071	34.2758	34.1829	9.20192	8.0125	11.4442	12.2546
C2	NM_011625	Ppp1r13b	1.34269	1.1162	4.52582	4.8198	2.50283	1.64287	2.55939	3.02282
C2	NM_011703	Vipr1	0.0478727	0.0490217	0.539812	0.787769	0.0752707	0.0225311	0.147345	0.176711
C2	NM_011838	Lynx1	0.30116	0.147633	1.17426	1.1364	0.203212	0.155709	0.114145	0.0785056
C2	NM_011894	Sh3bp5	0.966819	0.958478	4.16166	3.55142	0.728116	1.69683	1.91198	2.16909
C2	NM_012037	Vat1	43.323	44.5293	116.103	114.498	39.0817	29.1096	35.6932	32.1951
C2	NM_013456	Actn3	9.52755	9.17976	25.6577	26.221	5.73516	5.32493	3.49765	2.89353
C2	NM_013492	Clu	2.51115	3.18499	15.7833	15.8006	4.94745	3.19361	3.80894	4.30833
C2	NM_013515	Stom	3.11927	2.38877	15.7339	14.7175	2.51596	4.73712	3.69897	4.225
C2	NM_013585	Psmb9	0.830481	1.0244	4.76203	4.26435	1.7497	1.78683	1.39907	1.46231
C2	NM_013591	Madcam1	0.386212	0.42182	2.58192	2.4173	0.705284	0.358011	0.138043	0.505851
C2	NM_013610	Ninj1	8.50713	7.67747	28.1003	24.9517	9.36554	6.34941	5.6677	5.64095
C2	NM_013743	Pdk4	0.794366	0.653381	2.43848	2.54421	0.957041	1.04702	0.974294	0.772252
C2	NM_013783	Mmel1	0.199618	0.253581	1.25005	1.0453	0	0.0389992	0.0788914	0.0723331
C2	NM_013792	Naglu	1.00528	0.529281	3.75287	3.83637	1.04475	1.10566	0.715684	1.22472
C2	NM_013807	Plk3	15.0668	16.779	48.5891	47.7037	17.9389	12.0267	11.1007	10.7517
C2	NM_013863	Bag3	4.54594	4.39476	11.7952	10.7512	3.98946	2.95162	6.2538	6.04497
C2	NM_015734	Col5a1	0.659757	0.527182	2.17797	2.21837	0.549877	0.630103	1.26396	1.32499
C2	NM_015749	Tcn2	2.97431	1.29938	10.3327	7.98003	0.00028784	1.65104	1.02992	0.71477
C2	NM_015786	Hist1h1c	3.32879	1.46462	9.84569	7.11288	1.38699	1.32038	3.9008	4.10566
C2	NM_015789	Dkkl1	1.26498	0.742978	5.18441	4.28968	0.979898	2.24293	4.80644	4.32075
C2	NM_016677	Hpcal1	10.3875	10.2224	50.6389	50.0914	9.08624	7.07001	11.5456	10.7287
C2	NM_016685	Comp	0.226398	0.229113	1.01477	0.521926	0	0.0722273	0.170965	0.201509
C2	NM_016720	Neu3	1.17003	1.03	2.4426	3.17816	0.699454	1.5596	1.76316	1.86786
C2	NM_016762	Matn2	0.614572	0.515175	2.10099	1.99801	1.07608	0.641376	0.485453	0.430308
C2	NM_016789	Nptx2	4.22122	3.84337	14.5473	15.2718	8.67672	7.8552	7.70809	6.55878
C2	NM_016851	Irf6	1.23141	1.17602	5.21729	4.67711	0.776322	1.67736	2.42603	2.18728
C2	NM_016919	Col5a3	0.152493	0.258195	2.3556	2.39948	0	0.0538834	0.108265	0.0579239
C2	NM_018863	Pdyn	0.971317	0.943878	3.3291	3.33446	2.59e-05	2.97e-05	2.68e-05	2.5e-05
C2	NM_018870	Pgam2	0.769385	1.0087	6.1428	4.77194	1.78764	0.877128	0.671345	1.15179
C2	NM_019488	Slc2a8	4.13716	4.09544	13.3892	13.6183	4.93433	2.6577	4.18682	3.65108
C2	NM_019563	Cited4	0.449682	0.931455	3.37434	4.54143	0.41206	0.103867	0.804783	0.245697
C2	NM_019686	Cib2	0.669084	0.895723	9.27794	6.83314	0.563447	0.967939	0.461368	0.632611
C2	NM_019811	Acss2	2.96008	2.3732	13.5158	14.5365	2.87006	4.23942	4.72119	4.83674
C2	NM_019919	Ltbp1	1.16649	1.1217	3.36142	3.50301	1.23587	0.550215	1.82597	1.69998
C2	NM_019944	Mnx1	0.33702	0.223361	1.93257	1.44264	0.469827	0.0868342	0.312224	0.163454
C2	NM_019963	Stat2	6.02257	5.00441	18.2271	19.4368	10.1765	8.3717	6.01067	6.69172
C2	NM_019966	Mlycd	2.3525	2.44478	7.82798	8.13628	1.7025	1.21755	2.30426	1.34646
C2	NM_019980	Litaf	11.5966	11.1413	31.7793	33.1719	13.7047	12.6284	16.3655	16.3275
C2	NM_019999	Pnkd	3.06424	3.88468	10.0475	9.10896	1.98593	1.11326	2.87085	3.33624
C2	NM_020002	Rec8	5.34592	5.4105	13.1615	13.3812	2.87256	2.43771	3.39644	3.73575
C2	NM_020566	Dnajc4	6.63636	6.25387	14.8048	17.2632	11.1172	8.95236	12.012	10.8161
C2	NM_021391	Ppp1r1a	4.24745	4.41074	12.9593	15.7414	3.76951	0.901747	1.29231	1.65716
C2	NM_021423	Shank3	1.12472	0.896576	2.597	2.67631	1.01458	0.487559	0.963474	1.02399
C2	NM_021427	Fam181b	0.846619	0.878183	3.67588	3.60733	0.992714	0.361669	0.0670908	0.18446
C2	NM_021429	Hs1bp3	9.60577	9.8808	25.1157	23.0168	6.43809	7.19763	9.23613	7.80453
C2	NM_021455	Mlxipl	0.354438	0.294604	1.5108	1.50797	0.45793	0.385417	0.435461	0.313746
C2	NM_021457	Fzd1	0.539825	0.574136	1.45827	1.38441	1.00708	0.774399	0.997168	1.06688
C2	NM_022327	Ralb	14.2397	11.0136	38.4134	40.0669	19.2042	21.3991	19.8695	21.2938
C2	NM_023047	Dpysl5	2.52035	2.57194	9.22105	9.11508	2.71487	1.83443	1.87843	1.98623
C2	NM_023065	Ifi30	31.2273	35.3951	137.471	138.405	40.4583	30.9492	30.222	24.9227
C2	NM_023217	Pgpep1	7.7698	7.1682	21.4715	20.7452	9.33108	6.96953	7.11469	7.01562
C2	NM_023224	Cblc	1.18014	1.62657	5.65072	7.49545	2.1398	1.29489	1.59369	1.98192
C2	NM_023341	Adck3	1.14144	1.17011	3.2037	3.17073	1.85893	1.80413	3.2168	3.55273
C2	NM_023537	Rab3b	0.974475	0.859218	3.36462	3.51648	0.704312	0.785131	1.896	2.11784
C2	NM_023596	Slc29a3	1.78462	1.43556	4.11389	4.24897	2.92518	1.9535	1.81658	1.82103
C2	NM_023737	Ehhadh	0.906712	0.856047	2.33842	2.13286	0.565769	0.455619	0.575852	1.02078
C2	NM_024263	Mxra8	0.601203	0.629816	3.63309	3.17189	0.579221	0.598549	0.845864	0.411921
C2	NM_024442	Cyp4f16	2.47987	2.9742	7.02061	6.65444	3.3095	3.47042	4.29193	4.09964
C2	NM_025347	Ypel3	9.82166	11.0116	40.0248	39.4459	23.4289	14.8608	14.447	18.6677
C2	NM_025360	Tmed3	3.32956	3.29381	9.73624	9.48046	5.10908	6.82446	10.7041	8.65398
C2	NM_025383	Necap2	13.6392	15.7365	38.8762	38.5049	17.3294	15.2927	24.9803	22.2989
C2	NM_025399	Nudt14	13.6194	16.0394	45.3678	42.0662	20.3492	15.0211	19.2142	16.7745
C2	NM_025445	Arfgap3	3.40146	3.12275	9.42886	9.45008	3.54118	2.54436	2.95894	3.14429
C2	NM_025508	Gmpr	5.67716	5.02476	12.8445	14.045	3.15414	3.33673	4.78599	2.91124
C2	NM_025569	Mgst3	16.8628	27.7833	69.501	65.3538	15.0705	10.717	18.3944	14.3588
C2	NM_025768	Grtp1	22.4253	25.8033	61.9587	62.525	27.5597	26.6207	24.8069	24.4953
C2	NM_025833	Baiap2l1	1.90673	1.53185	6.33217	6.93258	1.15775	1.62543	1.23584	1.29506
C2	NM_025836	Plin3	25.9141	25.883	68.2789	66.296	30.9239	20.306	18.1615	19.3581
C2	NM_025874	Plin5	0.851554	0.642199	2.93009	2.18276	1.35736	0.837751	2.01456	1.478
C2	NM_025912	Fam210b	2.84634	2.90299	7.51309	7.07629	2.58953	2.12416	2.52129	2.02299
C2	NM_025966	2310039H08Rik	4.16049	5.0957	16.7767	20.1703	6.02842	5.8977	8.63865	7.60629
C2	NM_025988	Acbd4	2.33465	2.55075	6.60519	6.93924	2.75517	2.43838	3.76533	3.42452
C2	NM_025994	Efhd2	7.12605	6.6553	18.8774	19.3918	10.9049	7.74391	9.28037	10.2227
C2	NM_026142	3632451O06Rik	4.13599	3.74328	13.4328	13.8009	6.06035	6.25029	7.00738	6.58028
C2	NM_026163	Pkp2	9.42836	9.73349	27.0197	26.5288	14.0104	11.7646	9.85466	10.0106
C2	NM_026376	Plxnd1	0.714883	0.459815	3.99499	4.10879	0.584338	0.377916	1.24883	1.0367
C2	NM_026428	Dcxr	3.43222	6.14578	18.9714	19.2305	6.13592	3.13238	6.50444	3.91774
C2	NM_026432	Saraf	25.3417	25.5469	81.6069	83.2981	16.9663	11.7842	17.2281	16.9471
C2	NM_026436	Tmem86a	1.45934	1.52196	9.04153	8.23458	0.497059	1.39348	0.971638	1.17666
C2	NM_026495	Nacc2	1.1922	0.658649	3.1301	2.57825	1.21492	1.29314	1.98687	2.05276
C2	NM_026505	Bambi	1.0785	1.26661	3.12333	2.92502	1.82702	1.1707	1.23261	1.19102
C2	NM_026571	Lhfpl5	0.636659	0.493151	3.99882	2.18679	1.14628	0.57756	0.379847	0.447287
C2	NM_026597	Fam212a	0.618193	1.47944	4.01714	3.64133	0	0.580735	0.470543	0.6154
C2	NM_026644	Agpat4	9.58141	8.8137	34.4948	34.4089	9.05451	6.43683	7.14059	6.95712
C2	NM_026672	Gstm7	0.472139	0.975812	4.83166	4.33635	0	0.545851	0.358311	0.375083
C2	NM_026731	Ppp1r14a	29.1154	31.6601	74.8308	86.7946	27.874	15.7763	18.2927	15.5225
C2	NM_026738	1110007C09Rik	13.3377	11.1491	43.1163	48.0771	9.6613	8.02248	9.53004	7.6147
C2	NM_026767	Dpm3	33.5087	43.4863	102.992	95.7617	19.0113	27.2182	36.0299	28.3728
C2	NM_026805	Svop	0.578105	0.758729	2.32233	1.78371	0.719836	0.21416	0.450793	0.661344
C2	NM_026832	Cgrrf1	3.43272	2.71989	7.71309	8.53669	2.3518	2.03439	2.2198	2.39776
C2	NM_026880	Pink1	4.04374	3.46872	14.191	15.2101	7.46619	4.1841	5.55302	5.87368
C2	NM_026885	Chmp2a	52.5358	69.3477	157.304	144.621	59.6977	86.2342	84.758	70.7266
C2	NM_027143	Khnyn	7.31876	6.3924	21.5099	19.3534	8.72997	5.66516	4.09413	3.91472
C2	NM_027152	Cd164l2	1.55262	1.68523	8.87586	7.96498	1.65204	0.710886	1.41325	1.49778
C2	NM_027164	Lrrc27	0.4832	0.540741	1.37476	1.56091	0.382946	0.311718	0.688589	0.50028
C2	NM_027195	Casz1	1.20788	1.2036	3.04291	2.96356	0.771395	0.826078	1.55436	1.04892
C2	NM_027196	Pold4	2.39884	2.96949	8.82783	8.53383	5.25082	4.65645	7.60132	5.59639
C2	NM_027280	Nkd1	0.679981	0.818607	2.62778	2.25537	4.07e-05	4.59e-05	0.597407	0.69076
C2	NM_027320	Ifi35	2.15983	1.04969	5.01798	3.6774	0.139702	0.754676	0.340029	0.489466
C2	NM_027373	Afap1	1.20168	0.839384	3.66046	3.69588	1.80211	1.53111	6.001	6.14095
C2	NM_027419	2810408A11Rik	1.07518	1.73966	4.00704	4.61144	1.22237	2.02274	1.54234	2.10275
C2	NM_027426	Draxin	0.251875	0.147475	0.549447	0.740207	0.141393	0.0529377	0.266186	0.214832
C2	NM_027514	Pvr	12.4895	11.8535	33.9253	33.9207	13.9693	17.8953	9.68517	9.45103
C2	NM_027872	Slc46a3	0.371331	0.271386	1.79209	1.69397	0.256416	0.120656	0.0489614	0.0448844
C2	NM_027897	Rhpn2	4.14336	4.23694	12.7887	11.6264	1.8123	1.65958	1.72501	1.70344
C2	NM_027974	Efhc1	0.251894	0.346755	0.698856	1.40969	0.440438	0.749122	0.734079	0.971959
C2	NM_028005	2310047M10Rik	3.07156	3.22616	8.94261	8.1058	4.7698	1.72108	4.58188	2.77831
C2	NM_028132	Pgm2	38.915	36.3435	114.329	120.758	38.2332	42.7847	29.474	27.4867
C2	NM_028263	Fgfbp3	1.49377	1.16755	4.27669	5.04226	0	0.382542	0.319728	0.293002
C2	NM_028331	C1qtnf6	1.33652	1.20687	4.95021	3.87953	3.41e-05	0.244635	0.30168	0.178947
C2	NM_028749	Npl	14.1518	15.9102	44.3674	41.3302	16.6945	17.8463	13.4531	11.8535
C2	NM_028841	Tspan17	2.24443	2.75457	9.47854	9.60785	5.19028	1.88453	2.91827	2.97514
C2	NM_028883	Tldc1	4.58346	4.50836	12.4351	12.2121	6.04499	2.15666	2.83297	2.4087
C2	NM_028964	Snx29	1.12582	0.524557	3.14458	4.39585	0.667119	1.16812	1.11739	0.964033
C2	NM_028995	Nipal3	2.47159	2.59846	6.46355	6.46661	3.1315	2.44752	3.10232	3.13883
C2	NM_029031	Shpk	0.583084	0.573976	2.13678	2.11345	0.41859	0.724528	0.377173	0.345805
C2	NM_029035	Spsb1	1.721	1.65306	7.78382	6.54802	3.46617	3.86808	4.09922	3.46409
C2	NM_029083	Ddit4	69.1857	75.1838	232.995	238.77	141.812	88.246	120.89	115.772
C2	NM_029556	Clybl	18.669	19.1209	49.0334	59.6261	10.5918	15.5828	17.4185	15.4028
C2	NM_029770	Unc5b	2.0917	1.98317	6.17061	5.99345	2.73817	1.88479	2.88776	2.56257
C2	NM_029777	Rhbdd1	2.20423	1.95405	7.37966	7.8131	4.54621	5.86688	8.12714	8.64233
C2	NM_029798	Flywch2	5.43755	5.13954	16.2004	16.9893	3.79521	4.17537	6.5779	4.714
C2	NM_029884	Hgsnat	7.66191	6.14637	17.6234	17.7775	6.54766	6.57872	7.84262	6.54926
C2	NM_029930	Tcaf1	1.18949	1.17467	4.11567	3.58828	0.374138	0.540845	0.878796	0.917009
C2	NM_030075	Klhdc8b	1.27324	1.24367	3.39771	4.07639	0.820258	0.50399	0.646956	0.701025
C2	NM_030082	Hist3h2ba	2.09932	1.73261	11.9241	7.0574	0	1.22782	3.19615	2.37789
C2	NM_030209	Crispld2	0.331508	0.420562	2.02728	1.9081	0.231325	0.13437	0.392596	0.347614
C2	NM_030704	Hspb8	5.19727	4.92633	24.9339	24.7212	3.16143	3.07697	3.82321	4.28588
C2	NM_030719	Gatsl2	1.41722	1.11593	4.15571	4.26871	0.957392	1.08428	1.17329	0.979185
C2	NM_030749	Sil1	4.90888	4.85067	21.1793	21.0078	8.65121	5.6022	11.1233	10.8026
C2	NM_031170	Krt8	5.03213	4.06131	16.0177	16.1452	7.81348	9.86874	4.71038	3.3085
C2	NM_031874	Rab3d	2.37993	1.91365	8.42853	9.08197	1.65053	1.82547	1.15391	1.27246
C2	NM_033521	Laptm4b	18.6614	19.7108	47.0329	48.8982	20.6387	25.4097	26.782	25.3778
C2	NM_033603	Amn	0.533405	0.659232	2.9451	3.28999	1.03435	0.364955	1.38096	1.12865
C2	NM_053117	Pard6g	2.25441	2.35686	7.63335	7.72668	3.44478	3.0609	3.92594	3.54099
C2	NM_053122	Immp2l	1.26686	1.09316	5.40514	3.34745	0.873452	1.45874	3.02686	1.77386
C2	NM_053197	Sfxn3	0.811997	0.702309	3.31328	3.69384	0.51476	0.655829	1.54181	1.46681
C2	NM_053248	Slc5a5	0.600883	0.576697	1.92061	1.63376	0.207013	0.313042	0.712438	0.562487
C2	NM_053267	Selm	13.3037	17.269	46.8126	49.7701	10.9293	8.57694	10.7392	9.17548
C2	NM_080553	Itpr3	10.2763	8.59116	27.4856	28.0715	21.1397	14.3511	25.8032	23.1278
C2	NM_130858	Nxph3	0.779065	1.10427	2.94319	3.08482	0.799432	0.284225	0.202402	0.106013
C2	NM_130882	Cyp4f13	2.03344	1.23372	5.74778	5.94183	2.10069	2.72434	3.18803	3.02219
C2	NM_133191	Eps8l2	1.07932	1.04934	6.11309	6.69495	1.43104	0.81899	0.733813	0.483057
C2	NM_133221	Slc8b1	4.41036	3.54279	9.47025	10.9411	4.89943	2.8753	3.49395	3.74984
C2	NM_133234	Bbc3	9.78264	8.53404	35.4198	38.01	5.54357	2.57954	4.97677	5.04308
C2	NM_133350	Mapre3	0.922502	2.09959	5.41294	6.57784	0.400004	1.17028	2.38606	2.3937
C2	NM_133351	Prss8	1.84262	1.79418	6.06097	6.4981	0.380098	1.30128	2.2897	1.9464
C2	NM_133667	Pdk2	1.29147	1.43958	4.31266	3.68262	1.96431	1.97781	2.37899	2.4473
C2	NM_133768	Asl	18.5528	20.1026	49.0711	48.0453	22.2607	15.6398	19.4844	18.7755
C2	NM_133778	Fam131a	0.554442	0.44811	2.36899	2.57024	0.601955	0.622102	0.421231	0.579199
C2	NM_133898	N4bp2l1	0.0813972	0.136337	2.13333	2.38897	0.0615391	0.221405	0.32244	0.650141
C2	NM_133924	Snx21	1.20788	1.13243	6.66771	7.3162	2.38816	1.15449	1.56501	1.5114
C2	NM_133955	Rhou	7.09014	6.4791	17.7115	16.0693	8.12883	5.51395	5.97478	6.10112
C2	NM_133994	Gstt3	1.88304	2.14161	7.37666	7.31391	1.88482	3.1949	2.8305	3.6197
C2	NM_134028	Tubg2	0.500793	0.561115	1.55549	1.63375	0.50176	0.977514	0.630474	0.690129
C2	NM_134076	Abhd4	13.509	14.1994	41.0513	41.8566	12.9384	15.5192	17.9981	18.3198
C2	NM_134147	Macrod1	3.62488	2.31279	9.58895	8.77064	2.78369	1.78756	1.10741	1.93198
C2	NM_138313	Bmf	1.89072	1.95567	10.8291	11.6833	2.13554	1.99677	2.2385	2.09706
C2	NM_144794	Tmem63a	2.06193	2.57084	6.14083	5.92406	2.07012	1.80563	0.708342	0.844347
C2	NM_144796	Susd4	1.15675	1.06366	3.39407	3.98991	1.50978	1.49661	2.41957	3.14861
C2	NM_144797	Metrnl	0.262443	0.224824	2.13296	1.51156	0.592956	0.283442	0.55095	0.329401
C2	NM_144923	Blvrb	25.7011	27.7194	89.5397	87.1567	27.9645	20.5197	21.0178	16.46
C2	NM_144939	Frs3	2.71284	3.432	9.69211	8.47229	4.63314	3.11244	4.57799	3.4451
C2	NM_145434	Nr1d1	2.454	2.18401	6.13826	5.56449	2.12658	1.14578	1.91911	1.41146
C2	NM_145447	Mfsd7c	0.50456	0.485641	3.07778	2.98227	1.215	0.526466	0.465016	0.533001
C2	NM_145473	Csdc2	0.579642	0.789366	2.04143	1.9794	0.677318	0.537932	0.521745	0.45657
C2	NM_145495	Rin1	0.397431	0.232108	1.16026	1.16747	0.306366	0.253612	0.295842	0.542605
C2	NM_145554	Ldlrap1	8.18641	8.34066	22.8891	23.797	9.69816	7.71855	13.3486	12.1778
C2	NM_145857	Nod2	0.0407729	0.0625854	0.70637	0.505613	0	0.0719372	0.0603412	0
C2	NM_145940	Wipi1	2.09478	2.1881	9.12528	9.96517	3.45249	3.24213	7.43676	6.81543
C2	NM_145973	Ell3	5.15455	4.49148	16.1766	15.3588	3.70305	4.15581	2.7085	2.413
C2	NM_146008	Tcp11l2	0.708325	0.379391	2.05432	2.08796	0.988818	1.7544	1.68119	1.33721
C2	NM_146028	Stac2	3.28856	4.12374	17.8825	14.3929	2.73479	2.77052	2.61159	3.03655
C2	NM_146030	Plekhh3	1.02154	0.791334	4.34098	4.42871	1.84603	1.04564	1.36485	1.56867
C2	NM_146057	Dap	4.29064	4.26891	20.6903	20.4884	4.89178	3.95588	8.86571	6.92217
C2	NM_146073	Zdhhc14	0.218305	0.396614	1.17184	1.1685	0	0.329197	0.332706	0.271164
C2	NM_146126	Sord	10.7542	11.2237	37.5301	36.2806	4.87032	5.39766	3.68166	3.83619
C2	NM_146142	Tdrd7	0.432301	0.467583	2.01533	2.01173	0.199184	0.384538	1.05519	0.882234
C2	NM_146219	Klhl36	1.84921	2.46298	8.0141	7.06731	2.28095	0.941356	1.85809	1.29028
C2	NM_146257	Slc29a4	4.63223	4.34504	14.3723	15.4069	4.7884	2.88899	5.03381	4.86413
C2	NM_148946	Slc8a2	0.570491	0.640344	2.23344	2.192	0.792164	0.420815	0.940514	0.753172
C2	NM_152800	Tor2a	16.9288	18.944	44.1997	45.7156	22.6144	15.5968	19.5198	20.3058
C2	NM_153112	Cadm4	4.02604	5.10656	15.0057	17.3621	8.44709	5.80211	6.15064	4.84343
C2	NM_153122	Oplah	0.815167	0.74686	1.95696	2.26175	0.714499	0.464868	0.880308	0.638002
C2	NM_153142	Slc35e4	1.22481	1.05156	2.83899	3.51807	1.61342	0.65286	0.810825	1.00278
C2	NM_153533	Tns2	1.59929	1.58577	4.06215	4.12382	1.76286	1.15231	1.21887	1.07441
C2	NM_153789	Mylip	0.964801	0.930919	3.12973	3.6757	1.71437	1.91716	2.57847	2.31081
C2	NM_153800	Arhgap22	1.20075	1.06257	4.05008	4.21301	0.322767	1.49498	1.10788	0.72549
C2	NM_153807	Acsf2	4.35867	4.38493	16.9731	16.6081	4.87639	5.44599	7.27124	6.27074
C2	NM_170673	Cpne9	0.512816	0.610327	2.15924	1.8267	0.638365	0.207172	0.104854	0.249948
C2	NM_172279	Mark4	6.55962	6.37815	18.5948	19.3389	7.57045	3.02478	9.11143	8.52216
C2	NM_172283	Fuk	7.24377	7.21668	20.0491	19.3875	7.752	5.23447	6.53093	6.2684
C2	NM_172448	Rnf43	0.153659	0.168331	0.812122	0.650559	0.0986879	0.0129044	0	0.0238378
C2	NM_172520	Arhgef19	1.14907	1.69119	3.74821	3.73876	2.85909	1.39865	1.10948	1.1869
C2	NM_172588	Serinc5	0.983939	0.729298	2.53855	2.24319	1.83436	2.18197	1.74686	1.77376
C2	NM_172747	Kctd13	8.21266	8.33885	20.9269	23.1184	8.46374	4.51335	7.93862	5.98043
C2	NM_172835	Peli3	0.426035	0.348062	1.84367	2.31257	0.362257	0.21734	0.411321	0.144994
C2	NM_172854	Olfml2a	0.186708	0.0839619	1.26637	1.30263	0.820504	0.0242652	2.228	2.50513
C2	NM_173370	Cds1	1.3253	1.26643	4.35526	4.9408	0.300843	0.671467	0.633669	0.515056
C2	NM_173402	Rgs12	4.03827	3.19647	9.3719	9.41418	3.19902	2.43108	3.96021	4.23948
C2	NM_173739	Galnt18	0.0962494	0.0585252	1.37857	1.46482	0.195615	0	0.296875	0.146552
C2	NM_174850	Micall2	0.447063	0.39665	4.16599	4.27135	0.795746	0.541593	0.512704	0.407438
C2	NM_175124	Lrrc28	1.35197	0.886053	3.42123	3.45057	1.22399	2.61742	3.18484	3.42749
C2	NM_175130	Trpm4	1.22737	1.0836	4.46876	4.39997	2.70911	2.34804	1.90271	1.57525
C2	NM_175136	Rnf122	1.74617	2.16694	5.37291	5.56465	1.46261	0.524483	0.304722	0.191184
C2	NM_175279	Rassf10	0.426129	0.65861	1.8241	2.09409	1.00578	0.742351	1.38443	1.31429
C2	NM_175307	Fam46b	2.41897	1.82212	7.61498	7.85832	2.03912	1.20813	1.64454	1.41181
C2	NM_175380	Gpd1l	9.07908	9.60418	23.8791	24.985	9.00635	8.652	6.99292	7.49936
C2	NM_175414	Tspan9	8.28929	8.47739	24.4091	25.9496	8.66838	4.89142	13.6508	11.3335
C2	NM_175443	Etnk2	2.36237	1.76229	6.91964	7.51636	2.04735	1.34192	1.72975	1.946
C2	NM_175445	Rassf2	1.97438	2.01117	5.38801	5.63333	0.98196	0.912931	0.848896	0.607889
C2	NM_175454	Hid1	0.971853	0.684998	4.05568	3.54237	0.976818	0.894647	2.35683	1.99856
C2	NM_175457	Mroh1	4.61572	4.14047	13.9549	14.8017	6.80246	4.72686	6.2863	6.27323
C2	NM_175521	Nyap1	2.15546	2.89715	7.62594	6.75588	2.03995	0.918738	0.748292	0.909907
C2	NM_175641	Ltbp4	3.06226	4.45414	9.44416	10.2541	0.685637	1.04255	2.70904	2.21993
C2	NM_175684	Fchsd1	1.10966	1.06555	3.09365	2.84721	0.995371	1.30451	1.92466	1.61895
C2	NM_176835	Dnajc22	2.53353	3.81578	8.21576	9.55445	4.46163	3.67221	3.01761	2.52067
C2	NM_176844	Chrna5	0.719094	0.218923	1.18198	1.19455	0.405678	0.0210584	0.106605	0.07819
C2	NM_177068	Olfml2b	0.408297	0.383401	2.39714	2.75209	0.407015	0.478848	0.781833	0.563249
C2	NM_177115	March3	0.568398	0.599526	1.86041	2.63271	0.747528	0.313405	1.03163	1.2062
C2	NM_177129	Cntn2	0.215352	0.177332	0.983927	0.985218	0.632533	0.259678	0.611187	0.638492
C2	NM_177322	Agtr1a	0.0661031	0.178113	1.03459	0.931034	0.199339	0.33482	0.0523119	0.239767
C2	NM_177366	Gpr157	0.28632	0.363845	1.17125	0.931744	0.676495	0.127765	0.187015	0.310864
C2	NM_177409	Tram2	3.17262	2.4387	7.3021	7.68379	1.3134	3.72013	11.1062	12.8583
C2	NM_177473	Tmem191c	2.5369	2.24668	7.14083	8.36143	5.61407	2.75809	5.25505	4.21768
C2	NM_177708	Rtn4rl1	0.496464	0.475896	1.37174	1.55335	0.575562	0.17135	1.33247	1.30113
C2	NM_177782	Prex1	3.49933	2.45107	10.1687	9.96394	2.78855	1.60656	3.22666	3.27465
C2	NM_178076	Mcf2l	0.493889	0.597216	2.32006	1.99035	0.810102	1.37222	0.279013	0.350593
C2	NM_178086	Fa2h	0.159757	0.141556	1.59416	1.32645	0.383464	0.0934699	0.355413	0.130331
C2	NM_178110	Trim62	0.545432	0.400967	1.97479	1.83136	1.21183	1.15531	2.53201	2.5357
C2	NM_178187	Hist1h2ae	5.05796	2.67282	11.0408	9.87005	1.89383	2.71435	2.05632	1.75129
C2	NM_178218	Hist3h2a	2.8191	1.77553	11.8154	7.05141	2.34091	2.42462	5.09571	5.27429
C2	NM_178595	Ptrh1	5.5344	4.06036	13.8126	13.4988	7.23002	3.15596	6.39001	4.5562
C2	NM_178618	Fam83g	1.51237	1.55831	3.93918	4.46765	1.27957	0.658552	1.39514	1.26882
C2	NM_178639	Sfxn5	0.668504	0.842409	2.29364	1.82275	0.383498	0.800491	1.39762	0.954082
C2	NM_178715	Tmem30b	0.927866	0.704915	3.3033	2.63497	1.47632	1.74547	1.29165	1.72852
C2	NM_178890	Abtb2	1.38597	0.994757	3.86315	4.29195	2.85876	1.45978	2.62065	2.77397
C2	NM_181072	Myo1e	6.86016	6.47158	18.9242	18.599	19.3616	15.4855	15.9047	15.8534
C2	NM_181404	Kank1	3.36486	3.36954	9.20222	8.2694	3.42838	2.86421	4.06414	3.4839
C2	NM_182993	Slc17a7	1.36252	1.57047	4.01906	4.07612	1.36758	2.04518	1.89126	1.82435
C2	NM_183170	Mpv17l2	17.8218	18.8217	45.247	46.4345	26.5489	15.8805	15.3282	15.5948
C2	NM_194350	Mafa	5.70725	6.26861	16.9779	16.7288	9.10222	3.27868	4.19967	2.82366
C2	NM_197996	Tspan15	1.55617	1.69567	5.01393	5.0499	2.39494	1.5775	1.8437	1.48834
C2	NM_198092	Usp2	0.583299	0.468129	2.44347	2.33246	1.95275	1.56057	2.56111	2.18864
C2	NM_198095	Bst2	101.806	124.13	282.403	289.428	60.2337	50.2514	37.8674	39.8656
C2	NM_198113	Ssh3	0.830664	0.732949	2.22614	2.00707	0.978034	1.12105	2.4201	2.25807
C2	NM_198191	Pip5kl1	0.184582	0.403921	1.38564	0.800071	0.126283	0.342514	0.659502	0.523652
C2	NM_198410	Paqr6	0.0317135	0.570917	1.87902	1.567	0.504793	0.221284	0.264085	0.345706
C2	NM_198424	Orai3	5.19459	5.25416	12.7362	13.3717	2.88487	2.61002	2.84124	3.08018
C2	NM_198604	Plekhg6	0.258212	0.213323	1.3833	1.28724	0.291045	0.283837	0.573959	0.491171
C2	NM_199304	Zfp341	1.9823	1.84987	4.72599	5.22798	1.70857	1.05713	1.4773	1.4525
C2	NM_201352	Gdpd5	0.401671	0.314047	1.77675	1.14942	0.376715	0.141497	0.174494	0.218192
C2	NM_207237	Man1c1	1.60639	1.49104	6.28149	6.7963	2.39852	1.95424	2.22072	2.11245
C2	NM_207298	Cercam	4.79071	4.10588	14.8712	14.776	1.37195	1.53034	1.74332	1.22339
C2	NM_207663	Synm	0.558049	0.602268	1.88021	1.45943	0.497509	0.426069	0.718247	1.00512
C2	NR_030738	2410006H16Rik	180.084	176.889	732.245	710.672	90.491	62.9134	165.953	133.895
C2	NR_045176	2810468N07Rik	0.452846	0.978416	2.55871	3.12034	0.894025	0.857497	1.0306	0.854144
C3	NM_001003908	Cltc	81.3289	68.5299	38.4259	37.3734	104.864	104.808	83.5931	93.1051
C3	NM_001004139	Zfp619	0.64641	0.807028	0.082337	0.103689	0.873801	1.72439	0.82942	1.00584
C3	NM_001004190	Zfp560	0.526794	0.60027	0.12842	0.288616	0.859712	1.62529	1.56504	1.80221
C3	NM_001004436	Wapal	26.9535	20.5299	6.05048	7.07187	35.1331	34.9907	27.7137	31.7149
C3	NM_001005358	Zfp960	8.21402	7.25438	0.594403	0.736245	8.1399	13.4838	10.1453	11.8391
C3	NM_001008427	Gm5595	3.89875	3.25678	0.108713	0.111903	7.98871	10.944	9.79428	9.43326
C3	NM_001008506	Zc3h14	5.97966	5.48878	2.04722	0.688997	7.48781	11.6378	4.08907	6.21431
C3	NM_001013367	Prkaa1	9.10273	7.13174	3.10056	3.57307	11.7487	12.4562	9.5915	10.4765
C3	NM_001013608	Ercc6l2	7.18319	6.9531	1.29105	1.11713	8.67432	13.2315	9.17368	10.7679
C3	NM_001013769	Rsl1	2.80473	2.92159	0.293474	0.392225	2.35084	4.75179	3.15334	4.28779
C3	NM_001013806	Ankrd13c	17.1969	15.9676	9.06798	8.47588	25.4601	21.9899	23.3564	27.6266
C3	NM_001014397	Gm13154	7.20648	7.18888	0.305583	0.314471	14.0712	16.6007	11.8925	13.4126
C3	NM_001014973	Snx13	3.23128	2.52172	0.454798	0.432579	3.65814	4.65261	4.66907	5.28432
C3	NM_001014996	Cenpj	4.46447	3.87838	0.699988	0.616089	5.52892	4.85446	5.55591	6.08358
C3	NM_001024504	Dcun1d2	5.03436	3.15273	0.840441	1.30182	4.46796	2.76238	5.24736	5.48331
C3	NM_001024731	Gm20939	4.05567	3.66185	0.234542	0.193025	10.11	18.0244	7.63299	8.03344
C3	NM_001024917	N4bp2	10.2968	7.79542	2.05086	1.95579	9.24023	10.4322	10.6093	12.6301
C3	NM_001024952	Rc3h1	3.72331	3.26544	0.635326	0.789912	5.39388	5.50907	4.81228	5.43056
C3	NM_001025102	Arl14ep	12.2071	11.4958	6.62569	6.93712	34.294	20.8129	31.7887	32.9089
C3	NM_001025373	Zfp943	0.738269	0.913631	0.19027	0.174033	0.50793	1.87721	0.961007	0.93981
C3	NM_001025572	Ankrd12	1.31172	1.07247	0.256846	0.24011	1.05943	1.33721	1.62942	1.98546
C3	NM_001029889	Gm608	1.86155	1.65192	0.181564	0.261179	1.83037	2.62999	2.45144	2.77099
C3	NM_001029934	Usp32	6.44416	6.20886	2.16071	2.08142	6.5009	7.53907	6.72486	7.55649
C3	NM_001033043	Rnf17	12.3215	10.9747	0.982663	0.792256	22.3493	32.6414	18.3409	20.0686
C3	NM_001033157	5730507C01Rik	12.2025	10.1387	1.0297	1.70505	19.2693	27.6028	10.8715	11.8402
C3	NM_001033159	Zfp597	2.26696	2.00223	0.330433	0.270353	1.92204	2.63022	2.31076	2.49649
C3	NM_001033173	Usp31	4.65798	4.03744	1.83644	1.50359	4.37133	4.35746	4.82662	5.41556
C3	NM_001033222	Pdzd8	7.10808	6.14476	1.14807	1.26989	9.5108	8.85315	10.7749	12.0179
C3	NM_001033275	Gxylt1	8.15516	6.62895	2.69441	2.51082	6.50245	7.54813	8.64359	9.09554
C3	NM_001033341	Zfp407	3.68636	2.9725	2.10059	1.89782	3.68906	3.6001	4.39457	4.41507
C3	NM_001033385	Tbc1d32	0.865336	0.778035	0.246668	0.154063	1.42665	2.33979	1.75375	1.8433
C3	NM_001033408	Rbm44	1.43682	1.04956	0.596415	0.733993	2.60537	4.00186	5.2819	5.9872
C3	NM_001033430	Kdm7a	2.05382	1.88297	0.246908	0.254504	2.18816	3.60592	2.49084	3.09819
C3	NM_001033466	Zbtb2	6.09089	5.51351	1.03937	1.75903	9.14245	7.0932	8.80145	8.6898
C3	NM_001033472	A830080D01Rik	19.8875	16.5022	1.63207	1.38573	23.2651	34.8432	23.2531	25.401
C3	NM_001033550	Lrrc8b	1.9845	1.47214	1.05359	0.688078	3.85364	3.59946	7.59168	7.24183
C3	NM_001033634	Zyg11b	5.49521	4.26109	2.0618	2.38911	5.85712	6.55455	5.43734	6.27969
C3	NM_001034893	Zfp936	9.47277	7.90976	0.460012	0.227278	18.1529	25.4236	15.4269	16.9552
C3	NM_001037926	Gm13051	62.741	54.1597	2.61001	2.52732	72.2492	105.21	60.9375	64.811
C3	NM_001039184	Cep350	2.67978	1.69325	0.387583	0.432533	3.44855	3.97037	4.89669	5.83792
C3	NM_001039209	Gm13152	4.5253	3.60417	0.375143	0.0549494	13.7233	27.6513	15.0366	16.3859
C3	NM_001039239	Zfp808	10.5005	9.88703	0.265587	0.216814	15.248	24.1191	13.769	14.2666
C3	NM_001039692	Arhgap12	3.58228	2.75806	0.83592	0.968864	5.07416	7.22506	5.12995	5.26423
C3	NM_001039710	Coq10b	11.1952	11.8111	6.37347	5.58985	8.65325	17.9627	16.9517	16.4729
C3	NM_001040396	Selt	45.5084	47.4513	8.89914	8.19718	56.7195	79.6417	65.7839	69.2757
C3	NM_001040398	Setd1b	6.21619	5.69991	2.15937	1.9131	8.65914	5.21225	8.5116	9.36436
C3	NM_001042634	Clk1	25.5759	24.1983	7.94537	8.40848	20.4975	24.3105	29.678	25.4128
C3	NM_001045524	Cep126	1.64189	1.16571	0.0462764	0.206476	2.26146	3.74846	2.53651	2.49719
C3	NM_001077684	Ccdc173	0.607747	0.943448	0.142619	0.3663	0.897607	1.23771	1.51781	1.09286
C3	NM_001080931	Med13	6.20179	5.08112	0.845809	0.885923	7.85688	9.57745	8.11062	9.84476
C3	NM_001080941	Zfp429	3.32084	2.30842	0.768662	0.592664	2.4826	4.37	3.90987	4.37447
C3	NM_001080977	Rsbn1l	6.0343	5.67071	1.30131	1.2493	9.79622	9.49573	7.37984	9.07316
C3	NM_001081049	Kmt2a	6.66833	4.76894	3.29904	3.49776	6.00374	8.01712	8.22553	9.60153
C3	NM_001081081	Gls	2.15769	1.90586	1.11938	1.04737	3.2267	2.7745	3.91512	3.74115
C3	NM_001081090	Esf1	27.7923	24.6116	1.46831	0.96195	37.0522	47.1963	33.1022	33.3174
C3	NM_001081101	Uvssa	0.565586	0.368107	0.132887	0.0836909	1.05675	0.807377	0.921798	1.08414
C3	NM_001081111	Tmf1	5.31218	4.7005	0.80806	0.81621	6.48388	6.50034	6.76809	6.71026
C3	NM_001081112	Ankrd26	5.65548	5.08027	0.718971	0.582735	4.76224	5.64072	5.54352	5.11087
C3	NM_001081117	Mki67	24.5498	18.2603	1.59915	1.5553	38.8391	43.2789	45.0118	49.4992
C3	NM_001081132	Upf2	13.176	11.7024	2.00762	1.66334	17.6464	18.2428	18.0577	20.1395
C3	NM_001081154	Marf1	8.8978	7.51135	4.80955	4.88515	7.81116	10.1061	9.76884	10.4238
C3	NM_001081183	1110037F02Rik	10.5463	9.33803	6.4154	5.7251	13.7343	14.3304	12.3151	13.6855
C3	NM_001081201	Dpy19l4	4.10298	3.05762	0.710167	0.553127	5.25175	7.3592	4.41859	5.5439
C3	NM_001081216	Phip	7.20657	6.02509	0.17432	0.189964	7.96063	10.2242	7.40324	8.65766
C3	NM_001081222	Esco1	8.20548	7.04547	0.317187	0.314141	12.6156	15.8439	8.71915	11.1879
C3	NM_001081223	Rbbp8	9.82115	9.06572	1.7426	1.42417	8.7369	12.3158	14.0701	13.9332
C3	NM_001081229	Tsc22d2	2.71455	2.6277	1.32679	1.43027	4.06279	2.68214	3.41864	3.24818
C3	NM_001081230	Map9	2.13224	1.56862	0.218947	0.234628	2.27479	2.72242	2.39061	2.62954
C3	NM_001081259	Mfsd7b	2.06838	2.37456	0.382125	0.323258	3.93256	3.90605	3.85334	4.16468
C3	NM_001081264	Alg6	8.26733	7.69697	3.37021	3.45017	11.5129	15.935	8.33907	10.2146
C3	NM_001081287	Mpp7	3.97769	3.35176	1.11288	1.28526	3.61818	4.39874	3.85784	4.54937
C3	NM_001081290	Prrc2c	49.3122	38.7967	25.7183	25.9303	53.966	54.8765	59.0834	65.2883
C3	NM_001081295	Arhgef26	1.03344	1.24307	0.411668	0.478473	2.59292	3.04613	3.893	3.49235
C3	NM_001081321	Pds5a	42.1564	32.8957	4.71729	4.37378	58.4703	80.1195	56.6465	62.0263
C3	NM_001081340	Setd2	18.8939	15.5047	1.25072	1.15618	17.8019	20.6033	18.2768	19.5982
C3	NM_001081341	Scaper	2.08894	2.02224	0.365447	0.50557	4.71027	3.70385	4.30318	4.01414
C3	NM_001081359	Ubr5	34.6644	25.3118	17.2447	16.2255	29.5976	32.0995	34.8062	37.3458
C3	NM_001081360	Camsap2	5.75911	4.64745	2.60011	2.50913	8.02731	9.08742	7.90912	8.80226
C3	NM_001081363	Cenpf	14.8389	11.4936	0.576025	0.53442	26.9308	27.3606	26.7955	30.0497
C3	NM_001081371	Dmxl1	6.53477	4.79809	0.130873	0.112432	8.25479	10.8682	6.3123	7.61041
C3	NM_001081409	Phf20l1	1.75988	1.68631	0.236041	0.394208	2.48643	2.91449	2.63132	2.9623
C3	NM_001081422	Bod1l	5.92434	4.82484	0.370346	0.350384	6.82286	7.99897	8.70521	8.74393
C3	NM_001081429	Ccdc15	1.28101	1.31994	0.592134	0.527265	1.25782	2.36802	1.56624	2.17651
C3	NM_001081430	Naa30	12.4227	12.0509	5.57396	6.18777	14.8551	13.9907	13.6644	14.646
C3	NM_001081668	Nup62cl	14.4002	17.4015	7.71047	5.90915	75.8804	62.9483	149.604	144.183
C3	NM_001081678	Zfp800	1.35819	1.07446	0.387994	0.221969	3.28914	5.07495	3.92767	4.61184
C3	NM_001081956	Akap17b	2.62315	2.18146	0.513569	0.346704	2.45225	2.15751	2.45275	2.42141
C3	NM_001085546	Gm14393	14.106	10.2535	2.3087	1.69927	12.0561	19.0315	12.8586	12.7004
C3	NM_001098425	Sp3	13.1348	16.0806	1.90896	1.63492	19.3296	26.5851	19.1542	18.3879
C3	NM_001099327	Gm14305	7.13824	5.52071	0.445511	0.572981	6.18798	13.3143	7.3987	8.42081
C3	NM_001099628	Atad2b	10.529	8.69098	1.21036	1.27487	11.9834	12.708	14.1372	15.6203
C3	NM_001100449	Taf4b	6.41726	5.50376	1.67625	1.82584	6.11316	9.10376	8.58569	8.16033
C3	NM_001102430	Arfgef1	6.71817	6.08795	0.561534	0.586603	11.6731	12.7173	19.6365	22.5438
C3	NM_001103158	Gm13242	54.0822	48.8072	2.582	2.54195	61.4172	94.3364	53.4679	56.3398
C3	NM_001103182	Lin9	9.63994	9.0604	2.27112	2.30066	14.6658	16.5401	12.991	16.3409
C3	NM_001110013	Tmtc3	8.41163	7.43642	0.891037	0.91958	10.5943	13.2935	9.17554	11.58
C3	NM_001110327	Dmtf1	10.8436	9.05357	4.99529	3.83609	11.4807	15.6418	9.07826	11.1588
C3	NM_001111107	Zfp322a	3.4386	3.52525	0.334913	0.224866	7.41909	9.56705	3.23055	3.62301
C3	NM_001111119	Ccnb1ip1	12.7342	12.6089	6.31157	6.22045	12.2226	13.1742	15.5043	15.1834
C3	NM_001114977	U2surp	23.9371	23.7443	4.05329	4.42397	32.4572	42.7621	27.9484	31.1597
C3	NM_001115130	Zbtb44	5.83454	6.08349	2.28204	1.80021	16.9092	12.24	15.2507	17.7462
C3	NM_001127177	Ptpn2	1.06091	0.777765	0.0589676	0.114449	0.937453	1.52101	0.643833	0.915706
C3	NM_001127189	Gm13157	15.2104	16.1541	1.44052	1.20981	20.0536	29.8225	18.1638	18.0276
C3	NM_001142410	Gm14124	7.28637	5.81102	0.398081	0.31217	6.17484	10.3291	7.06546	6.81749
C3	NM_001142411	Zfp937	1.52032	1.36193	0.1175	0.0766875	1.70596	2.48703	1.43703	1.71601
C3	NM_001159769	Nr5a2	17.6902	15.7856	5.27877	4.55861	15.3826	17.5237	26.6271	26.2211
C3	NM_001161362	Ppp2r3a	1.2206	0.848263	0.297757	0.145346	1.43303	2.23231	1.88592	2.01204
C3	NM_001162906	2410089E03Rik	3.82123	3.37552	2.20135	2.0744	5.00459	4.07137	4.31269	5.03576
C3	NM_001162910	Gm3604	3.63431	3.11435	0.235976	0.242859	8.53553	14.5859	12.2322	12.5079
C3	NM_001162911	Zfp934	3.23676	2.41784	0.172313	0.258992	4.60159	7.17001	4.66722	6.03509
C3	NM_001163013	Ythdc2	3.52313	2.87646	0.354249	0.32051	4.9502	6.35102	4.8735	5.44372
C3	NM_001163018	Suz12	4.91344	3.92442	0.993078	1.27715	4.65979	10.3175	8.5328	8.28577
C3	NM_001163026	Dnajc13	21.1527	16.4155	6.96475	7.09117	19.259	22.2495	21.0445	23.7074
C3	NM_001163572	Tmem170b	1.61946	1.41966	0.528468	0.466808	2.03177	1.78748	2.18944	2.33592
C3	NM_001163625	Sult6b1	2.18198	2.07337	0.494725	0.68814	3.98771	7.72705	3.21018	3.26635
C3	NM_001164325	Trpm7	4.10754	3.53367	0.364579	0.221132	5.87703	4.86803	4.51821	5.17757
C3	NM_001164639	Slk	13.0648	11.1875	2.20337	2.26079	18.2592	16.4675	16.3668	17.0385
C3	NM_001164676	Zfp229	10.3375	7.99593	0.611981	0.630346	20.8301	27.3141	23.0358	24.8201
C3	NM_001165954	Phc3	1.74704	1.45837	0.453623	0.380087	1.75802	2.62083	2.42624	2.44846
C3	NM_001166552	Zbed6	9.85841	5.9884	1.90245	1.61996	12.2585	18.5562	16.4684	19.9618
C3	NM_001167730	Rad18	3.07898	2.37721	0.967823	0.411482	4.27045	6.13413	3.18622	2.65183
C3	NM_001168288	Arhgap39	5.47468	3.9	2.49164	2.09878	5.03932	4.39178	5.74354	5.71487
C3	NM_001171004	Prkd3	8.70293	6.51591	4.01897	3.86487	10.2137	11.7234	9.34166	10.1125
C3	NM_001177525	EU599041	16.8949	15.5576	1.57444	2.81619	22.6721	30.4912	20.996	23.3162
C3	NM_001177550	Zfp442	1.20873	1.02843	0.166961	0.118118	2.20593	3.64423	1.60915	1.39157
C3	NM_001177568	Gm14420	6.19893	5.90474	0.47747	0.500868	11.0321	13.342	9.15335	9.52141
C3	NM_001177631	Etl4	15.1526	13.6596	8.44879	8.47427	29.1814	26.7985	27.643	29.8058
C3	NM_001177832	Gm10324	32.3674	27.5427	7.57696	7.28477	39.236	66.921	48.4162	46.43
C3	NM_001177844	Frmd4a	4.48339	4.54813	1.86421	2.07625	4.53787	3.37198	5.88916	5.73052
C3	NM_001190401	Usp34	14.2262	9.89222	0.733566	0.783246	14.3864	19.8703	14.877	16.3593
C3	NM_001190409	Magt1	6.4394	5.53775	3.22	2.39807	7.06703	8.78587	6.92532	8.12375
C3	NM_001191044	Ddx43	5.44725	4.25138	1.20893	1.29846	4.50566	8.98488	4.7011	5.82873
C3	NM_001199123	Spc25	12.2853	8.31706	4.47996	5.12539	17.3796	15.9769	16.529	14.2859
C3	NM_001205044	Jarid2	15.1259	15.319	7.69029	4.52407	48.9797	34.3049	45.606	26.8623
C3	NM_001242388	9830147E19Rik	2.90607	2.27711	0.0988877	0.124507	3.42967	6.96421	3.80357	4.39891
C3	NM_001252684	Smc5	6.95833	7.85171	0.580425	0.390697	7.23081	7.88557	9.31462	9.54511
C3	NM_001253877	Mtf2	12.2746	12.6127	4.27394	5.06291	20.2061	20.28	22.418	20.5453
C3	NM_001271526	Orc2	6.61602	7.23384	4.05377	2.2528	8.95473	7.29719	10.036	10.4908
C3	NM_001272064	Trim24	17.1384	15.962	6.74946	6.97002	21.0009	18.1798	21.39	22.9072
C3	NM_001282055	Ddx46	49.3793	45.4555	23.592	22.1879	42.5081	41.2996	50.1184	51.1113
C3	NM_001285839	Osgepl1	5.83436	6.7829	2.43386	1.93439	8.12464	9.049	10.1924	10.7861
C3	NM_001286628	Terf1	2.25566	3.94522	0.934962	1.0657	2.62192	3.94416	4.90249	5.67072
C3	NM_001290345	Map4k3	11.2539	9.90311	4.70515	5.0114	11.0478	12.1686	13.7331	14.6268
C3	NM_001290811	Adal	4.1631	3.74816	2.5072	1.88408	4.59524	4.39253	4.51695	5.40027
C3	NM_001291062	Elf2	2.07933	1.27944	0.557808	0.675275	1.32756	3.22059	3.61226	3.38932
C3	NM_001303033	Ubr3	8.60469	5.13479	1.24822	2.69785	9.16391	12.1205	8.0007	8.38685
C3	NM_001309388	Zfp141	12.799	11.5381	1.32067	1.14977	20.5357	27.2369	19.4464	20.5019
C3	NM_007396	Acvr2a	2.9586	2.02555	0.596876	0.555453	2.07858	3.31963	3.44309	4.0474
C3	NM_007561	Bmpr2	2.4675	1.85773	0.308208	0.273038	2.88218	4.71589	4.17264	5.09008
C3	NM_007566	Birc6	13.3864	10.2948	4.04689	4.68185	14.2631	16.2512	16.2171	19.4074
C3	NM_007604	Capza2	66.1389	67.7027	29.2636	30.7369	80.844	94.0186	71.1405	73.3437
C3	NM_007690	Chd1	19.7296	17.019	6.85204	7.76388	23.7233	23.1207	20.3668	23.5435
C3	NM_007790	Smc3	60.3719	57.5117	8.48297	7.3796	61.4454	63.2508	64.0197	68.3933
C3	NM_007943	Eps15	8.10808	7.94224	4.40108	4.17344	9.82036	11.8081	11.3623	12.046
C3	NM_007958	Smarcad1	31.4154	27.4322	2.50317	2.65649	37.7765	36.2093	32.7176	38.3265
C3	NM_008098	Mtpn	31.3254	29.0348	16.5031	17.223	27.3959	34.839	32.4073	36.8705
C3	NM_008446	Kif4	14.2975	13.0604	7.49362	7.10288	17.3619	16.4901	18.6289	18.613
C3	NM_008467	Kpna4	31.0856	27.5685	8.4408	8.78451	46.2955	43.0551	37.2965	41.7298
C3	NM_008549	Man2a1	10.8648	9.27637	4.66387	4.85178	12.9685	14.7304	20.0928	22.4392
C3	NM_008651	Mybl1	1.25636	0.653794	0.126081	0.145923	0.120179	1.85417	1.86299	1.95161
C3	NM_008861	Pkd2	7.89684	7.1813	2.40327	2.82334	16.2204	14.322	18.4071	17.5149
C3	NM_008866	Lypla1	57.6675	58.4047	16.8822	17.2671	65.4593	76.4596	103.974	112.434
C3	NM_008971	Twf1	32.8262	30.8821	17.3639	19.7554	45.4432	47.316	48.2	49.4923
C3	NM_009012	Rad50	13.042	11.2964	5.24865	5.0774	15.5405	16.2686	14.9642	16.958
C3	NM_009071	Rock1	7.94411	6.49168	0.343347	0.371928	7.701	10.9906	8.93869	8.96295
C3	NM_009194	Slc12a2	7.66969	6.50528	1.91698	1.61464	9.79551	9.42905	9.76265	10.14
C3	NM_009231	Sos1	6.24411	5.4753	3.52338	3.29639	7.0127	7.5457	6.35983	7.31291
C3	NM_009282	Stag1	17.1046	15.0055	1.70614	1.49614	21.0812	23.1525	20.6238	22.2863
C3	NM_009329	Zfp354a	1.14455	1.12703	0.450381	0.278289	1.18749	1.67791	1.33461	1.26233
C3	NM_009401	Tnfrsf8	3.02832	2.61399	0.997921	1.39364	9.3741	6.60017	17.3738	18.3681
C3	NM_009418	Tpp2	24.8946	22.098	7.99399	7.92788	27.1593	34.608	30.0851	33.8809
C3	NM_009461	Ubr1	6.57629	5.2151	2.71899	2.33638	8.27312	8.44715	9.23495	9.5688
C3	NM_009481	Usp9x	37.0906	29.6013	2.996	2.61766	53.6808	58.7375	42.5386	50.3868
C3	NM_009483	Kdm6a	10.2058	8.7708	2.26305	2.12192	10.6451	13.3103	10.7818	11.5364
C3	NM_009791	Aspm	11.0938	9.01411	1.27027	1.25901	20.5501	21.4519	16.0305	18.3981
C3	NM_009796	Capn7	9.09805	8.09535	1.75697	1.89047	10.4219	14.0854	12.1049	11.6271
C3	NM_009826	Rb1cc1	4.46959	3.933	0.138379	0.126758	6.16327	7.76238	7.4474	8.29361
C3	NM_009834	Ccrn4l	38.1503	37.5943	22.7611	21.7036	124.428	102.368	106.88	104.584
C3	NM_009879	Ift81	4.40338	3.78558	1.18567	2.00046	5.09508	6.22925	6.10392	6.65823
C3	NM_010431	Hif1a	31.7935	27.0012	4.46568	4.30131	26.8662	33.7548	28.9353	31.86
C3	NM_010477	Hspd1	675.153	644.6	351.05	351.712	628.317	590.515	752.717	774.448
C3	NM_010480	Hsp90aa1	1509.57	1435.74	159.748	150.642	1953.13	2101.95	1750.83	1804.98
C3	NM_010897	Nf1	2.24803	1.65734	1.01691	1.25706	3.78155	4.24868	4.60477	5.63407
C3	NM_011020	Hspa4l	1.49749	1.56825	0.934737	0.75035	1.29065	2.04344	3.50053	3.70825
C3	NM_011083	Pik3c2a	3.77112	2.81595	0.127348	0.179605	6.2147	7.3522	5.14868	6.62897
C3	NM_011112	Papola	64.2874	59.8681	24.8905	24.0927	79.7139	91.5132	69.5565	74.268
C3	NM_011137	Pou2f1	4.12482	2.75662	0.606032	0.183078	4.0791	2.89171	4.04664	4.97656
C3	NM_011163	Eif2ak2	5.67526	5.03147	0.860491	1.07144	5.65343	8.09989	6.8757	7.8848
C3	NM_011203	Ptpn12	18.0145	17.3823	6.78128	7.42473	25.3181	24.1504	31.2841	31.6649
C3	NM_011249	Rbl1	3.68713	3.62542	2.25329	2.17308	6.87311	5.89217	7.39152	7.2278
C3	NM_011277	Rnf2	41.2594	40.025	11.748	11.4113	56.5667	75.5013	48.5313	53.4497
C3	NM_011361	Sgk1	73.36	67.72	44.3349	41.4794	70.2371	80.2549	119.99	120.701
C3	NM_011500	Strn	5.10649	4.42856	2.057	1.78227	6.1131	5.8478	7.29664	7.216
C3	NM_011504	Stxbp3	6.4401	6.55803	2.9265	3.43674	7.84109	9.74388	8.77668	8.45262
C3	NM_011506	Sucla2	38.5867	40.7761	17.0332	18.2709	44.5615	47.2236	50.529	50.9416
C3	NM_011546	Zeb1	4.49386	3.56598	1.26089	0.882251	4.81789	4.88631	7.24224	7.81604
C3	NM_011630	Nr2c2	3.43872	2.49292	1.43164	1.25632	3.47574	3.95055	3.3682	4.23486
C3	NM_011674	Ugt8a	0.826127	0.978443	0.344253	0.306117	1.30462	1.45515	1.92596	1.76608
C3	NM_011760	Zfp54	0.332886	0.694311	0.0229884	0.165551	0.641292	0.756294	1.06866	0.745431
C3	NM_011762	Zfp59	8.3655	6.49705	1.46259	1.82553	7.03326	8.5416	8.32998	8.95048
C3	NM_011765	Zfp97	10.7197	8.00412	0.794017	0.903072	11.2238	16.1371	13.7295	14.185
C3	NM_011879	Ik	75.4758	82.0219	44.9992	40.7666	78.9113	63.1504	89.1629	87.169
C3	NM_011960	Parg	19.9799	17.9891	7.3586	8.25626	21.123	18.8102	22.7786	23.4847
C3	NM_012018	Cntrl	6.18795	4.82512	1.77376	2.00826	6.00459	6.47412	9.54688	8.91918
C3	NM_013454	Abca1	0.834385	0.571255	0.375437	0.354754	3.31028	2.95854	3.85724	4.30361
C3	NM_013552	Hmmr	37.7944	34.7899	5.70379	5.74114	43.1777	60.026	44.8526	45.2691
C3	NM_013559	Hsph1	79.5914	72.6446	41.2447	40.1232	84.1649	75.6134	107.284	105.715
C3	NM_013672	Sp1	28.9321	25.7288	11.553	12.3904	28.7266	30.6288	28.6105	30.8825
C3	NM_013685	Tcf4	1.8559	2.19693	0.443304	0.334415	0.740798	2.14635	3.50785	4.81647
C3	NM_013760	Dnajb9	6.54024	7.93744	3.36391	4.12834	8.36708	14.3347	9.12985	10.5198
C3	NM_013876	Rnf11	10.845	9.56702	5.3994	6.87502	8.66087	15.7262	11.5768	11.9606
C3	NM_015798	Fbxo15	52.9062	56.4708	23.5124	25.6085	99.355	134.602	166.008	163.074
C3	NM_016716	Cul3	41.6281	37.6485	13.1587	13.4977	42.629	53.8211	57.9129	66.6555
C3	NM_016881	Pmm2	11.359	12.5559	4.76032	4.47217	10.0988	10.8158	13.849	11.3342
C3	NM_018759	Zfp326	13.2587	14.3945	5.46121	4.74654	15.3209	18.7161	18.1675	16.9918
C3	NM_018857	Msln	0.384882	0.363808	1.04466	1.33538	7.62528	8.11727	29.2389	27.4423
C3	NM_018868	Nop58	218.288	204.882	57.8321	53.1701	198.418	231.096	217.973	221.74
C3	NM_019505	Dgke	7.04107	6.21161	2.67949	2.63	7.8345	9.51341	10.1412	11.1873
C3	NM_019564	Htra1	4.59145	4.32107	16.5786	17.4373	68.0966	43.4804	146.066	134.973
C3	NM_019632	Napb	1.07555	1.13703	0.182618	0.282055	1.23935	1.3089	1.18207	1.3655
C3	NM_019637	Styx	6.6062	5.25271	0.535548	0.349776	7.3006	9.36172	7.09866	8.52685
C3	NM_019670	Diap3	10.4405	8.56824	3.03307	3.37062	8.93705	11.7604	12.8131	13.719
C3	NM_019737	B4galt6	13.5087	12.8871	7.64729	8.08277	33.1739	29.8401	33.2369	37.6972
C3	NM_019763	Spen	11.9198	9.6174	6.09738	6.0671	12.9846	8.79276	13.1487	14.0681
C3	NM_019812	Sirt1	27.0444	30.3693	1.44654	1.78462	38.1925	40.0385	31.3722	39.4797
C3	NM_019927	Arih1	20.0465	17.8187	7.08922	7.55753	24.2107	27.2988	25.6076	27.1323
C3	NM_019933	Ptpn4	3.30927	2.03638	0.0939438	0.12096	6.13209	9.93797	5.11331	6.32852
C3	NM_020558	C1d	9.64237	10.0187	2.98553	2.6936	14.3143	16.7233	14.29	14.3585
C3	NM_021504	Ngly1	1.77058	2.34719	1.08896	1.26334	2.28173	3.06346	1.61951	2.29146
C3	NM_021605	Nek7	8.12406	7.42998	2.5743	2.35575	8.00241	10.9137	8.91413	10.7116
C3	NM_021710	Ap4s1	11.7573	12.6393	6.17927	5.19067	16.1342	20.4979	17.2028	17.1359
C3	NM_022724	Suv39h2	5.59794	4.75729	2.17441	1.20683	21.7525	29.1368	23.6	23.225
C3	NM_023284	Nuf2	20.4309	20.335	9.46678	8.75901	26.3999	31.6762	28.4637	27.6761
C3	NM_023294	Ndc80	24.1547	22.6188	7.1218	7.46232	25.9774	33.1869	27.5601	27.8893
C3	NM_023750	Zfp84	2.69777	2.44077	1.101	1.27248	2.81706	2.72557	2.84535	2.52118
C3	NM_023844	Jam2	34.7619	32.4488	10.494	10.1136	54.0308	66.028	55.5972	58.364
C3	NM_023873	Cep70	6.0532	6.19313	1.8725	1.64797	6.94301	11.4275	6.26912	7.83736
C3	NM_024181	Dnajc10	20.6181	18.5973	10.5037	10.1083	26.5703	27.5519	23.2807	25.1684
C3	NM_024473	BC005537	47.834	41.0945	23.8192	23.3541	37.3429	40.3233	48.8564	50.767
C3	NM_025283	Mob4	16.8024	17.0273	5.11542	5.8934	28.7017	31.1193	25.9145	28.7606
C3	NM_025414	Myo19	14.5908	12.2223	7.11379	6.7531	15.6726	15.4256	19.3957	19.7509
C3	NM_025441	Nemf	18.2913	18.2383	1.4034	1.21199	22.264	25.5293	22.2243	22.4386
C3	NM_025547	Mterf3	20.5025	18.5421	8.28825	10.5801	18.6159	29.8546	20.5795	21.6108
C3	NM_025682	Pspc1	46.8837	46.4185	20.8119	21.4833	45.8183	35.4759	59.2444	62.888
C3	NM_025683	Rpe	20.4365	20.6256	10.7494	12.241	23.3238	29.8501	28.8137	30.7099
C3	NM_025729	Tab3	4.69347	4.79563	0.367566	0.449217	6.66832	7.76652	6.26785	7.28866
C3	NM_025736	Emc2	34.4047	35.3518	9.93742	11.1754	37.5415	51.6639	49.2651	48.3076
C3	NM_025780	Thap2	0.848174	0.835471	0.348606	0.187993	1.16188	1.74223	0.871061	1.29024
C3	NM_025816	Tax1bp1	40.3722	37.7407	7.20712	6.65422	60.8035	67.4557	54.2655	56.0276
C3	NM_025819	Swt1	9.21604	9.38864	1.77829	2.13095	14.3509	21.0265	15.1556	15.3724
C3	NM_025826	Acadsb	8.44543	8.76475	4.55253	5.08745	9.89973	10.4528	9.27389	10.2263
C3	NM_025844	Chordc1	40.5261	39.7982	9.09921	10.0769	47.8497	59.1374	44.1134	43.382
C3	NM_025887	Rab5a	44.0362	42.9708	24.1055	23.5661	51.1641	55.2873	46.152	50.3777
C3	NM_025975	Dynlt3	2.82829	2.75802	1.0789	1.08095	5.84198	7.95531	11.8386	9.69721
C3	NM_026030	Eif2s2	530	564.997	92.0836	92.9403	598.301	854.856	677.32	684.104
C3	NM_026101	Herc4	30.0771	26.0913	13.2841	14.2889	54.5659	57.1581	44.1584	46.3264
C3	NM_026106	Dr1	21.929	18.6284	6.3956	6.16318	29.5163	24.5506	25.8639	29.1199
C3	NM_026164	Pnpla8	7.82112	7.62582	1.80192	1.77805	12.2978	16.2489	11.23	11.5802
C3	NM_026234	Pigm	4.96935	4.37105	2.14106	1.83144	6.38057	5.80778	6.10806	6.47913
C3	NM_026254	Tbc1d23	7.91344	6.8944	4.65435	4.12587	9.73181	12.5455	11.9405	12.318
C3	NM_026301	Rnf125	7.68189	7.10673	3.0354	3.31477	7.78068	8.93495	10.7516	10.2133
C3	NM_026348	Itgb3bp	1.15055	2.00679	0.485458	0.673289	1.58214	2.69547	2.02549	2.3066
C3	NM_026482	Atp2b1	9.41143	7.83009	3.69807	3.61536	10.914	11.191	16.2949	17.2851
C3	NM_026493	Cspp1	6.25535	5.87467	2.07908	2.11508	5.74867	7.11249	13.4189	12.9016
C3	NM_026573	Upf3b	17.539	18.6819	5.59483	5.75325	20.9457	17.3534	23.6546	23.899
C3	NM_026574	Ino80	12.1642	10.9299	6.81188	7.01018	10.9867	10.6018	12.1289	11.7713
C3	NM_026604	Fam135a	3.07695	2.50519	0.294209	0.251195	5.58589	7.43555	8.67796	9.72596
C3	NM_026641	Ift80	6.81563	5.42165	1.85458	1.85376	7.9764	9.32079	9.48825	10.3026
C3	NM_026647	Zdhhc21	4.01518	3.30257	0.417669	0.531785	3.60239	5.54297	4.22301	4.47477
C3	NM_026984	Kmt2e	3.19177	2.43865	0.969082	1.06783	3.48575	4.36773	4.32364	4.07589
C3	NM_027045	Ccser2	5.38254	3.99836	1.93585	1.56127	6.69804	7.00492	6.04099	6.15901
C3	NM_027144	Arhgef12	7.18049	5.99745	4.04984	3.96698	8.01189	8.30832	7.91543	8.76281
C3	NM_027264	Zfp715	4.00536	4.1632	0.597993	0.43795	7.5553	10.2415	4.34134	4.26385
C3	NM_027375	Gcc2	4.8884	4.05612	0.225361	0.172018	7.33138	9.3003	7.25481	7.5562
C3	NM_027444	Bbx	6.52638	4.79756	1.37731	1.41326	6.71989	6.73391	9.13585	10.1456
C3	NM_027472	5730455P16Rik	3.98183	3.52069	1.91712	2.05012	3.81978	5.62453	4.00055	4.74126
C3	NM_027490	Dcp2	19.8795	16.4795	2.40147	2.41105	27.0797	30.5257	29.1538	32.6126
C3	NM_027497	Epc1	6.83531	6.16494	3.77985	2.24679	6.27898	6.91376	8.26445	7.60836
C3	NM_027545	Cwf19l2	10.0078	7.90853	0.438459	0.801088	9.65672	14.9252	8.27328	10.0852
C3	NM_027629	Pgm2l1	2.22335	2.09618	0.966281	1.03449	2.46736	3.02247	2.54791	2.59038
C3	NM_027769	Cpne3	6.20321	5.51527	2.92629	2.76537	9.00749	11.7718	9.70356	10.5023
C3	NM_027860	0610010F05Rik	4.76772	4.11095	0.565337	0.457462	7.78244	7.27461	5.98563	6.06166
C3	NM_027879	Cdc40	18.7473	16.1059	7.25414	7.06952	19.9157	22.3391	19.9741	20.7915
C3	NM_027892	Ppp1r12a	19.0082	15.4228	7.98086	6.59023	22.2387	24.2305	24.6301	26.2616
C3	NM_028108	Naa50	64.6198	61.2488	18.7511	19.0554	80.8851	85.7846	71.8773	81.2496
C3	NM_028129	2610020H08Rik	1.83783	1.28043	0.743086	0.708903	1.53589	2.32408	1.89621	2.12905
C3	NM_028173	Tram1	23.502	21.9454	12.9986	13.3378	30.2771	30.2544	34.083	36.1031
C3	NM_028235	Ttc30b	0.766963	0.940707	0.266795	0.228749	1.21501	1.90307	1.92818	1.95309
C3	NM_028293	Cep55	17.9383	17.4421	3.29172	3.05258	26.1712	35.893	34.3503	35.0119
C3	NM_028317	Skida1	1.96133	2.2827	0.674534	0.720956	2.72793	2.2807	3.65689	4.09494
C3	NM_028339	Tmx1	15.1745	14.6389	8.86829	8.91208	21.8554	26.6491	18.9107	21.1982
C3	NM_028390	Anln	29.1429	24.9754	14.4514	13.5446	38.1821	41.7315	36.1016	36.213
C3	NM_028402	Zfp493	3.42829	2.36244	0.659389	0.250082	2.84605	5.21905	3.16987	3.01896
C3	NM_028446	Trip11	3.06488	2.34335	0.168637	0.0868852	3.05114	4.23654	4.89162	5.45241
C3	NM_028481	Ccdc18	2.72957	2.90728	0.178112	0.171234	5.25835	7.43227	6.84623	6.49816
C3	NM_028546	1700066M21Rik	2.91763	3.23012	0.609037	0.7052	5.04275	4.54214	4.41973	4.89809
C3	NM_028599	Wdr75	60.4929	57.7913	23.0654	21.1912	56.2282	67.9738	68.95	70.3827
C3	NM_028664	Ankrd45	1.60573	1.58606	0.814641	0.947562	5.98351	5.83164	6.59688	6.65635
C3	NM_028696	Nabp1	8.6729	7.59727	4.50326	4.36291	10.7562	9.57594	17.3933	18.9711
C3	NM_028760	Cep55	3.50761	4.45202	1.72116	1.44594	3.81835	4.80347	6.74812	7.72292
C3	NM_028768	Armc8	10.5212	8.9908	5.09218	4.15961	12.5694	11.3586	11.1921	12.0126
C3	NM_028789	Unkl	2.2738	2.37791	0.796016	1.1624	3.65983	6.39291	3.53012	3.21702
C3	NM_028838	Lrrc2	7.27275	7.29875	3.2163	3.58104	15.7188	22.4149	15.7574	16.6132
C3	NM_028906	Dpp8	6.26663	5.00066	3.32674	3.43876	4.79986	8.44035	6.22715	6.73953
C3	NM_029078	Pcf11	13.9753	12.0416	1.47785	1.67785	14.0093	17.297	14.357	17.1163
C3	NM_029281	Zfp820	1.74837	1.49314	0.136884	0.0469817	2.21494	3.14866	3.02248	3.62981
C3	NM_029444	4930447C04Rik	3.3562	3.33234	0.508211	0.457044	4.35844	10.1916	5.14637	5.39472
C3	NM_029851	Dync2h1	1.10336	0.950794	0.102648	0.0587927	0.901692	1.48216	1.73654	1.91929
C3	NM_029924	Mbd5	1.25479	0.778566	0.438943	0.609202	1.31891	2.06412	1.89416	2.02357
C3	NM_030138	Acap2	8.99275	7.4844	5.48291	4.67516	8.60742	10.3429	9.58589	11.0888
C3	NM_030165	Csgalnact2	2.5246	2.36195	0.675918	0.759232	4.65128	4.70092	4.40113	4.00737
C3	NM_030187	Ak7	4.00729	4.2843	2.1036	2.46914	7.31379	7.29835	8.21508	8.0619
C3	NM_030201	Hspa13	5.30187	5.43124	1.66089	1.68218	6.24246	8.30727	5.75302	6.05243
C3	NM_030235	Avl9	5.44191	4.12053	1.21691	1.40448	5.71549	6.15174	6.02158	6.63211
C3	NM_030732	Tbl1xr1	6.45045	6.05302	2.39343	2.09096	8.24691	8.11794	7.20882	8.26532
C3	NM_031179	Sf3b1	59.0013	57.0293	26.3231	25.1199	73.2958	95.8057	92.3527	92.6493
C3	NM_031391	Gtf2a1	6.80597	6.74528	2.12812	1.76786	11.2271	10.8586	10.3046	11.7717
C3	NM_032000	Trps1	2.20082	1.88461	0.0839177	0.15138	2.54474	3.70261	4.43405	5.18096
C3	NM_033322	Lztfl1	3.49131	3.4861	0.479423	0.527616	4.02587	5.2879	3.82013	4.87958
C3	NM_033604	Rnf111	8.58127	8.9838	5.22048	4.72586	10.9558	11.2398	11.5422	11.8962
C3	NM_052993	C1galt1	5.81062	4.63373	1.24788	1.10393	6.16068	11.5154	7.25405	8.23721
C3	NM_053009	Zfp91	15.138	14.5984	7.12782	7.32006	14.4296	15.7844	15.2099	16.724
C3	NM_054043	Msi2	16.8602	16.2569	5.18664	4.97815	16.3436	17.7519	18.6578	20.8664
C3	NM_133218	Zfp704	3.73978	2.99705	1.1014	1.09594	4.49988	5.02047	5.61015	5.96452
C3	NM_133358	Zfp617	9.14468	8.72164	1.0893	0.88086	10.3659	15.575	9.13329	10.427
C3	NM_133737	Lancl2	8.38163	8.40337	3.5989	3.67395	10.5515	9.22061	9.99185	11.1543
C3	NM_133758	Usp47	13.4878	12.0455	6.4861	6.75187	15.1302	14.3223	13.491	14.4617
C3	NM_133766	Efr3a	16.8055	14.4512	6.99127	6.00746	17.1946	21.2697	18.7971	19.8999
C3	NM_133810	Stk17b	6.38572	7.01332	2.64961	2.94153	8.52098	7.09492	8.38945	8.8144
C3	NM_133833	Dst	2.83019	2.06745	1.51258	1.17526	3.73996	3.06812	4.88312	4.63422
C3	NM_133905	Papd4	18.775	16.6323	10.2038	8.95035	22.5864	31.3197	22.9732	22.3215
C3	NM_133948	Psip1	42.0552	41.5482	7.70662	6.50457	49.6148	53.737	50.0325	50.0134
C3	NM_134013	Psme4	35.8732	30.4745	8.49911	8.60999	60.8245	62.5009	62.1228	68.2761
C3	NM_134034	Smek2	14.4467	12.7527	0.947516	1.20904	14.0288	21.0204	13.3135	15.1059
C3	NM_134063	Fam208b	5.95745	4.65206	0.3422	0.312767	6.05368	8.74218	7.33851	7.91772
C3	NM_134123	Scaf8	18.1714	16.1893	11.3961	9.64095	20.5601	17.3557	18.4774	19.7544
C3	NM_138667	Tab2	15.758	14.3794	4.58793	5.0197	17.2394	20.8292	20.8487	21.0422
C3	NM_138756	Slc25a36	33.1414	27.0627	10.5266	10.0088	34.8605	45.2576	31.1283	35.3485
C3	NM_138757	Asun	26.6913	27.6804	13.4665	11.9768	23.0361	25.5499	28.1714	26.9021
C3	NM_138953	Ell2	8.93971	8.11501	3.51492	4.61916	13.3834	14.2604	12.675	14.1328
C3	NM_139144	Ogt	24.5281	24.0948	7.36224	6.45086	41.2351	43.7772	47.3073	48.3084
C3	NM_139227	Atxn7	1.61014	1.60541	0.561915	0.603521	1.83571	2.48485	2.70986	2.66826
C3	NM_139303	Kif18a	11.2833	11.2035	0.907991	1.03863	15.5752	21.7966	14.5249	15.3257
C3	NM_139309	Fktn	4.77523	4.32793	0.602604	0.62038	6.11514	7.22751	5.70938	7.01643
C3	NM_144546	Zfp119a	0.952338	0.782489	0.147068	0.0907172	1.50458	2.31052	0.684695	1.25515
C3	NM_144825	Taok1	8.01328	6.41018	0.390507	0.362764	10.3154	10.2386	10.0868	12.0294
C3	NM_144860	Mib1	8.8007	6.20694	2.52844	2.77107	6.31695	7.95721	10.261	11.6387
C3	NM_144901	Csde1	27.2525	33.1764	10.4387	7.91786	54.4515	36.3936	45.8748	46.8652
C3	NM_144910	Cnot6l	1.66245	1.94729	0.480031	0.463147	2.27013	2.65597	2.82522	2.30913
C3	NM_144925	Tnrc6a	13.0389	11.312	3.82646	3.9831	12.8731	15.0319	14.2457	14.9185
C3	NM_145125	Brwd1	2.79813	3.09795	0.244052	0.294575	3.04951	4.45019	5.71117	5.32062
C3	NM_145221	Appl1	9.5697	9.10897	1.32351	1.33983	11.3023	15.5027	9.35324	10.2544
C3	NM_145452	Rasa1	10.1163	8.95288	0.722449	0.666492	10.1839	13.2451	12.344	12.4969
C3	NM_145483	Zfp160	3.05773	2.38891	0.0886669	0.121736	2.39227	2.49816	2.60852	2.47404
C3	NM_145514	Wdr26	16.1876	14.513	6.79493	6.90731	29.8581	28.6545	27.8965	30.7344
C3	NM_145517	Ormdl1	13.0131	12.8091	4.99101	5.70644	14.0948	14.9318	15.87	14.7285
C3	NM_145959	D15Ertd621e	20.5281	16.563	9.78365	10.0901	21.5967	24.4922	19.3901	20.6532
C3	NM_145962	Pank3	9.94957	7.70087	1.02789	0.877712	10.4951	11.8196	11.0155	13.4534
C3	NM_145991	Cdc73	27.4912	23.904	9.15066	9.61584	37.4309	34.5255	32.4544	35.3647
C3	NM_146084	Fam13b	9.03366	6.70327	2.59273	2.04111	4.56635	9.73804	9.14919	10.0828
C3	NM_146231	Zfp825	7.8219	6.371	1.59129	2.5933	9.52651	11.3217	8.65607	8.19093
C3	NM_148945	Rps6ka3	6.06478	4.95102	3.01468	3.03067	6.0709	6.01969	5.98935	6.58547
C3	NM_152809	Csnk1g3	9.8297	8.57899	2.69048	2.78412	8.67782	9.47191	8.88866	10.1952
C3	NM_153118	Fnbp1l	21.4862	19.6346	2.13309	2.29541	20.1412	26.22	23.3994	24.5668
C3	NM_153402	Ago3	1.60548	1.03352	0.21926	0.182233	1.39016	2.47695	1.5145	1.89429
C3	NM_153422	Pde5a	0.714106	0.691075	0.354915	0.241052	1.2166	0.946618	1.47848	1.74351
C3	NM_172280	2210018M11Rik	11.7461	10.5646	5.10622	4.62804	12.9219	17.4168	16.1498	15.6205
C3	NM_172381	AI314180	14.2306	12.1913	5.74481	5.69041	19.1746	18.0203	17.5572	18.6414
C3	NM_172422	Fastkd2	17.2005	16.0318	2.62677	2.08278	16.3119	17.9625	19.3477	19.7443
C3	NM_172424	Med13l	15.6721	12.7922	7.11682	7.6807	17.0881	13.537	19.4165	23.5444
C3	NM_172493	Diap2	2.19774	1.33403	0.522768	0.466526	1.88495	2.43802	2.65703	2.95522
C3	NM_172513	Fam126b	1.72096	1.36441	0.0989282	0.0892196	2.24071	2.95433	2.53947	3.05441
C3	NM_172555	Papolg	7.99784	6.84081	1.6698	1.25885	8.48352	13.6746	10.0758	10.2876
C3	NM_172578	Mis18bp1	17.8495	17.9975	0.987324	0.87356	30.3701	47.415	32.4927	35.7575
C3	NM_172585	Larp4b	20.0169	16.3465	9.66847	10.9186	26.5347	25.8726	20.9884	22.5509
C3	NM_172593	Mier3	5.81028	4.86059	1.71663	1.91856	9.07826	9.73385	7.32783	8.3551
C3	NM_172643	Zbtb41	1.91783	1.64568	0.154499	0.199047	3.62263	3.88002	3.28571	3.12677
C3	NM_172645	Suco	5.42002	4.74177	0.698814	0.702293	7.75195	9.86276	9.02859	10.1858
C3	NM_172653	Slc39a10	25.2896	21.2234	7.16249	7.14957	27.7846	32.0274	26.9263	28.3689
C3	NM_172663	Epc2	8.72288	7.06719	1.27426	0.800582	9.87652	10.2948	11.8706	11.97
C3	NM_172666	Agps	16.9886	15.6654	4.07094	4.20295	28.1323	27.2866	22.2494	25.5045
C3	NM_172679	4932438A13Rik	3.54094	2.60387	0.19685	0.202957	4.08596	5.68347	4.38353	5.16967
C3	NM_172698	Efcab14	5.35972	5.31111	3.32198	2.67589	8.59707	8.57888	8.36679	9.07119
C3	NM_172712	Uba6	10.8178	8.88434	0.638036	0.557023	12.9635	16.8752	12.5543	13.043
C3	NM_172771	Dmxl2	2.46891	1.98204	0.488487	0.555459	3.03351	3.59085	3.198	3.64479
C3	NM_172772	Fam63b	0.624435	0.537046	0.260093	0.30243	0.776126	1.40556	1.14813	1.41031
C3	NM_172806	Btbd7	6.27484	4.75275	3.44611	3.20365	8.38658	7.19663	7.37834	8.12684
C3	NM_172807	Ppwd1	15.0317	15.5664	2.98235	3.27208	21.1542	21.5642	18.9205	19.8784
C3	NM_172824	Ccdc14	8.17255	7.65394	3.82848	3.88687	7.92782	11.5759	8.48778	8.82566
C3	NM_172827	Lnpep	5.4724	4.31167	1.08193	0.86327	9.11474	11.3936	11.7469	13.381
C3	NM_172836	9930021J03Rik	4.36775	3.2685	0.40298	0.463781	3.69041	6.42366	4.34113	4.64552
C3	NM_172865	Manea	2.77828	2.78062	0.215157	0.221621	5.08776	5.25499	4.34962	5.60227
C3	NM_172967	4930503L19Rik	8.19032	7.81043	0.953682	0.477164	7.57314	9.90751	9.69612	10.4652
C3	NM_173018	Myo9a	3.78056	2.8651	0.11572	0.0963541	3.821	4.48881	4.0218	4.49857
C3	NM_173028	Vps13a	3.39019	2.36452	0.19605	0.157736	4.10124	6.15225	4.05169	5.36747
C3	NM_173392	Zfyve16	2.75617	2.21997	0.281523	0.611159	4.74619	4.68567	3.84956	4.22743
C3	NM_173423	Fem1c	14.8001	12.9156	8.00639	6.64946	14.7827	14.9613	15.9079	14.771
C3	NM_173440	Nrip1	3.70721	2.74868	1.05187	1.08343	4.11861	4.05383	4.66062	4.98653
C3	NM_173443	Vcpip1	4.26591	3.67882	0.917749	0.895014	5.74729	5.50697	6.54896	7.43293
C3	NM_173444	Nbeal1	1.55802	1.0073	0.0704064	0.0816548	2.80494	3.40592	2.87369	3.62307
C3	NM_173762	Cenpe	12.5563	10.126	0.600821	0.633451	16.2868	18.0533	17.1325	18.0361
C3	NM_173870	Mgat4a	1.92436	1.48521	0.88631	0.880819	2.12194	2.64261	2.52811	2.42111
C3	NM_175091	Tnks	14.2355	9.99882	6.8764	7.4248	10.7141	10.8563	11.6421	13.3749
C3	NM_175128	4930430F08Rik	4.97634	5.6834	2.44824	2.04462	6.50977	8.55031	4.33714	6.31216
C3	NM_175194	Slc25a16	7.50963	6.82384	2.88491	2.98823	6.11095	7.3041	10.275	11.1006
C3	NM_175213	Mei4	0.778864	0.824492	0.466605	0.422635	4.04855	4.70657	2.63799	3.04073
C3	NM_175265	Bora	17.0883	14.9407	9.70764	9.11014	19.5712	23.4624	22.1852	23.5353
C3	NM_175308	Mob3c	1.40979	1.53571	0.518524	0.615728	2.52835	2.26938	3.66549	3.87777
C3	NM_175353	Exoc6	9.00694	7.184	4.22994	4.48318	12.1953	14.1375	11.3231	11.2627
C3	NM_175364	Lyrm2	5.90892	5.80547	3.04685	2.0669	7.61912	7.80459	9.34367	8.1926
C3	NM_175374	Mtrf1l	1.26448	1.76033	0.864133	0.615525	2.00266	2.25388	2.46262	2.05246
C3	NM_175472	Zcchc11	12.0369	10.0816	2.25155	2.17147	15.7234	16.5973	14.0617	14.478
C3	NM_175523	Ppm1k	0.896294	1.03144	0.487438	0.595198	1.80882	1.96741	1.94786	2.12088
C3	NM_175551	Dido1	10.0256	8.40039	1.46846	1.625	16.1817	13.6345	18.391	20.4842
C3	NM_175692	Snhg11	6.31017	6.26981	3.45479	3.28137	7.83646	10.8853	8.46155	9.55026
C3	NM_175770	Taf7	40.5712	38.0863	15.4111	15.7588	41.0618	56.0042	49.5552	45.6298
C3	NM_176841	Ccdc88a	3.1789	2.21944	0.036377	0.0499923	4.82188	6.39056	4.70544	5.69325
C3	NM_176968	Nt5dc1	4.82503	3.25762	2.34264	2.56393	5.89488	6.75627	5.18479	5.14798
C3	NM_176979	Topbp1	46.7806	38.657	17.6903	16.0737	40.6509	45.8098	43.9386	43.3155
C3	NM_177111	Ccdc66	4.92207	5.65935	1.38159	1.14154	7.58588	8.54803	7.11288	8.37718
C3	NM_177124	Tnrc6b	2.37066	2.13958	1.12286	1.53696	1.37787	3.21617	2.93178	3.57569
C3	NM_177151	Vps13b	4.15571	2.46297	1.14514	1.17238	4.23845	6.02838	4.89675	5.6369
C3	NM_177208	Dopey1	1.82785	1.63877	0.423607	0.460883	1.72789	2.20316	2.03723	2.42278
C3	NM_177352	Gk5	5.16073	3.27342	1.91452	1.90511	4.02331	4.618	5.48294	5.39709
C3	NM_177586	Eif5a2	2.63914	3.22246	0.474364	0.340929	2.73164	2.88452	3.83559	4.31299
C3	NM_177633	Ubxn7	10.246	9.05121	3.82602	3.48432	13.1793	13.1873	12.204	14.363
C3	NM_177660	Zbtb10	2.63777	2.47609	1.22646	1.26396	4.67423	3.96848	7.25614	7.67431
C3	NM_177730	Impad1	10.851	9.81251	1.35102	1.47781	14.169	15.2657	13.1603	14.777
C3	NM_177783	Ubr3	8.93295	9.2453	5.14863	4.2577	11.4656	10.4983	10.614	12.917
C3	NM_177805	Fam179b	9.61841	8.16851	1.03947	0.853407	9.74719	12.0943	10.4524	12.249
C3	NM_178281	Trim39	6.44961	5.29133	4.20452	3.90638	5.30306	6.63292	6.83745	6.68407
C3	NM_178309	Brip1	3.58708	3.56855	1.13362	0.934569	6.09658	6.46232	5.20413	5.95036
C3	NM_178363	Ylpm1	14.311	13.975	7.85537	7.69834	19.7355	12.4	17.8993	19.4905
C3	NM_178367	Dhx33	12.5934	10.5058	6.37751	6.14373	11.1369	10.2711	12.404	12.8961
C3	NM_178647	Cggbp1	35.3724	32.8644	12.7207	12.0153	38.7222	44.2803	48.6618	55.2042
C3	NM_178778	Scai	1.95469	1.45735	0.15976	0.195565	1.67494	3.04851	1.34151	1.9864
C3	NM_178883	Gorab	4.74638	4.41581	2.62901	2.29773	4.29761	6.35454	4.91429	5.62613
C3	NM_178912	Fancm	11.1783	9.70019	0.853738	0.994328	8.84699	11.4648	13.3828	14.4097
C3	NM_181585	Pik3r3	1.92984	1.63117	1.14439	0.895507	3.01923	2.59062	6.30986	7.02766
C3	NM_181589	Ckap2l	18.3284	15.666	9.28458	8.00465	22.2291	30.5455	22.4038	21.0804
C3	NM_181750	R3hdm1	12.8011	11.5561	6.38819	5.529	18.4799	21.1776	19.8244	19.5963
C3	NM_183028	Pcmtd1	9.83125	10.0009	1.76369	1.77371	11.0273	13.2441	15.4659	15.9113
C3	NM_183146	Zfp729a	3.08512	2.34646	0.084892	0.131183	5.50422	5.74339	4.07585	4.33713
C3	NM_183165	Pyroxd1	2.68402	2.4939	0.525062	0.937723	4.58328	5.41713	4.41727	5.22783
C3	NM_183225	Usp24	11.3258	8.65188	5.42046	4.96384	13.8939	14.4118	15.8807	18.8148
C3	NM_184088	Dennd4c	5.0342	4.01802	1.87675	1.72722	7.60463	8.23522	6.27532	6.70889
C3	NM_198003	Zfp946	1.29057	0.987795	0.275513	0.263295	0.755934	1.68954	1.51031	1.71272
C3	NM_198007	Ascc3	7.09392	5.96945	0.816759	0.595919	10.3383	11.9592	10.8731	12.4363
C3	NM_198102	Tra2a	107.655	100.496	34.9562	37.6734	95.943	108.358	100.167	103.636
C3	NM_198295	Tmx3	7.60123	6.60735	0.647998	0.91467	15.8973	19.9843	11.3583	13.0123
C3	NM_198303	Eif5b	34.297	36.108	16.1044	15.3278	39.2787	35.4679	52.4964	53.6546
C3	NM_199007	Sgol2a	14.3772	7.10028	1.48664	1.298	14.3868	18.4175	16.7551	16.4607
C3	NM_199015	Phf11d	4.48097	4.74105	2.08065	2.24072	13.0984	17.9696	23.3468	21.8472
C3	NM_199316	Cep162	2.96533	2.78571	0.383562	0.469913	4.62681	5.37071	5.36907	5.16367
C3	NM_199476	Rrm2b	1.6833	1.64719	0.589441	0.32886	2.31431	3.20927	2.72343	2.92901
C3	NM_201232	Nipbl	2.74798	2.98103	0.176372	0.291388	5.625	6.70046	2.5568	3.41192
C3	NM_201361	Rmdn2	1.10113	1.42416	0.374026	0.314449	2.6974	2.80098	2.51487	3.06245
C3	NM_207215	Mycbp2	4.63997	3.83507	2.59015	2.33306	4.13778	4.40465	5.73689	6.15905
C3	NR_002688	Gm13363	32.245	30.5109	14.9738	16.1899	46.6055	43.1387	48.0475	57.137
C3	NR_002847	Malat1	22.3365	22.2402	2.98799	2.09544	35.5484	54.4171	51.6528	57.305
C3	NR_004444	Zfhx2os	6.2446	4.07366	2.27916	3.02145	4.72511	3.91109	5.39078	6.00879
C3	NR_024720	2700099C18Rik	5.43731	6.24018	1.91779	1.70097	6.17473	8.27386	6.32804	7.29323
C3	NR_028428	2610005L07Rik	25.4796	20.7954	6.30354	5.47833	29.4943	32.7086	46.9737	47.645
C3	NR_030708	6820431F20Rik	61.8198	53.4457	6.17708	5.42808	77.4763	119.234	108.886	121.026
C3	NR_033612	Gm13238	8.65777	5.67012	1.96374	3.89966	6.63812	5.55391	10.0047	13.2354
C3	NR_040385	Platr4	3.53078	2.92548	0.905703	1.04421	3.25481	7.75658	4.52565	5.16638
C3	NR_046214	Gm2381	5.5117	4.11682	0.0821421	0.0845937	4.88217	11.6179	6.0744	7.48848
C3	NR_130960	B230354K17Rik	4.90855	2.52139	0.268938	0.223007	2.51434	8.09735	4.19705	4.94691
C4	NM_001003909	Ankib1	0.676143	1.20072	0.444695	0.523197	3.36807	0.708228	0.828258	1.69895
C4	NM_001085507	Zbtb34	5.16805	2.98403	2.2769	1.59998	5.28989	3.39559	1.99917	4.74581
C4	NM_001109909	Srrt	31.0221	19.6957	15.4484	12.1249	23.9971	12.6354	13.5871	20.4034
C4	NM_010244	Fv1	4.36171	3.01523	2.11181	2.2632	4.15939	2.50201	2.5753	1.79119
C4	NM_010425	Foxd3	9.7697	9.73199	2.72472	4.15296	18.1494	6.21845	10.5179	11.5703
C4	NM_021449	Crbn	1.88103	2.72947	0.446782	0.217476	5.09753	1.93723	2.40137	1.83511
C4	NM_178210	Hist1h4j	13.7875	1.3596	1.5465	0.711612	12.275	0.79604	2.57614	2.47593
C4	NM_178700	Grsf1	23.7536	38.0601	16.9316	13.3757	37.5379	9.68586	6.20412	7.55754
C4	NR_027395	Rnf44	17.7399	12.6409	6.34158	4.113	17.3972	0.00261415	2.93819	1.80706
C4	NR_110430	Lincenc1	22.759	34.1092	11.4876	14.4717	40.6903	16.3302	22.5868	28.6668
C5	NM_001009575	Armcx5	6.20603	5.5766	3.09831	2.81993	3.135	4.63248	3.75376	4.0274
C5	NM_001013829	Shf	9.41194	12.0332	6.83498	5.52324	0.471096	0.400351	2.46228	1.91766
C5	NM_001024928	Zfp667	3.48231	3.15344	1.56229	1.68749	1.67302	2.91034	1.65328	1.45937
C5	NM_001029990	Mettl17	15.7521	15.0802	8.12366	8.34326	9.96824	12.2435	11.7146	10.4838
C5	NM_001045513	Raph1	6.77089	6.11669	3.38565	3.12556	3.07674	4.09502	3.51464	3.77296
C5	NM_001077265	Hnrnpd	38.0105	39.2488	24.9271	19.6288	34.0853	27.6172	26.0849	27.0737
C5	NM_001081091	Cep152	4.67818	4.50457	2.49184	3.01646	3.45749	3.7707	3.52212	3.5105
C5	NM_001081094	Znhit6	13.6084	14.6548	8.16302	9.233	10.2726	11.5296	10.317	9.74988
C5	NM_001081119	Abhd13	8.35335	7.67443	4.46749	4.15053	3.63146	4.93055	4.073	4.06749
C5	NM_001081202	L1td1	239.608	236.055	93.6364	92.6574	164.079	140.828	103.331	102.195
C5	NM_001081475	Nasp	138.315	120.784	51.9717	49.9685	60.4972	87.445	69.9011	74.9861
C5	NM_001102458	Azin1	11.2877	8.26393	4.66411	4.05413	2.45736	5.42914	5.45458	5.94157
C5	NM_001112731	C030039L03Rik	0.459799	0.585493	0.216045	0.2379	0.00572924	0.00576513	0.000180529	0.239582
C5	NM_001113423	Slain2	11.1076	9.78878	4.00173	4.47853	6.77543	5.74922	7.10703	7.1541
C5	NM_001114339	Pank1	2.90466	2.42326	0.942449	0.690395	1.54755	1.56233	1.46549	1.16515
C5	NM_001123327	Qser1	10.6862	8.39625	1.22675	1.17192	6.66502	7.82082	4.65632	5.1054
C5	NM_001159351	Ube2v2	1.93622	2.28481	0.711416	0.788626	1.37443	1.47628	1.43245	1.30973
C5	NM_001160181	Tor1aip2	8.06909	19.0555	3.05753	3.92806	4.70792	8.60261	5.09407	5.42922
C5	NM_001163318	Gm11744	3.35334	3.02034	1.32434	2.30218	0.785354	1.04384	0.908065	1.19954
C5	NM_001166477	Hmga1-rs1	133.301	136.85	66.3224	52.5263	105.489	89.8442	91.4302	81.0015
C5	NM_001177417	Gm6792	6.2557	4.64748	2.18409	3.00484	0	0.105165	0.563056	0.30884
C5	NM_001197322	Foxp1	12.2754	11.3523	5.48699	5.10357	4.05874	5.87368	3.05815	2.82453
C5	NM_001243908	Zfp383	4.75799	5.45547	2.68217	2.57718	4.04967	4.9739	3.11318	2.64881
C5	NM_001253759	Enox1	8.57379	6.19644	2.66851	2.34293	3.51817	3.07192	1.46781	1.73645
C5	NM_001289437	Kansl2	11.7317	12.6504	5.85373	5.20335	5.00908	9.38659	8.06873	7.13055
C5	NM_001289770	Exoc1	7.12872	7.98539	4.04317	1.46304	0.996166	2.83871	1.49777	0.973751
C5	NM_001301153	Cast	2.79489	2.67074	1.5549	1.18052	0.903662	0.475608	0.774677	0.470722
C5	NM_001308482	Whsc1l1	3.98492	2.62747	1.77967	2.19905	2.29447	2.35171	2.03269	2.96534
C5	NM_007452	Prdx3	53.862	58.0335	36.1315	31.7152	36.8682	41.3188	29.4466	31.5145
C5	NM_007711	Clcn3	16.6439	11.6255	7.27043	6.32496	7.95382	10.5907	6.06271	8.18286
C5	NM_008178	Gsx1	1.33005	0.444416	0.277452	0.249438	0.67128	0.0344113	0.0351439	0.0322066
C5	NM_008186	Gtf2h1	51.7318	50.1421	25.6015	23.0336	38.2266	43.7322	29.2435	30.4143
C5	NM_008252	Hmgb2	485.236	530.233	293.903	293.661	285.438	284.212	344.441	320.01
C5	NM_008378	Impact	36.8258	32.6541	17.3804	16.7233	28.098	27.7643	18.9508	19.7093
C5	NM_008817	Peg3	34.5906	25.9423	14.6093	14.2435	6.14386	6.66041	4.27698	4.53626
C5	NM_009454	Ube2e3	26.7697	31.2151	15.3114	15.173	22.799	19.581	19.7877	22.9394
C5	NM_009458	Ube2b	28.4472	27.4557	16.7788	18.0751	15.7088	18.4389	13.2402	15.7042
C5	NM_009544	Zfp105	14.7183	15.6144	5.5276	6.76319	8.67205	9.00882	8.24084	8.25001
C5	NM_009880	Cdx1	20.4277	21.7597	7.21538	6.79838	1.97618	0.907803	2.96066	2.77854
C5	NM_010655	Kpna2	393.519	402.498	152.562	148.876	268.761	322.725	233.164	225.384
C5	NM_010901	Nfatc3	21.4855	17.6251	9.70374	10.2134	13.3995	15.3485	11.8577	12.9954
C5	NM_011348	Sema3e	3.18225	2.79874	1.79409	1.79995	1.56161	1.60146	0.302452	0.167907
C5	NM_011484	Stam	12.6233	11.685	5.98475	5.15621	8.61586	10.4589	8.37826	9.02448
C5	NM_011638	Tfrc	131.252	120.92	29.411	28.2749	49.1849	60.1718	26.6116	29.6001
C5	NM_011801	Cfdp1	318.461	324.605	193.813	188.46	194.89	163.22	146.206	137.701
C5	NM_013663	Srsf3	278.958	297.995	92.3968	91.9012	246.472	209.978	135.983	152.809
C5	NM_013922	Zfp354c	3.77609	3.8882	0.817608	0.768628	1.74826	2.57076	1.99776	2.00223
C5	NM_019647	Rpl21	593.073	713.742	391.705	360.066	280.406	357.844	444.914	391.213
C5	NM_021278	Tmsb4x	790.244	837	402.138	414.045	460.7	576.306	284.904	333.264
C5	NM_021480	Tdh	207.069	197.087	119.963	115.912	51.2583	40.5916	80.6915	72.0472
C5	NM_021876	Eed	125.935	132.696	51.6551	52.7773	115.222	87.6311	78.6937	79.6881
C5	NM_024242	Riok1	20.1754	19.1647	10.3173	10.6166	15.722	18.907	12.7614	12.4604
C5	NM_024452	Luzp1	26.743	23.4378	15.0269	14.3476	20.8841	21.0113	17.4137	19.0874
C5	NM_024459	Ppp3r1	41.8007	41.9733	23.7965	24.6982	33.3609	36.0198	31.7228	33.8161
C5	NM_025372	Tipin	146.026	154.313	76.1902	79.7507	77.8204	108.691	86.0718	89.9927
C5	NM_025443	Pno1	92.4155	91.6243	40.4082	40.665	71.5194	76.7744	53.2637	61.0509
C5	NM_025444	Taf13	37.7115	38.8437	20.8059	20.4474	25.4982	26.2511	16.4842	17.1465
C5	NM_025942	Ola1	80.8125	84.3357	49.161	51.0784	62.6282	70.2932	52.1087	53.5711
C5	NM_026040	Srfbp1	42.1032	40.496	24.452	22.6785	23.1381	25.2526	27.8449	27.2571
C5	NM_026065	Mrpl42	226.839	234.385	90.2374	92.6735	174.922	147.686	160.3	145.189
C5	NM_026067	Eri1	20.0618	18.0409	11.2502	11.2428	14.3674	14.6224	11.4796	12.395
C5	NM_026138	Soga3	4.85056	3.48728	1.45959	1.43011	2.86322	2.05586	2.1866	2.22797
C5	NM_026273	4930453N24Rik	44.924	47.0647	18.6812	19.038	33.2715	39.1806	28.6283	26.7492
C5	NM_026309	Lsm3	214.741	292.337	133.039	128.764	164.056	218.5	164.296	145.363
C5	NM_026312	Pbdc1	29.1977	35.0509	11.03	10.5645	19.0274	13.5311	18.0526	17.0599
C5	NM_026453	Mak16	138.92	136.468	59.838	60.5158	62.9637	65.0552	46.9783	44.0753
C5	NM_026506	Snrpg	1020.42	1281.6	677.898	663.686	829.457	861.166	725.058	678.104
C5	NM_026515	2810417H13Rik	65.7761	67.2377	38.0414	37.8135	38.78	42.1655	23.5079	25.8032
C5	NM_026640	Fam111a	12.1469	10.4679	3.23684	2.96579	5.01629	7.46258	3.98521	4.93799
C5	NM_026794	Deb1	28.6051	31.4491	17.5	14.4515	17.2907	21.6761	20.2719	16.6427
C5	NM_027091	Nup35	31.361	31.9828	20.2211	18.4453	17.6281	24.2334	17.6328	19.3602
C5	NM_027432	Wdr77	55.8834	58.7738	33.0036	34.4215	45.896	43.0723	43.0151	44.4642
C5	NM_027554	Usp38	17.5895	15.5041	7.89342	8.32515	12.4921	11.0367	11.0722	11.4849
C5	NM_028228	Pinx1	22.1894	26.3704	12.4807	13.4472	20.1948	18.3076	20.4755	16.8715
C5	NM_028314	2700097O09Rik	15.3344	17.3715	9.84306	9.22142	11.4547	15.7374	9.02281	6.73009
C5	NM_028356	Zbtb25	7.67887	7.22102	3.85654	3.53841	4.95774	6.9459	3.37833	4.30567
C5	NM_028932	Eaf1	37.0204	35.5354	21.3855	22.593	26.0461	24.586	19.2858	21.2306
C5	NM_029701	Spcs3	32.7973	30.3311	12.9414	13.2064	25.781	27.1125	22.0377	23.3595
C5	NM_029943	Apex2	11.6814	10.2165	6.25744	6.49732	9.13467	9.5785	8.10128	7.2152
C5	NM_033565	Aff4	30.4114	25.5484	5.08021	4.69946	19.669	21.8475	14.8355	17.4601
C5	NM_133354	Sumo2	810.624	798.592	425.816	429.591	511.878	509.18	424.367	430.005
C5	NM_138593	Larp7	50.9273	53.2864	27.3544	28.2707	36.1824	34.8848	36.7034	36.5661
C5	NM_152812	Otud6b	32.6512	30.4655	4.87979	4.66454	17.2348	21.4365	17.7127	17.9106
C5	NM_153168	Lars2	304.186	73.5187	76.6662	83.3971	76.4914	42.9353	44.2091	32.2483
C5	NM_153173	Hist1h4h	11.5574	4.3354	5.0908	2.4298	0.585428	0.608986	2.40532	0.974126
C5	NM_153802	Zfp128	0.684694	0.78792	0.423986	0.45165	0.448108	0.482635	0.457135	0.446244
C5	NM_172689	Ddx58	8.4418	9.15058	4.36978	4.15696	1.27897	2.49028	1.33691	0.906693
C5	NM_172757	Heatr3	58.6291	59.5938	32.1054	31.364	28.0349	28.2768	26.2279	28.8583
C5	NM_172762	Rbm34	25.3862	25.1704	13.7439	14.5824	12.7816	10.452	8.89642	11.4207
C5	NM_172856	Cers6	4.26584	3.16819	1.50867	2.21315	2.52146	3.06159	2.33973	2.94854
C5	NM_172870	Bnc2	6.04592	4.28533	2.1231	2.04449	1.84207	2.80941	2.56262	2.65395
C5	NM_176850	Bptf	25.7155	20.0476	12.2266	12.178	16.3902	14.7818	15.2148	16.4427
C5	NM_176953	Lig4	7.16925	7.03962	1.36688	1.37952	4.78937	5.28689	4.10753	4.14598
C5	NM_177077	Exoc6b	12.2147	11.0617	6.78101	6.24915	7.37521	7.28071	7.62416	7.69078
C5	NM_177224	Chd9	11.0852	8.1146	2.25097	2.33479	5.37132	5.85252	3.56085	4.27537
C5	NM_177230	Ccdc158	0.368986	0.524243	0.201186	0.20715	0.103806	0.340469	0.0780622	0.114531
C5	NM_177359	Zfp799	4.13008	3.81413	1.8066	2.03919	2.81798	3.94876	2.01189	2.07172
C5	NM_177899	Zfp866	10.6304	9.92632	3.86849	3.59503	4.86396	6.0546	4.30795	4.10879
C5	NM_178417	Zfp867	2.80953	2.47449	0.961592	0.682742	1.71673	1.88917	1.20454	1.11985
C5	NM_181278	B230219D22Rik	20.647	18.0123	5.49211	5.49796	13.9683	16.31	10.1733	10.6815
C5	NM_183088	Zbed5	14.3547	19.1623	14.909	17.1993	11.1932	13.2553	9.88496	10.0074
C5	NM_199028	Bend3	16.3599	14.7948	8.50921	8.71196	7.86853	6.20901	7.46372	8.31126
C5	NR_003270	Snhg3	112.123	109.436	60.9898	58.3565	65.0011	112.35	55.2597	48.6594
C5	NR_015537	9230114K14Rik	2.25751	1.23499	0.535574	0.318813	0.516577	1.31799	0.741542	0.418282
C5	NR_029425	Rbmx	4.15501	4.49899	1.21364	0.755931	2.69851	3.3237	2.16106	2.3499
C5	NR_033513	Gm6793	1080.14	1183.6	545.324	539.141	529.587	566.959	738.108	756.032
C5	NR_038073	Snhg4	24.566	26.5678	10.5838	9.69412	16.2861	17.253	8.55671	8.77338
C5	NR_040721	Snhg5	50.2305	48.5173	15.2754	11.4549	31.1658	40.1383	31.5411	34.073
C5	NR_045289	Rab26os	30.5009	52.4335	29.2528	20.1619	25.604	19.6425	10.3252	11.249
C5	NR_126553	2500002B13Rik	20.3602	21.5698	11.5217	10.4734	9.96865	16.5793	11.5821	9.57965
C5	NR_131979	2310010G23Rik	1.96817	2.47906	1.15306	1.24986	1.4026	1.39453	1.45458	1.45839
C6	NM_001012309	Ccdc55	14.6681	12.4335	2.76383	2.73182	13.2085	6.56336	14.4861	14.3497
C6	NM_001013023	Mterf1a	4.83067	5.89345	2.71603	2.31961	0.00199199	4.30122	3.33904	5.07886
C6	NM_001024624	Cdkl5	1.8931	1.2445	0.402591	0.378394	0.721983	1.11932	1.378	1.7657
C6	NM_001025093	Atf2	3.62057	3.03501	0.510649	0.277335	9.57e-05	3.32416	6.31054	3.81371
C6	NM_001029993	Zc3h18	32.4559	28.2154	12.3681	13.1835	15.2274	9.07504	23.5808	20.4379
C6	NM_001033389	Fubp3	30.5956	28.3085	16.6253	19.4301	26.3483	23.8877	29.5114	25.5107
C6	NM_001081149	Kat6a	15.1752	13.1742	7.56438	7.26333	9.33298	8.49175	11.8299	12.3447
C6	NM_001102423	Stx16	3.17111	2.45313	1.64883	1.46925	0.836032	2.0093	1.87127	2.40393
C6	NM_001136064	Bscl2	5.28097	7.16666	3.40836	2.28819	5.50292	4.39307	6.47815	5.39645
C6	NM_001159383	Gjc1	9.93913	6.99721	1.94092	2.6075	4.11857	3.70597	7.53091	5.35631
C6	NM_001160412	Triml2	13.8761	15.7921	5.17868	4.15432	12.4392	11.0575	12.6603	12.8134
C6	NM_001164222	Col4a3bp	5.7027	5.15659	1.71889	1.79904	2.7616	4.3267	5.76431	6.13487
C6	NM_001164242	Prpsap2	17.5015	13.3111	8.0395	9.46505	15.2532	9.53603	13.8665	11.0838
C6	NM_001168304	Cdk19	4.59359	3.85538	2.96631	1.92564	0.000751059	2.12523	3.4659	3.0219
C6	NM_001170869	Wibg	10.3869	10.365	6.20847	5.04357	0.322877	2.36144	11.7389	8.94514
C6	NM_001172092	Depdc1a	5.5027	7.06312	0.0562303	0.155684	1.6169	5.46384	5.7832	4.473
C6	NM_001205369	Casc4	4.64279	2.6289	0.992147	1.59612	3.32421	0.109528	5.29116	5.71542
C6	NM_001242419	Susd6	3.86751	3.06011	1.91458	1.49902	1.11882	1.81698	3.69674	4.13702
C6	NM_001252466	Ranbp3	15.2606	11.1227	6.70378	7.49917	11.8484	5.67266	11.694	9.66798
C6	NM_001267872	Zdbf2	0.757696	2.80388	0.0636953	0.0599624	0.146562	1.07254	0.892976	1.3201
C6	NM_001293684	Zwint	19.0423	19.4976	10.7368	10.7822	9.1202	13.4001	16.0603	16.7172
C6	NM_007589	Calm2	457.529	514.664	205.447	194.585	396.627	396.439	575.786	536.609
C6	NM_007684	Cetn3	76.0579	79.1985	24.8888	23.8226	59.0293	55.9594	62.6801	61.3753
C6	NM_008298	Dnaja1	83.2466	90.7151	25.6816	25.272	73.5278	59.171	74.0605	75.6658
C6	NM_008321	Id3	46.1666	44.7927	21.05	18.2533	18.8596	11.907	23.5681	21.2834
C6	NM_008613	Mns1	17.4162	19.0351	4.71095	4.38802	11.1473	6.62678	12.7048	12.3356
C6	NM_008891	Pnn	54.8558	57.3977	15.5347	16.0273	47.1268	30.2941	47.4021	46.2231
C6	NM_009556	Zfp42	77.5641	79.0329	47.226	46.9184	56.5185	39.2727	56.277	57.1981
C6	NM_009632	Parp2	32.871	33.6061	21.1729	19.3576	27.028	28.0943	31.363	32.3428
C6	NM_010262	Gbx2	61.6461	59.0903	30.5365	32.9852	69.9337	34.7919	55.6867	50.7831
C6	NM_011251	Rbm6	17.6692	18.547	6.09859	6.99741	22.8327	6.87185	19.0909	18.2925
C6	NM_011712	Wbp5	118.582	129.963	40.7397	40.3438	111.543	77.5343	109.141	97.105
C6	NM_013770	Slc25a10	3.78143	4.06902	2.10881	2.27236	3.54356	2.75293	4.07026	3.47425
C6	NM_021510	Hnrnph1	233.442	241.245	59.1624	56.4455	172.44	164.539	176.056	183.384
C6	NM_026072	Cwc27	27.8878	28.6511	12.4904	13.6992	12.416	10.0972	23.5345	23.6962
C6	NM_026113	Gtf3c6	45.4091	46.0353	21.7394	22.8911	39.9761	21.4739	39.6638	37.2171
C6	NM_026337	Sltm	16.5267	11.4814	6.67963	6.88205	15.0787	6.62363	14.975	14.9901
C6	NM_027248	Zfp219	13.4144	11.7726	3.52508	4.90186	16.182	5.30792	13.5996	12.6057
C6	NM_027349	Rbm25	69.007	71.7918	13.8029	12.5552	57.809	54.3924	61.2985	63.4925
C6	NM_028950	Nsun6	2.40284	1.6402	1.19574	1.27022	1.21457	1.81651	1.9162	2.28573
C6	NM_029606	Cep112	0.855174	0.703012	0.223709	0.233471	0.272681	0.534365	1.07866	0.815828
C6	NM_031998	Cep41	2.96959	3.46712	1.93478	1.43704	1.82341	2.96663	3.02767	2.59421
C6	NM_033596	Hist2h4	3.12291	0.285525	0	0	0	0.772679	1.51534	1.37252
C6	NM_053266	Gtf2ird2	1.51192	1.35727	0.71671	0.955901	0.640215	1.12356	1.42991	1.50709
C6	NM_054053	Adgrv1	0.776957	0.617007	0.431867	0.405838	0.483996	0.637454	0.805558	0.907969
C6	NM_144892	Ncoa5	19.7204	17.885	10.6916	10.6628	16.4457	11.9327	17.9518	18.1009
C6	NM_145076	Trim24	3.9632	3.62585	2.40628	1.39507	3.37401	0.000420178	6.72072	5.14544
C6	NM_148930	Rbm5	27.6699	28.6913	15.4223	14.5989	21.7756	27.2789	35.4508	33.6602
C6	NM_172658	Slco4c1	1.14906	0.697473	0.196202	0.201816	0.330549	0.928525	1.51241	1.0228
C6	NM_175009	Eny2	17.0692	20.1553	7.4072	6.99901	17.4638	9.59301	15.2068	14.7344
C6	NM_175263	Notum	18.5507	18.9077	10.1562	10.4102	8.99905	4.50079	14.7114	11.5775
C6	NM_177475	Zfp280b	30.8828	30.1819	18.1371	18.2171	22.979	23.1718	32.0662	33.6542
C6	NM_183316	Snapc5	27.1176	29.2931	13.0492	12.7622	22.4976	19.5397	25.144	27.7864
C6	NR_037986	Platr22	1.67408	1.97564	0.448579	0.344862	0.10975	0.827357	0.742355	1.04591
C7	NM_001033306	Shb	2.11618	2.31141	9.55927	8.12492	6.51541	2.66798	2.97766	3.19798
C7	NM_001033310	Cox18	2.20378	2.88398	6.4312	9.11869	8.58013	4.493	5.89245	6.99939
C7	NM_001033409	Lgr6	0.15875	0.256377	1.50698	1.63162	0.80392	0.295174	0.470196	0.215581
C7	NM_001081100	Morn1	0.670299	0.638325	1.87245	1.69249	1.52437	0.779427	0.949318	0.869899
C7	NM_001081633	Dgcr14	1.68515	1.57648	5.26221	4.52887	6.08183	3.36859	4.08702	2.66564
C7	NM_001083945	Rsph3b	1.73995	1.71576	4.15362	4.65721	4.51071	3.04586	2.58153	2.55157
C7	NM_001110300	Ap1m2	0.305799	0.374062	2.90462	2.04764	4.84142	4.6518	0.820062	0.338985
C7	NM_001145800	Igsf9	2.22075	1.87628	6.21322	5.39937	5.06989	2.58938	1.34536	1.07179
C7	NM_001170786	Mthfd1l	6.36372	4.5915	17.1792	14.1315	27.2363	21.1552	17.2316	13.8101
C7	NM_001171026	Os9	0.477749	0.700394	1.99766	2.26313	2.12721	0.587977	1.66611	1.50648
C7	NM_001177369	Nfkb2	2.70089	1.19677	6.36349	6.99895	5.00022	3.37962	3.55664	5.29677
C7	NM_001205236	Arhgap27	1.08321	0.869296	2.33482	3.97411	2.7591	0.810854	2.5688	1.79677
C7	NM_001205345	Sun2	1.82604	1.63076	5.49957	4.53992	5.16522	1.01006	2.39106	2.73078
C7	NM_001252153	Tmem106c	2.52709	5.39965	12.8938	12.1901	9.14011	11.1657	5.89727	5.97577
C7	NM_001276684	Arc	0.312629	0.266689	1.11016	1.42647	2.80207	0.887057	0.55996	0.407784
C7	NM_007635	Ccng2	6.34463	6.54626	15.576	16.8188	13.1161	15.1987	6.60471	7.03149
C7	NM_007921	Elf3	6.87569	7.22781	21.5277	22.2548	17.4919	10.092	12.2572	12.8714
C7	NM_009318	Tapbp	1.25239	2.48596	6.94892	5.72291	8.65705	2.65795	2.38907	1.30582
C7	NM_010311	Gnaz	1.37323	0.809002	3.84973	3.61359	2.45474	1.10293	1.62954	1.51615
C7	NM_010386	H2-DMa	1.69537	1.6951	6.86797	6.93874	4.14669	1.59937	3.80555	1.67384
C7	NM_011113	Plaur	5.08853	5.90901	16.3306	13.4347	20.2241	10.965	10.1533	8.87058
C7	NM_011427	Snai1	0.641083	0.6398	1.74166	2.03242	1.76665	0.744742	1.36533	1.32461
C7	NM_011846	Mmp17	3.85848	4.64966	12.0722	12.3624	7.08911	5.67845	7.57623	6.8124
C7	NM_013415	Atp1b2	5.64253	4.62836	13.7155	14.1559	15.68	14.9315	9.64346	9.27226
C7	NM_013819	H2-M3	0.769073	0.992879	2.70605	2.7309	3.68633	1.82701	2.33647	1.6788
C7	NM_013904	Hey2	0.0392323	0.119231	0.506639	0.568606	1.06335	0.275498	0.093092	0.277366
C7	NM_016854	Ppp1r3c	0.313498	0.317982	0.844379	1.29209	0.416249	1.31737	0.481208	0.381014
C7	NM_016887	Cldn7	1.66427	1.13196	12.7601	15.7061	7.49847	6.51729	4.34143	4.15782
C7	NM_017464	Nedd9	0.129329	0.0771354	0.493801	0.769444	0.436158	0.253487	0.434022	0.0558275
C7	NM_018801	Syt7	0.825859	0.567003	2.73482	2.52035	2.4363	1.29048	1.51474	1.51625
C7	NM_022324	Sdf2l1	22.2233	26.0442	68.8748	71.2534	47.2363	24.5819	33.663	31.983
C7	NM_023059	Sigirr	3.56117	3.68781	11.5238	11.2389	9.03618	5.68957	5.70244	5.98528
C7	NM_023557	Slc44a4	2.69462	2.61648	7.68195	6.63603	6.81746	4.95118	3.40126	2.48971
C7	NM_026353	Slc48a1	5.07445	5.8974	13.9004	13.7778	11.3063	7.68822	8.40068	9.28451
C7	NM_028037	Acad10	1.24429	1.37715	3.24893	3.72935	3.93264	2.23844	2.27397	2.82581
C7	NM_031166	Id4	0.511072	0.447139	2.1736	1.84768	2.28823	2.07995	1.55801	1.49731
C7	NM_031880	Tnk1	1.84965	1.2553	3.86715	3.94447	3.09995	2.80515	1.49714	1.58521
C7	NM_134080	Flnb	21.8198	16.4157	56.7863	56.0829	46.2598	32.1715	41.2057	42.0246
C7	NM_144848	Eppk1	0.560867	0.497777	2.04824	1.74998	1.90622	1.25888	0.73845	1.01309
C7	NM_145478	Pim3	36.6102	32.0318	83.4097	88.9658	80.5905	39.9014	47.7086	45.6003
C7	NM_145562	Parm1	0.635784	0.369672	2.52565	1.80001	1.60602	1.14185	1.24884	1.73034
C7	NM_153136	Nudt18	0.514877	0.78805	2.67564	3.15976	1.76687	0.967603	1.14365	0.811017
C7	NM_172614	Tmem44	0.41326	0.365364	0.996972	1.1619	0.841179	0.617143	0.529064	0.764161
C7	NM_176902	Ubald2	43.7182	45.583	99.9404	122.947	82.1516	78.535	61.0304	59.0979
C7	NM_178598	Tagln2	37.1076	38.8531	118.143	115.841	86.4107	68.229	48.6514	41.5151
C7	NM_178869	Ttll1	7.18394	8.20594	20.3284	20.8407	13.7913	10.7981	12.9157	10.0172
C7	NM_180662	Trappc9	3.03541	2.65681	7.91549	7.874	6.23497	3.14715	4.27283	4.41016
C7	NM_183180	Tspan18	0.101939	0.130038	1.4366	1.017	1.04651	0.538838	0.226423	0.304525
C7	NM_198306	Galnt9	0.220051	0.361135	1.01361	0.879418	1.05021	0.585657	0.352387	0.441645
C7	NM_198637	1700016K19Rik	0.204981	0.526394	1.84039	2.12696	1.03096	0.701642	0.983378	0.824872
C7	NM_207205	Igsf3	2.61278	2.45266	6.81769	6.36451	6.45656	4.15305	5.1636	5.53008
C7	NR_045146	BC051226	0.858823	2.01017	3.47272	4.29248	2.36923	1.59547	2.06457	1.37347
C7	NR_045709	1700007L15Rik	0.653582	1.66608	3.38535	3.89518	1.759	4.41736	2.59011	3.29439
C8	NM_001033337	Ttc38	0.509697	0.559165	2.03519	1.72581	1.69162	1.49677	3.39635	3.03141
C8	NM_001045484	Mef2b	4.53027	3.02985	10.2579	13.0054	28.562	11.5206	21.1516	22.1445
C8	NM_001167763	Ift122	1.49186	1.92089	4.09198	4.50966	5.59021	3.4249	5.51987	5.15566
C8	NM_001256108	Mib2	0.709871	0.599688	3.70177	3.29046	4.06683	0.535041	5.65951	4.39338
C8	NM_001291058	Cd68	0.897385	1.14499	4.24066	3.38363	8.28447	11.8025	7.19551	5.66124
C8	NM_007498	Atf3	0.910618	1.17801	3.81679	4.51977	9.46535	6.94959	7.63517	6.88465
C8	NM_007625	Cbx4	0.198022	0.184455	0.592073	0.718873	0.474966	0.50851	1.4809	0.967334
C8	NM_007702	Cidea	0.546791	1.21976	2.09763	3.28421	3.0828	2.46244	2.96852	3.86004
C8	NM_008029	Flt4	0.859999	0.84133	2.89035	2.82384	3.03793	2.97262	3.8352	3.60394
C8	NM_008120	Gja4	0.407609	0.439187	1.43472	1.32263	1.39002	0.948222	1.34268	1.74303
C8	NM_008542	Smad6	1.5604	1.13534	4.49366	5.81588	6.75862	3.87047	15.754	14.1856
C8	NM_008985	Ptprn	1.29067	0.983503	2.88778	3.71243	2.79843	3.09458	4.20137	4.33964
C8	NM_009332	Tcf7l1	4.49263	4.34738	13.4463	12.132	23.22	15.813	22.9852	23.2934
C8	NM_009621	Adamts1	0.278685	0.226322	0.801413	0.82555	1.26276	0.61057	0.591556	0.792917
C8	NM_009744	Bcl6	0.323694	0.254719	0.984819	1.01381	1.75655	1.36392	2.35403	1.75877
C8	NM_010877	Ncf2	0.553201	0.328707	1.09737	1.3825	1.05529	1.36227	4.11853	3.5476
C8	NM_011176	St14	7.04319	6.84402	19.1712	18.2755	29.55	16.6656	40.0827	35.4844
C8	NM_011436	Sorl1	4.36245	3.16286	9.5934	9.56411	11.2967	11.7081	28.4871	27.9543
C8	NM_013687	Tcp11	1.48136	1.42275	4.118	4.10011	7.17178	2.71423	5.15874	4.32106
C8	NM_013914	Snai3	2.01986	2.31838	9.79431	8.39517	9.88562	9.42532	19.5515	20.0439
C8	NM_019578	Extl1	0.646152	0.483406	2.01917	2.66562	2.30912	2.1835	2.88331	2.58146
C8	NM_019738	Nupr1	17.5423	22.359	57.0648	50.1975	198.111	171.671	181.601	156.777
C8	NM_020013	Fgf21	0	0	0.615551	0.78691	1.44655	1.65128	1.88986	2.30604
C8	NM_023270	Rnf128	1.41333	1.37992	3.86487	4.2796	7.3876	8.82304	6.38639	6.78893
C8	NM_023422	Hist1h2bc	4.71634	3.47412	13.1645	12.021	15.3793	11.372	18.3344	16.6106
C8	NM_025404	Arl4d	9.94596	10.5351	26.9358	27.4703	26.5072	19.3332	41.1537	35.2137
C8	NM_026189	Eepd1	0.793956	1.14239	2.64469	2.45356	2.75071	2.59475	3.10988	3.05194
C8	NM_026756	Nfic	0.298935	0.16154	1.55431	1.45457	3.75601	1.77398	1.21239	2.20002
C8	NM_027366	Ly6g6e	1.0252	1.30606	2.94403	4.06297	6.54045	5.25156	9.12553	8.13164
C8	NM_028994	Pck2	5.58392	5.71862	14.0964	13.7756	102.971	59.7189	79.4699	76.5583
C8	NM_029352	Dusp9	28.721	30.1563	72.1995	74.5996	97.4392	64.3682	70.761	69.1929
C8	NM_133926	Camk1	4.27344	3.44923	10.5167	12.8145	13.0178	11.896	14.9093	12.3262
C8	NM_144795	Pycr1	3.74186	3.37589	9.79183	9.55019	15.4955	12.1744	15.6774	13.6626
C8	NM_145489	AI661453	0.502904	0.496041	1.6518	1.31847	1.98698	1.67678	3.41745	3.33642
C8	NM_146011	Arhgap9	2.33341	1.96518	5.56105	5.2254	9.38481	6.75084	10.5847	8.76526
C8	NM_172760	Elmo3	0.588333	0.711577	1.66171	2.05628	1.80996	2.4054	2.11115	1.72831
C8	NM_173863	Crtc3	0.751357	0.666474	1.89425	1.68531	1.63584	1.45578	2.04988	2.42708
C8	NM_175324	Acad11	4.02095	3.56756	9.90048	9.80902	9.51023	10.402	13.7144	14.7209
C8	NM_178035	Fads6	0.825335	1.03926	3.33298	3.36223	2.67984	1.79961	4.97928	4.40997
C8	NM_194060	Foxo6	0.589529	0.716628	1.9148	1.66137	2.90726	0.850942	4.59294	2.62898
C8	NM_198091	Usp2	0.76081	0.654151	1.85518	2.53229	3.36747	2.02938	2.92871	3.92395
C8	NR_037955	1190002F15Rik	2.28951	3.45391	7.73042	9.60774	11.6226	10.824	18.3147	14.5408

## Sheet: go_c1
Gene ontology enrichment of cluster1 genes.
Category	Term	Count	%	P Value	Genes	List Total	Pop Hits	Pop Total	Fold Enrichment	Bonferroni	Benjamini	FDR
GOTERM_BP_DIRECT	GO:0006355~regulation of DNA-templated transcription	82	14.1136	1.8221e-27	NM_001033249, NM_180974, NM_001166218, NM_001081203, NM_001001130, NM_173364, NM_001254951, NM_207541, NR_036450, NM_008739, NM_172714, NM_145490, NM_025914, NM_009555, NM_198619, NM_172918, NM_172919, NM_001018042, NM_145563, NM_146179, NM_011584, NM_019747, NM_001044747, NM_001130184, NM_178384, NM_001034900, NM_172482, NM_027703, NM_153780, NM_001099323, NM_177811, NM_001200023, NM_028832, NM_…	567	1037	29712	4.14366	4.16168e-24	4.16168e-24	4.11248e-24
GOTERM_BP_DIRECT	GO:0006357~regulation of transcription by RNA polymerase II	101	17.3838	6.74961e-27	NM_025315, NM_173364, NM_001254951, NR_036450, NM_013720, NM_001038695, NM_001018042, NM_145563, NM_001044747, NM_001130184, NM_178384, NM_178142, NM_001099323, NM_024475, NM_177852, NM_001200023, NM_001013786, NM_001164581, NM_011382, NM_001291114, NM_001166645, NM_001024626, NM_007842, NM_001024508, NM_019937, NM_001160251, NM_172495, NM_010918, NM_001013379, NM_183025, NM_011294, NM_024209, NM…	567	1569	29712	3.37324	1.54161e-23	7.70806e-24	7.61694e-24
GOTERM_BP_DIRECT	GO:0006974~DNA damage response	26	4.47504	9.98096e-09	NM_001081225, NM_025995, NM_026303, NM_001282093, NM_001110216, NM_007624, NM_053124, NM_025979, NM_172616, NM_011623, NM_001100451, NM_007499, NM_007691, NM_198033, NM_001110142, NM_001025392, NM_026576, NM_001076789, NM_172664, NM_175238, NM_023603, NM_009764, NM_007462, NM_134097, NM_033324, NM_027355, NM_001029856	567	338	29712	4.03093	2.27962e-05	7.59884e-06	7.50901e-06
GOTERM_BP_DIRECT	GO:0051301~cell division	27	4.64716	2.13242e-08	NM_178654, NM_177103, NM_025995, NM_019499, NM_172871, NM_183046, NM_009847, NM_025979, NM_009831, NM_024190, NM_146159, NM_146235, NM_001205367, NM_019405, NM_026375, NM_028232, NM_010615, NM_001301412, NM_001113179, NM_175310, NM_001077712, NM_008234, NM_007683, NM_007462, NM_172707, NM_011495, NM_027411	567	377	29712	3.75294	4.87034e-05	1.21761e-05	1.20322e-05
GOTERM_BP_DIRECT	GO:0006338~chromatin remodeling	37	6.36833	3.26038e-08	NM_025934, NM_001114334, NM_173441, NM_027654, NM_001282093, NM_053124, NM_024209, NM_008739, NM_025979, NM_009408, NM_008960, NM_145546, NM_011543, NM_001290729, NM_001038695, NM_007499, NM_009072, NM_007691, NM_001130184, NM_178364, NM_139294, NM_175251, NM_001039081, NM_001113179, NM_025900, NM_178267, NM_024475, NM_177239, NM_172684, NM_172664, NM_001163794, NM_023603, NM_008234, NM_172707, N…	567	671	29712	2.88954	7.44643e-05	1.48934e-05	1.47174e-05
GOTERM_BP_DIRECT	GO:0016567~protein ubiquitination	29	4.99139	3.98415e-08	NM_025315, NM_001081068, NM_025995, NM_172871, NM_019653, NM_207623, NM_012042, NM_001013371, NM_001093753, NM_011543, NM_001100451, NM_009210, NM_029402, NM_080843, NM_015822, NM_080560, NM_001110142, NM_001079830, NM_027968, NM_025863, NM_001243712, NM_001033156, NM_001122982, NM_009764, NM_144788, NM_011276, NM_027355, NM_001081406, NM_001024622	567	443	29712	3.43039	9.09938e-05	1.51663e-05	1.4987e-05
GOTERM_BP_DIRECT	GO:0008380~RNA splicing	18	3.09811	3.56441e-07	NM_025854, NM_173374, NM_173441, NM_026313, NM_153552, NM_001039511, NM_001290424, NM_025717, NM_001291114, NM_023603, NM_017381, NM_177806, NM_001093753, NM_001166371, NM_001284328, NM_028148, NM_182939, NM_175394	567	201	29712	4.69273	0.000813781	0.000116302	0.000114927
GOTERM_BP_DIRECT	GO:0006302~double-strand break repair	11	1.89329	2.03037e-06	NM_001013371, NM_009764, NM_013752, NM_007499, NM_028887, NM_028039, NM_027355, NM_011307, NM_010439, NM_001127576, NM_198033	567	77	29712	7.48602	0.00462664	0.000579672	0.000572819
GOTERM_BP_DIRECT	GO:0006281~DNA repair	20	3.44234	3.77656e-06	NM_023324, NM_175310, NM_001081225, NM_026576, NM_021310, NM_175238, NM_207623, NM_053124, NM_001290425, NM_001290424, NM_009764, NM_008892, NM_011258, NM_009210, NM_146235, NM_007499, NM_001301414, NM_025541, NM_007691, NM_010439	567	291	29712	3.60152	0.00858859	0.000958408	0.000947078
GOTERM_BP_DIRECT	GO:0007059~chromosome segregation	12	2.0654	5.91115e-06	NM_001113179, NM_009764, NM_011623, NM_027968, NM_007683, NM_001305631, NM_031863, NM_028039, NM_172664, NM_001077712, NM_028232, NM_009408	567	106	29712	5.93232	0.0134104	0.00127201	0.00125698
GOTERM_BP_DIRECT	GO:0045892~negative regulation of DNA-templated transcription	33	5.67986	6.12616e-06	NM_001033425, NM_001160251, NM_025854, NM_001122978, NM_027654, NM_026148, NM_001111106, NM_001110216, NM_183025, NM_007624, NM_001199141, NM_145151, NM_001285507, NM_001018042, NM_146179, NM_011221, NM_011584, NM_001080706, NM_011307, NM_001025392, NM_178267, NM_027007, NM_001083114, NM_001076789, NM_008989, NM_011382, NM_023603, NM_009764, NM_029891, NM_001172098, NM_011258, NM_134012, NM_00946…	567	702	29712	2.46335	0.0138948	0.00127201	0.00125698
GOTERM_BP_DIRECT	GO:0043161~proteasome-mediated ubiquitin-dependent protein catabolic process	21	3.61446	8.79714e-06	NM_023324, NM_026534, NM_172695, NM_172565, NM_001243712, NM_001039644, NM_001034882, NM_001039511, NM_012042, NM_025959, NM_029705, NM_009847, NM_144788, NM_007462, NM_011543, NM_134097, NM_001024135, NM_015822, NM_001008785, NM_001024622, NM_080560	567	337	29712	3.26541	0.0198922	0.00167439	0.0016546
GOTERM_BP_DIRECT	GO:0006397~mRNA processing	18	3.09811	1.02174e-05	NM_027869, NM_025854, NM_173374, NM_173441, NM_153552, NM_001039511, NM_001290424, NM_025717, NM_001291114, NM_023603, NM_017381, NM_177806, NM_001093753, NM_001284328, NM_001013391, NM_182939, NM_029092, NM_175394	567	257	29712	3.67019	0.0230665	0.00179512	0.0017739
GOTERM_BP_DIRECT	GO:0017148~negative regulation of translation	11	1.89329	2.80751e-05	NM_016739, NM_001301351, NM_026759, NM_001111289, NM_022655, NM_011101, NM_001284328, NM_001005509, NM_011916, NM_028136, NM_008989, NM_001290424	567	103	29712	5.59634	0.0621118	0.00435712	0.00430562
GOTERM_BP_DIRECT	GO:0006913~nucleocytoplasmic transport	9	1.54905	2.86151e-05	NM_021512, NM_029665, NM_023565, NM_011240, NM_134014, NM_026375, NM_175749, NM_170591, NM_181517	567	64	29712	7.36905	0.0632678	0.00435712	0.00430562
GOTERM_BP_DIRECT	GO:0045944~positive regulation of transcription by RNA polymerase II	46	7.91738	7.10414e-05	NM_001162410, NM_001301351, NM_001110330, NM_025315, NM_025854, NM_172495, NM_001004140, NM_146243, NM_053124, NM_145151, NM_019393, NM_007497, NM_013889, NM_011623, NM_009210, NM_013720, NM_001038695, NM_001018042, NM_007499, NM_011221, NM_011584, NM_028136, NM_026110, NM_010878, NM_001040400, NM_010439, NM_001048208, NM_175251, NM_198033, NM_025900, NM_001025392, NM_001159750, NM_178267, NM_177…	567	1284	29712	1.87733	0.149784	0.0101412	0.0100213
GOTERM_BP_DIRECT	GO:0006325~chromatin organization	17	2.92599	8.64398e-05	NM_025900, NM_027968, NM_001282093, NM_173445, NM_053124, NM_001199141, NM_011623, NM_009210, NM_009584, NM_007842, NM_134012, NM_001024508, NM_025541, NM_011307, NM_010439, NM_001080755, NM_177185	567	275	29712	3.2394	0.179168	0.0116134	0.0114762
GOTERM_BP_DIRECT	GO:0006396~RNA processing	8	1.37694	0.000101683	NM_027869, NM_001110145, NM_028315, NM_011916, NM_001030307, NM_153806, NM_017381, NM_019393	567	57	29712	7.35468	0.207257	0.0129024	0.0127499
GOTERM_BP_DIRECT	GO:1904262~negative regulation of TORC1 signaling	7	1.20482	0.000228244	NM_008960, NM_023324, NM_175312, NM_007499, NM_145470, NM_029705, NM_080560	567	46	29712	7.97424	0.406292	0.0274373	0.0271129
GOTERM_BP_DIRECT	GO:0015031~protein transport	23	3.95869	0.000263395	NM_001163126, NM_001163314, NM_021512, NM_183027, NM_023311, NM_027016, NM_001290643, NM_001293635, NM_001033375, NM_133787, NM_009847, NM_011699, NM_144535, NM_001013371, NM_008112, NM_010864, NM_024190, NM_207659, NM_001042591, NM_019405, NM_026375, NM_170591, NM_028284	567	498	29712	2.42018	0.452106	0.0300798	0.0297242
GOTERM_BP_DIRECT	GO:0051726~regulation of cell cycle	15	2.58176	0.000306414	NM_027869, NM_001111106, NM_001276315, NM_023603, NM_025979, NM_008960, NM_009764, NM_007462, NM_007499, NM_134012, NM_001039090, NM_001130184, NM_178364, NM_001080755, NM_019937	567	247	29712	3.18231	0.503393	0.0333261	0.0329322
GOTERM_BP_DIRECT	GO:0006468~protein phosphorylation	18	3.09811	0.000343592	NM_001162410, NM_178654, NM_001110330, NM_001114334, NM_172664, NM_009847, NM_009316, NM_001285507, NM_011101, NM_001005509, NM_011495, NM_007499, NM_009072, NM_019635, NM_016700, NM_001045529, NM_007691, NM_139294	567	342	29712	2.75801	0.543834	0.0356711	0.0352494
GOTERM_BP_DIRECT	GO:0006376~mRNA splice site recognition	5	0.860585	0.000402244	NM_001080387, NM_026499, NM_026313, NM_198033, NM_177680	567	19	29712	13.79	0.601046	0.0399446	0.0394724
GOTERM_BP_DIRECT	GO:0006513~protein monoubiquitination	7	1.20482	0.000450522	NM_011543, NM_001100451, NM_134097, NM_001243712, NM_012042, NM_001008785, NM_080560	567	52	29712	7.05413	0.642716	0.0428747	0.0423678
GOTERM_BP_DIRECT	GO:0045893~positive regulation of DNA-templated transcription	30	5.16351	0.000567893	NM_001162410, NM_001160251, NM_027435, NM_021310, NM_001282093, NM_053124, NM_053089, NM_008739, NM_001013371, NM_001100451, NM_001199105, NM_013720, NM_001038695, NM_001018042, NM_011584, NM_001130184, NM_212484, NM_001048208, NM_009370, NM_001159750, NM_001122963, NM_011382, NM_001291114, NM_009764, NM_011258, NM_009584, NM_134097, NM_134012, NM_026002, NM_026201	567	782	29712	2.01031	0.726768	0.0500964	0.0495042
GOTERM_BP_DIRECT	GO:0045740~positive regulation of DNA replication	6	1.0327	0.000570274	NM_007497, NM_009786, NM_007842, NM_053124, NM_016700, NM_001029856	567	36	29712	8.73369	0.728251	0.0500964	0.0495042
GOTERM_BP_DIRECT	GO:0044818~mitotic G2/M transition checkpoint	5	0.860585	0.000602635	NM_009764, NM_013752, NM_026576, NM_011307, NM_007691	567	21	29712	12.4767	0.747623	0.0509784	0.0503758
GOTERM_BP_DIRECT	GO:0051028~mRNA transport	8	1.37694	0.000667015	NM_173374, NM_173441, NM_007842, NM_011240, NM_019405, NM_026375, NM_001290424, NM_170591	567	77	29712	5.44438	0.782155	0.0544094	0.0537662
GOTERM_BP_DIRECT	GO:0051225~spindle assembly	6	1.0327	0.00073591	NM_145546, NM_146190, NM_025995, NM_146159, NM_173400, NM_010615	567	38	29712	8.27402	0.813894	0.0579593	0.0572741
GOTERM_BP_DIRECT	GO:0006915~apoptotic process	24	4.13081	0.000923422	NM_178654, NM_001305258, NM_001114334, NM_001004140, NM_153552, NM_001243712, NM_012042, NM_009847, NM_008234, NM_008960, NM_001015099, NM_001164090, NM_007462, NM_009316, NM_001199105, NM_011101, NM_145223, NM_026201, NM_019745, NM_019635, NM_007691, NM_001130184, NM_178364, NM_009370	567	583	29712	2.15721	0.878771	0.0703032	0.0694721
GOTERM_BP_DIRECT	GO:0007095~mitotic G2 DNA damage checkpoint signaling	6	1.0327	0.00104843	NM_009764, NM_009831, NM_013752, NM_007499, NM_011307, NM_007691	567	41	29712	7.6686	0.908906	0.0772455	0.0763324
GOTERM_BP_DIRECT	GO:0002318~myeloid progenitor cell differentiation	4	0.688468	0.00133069	NM_001018042, NM_001040400, NM_139294, NM_010439	567	12	29712	17.4674	0.952228	0.0949777	0.0938549
GOTERM_BP_DIRECT	GO:0009791~post-embryonic development	9	1.54905	0.00183415	NM_022655, NM_026009, NM_007499, NM_178337, NM_001045529, NM_001040400, NM_178892, NM_133942, NM_009370	567	117	29712	4.03093	0.9849	0.122384	0.120937
GOTERM_BP_DIRECT	GO:0090316~positive regulation of intracellular protein transport	5	0.860585	0.00185544	NM_008388, NM_023662, NM_183046, NM_019745, NM_008448	567	28	29712	9.35752	0.985618	0.122384	0.120937
GOTERM_BP_DIRECT	GO:0042752~regulation of circadian rhythm	7	1.20482	0.00187541	NM_011623, NM_172707, NM_011584, NM_009072, NM_016700, NM_015822, NM_023603	567	68	29712	5.39434	0.98626	0.122384	0.120937
GOTERM_BP_DIRECT	GO:0006511~ubiquitin-dependent protein catabolic process	13	2.23752	0.00203388	NM_001110142, NM_001243712, NM_012042, NM_029705, NM_001013371, NM_144788, NM_011543, NM_134097, NM_029402, NM_011276, NM_011991, NM_027355, NM_080560	567	236	29712	2.88656	0.990439	0.129038	0.127513
GOTERM_BP_DIRECT	GO:0031122~cytoplasmic microtubule organization	6	1.0327	0.0023553	NM_007462, NM_146190, NM_023662, NM_207659, NM_009376, NM_024254	567	49	29712	6.41659	0.995419	0.145392	0.143673
GOTERM_BP_DIRECT	GO:0000724~double-strand break repair via homologous recombination	8	1.37694	0.00257479	NM_009764, NM_177331, NM_013752, NM_007499, NM_134012, NM_207623, NM_023603, NM_080560	567	97	29712	4.32182	0.997229	0.154758	0.152929
GOTERM_BP_DIRECT	GO:0070936~protein K48-linked ubiquitination	8	1.37694	0.00288878	NM_001013371, NM_023324, NM_011543, NM_134097, NM_001243712, NM_001024135, NM_012042, NM_001034882	567	99	29712	4.23451	0.99865	0.169179	0.167179
GOTERM_BP_DIRECT	GO:0045739~positive regulation of DNA repair	6	1.0327	0.003064	NM_009764, NM_007842, NM_028887, NM_027355, NM_011307, NM_080560	567	52	29712	6.0464	0.999096	0.174954	0.172886
GOTERM_BP_DIRECT	GO:2000767~positive regulation of cytoplasmic translation	4	0.688468	0.00320054	NM_007842, NM_001284328, NM_028136, NM_001161854	567	16	29712	13.1005	0.999339	0.178293	0.176186
GOTERM_BP_DIRECT	GO:0007094~mitotic spindle assembly checkpoint signaling	5	0.860585	0.00344032	NM_001113179, NM_007462, NM_007499, NM_019499, NM_027411	567	33	29712	7.93971	0.999618	0.182737	0.180577
GOTERM_BP_DIRECT	GO:0061003~positive regulation of dendritic spine morphogenesis	5	0.860585	0.00344032	NM_016739, NM_001301351, NM_001111289, NM_028136, NM_146243, NM_001098222	567	33	29712	7.93971	0.999618	0.182737	0.180577
GOTERM_BP_DIRECT	GO:0006364~rRNA processing	9	1.54905	0.00443486	NM_178610, NM_175158, NM_028315, NM_019428, NM_027156, NM_175639, NM_001013376, NM_029936, NM_019393	567	135	29712	3.49347	0.999961	0.23021	0.227488
GOTERM_BP_DIRECT	GO:1904263~positive regulation of TORC1 signaling	6	1.0327	0.00456827	NM_145569, NM_001114334, NM_175312, NM_001282093, NM_173753, NM_145374	567	57	29712	5.51601	0.999971	0.231865	0.229124
GOTERM_BP_DIRECT	GO:0042254~ribosome biogenesis	6	1.0327	0.00492248	NM_001110142, NM_025934, NM_153116, NM_134014, NM_027000, NM_181470	567	58	29712	5.42091	0.999987	0.244412	0.241522
GOTERM_BP_DIRECT	GO:2000301~negative regulation of synaptic vesicle exocytosis	3	0.516351	0.00516457	NM_024457, NM_001290424, NM_139294	567	6	29712	26.2011	0.999993	0.250976	0.248009
GOTERM_BP_DIRECT	GO:0048511~rhythmic process	7	1.20482	0.00675972	NM_011623, NM_172707, NM_009072, NM_007624, NM_016700, NM_015822, NM_023603	567	88	29712	4.16835	1	0.32165	0.317848
GOTERM_BP_DIRECT	GO:0044027~negative regulation of gene expression via chromosomal CpG island methylation	4	0.688468	0.00708356	NM_008234, NM_009764, NM_173364, NM_023773	567	21	29712	9.98136	1	0.330181	0.326278
GOTERM_BP_DIRECT	GO:0000723~telomere maintenance	6	1.0327	0.00746598	NM_178267, NM_013752, NM_007499, NM_027941, NM_011916, NM_175238	567	64	29712	4.9127	1	0.337239	0.333252
GOTERM_BP_DIRECT	GO:0006606~protein import into nucleus	8	1.37694	0.00753028	NM_008465, NM_029665, NM_023565, NM_177721, NM_178716, NM_001048267, NM_019635, NM_175749, NM_181517	567	118	29712	3.55269	1	0.337239	0.333252
GOTERM_BP_DIRECT	GO:0000381~regulation of alternative mRNA splicing, via spliceosome	6	1.0327	0.00796443	NM_026499, NM_021361, NM_001290424, NM_009186, NM_175394, NM_177680	567	65	29712	4.83712	1	0.349822	0.345687
GOTERM_BP_DIRECT	GO:0006275~regulation of DNA replication	5	0.860585	0.0089379	NM_001159563, NM_025995, NM_028039, NM_053124, NM_001130184	567	43	29712	6.09327	1	0.385173	0.38062
GOTERM_BP_DIRECT	GO:0001701~in utero embryonic development	15	2.58176	0.0100013	NM_025854, NM_001159553, NM_173374, NM_173441, NM_023420, NM_009758, NM_201369, NM_009551, NM_013752, NM_001018042, NM_011991, NM_001164580, NM_026001, NM_009370, NM_177680	567	361	29712	2.17737	1	0.419738	0.414776
GOTERM_BP_DIRECT	GO:0006352~DNA-templated transcription initiation	4	0.688468	0.0103348	NM_145546, NM_001290729, NM_172253, NM_053124	567	24	29712	8.73369	1	0.419738	0.414776
GOTERM_BP_DIRECT	GO:0140861~DNA repair-dependent chromatin remodeling	4	0.688468	0.0103348	NM_001013371, NM_025541, NM_027355, NM_011307	567	24	29712	8.73369	1	0.419738	0.414776
GOTERM_BP_DIRECT	GO:1905168~positive regulation of double-strand break repair via homologous recombination	5	0.860585	0.0104751	NM_023324, NM_134012, NM_146243, NM_001146081, NM_175251	567	45	29712	5.82246	1	0.419738	0.414776
GOTERM_BP_DIRECT	GO:0000122~negative regulation of transcription by RNA polymerase II	31	5.33563	0.0109783	NM_001160251, NM_173780, NM_025854, NM_027654, NM_001110216, NM_134014, NM_145591, NM_008739, NM_001285507, NM_001018042, NM_145563, NM_011221, NM_011584, NM_010878, NM_010439, NM_001039081, NM_153780, NM_001076789, NM_173753, NM_008989, NM_175238, NM_146253, NR_110440, NM_023603, NM_001172098, NM_201369, NM_029870, NM_011258, NM_011276, NM_026002, NM_001039090, NM_001045529	567	1005	29712	1.61638	1	0.43232	0.427209
GOTERM_BP_DIRECT	GO:0007099~centriole replication	4	0.688468	0.0115806	NM_182995, NM_011495, NM_176976, NM_019405	567	25	29712	8.38434	1	0.43918	0.433988
GOTERM_BP_DIRECT	GO:0035520~monoubiquitinated protein deubiquitination	3	0.516351	0.0119339	NM_001301628, NM_001301414, NM_029705	567	9	29712	17.4674	1	0.43918	0.433988
GOTERM_BP_DIRECT	GO:0006265~DNA topological change	3	0.516351	0.0119339	NM_011623, NM_009409, NM_009408	567	9	29712	17.4674	1	0.43918	0.433988
GOTERM_BP_DIRECT	GO:1900152~negative regulation of nuclear-transcribed mRNA catabolic process, deadenylation-dependent decay	3	0.516351	0.0119339	NM_007842, NM_001284328, NM_001161854	567	9	29712	17.4674	1	0.43918	0.433988
GOTERM_BP_DIRECT	GO:0043484~regulation of RNA splicing	6	1.0327	0.012114	NM_173374, NM_198957, NM_001166371, NM_028226, NM_009186, NM_019937	567	72	29712	4.36684	1	0.43918	0.433988
GOTERM_BP_DIRECT	GO:0045943~positive regulation of transcription by RNA polymerase I	4	0.688468	0.012909	NM_025900, NM_053124, NM_175639, NM_025914	567	26	29712	8.06186	1	0.459781	0.454346
GOTERM_BP_DIRECT	GO:2000781~positive regulation of double-strand break repair	5	0.860585	0.0130848	NM_001081225, NM_013752, NM_007499, NM_175251, NM_080560	567	48	29712	5.45855	1	0.459781	0.454346
GOTERM_BP_DIRECT	GO:0060271~cilium assembly	11	1.89329	0.0139518	NM_026558, NM_023662, NM_009376, NM_011495, NM_145223, NM_001205367, NM_019665, NM_177429, NM_146243, NM_013835, NM_028284	567	232	29712	2.48458	1	0.482816	0.477108
GOTERM_BP_DIRECT	GO:1904668~positive regulation of ubiquitin protein ligase activity	3	0.516351	0.0147307	NM_008960, NM_011543, NM_025979	567	10	29712	15.7206	1	0.494779	0.48893
GOTERM_BP_DIRECT	GO:0042255~ribosome assembly	3	0.516351	0.0147307	NM_173363, NM_010120, NM_001005509	567	10	29712	15.7206	1	0.494779	0.48893
GOTERM_BP_DIRECT	GO:0051276~chromosome organization	5	0.860585	0.0150353	NM_145546, NM_007462, NM_028887, NM_023603, NM_172616	567	50	29712	5.24021	1	0.495218	0.489364
GOTERM_BP_DIRECT	GO:0000398~mRNA splicing, via spliceosome	9	1.54905	0.0155503	NM_001081975, NM_021335, NM_001038696, NM_001080387, NM_026110, NM_026220, NM_021361, NM_009186, NM_177680	567	168	29712	2.80726	1	0.495218	0.489364
GOTERM_BP_DIRECT	GO:0032727~positive regulation of interferon-alpha production	4	0.688468	0.0158167	NM_001162410, NM_007842, NM_028136, NM_010439	567	28	29712	7.48602	1	0.495218	0.489364
GOTERM_BP_DIRECT	GO:0034063~stress granule assembly	4	0.688468	0.0158167	NM_001112796, NM_001290424, NM_001161854, NM_001145919	567	28	29712	7.48602	1	0.495218	0.489364
GOTERM_BP_DIRECT	GO:0018105~peptidyl-serine phosphorylation	7	1.20482	0.0160268	NM_007540, NM_001114334, NM_007499, NM_016700, NM_001045529, NM_009408, NM_009370	567	106	29712	3.46052	1	0.495218	0.489364
GOTERM_BP_DIRECT	GO:0035019~somatic stem cell population maintenance	6	1.0327	0.0166724	NM_025315, NM_007462, NM_175238, NM_009758, NM_139294, NM_001048208	567	78	29712	4.03093	1	0.495218	0.489364
GOTERM_BP_DIRECT	GO:0045814~negative regulation of gene expression, epigenetic	5	0.860585	0.0171598	NM_001083114, NM_023773, NM_175238, NM_145151, NM_007691	567	52	29712	5.03867	1	0.495218	0.489364
GOTERM_BP_DIRECT	GO:0034504~protein localization to nucleus	5	0.860585	0.0171598	NM_173374, NM_134097, NM_134014, NM_011382, NM_029074	567	52	29712	5.03867	1	0.495218	0.489364
GOTERM_BP_DIRECT	GO:0006401~RNA catabolic process	4	0.688468	0.0173971	NM_027869, NM_028315, NM_026001, NM_019393	567	29	29712	7.22788	1	0.495218	0.489364
GOTERM_BP_DIRECT	GO:0000380~alternative mRNA splicing, via spliceosome	4	0.688468	0.0173971	NM_173374, NM_007842, NM_026499, NM_023603	567	29	29712	7.22788	1	0.495218	0.489364
GOTERM_BP_DIRECT	GO:0070934~CRD-mediated mRNA stabilization	3	0.516351	0.0177793	NM_007842, NM_001284328, NM_001161854	567	11	29712	14.2915	1	0.495218	0.489364
GOTERM_BP_DIRECT	GO:0034472~snRNA 3'-end processing	3	0.516351	0.0177793	NM_008715, NM_027421, NM_172779	567	11	29712	14.2915	1	0.495218	0.489364
GOTERM_BP_DIRECT	GO:0075522~IRES-dependent viral translational initiation	3	0.516351	0.0177793	NM_001110145, NM_010123, NM_001161854	567	11	29712	14.2915	1	0.495218	0.489364
GOTERM_BP_DIRECT	GO:0000729~DNA double-strand break processing	3	0.516351	0.0177793	NM_013752, NM_007499, NM_080560	567	11	29712	14.2915	1	0.495218	0.489364
GOTERM_BP_DIRECT	GO:0035020~regulation of Rac protein signal transduction	3	0.516351	0.021069	NM_001277219, NM_001024135, NM_001034882	567	12	29712	13.1005	1	0.561955	0.555312
GOTERM_BP_DIRECT	GO:0002011~morphogenesis of an epithelial sheet	3	0.516351	0.021069	NM_001162410, NM_011699, NM_019579	567	12	29712	13.1005	1	0.561955	0.555312
GOTERM_BP_DIRECT	GO:0007399~nervous system development	13	2.23752	0.0211004	NM_001111289, NM_015781, NM_172695, NM_008989, NM_001290424, NM_009758, NM_008960, NM_016739, NM_007540, NM_007462, NM_009376, NM_021361, NM_198033, NM_009370	567	321	29712	2.1222	1	0.561955	0.555312
GOTERM_BP_DIRECT	GO:0006417~regulation of translation	7	1.20482	0.0212727	NM_022655, NM_001005509, NM_015751, NM_001290424, NM_025717, NM_001008785, NM_212484	567	113	29712	3.24615	1	0.561955	0.555312
GOTERM_BP_DIRECT	GO:0000209~protein polyubiquitination	8	1.37694	0.0214055	NM_001015099, NM_001110142, NM_144788, NM_023324, NM_011543, NM_134097, NM_019653, NM_001243712	567	145	29712	2.89115	1	0.561955	0.555312
GOTERM_BP_DIRECT	GO:0006406~mRNA export from nucleus	5	0.860585	0.0246172	NM_021512, NM_153552, NM_134014, NM_001290424, NM_177680	567	58	29712	4.51742	1	0.63175	0.624282
GOTERM_BP_DIRECT	GO:0008630~intrinsic apoptotic signaling pathway in response to DNA damage	5	0.860585	0.0246172	NM_009764, NM_134097, NM_007499, NM_001039090, NM_001029856	567	58	29712	4.51742	1	0.63175	0.624282
GOTERM_BP_DIRECT	GO:0045727~positive regulation of translation	6	1.0327	0.0254365	NM_008388, NM_001110145, NM_001114334, NM_001284328, NM_001290424, NM_001145919	567	87	29712	3.61394	1	0.645522	0.637891
GOTERM_BP_DIRECT	GO:0006886~intracellular protein transport	11	1.89329	0.026393	NM_001164090, NM_029466, NM_026887, NM_029665, NM_023565, NM_183027, NM_019665, NM_182994, NM_172664, NM_181517, NM_033370	567	257	29712	2.24289	1	0.662436	0.654605
GOTERM_BP_DIRECT	GO:0016075~rRNA catabolic process	3	0.516351	0.0283312	NM_028315, NM_011916, NM_019393	567	14	29712	11.229	1	0.675289	0.667306
GOTERM_BP_DIRECT	GO:0001682~tRNA 5'-leader removal	3	0.516351	0.0283312	NM_001110145, NM_019428, NM_001013376	567	14	29712	11.229	1	0.675289	0.667306
GOTERM_BP_DIRECT	GO:0035332~positive regulation of hippo signaling	3	0.516351	0.0283312	NM_013830, NM_001042591, NM_019635	567	14	29712	11.229	1	0.675289	0.667306
GOTERM_BP_DIRECT	GO:0042274~ribosomal small subunit biogenesis	6	1.0327	0.0289058	NM_178610, NM_025934, NM_175158, NM_153806, NM_175639, NM_181470	567	90	29712	3.49347	1	0.675289	0.667306
GOTERM_BP_DIRECT	GO:0060261~positive regulation of transcription initiation by RNA polymerase II	5	0.860585	0.0289747	NM_025315, NM_001290729, NM_028136, NM_011294, NM_001048208	567	61	29712	4.29526	1	0.675289	0.667306
GOTERM_BP_DIRECT	GO:0048538~thymus development	5	0.860585	0.0289747	NM_007462, NM_007499, NM_011382, NM_139294, NM_009370	567	61	29712	4.29526	1	0.675289	0.667306
GOTERM_BP_DIRECT	GO:0006413~translational initiation	5	0.860585	0.0289747	NM_008388, NM_173363, NM_010120, NM_001005509, NM_015751	567	61	29712	4.29526	1	0.675289	0.667306
GOTERM_BP_DIRECT	GO:0001732~formation of cytoplasmic translation initiation complex	3	0.516351	0.0322841	NM_008388, NM_173363, NM_010123	567	15	29712	10.4804	1	0.744817	0.736012
GOTERM_BP_DIRECT	GO:0070534~protein K63-linked ubiquitination	5	0.860585	0.0354528	NM_144788, NM_023324, NM_001243712, NM_027355, NM_080560	567	65	29712	4.03093	1	0.783375	0.774115
GOTERM_BP_DIRECT	GO:0051457~maintenance of protein location in nucleus	3	0.516351	0.0364389	NM_011543, NM_134097, NM_001045529	567	16	29712	9.8254	1	0.783375	0.774115
GOTERM_BP_DIRECT	GO:0042770~signal transduction in response to DNA damage	3	0.516351	0.0364389	NM_007499, NM_007691, NM_001029856	567	16	29712	9.8254	1	0.783375	0.774115
GOTERM_BP_DIRECT	GO:2000001~regulation of DNA damage checkpoint	3	0.516351	0.0364389	NM_009764, NM_026576, NM_026001	567	16	29712	9.8254	1	0.783375	0.774115
GOTERM_BP_DIRECT	GO:0006457~protein folding	7	1.20482	0.03733	NM_011631, NM_026009, NM_001302382, NM_178337, NM_010918, NM_011240, NM_011692	567	129	29712	2.84353	1	0.783375	0.774115
GOTERM_BP_DIRECT	GO:0098987~regulation of modification of synapse structure, modulating synaptic transmission	2	0.344234	0.0377368	NM_172554, NM_008448	567	2	29712	52.4021	1	0.783375	0.774115
GOTERM_BP_DIRECT	GO:0045870~positive regulation of single stranded viral RNA replication via double stranded DNA intermediate	2	0.344234	0.0377368	NM_011623, NM_009409	567	2	29712	52.4021	1	0.783375	0.774115
GOTERM_BP_DIRECT	GO:0000964~mitochondrial RNA 5'-end processing	2	0.344234	0.0377368	NM_027869, NM_029092	567	2	29712	52.4021	1	0.783375	0.774115
GOTERM_BP_DIRECT	GO:0051083~'de novo' cotranslational protein folding	2	0.344234	0.0377368	NM_009584, NM_027880	567	2	29712	52.4021	1	0.783375	0.774115
GOTERM_BP_DIRECT	GO:0016482~cytosolic transport	2	0.344234	0.0377368	NM_001080387, NM_146243	567	2	29712	52.4021	1	0.783375	0.774115
GOTERM_BP_DIRECT	GO:0030205~dermatan sulfate metabolic process	2	0.344234	0.0377368	NM_172508, NM_001081316	567	2	29712	52.4021	1	0.783375	0.774115
GOTERM_BP_DIRECT	GO:1990830~cellular response to leukemia inhibitory factor	12	2.0654	0.0380712	NM_008234, NM_009786, NM_145569, NM_001025392, NM_013720, NM_172253, NM_019425, NM_001038695, NM_175238, NM_207623, NM_053124, NM_019745	567	312	29712	2.01547	1	0.783375	0.774115
GOTERM_BP_DIRECT	GO:0032465~regulation of cytokinesis	4	0.688468	0.0403809	NM_182995, NM_172871, NM_019405, NM_026375	567	40	29712	5.24021	1	0.816195	0.806547
GOTERM_BP_DIRECT	GO:0045931~positive regulation of mitotic cell cycle	4	0.688468	0.0403809	NM_178654, NM_001114334, NM_011101, NM_010439	567	40	29712	5.24021	1	0.816195	0.806547
GOTERM_BP_DIRECT	GO:0048668~collateral sprouting	3	0.516351	0.0407865	NM_007540, NM_001205367, NM_009847	567	17	29712	9.24743	1	0.817161	0.807501
GOTERM_BP_DIRECT	GO:0001824~blastocyst development	4	0.688468	0.0429724	NM_001015099, NM_201369, NM_025315, NM_009370	567	41	29712	5.1124	1	0.831771	0.821938
GOTERM_BP_DIRECT	GO:0008625~extrinsic apoptotic signaling pathway via death domain receptors	4	0.688468	0.0429724	NM_001122978, NM_001039090, NM_009072, NM_019635	567	41	29712	5.1124	1	0.831771	0.821938
GOTERM_BP_DIRECT	GO:0097193~intrinsic apoptotic signaling pathway	4	0.688468	0.0429724	NM_001113179, NM_011101, NM_013752, NM_001039511	567	41	29712	5.1124	1	0.831771	0.821938
GOTERM_BP_DIRECT	GO:0043488~regulation of mRNA stability	4	0.688468	0.0429724	NM_028136, NM_001290424, NM_001145919, NM_177680	567	41	29712	5.1124	1	0.831771	0.821938
GOTERM_BP_DIRECT	GO:2001034~positive regulation of double-strand break repair via nonhomologous end joining	3	0.516351	0.0453181	NM_028887, NM_009409, NM_175238	567	18	29712	8.73369	1	0.854535	0.844433
GOTERM_BP_DIRECT	GO:0048024~regulation of mRNA splicing, via spliceosome	3	0.516351	0.0453181	NM_001080387, NM_001291114, NM_177680	567	18	29712	8.73369	1	0.854535	0.844433
GOTERM_BP_DIRECT	GO:0048008~platelet-derived growth factor receptor signaling pathway	4	0.688468	0.0456451	NM_008960, NM_009551, NM_178892, NM_133942	567	42	29712	4.99068	1	0.854535	0.844433
GOTERM_BP_DIRECT	GO:2001235~positive regulation of apoptotic signaling pathway	4	0.688468	0.0456451	NM_008960, NM_001199105, NM_016700, NM_009370	567	42	29712	4.99068	1	0.854535	0.844433
GOTERM_BP_DIRECT	GO:0006260~DNA replication	6	1.0327	0.047295	NM_008892, NM_001159563, NM_011258, NM_009584, NM_008989, NM_009408	567	103	29712	3.05255	1	0.878226	0.867844
GOTERM_BP_DIRECT	GO:1900026~positive regulation of substrate adhesion-dependent cell spreading	4	0.688468	0.0483981	NM_001093766, NM_001277219, NM_026148, NM_139294	567	43	29712	4.87462	1	0.891462	0.880923

## Sheet: go_c2
Gene ontology enrichment of cluster3 genes.
Category	Term	Count	%	P Value	Genes	List Total	Pop Hits	Pop Total	Fold Enrichment	Bonferroni	Benjamini	FDR
GOTERM_BP_DIRECT	GO:0006357~regulation of transcription by RNA polymerase II	81	17.382	9.4343e-22	NM_001037926, NM_173440, NM_001291062, NM_001111107, NM_001164676, NM_011546, NM_032000, NM_145125, NM_013685, NM_001177550, NM_001159769, NM_029281, NM_027264, NM_009231, NM_016716, NM_001081216, NM_175551, NM_001242388, NM_001039239, NM_172643, NM_001110327, NM_178309, NM_146231, NM_001004190, NM_001127189, NM_001142411, NM_133358, NM_001142410, NM_139144, NM_001014397, NM_001103158, NM_011137,…	454	1569	29712	3.37861	1.93403e-18	1.93403e-18	1.90667e-18
GOTERM_BP_DIRECT	GO:0006355~regulation of DNA-templated transcription	58	12.4464	4.54631e-17	NM_001037926, NM_001111107, NM_001034893, NM_001164676, NM_013685, NM_001177550, NM_001159769, NM_025682, NM_029281, NM_027264, NM_172280, NM_001024731, NM_001177832, NM_001242388, NM_001039239, NM_001099327, NM_146231, NM_001004190, NM_001127189, NM_001142411, NM_133358, NM_001142410, NM_001177525, NM_008651, NM_001014397, NM_001103158, NM_001177568, NM_001008427, NM_023750, NM_026348, NM_026106…	454	1037	29712	3.66037	9.31993e-14	4.65996e-14	4.59404e-14
GOTERM_BP_DIRECT	GO:0051301~cell division	23	4.93562	1.02038e-07	NM_025975, NM_177111, NM_175265, NM_001081321, NM_026348, NM_001081223, NM_173762, NM_138757, NM_001252684, NM_172578, NM_001003908, NM_007566, NM_001199123, NM_001286628, NM_023284, NM_009481, NM_026574, NM_175091, NM_199007, NM_023294, NM_001004436, NM_007790, NM_009282	454	377	29712	3.99266	0.000209156	6.9726e-05	6.87396e-05
GOTERM_BP_DIRECT	GO:0006338~chromatin remodeling	30	6.43777	6.1606e-07	NM_133948, NM_028108, NM_001164639, NM_175523, NM_022724, NM_001127177, NM_001205044, NM_011203, NM_152809, NM_031179, NM_026574, NM_009071, NM_001159769, NM_007690, NM_001164325, NM_011163, NM_011361, NM_021605, NM_001290345, NM_001033430, NM_201232, NM_133810, NM_007958, NM_001013367, NM_001040398, NM_011277, NM_009483, NM_019933, NM_144825, NM_148945	454	671	29712	2.926	0.00126213	0.000237335	0.000233978
GOTERM_BP_DIRECT	GO:0006281~DNA repair	19	4.07725	6.41416e-07	NM_001081359, NM_001013608, NM_001081422, NM_001081321, NM_001081223, NM_172663, NM_134013, NM_176979, NM_178309, NM_178912, NM_012018, NM_009012, NM_026574, NM_033604, NM_028696, NM_007790, NM_144825, NM_199476, NM_172280	454	291	29712	4.27304	0.00131404	0.000237335	0.000233978
GOTERM_BP_DIRECT	GO:0007059~chromosome segregation	12	2.57511	6.94639e-07	NM_001081117, NM_026348, NM_001081363, NM_173762, NM_001199123, NM_023284, NM_009481, NM_199007, NM_023294, NM_001252684, NM_019670, NM_009282	454	106	29712	7.40886	0.001423	0.000237335	0.000233978
GOTERM_BP_DIRECT	GO:0016567~protein ubiquitination	23	4.93562	1.56419e-06	NM_001081359, NM_177783, NM_183028, NM_001081101, NM_028789, NM_026301, NM_173443, NM_001303033, NM_173423, NM_001272064, NM_001111119, NM_207215, NM_172712, NM_011277, NM_007566, NM_144860, NM_026101, NM_026641, NM_033604, NM_009461, NM_178281, NM_019812, NM_019927, NM_016716	454	443	29712	3.39782	0.00320146	0.000458084	0.000451604
GOTERM_BP_DIRECT	GO:0060271~cilium assembly	15	3.21888	1.48258e-05	NM_177111, NM_023873, NM_001033385, NM_001014996, NM_009879, NM_153118, NM_177805, NM_001045524, NM_001162906, NM_029851, NM_009481, NM_199316, NM_026641, NM_028235, NM_001081429	454	232	29712	4.23135	0.029936	0.0035044	0.00345483
GOTERM_BP_DIRECT	GO:0007052~mitotic spindle organization	8	1.71674	1.53852e-05	NM_001045524, NM_177111, NM_008446, NM_173762, NM_001199123, NM_023284, NM_138757, NM_023294	454	53	29712	9.87848	0.0310477	0.0035044	0.00345483
GOTERM_BP_DIRECT	GO:0006974~DNA damage response	18	3.86266	2.02172e-05	NM_001081359, NM_133758, NM_001081422, NM_173443, NM_134013, NM_011361, NM_176979, NM_178309, NM_001252684, NM_001167730, NM_201232, NM_172712, NM_009012, NM_011960, NM_134034, NM_028696, NM_019812, NM_144825	454	338	29712	3.48523	0.0405986	0.00414453	0.0040859
GOTERM_BP_DIRECT	GO:0099041~vesicle tethering to Golgi	4	0.858369	3.44145e-05	NM_028446, NM_026254, NM_145959, NM_027472	454	5	29712	52.3559	0.0681197	0.00641361	0.00632288
GOTERM_BP_DIRECT	GO:0045944~positive regulation of transcription by RNA polymerase II	40	8.58369	3.89957e-05	NM_001081049, NM_173440, NM_133948, NM_013672, NM_145991, NM_001033341, NM_139227, NM_008861, NM_011546, NM_007396, NM_010431, NM_001098425, NM_013685, NM_031179, NM_026574, NM_175091, NM_001159769, NM_027264, NM_001029889, NM_175770, NM_001081216, NM_001081111, NM_001033472, NM_001110327, NM_201232, NM_007958, NM_031391, NM_013559, NM_008651, NM_139144, NM_007561, NM_011137, NM_011630, NM_027497…	454	1284	29712	2.03878	0.0768307	0.00666176	0.00656752
GOTERM_BP_DIRECT	GO:1905515~non-motile cilium assembly	8	1.71674	5.36879e-05	NM_001045524, NM_178883, NM_001039184, NM_029851, NM_001033385, NM_026641, NM_001014996, NM_177805	454	64	29712	8.18062	0.104222	0.00846617	0.00834641
GOTERM_BP_DIRECT	GO:0000122~negative regulation of transcription by RNA polymerase II	33	7.08155	8.35751e-05	NM_173440, NM_172593, NM_026106, NM_145991, NM_001166552, NM_022724, NM_009329, NM_001033466, NM_001127177, NM_011249, NM_011546, NM_032000, NM_001205044, NM_010431, NM_001098425, NM_013685, NM_027264, NM_178363, NM_016716, NM_175770, NM_001163018, NM_178647, NM_001013769, NM_019763, NM_201232, NM_001033157, NM_139144, NM_011277, NM_011630, NM_027497, NM_030732, NM_019812, NM_177660	454	1005	29712	2.14894	0.157462	0.0114682	0.0113059
GOTERM_BP_DIRECT	GO:0007064~mitotic sister chromatid cohesion	5	1.07296	8.39134e-05	NM_001081321, NM_028108, NM_001081222, NM_201232, NM_007790	454	16	29712	20.4515	0.158046	0.0114682	0.0113059
GOTERM_BP_DIRECT	GO:0006325~chromatin organization	15	3.21888	9.44866e-05	NM_001163018, NM_001081049, NM_001253877, NM_026984, NM_172663, NM_176979, NM_022724, NM_011249, NM_139144, NM_001205044, NM_011277, NM_030732, NM_019812, NM_007690, NM_172280	454	275	29712	3.56972	0.1761	0.0121061	0.0119348
GOTERM_BP_DIRECT	GO:0070507~regulation of microtubule cytoskeleton organization	6	1.28755	0.000205736	NM_013559, NM_139303, NM_023873, NM_009071, NM_144825, NM_001013367	454	36	29712	10.9075	0.344136	0.0235827	0.0232491
GOTERM_BP_DIRECT	GO:0006986~response to unfolded protein	7	1.50215	0.000207068	NM_013559, NM_028173, NM_010477, NM_001081132, NM_013760, NM_011020, NM_010480	454	56	29712	8.18062	0.345925	0.0235827	0.0232491
GOTERM_BP_DIRECT	GO:0045892~negative regulation of DNA-templated transcription	25	5.36481	0.000230143	NM_001291062, NM_178778, NM_001081223, NM_001081363, NM_001272064, NM_001166552, NM_022724, NM_011546, NM_032000, NM_001205044, NM_001098425, NM_025682, NM_175770, NM_001165954, NM_133758, NM_133737, NM_025547, NM_001013769, NM_019763, NM_020558, NM_011137, NM_011630, NM_027497, NM_030732, NM_019812	454	702	29712	2.33066	0.376152	0.0248313	0.02448
GOTERM_BP_DIRECT	GO:0035825~homologous recombination	4	0.858369	0.00039011	NM_009012, NM_001081223, NM_176979, NM_178309	454	10	29712	26.178	0.550618	0.0399863	0.0394206
GOTERM_BP_DIRECT	GO:0007283~spermatogenesis	20	4.29185	0.000473237	NM_001008506, NM_175213, NM_172771, NM_001081341, NM_178309, NM_001167730, NM_172679, NM_009879, NM_033322, NM_008651, NM_030187, NM_007396, NM_011630, NM_029444, NM_019637, NM_026101, NM_001159769, NM_009791, NM_001100449, NM_019812	454	522	29712	2.50747	0.621055	0.0461969	0.0455434
GOTERM_BP_DIRECT	GO:0042127~regulation of cell population proliferation	11	2.36052	0.000659588	NM_008861, NM_010897, NM_007561, NM_001205044, NM_010431, NM_007566, NM_176841, NM_007943, NM_001159769, NM_019812, NM_009231	454	188	29712	3.82922	0.741433	0.0614616	0.0605921
GOTERM_BP_DIRECT	GO:0031123~RNA 3'-end processing	4	0.858369	0.000898619	NM_175472, NM_011112, NM_133905, NM_172555	454	13	29712	20.1369	0.841658	0.0800943	0.0789613
GOTERM_BP_DIRECT	GO:0016579~protein deubiquitination	7	1.50215	0.00107986	NM_133758, NM_173443, NM_001033173, NM_183225, NM_009481, NM_001029934, NM_001190401	454	76	29712	6.02782	0.890836	0.0922379	0.0909331
GOTERM_BP_DIRECT	GO:0030218~erythrocyte differentiation	7	1.50215	0.0012368	NM_001081259, NM_175353, NM_001098425, NM_026984, NM_173028, NM_019670, NM_001127177	454	78	29712	5.87326	0.920898	0.100957	0.0995285
GOTERM_BP_DIRECT	GO:0000278~mitotic cell cycle	8	1.71674	0.00135934	NM_001003908, NM_008651, NM_011277, NM_001081363, NM_173762, NM_027892, NM_011879, NM_016716	454	108	29712	4.84777	0.938489	0.100957	0.0995285
GOTERM_BP_DIRECT	GO:0000070~mitotic sister chromatid segregation	5	1.07296	0.00136733	NM_139303, NM_026574, NM_023294, NM_001004436, NM_201232	454	32	29712	10.2258	0.93949	0.100957	0.0995285
GOTERM_BP_DIRECT	GO:0048477~oogenesis	6	1.28755	0.00137892	NM_172493, NM_175213, NM_029444, NM_001081154, NM_009791, NM_001100449	454	54	29712	7.27166	0.940913	0.100957	0.0995285
GOTERM_BP_DIRECT	GO:0007094~mitotic spindle assembly checkpoint signaling	5	1.07296	0.00153738	NM_173762, NM_001199123, NM_023284, NM_023294, NM_011879	454	33	29712	9.9159	0.957321	0.108677	0.107139
GOTERM_BP_DIRECT	GO:0001889~liver development	8	1.71674	0.00159272	NM_008861, NM_010897, NM_001205044, NM_001081132, NM_001098425, NM_013672, NM_008549, NM_009826	454	111	29712	4.71675	0.961906	0.108836	0.107297
GOTERM_BP_DIRECT	GO:0090263~positive regulation of canonical Wnt signaling pathway	8	1.71674	0.00204974	NM_133758, NM_001081359, NM_001161362, NM_152809, NM_175091, NM_009791, NM_030732, NM_001190401	454	116	29712	4.51344	0.985098	0.135547	0.13363
GOTERM_BP_DIRECT	GO:0071596~ubiquitin-dependent protein catabolic process via the N-end rule pathway	3	0.643777	0.00224984	NM_001081359, NM_177783, NM_001303033, NM_009461	454	5	29712	39.267	0.990121	0.14413	0.142092
GOTERM_BP_DIRECT	GO:0008608~attachment of spindle microtubules to kinetochore	4	0.858369	0.00242279	NM_173762, NM_001199123, NM_023284, NM_023294	454	18	29712	14.5433	0.993076	0.149645	0.147528
GOTERM_BP_DIRECT	GO:0031647~regulation of protein stability	8	1.71674	0.00248342	NM_133758, NM_001081359, NM_173762, NM_183225, NM_001272064, NM_009481, NM_023294, NM_001190401	454	120	29712	4.363	0.993887	0.149645	0.147528
GOTERM_BP_DIRECT	GO:0000281~mitotic cytokinesis	6	1.28755	0.00255492	NM_028293, NM_028390, NM_175353, NM_008446, NM_001081230, NM_009071, NM_028760	454	62	29712	6.33338	0.994722	0.149645	0.147528
GOTERM_BP_DIRECT	GO:0045793~positive regulation of cell size	4	0.858369	0.00284474	NM_139144, NM_009483, NM_010480, NM_009826	454	19	29712	13.7779	0.997091	0.161992	0.159701
GOTERM_BP_DIRECT	GO:0060236~regulation of mitotic spindle organization	4	0.858369	0.0033092	NM_001003908, NM_175265, NM_001014996, NM_001081230	454	20	29712	13.089	0.998881	0.183347	0.180754
GOTERM_BP_DIRECT	GO:0006511~ubiquitin-dependent protein catabolic process	11	2.36052	0.00354509	NM_013876, NM_177783, NM_026301, NM_001303033, NM_144860, NM_026101, NM_033604, NM_009461, NM_172712, NM_019927, NM_001024952, NM_016716	454	236	29712	3.0504	0.999311	0.191248	0.188543
GOTERM_BP_DIRECT	GO:0000724~double-strand break repair via homologous recombination	7	1.50215	0.00373863	NM_009012, NM_001081223, NM_026574, NM_176979, NM_027497, NM_001252684, NM_028696	454	97	29712	4.72283	0.999537	0.196518	0.193738
GOTERM_BP_DIRECT	GO:0045893~positive regulation of DNA-templated transcription	23	4.93562	0.00474332	NM_175770, NM_001081216, NM_001081049, NM_001291062, NM_019763, NM_026984, NM_172663, NM_013672, NM_001272064, NM_001014996, NM_001033430, NM_139227, NM_001013367, NM_139144, NM_010431, NM_013685, NM_001098425, NM_026574, NM_027497, NM_001159769, NM_030732, NM_018759, NM_001080931	454	782	29712	1.92485	0.999942	0.238284	0.234913
GOTERM_BP_DIRECT	GO:0090307~mitotic spindle assembly	5	1.07296	0.0048499	NM_001003908, NM_177111, NM_001081230, NM_007790, NM_009282	454	45	29712	7.27166	0.999953	0.238284	0.234913
GOTERM_BP_DIRECT	GO:0032922~circadian regulation of gene expression	6	1.28755	0.00488191	NM_139144, NM_001081049, NM_173440, NM_207215, NM_019812, NM_009834	454	72	29712	5.45374	0.999956	0.238284	0.234913
GOTERM_BP_DIRECT	GO:0031122~cytoplasmic microtubule organization	5	1.07296	0.00657618	NM_001045524, NM_001164639, NM_176841, NM_001081360, NM_133833	454	49	29712	6.67805	0.999999	0.313515	0.30908
GOTERM_BP_DIRECT	GO:0010468~regulation of gene expression	15	3.21888	0.00678284	NM_001081049, NM_001110013, NM_178647, NM_001081154, NM_001081340, NM_001034893, NM_201232, NM_020558, NM_010897, NM_001205044, NM_010431, NM_009483, NM_178281, NM_030732, NM_001024952	454	430	29712	2.28296	0.999999	0.316019	0.311548
GOTERM_BP_DIRECT	GO:0001822~kidney development	9	1.93133	0.00749468	NM_012018, NM_008861, NM_001162906, NM_029851, NM_001081363, NM_001033385, NM_052993, NM_199476, NM_016716	454	184	29712	3.20111	1	0.338743	0.333951
GOTERM_BP_DIRECT	GO:0010508~positive regulation of autophagy	6	1.28755	0.00760107	NM_010431, NM_001081340, NM_009071, NM_011083, NM_009826, NM_001013367	454	80	29712	4.90837	1	0.338743	0.333951
GOTERM_BP_DIRECT	GO:0040029~epigenetic regulation of gene expression	5	1.07296	0.00810864	NM_001081049, NM_011277, NM_178647, NM_001253877, NM_026984	454	52	29712	6.29278	1	0.353675	0.348672
GOTERM_BP_DIRECT	GO:0007346~regulation of mitotic cell cycle	5	1.07296	0.00866715	NM_025975, NM_009012, NM_021605, NM_138757, NM_019812	454	53	29712	6.17405	1	0.356346	0.351305
GOTERM_BP_DIRECT	GO:0031124~mRNA 3'-end processing	4	0.858369	0.00869136	NM_029078, NM_011112, NM_133905, NM_145991	454	28	29712	9.34928	1	0.356346	0.351305
GOTERM_BP_DIRECT	GO:0010613~positive regulation of cardiac muscle hypertrophy	4	0.858369	0.00869136	NM_008971, NM_153422, NM_009071, NM_008098	454	28	29712	9.34928	1	0.356346	0.351305
GOTERM_BP_DIRECT	GO:0045722~positive regulation of gluconeogenesis	4	0.858369	0.00958618	NM_010431, NM_134034, NM_019812, NM_001127177	454	29	29712	9.02689	1	0.385327	0.379876
GOTERM_BP_DIRECT	GO:0007420~brain development	10	2.14592	0.00987383	NM_030187, NM_010897, NM_172771, NM_009791, NM_026573, NM_026254, NM_201232, NM_139309, NM_177151, NM_011504	454	233	29712	2.8088	1	0.389257	0.38375
GOTERM_BP_DIRECT	GO:0032007~negative regulation of TOR signaling	4	0.858369	0.0115315	NM_010431, NM_009461, NM_019812, NM_001013367	454	31	29712	8.44451	1	0.446029	0.43972
GOTERM_BP_DIRECT	GO:0019827~stem cell population maintenance	5	1.07296	0.0132857	NM_175472, NM_001253877, NM_145991, NM_001252684, NM_007790	454	60	29712	5.45374	1	0.504365	0.497231
GOTERM_BP_DIRECT	GO:0031047~regulatory ncRNA-mediated gene silencing	4	0.858369	0.0136875	NM_177124, NM_144910, NM_153402, NM_144925	454	33	29712	7.93272	1	0.510171	0.502954
GOTERM_BP_DIRECT	GO:0016197~endosomal transport	5	1.07296	0.0140512	NM_013454, NM_007943, NM_172679, NM_019670, NM_173392	454	61	29712	5.36434	1	0.514373	0.507097
GOTERM_BP_DIRECT	GO:0001892~embryonic placenta development	4	0.858369	0.0160572	NM_008861, NM_010431, NM_001098425, NM_013672	454	35	29712	7.47942	1	0.577496	0.569327
GOTERM_BP_DIRECT	GO:0021510~spinal cord development	4	0.858369	0.0173229	NM_008861, NM_010897, NM_001163018, NM_026641	454	36	29712	7.27166	1	0.612274	0.603613
GOTERM_BP_DIRECT	GO:0035264~multicellular organism growth	8	1.71674	0.0182221	NM_001081259, NM_009194, NM_026641, NM_173028, NM_009483, NM_030732, NM_009231, NM_177151	454	175	29712	2.99177	1	0.618232	0.609486
GOTERM_BP_DIRECT	GO:0051984~positive regulation of chromosome segregation	3	0.643777	0.0186977	NM_173762, NM_001252684, NM_001167730	454	14	29712	14.0239	1	0.618232	0.609486
GOTERM_BP_DIRECT	GO:0051310~metaphase chromosome alignment	3	0.643777	0.0186977	NM_001081363, NM_173762, NM_023294	454	14	29712	14.0239	1	0.618232	0.609486
GOTERM_BP_DIRECT	GO:0008156~negative regulation of DNA replication	3	0.643777	0.0186977	NM_001081321, NM_001286628, NM_001004436	454	14	29712	14.0239	1	0.618232	0.609486
GOTERM_BP_DIRECT	GO:0007026~negative regulation of microtubule depolymerization	4	0.858369	0.0200167	NM_139227, NM_001081360, NM_019670, NM_144825	454	38	29712	6.88894	1	0.651338	0.642124
GOTERM_BP_DIRECT	GO:0051321~meiotic cell cycle	7	1.50215	0.0206795	NM_001081117, NM_009012, NM_029444, NM_011630, NM_001081223, NM_007790, NM_001163013	454	140	29712	3.27225	1	0.662392	0.653021
GOTERM_BP_DIRECT	GO:0051315~attachment of mitotic spindle microtubules to kinetochore	3	0.643777	0.0213593	NM_173762, NM_023284, NM_023294	454	15	29712	13.089	1	0.666098	0.656675
GOTERM_BP_DIRECT	GO:0032435~negative regulation of proteasomal ubiquitin-dependent protein catabolic process	4	0.858369	0.0214451	NM_139144, NM_009481, NM_178281, NM_001081409	454	39	29712	6.7123	1	0.666098	0.656675
GOTERM_BP_DIRECT	GO:0032465~regulation of cytokinesis	4	0.858369	0.0229279	NM_025414, NM_177111, NM_007566, NM_001081340	454	40	29712	6.54449	1	0.701525	0.691601
GOTERM_BP_DIRECT	GO:0001701~in utero embryonic development	12	2.57511	0.0235065	NM_001081259, NM_177783, NM_001303033, NM_013672, NM_008549, NM_019670, NR_028428, NM_001098425, NM_144860, NM_009481, NM_009483, NM_026030, NM_016716	454	361	29712	2.17545	1	0.706384	0.696391
GOTERM_BP_DIRECT	GO:0033962~P-body assembly	3	0.643777	0.0241677	NM_009834, NM_144925, NM_001024952	454	16	29712	12.2709	1	0.706384	0.696391
GOTERM_BP_DIRECT	GO:0043488~regulation of mRNA stability	4	0.858369	0.024465	NM_027490, NM_001008506, NM_001163013, NM_001024952	454	41	29712	6.38487	1	0.706384	0.696391
GOTERM_BP_DIRECT	GO:0000184~nuclear-transcribed mRNA catabolic process, nonsense-mediated decay	4	0.858369	0.024465	NM_027490, NM_001081132, NM_026573, NM_001024952	454	41	29712	6.38487	1	0.706384	0.696391
GOTERM_BP_DIRECT	GO:0007030~Golgi organization	6	1.28755	0.0250334	NM_001003908, NM_029851, NM_173443, NM_028446, NM_001102430, NM_177151	454	108	29712	3.63583	1	0.712756	0.702673
GOTERM_BP_DIRECT	GO:0007010~cytoskeleton organization	7	1.50215	0.0255326	NM_001081216, NM_145125, NM_011674, NM_009071, NM_001033222, NM_019670, NM_133833	454	147	29712	3.11643	1	0.71701	0.706867
GOTERM_BP_DIRECT	GO:0007507~heart development	11	2.36052	0.0263398	NM_008861, NM_010897, NM_001162906, NM_029851, NM_001081363, NM_144860, NM_001033385, NM_009483, NM_138667, NM_201232, NM_009826	454	321	29712	2.24266	1	0.729683	0.719361
GOTERM_BP_DIRECT	GO:0060216~definitive hemopoiesis	3	0.643777	0.0302046	NM_001081049, NM_001098425, NM_013672	454	18	29712	10.9075	1	0.795315	0.784065
GOTERM_BP_DIRECT	GO:0060816~random inactivation of X chromosome	3	0.643777	0.0302046	NM_001163018, NM_001205044, NM_019763	454	18	29712	10.9075	1	0.795315	0.784065
GOTERM_BP_DIRECT	GO:0010705~meiotic DNA double-strand break processing involved in reciprocal meiotic recombination	2	0.429185	0.0302608	NM_029444, NM_178309	454	2	29712	65.4449	1	0.795315	0.784065
GOTERM_BP_DIRECT	GO:0034087~establishment of mitotic sister chromatid cohesion	2	0.429185	0.0302608	NM_028108, NM_201232	454	2	29712	65.4449	1	0.795315	0.784065
GOTERM_BP_DIRECT	GO:0006366~transcription by RNA polymerase II	9	1.93133	0.0322832	NM_013559, NM_175770, NM_011137, NM_026106, NM_134123, NM_172424, NM_139227, NM_001100449, NM_031391	454	241	29712	2.444	1	0.804286	0.792908
GOTERM_BP_DIRECT	GO:0007018~microtubule-based movement	5	1.07296	0.0327489	NM_025975, NM_139303, NM_008446, NM_029851, NM_173762	454	79	29712	4.14208	1	0.804286	0.792908
GOTERM_BP_DIRECT	GO:0048863~stem cell differentiation	5	1.07296	0.0327489	NM_007561, NM_001205044, NM_001253877, NM_026641, NM_001081340	454	79	29712	4.14208	1	0.804286	0.792908
GOTERM_BP_DIRECT	GO:0045995~regulation of embryonic development	4	0.858369	0.0329631	NM_026106, NM_026574, NM_201232, NM_009834	454	46	29712	5.69086	1	0.804286	0.792908
GOTERM_BP_DIRECT	GO:0007080~mitotic metaphase chromosome alignment	4	0.858369	0.0329631	NM_177111, NM_139303, NM_173762, NM_016716	454	46	29712	5.69086	1	0.804286	0.792908
GOTERM_BP_DIRECT	GO:0048596~embryonic camera-type eye morphogenesis	3	0.643777	0.0334234	NM_011546, NM_001098425, NM_013672	454	19	29712	10.3334	1	0.804286	0.792908
GOTERM_BP_DIRECT	GO:0051298~centrosome duplication	3	0.643777	0.0334234	NM_025844, NM_001014996, NM_023294	454	19	29712	10.3334	1	0.804286	0.792908
GOTERM_BP_DIRECT	GO:0005975~carbohydrate metabolic process	6	1.28755	0.0337408	NM_133737, NM_011960, NM_025683, NM_019737, NM_008549, NM_027629	454	117	29712	3.35615	1	0.804286	0.792908
GOTERM_BP_DIRECT	GO:0006915~apoptotic process	16	3.43348	0.0353252	NM_026348, NM_001164639, NM_001081111, NM_172422, NM_011361, NM_025816, NM_020558, NM_133810, NM_009826, NM_139144, NM_010897, NM_010431, NM_007566, NM_026641, NM_009071, NM_178281	454	583	29712	1.79609	1	0.828323	0.816605
GOTERM_BP_DIRECT	GO:0035720~intraciliary anterograde transport	3	0.643777	0.0367695	NM_026641, NM_028235, NM_009879	454	20	29712	9.81674	1	0.828323	0.816605
GOTERM_BP_DIRECT	GO:0007004~telomere maintenance via telomerase	3	0.643777	0.0367695	NM_009012, NM_001286628, NM_010480	454	20	29712	9.81674	1	0.828323	0.816605
GOTERM_BP_DIRECT	GO:0007088~regulation of mitotic nuclear division	3	0.643777	0.0367695	NM_001081117, NM_175265, NM_173762	454	20	29712	9.81674	1	0.828323	0.816605
GOTERM_BP_DIRECT	GO:1903427~negative regulation of reactive oxygen species biosynthetic process	3	0.643777	0.0367695	NM_010477, NM_010431, NM_019812	454	20	29712	9.81674	1	0.828323	0.816605
GOTERM_BP_DIRECT	GO:0051123~RNA polymerase II preinitiation complex assembly	4	0.858369	0.0387053	NM_175770, NM_026106, NM_001100449, NM_031391	454	49	29712	5.34244	1	0.862455	0.850254
GOTERM_BP_DIRECT	GO:0042026~protein refolding	3	0.643777	0.0402381	NM_010477, NM_030201, NM_010480	454	21	29712	9.34928	1	0.877533	0.865119
GOTERM_BP_DIRECT	GO:0044818~mitotic G2/M transition checkpoint	3	0.643777	0.0402381	NM_009012, NM_001081223, NM_028696	454	21	29712	9.34928	1	0.877533	0.865119
GOTERM_BP_DIRECT	GO:0006397~mRNA processing	9	1.93133	0.0443473	NM_144910, NM_172807, NM_011112, NM_134123, NM_172555, NM_001081183, NM_001081956, NM_198102, NM_018759	454	257	29712	2.29185	1	0.932787	0.919591
GOTERM_BP_DIRECT	GO:0006886~intracellular protein transport	9	1.93133	0.0443473	NM_001003908, NM_025887, NM_021710, NM_175353, NM_019632, NM_145959, NM_027472, NM_001014973, NM_011504	454	257	29712	2.29185	1	0.932787	0.919591
GOTERM_BP_DIRECT	GO:0000398~mRNA splicing, via spliceosome	7	1.50215	0.0444275	NM_027879, NM_001033408, NM_027545, NM_031179, NM_011879, NM_198102, NM_001282055	454	168	29712	2.72687	1	0.932787	0.919591
GOTERM_BP_DIRECT	GO:0045814~negative regulation of gene expression, epigenetic	4	0.858369	0.0449207	NM_134063, NM_001253877, NM_027497, NM_022724	454	52	29712	5.03423	1	0.932787	0.919591
GOTERM_BP_DIRECT	GO:1905634~regulation of protein localization to chromatin	2	0.429185	0.0450468	NM_173443, NM_001081340	454	3	29712	43.63	1	0.932787	0.919591
GOTERM_BP_DIRECT	GO:0042593~glucose homeostasis	7	1.50215	0.046589	NM_001040396, NM_001081112, NM_010431, NM_172771, NM_029924, NM_001127177, NM_001013367	454	170	29712	2.69479	1	0.946535	0.933145
GOTERM_BP_DIRECT	GO:0008286~insulin receptor signaling pathway	6	1.28755	0.0466602	NM_001081216, NM_001081112, NM_181585, NM_145221, NM_009231, NM_001127177	454	128	29712	3.06773	1	0.946535	0.933145
GOTERM_BP_DIRECT	GO:0048536~spleen development	4	0.858369	0.0470959	NM_001081259, NM_001081049, NM_001205044, NM_001024952	454	53	29712	4.93924	1	0.946535	0.933145
GOTERM_BP_DIRECT	GO:0006457~protein folding	6	1.28755	0.0479616	NM_013559, NM_010477, NM_172807, NM_030201, NM_011020, NM_010480	454	129	29712	3.04395	1	0.954576	0.941073
GOTERM_BP_DIRECT	GO:0009411~response to UV	4	0.858369	0.0493221	NM_001081101, NM_001290345, NM_001167730, NM_001013367	454	54	29712	4.84777	1	0.972214	0.958461

## Sheet: go_c3
Gene ontology enrichment of cluster4 genes.
Category	Term	Count	%	P Value	Genes	List Total	Pop Hits	Pop Total	Fold Enrichment	Bonferroni	Benjamini	FDR
GOTERM_BP_DIRECT	GO:0016567~protein ubiquitination	3	30	0.00745003	NR_027395, NM_001003909, NM_021449	10	443	29712	20.121	0.247355	0.283101	0.283101

## Sheet: go_c4
Gene ontology enrichment of cluster5 genes.
Category	Term	Count	%	P Value	Genes	List Total	Pop Hits	Pop Total	Fold Enrichment	Bonferroni	Benjamini	FDR
GOTERM_BP_DIRECT	GO:0045944~positive regulation of transcription by RNA polymerase II	14	12.6126	0.000601145	NM_001077265, NM_176850, NM_024459, NM_028932, NM_133354, NM_172689, NM_001166477, NM_008817, NM_001197322, NM_008178, NR_029425, NM_009880, NM_008252, NM_010901	106	1284	29712	3.05625	0.282895	0.23882	0.238389
GOTERM_BP_DIRECT	GO:0000122~negative regulation of transcription by RNA polymerase II	12	10.8108	0.000863727	NM_013922, NM_176850, NM_001197322, NM_138593, NM_008378, NM_028356, NM_199028, NM_021876, NM_008252, NM_001166477, NM_008817, NM_153802	106	1005	29712	3.34689	0.379883	0.23882	0.238389
GOTERM_BP_DIRECT	GO:0006366~transcription by RNA polymerase II	6	5.40541	0.00168353	NM_008178, NM_001197322, NR_029425, NM_025444, NM_008186, NM_010901	106	241	29712	6.97847	0.606146	0.254011	0.253552
GOTERM_BP_DIRECT	GO:0045893~positive regulation of DNA-templated transcription	10	9.00901	0.00183733	NM_021278, NM_001197322, NR_029425, NM_027432, NM_001308482, NM_008186, NM_008252, NM_010901, NM_001166477, NM_001289437	106	782	29712	3.58442	0.638314	0.254011	0.253552
GOTERM_BP_DIRECT	GO:0006357~regulation of transcription by RNA polymerase II	14	12.6126	0.00357656	NM_176850, NM_177359, NM_177899, NM_001112731, NM_178417, NM_008817, NM_013922, NM_009544, NM_001243908, NM_001197322, NM_001024928, NM_027432, NM_009880, NM_008252	106	1569	29712	2.5011	0.862121	0.342835	0.342215
GOTERM_BP_DIRECT	GO:0006355~regulation of DNA-templated transcription	11	9.90991	0.00371973	NM_001243908, NM_176850, NM_177359, NM_177899, NM_001112731, NM_172870, NM_001024928, NM_001308482, NM_178417, NM_010901, NM_001166477	106	1037	29712	2.97331	0.872654	0.342835	0.342215
GOTERM_BP_DIRECT	GO:0006606~protein import into nucleus	4	3.6036	0.00853126	NM_010655, NM_024459, NM_010901, NM_172757	106	118	29712	9.50176	0.991244	0.640958	0.639799
GOTERM_BP_DIRECT	GO:0001569~branching involved in blood vessel morphogenesis	3	2.7027	0.00927244	NM_011348, NM_024459, NM_010901	106	41	29712	20.5099	0.99421	0.640958	0.639799
GOTERM_BP_DIRECT	GO:0009411~response to UV	3	2.7027	0.0157077	NM_009458, NM_026515, NM_025372	106	54	29712	15.5723	0.999842	0.91589	0.914234
GOTERM_BP_DIRECT	GO:0006325~chromatin organization	5	4.5045	0.0165622	NM_177224, NM_009458, NM_153173, NM_001166477, NM_001289437	106	275	29712	5.0964	0.999902	0.91589	0.914234
GOTERM_BP_DIRECT	GO:0010557~positive regulation of macromolecule biosynthetic process	2	1.8018	0.0210189	NM_001077265, NM_001166477	106	6	29712	93.434	0.999992	0.985397	0.983615
GOTERM_BP_DIRECT	GO:0070534~protein K63-linked ubiquitination	3	2.7027	0.0222666	NM_009458, NM_009454, NM_001159351	106	65	29712	12.937	0.999996	0.985397	0.983615
GOTERM_BP_DIRECT	GO:0033152~immunoglobulin V(D)J recombination	2	1.8018	0.0244792	NM_001197322, NM_176953	106	7	29712	80.0863	0.999999	0.985397	0.983615
GOTERM_BP_DIRECT	GO:1990830~cellular response to leukemia inhibitory factor	5	4.5045	0.0249468	NM_027091, NM_013663, NM_008186, NM_021876, NM_011638	106	312	29712	4.49202	0.999999	0.985397	0.983615
GOTERM_BP_DIRECT	GO:0006310~DNA recombination	3	2.7027	0.0269303	NM_176953, NM_029943, NM_008252	106	72	29712	11.6792	1	0.987163	0.985378
GOTERM_BP_DIRECT	GO:0006301~postreplication repair	2	1.8018	0.0313636	NM_009458, NM_001159351	106	9	29712	62.2893	1	0.987163	0.985378
GOTERM_BP_DIRECT	GO:0090522~vesicle tethering involved in exocytosis	2	1.8018	0.0313636	NM_001289770, NM_177077	106	9	29712	62.2893	1	0.987163	0.985378
GOTERM_BP_DIRECT	GO:0006974~DNA damage response	5	4.5045	0.0321319	NM_001197322, NM_009458, NM_026515, NM_026640, NM_025372	106	338	29712	4.14648	1	0.987163	0.985378
GOTERM_BP_DIRECT	GO:0043524~negative regulation of neuron apoptotic process	4	3.6036	0.037229	NM_011348, NM_007452, NM_176953, NM_001159351	106	207	29712	5.41646	1	1	1
GOTERM_BP_DIRECT	GO:0042274~ribosomal small subunit biogenesis	3	2.7027	0.0405116	NM_025443, NM_001029990, NM_024242	106	90	29712	9.3434	1	1	1
GOTERM_BP_DIRECT	GO:0006607~NLS-bearing protein import into nucleus	2	1.8018	0.0416	NM_010655, NM_027091	106	12	29712	46.717	1	1	1

## Sheet: go_c5
Gene ontology enrichment of cluster6 genes.
Category	Term	Count	%	P Value	Genes	List Total	Pop Hits	Pop Total	Fold Enrichment	Bonferroni	Benjamini	FDR
GOTERM_BP_DIRECT	GO:0008380~RNA splicing	4	7.40741	0.00500294	NM_001012309, NM_021510, NM_008891, NM_027349	52	201	29712	11.3708	0.802103	0.845525	0.845525
GOTERM_BP_DIRECT	GO:0000381~regulation of alternative mRNA splicing, via spliceosome	3	5.55556	0.00560738	NM_001012309, NM_027349, NM_148930	52	65	29712	26.3716	0.837371	0.845525	0.845525
GOTERM_BP_DIRECT	GO:0006397~mRNA processing	4	7.40741	0.00981193	NM_001012309, NM_021510, NM_008891, NM_027349	52	257	29712	8.89315	0.958618	0.845525	0.845525
GOTERM_BP_DIRECT	GO:0015031~protein transport	5	9.25926	0.0104709	NM_007684, NM_001102423, NM_001252466, NM_031998, NM_175009	52	498	29712	5.73679	0.966625	0.845525	0.845525
GOTERM_BP_DIRECT	GO:0010628~positive regulation of gene expression	5	9.25926	0.0180236	NM_001081149, NM_008321, NM_001025093, NM_145076, NM_001033389	52	586	29712	4.8753	0.99719	1	1
GOTERM_BP_DIRECT	GO:0001701~in utero embryonic development	4	7.40741	0.0241083	NM_001012309, NM_009556, NM_001025093, NM_001164222	52	361	29712	6.33113	0.999623	1	1
GOTERM_BP_DIRECT	GO:0043065~positive regulation of apoptotic process	4	7.40741	0.0311423	NM_008321, NM_008298, NM_148930, NM_001168304	52	399	29712	5.72817	0.999964	1	1
GOTERM_BP_DIRECT	GO:0045892~negative regulation of DNA-templated transcription	5	9.25926	0.0321981	NM_001081149, NM_008321, NM_027248, NM_145076, NM_001172092	52	702	29712	4.06969	0.999974	1	1
GOTERM_BP_DIRECT	GO:0071514~genomic imprinting	2	3.7037	0.0387565	NM_009556, NM_001267872	52	23	29712	49.6856	0.999997	1	1

## Sheet: go_c6
Gene ontology enrichment of cluster7 genes.
Category	Term	Count	%	P Value	Genes	List Total	Pop Hits	Pop Total	Fold Enrichment	Bonferroni	Benjamini	FDR
GOTERM_BP_DIRECT	GO:0030335~positive regulation of cell migration	4	7.54717	0.0104085	NM_017464, NM_001033409, NM_001205345, NM_011427	51	268	29712	8.69535	0.988406	1	1
GOTERM_BP_DIRECT	GO:0017156~calcium-ion regulated exocytosis	2	3.77358	0.0347624	NM_183180, NM_018801	51	21	29712	55.4846	1	1	1
GOTERM_BP_DIRECT	GO:0030198~extracellular matrix organization	3	5.66038	0.0377259	NM_001177369, NM_007921, NM_011846	51	182	29712	9.6031	1	1	1

## Sheet: go_c7
Gene ontology enrichment of cluster8 genes.
Category	Term	Count	%	P Value	Genes	List Total	Pop Hits	Pop Total	Fold Enrichment	Bonferroni	Benjamini	FDR
GOTERM_BP_DIRECT	GO:0045944~positive regulation of transcription by RNA polymerase II	7	16.6667	0.00701538	NM_026756, NM_133926, NM_009332, NM_008985, NM_007498, NM_001045484, NM_173863	41	1284	29712	3.95076	0.929142	1	1
GOTERM_BP_DIRECT	GO:0072594~establishment of protein localization to organelle	2	4.7619	0.0107207	NM_001167763, NM_001291058	41	8	29712	181.171	0.982625	1	1
GOTERM_BP_DIRECT	GO:0000122~negative regulation of transcription by RNA polymerase II	6	14.2857	0.0108163	NM_009744, NM_026756, NM_198091, NM_007498, NM_007625, NM_013914	41	1005	29712	4.32647	0.983245	1	1
GOTERM_BP_DIRECT	GO:0045892~negative regulation of DNA-templated transcription	5	11.9048	0.0144032	NM_009744, NM_026756, NM_009332, NM_007498, NM_007625	41	702	29712	5.16156	0.995725	1	1
GOTERM_BP_DIRECT	GO:0006357~regulation of transcription by RNA polymerase II	7	16.6667	0.0176625	NM_008542, NM_009744, NM_026756, NM_194060, NM_009332, NM_007498, NM_013914	41	1569	29712	3.23313	0.99877	1	1
GOTERM_BP_DIRECT	GO:0032496~response to lipopolysaccharide	3	7.14286	0.0281216	NM_008542, NM_028994, NM_010877	41	194	29712	11.2064	0.999978	1	1
GOTERM_BP_DIRECT	GO:0050995~negative regulation of lipid catabolic process	2	4.7619	0.031827	NM_173863, NM_007702	41	24	29712	60.3902	0.999995	1	1
GOTERM_BP_DIRECT	GO:0060999~positive regulation of dendritic spine development	2	4.7619	0.0473679	NM_194060, NM_133926	41	36	29712	40.2602	1	1	1

## Sheet: go_c8
Gene ontology enrichment of cluster2 genes.
Category	Term	Count	%	P Value	Genes	List Total	Pop Hits	Pop Total	Fold Enrichment	Bonferroni	Benjamini	FDR
GOTERM_BP_DIRECT	GO:0007411~axon guidance	16	3.4188	2.81533e-07	NM_027426, NM_177129, NM_016762, NM_023047, NM_008714, NM_007557, NM_177708, NM_001126047, NM_010710, NM_029770, NM_010143, NM_008027, NM_009872, NM_008483, NM_001282021, NM_010108	450	193	29712	5.47371	0.000755912	0.000674736	0.0006672
GOTERM_BP_DIRECT	GO:0043524~negative regulation of neuron apoptotic process	16	3.4188	6.90622e-07	NM_023224, NM_010591, NM_011175, NM_001168346, NM_008239, NM_013492, NM_029770, NM_009898, NM_008512, NM_009696, NM_009630, NM_026376, NM_009295, NM_026880, NM_007570, NM_008175	450	207	29712	5.10351	0.00185329	0.000674736	0.0006672
GOTERM_BP_DIRECT	GO:0051651~maintenance of location in cell	5	1.06838	7.53614e-07	NM_010421, NM_010422, NM_010299, NM_182993, NM_009696	450	6	29712	55.0222	0.00202216	0.000674736	0.0006672
GOTERM_BP_DIRECT	GO:0006689~ganglioside catabolic process	5	1.06838	3.43318e-06	NM_010421, NM_010422, NM_010893, NM_010299, NM_016720	450	8	29712	41.2667	0.00917916	0.00230538	0.00227963
GOTERM_BP_DIRECT	GO:0007616~long-term memory	8	1.7094	6.41003e-06	NM_008860, NM_009204, NM_182993, NM_009696, NM_001168346, NM_019811, NM_175130, NM_007913	450	47	29712	11.2386	0.01707	0.00344347	0.00340501
GOTERM_BP_DIRECT	GO:0010977~negative regulation of neuron projection development	10	2.13675	9.94837e-06	NM_181404, NM_027426, NM_008512, NM_009696, NM_001252453, NM_010380, NM_001252200, NM_177708, NM_001001892, NM_153789	450	91	29712	7.25568	0.0263676	0.00445355	0.00440381
GOTERM_BP_DIRECT	GO:0009313~oligosaccharide catabolic process	5	1.06838	1.56115e-05	NM_010764, NM_010422, NM_010893, NM_010299, NM_016720	450	11	29712	30.0121	0.0410657	0.00599035	0.00592344
GOTERM_BP_DIRECT	GO:0045746~negative regulation of Notch signaling pathway	7	1.49573	3.30889e-05	NM_010423, NM_001162485, NM_197996, NM_007866, NM_007557, NM_001164564, NM_201352	450	41	29712	11.2728	0.085043	0.0111096	0.0109855
GOTERM_BP_DIRECT	GO:0008285~negative regulation of cell population proliferation	18	3.84615	0.000132393	NM_153533, NM_016851, NM_010591, NM_008714, NM_007569, NM_175307, NM_007557, NM_009902, NM_010479, NM_007670, NM_009630, NM_026495, NM_027320, NM_007570, NM_008681, NM_026163, NM_001301368, NM_010921	450	397	29712	2.99365	0.29927	0.0328031	0.0324367
GOTERM_BP_DIRECT	GO:0001525~angiogenesis	15	3.20513	0.000139917	NM_001252458, NM_010591, NM_001164564, NM_153800, NM_001162950, NM_010423, NM_007585, NM_029770, NM_010575, NM_001045489, NM_008055, NM_013610, NM_010143, NM_011057, NM_026376	450	288	29712	3.43889	0.31329	0.0328031	0.0324367
GOTERM_BP_DIRECT	GO:0043065~positive regulation of apoptotic process	18	3.84615	0.000140461	NM_175136, NM_001083334, NM_027974, NM_198191, NM_175445, NM_010591, NM_008714, NM_133234, NM_007557, NM_013492, NM_009434, NM_009775, NM_138313, NM_009983, NM_015789, NM_010515, NM_010019, NM_001174107	450	399	29712	2.97865	0.314293	0.0328031	0.0324367
GOTERM_BP_DIRECT	GO:0042127~regulation of cell population proliferation	12	2.5641	0.000146552	NM_010588, NM_010500, NM_001081156, NM_019963, NM_153112, NM_010591, NM_007856, NM_008714, NM_010592, NM_028883, NM_008416, NM_013492	450	188	29712	4.21447	0.325421	0.0328031	0.0324367
GOTERM_BP_DIRECT	GO:0061621~canonical glycolysis	5	1.06838	0.000166587	NM_001146100, NM_018870, NM_008828, NM_001163487, NM_008826	450	19	29712	17.3754	0.36077	0.0344195	0.0340351
GOTERM_BP_DIRECT	GO:0042632~cholesterol homeostasis	9	1.92308	0.000256483	NM_009775, NM_008011, NM_145434, NM_145554, NM_009696, NM_010174, NM_153789, NM_001205082, NM_001293631	450	109	29712	5.45174	0.497923	0.0492082	0.0486586
GOTERM_BP_DIRECT	GO:0007041~lysosomal transport	5	1.06838	0.000362806	NM_010479, NM_029884, NM_008512, NM_010515, NM_008175	450	23	29712	14.3536	0.622684	0.0601164	0.0594449
GOTERM_BP_DIRECT	GO:0071456~cellular response to hypoxia	10	2.13675	0.000376361	NM_010234, NM_009204, NM_010591, NM_008714, NM_133234, NM_026880, NM_008681, NM_008828, NM_001162950, NM_010921	450	145	29712	4.55356	0.63618	0.0601164	0.0594449
GOTERM_BP_DIRECT	GO:0071277~cellular response to calcium ion	8	1.7094	0.000380483	NM_010234, NM_007908, NM_170673, NM_010591, NM_016677, NM_011175, NM_010592, NM_008416	450	88	29712	6.00242	0.640188	0.0601164	0.0594449
GOTERM_BP_DIRECT	GO:0045944~positive regulation of transcription by RNA polymerase II	36	7.69231	0.000619179	NM_021455, NM_001252458, NM_008714, NM_008416, NM_001163487, NM_001162950, NM_010234, NM_010710, NM_007556, NM_010755, NM_194350, NM_019980, NM_019963, NM_001077696, NM_016851, NM_010591, NM_001168346, NM_010592, NM_007557, NM_001253695, NM_007913, NM_010500, NM_007585, NM_010423, NM_001177945, NM_008055, NM_009569, NM_010422, NM_145434, NM_145973, NM_010464, NM_026880, NM_178076, NM_145857, NM_0…	450	1284	29712	1.85121	0.81055	0.0923953	0.0913633
GOTERM_BP_DIRECT	GO:0070374~positive regulation of ERK1 and ERK2 cascade	12	2.5641	0.000841106	NM_008860, NM_008011, NM_011057, NM_008512, NM_009630, NM_009696, NM_001122954, NM_001252458, NM_010591, NM_008714, NM_028263, NM_145857	450	231	29712	3.42996	0.895666	0.106353	0.105166
GOTERM_BP_DIRECT	GO:0006096~glycolytic process	6	1.28205	0.000850414	NM_001146100, NM_018870, NM_001303423, NM_008828, NM_001163487, NM_008826	450	49	29712	8.0849	0.898245	0.106353	0.105166
GOTERM_BP_DIRECT	GO:0008306~associative learning	6	1.28205	0.000850414	NM_021423, NM_011175, NM_145495, NM_001029936, NM_016789, NM_007570	450	49	29712	8.0849	0.898245	0.106353	0.105166
GOTERM_BP_DIRECT	GO:0006629~lipid metabolic process	12	2.5641	0.000871101	NM_145447, NM_010421, NM_025569, NM_025874, NM_026436, NM_009696, NM_010145, NM_001162946, NM_008669, NM_019811, NM_001025310, NM_201352	450	232	29712	3.41517	0.903749	0.106353	0.105166
GOTERM_BP_DIRECT	GO:0007155~cell adhesion	19	4.05983	0.00113048	NM_001085508, NM_177129, NM_016685, NM_001252458, NM_013591, NM_207298, NM_001164564, NM_009902, NM_009903, NM_001109750, NM_007585, NM_010575, NM_001045489, NM_013610, NM_001205234, NM_024263, NM_001040403, NM_008483, NM_015734	450	523	29712	2.39867	0.952079	0.132021	0.130546
GOTERM_BP_DIRECT	GO:0046320~regulation of fatty acid oxidation	3	0.641026	0.00133991	NM_013743, NM_010174, NM_019966	450	4	29712	49.52	0.972715	0.148849	0.147187
GOTERM_BP_DIRECT	GO:0001568~blood vessel development	7	1.49573	0.00143812	NM_177322, NM_010423, NM_008055, NM_011057, NM_007856, NM_015734, NM_001164564	450	81	29712	5.70601	0.979049	0.148849	0.147187
GOTERM_BP_DIRECT	GO:0006749~glutathione metabolic process	6	1.28205	0.00144083	NM_010358, NM_153122, NM_010361, NM_133994, NM_026672, NM_008184	450	55	29712	7.20291	0.979201	0.148849	0.147187
GOTERM_BP_DIRECT	GO:0001889~liver development	8	1.7094	0.00151448	NM_133768, NM_007670, NM_001162493, NM_010591, NM_008714, NM_016677, NM_013792, NM_010515	450	111	29712	4.75868	0.982939	0.150663	0.14898
GOTERM_BP_DIRECT	GO:0009749~response to glucose	7	1.49573	0.00163093	NM_021455, NM_175454, NM_008439, NM_001293631, NM_008826, NM_007913, NM_194350	450	83	29712	5.56851	0.987528	0.156453	0.154705
GOTERM_BP_DIRECT	GO:0030182~neuron differentiation	12	2.5641	0.00174594	NM_010710, NM_010234, NM_007556, NM_177129, NM_001077696, NM_008714, NM_019944, NM_007570, NM_009526, NM_029083, NM_201352, NM_027195	450	253	29712	3.1317	0.990847	0.16171	0.159904
GOTERM_BP_DIRECT	GO:0045807~positive regulation of endocytosis	5	1.06838	0.00185961	NM_007908, NM_001083334, NM_008512, NM_009696, NM_008027	450	35	29712	9.43238	0.993259	0.163323	0.161499
GOTERM_BP_DIRECT	GO:0007165~signal transduction	27	5.76923	0.00202863	NM_177068, NM_027897, NM_175445, NM_145495, NM_173402, NM_001252453, NM_172854, NM_009526, NM_022327, NM_001163465, NM_001290299, NM_144797, NM_008681, NM_001174107, NM_133955, NM_175279, NM_001252547, NM_023224, NM_001289670, NM_146030, NM_153800, NM_146008, NM_009101, NM_001205234, NM_021391, NM_008175, NM_145857	450	925	29712	1.92726	0.995723	0.163323	0.161499
GOTERM_BP_DIRECT	GO:0045893~positive regulation of DNA-templated transcription	24	5.12821	0.00202931	NM_026505, NM_019563, NM_021455, NM_021457, NM_016851, NM_010591, NM_008714, NM_007557, NM_009526, NM_007913, NM_010710, NM_010234, NM_008055, NM_145434, NM_011057, NM_133350, NM_010464, NM_009696, NM_019811, NM_001177464, NM_178110, NM_194350, NM_027195, NM_010921	450	782	29712	2.02639	0.995731	0.163323	0.161499
GOTERM_BP_DIRECT	GO:0005975~carbohydrate metabolic process	8	1.7094	0.00204785	NM_010421, NM_010422, NM_016720, NM_008669, NM_001085515, NM_028132, NM_175380, NM_029031	450	117	29712	4.51464	0.995938	0.163323	0.161499
GOTERM_BP_DIRECT	GO:0019915~lipid storage	5	1.06838	0.00206738	NM_010421, NM_010422, NM_025874, NM_010299, NM_025836	450	36	29712	9.17037	0.996146	0.163323	0.161499
GOTERM_BP_DIRECT	GO:1903307~positive regulation of regulated secretory pathway	3	0.641026	0.00221084	NM_031874, NM_001009573, NM_001166399	450	5	29712	39.616	0.997381	0.164953	0.163111
GOTERM_BP_DIRECT	GO:0072656~maintenance of protein location in mitochondrion	3	0.641026	0.00221084	NM_009775, NM_001146100, NM_026880	450	5	29712	39.616	0.997381	0.164953	0.163111
GOTERM_BP_DIRECT	GO:0048812~neuron projection morphogenesis	7	1.49573	0.00232827	NM_175521, NM_009630, NM_001199685, NM_001252200, NM_007557, NM_019944, NM_013492	450	89	29712	5.19311	0.998091	0.167652	0.16578
GOTERM_BP_DIRECT	GO:0050821~protein stabilization	11	2.35043	0.00237185	NM_013863, NM_198092, NM_023224, NM_008027, NM_175445, NM_001040403, NM_009295, NM_026880, NM_023065, NM_013492, NM_008175	450	225	29712	3.22797	0.998302	0.167652	0.16578
GOTERM_BP_DIRECT	GO:0035556~intracellular signal transduction	16	3.4188	0.00265375	NM_027419, NM_177782, NM_001252458, NM_172279, NM_001252200, NM_008860, NM_011057, NM_011894, NM_008027, NM_009895, NM_021391, NM_026880, NM_010019, NM_029083, NM_178076, NM_145857	450	432	29712	2.44543	0.999205	0.182768	0.180727
GOTERM_BP_DIRECT	GO:0003151~outflow tract morphogenesis	6	1.28205	0.00323364	NM_010423, NM_009569, NM_021457, NM_026376, NM_010591, NM_008714	450	66	29712	6.00242	0.999833	0.215084	0.212682
GOTERM_BP_DIRECT	GO:0097113~AMPA glutamate receptor clustering	3	0.641026	0.00328312	NM_021423, NM_007864, NM_009696	450	6	29712	33.0133	0.999854	0.215084	0.212682
GOTERM_BP_DIRECT	GO:0030036~actin cytoskeleton organization	11	2.35043	0.00365002	NM_133955, NM_009898, NM_181404, NM_013456, NM_174850, NM_001206367, NM_011057, NM_001029936, NM_198113, NM_001282021, NM_009902	450	239	29712	3.03888	0.999946	0.219682	0.217228
GOTERM_BP_DIRECT	GO:0006915~apoptotic process	19	4.05983	0.00365518	NM_175684, NM_025347, NM_016685, NM_029777, NM_010591, NM_146057, NM_008714, NM_133234, NM_022327, NM_001162950, NM_029770, NM_138313, NM_013807, NM_010129, NM_010019, NM_029083, NM_001174107, NM_010921, NM_011625	450	583	29712	2.15181	0.999946	0.219682	0.217228
GOTERM_BP_DIRECT	GO:2001235~positive regulation of apoptotic signaling pathway	5	1.06838	0.00365886	NM_138313, NM_009630, NM_001168346, NM_001042558, NM_010921	450	42	29712	7.86032	0.999947	0.219682	0.217228
GOTERM_BP_DIRECT	GO:0002931~response to ischemia	6	1.28205	0.00368044	NM_007908, NM_001146100, NM_026880, NM_019966, NM_148946, NM_007913	450	68	29712	5.82588	0.99995	0.219682	0.217228
GOTERM_BP_DIRECT	GO:0007626~locomotory behavior	8	1.7094	0.00385325	NM_133768, NM_021423, NM_010421, NM_010422, NM_007864, NM_009630, NM_013792, NM_001113384	450	131	29712	4.03216	0.999969	0.224996	0.222483
GOTERM_BP_DIRECT	GO:0030203~glycosaminoglycan metabolic process	3	0.641026	0.0045505	NM_010421, NM_010422, NM_013792	450	7	29712	28.2971	0.999995	0.260056	0.257151
GOTERM_BP_DIRECT	GO:0035641~locomotory exploration behavior	4	0.854701	0.00484894	NM_021423, NM_007864, NM_009696, NM_008175	450	23	29712	11.4829	0.999998	0.265801	0.262832
GOTERM_BP_DIRECT	GO:0046835~carbohydrate phosphorylation	4	0.854701	0.00484894	NM_172283, NM_001146100, NM_008439, NM_001163487	450	23	29712	11.4829	0.999998	0.265801	0.262832
GOTERM_BP_DIRECT	GO:0061351~neural precursor cell proliferation	5	1.06838	0.00508811	NM_021423, NM_001081156, NM_145973, NM_007570, NM_008175	450	46	29712	7.17681	0.999999	0.273333	0.270281
GOTERM_BP_DIRECT	GO:0090090~negative regulation of canonical Wnt signaling pathway	8	1.7094	0.00574424	NM_001081655, NM_027280, NM_021457, NM_027426, NM_009696, NM_008714, NM_015789, NM_007913	450	141	29712	3.74619	1	0.293553	0.290274
GOTERM_BP_DIRECT	GO:0015889~cobalamin transport	3	0.641026	0.00600685	NM_015749, NM_008992, NM_033603	450	8	29712	24.76	1	0.293553	0.290274
GOTERM_BP_DIRECT	GO:0006707~cholesterol catabolic process	3	0.641026	0.00600685	NM_010010, NM_009696, NM_001205082	450	8	29712	24.76	1	0.293553	0.290274
GOTERM_BP_DIRECT	GO:0072655~establishment of protein localization to mitochondrion	3	0.641026	0.00600685	NM_009775, NM_001146100, NM_026880	450	8	29712	24.76	1	0.293553	0.290274
GOTERM_BP_DIRECT	GO:0001666~response to hypoxia	10	2.13675	0.00601095	NM_008872, NM_008055, NM_009794, NM_019488, NM_011122, NM_029083, NM_001042558, NM_009902, NM_007913, NM_001162950	450	217	29712	3.0427	1	0.293553	0.290274
GOTERM_BP_DIRECT	GO:0001938~positive regulation of endothelial cell proliferation	6	1.28205	0.00695647	NM_007556, NM_011057, NM_001252458, NM_010591, NM_001164564, NM_027196	450	79	29712	5.01468	1	0.333662	0.329936
GOTERM_BP_DIRECT	GO:0001822~kidney development	9	1.92308	0.00712859	NM_177322, NM_153533, NM_007556, NM_001162493, NM_026376, NM_007557, NM_181072, NM_001042558, NM_001163465	450	184	29712	3.22957	1	0.335919	0.332167
GOTERM_BP_DIRECT	GO:0016188~synaptic vesicle maturation	3	0.641026	0.00764621	NM_007864, NM_009295, NM_001166399	450	9	29712	22.0089	1	0.354099	0.350144
GOTERM_BP_DIRECT	GO:0030335~positive regulation of cell migration	11	2.35043	0.00800448	NM_177782, NM_008055, NM_001101502, NM_011057, NM_008714, NM_001081241, NM_001252200, NM_008175, NM_001126047, NM_009902, NM_009903	450	268	29712	2.71005	1	0.358151	0.35415
GOTERM_BP_DIRECT	GO:0010629~negative regulation of gene expression	14	2.99145	0.00802171	NM_001110311, NM_001077696, NM_001162946, NM_011175, NM_008714, NM_009902, NM_010423, NM_008011, NM_011057, NM_008512, NM_009696, NM_001040403, NM_026880, NM_010921	450	398	29712	2.32255	1	0.358151	0.35415
GOTERM_BP_DIRECT	GO:0072593~reactive oxygen species metabolic process	5	1.06838	0.00840772	NM_025912, NM_177782, NM_013743, NM_011057, NM_029083	450	53	29712	6.22893	1	0.358151	0.35415
GOTERM_BP_DIRECT	GO:0006094~gluconeogenesis	5	1.06838	0.00840772	NM_018870, NM_001162946, NM_001303423, NM_008828, NM_001293631	450	53	29712	6.22893	1	0.358151	0.35415
GOTERM_BP_DIRECT	GO:0006874~intracellular calcium ion homeostasis	7	1.49573	0.00847797	NM_010422, NM_009287, NM_027974, NM_009696, NM_133221, NM_001293631, NM_148946	450	116	29712	3.98437	1	0.358151	0.35415
GOTERM_BP_DIRECT	GO:0016477~cell migration	12	2.5641	0.00853375	NM_026505, NM_008860, NM_009898, NM_009101, NM_011521, NM_008011, NM_010143, NM_027514, NM_011057, NM_008483, NM_015734, NM_172747	450	313	29712	2.53137	1	0.358151	0.35415
GOTERM_BP_DIRECT	GO:0007274~neuromuscular synaptic transmission	4	0.854701	0.00935826	NM_175684, NM_009295, NM_176844, NM_001166399	450	29	29712	9.10713	1	0.361857	0.357816
GOTERM_BP_DIRECT	GO:0042982~amyloid precursor protein metabolic process	3	0.641026	0.00946273	NM_145554, NM_009696, NM_013792	450	10	29712	19.808	1	0.361857	0.357816
GOTERM_BP_DIRECT	GO:0030388~fructose 1,6-bisphosphate metabolic process	3	0.641026	0.00946273	NM_001303423, NM_001163487, NM_008826	450	10	29712	19.808	1	0.361857	0.357816
GOTERM_BP_DIRECT	GO:0070837~dehydroascorbic acid transport	3	0.641026	0.00946273	NM_011401, NM_009204, NM_019488	450	10	29712	19.808	1	0.361857	0.357816
GOTERM_BP_DIRECT	GO:0006013~mannose metabolic process	3	0.641026	0.00946273	NM_010764, NM_001146100, NM_207237	450	10	29712	19.808	1	0.361857	0.357816
GOTERM_BP_DIRECT	GO:0045743~positive regulation of fibroblast growth factor receptor signaling pathway	3	0.641026	0.00946273	NM_011057, NM_001252458, NM_028263	450	10	29712	19.808	1	0.361857	0.357816
GOTERM_BP_DIRECT	GO:0030178~negative regulation of Wnt signaling pathway	5	1.06838	0.00956511	NM_001081655, NM_027280, NM_008512, NM_001168346, NM_172448	450	55	29712	6.00242	1	0.361857	0.357816
GOTERM_BP_DIRECT	GO:0007611~learning or memory	6	1.28205	0.00987145	NM_010764, NM_021423, NM_010299, NM_009204, NM_148946, NM_007913	450	86	29712	4.60651	1	0.36826	0.364147
GOTERM_BP_DIRECT	GO:0007399~nervous system development	12	2.5641	0.0102206	NM_010710, NM_010234, NM_010143, NM_007864, NM_175279, NM_001205234, NM_001077696, NM_172279, NM_007866, NM_010757, NM_153789, NM_001126047	450	321	29712	2.46829	1	0.375563	0.371368
GOTERM_BP_DIRECT	GO:0009966~regulation of signal transduction	6	1.28205	0.0103469	NM_027419, NM_016677, NM_001252200, NM_001276358, NM_027373, NM_145857	450	87	29712	4.55356	1	0.375563	0.371368
GOTERM_BP_DIRECT	GO:0035914~skeletal muscle cell differentiation	5	1.06838	0.0108213	NM_010234, NM_008714, NM_007570, NM_010755, NM_007913	450	57	29712	5.79181	1	0.387548	0.383219
GOTERM_BP_DIRECT	GO:0050768~negative regulation of neurogenesis	4	0.854701	0.0112595	NM_010710, NM_008714, NM_007866, NM_007557	450	31	29712	8.51957	1	0.397935	0.393491
GOTERM_BP_DIRECT	GO:0045603~positive regulation of endothelial cell differentiation	3	0.641026	0.0114507	NM_007556, NM_008714, NM_007569	450	11	29712	18.0073	1	0.399437	0.394975
GOTERM_BP_DIRECT	GO:0034220~monoatomic ion transmembrane transport	6	1.28205	0.0118666	NM_011313, NM_053248, NM_178639, NM_176844, NM_001276358, NM_053197	450	90	29712	4.40178	1	0.408638	0.404074
GOTERM_BP_DIRECT	GO:2000179~positive regulation of neural precursor cell proliferation	4	0.854701	0.0122874	NM_010710, NM_145973, NM_175279, NM_001077696	450	32	29712	8.25333	1	0.417771	0.413105
GOTERM_BP_DIRECT	GO:0044794~positive regulation by host of viral process	3	0.641026	0.0136046	NM_009696, NM_001162946, NM_010515	450	12	29712	16.5067	1	0.446851	0.441861
GOTERM_BP_DIRECT	GO:0030219~megakaryocyte differentiation	3	0.641026	0.0136046	NM_007670, NM_009569, NM_144923	450	12	29712	16.5067	1	0.446851	0.441861
GOTERM_BP_DIRECT	GO:0030199~collagen fibril organization	5	1.06838	0.0136418	NM_007585, NM_016685, NM_011122, NM_011030, NM_015734	450	61	29712	5.41202	1	0.446851	0.441861
GOTERM_BP_DIRECT	GO:0072659~protein localization to plasma membrane	8	1.7094	0.0151518	NM_007585, NM_008860, NM_008027, NM_001082483, NM_197996, NM_001040403, NM_009295, NM_026163	450	170	29712	3.10714	1	0.480676	0.475307
GOTERM_BP_DIRECT	GO:0042593~glucose homeostasis	8	1.7094	0.0151518	NM_021455, NM_013743, NM_008011, NM_009204, NM_133221, NM_001293631, NM_001163487, NM_133667	450	170	29712	3.10714	1	0.480676	0.475307
GOTERM_BP_DIRECT	GO:0007266~Rho protein signal transduction	5	1.06838	0.0152113	NM_177322, NM_133191, NM_001081047, NM_001081241, NM_178076	450	63	29712	5.24021	1	0.480676	0.475307
GOTERM_BP_DIRECT	GO:0010807~regulation of synaptic vesicle priming	3	0.641026	0.0159189	NM_009305, NM_009295, NM_001166399	450	13	29712	15.2369	1	0.483989	0.478583
GOTERM_BP_DIRECT	GO:0034620~cellular response to unfolded protein	3	0.641026	0.0159189	NM_013863, NM_029777, NM_030704	450	13	29712	15.2369	1	0.483989	0.478583
GOTERM_BP_DIRECT	GO:0007160~cell-matrix adhesion	6	1.28205	0.0159859	NM_007585, NM_001085508, NM_010575, NM_016919, NM_177129, NM_013591	450	97	29712	4.08412	1	0.483989	0.478583
GOTERM_BP_DIRECT	GO:0014823~response to activity	5	1.06838	0.0160369	NM_007585, NM_177322, NM_010234, NM_007556, NM_001077696	450	64	29712	5.15833	1	0.483989	0.478583
GOTERM_BP_DIRECT	GO:0009612~response to mechanical stimulus	5	1.06838	0.0177711	NM_008909, NM_001256115, NM_009794, NM_010591, NM_007570	450	66	29712	5.00202	1	0.51449	0.508744
GOTERM_BP_DIRECT	GO:0032092~positive regulation of protein binding	5	1.06838	0.0177711	NM_026505, NM_008512, NM_008027, NM_026376, NM_022327	450	66	29712	5.00202	1	0.51449	0.508744
GOTERM_BP_DIRECT	GO:0032091~negative regulation of protein binding	5	1.06838	0.0177711	NM_009897, NM_009569, NM_011057, NM_001168346, NM_022327	450	66	29712	5.00202	1	0.51449	0.508744
GOTERM_BP_DIRECT	GO:0070528~protein kinase C signaling	3	0.641026	0.0183883	NM_008860, NM_011057, NM_008027	450	14	29712	14.1486	1	0.51449	0.508744
GOTERM_BP_DIRECT	GO:1900271~regulation of long-term synaptic potentiation	3	0.641026	0.0183883	NM_021423, NM_010010, NM_001166399	450	14	29712	14.1486	1	0.51449	0.508744
GOTERM_BP_DIRECT	GO:0051122~hepoxilin biosynthetic process	3	0.641026	0.0183883	NM_010358, NM_026672, NM_008184	450	14	29712	14.1486	1	0.51449	0.508744
GOTERM_BP_DIRECT	GO:0098962~regulation of postsynaptic neurotransmitter receptor activity	3	0.641026	0.0183883	NM_001205234, NM_008714, NM_176844	450	14	29712	14.1486	1	0.51449	0.508744
GOTERM_BP_DIRECT	GO:0000122~negative regulation of transcription by RNA polymerase II	25	5.34188	0.0195496	NM_021455, NM_008714, NM_008239, NM_010753, NM_010479, NM_007556, NM_015786, NM_026495, NM_013807, NM_019944, NM_007570, NM_010757, NM_001083334, NM_198092, NM_001077696, NM_010591, NM_001168346, NM_010592, NM_001253695, NM_007913, NM_010423, NM_009569, NM_145434, NM_011498, NM_010921	450	1005	29712	1.64245	1	0.530131	0.52421
GOTERM_BP_DIRECT	GO:0050885~neuromuscular process controlling balance	5	1.06838	0.0196178	NM_021423, NM_010421, NM_010422, NM_007864, NM_010299	450	68	29712	4.8549	1	0.530131	0.52421
GOTERM_BP_DIRECT	GO:0051649~establishment of localization in cell	9	1.92308	0.0197368	NM_009898, NM_009287, NM_177129, NM_182993, NM_001009573, NM_009295, NM_001166399, NM_026880, NM_145857	450	221	29712	2.68887	1	0.530131	0.52421
GOTERM_BP_DIRECT	GO:0042981~regulation of apoptotic process	9	1.92308	0.0197368	NM_009696, NM_021429, NM_026880, NM_010515, NM_013492, NM_001042558, NM_145857, NM_007913, NM_011625	450	221	29712	2.68887	1	0.530131	0.52421
GOTERM_BP_DIRECT	GO:0032570~response to progesterone	4	0.854701	0.0209556	NM_009775, NM_010234, NM_001025245, NM_009903	450	39	29712	6.77197	1	0.536445	0.530454
GOTERM_BP_DIRECT	GO:0003181~atrioventricular valve morphogenesis	3	0.641026	0.0210077	NM_010423, NM_009569, NM_008714	450	15	29712	13.2053	1	0.536445	0.530454
GOTERM_BP_DIRECT	GO:0006002~fructose 6-phosphate metabolic process	3	0.641026	0.0210077	NM_001146100, NM_001163487, NM_008826	450	15	29712	13.2053	1	0.536445	0.530454
GOTERM_BP_DIRECT	GO:0048667~cell morphogenesis involved in neuron differentiation	3	0.641026	0.0210077	NM_010421, NM_019944, NM_001286006	450	15	29712	13.2053	1	0.536445	0.530454
GOTERM_BP_DIRECT	GO:0019076~viral release from host cell	3	0.641026	0.0210077	NM_026885, NM_001162946, NM_178110	450	15	29712	13.2053	1	0.536445	0.530454
GOTERM_BP_DIRECT	GO:0030324~lung development	7	1.49573	0.0211702	NM_007585, NM_145447, NM_008011, NM_007856, NM_008714, NM_001166399, NM_030209	450	142	29712	3.25484	1	0.536445	0.530454
GOTERM_BP_DIRECT	GO:0051899~membrane depolarization	4	0.854701	0.0224066	NM_008860, NM_009630, NM_010591, NM_176844	450	40	29712	6.60267	1	0.560816	0.554552
GOTERM_BP_DIRECT	GO:0051091~positive regulation of DNA-binding transcription factor activity	6	1.28205	0.0225495	NM_021457, NM_008055, NM_001077696, NM_001252458, NM_178110, NM_010921	450	106	29712	3.73736	1	0.560816	0.554552
GOTERM_BP_DIRECT	GO:0060411~cardiac septum morphogenesis	3	0.641026	0.0237719	NM_010423, NM_008714, NM_007557	450	16	29712	12.38	1	0.568366	0.562017
GOTERM_BP_DIRECT	GO:0008154~actin polymerization or depolymerization	3	0.641026	0.0237719	NM_001206367, NM_007599, NM_001282021, NM_001042534	450	16	29712	12.38	1	0.568366	0.562017
GOTERM_BP_DIRECT	GO:2001256~regulation of store-operated calcium entry	3	0.641026	0.0237719	NM_009287, NM_133221, NM_026432	450	16	29712	12.38	1	0.568366	0.562017
GOTERM_BP_DIRECT	GO:0060253~negative regulation of glial cell proliferation	3	0.641026	0.0237719	NM_009775, NM_007670, NM_008714	450	16	29712	12.38	1	0.568366	0.562017
GOTERM_BP_DIRECT	GO:0051881~regulation of mitochondrial membrane potential	4	0.854701	0.0239111	NM_009630, NM_175414, NM_026880, NM_001081162	450	41	29712	6.44163	1	0.568366	0.562017
GOTERM_BP_DIRECT	GO:0060041~retina development in camera-type eye	6	1.28205	0.0250735	NM_010710, NM_011057, NM_016677, NM_013792, NM_008175, NM_008483	450	109	29712	3.6345	1	0.590766	0.584168
GOTERM_BP_DIRECT	GO:0046777~protein autophosphorylation	7	1.49573	0.0260506	NM_007908, NM_008011, NM_010143, NM_001199685, NM_001252458, NM_007713, NM_001174107	450	149	29712	3.10192	1	0.608451	0.601655
GOTERM_BP_DIRECT	GO:0006897~endocytosis	8	1.7094	0.0264276	NM_133955, NM_009305, NM_008512, NM_177115, NM_008027, NM_145495, NM_181072, NM_025383	450	191	29712	2.76551	1	0.611935	0.6051
GOTERM_BP_DIRECT	GO:1904659~D-glucose transmembrane transport	3	0.641026	0.026676	NM_011401, NM_009204, NM_019488	450	17	29712	11.6518	1	0.612409	0.605569
GOTERM_BP_DIRECT	GO:0050873~brown fat cell differentiation	4	0.854701	0.0270802	NM_144797, NM_009204, NM_010174, NM_001177464	450	43	29712	6.14202	1	0.616418	0.609533
GOTERM_BP_DIRECT	GO:0006816~calcium ion transport	6	1.28205	0.0277718	NM_009898, NM_080553, NM_009287, NM_133221, NM_026432, NM_175130	450	112	29712	3.53714	1	0.62685	0.619848
GOTERM_BP_DIRECT	GO:0001570~vasculogenesis	5	1.06838	0.0281608	NM_010423, NM_008055, NM_008416, NM_181072, NM_001164564	450	76	29712	4.34386	1	0.630333	0.623292
GOTERM_BP_DIRECT	GO:0032496~response to lipopolysaccharide	8	1.7094	0.028577	NM_009852, NM_010234, NM_019980, NM_001083334, NM_010591, NM_008714, NM_013792, NM_145857	450	194	29712	2.72275	1	0.634363	0.627278
GOTERM_BP_DIRECT	GO:0003094~glomerular filtration	3	0.641026	0.0297152	NM_027897, NM_181072, NM_001163465	450	18	29712	11.0044	1	0.644546	0.637347
GOTERM_BP_DIRECT	GO:0071506~cellular response to mycophenolic acid	2	0.42735	0.0299956	NM_011057, NM_007913	450	2	29712	66.0267	1	0.644546	0.637347
GOTERM_BP_DIRECT	GO:1905602~positive regulation of receptor-mediated endocytosis involved in cholesterol transport	2	0.42735	0.0299956	NM_007585, NM_145554	450	2	29712	66.0267	1	0.644546	0.637347
GOTERM_BP_DIRECT	GO:1902998~positive regulation of neurofibrillary tangle assembly	2	0.42735	0.0299956	NM_009696, NM_013492	450	2	29712	66.0267	1	0.644546	0.637347
GOTERM_BP_DIRECT	GO:0030534~adult behavior	4	0.854701	0.0304619	NM_021423, NM_001205234, NM_013792, NM_028263	450	45	29712	5.86904	1	0.649371	0.642118
GOTERM_BP_DIRECT	GO:0006366~transcription by RNA polymerase II	9	1.92308	0.0308516	NM_010234, NM_001177945, NM_145973, NM_010591, NM_008714, NM_001168346, NM_010592, NM_008416, NM_001162950	450	241	29712	2.46573	1	0.652499	0.645211
GOTERM_BP_DIRECT	GO:1904707~positive regulation of vascular associated smooth muscle cell proliferation	4	0.854701	0.0322322	NM_177322, NM_011057, NM_145554, NM_010591	450	46	29712	5.74145	1	0.669155	0.661681
GOTERM_BP_DIRECT	GO:0009791~post-embryonic development	6	1.28205	0.0326652	NM_133768, NM_175443, NM_007856, NM_001166399, NM_019944, NM_010515	450	117	29712	3.38598	1	0.669155	0.661681
GOTERM_BP_DIRECT	GO:0010812~negative regulation of cell-substrate adhesion	3	0.641026	0.0328847	NM_008055, NM_008512, NM_008714	450	19	29712	10.4253	1	0.669155	0.661681
GOTERM_BP_DIRECT	GO:0002076~osteoblast development	3	0.641026	0.0328847	NM_010423, NM_001077696, NM_010592	450	19	29712	10.4253	1	0.669155	0.661681
GOTERM_BP_DIRECT	GO:0023051~regulation of signaling	3	0.641026	0.0328847	NM_009630, NM_023224, NM_001252200	450	19	29712	10.4253	1	0.669155	0.661681
GOTERM_BP_DIRECT	GO:0045669~positive regulation of osteoblast differentiation	5	1.06838	0.0331432	NM_010423, NM_021457, NM_007556, NM_010592, NM_007557	450	80	29712	4.12667	1	0.669343	0.661867
GOTERM_BP_DIRECT	GO:0050767~regulation of neurogenesis	4	0.854701	0.0340551	NM_007585, NM_010423, NM_011498, NM_008714	450	47	29712	5.61929	1	0.682627	0.675003
GOTERM_BP_DIRECT	GO:0045665~negative regulation of neuron differentiation	5	1.06838	0.035815	NM_010423, NM_177129, NM_008714, NM_007557, NM_027195	450	82	29712	4.02602	1	0.684509	0.676864
GOTERM_BP_DIRECT	GO:0007200~phospholipase C-activating G protein-coupled receptor signaling pathway	6	1.28205	0.0358434	NM_177366, NM_177322, NM_009287, NM_008512, NM_009630, NM_001252458	450	120	29712	3.30133	1	0.684509	0.676864
GOTERM_BP_DIRECT	GO:0045766~positive regulation of angiogenesis	7	1.49573	0.0360516	NM_177322, NM_009101, NM_013610, NM_009287, NM_001252458, NM_007569, NM_008175	450	161	29712	2.87072	1	0.684509	0.676864
GOTERM_BP_DIRECT	GO:0035994~response to muscle stretch	3	0.641026	0.03618	NM_010234, NM_001206367, NM_010591	450	20	29712	9.904	1	0.684509	0.676864
GOTERM_BP_DIRECT	GO:1902430~negative regulation of amyloid-beta formation	3	0.641026	0.03618	NM_001083334, NM_009696, NM_013492	450	20	29712	9.904	1	0.684509	0.676864
GOTERM_BP_DIRECT	GO:0030031~cell projection assembly	3	0.641026	0.03618	NM_001206367, NM_011057, NM_007599, NM_001042534	450	20	29712	9.904	1	0.684509	0.676864
GOTERM_BP_DIRECT	GO:0071625~vocalization behavior	3	0.641026	0.03618	NM_021423, NM_007864, NM_001205234	450	20	29712	9.904	1	0.684509	0.676864
GOTERM_BP_DIRECT	GO:0006468~protein phosphorylation	11	2.35043	0.0361878	NM_008860, NM_009177, NM_011057, NM_001199685, NM_001252458, NM_172279, NM_007713, NM_001252200, NM_026880, NM_010019, NM_001174107	450	342	29712	2.12366	1	0.684509	0.676864
GOTERM_BP_DIRECT	GO:0007267~cell-cell signaling	5	1.06838	0.0371962	NM_021457, NM_007857, NM_009526, NM_026163, NM_028263	450	83	29712	3.97751	1	0.698665	0.690861
GOTERM_BP_DIRECT	GO:0060412~ventricular septum morphogenesis	4	0.854701	0.0378578	NM_010423, NM_009569, NM_021457, NM_008714	450	49	29712	5.38993	1	0.706154	0.698267
GOTERM_BP_DIRECT	GO:0000165~MAPK cascade	6	1.28205	0.0392057	NM_021423, NM_001199685, NM_001252200, NM_001025245, NM_001174107, NM_145857	450	123	29712	3.22081	1	0.713349	0.705382
GOTERM_BP_DIRECT	GO:0043085~positive regulation of catalytic activity	3	0.641026	0.0395964	NM_008011, NM_007569, NM_001293631	450	21	29712	9.43238	1	0.713349	0.705382
GOTERM_BP_DIRECT	GO:0060997~dendritic spine morphogenesis	3	0.641026	0.0395964	NM_021423, NM_010143, NM_007864	450	21	29712	9.43238	1	0.713349	0.705382
GOTERM_BP_DIRECT	GO:0007271~synaptic transmission, cholinergic	3	0.641026	0.0395964	NM_009630, NM_176844, NM_011838	450	21	29712	9.43238	1	0.713349	0.705382
GOTERM_BP_DIRECT	GO:0048172~regulation of short-term neuronal synaptic plasticity	3	0.641026	0.0395964	NM_009305, NM_001166399, NM_148946	450	21	29712	9.43238	1	0.713349	0.705382
GOTERM_BP_DIRECT	GO:0046627~negative regulation of insulin receptor signaling pathway	4	0.854701	0.0398371	NM_008860, NM_153533, NM_181404, NM_144923	450	50	29712	5.28213	1	0.713349	0.705382
GOTERM_BP_DIRECT	GO:0034446~substrate adhesion-dependent cell spreading	4	0.854701	0.0418678	NM_008055, NM_174850, NM_010143, NM_008483	450	51	29712	5.17856	1	0.744747	0.736429
GOTERM_BP_DIRECT	GO:0018125~peptidyl-cysteine methylation	2	0.42735	0.0446551	NM_031874, NM_023537	450	3	29712	44.0178	1	0.763971	0.755438
GOTERM_BP_DIRECT	GO:0051043~regulation of membrane protein ectodomain proteolysis	2	0.42735	0.0446551	NM_028841, NM_197996	450	3	29712	44.0178	1	0.763971	0.755438
GOTERM_BP_DIRECT	GO:1905581~positive regulation of low-density lipoprotein particle clearance	2	0.42735	0.0446551	NM_007585, NM_145554	450	3	29712	44.0178	1	0.763971	0.755438
GOTERM_BP_DIRECT	GO:0034447~very-low-density lipoprotein particle clearance	2	0.42735	0.0446551	NM_009696, NM_001110009	450	3	29712	44.0178	1	0.763971	0.755438
GOTERM_BP_DIRECT	GO:1900221~regulation of amyloid-beta clearance	2	0.42735	0.0446551	NM_009696, NM_013492	450	3	29712	44.0178	1	0.763971	0.755438
GOTERM_BP_DIRECT	GO:1905036~positive regulation of antifungal innate immune response	2	0.42735	0.0446551	NM_001122954, NM_178110	450	3	29712	44.0178	1	0.763971	0.755438
GOTERM_BP_DIRECT	GO:0001501~skeletal system development	6	1.28205	0.0452235	NM_010588, NM_010421, NM_010422, NM_016685, NM_175445, NM_007866	450	128	29712	3.095	1	0.768799	0.760213
GOTERM_BP_DIRECT	GO:0010718~positive regulation of epithelial to mesenchymal transition	4	0.854701	0.0460821	NM_026505, NM_001101502, NM_008714, NM_007557	450	53	29712	4.98314	1	0.778468	0.769773
GOTERM_BP_DIRECT	GO:0051402~neuron apoptotic process	6	1.28205	0.0464895	NM_177322, NM_009898, NM_027426, NM_001168346, NM_009295, NM_001042558	450	129	29712	3.07101	1	0.780443	0.771726
GOTERM_BP_DIRECT	GO:0043066~negative regulation of apoptotic process	17	3.63248	0.047962	NM_007908, NM_016685, NM_029777, NM_010591, NM_001252200, NM_175307, NM_013492, NM_008860, NM_009897, NM_001177945, NM_001146100, NM_011401, NM_013863, NM_008512, NM_026880, NM_013807, NM_007570	450	666	29712	1.68537	1	0.800161	0.791224
GOTERM_BP_DIRECT	GO:0007040~lysosome organization	4	0.854701	0.0482649	NM_010421, NM_010422, NM_013792, NM_008175	450	54	29712	4.89086	1	0.800243	0.791306
GOTERM_BP_DIRECT	GO:0007219~Notch signaling pathway	6	1.28205	0.0490843	NM_010588, NM_010423, NM_018870, NM_008714, NM_007866, NM_201352	450	131	29712	3.02412	1	0.808838	0.799804
