# Supplementary material for: Naïve pluripotency and genomic stability are coordinated in embryonic stem cells by a novel pluripotency regulator ZFP998
Source: Nucleic Acids Res. 2026 May 27;54(10):gkag546. doi: 10.1093/nar/gkag546 (PMC13213254; doi:10.1093/nar/gkag546)
Supplement: gkag546_Supplemental_Files [file gkag546_supplemental_files.zip › Supplymental Data S12.Zfp998-rPSC and Klf4-rPSC have similar expression pattern of DDR and stem cell maintenance genes.xlsx]

## Sheet: Sheet1
Gene expression of reprogrammed pluripotent stem cell (rPSC) samples
Transcript_id	Gene_id	ESC_R1	ESC_R2	klf4_rPSC_R1	klf4_rPSC_R2	Zfp998_rPSC_R1	Zfp998_rPSC_R2	EpiSC_R1	EpiSC_R2
NM_001001130	Zfp85	2.20224	2.07009	3.6125	4.3393	2.34759	2.17723	1.78916	2.36095
NM_001001144	Scap	7.3147	6.65242	7.85839	6.35871	5.99181	8.72247	1.82066	5.38534
NM_001001152	Zfp458	0.275691	0.0983613	0.814252	0.957358	1.15389	0.717849	0.293111	0.265961
NM_001001160	Fbxo41	6.56e-06	7.37e-10	9.37e-06	5.18e-25	2.96e-05	0.314499	0.266964	4.84e-09
NM_001001176	Taf9b	0.000254761	0.000269288	0.133049	0.087052	5.44e-06	2.47e-06	0.000262641	0.000290609
NM_001001177	BC051142	0.0272324	5.67e-06	0	2.7e-06	5.75e-08	0	0.116679	0.246849
NM_001001178	Ccdc148	0	0.0402791	0	0.0109814	0	0.0101752	0.0559571	0.0444288
NM_001001179	BC048546	0	0	0.00789771	0	0	0.00767678	0	0
NM_001001180	Zfp941	3.64446	3.85835	3.12794	4.74013	1.976	2.18964	4.07848	3.65992
NM_001001181	BC031181	54.9835	57.175	36.1638	46.9856	35.3844	42.0366	56.4056	60.7478
NM_001001182	Baz2b	3.87047	2.96856	4.52248	4.31593	3.75381	3.32487	2.855	3.40404
NM_001001183	Tmem204	0.176516	0.0589888	0.024159	0.051147	0.0481046	0.190399	0.0631018	0.100112
NM_001001184	Primpol	3.94891	3.76107	3.35951	5.47953	3.70461	3.55256	9.60716	10.1426
NM_001001185	BC048507	0	0.122612	0.288492	0	0	0	0	0
NM_001001186	Zfp456	0.558936	0.666256	2.14886	1.92929	1.83214	1.36412	0.414249	0.521493
NM_001001187	Zfp738	2.39355	1.99318	5.04066	5.07156	6.69864	3.63273	1.59546	1.82775
NM_001001295	Dis3l	7.5817	6.87035	6.55432	5.5789	8.24947	6.84225	3.91513	5.18556
NM_001001297	Thnsl1	0.0500929	0.0859393	0.192302	0.130978	4e-07	0.0380225	0.19981	0.437771
NM_001001309	Itga8	0.072408	0.0825202	0.126367	0.172336	0.0690246	0.0981391	0.528651	0.514664
NM_001001319	Pramel4	0	0	0	0.00886311	0	0	0	0
NM_001001320	Tbx10	0.058877	0	0.0241761	0	0	0	0	0
NM_001001321	Slc35d2	1.8804	2.57036	1.69936	2.98229	1.49466	1.77062	0	0
NM_001001322	Adamts13	0	0	0	0	0	0	0	0
NM_001001326	St5	6.34397	4.36162	3.60433	3.24451	5.19054	5.53327	4.04913	4.25098
NM_001001327	Vkorc1l1	2.12889	1.19625	0.368891	1.14906	1.22898	2.11905	0.991156	2.74791
NM_001001332	BC117090	0	0	0	0	0	0	0	0
NM_001001333	Hexdc	2.49862	3.25073	0.816079	0.932926	0.650743	1.36295	1.32537	0.781331
NM_001001334	Spag6l	0	0	0	0	0	0	0	0
NM_001001335	Plekha8	0.000152036	6.99e-05	2.05e-05	6.36e-05	1.87e-05	1.18e-05	0.565244	0.000163602
NM_001001444	Defb29	0	0	0	0	0	0	0	0
NM_001001445	Trpv1	0.0133729	0	0.0106179	0.0223257	0	0.0103439	0	0
NM_001001446	Cyp2c44	0.131008	0.105434	0.192332	0.203306	0.382759	0.315061	0.0560999	0.148363
NM_001001447	Zscan22	0.672388	0.715229	0.431174	0.3879	5.43e-05	0.28221	0.000460513	0.000267875
NM_001001449	AF067063	0.0722233	0	0.652772	2.32884	0.326805	0.399464	0	0
NM_001001450	Ssxb2	0	0	0	0	0	0	0	0
NM_001001451	Tas2r138	0	0	0	0	0	0	0	0
NM_001001452	Tas2r143	0	0	0	0	0	0	0.0798928	0.168576
NM_001001453	Tas2r144	0	0	0	0	0	0	0	0
NM_001001454	Ttyh1	5.19e-17	2.86e-17	0.0452232	0.0653392	2.08e-06	9.29e-06	0.345794	0.160862
NM_001001488	Atp8b1	0.0143741	0	0.0338065	0.053179	0.0279759	0.0328001	0.0152267	0.0403125
NM_001001489	BC021785	0	0	0	0	0	0	0	0
NM_001001490	Oxgr1	0	0	0.0304833	0.0213604	0.03029	0.0296856	0	0
NM_001001491	Tpm4	67.2599	59.5886	32.4846	38.8749	31.8072	35.172	192.885	197.664
NM_001001492	Lca5l	0.0458918	0.124547	0.0365828	0.0513214	0.0242407	0.0713699	0.0162775	0.0344598
NM_001001493	Wdr83os	57.8558	52.3294	32.5526	35.0776	26.8368	43.324	36.7262	36.4708
NM_001001495	Tnip3	0	0.0129378	0	0	0	0	0	0
NM_001001496	Gja6	0.0254063	0.0255794	0.0206862	0.0874355	0	0.101601	0.353422	0.316367
NM_001001559	Usp17ld	0.243424	0.324354	1.65626	2.77168	0.725537	0.887316	0	0
NM_001001565	Chpf	0.995805	1.24646	1.87721	1.36734	1.21001	1.70832	2.72006	2.61465
NM_001001566	Chpf	8.33879	7.99861	20.0744	17.1318	18.3747	21.6926	12.6678	15.1568
NM_001001602	Dab2ip	2.65e-06	3.57e-10	0.936388	0.748321	0.407086	0.00013956	2.83e-06	0.145885
NM_001001650	Prss48	0.0655	0	0.0582795	0.0627782	0.116595	0	0	0
NM_001001714	Sohlh1	0.218415	0.215725	0.110999	0	0.147607	0.0368419	0	0
NM_001001735	Whsc1l1	2.75506	3.50166	2.9329	1.46304	3.14999	1.89456	2.29628	2.51243
NM_001001737	Zfp950	0.338298	0.256033	0.204524	0.577089	0.211994	0.0819785	0.761103	0.72731
NM_001001738	Itprip	1.09114	1.17186	1.13674	1.18417	0.469797	0.989351	4.31399	4.18174
NM_001001792	Zfp239	0.67628	1.21647	0.64165	1.29412	0.484954	0.674347	0.861978	2.5706
NM_001001796	Prrxl1	0	0	0	0	0	0	0	0
NM_001001798	Atp11c	0.850038	1.91986	0.940501	0.794858	0.600595	0.485395	2.63e-05	0.417742
NM_001001803	Spink7	0	0	0	0	0	0	0	0
NM_001001804	Ephx4	0.809427	0.26613	0.152785	0.366502	0.228609	0.266501	0.875669	0.873937
NM_001001805	Olfr576	0	0	0	0	0	0	0	0
NM_001001806	Zfp36l2	17.6726	15.6763	17.645	11.581	23.5118	23.0632	17.5589	18.6034
NM_001001807	Olfr279	0	0	0	0	0	0	0	0
NM_001001808	Olfr221	0	0	0	0	0	0	0	0.154394
NM_001001809	Olfr218	0	0	0	0	0	0	0	0
NM_001001810	Olfr1206	0	0	0	0	0	0	0	0
NM_001001880	Mpzl1	13.8129	15.0492	18.0678	22.3866	13.5926	17.6561	14.7316	11.3877
NM_001001881	2510009E07Rik	0.996791	0.538492	0.192548	0.516416	0.184163	0.0623481	0.086483	0.1221
NM_001001882	Rtel1	3.25312	4.48013	4.79314	5.02727	5.74675	5.28108	1.84422	2.26412
NM_001001883	Hecw2	0.215405	0.160991	0.153806	0.0667357	0.0951313	0.1255	0.448035	0.546252
NM_001001884	Nckap5l	2.75733	2.68452	3.61353	3.05703	4.07399	3.67464	2.01152	2.40156
NM_001001885	Tmem151a	0.410358	0.308147	0.57343	0.482032	0.721678	0.772104	1.44864	2.00871
NM_001001892	H2-K1	9.30918	9.03082	15.7917	31.125	12.3354	21.5237	102.289	92.3761
NM_001001932	Eea1	2.87167	2.27155	3.03336	4.22157	3.90806	3.02492	2.30777	2.24042
NM_001001979	Megf10	0.0183634	0.0566233	0	0.00501942	0.00475449	0	0.110168	0.157853
NM_001001980	Limch1	0.293933	0.240137	7.67e-06	0.288986	3.3e-05	0.217963	0.342078	0.212402
NM_001001981	Utp14b	6.4645	5.06975	4.10617	3.46074	5.30909	4.01406	9.08626	9.81844
NM_001001982	A430105I19Rik	0.0698271	0.0408412	0.188762	0.30552	0.0703143	0.305794	0.349249	0.302559
NM_001001983	Pi4ka	9.65189	7.88428	14.2537	11.5984	16.3005	15.2529	11.7265	12.8059
NM_001001984	Kdm2a	17.6164	15.64	17.2944	13.6056	17.0492	16.5779	10.2023	10.8188
NM_001001985	Nat8l	0.85726	0.967489	0.444249	0.465862	0.474237	0.624943	0.277672	0.294054
NM_001001986	Nol4l	0.836264	0.79109	3.22412	4.85493	3.67054	3.31266	2.94376	3.21974
NM_001001999	Gp1bb	5.32e-10	1.37e-05	1.42e-08	9.06e-09	1.03e-10	2.06e-09	4.11e-09	6.34e-09
NM_001002004	2610507B11Rik	63.1013	56.9641	45.4307	42.8455	47.9739	47.7846	24.6479	25.5766
NM_001002005	Panx2	0.0705911	0.172639	0.134723	0.0472272	0.0781017	0.0984843	1.78656	1.76408
NM_001002008	Zfp948	5.79658	6.68733	3.66139	7.44247	6.66458	4.06015	10.9216	11.2498
NM_001002011	Lmna	1.58367	1.49624	7.7373	4.91261	3.78587	6.70365	9.84101	6.88258
NM_001002012	Hspa2	2.68e-05	6.17e-06	0.127631	6.52e-06	0.710731	0.346471	1.24004	0.434746
NM_001002238	Tdrd1	0.00280923	0.00293919	0.240735	0.194326	0.287926	0.00203435	0.00315996	0.00318616
NM_001002239	Rpl17	1272.81	1419.45	1190.22	1365.73	1057.63	1226.71	2358.57	2347.32
NM_001002240	Tdrd1	0.371795	0.233105	6.24e-07	0.000376282	1.96e-05	0.233288	0.0477668	0.088499
NM_001002241	Tdrd1	4.63e-24	7.22e-22	4.3e-08	1.95e-14	2.42e-09	1.42e-23	8.83e-15	2.32e-17
NM_001002267	Tmem158	1.82074	1.97557	1.22349	1.50719	1.4917	2.0184	2.76771	2.41061
NM_001002268	Adgrg6	0.120905	0.0657193	0.574205	0.50861	0.420732	0.443504	0.0602693	0.0558469
NM_001002272	Tro	3.25	2.96964	1.55741	3.10186	1.22468	1.74661	6.98764	5.81588
NM_001002764	Smg6	11.3411	10.4152	12.0555	8.76157	11.9602	12.7486	10.8804	11.4857
NM_001002775	4932416K20Rik	0	0	0	0	0	0	0	0
NM_001002786	Rab44	0.0115655	0.0472709	0.164677	0.115334	0.127252	0.231449	0	0
NM_001002787	Ccin	0.126092	0.330139	0.0205251	0.151808	0.0816966	0.201592	0.0539648	0
NM_001002791	Defb22	0	0	0	0	0	0	0	0
NM_001002842	Pram1	0.0991572	0.0890524	0.00890784	0.0608366	0.0797434	0.0698226	0.0736777	0.000333739
NM_001002846	Fbxl12	0.139682	0.330659	0.271895	1.7e-06	2.26e-06	2.69e-06	0.682576	0.487663
NM_001002894	Nlrp14	0.456569	0.509938	1.12576	1.97367	2.45916	1.85238	0.0313336	0.0331681
NM_001002895	AI413582	12.0309	11.8812	10.9207	18.1122	13.0201	16.4999	40.3228	32.8045
NM_001002896	Bfsp2	0.0341572	0.102222	0.283365	0.150296	0.112911	0.196086	0	0
NM_001002897	Atg9b	3.70034	4.63883	1.16079	1.80935	1.25907	1.25237	1.41403	1.31848
NM_001002898	Sirpb1a	0	0	0	0	0	0	0	0
NM_001002900	Higd1c	0	0	0	0	0	0	0	0
NM_001002927	Penk	0.116677	0.115817	1.27131	1.10895	0.942258	0.937845	0	0.044326
NM_001002929	Nup85	117.201	119.792	63.9869	74.5282	60.3896	80.9084	45.1038	39.1652
NM_001003393	Igfl3	0	0	0	0	0.0230238	0	0	0
NM_001003405	Try5	1.92817	1.74862	0	0	0	0	0	0
NM_001003664	Gm5409	0	0	0	0	0	0	0	0
NM_001003666	Zfp457	0.0721263	0.0727231	0.0772632	0.133987	0.0258939	0.0191553	0.059983	0.0582811
NM_001003667	Krt77	0	0	0	0	0	0	0	0
NM_001003668	Krt83	0	0	0.0233838	0	0	0.0460428	0	0
NM_001003670	Gm5414	0	0	0	0	0	0	0	0
NM_001003671	Pcdhac1	4.38e-08	1.69e-18	3.58e-44	3.49e-12	7.25e-16	0	0.0560222	0.0622673
NM_001003672	Pcdhac2	2.26e-16	0.0566626	3.21e-46	0.0139254	0.0403305	0.00657244	0.321246	0.561309
NM_001003685	Ghrhr	0	0	0	0	0	0	0	0
NM_001003717	Osbpl8	2.85e-05	3.88e-05	1.43618	1.58765	1.46275	0.710116	8.26e-05	0.491222
NM_001003719	Ralgapa1	3.08e-05	1.61e-05	3.05e-06	1.26e-05	7.9e-06	0.210409	2.16e-05	1.83e-05
NM_001003817	Erbb2	2.77649	2.63237	3.72291	3.24085	3.32368	3.96175	3.3626	4.01349
NM_001003824	Kcnq2	1.35e-21	5.59e-09	3.01e-05	3.64e-14	4.1e-16	7.11e-06	1.29e-53	5.54e-84
NM_001003825	Kcnq2	0.164428	5.49e-08	0.0706386	1.26e-13	1.43e-15	0.115914	2.4e-52	9.7e-83
NM_001003893	Masp2	5.17e-55	1.01e-82	0.114931	0.142345	0.132719	1.39e-75	0	2.63e-82
NM_001003898	Tardbp	0.255091	0.219297	0.456292	0.295802	0.514543	0.452687	0.192778	0.174405
NM_001003899	Tardbp	0.578267	0.907179	0.463732	0.59886	1.31432	0.729134	0.717106	0.668212
NM_001003908	Cltc	81.3289	68.5299	99.9537	85.8175	101.891	95.1328	90.1541	84.4843
NM_001003909	Ankib1	0.676143	1.20072	0.623983	0.801864	0.689391	0.986872	0.190826	1.00118
NM_001003910	Ttc41	0.130931	0.20605	0.11122	0.153622	0.112302	0.149755	0.26859	0.303894
NM_001003911	Adamts7	0.288311	0.474586	0.60465	0.735428	0.416285	0.487144	0.889236	0.716018
NM_001003912	Arhgef11	4.50121	3.61731	5.78602	4.85641	6.01266	5.74487	4.63892	5.02434
NM_001003913	Mars	67.8858	70.3109	87.1826	77.8961	63.7873	96.0098	55.815	46.0557
NM_001003915	Slc5a12	0	0.00468183	0.0035974	0.0226525	0.0214358	0	0.0189448	0.0207812
NM_001003916	Zc4h2	2.70269	2.26113	2.9052	3.27978	2.87176	2.2174	10.2991	9.55139
NM_001003917	Atg9a	2.58373	2.95543	1.74136	2.68258	2.63708	2.97761	5.0252	4.02844
NM_001003918	Usp7	79.4456	77.1846	94.7846	81.2078	85.8192	82.1068	31.8353	33.4693
NM_001003919	Ddx11	13.2089	12.5	11.7792	10.2182	11.9945	11.799	5.78974	5.75716
NM_001003920	Brsk1	6.30162	7.49656	11.195	9.15614	9.79505	8.81036	3.05654	3.8425
NM_001003933	Rtn3	0.168279	0.323028	0.0403941	0.0366823	0.000143996	4.13e-08	0.163235	0.18587
NM_001003934	Rtn3	9.82e-07	1.65e-07	0.0294508	4.28e-06	0.0352001	1.95e-08	0.000186643	8.44e-05
NM_001003939	Ttc41	0.220168	4.41e-11	0.0600504	0.128114	3.93e-06	4.9e-07	0.117693	0.0673632
NM_001003947	Cyp4x1	0	0	0	0	0	0	0.762112	1.04753
NM_001003948	Pid1	4.07228	4.16777	2.58469	1.69024	1.72808	2.32347	6.33381	6.3691
NM_001003949	Tmem259	28.6314	33.0845	37.88	35.709	36.8407	39.9533	31.1259	35.1491
NM_001003950	Rab3ip	11.2572	12.0519	10.2072	10.6681	10.4121	10.2576	15.8485	16.3593
NM_001003951	Ces5a	0	0	0	0	0	0.0439915	0	0
NM_001003952	Sval3	0	0	0	0	0	0	0	0
NM_001003953	Kdm2b	24.8565	21.4292	8.40658	8.78788	11.1046	15.4463	12.6547	11.0162
NM_001003955	Rab11fip5	1.13968	1.31299	2.77663	2.31709	1.85124	2.68728	2.2589	2.92582
NM_001003960	Dnmt3b	0.326349	0.143021	0.00133966	0.00397738	0.188647	0.242604	0.14637	0.0970267
NM_001003961	Dnmt3b	2.34421	1.84441	0.0128436	0.0148323	1.46812	1.32975	4.5702	5.22456
NM_001003963	Dnmt3b	5.1251	6.11004	9.0743	4.30733	8.1257	10.4791	1.22874	1.25092
NM_001003972	Senp7	0.708044	0.0987258	0.608819	0.540986	0.547165	0.137665	1.21457	2.20566
NM_001003973	Senp7	0.492936	0.792578	0.561724	1.62224	1.09927	1.581	2.50376	1.45538
NM_001004025	Ppp3r2	0	0	0.0130541	0	0	0	0	0
NM_001004061	Fam170a	0	0	0.0349245	0	0	0	0	0
NM_001004062	Crtc1	2.60957	2.56674	1.75353	0.953652	1.9336	1.5898	1.09593	1.12368
NM_001004066	Zfp386	0.070991	0.174607	0.253323	0.0915179	7.85e-18	0.212073	0.243716	0.308836
NM_001004139	Zfp619	0.64641	0.807028	0.464597	0.647645	0.400683	0.385674	0.222826	0.218484
NM_001004140	Ckap2	50.1952	48.7778	60.1751	50.1422	62.1928	45.6726	51.046	53.7853
NM_001004141	Cyp2j11	0	0	0	0	0	0	0	0
NM_001004142	Nlrp1a	0.439978	0.795775	0.353183	0.497501	0.252593	0.465571	0.565279	0.580236
NM_001004143	Usp22	28.9902	25.6398	31.4996	28.3285	35.2526	34.2546	43.1456	44.5352
NM_001004144	Git1	28.0054	25.9711	58.2585	32.0663	61.0888	52.3634	20.3634	25.8101
NM_001004145	Nlrp4g	0.104362	0.10558	0.016833	0.0355052	0	0	0	0
NM_001004147	Fbll1	0.143833	0	0	0	0.0596772	0.0296441	0	0
NM_001004148	Slc13a5	0.103543	0.286182	1.14257	1.48691	0.643885	0.769567	0.094412	0.116596
NM_001004149	Zfp366	0.0178327	0.0180996	0	0	0	0.0558553	0	0
NM_001004150	A4galt	1.4365	2.49806	1.78463	3.20875	1.76787	2.26579	1.16099	1.62169
NM_001004151	Rtp1	0	0	0	0	0	0	0	0
NM_001004152	Psg22	0	0	0	0	0	0	0	0
NM_001004153	AU018091	43.2774	42.0519	94.8958	88.0901	96.9333	104.103	0.385881	0.26709
NM_001004154	Rragb	9.88613	10.4571	1.96256	1.88257	2.46684	2.69263	12.8218	11.9708
NM_001004155	9930012K11Rik	1.62211	1.76187	1.137	1.50788	1.46308	1.76128	1.50926	1.60254
NM_001004157	Scarf1	0.611006	0.568994	0.583801	0.929169	0.715342	0.742481	0.849604	0.36352
NM_001004158	Gm5142	0	0	0	0	0	0	0	0
NM_001004159	Clec4b2	0	0	0	0	0	0	0	0
NM_001004164	Gnptab	6.75916	5.44298	6.81082	6.89155	9.0653	7.37153	6.80506	7.22597
NM_001004173	Sgpp2	0.0951813	0.0607639	0.214257	0.356725	0.205858	0.0824925	0.0252725	0
NM_001004174	AA467197	1.4464	1.76382	2.33271	1.91377	0.371521	0.394511	1.77042	2.1489
NM_001004176	Maml3	0.134978	0.0510581	0.116938	0.0291971	0.0442371	0.0324144	2.66391	2.82108
NM_001004177	Celsr2	0.624785	0.141308	0.325527	0.473966	0.184133	0.199062	0.00349415	0.991596
NM_001004178	AA415398	0.081597	0.163995	0.111152	0.164562	0.17701	0.174919	0.233069	0.770443
NM_001004180	Fam222a	0.988823	0.817346	1.77736	0.603508	1.4897	0.947614	0.273244	0.495743
NM_001004182	Tmem178b	0.0471613	0.0319835	0.0133788	0.0263983	0.0124671	0.0122383	0.10039	0.212523
NM_001004184	Slc28a1	5.82137	5.75491	2.66039	4.09325	2.8641	4.17373	1.48604	1.26214
NM_001004185	Whamm	3.59788	3.99802	3.76944	4.10009	3.47021	3.88814	5.06114	5.05355
NM_001004187	2610020H08Rik	0.881285	0.564672	0.740019	0.939738	1.18547	0.98674	1.66392	1.42692
NM_001004190	Zfp560	0.526794	0.60027	1.22246	1.2834	1.19096	0.845452	1.01233	0.837413
NM_001004191	Gm5617	6.02071	3.81224	14.2278	11.3724	10.0363	17.7112	16.5433	20.1782
NM_001004192	BC048562	0	0	0	0	0	0	0	0
NM_001004193	Rhox8	0	0	0	0	0.0134868	0	0	0
NM_001004194	Nlrp4e	0	0	0.187084	0.133408	0.0788786	0.055262	0	0
NM_001004293	Amigo1	0.0854214	0.000144944	0.44829	0.330007	0.118471	0.323582	1.06378	0.800012
NM_001004357	Cntnap2	0.00996259	4.98e-08	0.00790091	0.0198186	0.00284738	3.56e-08	2.59e-08	5.83e-08
NM_001004359	Gprasp1	1.87368	1.15259	2.2262	2.41138	0.45983	0.887928	1.01545	1.00645
NM_001004361	Tpgs2	5.60773	6.10921	5.1991	5.26922	6.47724	4.75629	6.26378	7.25662
NM_001004362	2610008E11Rik	0.907448	0.68711	2.27584	2.50214	1.69794	1.0768	5.19766	4.70971
NM_001004363	Nuak1	1.92415	1.70294	2.91258	2.74825	2.06746	2.37964	11.5409	11.1713
NM_001004364	Asap2	4.67173	4.22023	5.67809	4.82206	6.19995	5.18593	4.6368	5.23632
NM_001004365	Actr3b	9.58183	10.6409	4.66923	6.12831	5.53378	6.35617	1.65339	1.18905
NM_001004366	Scube3	1.66858	1.11418	1.22849	2.14607	1.3641	1.76053	2.09004	2.19377
NM_001004367	Cxxc4	0.0331686	0.00850292	0.013031	0	0	0	0.123052	0.251298
NM_001004435	Pik3r6	0.00997968	0	3.79e-05	4.88e-13	6.51e-07	1.95e-06	0	0
NM_001004436	Wapal	26.9535	20.5299	33.5696	35.8897	32.8283	31.3419	20.402	20.2784
NM_001004455	Cys1	0.0292738	0	0	0.102871	0.0239663	0.0236604	0	0
NM_001004468	Tacc2	1.34656	0.794351	4.23367	1.92012	2.70512	2.91839	0.191309	0.303386
NM_001004721	Pigu	14.543	16.3494	21.6427	21.6479	23.6413	18.2598	17.834	23.8256
NM_001004761	Gpr158	0.0129071	0	0.0101037	0.0105926	0	0	0	0
NM_001004762	Pla2g4c	0.423348	3.18e-05	0.000121577	0.00103884	0.00117019	0.583438	0.176665	0.186833
NM_001005223	Znhit3	47.6482	43.3849	41.4568	43.9912	38.7245	48.2103	25.4153	23.7369
NM_001005225	Olfr1197	0	0	0	0	0	0	0	0
NM_001005227	Olfr1200	0	0	0	0	0	0	0	0
NM_001005230	Olfr1024	0	0	0	0	0	0	0	0
NM_001005232	Dbx1	0.0245616	0	0	0	0	0	0	0
NM_001005247	Hps5	0.108789	1.06423	2.86859	2.75147	2.60689	3.54304	2.96924	0.47355
NM_001005248	Hps5	1.4295	0.568148	1.46711	2.31302	1.083	0.534303	0.655575	1.87761
NM_001005341	Ypel2	1.60852	1.46085	3.61304	3.87179	2.49495	2.97588	1.92962	1.45173
NM_001005342	Ypel4	0.0923957	0.694866	0	0	0	0	0	0.108219
NM_001005343	Sp9	0.122127	0.159436	0.0139699	0.0441354	0.0138886	0.0409409	0	0.0393438
NM_001005358	Zfp960	8.21402	7.25438	30.0826	35.5314	38.2171	16.4344	6.69041	7.18282
NM_001005370	Spin2c	0.857604	0.890136	0.543831	0.46338	0.180779	0.469019	4.03114	2.98714
NM_001005371	Gm13084	0	0	0	0	0	0	0	0
NM_001005385	Gprasp1	2.94071	2.59993	1.37965	1.95611	3.24644	2.99606	10.4969	13.103
NM_001005419	Ado	9.56083	9.68145	11.1967	9.063	9.72317	10.586	9.93299	8.65469
NM_001005420	Ppp1r26	0.981505	0.551217	2.70393	2.02752	1.97914	2.50194	1.20336	1.61917
NM_001005421	Amica1	0	0	0.0163353	0.0516699	0	0.0319774	0.0216394	0
NM_001005422	Stmnd1	0	0	0	0	0	0	0.0438584	0
NM_001005423	Mreg	43.0352	43.4184	136.297	115.637	100.162	122.448	4.02468	4.57455
NM_001005424	Gm996	0.13062	0.113119	0.103003	0.0831867	0.1338	0.130931	0.117266	0.158026
NM_001005425	Zfp663	0	0	0	0	0.01154	0	0.0775805	0.180671
NM_001005426	Zcwpw1	5.39928	5.35924	10.2195	12.7336	11.6161	12.2268	3.99214	4.53303
NM_001005475	Iqsec2	0.461856	0.289228	0.563889	0.494708	0.57002	0.535711	0.836882	0.616377
NM_001005477	Barhl2	0.0651318	0.0658337	0	0.00925234	0	0	0.069552	0.0245317
NM_001005481	Olfr132	0	0	0	0	0	0	0	0
NM_001005485	Olfr111	0	0	0	0	0	0	0	0
NM_001005488	Olfr467	0	0	0	0	0	0	0	0
NM_001005506	Txlna	5.25614	6.08221	8.1945	4.85606	4.77285	5.99597	1.13453	0.540868
NM_001005507	Smg7	16.072	13.5585	19.0017	18.0712	16.8872	17.4221	8.46549	9.58969
NM_001005508	Arhgap30	1.3988	1.56002	2.15012	3.01627	1.69885	1.81621	0.06697	0.0354538
NM_001005509	Eif2a	78.8897	80.3893	59.0544	72.9557	62.2045	61.6932	71.9183	74.739
NM_001005510	Syne2	1.08516	0.900486	1.48503	1.78414	1.6203	1.58808	1.55024	1.71848
NM_001005511	Lmtk3	1.10712	1.05313	1.12947	1.62343	0.801291	1.03314	2.11488	3.39233
NM_001005520	Olfr231	0	0	0	0	0	0	0	0
NM_001005524	Olfr194	0	0	0	0	0	0	0	0
NM_001005525	Rsrc2	55.2538	54.0759	58.0179	80.6179	62.4135	55.314	60.6604	65.2211
NM_001005568	Olfr1281	0	0	0	0	0	0	0	0
NM_001005569	Olfr366	0	0	0	0	0	0	0	0
NM_001005570	Olfr707	0	0	0	0	0	0	0	0
NM_001005605	Aebp2	11.5908	13.2771	14.0288	19.8923	13.5591	13.816	8.63051	9.16587
NM_001005608	Itgb4	0.106962	0.159924	0.530126	0.320279	0.267386	0.78584	0.579088	0.56282
NM_001005740	Phactr1	0.00273502	2.84e-06	0.00207643	0.000201883	0.00201771	0.0751756	0.00278752	0.317052
NM_001005748	Phactr1	0.27742	0.118153	0.067386	0.233755	0.00362589	0.132989	1.43e-17	3.67e-42
NM_001005767	Parl	71.1519	81.0751	63.2102	64.7221	49.8065	74.9439	64.1533	56.9327
NM_001005784	Inadl	0.768965	0.481674	0.565925	0.355921	0.383751	0.577741	9.94868	9.84946
NM_001005787	Inadl	0.0394074	0.105729	0.280275	0.0202476	0.172676	0.0315577	1.22817	0.954583
NM_001005788	Zfp69	2.50061	1.54309	2.34297	2.38111	1.9051	1.69172	1.58363	1.98695
NM_001005846	Mcoln2	0	0.0387971	0	0	0	0.0304684	0.0197702	0
NM_001005847	Aga	8.68239	7.05424	8.26111	9.15523	7.87131	9.57681	0.141241	0.0995118
NM_001005854	Gm609	0	0	0	0	0	0	0	0
NM_001005858	Ifit3b	0	0.0256366	0	0	0	0	0	0
NM_001005859	Rpl34	401.884	470.767	330.343	376.964	192.991	407.923	242.96	198.876
NM_001005860	Clec4a4	0	0	0	0	0	0	0	0
NM_001005863	Mtus1	6.58793	5.90055	3.73696	3.92256	4.39793	3.91467	1.15444	0.818979
NM_001005864	Mtus1	6.33e-32	2.29e-10	7.9e-17	5.08e-31	0.191948	9e-16	6.02e-55	1.83e-09
NM_001005865	Mtus1	2.45685	2.408	2.46767	2.75029	1.65789	1.27015	0.923188	0.870285
NM_001005867	Zmiz2	7.31948	5.56066	8.38376	5.01092	18.6789	6.69327	9.63154	12.9161
NM_001005868	Erbb2ip	0.52904	0.00793137	4.33e-06	8.23e-06	0.259098	0.273765	2.71e-05	8.13e-07
NM_001005916	Zbtb9	9.81235	9.94324	9.37294	8.91861	7.75848	9.47518	5.32136	5.21407
NM_001006664	Epb4.1l1	0.271921	0.282623	1.45596	1.18233	1.91752	1.59942	0.951154	1.55373
NM_001006668	Kcnq2	2.1e-20	2.47e-68	0.0181714	3.01e-10	3.82e-17	1.17e-07	3.37e-22	0.0439001
NM_001006669	Kcnq2	1.77e-06	0.102586	0.212328	0.17777	0.316834	0.155747	2.6e-44	0.151686
NM_001006674	Kcnq2	0.239079	0.23299	2.1e-13	0.574244	0.183474	0.263233	0.184482	6.22e-33
NM_001007077	Gm13023	0	0	0	0	0	0	0	0
NM_001007154	Phactr3	0.048021	0.000886832	1.73e-06	0.0363498	0.000167671	1.57e-27	0.0530329	0.0333406
NM_001007220	Adam22	8.34e-06	4.79e-05	6.21e-09	6.81e-05	6.65e-05	6.49e-05	4.72e-05	9.86e-05
NM_001007221	Adam22	0.408015	0.642186	4.03e-05	0.134704	0.254661	0.57768	1.73288	1.672
NM_001007222	Tdpoz2	0.0507904	0	0.0874074	0.32708	0.0872574	0	0	0
NM_001007223	Clec3a	0	0	0	0	0	0	0	0
NM_001007266	Taar2	0	0	0	0	0	0	0	0
NM_001007268	Dusp13	0.0687674	0.0603074	0	0.0520372	3.99e-07	0.0494686	4.36e-07	0.0341525
NM_001007460	Zdhhc23	1.05777	0.652701	0.784619	0.358353	0.63352	0.521009	0.0953138	0.0503631
NM_001007461	Gsdma3	0	0	0	0	0	0	0	0
NM_001007462	Pabpn1l	0	0	0	0	0	0	0.0551926	0
NM_001007463	Spag8	1.17e-07	0.0448268	0.0260582	0.125687	0.115729	0.115675	0	0.0519939
NM_001007465	Rffl	4.11466	6.10483	3.82577	6.18748	4.41564	5.58168	8.40732	6.65083
NM_001007472	Noto	0	0	0	0.0878192	0	0.0272733	0	0
NM_001007567	Slc7a6os	54.4916	51.3276	28.4022	30.2082	34.2794	33.2284	23.7205	22.7048
NM_001007568	Zfp251	4.23834	3.34196	1.8963	2.08559	1.61371	1.94337	3.51437	2.84042
NM_001007569	Pnmal1	0.250659	0.407538	0.0516713	0	0.154365	0.0509741	0.269108	0.391321
NM_001007570	Slc25a42	2.00256	1.75803	1.03578	2.07703	1.16878	1.4026	2.32606	3.27141
NM_001007571	D8Ertd738e	255.982	279.777	70.1337	98.9114	47.1957	107.888	111.399	104.402
NM_001007572	Trpv5	0	0	0	0	0.0608515	0.0149618	0	0.0214891
NM_001007573	Maneal	2.85315	2.82185	4.11169	3.50762	4.16002	4.11735	2.23235	2.15893
NM_001007574	A830010M20Rik	0.936634	0.695133	0.364206	0.814321	0.670129	0.566294	1.53508	1.87105
NM_001007575	Zfp58	3.05891	3.86677	6.13784	6.94435	5.06459	3.84543	5.7149	4.63144
NM_001007576	Gucy2f	0	0	0	0	0	0	0	0
NM_001007577	Tceanc	1.04515	0.863785	1.23593	2.12836	1.03405	1.18464	3.82864	3.19525
NM_001007578	Armcx6	2.41547	2.63528	0.900944	1.96873	0.448254	1.12617	4.388	4.52827
NM_001007579	BC080695	0.540954	0.677342	1.85278	4.2613	0.44009	0.42568	0	0
NM_001007580	Fndc3c1	0.527275	0.469843	0.0769542	0.0834778	0.024024	0.0598313	24.1797	27.3098
NM_001007581	Trp53rka	13.0652	12.9864	8.75938	10.7523	5.44935	11.3404	6.23556	4.58609
NM_001007582	AY761184	0	0	0	0	0	0	0	0
NM_001007583	Best3	0	0	0.0871615	0.153027	0.0722174	0.0141976	0	0
NM_001007584	Gm11541	0	0	0	0.0274976	0	0	0.0675686	0.0714571
NM_001007589	Akirin2	30.3943	35.9547	60.317	47.9591	51.7953	54.8466	56.7868	57.3799
NM_001007596	Rtn1	3.50922	3.89806	4.59498	2.36254	2.28083	3.95902	0.506893	1.76e-07
NM_001008230	Rtp2	0	0	0	0	0	0	0	0
NM_001008231	Daam2	0.0307152	0.0472751	0.066286	0.018962	0.0418905	0.0292424	0.292915	0.284337
NM_001008232	Asap3	2.91358	2.91042	3.83785	4.35698	3.78554	4.00032	1.1858	1.26505
NM_001008233	Plekhn1	0.343137	0.715904	0.203793	0.762663	0.405469	0.39966	7.18657	7.61677
NM_001008238	Bnip2	9.62401	8.43	4.38664	4.44345	3.88742	4.64967	9.47873	8.71845
NM_001008419	Aox2	0.118109	0.07053	0.100856	0.0244339	0.10789	0.0678626	0	0
NM_001008420	Cdh12	0	0	0.0129791	0.013617	0.0193354	0.00630077	0.0525292	0.0463539
NM_001008421	Nol10	38.5984	37.2959	35.677	29.7111	39.7059	36.0371	17.6007	19.0335
NM_001008422	Scaf1	25.8945	24.4812	36.2723	24.6568	33.8961	34.8434	23.9621	25.9823
NM_001008423	Ccdc177	0.0751909	0.0768988	0.0933081	0.0356334	0.117975	0.0907414	0	0.0241426
NM_001008424	Cdsn	0.460643	0.336413	1.0201	1.90021	1.36707	1.32957	0.117842	0.10393
NM_001008425	Thoc6	37.5149	33.2481	39.7299	39.95	28.4336	44.9047	23.9131	19.7005
NM_001008426	Teddm1b	0	0.019915	0.0250401	0.0700147	0.0432487	0.103151	0.059415	0.0591776
NM_001008427	Gm5595	3.89875	3.25678	32.7475	35.6434	37.9274	19.4835	1.18704	1.00173
NM_001008428	Fbxw20	0	0	0	0	0	0	0.115541	0
NM_001008429	Taar3	0	0	0	0	0	0	0	0
NM_001008497	P2ry14	3.45e-08	0	1.4e-15	0	1.08e-23	1.59e-08	3.42e-13	0
NM_001008498	Wdr34	16.1323	16.1804	13.0697	14.3364	11.1627	18.5221	11.2619	9.90445
NM_001008499	Taar4	0	0	0	0	0	0	0	0
NM_001008501	Zfp760	4.60533	3.84411	3.94333	6.81631	5.07613	2.93558	5.67852	5.89822
NM_001008502	Bbs12	2.39911	2.46955	1.03713	1.81012	1.31267	1.40666	1.18457	2.15351
NM_001008506	Zc3h14	5.97966	5.48878	6.56771	5.80538	7.34088	8.36547	1.30538	1.06526
NM_001008533	Adora1	1.84e-09	3.19e-34	9.75e-29	0.0341584	8.01e-11	4.6e-10	6.13e-40	4.8e-45
NM_001008542	Mxi1	1.5264	0.835746	3.09212	3.57143	3.10219	4.10963	6.46681	7.56642
NM_001008543	Mxi1	5.93e-05	0.267227	0.0623563	0.0700111	0.0345203	1.61e-06	0.109214	5.44e-06
NM_001008545	Tardbp	0.0934849	0.149365	0.271138	0.126023	0.217332	0.195753	0.169757	0.129171
NM_001008546	Tardbp	3.29301	3.00208	1.20293	2.1145	1.70974	2.33599	1.2834	0.82403
NM_001008547	1700001J03Rik	0	0	0	0	0	0	0.0971512	0.102404
NM_001008548	Pde2a	4.69e-09	1.14e-11	1.58e-08	1.79e-09	3.59e-07	5.65e-07	1.75e-07	2.63e-07
NM_001008549	Zfp658	0.998131	0.769977	2.01891	1.4553	1.83735	1.50363	0.682378	0.577879
NM_001008550	Zfyve26	3.90364	3.19509	5.90562	4.62567	5.53834	5.55915	3.77935	3.73523
NM_001008700	Il4ra	0.386118	0.150685	0.20987	0.562059	0.18689	0.288256	0.623964	0.609082
NM_001008702	Dab2	2.39e-11	1.69e-05	1.79e-05	1.08e-05	0.350114	0.000259076	5.38e-20	1.58e-07
NM_001008705	Bud31	25.71	37.089	25.2096	27.4164	20.3488	25.126	11.4515	12.301
NM_001008706	Calm5	0	0	0	0	0	0	0	0
NM_001008785	Kbtbd8	9.6711	8.68282	10.3226	10.2842	9.15875	9.11712	1.97132	1.59647
NM_001008791	Whrn	0.540443	0.192578	1.53e-05	0.142276	0.25276	0.536359	0.499312	0.441698
NM_001008792	Whrn	0.478017	5.88e-13	0.0703927	6.7e-06	1.24e-05	0.0930597	1.71e-07	0.491129
NM_001008793	Whrn	0.658043	1.16724	0.246149	1.30632	0.334428	0.252351	1.49456	0.880118
NM_001008973	Tmem232	0	0.00891033	0.0139608	0	0	0.00690718	0	0
NM_001009544	4921501E09Rik	0	0	0	0	0.02872	0	0	0
NM_001009545	Adam6b	0	0	0	0	0	0	0	0
NM_001009546	Naaladl1	0.3157	0.227726	0.237253	0.674135	0.308631	0.411499	0.530015	0.841198
NM_001009547	Adam26b	0	0	0	0	0	0	0	0
NM_001009548	Adam20	0	0	0.0307493	0	0	0	0	0
NM_001009549	Zfp36l3	0.0568121	0.0575943	0.0760539	0.0801429	0.0151249	0.0297486	0.0605744	0.0854743
NM_001009550	Mup21	0.183643	0	0	0	0	0	0	0
NM_001009573	Unc13d	0.4799	0.330842	0.113986	0.299423	0.132128	0.480753	0.522462	0.472188
NM_001009574	Taar5	0	0	0	0	0	0	0	0
NM_001009575	Armcx5	6.20603	5.5766	3.78624	4.95735	4.26267	4.73016	6.84323	5.60025
NM_001009818	Sept11	70.7821	64.7129	66.8755	53.4797	68.9295	68.0776	34.2297	35.2564
NM_001009819	A3galt2	0	0.0144866	0	0	0.0337157	0	0	0.0480166
NM_001009927	Mief2	5.22139	5.4087	4.21647	4.84563	2.52212	4.6837	1.84951	0.867415
NM_001009929	Brsk2	0.139326	0.236747	0.306996	0.000143465	0.33838	0.308572	0.147516	2.26e-07
NM_001009930	Brsk2	0.176937	0.120698	0.0423104	1.8e-15	0.0444298	5.53e-10	4.71e-29	0.0636897
NM_001009935	Txnip	29.2826	30.643	37.3397	70.8131	46.4198	62.0416	300.059	239.285
NM_001009940	Il19	0	0	0	0	0	0	0.0643858	0
NM_001009947	Dock11	2.05942	2.20031	1.77126	1.91429	2.17971	1.57067	5.6258	5.70887
NM_001009948	Nrsn2	1.20047	1.34892	1.98368	1.28743	1.50827	1.40212	0.0431702	0.0456323
NM_001009949	Slc25a51	8.04653	8.45877	6.32781	9.58388	5.99396	6.53742	36.7254	30.3081
NM_001009950	Slc38a8	0.528215	0.612033	0.757511	1.13346	0.451936	0.488873	0	0
NM_001009951	Cep44	21.7556	21.7021	12.6083	15.5826	12.9957	17.2296	23.3769	19.2396
NM_001009952	Scgb2b20	0	0	0	0	0	0	0	0
NM_001009978	Pde1a	0.0322254	0.0651645	0	0	0	0	0.139869	0.0990725
NM_001009979	Pde1a	0.000843981	0.000903788	0	0	0	0	3.85e-09	0.000795758
NM_001009981	Slc10a7	1.72e-06	0.257377	0.415833	0.107986	0.02515	0.494699	1.76e-08	4.3e-07
NM_001010825	Ficd	1.74932	1.68654	4.11045	3.41104	2.79665	3.04307	1.73083	1.53828
NM_001010826	Kctd14	0.149128	3.47e-07	0.245868	0.314734	2.2e-06	0.154304	0	0
NM_001010827	Taar7b	0	0	0	0	0	0	0	0
NM_001010828	Taar6	0	0	0	0	0	0	0	0
NM_001010829	Taar7a	0	0	0	0	0	0	0	0
NM_001010830	Taar8a	0	0	0	0	0	0	0	0
NM_001010831	Taar9	0	0	0	0	0	0	0	0
NM_001010833	Mdc1	18.0636	16.6073	20.6581	20.268	25.6445	21.2283	32.8678	37.5607
NM_001010834	Slc10a5	0.0242842	0	0	0	0	0	0	0
NM_001010835	Taar7e	0	0	0	0	0	0	0	0
NM_001010836	Ppp1r13l	2.5904	2.46209	3.76062	2.96785	3.95923	3.28265	11.1094	13.5939
NM_001010837	Taar8b	0	0	0	0	0	0	0	0
NM_001010838	Taar7d	0	0	0	0	0	0	0	0
NM_001010839	Taar7f	0	0	0	0	0	0	0	0
NM_001010840	Taar8c	0	0	0	0	0	0	0	0
NM_001010930	Mrps33	3.74844	4.8922	1.37125	1.21942	0.963856	1.49522	7.0409	4.39616
NM_001010937	Gjb6	0	0	0	0	0	0	0	0
NM_001010941	Gpr12	1.96e-05	1.99e-05	0	1.26e-05	0	0	0	2.06e-05
NM_001010973	Hrh2	2.11e-07	0.0536418	0	0.0305415	2.56e-07	1.56e-07	2.11e-07	0
NM_001011517	Olfr1193	0	0	0	0	0	0	0	0
NM_001011518	Olfr94	0	0	0	0	0	0	0	0
NM_001011519	Olfr1148	0	0	0	0	0	0	0	0
NM_001011520	Olfr310	0	0	0	0	0	0	0	0
NM_001011523	Olfr913	0	0	0	0	0	0	0	0
NM_001011524	Olfr1418	0	0	0	0	0	0	0	0
NM_001011525	Olfr1415	0	0	0	0	0	0	0	0
NM_001011527	Olfr503	0	0	0.168253	0.0603454	0.0560846	0.113507	0	0
NM_001011528	Olfr456	0	0	0	0	0	0	0	0
NM_001011529	Olfr1251	0	0	0	0	0	0	0	0
NM_001011530	Olfr723	0	0	0	0	0	0	0	0
NM_001011531	Olfr329-ps	0	0	0.304135	0.0271945	0	0	0	0
NM_001011532	Olfr1037	0	0	0	0	0	0	0	0
NM_001011533	Olfr688	0	0	0	0	0	0	0	0
NM_001011534	Olfr988	0	0	0	0	0	0	0	0
NM_001011535	Olfr1182	0	0	0	0	0	0	0	0
NM_001011536	Olfr566	0	0	0	0	0	0	0	0
NM_001011542	Olfr1532-ps1	0	0	0	0	0	0	0	0
NM_001011662	Olfr180	0	0	0	0	0	0	0	0
NM_001011684	Nms	0	0	0	0	0	0	0	0
NM_001011687	Rnase13	0	0	0	0	0	0	0	0
NM_001011695	Olfr1000	0	0	0	0	0	0	0	0
NM_001011707	Cyp2c66	0	0	0	0	0	0	0	0
NM_001011721	Olfr102	0	0	0	0	0	0	0	0
NM_001011732	Xkr7	0.236293	0.129091	0.262375	0.199617	0.202899	0.299176	0	0.0410042
NM_001011733	Olfr288	0	0	0	0	0	0	0	0
NM_001011734	Olfr1116	0	0	0	0	0	0	0	0
NM_001011735	Olfr1066	0	0	0	0	0	0	0	0
NM_001011736	Olfr205	0	0	0	0	0	0	0	0
NM_001011737	Olfr1357	0	0	0	0	0	0	0	0
NM_001011738	Olfr744	0	0	0	0	0	0	0	0
NM_001011739	Olfr885	0	0	0	0	0	0	0	0
NM_001011740	Olfr225	0	0	0	0.0812601	0	0	0	0
NM_001011741	Olfr1386	0	0	0	0	0	0	0	0
NM_001011742	Olfr479	0	0	0	0	0	0	0	0
NM_001011743	Olfr324	0	0	0	0	0	0	0	0
NM_001011748	Olfr867	0	0	0	0	0	0	0	0
NM_001011749	Olfr704	0	0	0	0	0	0	0	0
NM_001011750	Olfr294	0	0	0	0	0	0	0	0
NM_001011751	Olfr298	0	0	0	0	0	0	0	0
NM_001011752	Olfr293	0	0	0	0	0.105386	0	0	0
NM_001011753	Olfr115	0	0	0	0	0	0	0	0
NM_001011754	Olfr735	0	0	0	0	0	0	0	0
NM_001011755	Olfr671	0	0	0	0	0	0	0	0
NM_001011756	Olfr948	0	0	0	0	0	0	0	0
NM_001011757	Olfr663	0	0	0	0	0	0	0	0
NM_001011758	Olfr1016	0	0	0	0	0	0	0	0
NM_001011759	Olfr1031	0	0	0	0	0	0	0	0
NM_001011760	Olfr314	0	0	0	0	0	0	0	0
NM_001011761	Olfr1229	0	0	0	0	0	0	0	0
NM_001011767	Olfr299	0	0	0	0	0	0	0	0
NM_001011769	Olfr317	0	0	0	0.0238928	0	0.0447704	0	0
NM_001011770	Olfr332	0	0	0	0	0	0	0	0
NM_001011771	Olfr1089	0	0	0	0	0	0	0	0
NM_001011773	Olfr1287	0	0	0	0	0	0	0	0
NM_001011774	Olfr1028	0	0	0.0279052	0	0	0	0	0
NM_001011775	Olfr1419	0	0	0	0	0	0	0	0
NM_001011776	Olfr527	0	0	0	0	0	0	0	0
NM_001011777	Olfr1042	0	0	0	0	0	0	0	0
NM_001011778	Olfr285	0	0	0	0	0	0	0	0
NM_001011779	Olfr286	0	0	0	0	0	0	0	0
NM_001011780	Olfr287	0	0	0	0	0	0.0477028	0	0
NM_001011782	Olfr543	0.206714	0.151864	0	0.0476584	0.0444853	0.178598	0	0
NM_001011784	Olfr1039	0	0	0	0	0	0	0	0
NM_001011785	Olfr987	0	0	0	0	0	0	0	0
NM_001011787	Olfr1307	0	0	0	0	0	0	0	0
NM_001011788	Olfr1432	0.114875	0	0	0	0	0	0	0
NM_001011789	Olfr222	0	0	0.459974	0.928651	0.287541	0.932043	0	0
NM_001011790	Olfr1382	0	0	0	0	0	0	0	0
NM_001011791	Olfr193	0	0	0	0	0	0	0	0
NM_001011793	Olfr598	0	0	0	0	0	0	0	0
NM_001011794	Olfr1322	0	0	0	0	0	0	0	0
NM_001011795	Olfr1275	0	0	0	0	0	0	0	0
NM_001011796	Olfr1249	0	0	0	0	0	0	0	0
NM_001011797	Olfr782	0	0	0	0	0	0	0	0
NM_001011798	Olfr884	0	0	0	0	0	0	0	0
NM_001011799	Olfr453	0	0	0	0	0	0	0	0
NM_001011800	Olfr212	0	0	0.0148224	0	0	0	0.0393799	0.0208384
NM_001011801	Olfr213	0	0	0	0	0	0	0	0
NM_001011802	Olfr1318	0	0	0	0	0	0	0	0
NM_001011803	Olfr1306	0	0	0	0	0	0	0	0
NM_001011804	Olfr1211	0	0	0	0	0	0	0	0
NM_001011805	Olfr1385	0	0	0	0	0	0	0	0
NM_001011806	Olfr901	0	0	0	0	0	0	0	0
NM_001011807	Olfr191	0	0	0	0	0	0	0	0
NM_001011808	Olfr198	0	0	0	0	0	0	0	0
NM_001011809	Olfr728	0	0	0	0	0	0	0	0
NM_001011810	Olfr485	0	0	0	0	0	0	0	0
NM_001011811	Olfr487	0	0	0	0	0	0	0	0
NM_001011812	Olfr951	0	0	0	0	0	0	0	0
NM_001011813	Olfr93	0	0	0	0	0	0	0	0
NM_001011814	Olfr524	0	0	0	0	0	0	0	0
NM_001011815	Olfr533	0	0	0	0	0	0	0	0
NM_001011816	Olfr1181	0	0	0	0	0	0	0	0
NM_001011818	Olfr316	0.068327	0	0	0	0	0	0	0
NM_001011819	Olfr312	0	0	0	0	0	0	0	0
NM_001011820	Olfr1359	0	0	0	0	0	0	0	0
NM_001011820_1	Olfr1359	0	0	0	0	0	0	0	0
NM_001011821	Olfr804	0	0	0	0	0	0	0	0
NM_001011822	Olfr787	0	0	0.0592883	0.255593	0	0	0	0
NM_001011823	Olfr834	0	0	0	0.127796	0	0	0	0
NM_001011824	Olfr832	0	0	0	0	0	0	0	0.0768379
NM_001011825	Olfr1105	0	0	0	0	0	0	0	0
NM_001011826	Olfr967	0	0	0	0	0	0	0	0
NM_001011827	Olfr963	0	0	0	0	0	0	0	0
NM_001011828	Olfr304	0	0	0	0	0	0	0	0
NM_001011829	Olfr761	0.0633471	0	0	0	0.0560846	0	0	0
NM_001011830	Olfr119	0.0582678	0	0	0	0	0	0	0
NM_001011831	Olfr1500	0	0	0	0	0	0	0	0
NM_001011832	Olfr1490	0.065307	0	0	0	0	0	0	0
NM_001011833	Olfr1137	0	0	0	0	0	0	0	0
NM_001011834	Olfr1152	0	0	0	0	0	0	0	0
NM_001011835	Olfr1162	0	0	0	0	0	0	0	0
NM_001011836	Olfr1129	0	0	0	0	0	0	0	0
NM_001011837	Olfr748	0	0	0	0	0	0	0	0
NM_001011839	Olfr1437	0	0	0	0	0	0	0	0
NM_001011840	Olfr1463	0	0	0	0	0	0	0	0
NM_001011841	Olfr1465	0	0	0	0	0	0	0	0
NM_001011842	Olfr1474	0	0	0	0	0	0	0	0
NM_001011845	Olfr597	0	0	0	0	0.0583976	0	0	0
NM_001011846	Olfr517	0	0	0	0	0	0	0	0
NM_001011847	Olfr591	0	0	0	0	0	0	0	0
NM_001011848	Olfr675	0	0	0	0	0	0	0	0
NM_001011849	Olfr792	0	0	0	0	0	0	0	0
NM_001011850	Olfr1505	0	0	0	0	0	0	0	0
NM_001011851	Olfr412	0	0	0	0	0	0	0	0
NM_001011852	Olfr1029	0	0	0.0244753	0	0	0	0	0
NM_001011853	Olfr1425	0	0	0	0.064242	0	0	0	0
NM_001011854	Olfr605	0	0	0	0	0	0	0	0
NM_001011855	Olfr169	0	0	0	0	0	0	0	0
NM_001011856	Olfr1331	0	0	0	0	0	0	0	0
NM_001011857	Olfr685	0	0	0	0	0	0	0	0
NM_001011858	Olfr504	0	0	0	0	0	0	0	0
NM_001011859	Olfr965	0	0	0	0	0	0	0	0
NM_001011860	Olfr1222	0	0	0	0	0	0	0	0
NM_001011861	Olfr331	0	0	0	0	0	0	0	0
NM_001011862	Olfr699	0	0	0	0	0	0	0	0
NM_001011863	Olfr406	0	0	0	0	0	0	0	0
NM_001011864	Olfr917	0	0	0	0	0	0	0	0
NM_001011865	Olfr624	0	0	0	0	0	0	0	0
NM_001011866	Olfr309	0	0	0	0	0	0	0	0
NM_001011867	Olfr538	0	0	0	0	0	0	0	0
NM_001011868	Olfr1178	0	0	0	0	0	0	0	0
NM_001011869	Olfr452	0	0	0	0	0	0	0	0
NM_001011870	Olfr1329	0	0	0	0	0	0	0	0
NM_001011871	Olfr506	0	0	0	0	0	0	0	0
NM_001011872	Olfr1034	0	0	0	0	0	0	0	0
NM_001011873	Xkr9	0	0.0269471	0.0437787	0	0.0435716	0.0215234	0	0
NM_001011874	Xkr4	0.0395577	0.04035	0	0.0110017	0	0	0.644664	0.445086
NM_001011875	Rnase12	0.162488	0	0.368291	1.47217	0.186398	0.205974	0	0
NM_001011876	Ang6	0	0	0	0	0	0	0	0
NM_001011877	Rnase11	0	0	0	0	0	0	0	0
NM_001012236	Trex1	4.75879	3.67463	4.58864	5.2414	2.27966	4.07897	2.57066	2.84292
NM_001012265	Olfr857	0	0	0	0	0	0	0	0.0779255
NM_001012266	Olfr835	0	0	0	0	0	0	0	0
NM_001012269	Olfr1513	0	0	0	0	0	0	0	0
NM_001012273	Birc5	6.91074	6.15124	2.74067	5.10763	2.22825	1.99688	4.96926	5.2807
NM_001012305	Slc39a12	0	0	0	0	0	0	0.0196569	0
NM_001012306	Hsd3b3	0	0	0	0	0	0	0	0
NM_001012307	Defa23	0	0	0.414283	0.0226401	0.189351	0.46473	0	0
NM_001012307_1	Defa23	0	0	0.88248	0.0226401	0.189351	0.324229	0	0
NM_001012309	Ccdc55	14.6681	12.4335	13.0923	15.373	15.0895	11.7424	8.21167	10.6411
NM_001012310	Slc25a47	0.610128	0.37205	0.084312	0.3279	0.195966	0.444434	0.255101	0.0770697
NM_001012311	Pgbd1	0.680603	1.97e-07	0.0843193	0.126819	1.65e-11	0.152554	2.40158	2.05219
NM_001012322	Sctr	0	0	0.0219454	0	0	0	0	0
NM_001012323	Mup20	4.62229	3.78719	0	0	0	0	0.0793506	0.0837184
NM_001012324	Ecm2	0.0266733	0.0136016	0.0211766	0.0779213	0.0315654	0.0412594	0	0.0450209
NM_001012325	Zfp708	5.36e-05	1.24594	0.343121	5.94e-10	0.684517	0.65001	0.242906	0.318826
NM_001012330	Zbtb18	2.64848	2.87147	3.38133	3.29829	3.45809	3.28273	3.54491	2.41963
NM_001012335	Mdk	80.0081	84.5694	31.0652	27.2912	23.2902	34.3363	63.6064	55.1639
NM_001012336	Mdk	225.403	179.362	178.784	179.117	112.915	194.146	415.011	299.358
NM_001012363	Slc2a9	7.83e-05	0	0.000446003	0.179195	0.37346	0.000773521	4.66e-05	0.0637138
NM_001012392	Bpifb1	0	0	0.000238821	0.000360539	0	0.000309141	0	0
NM_001012396	Hacd1	6.57232	6.77623	5.86769	7.0555	7.07636	7.51168	18.2664	16.9354
NM_001012400	AU022252	8.36657	7.56488	6.82412	6.80944	6.56622	8.25922	5.03332	3.81192
NM_001012401	Hspb6	1.3474	1.12471	2.09689	2.45959	2.26812	1.87333	5.68487	7.88297
NM_001012402	Hs3st6	0.654796	0.782802	0.757843	2.29831	0.835736	0.796258	0.709102	0.856287
NM_001012434	Kctd14	7.65e-05	2.4e-07	6.68e-05	0.000328327	0.171815	0.000591244	0	0
NM_001012448	Zfp708	1.00535	0.000832701	1.38258	3.83872	2.68392	0.645633	1.14669	1.4821
NM_001012449	Zfp708	0.252379	1.84e-17	1.02711	1.19e-06	1.4964	0.975486	0.052306	3.9e-15
NM_001012450	Ankrd6	0.523114	1.21103	0.379756	0.621855	0.357131	1.42038	0.156314	0.427449
NM_001012451	Ankrd6	6.14485	5.4703	1.41197	2.97595	1.87157	1.61078	4.58048	4.23529
NM_001012477	Cxcl12	0.026638	0.110317	0.0136524	0.0144272	2.09e-08	0.019256	0.380261	0.232829
NM_001012517	Fut10	0.263526	0.780758	0.216022	0.319686	0.271659	0.452731	0.000315245	0.0868095
NM_001012518	Ehmt1	0.000514021	0.756039	0.000138189	0.000528029	6.64e-05	0.00130988	4.30175	3.68042
NM_001012520	Klri1	0	0	0	0	0	0	0	0
NM_001012623	Rims1	0.376148	0.13505	0.0219269	0.185616	0.0436676	0.0647222	0.0287531	0.0304155
NM_001012625	Rims1	0.193359	0.249712	0.022597	0	0	0.0222323	0	0
NM_001012638	Acd	17.7656	17.7954	14.8439	12.7314	12.5804	15.2323	16.8282	17.2199
NM_001012640	AY761185	0	0	0	0	0	0	0	0
NM_001012667	Smim19	6.89e-06	4.43e-06	4.1e-07	0.0803119	1.02e-06	1.7e-06	3.68e-06	3.93e-06
NM_001012704	Wfdc13	0.165864	0	0.00266987	0.164786	0.144012	0	0.180486	0
NM_001012723	Wfdc16	0	0	0	0	0	0	0	0
NM_001012725	Wfdc6b	0	0	0	0	0	0	0	0
NM_001012726	Aym1	0	0.301623	0.403197	0.463161	0	0	0	0
NM_001012765	Adcy5	0.203689	0.360393	0.0801817	0.0918066	0.050681	0.0637363	0.176742	0.135162
NM_001013012	Zfp787	4.60511	4.51793	2.31646	2.9444	1.84007	2.40992	4.87443	5.03268
NM_001013013	Dhrs7c	0.0520426	0.0509586	0	0	0	0	0	0
NM_001013019	Lrrn4cl	0.633047	0.641594	0.589669	0.944077	0.390903	0.663419	2.80373	1.98085
NM_001013022	Odf3b	0.17321	0.112408	0	0	0	0	0	0
NM_001013023	Mterf1a	4.83067	5.89345	5.58934	8.0667	5.05856	5.4952	3.66139	4.20598
NM_001013024	Usp13	1.82784	1.57268	1.23546	0.715073	1.36885	1.07005	1.34261	1.64724
NM_001013025	Tgfbrap1	2.02035	1.8988	1.58788	1.03432	1.37991	1.58039	1.39208	1.02053
NM_001013026	Ttf2	19.2576	16.1169	21.838	23.5074	20.5214	22.6584	25.0422	22.7053
NM_001013028	Tmem263	8.74985	8.56895	11.548	15.4769	7.57	8.18612	9.63273	7.85109
NM_001013256	Ctc1	7.53288	7.77937	15.4128	13.6699	14.5823	13.5567	16.4245	15.304
NM_001013360	Npcd	0.00845065	2.54368	0.0922458	4.5e-08	0.440093	4.79e-08	13.9868	14.4854
NM_001013362	Npcd	0.629073	0.000659218	0.193383	0.000104158	0.00516073	0.000121652	0.260692	0.493892
NM_001013365	Osm	0.162695	0.21801	0.199426	0.445207	0.0882176	0.217929	0	0
NM_001013366	Wdr91	10.2536	8.81932	13.44	15.779	13.1393	14.5536	8.51336	8.80884
NM_001013367	Prkaa1	9.10273	7.13174	9.54823	11.0049	10.3485	9.64618	9.81926	9.49918
NM_001013368	E2f8	31.4557	27.2118	12.1275	11.2773	20.2379	15.6682	12.2083	14.4414
NM_001013369	Pfdn4	0.453042	0.996129	0.333523	0.467221	0.120298	0.132265	1.78e-05	0.942532
NM_001013370	Sesn1	6.26493	6.78219	8.70764	11.59	7.15563	7.1852	23.9223	20.3266
NM_001013371	Dtx3l	4.56936	3.60848	3.43411	2.87912	3.21148	3.30653	2.89189	2.7884
NM_001013372	Nrp	1.66492	1.12505	0.724351	0.743143	0.583088	0.533752	0.223575	0.359379
NM_001013373	Tmprss13	0.0149164	0.0455607	0.0712875	0.0749941	0.0354261	0.115867	0.333245	0.470335
NM_001013374	Lman2l	5.62962	6.39484	4.77815	5.74139	3.65634	5.24322	6.62134	6.92887
NM_001013375	Utp18	48.3092	50.1646	39.4568	37.9717	38.644	39.9226	35.1735	34.0615
NM_001013376	Rpp38	12.6859	14.05	9.67273	11.4321	11.1576	8.86801	7.04365	5.88221
NM_001013377	Arhgef39	8.40736	6.82377	7.85147	10.8297	8.71299	10.625	17.7852	15.4488
NM_001013378	Uspl1	2.83789	2.17727	3.88675	4.62404	3.96841	5.16515	1.61994	0.638996
NM_001013379	Zfp930	11.4084	12.7236	16.038	21.5173	18.5075	10.388	10.344	10.9793
NM_001013380	Dync1li2	20.2998	18.9222	10.3591	13.5704	8.13989	11.1303	11.282	10.0384
NM_001013381	Rsad1	1.17712	0.794192	0.96703	0.968385	1.08645	1.32775	0.291232	0.244102
NM_001013382	Lrrc52	0	0	0	0	0	0	0	0
NM_001013384	Podnl1	0	0.0494224	0	0.126297	0.0991416	0.0391262	0	0
NM_001013385	Grm4	2.87e-06	5.45e-07	9.05e-07	1.66e-07	9.06e-07	2.04e-07	0	2.3e-08
NM_001013386	Rasl10b	0.773619	0.999809	0.603825	0.6003	0.360038	0.513528	2.65849	2.62769
NM_001013387	Zfp182	1.01595	0.000419277	1.10572	0.598067	0.093622	1.036	0.0112665	0.000414531
NM_001013389	Mrs2	4.71732	4.16731	5.59513	6.0279	5.37713	6.08602	12.744	11.2805
NM_001013390	Scn4b	0.0334823	0.0684546	0.0617483	0.16678	0.0350544	0.0600664	0.0710926	0.0878149
NM_001013391	Cpsf6	25.676	24.1244	33.0087	32.2755	31.1944	30.1559	30.482	27.5237
NM_001013393	Gm11487	0.156692	0.0973741	0.0819133	0.444911	0.0778786	0.0189759	0	0
NM_001013405	Tcaim	2.91593	2.18324	3.10818	4.30787	3.26759	2.88358	4.99712	4.22422
NM_001013411	Nkain2	0	0	0	0.0126715	0.0119709	0.0117471	0.0964895	0
NM_001013412	Ccl26	0	0	0	0	0	0	0	0
NM_001013414	Neurl4	10.9248	9.63424	13.4086	7.74699	9.9297	12.7405	4.65771	3.50583
NM_001013441	Ric8b	7.80371	6.82856	6.9516	6.99531	5.95688	7.28872	3.58732	3.71756
NM_001013575	Olfr112	0	0	0	0	0	0	0	0
NM_001013577	Inip	16.1274	15.3597	10.3541	14.7682	10.458	12.5205	8.84359	8.07232
NM_001013580	Pard3	3.63e-05	0.421438	0.176005	1.15708	0.944332	0.445508	0.000196041	4.07e-05
NM_001013581	Pard3	0.452482	0.852337	1.80623	0.636672	1.89633	1.09077	2.90021	4.22155
NM_001013607	Vmo1	0	0.102367	0	0	0	0	0.12458	0
NM_001013608	Ercc6l2	7.18319	6.9531	10.0045	11.4288	11.1819	10.0407	5.29143	5.18135
NM_001013609	Tex24	0.0296555	0	0.0487306	0	0.0242583	0	0	0
NM_001013616	Trim6	44.7112	41.8547	35.7551	40.2352	42.1061	47.8586	18.8126	16.4662
NM_001013741	Ddn	0.0127828	0.026089	0.10137	0.106548	0.0302181	0.0592294	0.0407491	0.0143798
NM_001013745	Zfp57	100.275	107.042	145.612	98.558	114.671	135.409	16.7769	20.2258
NM_001013749	Tmem151b	1.48122	1.13001	2.44114	2.34636	2.06867	2.5725	0.369706	0.369713
NM_001013750	Gm597	0	0	0	0	0	0	0	0
NM_001013751	Syna	0.100526	0.0510739	0.0669811	0.155139	0.0399516	0.0654016	0.142738	0.169962
NM_001013753	Pcdh17	0.00959814	0.014819	0.0262087	0.0117681	0.0297365	0.0217622	0.0406167	0.0967914
NM_001013755	5730409E04Rik	0.174832	0.156685	0.215096	3.93e-05	0.317467	0.00027202	0	0
NM_001013756	Grhl3	9.84961	8.25737	23.5375	16.9046	27.387	25.9867	2.31748	3.3501
NM_001013757	Vwde	0	0	0.00946997	0	0	0	0	0
NM_001013758	Lingo3	0.881865	1.09846	0.111285	0.374485	0.232246	0.422987	0.625131	0.772051
NM_001013759	Gas2l2	0	0.0168681	0.0397995	0	0	0	0.0176737	0
NM_001013760	Cldn34b3	0	0	0	0	0	0	0	0
NM_001013761	Gmnc	3.43e-07	0.0556458	0	0	3.68e-05	3.77e-05	0	0
NM_001013762	Gm4952	0	0	0	0	0	0	0	0
NM_001013764	Ces1a	0	0	0	0	0	0	0.0278003	0
NM_001013765	Zscan4c	5.28957	5.54126	24.1027	44.6071	6.75918	6.1236	0.0236291	0
NM_001013766	Samd3	0	0	0	0	0	0	0	0
NM_001013767	Capn11	1.32824	1.22903	0.526044	0.717459	0.569247	0.665847	0	0
NM_001013769	Rsl1	2.80473	2.92159	5.91281	4.96098	5.06042	2.85666	2.7063	2.37254
NM_001013770	Lipo1	3.24029	3.04905	8.58055	7.04086	8.86077	6.78061	0	0
NM_001013771	Gm973	0.160088	0.258507	0.497805	0.612429	0.284176	0.381768	0	0
NM_001013773	Nxpe5	0	0	0	0	0	0	0	0
NM_001013774	Kpna7	0.0448717	0.113301	0.108921	0.153264	0.10835	0.28472	0	0.0507208
NM_001013776	Fbxw24	0	0	0	0	0	0	0	0.0414349
NM_001013777	Zfp488	1.6463	1.78681	8.73765	8.89242	10.2235	7.62427	1.75278	2.09441
NM_001013778	Tvp23a	0.892774	0.745279	0.489337	0.931398	0.451595	0.329435	1.22985	1.17003
NM_001013779	Aim2	4.12987	4.4615	5.24213	5.6416	8.21853	6.37585	0.688921	1.10463
NM_001013780	Slc25a34	0.202346	0.22391	0.531307	0.637487	0.190765	0.591494	0	0
NM_001013783	Fam71b	0	0	0	0	0	0	0.0247023	0
NM_001013784	E130309D14Rik	3.79128	3.24136	9.95318	8.33252	8.00562	8.81693	1.69143	1.14928
NM_001013785	Akr1c19	0.13713	0	0	0.165908	0	0.0387859	0.742073	0.261379
NM_001013786	Zscan26	9.64592	9.4993	9.2546	11.137	9.23765	8.6263	9.09322	8.36605
NM_001013787	Vmn1r209	0	0	0	0	0	0	0	0
NM_001013792	Otulin	13.5523	15.5174	18.375	16.2549	15.1319	18.6467	11.2573	11.0931
NM_001013797	Spink6	0	0	0	0	0	0	0	0
NM_001013799	Mettl21c	0	0	0	0	0	0	0	0
NM_001013802	Macrod2	5.45e-06	0.420935	1.71e-07	0.0804054	0.0708219	0.0835935	0.054877	0.156955
NM_001013804	Flg2	0	0	0	0	0	0	0	0
NM_001013806	Ankrd13c	17.1969	15.9676	17.1945	13.1112	19.4288	18.9281	11.8645	11.2126
NM_001013810	Gm5591	0	0	0	0.011695	0	0	0	0
NM_001013811	Fam169b	1.5131	1.37752	0.919017	1.09244	0.373771	0.537282	0	0.0588289
NM_001013813	Maml2	0.0298145	0.0616111	5.73e-07	6.27e-07	6.12e-07	4.86e-07	0.297895	0.298072
NM_001013814	Amt	34.1482	36.3657	25.0561	27.6988	21.8307	29.2664	38.9755	40.5204
NM_001013816	Gm5622	0.0338701	0.30418	0.196567	0.327627	0.0279721	0.138769	0.364146	0.269534
NM_001013817	Sp140	0.43423	0.596318	0.820957	1.38283	0.696291	0.4488	1.7342	1.7203
NM_001013820	Slc22a28	0	0	0	0	0	0	0	0
NM_001013823	Krtap4-16	0	0	0	0	0	0	0	0
NM_001013824	Gm5662	1.97858	2.22989	21.8491	56.0025	4.40903	5.63174	0.0302647	0
NM_001013826	Dupd1	0	0	0	0	0	0	0	0
NM_001013829	Shf	9.41194	12.0332	1.57414	1.42716	1.31154	1.5282	2.85505	2.58757
NM_001013832	Gpr31b	0	0.186939	0.114417	0	0	0.0579466	0	0
NM_001013833	Prkg1	0.000508998	0	0.000395493	0.000398618	0.000377354	0.000360187	0.000538545	0
NM_001014390	Dyrk2	3.7321	3.18866	3.1247	3.27913	2.49472	3.6147	6.30259	7.39417
NM_001014394	Adgrf3	0.0156815	0.0159528	0.0125105	0.0263304	0.124352	0.0610332	0.0166899	0
NM_001014395	Fbxw22	0	0	0	0	0	0	0	0
NM_001014397	Gm13154	7.20648	7.18888	70.2906	83.8075	113.165	56.7956	0.757839	0.635803
NM_001014398	Trcg1	0.0182512	0	0	0	0	0	0	0
NM_001014399	Abi3bp	0.0122676	0.0375874	4.1e-16	0.0306465	0.00965607	1.91e-14	0.0130313	0.055206
NM_001014422	Abi3bp	1.22e-06	1.35e-06	2.2e-06	9.61e-07	9.42e-07	0.000343199	1.42e-06	1.22e-06
NM_001014423	Abi3bp	3.63e-08	2.72e-08	0.0553248	1.85e-08	2.84e-08	3.35e-12	4.41e-08	2.08e-08
NM_001014424	Abi3bp	5.93e-07	6.08e-07	7.93e-07	4.28e-07	4.6e-07	7.87e-06	6.99e-07	5.31e-07
NM_001014761	Scn2b	0.382336	0.232601	0.921335	1.17289	0.42927	0.927457	0.800475	0.394749
NM_001014836	4930404N11Rik	0.209706	0.486843	0.513116	1.69678	0.309833	0.432391	0.586945	0.247213
NM_001014900	Zmynd12	0.215749	0	0	0.095381	0.0596772	0	0.0774095	0.204608
NM_001014973	Snx13	3.23128	2.52172	3.59161	5.02252	3.87408	3.31526	8.00647	6.48221
NM_001014974	Ttll4	16.9093	13.4213	7.63908	8.62468	7.87773	7.10556	9.57567	9.47496
NM_001014976	Espl1	31.9817	25.3309	38.1581	34.8049	37.0071	46.4753	20.4195	19.8568
NM_001014981	Wdr7	2.91163	2.53176	5.32022	4.00233	4.90975	4.70163	2.14242	2.25435
NM_001014995	Fam189b	3.70623	3.49443	3.73263	4.02186	2.6628	3.01065	2.472	2.72409
NM_001014996	Cenpj	4.46447	3.87838	5.2637	6.55286	5.50975	4.97356	3.81867	4.25015
NM_001014997	Gm156	0	0	0	0	0	0	0	0
NM_001015039	Zfyve28	3.84965	4.06627	6.25619	5.82762	4.60786	6.40219	0.076188	0.0672175
NM_001015046	Rap1gap2	2.26053	1.89064	3.35778	3.94294	2.09736	3.31283	0.979294	0.915531
NM_001015099	G2e3	12.1359	10.8135	6.97911	17.5809	10.1268	9.76597	19.7945	15.6353
NM_001015507	Vprbp	25.2126	21.4325	25.0576	22.2337	25.144	26.1631	12.6857	12.4415
NM_001015681	E130308A19Rik	3.78154	3.7474	5.06989	4.91546	5.32494	5.62701	3.33025	3.79507
NM_001015876	Tyw1	14.1861	13.4417	19.0077	15.4143	16.1491	21.7066	12.3754	11.7127
NM_001015889	Taf9	12.5941	9.66851	11.3846	10.4349	19.1278	14.9914	9.45919	7.67378
NM_001017362	Arid3c	0.314445	2.61e-07	1.23e-06	0.156552	0.0365261	1.18e-07	0.270985	0.159064
NM_001017393	Gm21943	0	0	0	0	0	0	0	0
NM_001017393_1	Gm21943	0	0	0	0	0	0	0	0
NM_001017393_2	Gm21943	0	0	0	0	0	0	0	0
NM_001017394	Gm20815	0	0	0	0	0	0	0	0
NM_001017407	Tbata	0	0	0.0618278	0	0	0	0	0.0797418
NM_001017409	Tbata	0	0	0	0	0	0	0	4.81e-05
NM_001017419	Tbata	0	0	2.29e-18	0	0	0	0	1e-20
NM_001017422	Ear4	0	0	0	0	0	0	0	0
NM_001017426	Kdm6b	10.8806	9.0658	12.7564	10.1809	15.5472	13.4695	10.2425	12.4153
NM_001017427	Rasef	0.0722134	0.0369951	0.0994462	0.134184	0.105829	0.0690011	0	0
NM_001017429	Cox17	355.392	445.737	312.067	448.954	321.384	473.932	310.423	242.261
NM_001017433	Tbata	0	0	1.08e-20	0	0	0	0	1.91e-23
NM_001017441	Tbata	0	0	2.26e-05	0	0	0	0	1.01e-05
NM_001017525	Btbd11	0.690326	1.49373	4.14124	1.7288	2.73647	1.12666	0.51153	0.490759
NM_001017955	Zscan18	3.13251	2.88507	2.94798	3.73876	2.91899	2.99424	2.54271	2.12667
NM_001017959	Lamp2	3.32468	2.56353	6.34897	9.73515	7.1933	6.56988	4.90089	9.27093
NM_001017966	Ddi2	35.0531	30.9121	42.1444	31.3691	44.8729	42.8054	9.72213	11.6314
NM_001017968	Zdhhc18	28.2864	27.9942	31.8429	34.3577	28.2596	38.8403	16.5601	15.8773
NM_001017983	Foxred2	3.34498	2.46347	2.4445	2.229	2.9071	3.41711	3.78492	2.80834
NM_001017985	C2cd3	5.63816	4.29756	8.03304	6.49493	9.32012	7.35727	5.47045	6.59111
NM_001018002	Dppa4	10.9611	11.8502	11.0692	23.4832	14.8353	25.8941	0.23731	4.95e-06
NM_001018013	Izumo1	0.0726233	0.0361414	0.121058	0.257088	0.090469	0	0.586394	0.537306
NM_001018019	Grxcr1	0	0	0	0	0	0	0	0
NM_001018031	Otol1	0	0	0.0380621	0	0.0946677	0.0933438	0	0
NM_001018042	Sp3	14.4352	9.71717	11.1575	12.4625	11.8565	13.0062	12.3517	6.97776
NM_001018063	Cxx1b	4.10289	4.00392	2.63556	2.52477	2.33511	2.57716	1.64168	1.08308
NM_001018079	Lce3f	0	0	0	0	0	0	0	0
NM_001018087	Ldoc1	0.667361	0.743059	1.26632	0.673997	1.61339	0.874306	0	0
NM_001024134	Trim15	0	0.00017913	0.000155449	0	0.000129295	0.0682554	0.000188938	0.159948
NM_001024135	Kbtbd7	3.80183	4.02807	4.6607	4.29412	4.91978	4.99107	4.4822	3.15409
NM_001024136	Anks6	0.202734	0.330754	0.171749	0.124145	0.0426684	0.219625	0.833311	0.760482
NM_001024137	Pla2g4d	0.029417	0.0299572	0.0117106	0	0	0.0228373	0.0156458	0
NM_001024138	Gpr139	0	0	0.101229	0	0.151728	0	0	0
NM_001024139	Adamts15	0.227292	0.233183	0.123053	0.232341	0.0916537	0.203048	2.2342	2.28675
NM_001024141	Nxf3	2.14614	1.93183	1.21728	1.43291	1.82158	1.68659	0.0872149	0.0184625
NM_001024142	Fbxo10	2.2155	1.63282	1.58717	2.16302	1.5846	1.78449	1.75769	1.60989
NM_001024145	Pla2g4f	0.202002	0.221338	0.211453	0.208649	0.221724	0.157178	0	0.0350076
NM_001024147	Gm5868	0	0	0.0336217	0	0	0	0	0
NM_001024148	Ugt2a2	0	0	0	0	0	0	0	0
NM_001024205	Nufip2	21.0548	19.7118	28.3906	27.5506	29.4494	26.1919	8.6994	7.10544
NM_001024206	Trappc1	35.2552	40.0514	55.076	51.4964	47.1698	60.8836	83.0231	88.0292
NM_001024225	Defa24	0	0	0	0	0	0	0	0
NM_001024230	Gm5431	0	0	0	0	0	0	0	0
NM_001024385	Crls1	9.77811	9.08189	20.6959	18.2066	19.4299	20.3981	18.143	16.0576
NM_001024458	Add1	28.7631	28.478	30.0722	25.413	34.7121	37.059	27.6036	26.8063
NM_001024468	Bcat1	2.21937	1.31741	7.28733	6.44766	7.57568	9.27252	0.0390132	0.0400017
NM_001024474	Diras2	0.0435039	0.0778497	0.139462	0.108274	0.128448	0.108621	0.230892	0.281132
NM_001024478	Cdhr3	0	0	0	0	0	0	0	0
NM_001024504	Dcun1d2	5.03436	3.15273	2.7862	2.06859	2.14072	2.27215	0.449419	0.937241
NM_001024508	Brd9	13.7725	14.3085	12.1673	10.5683	12.2522	8.7954	6.86376	5.97077
NM_001024512	Fam149b	1.50079	1.52482	0.998192	1.24246	0.709197	0.848883	5.44186	4.95315
NM_001024526	Larp4	20.8331	16.8101	21.4912	26.2893	23.6043	18.8958	10.1693	9.68834
NM_001024539	Shc2	1.0827	0.78632	2.42894	1.61139	1.86441	2.63301	1.43111	1.39338
NM_001024560	Snx32	0.257391	0.482437	0.558126	0.732368	0.397033	0.0787049	0.518372	0.986726
NM_001024602	Cep170b	6.16075	5.52579	8.19333	6.92126	8.66692	8.77376	20.3357	23.7531
NM_001024604	Ankrd28	17.6712	15.1477	15.951	16.9093	16.2134	17.305	22.3694	20.6543
NM_001024606	Pdp2	6.93962	6.52805	4.72799	5.37326	3.34211	4.88376	2.48366	1.93325
NM_001024614	1700007G11Rik	0	0	0	0.0742274	0	0	0.828652	1.74821
NM_001024616	Rabl6	25.9715	24.3953	17.8747	22.5228	22.4092	20.0561	41.2672	48.9124
NM_001024617	Inpp4b	0	0.00517034	0.00267099	0.00280712	0.00322511	0.00387833	0.00106018	0.0029977
NM_001024618	Xirp2	0.00190055	0	0.0310748	0.0309949	0.0117514	0.0229213	0	0
NM_001024619	Tsku	1.68347	2.62601	3.05714	2.17581	2.16974	2.37751	1.92257	2.41499
NM_001024622	Pcnp	70.1147	71.496	65.516	76.2746	67.3707	67.108	104.362	97.8509
NM_001024624	Cdkl5	1.8931	1.2445	1.23479	1.06168	1.40426	1.03049	0.586747	0.839315
NM_001024626	Zfp873	2.44838	2.6511	4.52264	4.5294	4.77978	3.51408	2.38129	1.92683
NM_001024645	Lrrc16b	0.430391	0.262144	0.379954	0.432899	0.369405	0.361522	1.06562	1.23191
NM_001024672	Methig1	0	0	2.18e-07	0.0392255	4.08e-07	3.42e-09	2.2e-07	1.85e-08
NM_001024673	Ifnl2	0	0	0	0	0	0	0	0
NM_001024698	Cpa2	0.589488	0.833119	0.390946	0.378399	0.283515	0.424151	1.27341	1.05747
NM_001024699	Zbtb45	15.0706	15.3199	16.0208	9.31231	16.0541	14.264	2.05516	2.46967
NM_001024702	C1ql4	0.199333	0.372096	0.577713	1.58681	0.387284	1.21048	0.889972	0.937406
NM_001024703	Mctp2	0.377651	0.304941	0.990704	2.23085	1.49151	1.2129	1.46471	1.65926
NM_001024705	Prpmp5	0	0	0	0	0	0	0	0
NM_001024706	Gm5458	0	0	0.109389	0.152515	0.115284	0.29873	0.0991725	0.139605
NM_001024707	Lrp3	1.3697	1.75186	0.782545	1.05997	0.665093	0.578088	2.96008	3.24102
NM_001024709	Krtap10-10	0	0	0	0	0	0	0	0
NM_001024712	Gm3696	2.52614	2.53949	2.36835	4.809	3.03095	3.40363	10.4451	8.85017
NM_001024714	Cma2	0	0	0	0	0	0	0	0.0758964
NM_001024716	Triobp	16.8198	16.1563	20.0818	17.2438	15.3807	17.2655	31.942	36.1671
NM_001024717	Gal3st3	2.30943	1.9197	1.46262	1.5073	1.27281	1.43274	0.748202	0.861606
NM_001024719	Cyp2c67	0.0618344	0	0	0.0134899	0	0.0200954	0	0
NM_001024720	Hmcn1	0.0221126	0.0278892	0.0286168	0.0319511	0.0302964	0.0184537	0.0674946	0.0604957
NM_001024721	BC094916	0	0	0	0	0	0	0	0
NM_001024726	Zfp607	2.17618	1.87672	2.25093	2.50588	2.1108	2.02378	0.465622	0.174573
NM_001024728	C330021F23Rik	3.40159	3.19546	0.625353	0.797504	0.523557	0.877185	3.57857	4.30702
NM_001024731	Gm20939	4.05567	3.66185	21.5644	16.5739	19.4751	12.6766	0.895189	1.17259
NM_001024806	Cebpz	36.5131	33.8658	41.968	41.3019	43.8942	38.8648	19.6161	19.3338
NM_001024837	Adarb1	0.565184	0.374016	0.275386	0.292533	0.337764	0.0393768	0.756473	0.386446
NM_001024841	Gm128	1.73942	1.91404	2.19336	2.19848	1.84708	2.17289	0.0797184	0
NM_001024842	Hoxc11	0	0	0.247433	0	0	0.0629055	0	0
NM_001024846	Zfp62	2.65e-05	0.265049	0.0758301	0.295678	0.623034	0.322061	0.200435	0.125019
NM_001024848	Apol7b	0.0340153	0.0572442	0.437528	0.842839	0.276975	0.209981	0	0.0256359
NM_001024849	Gm14325	15.5891	13.3887	14.1566	17.5419	14.3545	10.1821	3.15842	3.09677
NM_001024850	Rhox10	1.45408	0.855619	2.4913	2.91017	2.58792	2.85427	0.100925	0
NM_001024851	Ankrd34a	2.66301	2.6602	2.23233	2.0443	1.86768	2.07788	0.408592	0.64861
NM_001024853	Timm9	2.35328	1.86624	1.07263	0.408925	0.387347	0.462449	3.15232	2.1325
NM_001024854	Timm9	8.04026	9.7321	9.75302	9.75926	5.30243	10.7353	3.48967	1.60381
NM_001024856	Ttbk2	0.793188	0.920121	0.583913	1.78746	0.600608	0.481086	3.1063	3.32497
NM_001024857	Ttbk2	1.29368	0.847907	1.19683	0.314229	0.67066	0.809458	1.04469	0.424588
NM_001024910	Sept10	2.46465	0.647847	2.42108	4.23299	3.60876	1.92456	1.71854	7.625
NM_001024911	Sept10	4.31769	4.10801	3.64427	6.85188	4.33812	5.63941	14.3644	8.93649
NM_001024917	N4bp2	10.2968	7.79542	14.4088	13.4164	13.8918	12.8675	3.64061	3.75493
NM_001024918	Rfx4	0.193357	0.271919	0.0520161	0.0537065	0.0527594	0.196347	3.19e-06	0
NM_001024919	Bod1	28.5249	39.3226	40.0526	37.0928	33.8223	43.5342	36.853	33.9919
NM_001024920	Trp53i13	5.5118	5.46183	5.89761	7.76153	4.07836	6.67089	4.85463	4.43792
NM_001024922	Ddx49	50.8333	52.8316	35.241	37.3449	35.0833	38.5141	18.3361	19.7011
NM_001024926	Cyb5d2	1.05354	0.660682	0.799006	2.02613	1.04831	1.11545	2.02435	1.88029
NM_001024927	Pitpnm3	0	0.00133421	0	0.00102695	0	0.00109501	0.00131713	0.00138203
NM_001024928	Zfp667	3.48231	3.15344	2.35943	3.8182	2.04632	2.42907	2.45336	2.37713
NM_001024931	Rbfox3	5.88e-06	3.09e-05	2.8e-14	1.23e-05	1.97e-05	2.15e-05	3.76e-08	7.95e-08
NM_001024932	Pilrb2	0	0	0	0	0	0	0	0
NM_001024945	Qsox1	1.13281	1.56425	1.66086	2.55175	1.35786	1.75551	6.95212	8.01571
NM_001024950	Zfp563	1.23339	1.00548	1.31409	1.83152	0.751334	0.883134	0.914627	0.976717
NM_001024952	Rc3h1	3.72331	3.26544	3.52157	3.12938	3.71936	3.50653	3.04702	2.65398
NM_001024954	Pbx4	1.89724	2.57292	0.729694	1.10941	0.727537	1.24323	4.36359	5.95341
NM_001024955	Pik3r1	9.57e-07	0.0464435	1.32e-06	1.39e-06	0.0296881	1.13e-05	0.114364	3.14e-06
NM_001025067	Lrig2	3.31174	2.9631	4.29729	5.10101	3.56426	3.57702	5.16075	3.70659
NM_001025074	Ntrk2	0.0061687	3.52e-11	0.00278942	3.87e-06	0.0340306	0.0177848	0.0493931	0.0243443
NM_001025083	Rhox12	0	0	0	0	0	0	0	0
NM_001025084	Rhox1	5.52498	5.50622	4.34139	4.41016	4.01793	5.36941	0	0
NM_001025085	Gm5797	0	0	0.107758	0.0842274	0.0538624	0.136048	0.0333879	0
NM_001025086	Rhox7a	0.1871	0	0.0550921	0.296237	0	0.0557022	0	0
NM_001025093	Atf2	3.62057	3.03501	4.1368	5.26219	3.77211	3.30779	4.64571	3.96984
NM_001025102	Arl14ep	12.2071	11.4958	10.3911	14.1332	9.33385	9.11139	10.8875	8.86159
NM_001025103	Cracr2b	1.53529	1.6615	1.60181	1.66966	1.36356	2.08994	2.1865	2.6681
NM_001025156	Ccdc93	4.55801	3.15949	2.61629	4.20922	2.59823	2.65777	3.44529	3.65823
NM_001025163	Zfp78	0.426027	0.384899	0.215863	0.559908	0.395333	0.201699	0.341957	0.325936
NM_001025192	Cxadr	3.09335	2.542	4.63326	4.09625	3.16304	3.10967	17.4145	15.7686
NM_001025240	Gm5346	0	0	0	0	0	0	0	0
NM_001025241	Gm20747	0	0	0	0	0	0	0	0
NM_001025241_1	Gm20747	0	0	0	0	0	0	0	0
NM_001025241_2	Gm20747	0	0	0	0	0	0	0	0
NM_001025241_3	Gm20747	0	0	0	0	0	0	0	0
NM_001025244	Krtap31-2	0	0	0	0	0	0	0	0
NM_001025245	Mbp	0.253427	0.277203	0.0691345	0.323851	0.0376134	0.111981	5.24311	4.12585
NM_001025246	Trp53i11	10.035	8.76651	23.5212	22.3271	15.1129	22.107	13.4656	11.6979
NM_001025250	Vegfa	0.305192	0.295996	0.186095	0.74436	0.28955	0.474917	2.31285	2.92657
NM_001025251	Mbp	0.000129655	1.1e-19	7.87e-17	7.32e-19	3.74e-34	1.35e-08	4.75e-31	1.39e-10
NM_001025254	Mbp	3.55e-24	3.99e-08	3.58e-14	4.77e-20	5e-33	3.05e-08	2.12e-05	2.72e-06
NM_001025255	Mbp	0.19304	7.06e-09	4.02e-06	2.37e-13	6.24e-06	3.05e-08	1.8e-23	9.53e-09
NM_001025256	Mbp	2.77e-22	1.33e-18	1.39e-12	6.31e-15	2.35e-32	4.96e-08	1.93e-28	1.33e-09
NM_001025257	Vegfa	0.356627	0.202363	0.514405	0.521936	0.626941	0.605176	0.187225	0.128751
NM_001025258	Mbp	8.57e-23	0.079834	5.75e-05	3.13e-11	0.0584971	4.35e-08	0.250956	0.162202
NM_001025259	Mbp	6.89e-19	9.84e-08	0.107105	0.000124058	3.81e-31	1.19e-07	9.57e-21	1.02e-07
NM_001025260	Gm14484	0	0	0	0	0	0	0	0
NM_001025261	Tpd52	6.57e-05	9.2e-09	6.61e-09	0.000611116	1.3e-09	3.23e-05	7.74e-06	0.303689
NM_001025262	Tpd52	0.886386	0.297476	0.645726	1.28333	1.24524	0.61106	0.579111	0.000809168
NM_001025263	Tpd52	0.371239	6.34e-06	0.065406	0.0401527	2.31e-09	0.349793	1.45173	0.210093
NM_001025264	Tpd52	0.777567	0.285193	0.17138	0.5215	0.228432	0.037481	3.33388	3.0761
NM_001025286	Nkain2	0	0	0	0	0	0	0	0
NM_001025296	Dffa	8.35374	7.88952	9.27025	8.955	8.08445	9.58005	6.15748	6.40964
NM_001025305	Tfap2b	0.00372631	1.29e-07	0	0.00306532	0	0	0	0
NM_001025307	Stx3	1.80225	1.56974	2.17217	2.32996	2.10908	1.41171	3.47589	3.36927
NM_001025309	Pja2	4.08249	3.67284	4.78997	6.28293	3.67794	3.49569	7.1035	8.89884
NM_001025310	St6galnac6	4.7606	2.17425	3.48417	5.83529	2.7046	3.72577	4.21779	1.432
NM_001025311	St6galnac6	0.000254557	1.53224	1.3223	1.61873	0.187819	0.235172	3.1146	2.28751
NM_001025312	Dclre1b	0.121761	1.01169	0.992239	0.355686	1.26314	0.765687	0.105253	0.157439
NM_001025313	Tapbp	2.1125	1.05759	10.729	9.02167	8.31737	9.67723	15.9556	17.484
NM_001025351	Defb46	0	0	0	0	0	0	0	0
NM_001025353	Gm6040	0	0	0	0	0	0	0	0
NM_001025358	Klc1	2.07851	1.80266	1.11928	0.852454	0.810828	1.05234	3.78023	2.05605
NM_001025359	Klc1	4.83554	6.01244	5.91556	4.81411	2.76796	5.62858	1.31996	1.82172
NM_001025360	Klc1	2.17514	0.917435	0.784945	1.49848	0.869215	1.60946	2.29881	1.36414
NM_001025361	Klc1	3.01744	1.84255	0.597862	0.878329	0.272753	0.996945	1.98436	2.42316
NM_001025362	Klc1	4.3828	3.9784	9.08175	10.8533	14.2422	10.3666	3.65264	5.86777
NM_001025363	Klc1	0.636324	1.03555	0.641791	0.866583	0.791977	0.230113	1.55341	1.43769
NM_001025364	Rtn2	0.000245878	1.13978	0.294285	0.440673	0.492475	2.84e-06	19.04	21.0459
NM_001025365	Miip	17.4347	15.7016	3.44461	6.61635	3.38215	4.50693	26.9264	23.4237
NM_001025371	Serinc4	3.50819	3.59369	2.80597	3.50598	2.75898	3.17696	4.11817	2.7874
NM_001025372	Adcyap1r1	0.395943	0.278247	0.0331704	0.0929052	0.0433956	0.206043	0.0235252	0.0168917
NM_001025373	Zfp943	0.738269	0.913631	4.78908	3.81981	5.30315	3.2663	3.01269	2.88966
NM_001025375	Wdr61	39.5222	40.8932	18.4563	24.8863	19.6385	27.0492	17.1299	17.7611
NM_001025376	Wdr61	3.38878	8.29686	2.90991	3.2058	4.38958	3.82027	6.56824	4.92931
NM_001025378	Orc2	0.387687	2.57e-05	1.82e-06	0.104631	0.587744	0.172409	0.000191725	3.17e-05
NM_001025379	Sema3g	0.0779103	0.172224	0.0206034	0.0541436	0	0.080266	0.110395	0.0292175
NM_001025380	Adam39	0	0	0	0	0	0	0	0
NM_001025381	Gpr17	0.00900833	0	0	0.0297568	0.0281626	0.0206572	0	0
NM_001025382	Fam196b	0.469468	0.320795	0.0957143	0.157827	0.0746928	0.0995958	0.0276517	0.0292805
NM_001025383	Gm14685	0	0.00884125	0.425945	0.00222475	0.387404	0.100129	0.386067	0.384304
NM_001025383_1	Gm14685	0.0175833	0.00884125	0.425943	0.0202817	0.515507	0.100337	0.461631	0.464259
NM_001025384	DXBay18	0	0.000150037	0.000100878	0.339646	0.00153046	0.405541	0.000229557	0.00015227
NM_001025384_1	DXBay18	0.000137513	0.000150037	0.000102186	0.379922	0.000539218	0.405341	0.000213614	0.000154037
NM_001025385	Tas2r137	0	0	0	0	0	0	0	0
NM_001025386	Olfr243	0	0	0	0	0	0	0	0
NM_001025388	Eno1b	137.419	174.27	191.29	306.679	233.118	337.823	580.625	521.883
NM_001025388_1	Eno1b	1.3e-05	1.8e-05	4.1e-06	3.63e-06	6.02e-06	4.01e-06	1.36e-05	2.48e-05
NM_001025391	Sufu	3.92528	4.39861	4.7828	4.22999	3.2206	4.89558	4.25508	3.54301
NM_001025392	Bclaf1	27.6062	26.1002	23.46	29.102	33.0919	24.5871	12.6739	15.0074
NM_001025393	Bclaf1	27.5714	24.2487	35.8619	31.0492	34.4465	31.3665	3.15205	2.4208
NM_001025395	Src	14.7474	15.7868	14.8883	16.1572	12.7805	17.7506	10.1428	9.96114
NM_001025426	Depdc5	1.7642	1.89162	1.74364	1.61557	1.46322	1.55045	1.00556	1.56482
NM_001025427	Hmga1	131.446	78.7702	108.811	106.961	66.4232	124.861	166.947	156.927
NM_001025428	Spag9	7.81e-06	0.084487	2.14e-06	0.13243	5.91e-11	2.52e-07	1.45e-05	0.047564
NM_001025429	Spag9	9.08e-06	0.0851931	2.54e-06	0.134565	6.73e-11	2.88e-07	0.0765777	0.048341
NM_001025430	Spag9	2.32834	0.360642	0.14973	2.47528	7.41e-06	0.416842	5.4951	1.57538
NM_001025431	Btbd3	4.71123	4.51188	4.47524	4.57201	4.96414	4.71654	5.92195	5.00789
NM_001025432	Crebbp	3.713	2.89686	7.35259	4.13002	8.39039	6.3899	1.14815	1.60067
NM_001025435	BC053393	0	0	0.0203664	0	0.0202658	0	0	0
NM_001025438	Camk2d	0.481612	0.492876	0.166755	0.286186	0.507164	0.386605	7.62552	7.927
NM_001025439	Camk2d	4.72e-15	1.3e-11	8.82e-10	3.96e-10	1.31e-11	3.06e-16	0.0206396	0.102457
NM_001025444	Aptx	1.98612	2.23399	0.902132	0.753383	0.610187	1.29828	1.3659	0.94424
NM_001025445	Aptx	0.458689	0.593164	0.0450475	0.388245	0.246961	0.197038	1.40469	1.38768
NM_001025559	Sox6	0.000160925	0.0273786	0.000128757	0.000125012	0.0204141	9.11e-05	0.0570681	0.0776893
NM_001025560	Sox6	2.01e-06	2.59e-66	8.91e-07	1.97e-06	0.0249067	4.38e-06	4.16e-08	0.00027501
NM_001025561	Pus1	1.95634	2.30546	1.32793	0.610562	1.20456	2.25568	0.934252	1.04493
NM_001025562	Pus1	11.4407	14.3101	10.266	9.87759	9.75802	17.0582	3.06406	1.75943
NM_001025565	Lhx9	0	0	8.11e-09	0	9.73e-06	0	0	0
NM_001025567	Dmbx1	0.163716	0.725237	0.000419218	3.35e-05	0.420207	0.729174	0.0410727	0.0430028
NM_001025568	Pde1c	4.52e-108	1.38e-06	8.21e-07	9.37e-07	9.23e-07	8.82e-07	3.64e-07	0.000262499
NM_001025570	Prrx1	0	0	0.00916355	0	0.0182129	0	0	0.0130234
NM_001025571	Sh2d2a	0	0	0.00394884	0	0	0.00383967	0.000265637	0
NM_001025572	Ankrd12	1.31172	1.07247	1.46053	1.9795	1.94313	1.14979	0.828453	0.655221
NM_001025573	2010107G12Rik	0.0705198	0.166002	0.13344	0.0805075	0.0568957	0.112203	0.025127	0
NM_001025574	Bpifb9b	0	0	0	0	0	0	0.0267356	0
NM_001025575	Cfhr2	0.333352	0.0332827	0.0276056	0.0731827	0	0	0	0
NM_001025576	Ccdc141	0.329343	0.25543	1.30854	2.03442	0.900496	0.929996	0.0542743	0.041054
NM_001025577	Maf	0.0526184	0	0.0208797	0.0219494	0.0207481	0.0305069	0.181752	0.251613
NM_001025581	Kcnc2	0.0149661	0.0230399	0.0117401	0.0554095	0.0116587	0.0113928	0.0554978	0.0923541
NM_001025582	Dram2	0.10697	0.223837	0.256953	0.497406	0.0840493	0.286318	0.0616692	0.134497
NM_001025584	Kcnj6	0	0	0	0	0	0.0168179	0.0454203	0.0480641
NM_001025585	Kcnj6	0	0	0	0	0	0	5.64e-10	0
NM_001025586	Nr2c2ap	24.8288	26.7234	11.1962	14.3301	9.78982	15.409	6.96177	5.58494
NM_001025587	Nr2c2ap	10.3776	10.9611	4.02048	7.32775	0.988463	6.22092	6.78668	2.72603
NM_001025589	Rfxank	2.98403	2.48032	2.24392	2.41864	2.08203	2.82198	1.50535	1.84195
NM_001025590	Kcnj6	0	0	0	0	0	0	1.82e-19	0
NM_001025594	Zbtb43	6.41973	4.94519	8.66043	6.90889	5.76041	9.29862	2.81866	2.0036
NM_001025597	Ikzf1	6.1e-06	1.97e-05	1.18e-05	1.51e-05	0.000101568	0.0846041	5.39e-06	0.12406
NM_001025599	Trim26	9.67527	13.5312	8.57156	9.51087	7.17574	10.0711	10.872	10.7594
NM_001025600	Cadm1	0.341949	5.95e-06	0.121449	0.291959	0.0804399	0.443401	2.10703	1.23839
NM_001025602	Il1rl1	0	0	0.00693642	0	0	0	0	0
NM_001025605	Gm527	1.86132	1.22154	1.86532	3.00527	2.26162	2.09464	4.69151	4.40877
NM_001025606	Tmem171	0	0.0492619	0	0	0	0	0.0544853	0.172676
NM_001025607	Gm5168	0	0	0	0	0	0	0	0
NM_001025608	Szrd1	18.4365	16.6212	15.9221	12.3973	10.7446	18.2745	11.9444	8.69757
NM_001025610	Ms4a7	0	0	0	0	0	0	0	0
NM_001025612	Snx22	4.64103	9.28696	2.24826	3.32405	1.61466	2.67271	4.61833	4.73402
NM_001025613	Otud7b	0.518005	1.13504	0.128039	0.449095	0.532829	0.457751	1.34503	0.000750934
NM_001025614	Otud7b	6.22078	5.64916	5.57383	6.67381	4.49576	5.47276	11.0048	11.0747
NM_001025615	Ccdc50	0.464301	0.184532	0.0877838	0.262136	0.129916	0.403708	1.91484	1.01273
NM_001025617	Cant1	5.11329	3.19042	8.8943	5.0703	7.66578	8.34622	2.13912	3.65939
NM_001025618	Cant1	2.39731	2.83885	2.02058	1.96853	0.915203	1.09491	2.08745	2.00671
NM_001025779	Cdc6	21.8111	21.0905	19.6104	20.7127	16.8253	20.5079	11.0762	10.4063
NM_001025947	Dnm1l	20.8281	19.823	22.4022	27.084	28.8468	22.698	34.54	38.8064
NM_001026211	Dnajc19	0.125926	0.0631842	0.138908	0.172418	0.183844	0.136481	0.211759	0.205244
NM_001026212	Ensa	39.4894	41.0512	31.8655	45.3797	22.3688	34.701	58.2162	45.6886
NM_001026214	Entpd5	1.7163	2.14411	1.12245	1.58364	1.57519	1.48805	1.42388	1.27792
NM_001029836	Npnt	0.471406	0.162056	1.37e-05	0.827617	0.00136156	1.25e-05	0.662425	0.526738
NM_001029837	Pik3cd	2.43552	1.32624	0.523491	1.24474	0.537703	1.21096	0.000925033	0.762756
NM_001029838	Pknox2	0.45934	0.827013	0.78113	0.809323	0.627708	0.368393	2.44853	3.78663
NM_001029841	Sla	0	0	0	0	0	0	0.0181849	0
NM_001029842	Slc16a6	0.436845	0.442802	4.34e-05	1.36e-05	1.3e-05	0.226063	0.340896	5.22e-05
NM_001029843	Vrk1	9.04672	8.60328	5.50283	8.71213	5.30454	7.84832	14.6157	12.9374
NM_001029844	Vrk1	7.91851	8.82666	10.7519	9.58781	9.98518	9.93707	6.53135	5.74296
NM_001029850	Magi1	0.254515	0.556688	2.16871	2.23601	1.74883	1.33452	1.78646	1.75645
NM_001029855	Psme2	3.55e-06	0.700926	1.74256	0.781713	0.939801	1.5692	1.43397	0.694677
NM_001029856	Atad5	10.4364	8.63545	7.87025	9.97042	8.97609	7.31934	5.86042	5.65254
NM_001029867	Ugt2b36	0.109739	0.0551248	0	0	0	0	0	0
NM_001029868	Pdzd4	26.4541	21.8489	9.2942	8.60579	10.4317	13.2519	17.7902	15.34
NM_001029872	Itgad	0	0	0	0	0.00944561	0	0	0
NM_001029873	Unc13a	0.47858	0.664021	0.608491	1.233	1.00246	1.16219	1.6601	1.96501
NM_001029876	Urb2	32.9431	28.714	18.1006	15.5594	16.782	21.6728	6.83251	6.00524
NM_001029877	Nova2	0.290055	0.292707	2.15914	1.48758	1.46451	1.71132	0.671863	0.754504
NM_001029878	Lonrf2	0.50742	0.264622	0.145259	0.0838515	0.209206	0.275189	0.0195682	0.0103601
NM_001029889	Gm608	1.86155	1.65192	1.66975	1.81299	2.04615	1.60817	1.54256	1.63388
NM_001029890	Mex3a	17.8882	17.8436	11.8348	10.6635	9.85633	12.3732	13.6832	12.4039
NM_001029893	Psg26	0	0	0	0	0	0	0	0
NM_001029895	Ate1	0.646391	0.203377	0.535035	0.524731	0.929206	1.1215	0.164038	0.442412
NM_001029912	Zswim5	2.02404	2.44706	1.8908	2.29091	2.24947	2.23918	1.61396	1.34004
NM_001029929	Zmynd15	0.262942	0.320356	0.140387	0.192201	0.0837425	0.123434	0.0186758	0.0395321
NM_001029930	Gm5796	0.920189	0.835518	1.67252	3.76562	2.26219	1.73072	4.69124	4.72488
NM_001029933	Zfp114	0.571848	0.227953	1.08705	0.954446	0.845099	0.720903	0.67526	0.586894
NM_001029934	Usp32	6.44416	6.20886	8.79382	9.61406	9.02228	7.41047	6.46455	6.49483
NM_001029935	Trim38	0.183513	0.328639	0.214314	0.357668	0.0610165	0.151618	0.0790448	0
NM_001029936	Specc1	1.7833	2.09638	2.03426	2.77458	2.93616	2.53553	8.43333	9.49587
NM_001029937	Sec14l3	0.0121255	0.0247649	0.0480136	0	0.00954108	0.00934714	0	0.0272718
NM_001029938	Rilp	0.072982	0.108939	0.273833	0	0.242542	0.0903905	0.03929	0.0415391
NM_001029977	Gm4788	3.41e-05	0	0	0	1.32e-05	0	0	0
NM_001029978	Tceal3	0.894172	1.56136	0	0.0607862	0.431075	0.334197	0.123821	0.50303
NM_001029979	Safb2	31.4236	34.3457	29.8586	24.391	28.4537	31.1063	16.8277	18.5533
NM_001029982	Sec23ip	19.0914	17.2058	21.359	16.9547	20.8705	19.4905	8.9492	10.0887
NM_001029983	Man1b1	19.061	16.2833	20.0291	22.6279	16.283	20.6045	22.7112	20.8961
NM_001029984	Fcrlb	0	0	0.482558	0.11866	0.0370223	0.0739308	0	0
NM_001029985	Kcp	0.192072	0.226177	0.537201	0.976909	0.465963	0.749962	0.407474	0.399095
NM_001029987	Doxl2	0	0	0	0	0	0	0	0
NM_001029988	Fat2	0.034458	0.00646031	0.0243569	0.0433532	0.0120883	0.00707105	0.00331098	0
NM_001029990	Mettl17	15.7521	15.0802	15.2019	13.2384	10.7879	15.2544	3.77299	2.49829
NM_001029993	Zc3h18	32.4559	28.2154	22.5574	14.7942	25.6643	23.4296	1.47775	2.8539
NM_001029994	Zc3h18	30.0338	31.2033	26.6892	21.8416	19.4792	23.6121	18.6137	19.9026
NM_001030014	Mcat	10.1742	11.4316	15.7421	18.7296	11.7738	18.1685	11.2211	9.8552
NM_001030274	Ndufs5	100.637	105.241	70.6204	113.11	61.1082	114.59	59.178	75.8199
NM_001030289	Mmp27	0	0	0	0	0	0	0	0
NM_001030290	Rdh8	0	0	0	0.0668512	0	0	0	0
NM_001030291	Enpp7	0	0	0	0	0	0	0	0
NM_001030292	Kcnk15	0	0	0	0	0	0	0	0
NM_001030293	Spry3	0	0	0	0	0	0	0	0
NM_001030294	Olfm4	0	0	0	0	0	0	0	0.0368169
NM_001030296	Prr7	7.33526	8.59936	3.18944	3.1017	3.86364	3.64567	4.09034	4.69534
NM_001030297	Tmprss11c	0	0.0329717	0	0	0	0	0	0
NM_001030305	Pmp2	0	0	0	0	0	0	0	0.0926295
NM_001030307	Dkc1	103.447	111.806	108.465	121.903	96.4898	99.3229	27.4874	26.6827
NM_001031621	Abca17	0.00899189	0.00921348	0	0.011138	0.00702755	0.00687287	0.0858131	0.08077
NM_001031622	Gm16367	0.0460488	0.0229213	0.224844	0.4541	0.0929754	0.0334552	0	0
NM_001031622_1	Gm16367	0.0460488	0.0229213	0.224844	0.4541	0.0929754	0.0334552	0	0
NM_001031622_2	Gm16367	0	0	0	0	0	0	0	0
NM_001031622_3	Gm16367	0	0	0	0	0	0	0	0
NM_001031622_4	Gm16367	0	0	0	0	0	0	0	0
NM_001031622_5	Gm16367	0	0	0	0	0	0	0	0
NM_001031622_6	Gm16367	0	0	0	0	0	0	0	0
NM_001031664	Nudt10	0.934263	1.09628	0.447732	0.735015	0.572567	0.975619	4.32529	3.46921
NM_001031667	Gsk3a	43.2288	48.5573	60.9625	47.3767	59.1024	60.4832	39.0635	46.2632
NM_001031772	Lin28b	6.68707	6.05744	2.48636	4.17717	3.47476	3.78028	9.80064	8.85521
NM_001031808	Mrpl41	9.31586	11.7007	9.02063	7.49777	8.50879	8.96138	8.35833	8.35598
NM_001031811	Kcnh8	0	0	0.0348982	0.0183272	0.017335	0	0.128932	0.0496395
NM_001031814	Smg1	12.0909	8.47944	8.65283	12.3797	9.73206	9.47371	7.01748	5.99788
NM_001031851	Agxt2	0	0	0	0	0	0	0	0
NM_001032298	Bglap2	0	0	0	0	0	0	0	0
NM_001032378	Pecam1	6.66296	6.13771	15.7704	21.799	15.2169	14.9702	0.221079	0.217286
NM_001032413	Pear1	6.25e-07	1.35e-05	0.196642	2.25e-05	0.000277867	1.81e-08	0.275593	0.316121
NM_001032414	Pear1	0.00230775	0.00245635	1.5e-05	3.82e-07	0.172626	0.00165327	8.42e-11	6.08e-10
NM_001032727	Sybu	0.0668773	1.05e-15	1.59e-07	1.45e-19	0	0.0129712	1.25e-14	0
NM_001033039	Klhdc9	1.41682	2.48097	2.00848	1.58301	1.17194	1.07817	3.53086	4.67657
NM_001033040	Gm166	1.84066	2.93594	1.60643	1.36125	1.37822	1.91057	2.40186	3.80163
NM_001033041	Acmsd	0	0	0.0352785	0	0	0	0	0
NM_001033042	Lrrc14b	1.36186	1.56397	0.373423	0.756407	0.37127	0.280698	1.50851	0.889216
NM_001033043	Rnf17	12.3215	10.9747	13.2042	19.6562	21.6024	17.9509	0.0482145	0.0102107
NM_001033122	Cd69	0.03289	0	0	0	0	0	0	0
NM_001033123	Gm14288	2.13986	1.72236	1.35156	4.00337	1.25136	6.48148	8.73606	9.42185
NM_001033123_1	Gm14288	2.18812	1.66468	1.35048	3.93027	1.33844	6.39572	8.73675	9.3527
NM_001033123_2	Gm14288	3.93153	3.08223	8.59292	11.7845	8.21888	11.0367	10.6667	10.8774
NM_001033124	Ntrk1	0.382836	0.640237	1.09209	0.875337	0.367081	0.752171	0	0.0864059
NM_001033126	Cd27	0	0	0	2.15e-09	0	5.62e-10	0	0
NM_001033128	Bbs1	1.62335	1.23774	2.3419	2.34038	1.54626	1.64506	0.935369	1.39229
NM_001033131	Krtdap	0.240809	0	0	1.14841	0	0.386443	2.04354	0.914638
NM_001033132	Commd6	18.5529	18.0007	5.85214	7.14397	4.96254	7.65966	21.4223	16.3077
NM_001033135	Rnf149	12.3853	13.5621	13.8805	14.6713	12.2762	16.5969	19.2784	16.7187
NM_001033136	Rmdn3	20.7784	23.2034	20.1621	21.4876	18.6146	26.3511	15.9062	14.6031
NM_001033139	AI846148	12.1649	13.9459	7.15187	7.40121	5.95853	9.85747	9.04461	7.7597
NM_001033140	Sdhaf1	12.4416	13.8883	19.9047	20.3266	17.3612	21.1805	27.6264	28.9407
NM_001033141	Ecscr	1.10983	1.03411	0.959401	2.83588	1.1405	1.46639	10.9689	12.1318
NM_001033142	Rnf166	9.77069	11.0909	6.16731	5.07463	4.70095	5.5532	9.47127	12.2806
NM_001033145	1190002N15Rik	8.41296	6.58549	10.565	8.98534	11.5971	10.2834	3.52062	2.76498
NM_001033148	1700029J07Rik	0.0898139	0.127603	0.143987	0.545997	0.0429472	0.126637	1.88549	1.84357
NM_001033149	Ttc9	0.57609	0.681148	0.83552	1.57172	0.851672	1.02066	2.00977	1.78601
NM_001033150	Plekhm2	2.813	2.76901	8.79021	5.09409	6.35138	7.47468	2.65777	2.29757
NM_001033155	Dnajb14	2.69545	2.31151	3.35674	4.03763	2.51747	3.03211	4.6037	5.0287
NM_001033156	Fbxo33	6.41084	5.80779	9.13794	7.83456	8.16532	8.31052	6.47503	6.06836
NM_001033157	5730507C01Rik	12.2025	10.1387	39.1264	38.4281	38.3949	26.825	1.25562	1.17652
NM_001033158	Rasl12	0.328848	0.326805	0.149079	0.593874	0.29653	0.4054	0.214375	0.116051
NM_001033159	Zfp597	2.26696	2.00223	1.54715	2.44844	1.32351	1.67257	2.06086	1.65298
NM_001033161	Tradd	5.49736	5.72798	6.0558	10.5685	5.83671	11.0278	4.76988	2.40743
NM_001033162	Shcbp1l	0.0750149	0	0.305133	0.171933	0.182175	0.219743	0.401264	0.254707
NM_001033163	Ephx3	0.0206776	0.0418469	0.100015	0.10547	0.049735	0.0816001	0.264819	0.18682
NM_001033164	2510002D24Rik	4.20296	5.41439	3.855	4.44807	3.72832	4.82726	15.9001	16.9066
NM_001033165	Dnajc25	5.47412	3.94835	6.56637	3.88199	6.28076	6.11944	2.23098	1.93953
NM_001033166	2700094K13Rik	368.79	329.445	294.162	310.586	201.218	354.247	348.355	275.669
NM_001033167	Slc22a23	0.867464	0.738159	0.325653	0.555004	0.502414	0.310362	5.09006	4.06765
NM_001033168	1700066B19Rik	0	0.0201159	0.0159846	0.101103	0.0635839	0.0625637	0.169508	0.134535
NM_001033170	Fam83e	0.134952	0.291365	0.175386	0.340901	0.0938825	0.118567	1.88639	2.07265
NM_001033171	Klrg2	0.705801	0.601716	0.83811	0.865525	0.940105	1.39803	0.659615	0.822579
NM_001033172	Rab11fip2	0.260567	0.288604	0.397155	0.51399	0.471163	0.261807	0.848525	1.58505
NM_001033173	Usp31	4.65798	4.03744	3.04314	3.4286	3.00722	3.0519	4.29865	3.46222
NM_001033174	Osbp	8.38321	8.32565	15.0837	13.3443	11.57	12.387	14.3246	13.4356
NM_001033175	Cln6	6.32657	5.97288	2.99137	3.38289	3.8402	3.86293	24.8935	25.4767
NM_001033176	1700039E15Rik	0	0	0	0	0	0.0246329	0	0
NM_001033177	Krt76	0	0	0	0	0	0	0	0
NM_001033178	Tmem181a	4.84364	3.66939	5.42538	7.96094	4.2466	6.05923	7.27553	6.17019
NM_001033181	Jrkl	2.64668	2.9758	0.938648	3.27054	1.30107	1.41975	4.36822	3.15069
NM_001033184	1700057G04Rik	0	0	0	0	0	0	0	0
NM_001033185	1700084C01Rik	0	0	0.0317515	0.0337405	0.0632891	0	0.286335	0.3027
NM_001033186	Skap1	7.39e-08	2.08e-06	0	3.18e-05	1.56e-06	2.14e-06	5.07e-06	0
NM_001033189	C77080	1.76178	1.46553	10.6952	10.2648	6.89	6.47958	3.26281	4.65317
NM_001033191	Naa11	2.62375	2.29322	2.49801	4.2828	2.53927	2.61303	0	0
NM_001033192	Fam8a1	9.43519	10.4253	9.47202	8.18129	7.43346	9.30472	16.864	14.2698
NM_001033194	Gtf3c3	18.7189	16.7559	16.1294	19.1318	16.1363	16.7676	20.3775	18.6259
NM_001033196	Znfx1	5.02971	3.96138	3.6802	3.31637	3.50225	3.55811	0.914692	0.75872
NM_001033197	AU015228	0	0	0.0784144	0.295772	0.0779483	0.0510298	0	0
NM_001033199	Clca4b	0.11388	0.231555	0	0.013678	0.0258346	0	0.67549	0.733309
NM_001033201	Ncbp1	55.3091	55.9523	45.2026	45.0435	45.9825	47.6998	44.563	40.6963
NM_001033202	Usp30	6.17973	5.70176	7.06522	6.10422	6.75784	6.86818	13.4871	14.1553
NM_001033204	Rpusd3	8.00494	9.21651	11.7539	13.373	11.5923	11.9742	8.17665	8.33579
NM_001033205	Zfp575	0.466458	0.481056	0.1943	0.368067	0.186026	0.315352	1.78572	1.9772
NM_001033206	Pwwp2b	0.379801	9.07e-05	1.80102	1.40563	1.65075	2.60178	1.58962	1.93371
NM_001033207	Nlrc5	0.0664311	0.0341205	0.0104045	0.0109087	0.0361599	0.0353191	0.0140702	0.0372516
NM_001033208	Myzap	0.396816	0.423224	0.106937	0.564177	0.354571	0.0698645	2.04849	2.14261
NM_001033209	Xylb	3.15836	2.91431	3.71561	3.29415	3.76451	3.66168	0.433124	0.421391
NM_001033210	Pls1	3.54648	2.86571	5.68832	6.14112	7.53983	6.31993	1.03161	1.31054
NM_001033211	AU022751	0.623915	0.581414	1.22555	1.53406	2.93795	1.51627	0.0606016	0.0961559
NM_001033212	Rprml	0	0.270416	0.192771	0.103288	0.0481402	0.24221	0.120634	0.254801
NM_001033213	Ttc7b	14.2503	13.7251	22.213	17.6011	23.6495	21.7679	12.0743	13.4744
NM_001033214	E330034G19Rik	0	0	0	0	0	0	0	0
NM_001033215	Zfp957	0	0	0.0143324	0	0	0	0	0
NM_001033217	Prickle1	0.360412	0.368247	1.2693	0.995291	1.13315	0.724956	14.1486	14.2214
NM_001033219	Slc45a4	4.36542	4.51944	6.771	5.73173	8.8627	7.83167	14.026	15.3285
NM_001033220	AU021092	0.0403068	0	0.135551	0.144199	0.135135	0.201934	0	0
NM_001033221	G6b	0.0223401	0	0.271686	0.191124	0.000213524	0.000390567	1.57e-05	0.00336657
NM_001033222	Pdzd8	7.10808	6.14476	9.76282	8.50816	10.0081	8.29567	6.98883	6.51001
NM_001033223	Lin7a	0.00610951	0	0	0.0118408	0	0.00474021	0.00652604	0
NM_001033225	Pnrc1	10.8087	10.5155	14.5657	15.1924	19.7506	17.833	23.2075	23.9419
NM_001033226	Calr4	5.74e-06	1.51e-06	5.9e-06	4.05e-06	1.82e-06	4.63e-07	0.000154246	0.000161728
NM_001033227	Slc5a10	0.0445784	0.045031	0	0	0	0	0.0238095	0.0251928
NM_001033228	Itga1	0.481338	0.302685	0.0548419	0.0830925	0.0544634	0.0236574	0.411334	0.313622
NM_001033229	Cyp11b1	0	0	0	0	0	0	0	0
NM_001033231	Fam195b	24.4745	24.3574	11.8539	10.6168	9.31695	15.326	50.8172	58.1528
NM_001033233	Tmprss11a	0	0	0	0	0	0	0	0
NM_001033234	Gm9	0.541843	0.382463	1.07879	1.1432	1.41499	1.4282	0	0
NM_001033235	Trim40	8.47e-05	8.36e-05	7.38e-07	0.0787806	0	0	7.97e-05	0
NM_001033236	Vcpkmt	18.1479	16.7915	22.381	20.5447	20.4385	18.851	7.39583	9.05996
NM_001033237	Yeats2	0.870839	1.0066	3.55793	3.20368	2.06136	1.84831	1.2887	4.6077
NM_001033238	Cblb	2.70374	2.51211	2.88447	2.62135	3.09267	2.64274	4.60315	5.64737
NM_001033239	Csta1	0	0	0	0	0	0	0	0
NM_001033240	Wfdc6a	0	0	0	0	0	0	0	0
NM_001033241	Gm382	0	0	0	0	0	0	0	0
NM_001033242	Cln5	13.31	12.6885	15.9288	15.5834	14.5349	13.663	26.9702	24.3512
NM_001033243	Ccdc114	1.68712	2.61317	0.278363	0.863241	0.407111	0.432741	0.932653	1.17057
NM_001033244	Fancd2	15.6159	13.9829	14.0761	14.0449	14.113	16.1742	15.8674	14.2273
NM_001033245	Hk3	0	2.95e-08	0	2.82e-08	0	1.72e-08	2.33e-08	0
NM_001033246	Ccdc110	0	0	0	0	0	0	0.0200788	0
NM_001033247	Cfap44	0.0140483	0	0.0110098	0.028863	0.010933	0.00534047	0.215766	0.118188
NM_001033248	Gm266	0.376154	0.370236	1.64492	2.26923	1.88147	2.20297	0.662037	0.914745
NM_001033249	Zfp583	1.54709	1.60642	2.52206	2.65636	2.82622	2.11625	0.549496	0.401081
NM_001033250	Lemd1	0.0623668	0.0604247	0.110184	0.296237	0.110169	0.111404	0.953927	0.287721
NM_001033251	Gpr174	0	0	0	0	0	0	0	0
NM_001033252	Gm732	0	0	0	0	0	0	0	0
NM_001033253	Plekhg1	0.336441	0.994224	0.887804	0.250343	0.891508	0.821992	1.96783	0.86167
NM_001033254	Pak6	0.561997	0.43363	0.284793	0.0760793	0.288389	0.502742	0.694445	0.517638
NM_001033255	Gm136	0	0	0	0	0	0	0.0464731	0
NM_001033256	Spata5l1	7.56577	5.97852	5.78157	5.54807	6.22788	8.48394	6.02666	5.30796
NM_001033257	Phactr2	0.379176	0.322815	0.284413	0.457915	0.165758	0.140421	1.56324	2.28776
NM_001033258	Arfgef3	0.390615	0.263987	0.135174	0.159944	0.173172	0.0760721	0.696909	0.806892
NM_001033259	Mcu	7.07606	6.18337	7.77574	8.50332	6.95713	7.55395	6.81034	5.99716
NM_001033260	Stox1	0.125319	0.207171	0.162459	0.236713	0.0372647	0.243863	0.133376	0.0529415
NM_001033261	Zfc3h1	6.52606	5.17103	5.61943	7.50354	5.15708	4.95653	8.80742	9.17107
NM_001033262	March9	5.16288	5.06727	9.33317	5.79421	5.7476	7.854	7.20234	7.35759
NM_001033263	Agap2	2.68e-06	0.000676094	0.000179002	1.55e-05	2.04e-05	4.45e-06	0.000676516	5.18e-06
NM_001033264	Gls2	11.141	10.5357	9.09729	10.8579	11.2306	12.9273	3.89861	4.28606
NM_001033266	Gm525	0.430672	0.513786	0	0.175235	0	0.340506	0.164419	0
NM_001033267	Qrich2	0.164198	0.16566	0.133143	0.34139	0.208153	0.130608	1.00292	0.848897
NM_001033268	Fam120a	37.1835	33.2407	49.0746	40.5144	58.1228	44.3344	30.5949	35.6105
NM_001033269	Eif4e1b	4.3e-10	5.03e-08	0	6.28e-05	0	0	0	0
NM_001033270	Slc4a7	10.2399	8.25119	6.93996	13.0891	7.37965	7.49943	17.9705	14.3767
NM_001033271	Tmem55b	43.7961	49.5639	38.8513	37.0452	32.1061	43.7432	49.1631	38.5506
NM_001033272	Spata13	4.56448	3.79849	7.38061	6.02078	6.52043	7.70817	3.65994	3.35469
NM_001033273	5031439G07Rik	6.65883	7.11628	7.61893	7.79664	7.64777	7.58762	13.7094	14.757
NM_001033274	Brd1	21.4269	20.9252	28.1831	22.9378	26.6447	28.5367	13.2864	13.7719
NM_001033275	Gxylt1	8.15516	6.62895	6.14787	7.42156	5.64215	5.60914	12.8602	12.2371
NM_001033276	Kmt2d	4.74453	4.15998	5.03745	3.72554	4.83205	4.60489	1.81768	1.97617
NM_001033277	Spryd3	10.1259	9.78215	8.05226	8.19493	6.8923	11.0323	7.16737	6.68273
NM_001033279	D17Wsu92e	34.305	35.8039	34.5734	38.1712	29.8265	42.2336	33.5554	30.2766
NM_001033280	Gm94	0	0	0	0	0	0	0	0
NM_001033281	Prdm6	0.0380699	0.019295	0.0305846	0.0483454	0.0152061	0.05982	0.0405932	0.0644392
NM_001033283	Oosp3	0	0	0	0	0	0	0	0
NM_001033284	BC026585	2.39784	2.58384	4.57805	5.42837	3.75582	7.05792	9.80276	9.31376
NM_001033285	Cdc42bpa	3.14068	2.67618	3.8401	3.39663	3.5092	2.98896	4.8398	5.20881
NM_001033286	Slc30a10	0.262966	0.17983	0.0312859	0.15097	0.0559273	0.024296	0.388472	0.286171
NM_001033288	Sbspon	0	0.0363425	0.0430512	0.332538	0.185479	0.0560921	0.0572386	0
NM_001033289	Slc9a2	0	0.0140301	0.0218731	0	0	0	0	0.0154902
NM_001033290	Gpr55	0.0583835	0	0	0.0164936	0	0	0.0010378	0
NM_001033291	Usp40	2.93e-05	0.00035639	5.95e-06	0.0606275	0.000140966	1.69e-05	2.32e-05	1.61e-05
NM_001033292	Espnl	0.0171489	0.00878971	0.0269648	0.0636604	0.00669527	0.045825	0.00909005	0.0192511
NM_001033293	Uap1l1	5.90929	6.91397	18.3019	13.3814	11.7822	23.9534	25.2921	19.027
NM_001033294	Ddx31	8.39916	7.19587	7.23861	6.44796	6.68923	7.57493	3.07039	2.46622
NM_001033296	Sel1l2	0	0	0	0	0	0	0	0
NM_001033297	Gm561	34.1243	27.0995	6.96165	18.6754	7.98295	10.9199	24.3668	20.3621
NM_001033298	Kiz	3.1397	2.80995	4.48065	5.88337	4.36252	4.50849	4.8452	4.67242
NM_001033299	Zfp217	7.99971	5.33279	12.0955	9.13164	7.39921	9.98956	3.72833	5.35178
NM_001033300	Gmps	36.9196	34.5226	16.7435	21.8565	21.1063	21.4762	42.5508	38.5241
NM_001033301	Fhdc1	0.242379	0.120043	0.393598	0.393473	0.250415	0.292159	2.12545	2.43532
NM_001033302	Ciart	4.93514	5.05241	7.19004	4.61567	6.9525	8.91212	1.44774	1.08025
NM_001033303	Ampd1	0.0856676	0.151581	0.103752	0.164167	0.0343984	0.0846922	0	0.0241963
NM_001033304	5330417C22Rik	0.0435475	0.103498	0.0346579	0.109362	0.0574078	0.214	0.0617571	0.0326868
NM_001033305	Ndufb6	109.372	109.592	84.8711	103.105	69.7257	139.268	151.218	93.336
NM_001033306	Shb	2.11618	2.31141	5.96542	5.25391	3.81587	5.14114	26.4492	26.3949
NM_001033308	Themis2	1.46473	1.18717	0.392651	1.15882	0.718445	0.845067	0.145809	0.176348
NM_001033310	Cox18	2.20378	2.88398	8.04569	7.349	8.00198	11.4267	14.7873	15.4053
NM_001033311	Vsig10	3.05931	3.30512	3.88625	6.82117	3.60311	5.43352	7.25714	5.73283
NM_001033312	Fbxl18	10.0999	7.67044	7.47492	5.61274	9.04442	7.31504	2.52829	2.89078
NM_001033313	Pdap1	131.531	155.252	96.6442	85.157	108.173	96.4163	140.873	170.336
NM_001033314	Ccdc61	11.938	11.7613	14.9573	19.011	10.9565	17.306	27.4065	27.6074
NM_001033315	Hipk4	0.558817	0.649219	0.433821	1.02054	0.54762	0.784134	0.176713	0.163622
NM_001033316	Ffar3	0.163842	0.098209	0.0542064	0	0.053989	0.0267657	0	0.0372319
NM_001033317	Cnga4	0.0401564	0.0406597	0	0.034086	0	0.0158205	0.0642642	0.0226688
NM_001033318	Cog7	14.0022	12.5868	13.889	14.5522	15.0087	15.3269	13.3948	14.6747
NM_001033319	Ppfia1	16.1947	13.5445	16.289	13.7635	18.994	16.4199	9.20715	10.4321
NM_001033320	Rltpr	4.70736	3.98294	2.55753	2.61184	3.02023	2.18973	3.66561	3.69972
NM_001033321	Tmem231	13.9523	12.1076	15.9744	16.8907	15.8671	19.6521	13.4515	12.4983
NM_001033322	Gucy1a2	0.220803	0.214052	0.0589557	0.0858868	0.0534316	0.0620189	0.320491	0.265672
NM_001033323	Igsf9b	0.852578	0.168497	0.170621	0.0707397	0.236047	0.0737688	0.213235	0.170511
NM_001033324	Zbtb16	0.0640872	0.112551	0.0792707	0.0907597	0.0501046	0.0350044	0.0582537	0.113086
NM_001033325	A630095E13Rik	0	0	0	0	0	0	0	0.152518
NM_001033326	Dhrsx	0	0	0	0	0	0	0	0
NM_001033328	BC023829	3.92474	3.11823	3.13527	3.44703	3.16196	3.45287	10.0319	10.7003
NM_001033329	Arhgef9	1.3e-05	4.55e-05	1.03e-05	0.00222631	1.19e-05	4.62e-06	0.220638	0.107364
NM_001033330	Frmpd4	0	1.1e-07	0	0	0	0	0	7.22e-10
NM_001033331	Gas2l3	2.27687	2.58503	2.68291	3.42044	3.58275	3.07602	6.44335	9.97118
NM_001033332	Tmtc3	2.56e-06	0.109338	0.0890128	2.57e-07	0.047139	0.0741472	0.119924	0.0796745
NM_001033333	Myrfl	0.0311975	0.0317401	0.136866	0.0654651	0.111306	0.0606972	0	0
NM_001033334	Syndig1l	0.0398138	0.120961	0.016022	0	0.127466	0.031356	0.0212366	0.0224734
NM_001033335	Serpina3f	0	0	0	0	0	0	0	0
NM_001033336	Abcc4	12.228	9.65579	17.2463	11.0683	14.7186	20.0252	8.20851	8.49947
NM_001033337	Ttc38	0.509697	0.559165	1.27312	1.68858	1.01404	1.36963	1.06964	0.931715
NM_001033338	Rimbp3	0.278253	0.22019	0.830234	0.654832	0.805924	0.769561	0.168505	0.214126
NM_001033339	Mmp25	0.514649	0.524332	0.614106	0.574108	0.42948	0.631887	12.5428	14.742
NM_001033340	Lrrc30	0	0	0	0	0	0	0	0
NM_001033341	Zfp407	3.68636	2.9725	4.79255	4.48563	4.54667	4.7205	1.44408	1.32763
NM_001033342	Cdc42bpg	7.90219	7.59114	16.0831	14.9183	11.4612	16.6841	9.80197	9.11065
NM_001033343	Sec31b	0.157847	0.247984	0.307718	0.565861	0.391734	0.187207	0.412723	0.341367
NM_001033344	Dusp27	3.96465	4.07071	5.64417	2.05741	3.90336	1.44763	0.0688839	0.0530398
NM_001033345	Catip	0.0484786	0.122174	0.295311	0.0623787	0.11753	0.115939	0.155524	0.164542
NM_001033346	Lrrc55	0	0.0685566	0.0269824	0.0142042	0	0	0	0.0570454
NM_001033347	D430041D05Rik	0.148513	0.0602388	0.0421075	0.0330831	0.0696701	0.0543776	0.0428429	0.0554609
NM_001033348	Ralgapa2	2.58246	2.20871	2.08985	2.04871	1.71322	1.99813	4.06307	3.86218
NM_001033349	Ankub1	0	0	0.0490095	0	0	0	0	0
NM_001033350	Bank1	0	0	0	0.0124859	0	0	0	0
NM_001033351	Grin3a	0.0170685	0.0237026	0.00864907	0.043565	0.0179387	0.0266342	0.0180673	0.0191334
NM_001033352	Klhl21	12.7254	10.932	9.27563	9.72679	6.7701	11.3316	9.70946	8.02257
NM_001033354	Iqsec3	3.72e-05	0.0207811	2.86e-05	2.96e-05	0.0734348	2.65e-05	4.96e-08	4.18e-05
NM_001033355	Zfp568	0.710435	0.000139136	2.61928	1.69906	1.65283	1.7125	1.37846	0.000429317
NM_001033356	Ntn5	0.100263	0.0984191	0.212992	0.180096	0.150491	7.29e-07	0.0837151	0
NM_001033359	Cntn5	0	0	0	0	0	0	0.014129	0
NM_001033360	Gpr101	0	0	0	0	0	0	0	0
NM_001033361	Pgr15l	0.00868023	0.0355885	0.00682583	0.00716249	0.0203382	0.0331454	0.0184055	0.0292344
NM_001033362	Gm614	0	0	0.177603	0	0.178412	0	0	0
NM_001033364	Cdhr2	0.022999	0.10576	0.0272858	0.0955476	0.0632537	0.088495	0	0
NM_001033365	Mroh5	0	0	0	0	0	0	0	0
NM_001033366	Dpcr1	0.702183	0.884964	0.564052	0.642581	0.378965	0.34288	0.546349	0.85659
NM_001033367	Nlrc4	2.12579	2.17013	0.581227	0.548706	0.538362	0.575464	0.0264143	0.0279644
NM_001033369	Acvr1c	0	0	0	0	0	0	0	0
NM_001033371	Lrrc36	0	0	0	0.011342	0.0198052	0	0.000485323	0.0639898
NM_001033372	Gm648	0	0	0	0.162427	0	0.101648	0.0629135	0
NM_001033373	Cdk15	0.110382	0.0732058	0.245588	0.358645	0.214135	0.121629	0.0396228	0
NM_001033374	Gm694	0.0700547	0	0.062996	0	0	0.064125	0	0
NM_001033375	A230046K03Rik	15.3751	13.1649	15.8631	23.1218	16.7959	14.7885	12.0968	10.9372
NM_001033378	A430078G23Rik	0.241261	0.270315	0.249742	0.304404	0.222127	0.179644	0.288995	0.166846
NM_001033379	Dcp1b	1.09406	0.921152	1.70687	1.25799	1.68485	1.70947	1.02406	1.64246
NM_001033380	Itpripl2	0.544704	0.57331	0.308122	0.441799	0.334726	0.567066	0.975693	0.807012
NM_001033382	Cacna2d4	0.00801478	0.0164419	0.00629398	0.0198079	0	0.0183297	0.0509647	0.0359791
NM_001033383	Zfp865	2.68251	3.2756	1.5587	2.62273	1.6256	1.72677	3.00761	3.73113
NM_001033385	Tbc1d32	0.865336	0.778035	1.35452	1.86898	1.49331	1.01892	2.45906	2.18329
NM_001033389	Fubp3	30.5956	28.3085	25.5416	18.4061	18.4456	24.2094	2.94451	2.10134
NM_001033391	Ipcef1	0	0	0	0	0	0	0	0
NM_001033393	Tmem104	1.76537	2.09148	2.84283	2.01853	2.38706	2.33622	0.887366	1.05554
NM_001033394	Tmem88b	0.0831469	0.0847511	0.0440558	0.115816	0.0547269	0.0643993	0.132606	0.124779
NM_001033397	Krt26	0	0	0	0	0	0	0	0
NM_001033399	Gfod1	2.23662	1.91876	4.02768	4.41173	3.82117	4.40876	0.286927	0.218154
NM_001033400	Nutm2	0	0	0	0	0	0	0.0415488	0
NM_001033404	Gm813	0	0	0	0	0	0	0	0
NM_001033405	Treml2	0.449895	0.492363	1.20561	1.31801	1.22226	1.02771	0.199861	0.199856
NM_001033407	Gm815	0	0	0	0	0	0	0	0
NM_001033408	Rbm44	1.43682	1.04956	4.10741	6.88987	7.30416	5.71392	0	0
NM_001033409	Lgr6	0.15875	0.256377	0.46203	0.6513	0.354775	0.39892	0.112486	0.0893114
NM_001033410	Rnf224	0	0.0255225	0.227	0.261668	0.164282	0.0810817	0.108493	0.0860822
NM_001033411	Gm826	0	0	0	0	0	0	0.0584334	0.0617169
NM_001033412	Gm829	0	0	0	0	0	0	0	0
NM_001033415	Shisa3	0.216435	0.207885	0.0504761	0.0954951	0.0702176	0.0786439	1.13635	0.95955
NM_001033416	Gal3st4	0.122717	0.218551	0.122291	0.154407	0.0607751	0.16701	0.228521	0.190058
NM_001033418	Bsph1	0	0	0	0	0	0	0	0
NM_001033419	Ceacam16	0.0975839	0.0325043	0.107562	0.655598	0.267818	0.451364	0.0349454	0.184771
NM_001033420	Dock1	9.59354	7.93292	16.2926	12.0528	14.5658	14.6193	6.35022	6.68698
NM_001033421	Pate2	0.228169	0	0.0923833	0.370542	0.110283	0.126816	0.146282	0.12898
NM_001033422	Thoc2	11.5545	9.72496	15.2192	21.6019	18.9605	13.3871	8.22714	8.80774
NM_001033423	Gm773	0	0	0.348491	0.437912	0.0580981	0.11775	0	0
NM_001033424	Fnd3c2	0	0	0	0.00728078	0	0	0.120591	0.132573
NM_001033425	Zscan10	27.5748	31.1553	51.4159	22.8393	57.5631	52.8875	10.5886	11.787
NM_001033426	Grxcr2	0	0	0.0451438	0.0966021	0	0	0	0
NM_001033427	Lyg2	0	0	0	0	0	0	0	0
NM_001033428	Tmem211	0	0	0.630932	0.370891	0.255883	0.0920216	0.580666	0.161628
NM_001033429	Trim75	0.0198623	0.0402318	0.17583	0.505517	0	0.0625637	0	0
NM_001033430	Kdm7a	2.05382	1.88297	2.95859	4.27084	3.83613	3.41109	4.14342	3.5375
NM_001033431	Nlrp12	0.109269	0.0782101	0.0604255	0.145059	0.13721	0.0923536	0.011599	0.0122807
NM_001033432	Heca	3.77368	3.25035	4.34122	5.69614	3.93287	4.4705	10.4912	9.46104
NM_001033433	Tmem102	0.106253	0.133558	0.043363	0.0458441	0.0431566	0.0852616	0.0853282	0.15044
NM_001033434	Gm884	0.0102998	0	0.0325053	0.127991	0.16145	0.0632038	0	0
NM_001033435	Milr1	8.48e-06	0	0	9e-06	0	0	0	3.91e-19
NM_001033436	Atxn7l1	1.52604	1.27238	1.31988	1.14558	1.57498	1.3214	1.70985	2.35451
NM_001033437	Lsmem1	0	0	0	0	0	0	0	0
NM_001033438	Gm906	0.0153929	0.0313281	0.0388643	0	0.0731919	0.0299312	0.0163801	0.0433461
NM_001033439	Lrch1	0.653573	0.812386	1.39843	1.16409	1.54832	1.80553	0.53634	0.48454
NM_001033440	Gm1587	0	0	0	0	0	0	0	0
NM_001033441	Alg10b	12.7411	10.4743	14.2365	14.167	11.4363	12.2587	10.8531	10.3783
NM_001033442	Gm1604b	0	0	0	0	0	0	0	0
NM_001033442_1	Gm1604b	0	0	0	0	0	0	0	0
NM_001033443	Cdkl4	0.550188	0.321915	2.61237	3.19923	1.81521	1.61366	0.266313	0.187916
NM_001033444	Capn13	0	0	0	0	0	0	0	0
NM_001033445	Garem	2.52557	1.49898	2.19983	2.9762	2.37751	2.26601	2.11633	2.4285
NM_001033446	Arl14epl	40.5396	43.1889	22.8674	20.4525	24.5723	26.9383	0.0239804	0
NM_001033447	Gm960	0.0891119	0.0450089	0.0180198	0.0570467	0	0	0	0.05036
NM_001033448	Ap5b1	2.38165	1.71112	3.92583	2.84442	2.86121	3.83669	0.184048	0.247944
NM_001033449	Tmem237	0.862192	1.26479	0.356207	0.474434	0.705652	0.972122	1.83541	0.782873
NM_001033450	Mnda	0	0	0	0	0	0	0	0.0297138
NM_001033451	Zfp408	3.9499	4.03076	4.734	4.31518	4.08952	4.97527	2.77094	2.91911
NM_001033452	Accsl	1.45281	1.65028	1.41507	3.23923	1.15175	0.828826	0	0
NM_001033453	Pdp1	0.734574	1.28302	0.384167	0.766514	0.251536	0.461775	0.884899	0.234768
NM_001033455	Ccdc27	0	0	0	0	0	0	0	0
NM_001033457	Nom1	20.0642	18.9789	16.6475	17.8712	17.2227	19.9339	13.1291	12.9833
NM_001033458	Gm1673	1.97187	3.12681	3.65733	1.94344	0.407843	1.49158	1.04732	1.09153
NM_001033459	Lrcol1	0.107393	0.198961	0.7405	0.583968	0	0.111728	0	0
NM_001033460	Drc1	0.333499	0.628891	0.215783	0.702085	0.590277	0.458233	0.118745	0.125645
NM_001033461	Lrrc43	0	0	0	0	0	0	2.26e-07	1.05e-06
NM_001033463	Tatdn2	15.1447	15.7552	11.2133	8.0872	8.0194	13.1765	8.46084	7.83758
NM_001033464	Cracr2a	0.21577	0.0527157	0	0.550618	0.0933706	0.14079	0.0586532	0.185845
NM_001033465	6430531B16Rik	0.199504	0.293679	0.0856586	0.366163	0.299254	0.0857125	0.37875	0.285802
NM_001033466	Zbtb2	6.09089	5.51351	9.69285	4.87856	9.24175	9.34816	2.33028	2.19636
NM_001033468	Adgrg5	3.88e-05	0.246164	0.00702159	9.02e-07	0.0808455	0.0520415	0.146531	0.113752
NM_001033469	Foxr1	0.667894	0.572501	0.945053	0.528542	0.601291	0.569937	0	0
NM_001033471	Cpxcr1	0	0	0	0	0	0	0	0
NM_001033472	A830080D01Rik	19.8875	16.5022	30.9079	34.2814	42.8103	26.9683	3.82475	4.50043
NM_001033473	Odf3l2	0	0	0	0.0411908	0.077067	0.0385149	0	0
NM_001033474	Atxn7l3b	21.8924	22.5585	18.1421	17.9608	16.1885	22.5478	34.9542	25.1738
NM_001033475	Tmed8	8.16374	6.22522	3.95364	4.36608	3.58158	4.08248	4.14549	3.57696
NM_001033477	Gm1322	0	0	0.362843	0.428661	0.276135	0.230752	0	0
NM_001033478	Fam47e	0	0.0358029	0	0	0	0	0	0
NM_001033479	Gm1527	0	0	0.0389494	0	0	0	0	0
NM_001033481	Myrf	11.9711	10.6104	10.9932	10.5557	16.2032	14.8341	22.6165	25.7526
NM_001033484	Iqgap3	9.42542	8.61436	16.2334	14.056	16.0198	17.8065	9.35544	9.53849
NM_001033485	BC048644	0.0669012	0.157686	0.0541162	0.0761431	0.0538316	0.0353617	0.0476433	0.100822
NM_001033488	Mfsd2b	0.419542	0.521725	0.210678	0.391217	0.110862	0.108816	0.0992186	0.122527
NM_001033489	Rnf207	0.341484	0.264406	0.452852	0.477431	0.418185	0.474841	1.86452	2.35863
NM_001033490	Pusl1	12.6882	12.4498	12.7543	11.0299	8.97088	13.8741	3.32133	4.25387
NM_001033492	Mageb4	0.24988	0.379217	1.84709	3.27611	2.23787	2.60601	0	0
NM_001033493	Adgrf2	0.0736157	0.0449798	0.0234453	0.061656	0	0	0.0313231	0
NM_001033496	Zfp213	4.89095	4.41795	5.00564	4.66519	3.5193	5.99355	1.1804	0.791193
NM_001033498	Gramd2	1.13271	0.681535	0.578382	0.904888	0.847963	0.946209	0.392884	0.599849
NM_001033499	Sh2d1b2	0	0	0	0	0	0	0	0
NM_001033500	Wdr72	0	0.0275519	0.0282084	0.0592062	0.0210131	0.0068501	0.0855341	0.161015
NM_001033525	Kcnk6	2.09052	1.66133	3.34442	4.13132	2.82983	2.71788	1.91162	2.05001
NM_001033528	Usp36	20.2421	17.7327	11.3238	9.1175	11.4667	12.2747	4.27889	4.28863
NM_001033530	AW146154	0.889732	0.964204	1.67578	2.97114	2.63891	1.20798	0.848488	0.922066
NM_001033531	Klhl32	1.76e-06	0.176378	0.124426	0.15006	0.0530019	0.121939	0.0703939	0.0496262
NM_001033532	AW554918	1.47505	1.16294	2.11415	2.94596	1.57484	1.47996	3.09999	3.20419
NM_001033533	Ccdc102a	8.22518	8.88617	2.59164	3.45975	2.36742	3.64494	2.14355	2.63796
NM_001033534	Layn	0.439249	0.293622	0.240403	0.356248	0.287205	0.189445	0.785066	0.797134
NM_001033535	Tnfaip8l3	0.0681003	0.229206	0	0.290949	0.0182817	0.0720718	0.024254	0.0256625
NM_001033536	Rfx7	11.2028	9.53454	11.571	10.7678	13.5357	10.7894	3.98905	4.21185
NM_001033537	Pgap3	1.17424	1.20915	1.92612	1.54084	1.22203	2.19454	1.62691	1.72159
NM_001033539	Bex6	0	0.120849	0.495829	1.24419	0.0550847	0.167107	0	0
NM_001033540	Gm5113	1.28881	0.906875	1.2941	1.41872	1.02652	1.30528	0.791726	0.633151
NM_001033541	Gm5127	0	0	0	0	0	0.0465941	0	0.0327096
NM_001033542	Slc47a2	0.252729	0.511259	0.526742	1.03944	0.709794	0.881931	0.0899278	0.0237897
NM_001033543	Il20rb	0.803856	0.915656	0.339799	0.392362	0.418383	0.443397	0.0857641	0.0680685
NM_001033547	Ccdc185	0	0	0	0	0	0.0198567	0	0
NM_001033548	Dnaaf3	2.84455	2.40407	1.74277	3.54103	1.71513	1.69081	5.06665	6.45906
NM_001033550	Lrrc8b	1.9845	1.47214	5.34532	5.17785	4.2705	3.75053	4.59554	4.24133
NM_001033573	Zdhhc6	1.35297	0.550106	2.25229	2.09786	2.07646	2.49962	1.59045	0.912547
NM_001033597	Acsl6	0.947335	0.771861	0.622781	1.1112	0.787722	0.780867	1.35913	1.44874
NM_001033598	Acsl6	0.608602	0.689275	0.582905	0.514054	0.826876	5.55e-05	1.452	0.991002
NM_001033599	Acsl6	7.34e-06	3.13e-17	2.36e-05	1.29e-05	9.19e-06	6.64e-11	1.7e-05	0.0897593
NM_001033600	Acsl4	1.5705	0.246631	1.00996	1.82613	0.327925	1.0811	0.000133159	0.521077
NM_001033606	Acsl3	20.1625	19.427	13.743	16.168	15.983	15.9242	40.0118	46.9282
NM_001033621	Myot	0.0229113	0.115643	0.946394	0.901027	0.590735	0.982603	0	0
NM_001033630	2310061I04Rik	17.0393	19.7265	23.3482	16.5462	23.4484	23.2873	24.8378	32.5319
NM_001033632	Ifitm6	0	0.144636	0	0.214995	0.19031	0	0	0
NM_001033633	Slc2a13	0	0	0.00554233	0.0174358	0.0440293	0.0322616	0.0224707	0.0475929
NM_001033634	Zyg11b	5.49521	4.26109	4.73517	5.74468	4.11269	4.79302	8.08783	6.92576
NM_001033636	Prex2	2.68e-07	0.0182311	0.325778	0.817127	0.20748	0.140642	1.9e-05	1.1e-06
NM_001033638	Crxos	0.0461233	0.618648	1.0257	2.91976	0.747889	0.64724	0	1.44e-06
NM_001033654	Pus10	0.00786542	0.00440775	3.07082	0.00455781	0.000803893	0.871444	6.55503	3.74924
NM_001033668	Dnah1	0.0633267	0.101535	0.0793918	0.166273	0.0625025	0.0609472	0.152493	0.106368
NM_001033669	Fbxw10	0.0822322	0.120575	0.506808	0.706768	0.210842	0.298787	0.103524	0.109955
NM_001033711	Evi2a	0.0219037	0.0442704	0	4.34e-07	4.67e-07	0.0520412	0	4.97e-07
NM_001033713	Mef2a	0.121271	0.137949	0.317068	0.395592	0.122318	0.196596	0.999654	0.141687
NM_001033759	Tmem2	9.71662	8.64582	6.78421	7.38978	6.21185	5.58782	11.1674	11.0508
NM_001033764	4931408C20Rik	0	0	0	0	0	0	0	0
NM_001033765	1700071K01Rik	0	0	0	0	0	0	0	0
NM_001033766	4930596D02Rik	0	0	0	0	0	0	0	0
NM_001033767	Gm4951	0.0186584	0	0.014978	0	0	0	0	0
NM_001033768	Pin1rt1	0	0	0	0	0	0	0	0.0628121
NM_001033769	B020031M17Rik	0.40745	0.719662	6.31913	9.89579	0.668806	1.72848	0	0
NM_001033770	Gm904	0	0	0	0	0.119947	0	0	0
NM_001033773	Ube2u	0	0.0709412	0	0.0314586	0	0	0	0.2026
NM_001033774	Gm1661	0	0	0	0.0342241	0	0	0.248689	0.0236288
NM_001033775	Trim80	0	0	0.0218057	0.138329	0.0434046	0.0857589	0.0285992	0
NM_001033776	Vrtn	1.51295	0.00130338	0.0383422	0.0944337	0.0508852	0.137705	4.6831	4.65669
NM_001033778	Gm5535	0.0904182	0.0301934	0	0.157489	0.0246812	0	0	0
NM_001033779	Gm5544	0	0.0687586	0	0	0	0	0	0
NM_001033780	I830077J02Rik	0	0.108937	0	0.10419	0	0	0	0
NM_001033782	Gm5592	0	0	0	0	0	0	0	0
NM_001033783	Gm5615	0	0	0	0	0	0	0	0.0120982
NM_001033785	Akap14	0.0291677	0.0584997	0	0	0	0	0	0
NM_001033786	Smim9	0	0	0	0	0	0	0	0
NM_001033789	Gm5820	0.0926024	0.0700928	0	0	0	0	0	0.078533
NM_001033790	B020004J07Rik	0.104132	0	0.0955109	0.385863	0.0422446	0.0730044	0	0
NM_001033791	Gm12888	0	0	0	0	0	0	0	0
NM_001033793	Ubtfl1	0.0187293	0.113948	0.390966	0.665458	0.0149518	0.0588096	0	0
NM_001033794	Fbxw18	0	0	0	0	0	0	0	0
NM_001033795	Zcchc16	0	0	0	0	0	0	0	0
NM_001033799	Cldn34b4	0	0	0.138536	0.0494344	0	0.0463384	0	0
NM_001033805	Tmem253	1.16071	1.78331	2.25515	1.39294	2.76314	2.01349	0.201076	0.371815
NM_001033807	4930567H17Rik	0	0	0	0	0	0	0	0
NM_001033813	Zfp872	0.181417	0.134106	0.144977	0.277481	0.117914	0.167266	0.0175609	0
NM_001033814	4930432M17Rik	0	0	0	0	0	0	0	0
NM_001033819	9130409I23Rik	0	0	0	0.0471415	0	0	0	0
NM_001033820	Zfp551	1.11746	1.2384	1.61385	1.53771	0.621373	1.01996	0.550684	0.485586
NM_001033851	Cpne8	0.216008	0.409367	2.13686	2.70022	0.644133	2.27466	1.13705	0.522299
NM_001033865	Rps27a	166.025	176.342	95.721	95.1242	77.0938	118.486	68.7653	55.8662
NM_001033872	Smagp	12.7369	13.1906	8.18914	10.9782	12.4441	13.1701	11.5802	13.2468
NM_001033874	Ak8	0.170786	0.136296	0.0850095	0.511007	0.338732	0.47621	2.71796	3.33997
NM_001033875	Ctrc	0.194204	0.187704	0	0	0	0	0	0
NM_001033876	Kcnk9	0	0	0	0	0	0	0	0
NM_001033877	Adamts17	0.0770014	0.102712	0.108774	0.0887399	0.0840177	0.140762	0.122388	0.190087
NM_001033878	Vmn2r66	0	0	0	0	0	0	0	0
NM_001033879	Tubal3	0	0	0	0	0	0	0	0
NM_001033880	4930415L06Rik	0	0	0	0	0	0	0	0
NM_001033904	Khdc1c	0	0	0	0	0	0	0	0
NM_001033908	Med22	9.2054	7.71829	7.30014	7.04183	5.06738	9.28313	5.055	6.23698
NM_001033922	Treml4	0.0248378	0	0.00193521	0.00205299	0.00224765	0	0.00381491	0.00425579
NM_001033929	Thnsl2	0.00100003	0.562421	1.42647	2.77437	1.00428	1.52926	6.4122	5.2882
NM_001033954	Calca	17.3207	16.8794	3.9801	7.48564	5.14756	7.7175	24.8525	18.2841
NM_001033960	Rabgap1	0.828637	0.395439	0.540274	0.645061	0.705517	0.689773	0.588949	0.404713
NM_001033962	Ube3a	10.8984	7.26771	10.9586	14.8244	12.453	11.7156	11.3468	8.47794
NM_001033966	Ak2	2.62564	1.10041	0.896196	2.47483	0.857723	1.30518	1.32259	1.20328
NM_001033978	H2-Eb2	0.0142636	0.0581299	0.0794217	0.107394	0.0563792	0.0442391	0.0151689	0.0642295
NM_001033979	Ldlrad2	0	0	0.0233519	0	0	0.114947	0.00152707	0
NM_001033980	Fam92b	0	0	0	0	0	0	0.0524096	0.0553719
NM_001033981	Hbq1b	0.74538	0.437606	0	0.387693	0	0.0921759	0	0
NM_001033983	7420426K07Rik	0.0359874	0.0716617	0	0.15911	0.0298648	0.0890122	0	0
NM_001033988	Ncoa4	30.5069	25.3752	51.614	53.7107	43.9381	47.7743	19.3433	16.0581
NM_001034013	Asic2	0.224365	1.78e-06	0	3.11e-06	1.62e-07	5.16e-08	0	0.0632786
NM_001034029	Il17re	0.0543976	3.99e-06	0.0667689	0.0592451	0	0.0437666	0.0582727	3.61e-08
NM_001034030	Limk2	1.66e-05	1.6e-05	2.49e-06	4.82e-06	1.87e-06	5.89e-06	5.01e-05	8.58e-06
NM_001034031	Il17re	0.00012829	6.61e-07	9.12e-05	9.79e-05	0	7.54e-05	0.000133928	2.28e-08
NM_001034037	1700024G13Rik	0	0	0	0	0	0	0	0
NM_001034059	Ccdc160	4.48975	4.99884	2.91567	4.33191	4.00862	3.14387	5.69824	6.14462
NM_001034060	Rufy4	0.0644268	7.22e-06	0.00029627	0.00234894	7.24e-05	0.000164104	0.371368	3.12e-05
NM_001034085	Ppp2r1b	0.00372814	0.00390447	0.0027985	0.00291027	0.00275906	0.0026733	0.00388307	0.00412798
NM_001034097	Tnfsfm13	0.85722	0.903285	2.0573	1.99718	1.1564	2.42728	0.493624	0.000190134
NM_001034100	Gm5382	0	0	0	0	0	0	0	0
NM_001034101	Gm13119	0.320188	0.322636	1.07781	1.8026	0.473131	0.235873	0	0
NM_001034102	Gm5800	0	0	0	0	0	0	0	0
NM_001034103	Gm5941	0	0	0	0	0.349268	0	0	0
NM_001034115	Shank1	0.102894	0.118208	0.454476	0.471428	0.296136	0.224901	0.0704842	0.115363
NM_001034168	Ank2	0.123896	0.189404	0.0742393	0.0973155	0.0484668	0.0373416	1.22356	1.00538
NM_001034851	Fam134b	1.79682	1.33858	3.93067	3.28675	3.4676	3.11372	6.46515	5.96265
NM_001034856	Btg1-ps2	0	0	0	0	0	0	0	0
NM_001034858	Armc2	0.106168	0.098825	0.197726	0.423103	0.203957	0.243882	0.0409526	0.0108406
NM_001034859	Gm4841	0	0	0	0	0.000916545	0	0	0
NM_001034860	Gm4858	2.95e-06	1.05e-06	0.307996	0.420892	0.0874844	0.116409	0	0
NM_001034862	Erich1	12.1101	12.5575	13.2197	13.2761	15.4941	11.7874	13.2026	15.0403
NM_001034863	Tmem136	4.71053	4.04604	0.938447	1.92763	0.95428	1.01015	4.04438	4.28141
NM_001034864	Gm4907	0	0	0	0	0	0	0	0
NM_001034866	Pnldc1	11.3263	10.4563	7.0941	7.18773	9.76166	9.56838	0.403083	0.497331
NM_001034867	Pm20d2	1.43836	1.68917	0.348631	0.461965	0.352449	0.446669	1.70196	1.22027
NM_001034868	Mrgprx2	0	0	0	0	0	0	0	0
NM_001034869	Gm4981	0	0.0577266	0	0.124837	0	0.0232316	0	0
NM_001034871	Clpsl2	0	0	0	0	0	0	0	0
NM_001034872	Gm853	0	0	0.0741868	0.137038	0	0.0545591	0.0244697	0.0258904
NM_001034874	Shisa6	0.0307203	0.0568338	0.0672915	0.110847	0.0381802	0.0652441	0.839118	1.06778
NM_001034875	Bpifb4	0.120276	0.0970154	0.0390605	0.0618758	0.0777261	0	0.23149	0.163277
NM_001034876	Ccdc24	0.790972	0.607459	0.111723	0.277793	0.0742874	0.148359	2.42309	1.55651
NM_001034878	Dnaic2	0.869923	0.745057	0.559531	2.60087	0.759755	1.06624	0.962902	1.09606
NM_001034880	Gm5460	0	0	0	0	0	0	0	0
NM_001034881	Gm5464	0.0470631	0	0.0190841	0.0805981	0.0189864	0	0	0
NM_001034882	Kbtbd6	1.65222	1.44677	2.33936	2.56565	1.98119	2.16239	0.461551	0.322613
NM_001034885	Pnpla1	0.0631637	0.0323066	0.0830968	0.191973	0.0412743	0.185839	0	0
NM_001034891	Ermard	1.11721	0.302098	1.92329	2.79282	0.107966	1.29952	1.68832	1.6961
NM_001034893	Zfp936	9.47277	7.90976	59.1397	49.0646	72.0458	36.6411	0.016678	0.0211842
NM_001034894	Foxr2	0.362383	0.245922	0.288756	0.367083	0.334832	0.340304	1.06029	0.969297
NM_001034895	Zfr2	0.0433346	0.0441429	0.0459779	0.0967182	0.12566	0.0896472	3.14945	2.99238
NM_001034896	Tmem92	4.01e-05	8.13e-06	8.23e-06	0.843845	2.94e-06	8.14e-06	0	0
NM_001034898	Ms4a15	0	0	0.0506774	0.16103	0.126154	0.0749594	0.132084	0.0698455
NM_001034899	Gm16432	0	0	0	0	0	0	0.0342294	0
NM_001034900	Zfp345	5.39126	4.47186	14.1998	12.9865	15.4414	8.76516	2.1775	1.9038
NM_001034902	Gm5878	0.111561	0.0622738	0.0239975	0.0419932	0.00794605	0.0233281	0	0
NM_001034903	Mansc4	0.260519	0.357107	0.764422	0.721597	0.448967	0.180302	0.056595	0
NM_001034904	Gm5891	0.0456456	0.0076187	0.0943268	0.226491	0.0303376	0	0	0
NM_001034904_1	Gm5891	0.0456456	0.0076187	0.0943268	0.226491	0.0303376	0	0	0
NM_001034905	Spag11b	0	0	0	0	0	0	0	0
NM_001034906	Trim43a	0.028347	0.199161	0.882559	0.790444	0.292849	0.137174	0.0303827	0
NM_001034907	Zc3h12b	0.0429983	0.0584075	0.0228052	0.119926	0.045329	0.0148207	0.15243	0.112951
NM_001034909	Gm6034	0	0.0976515	0.0134664	0	0	0.0265935	0	0
NM_001034910	Defb42	0	0.23517	0.135263	0.454459	0.409775	0.438918	0	0
NM_001034962	Sorbs1	0.347983	0.197951	0.383174	0.576177	0.0839589	0.000630449	0.000310657	0.879147
NM_001034963	Sorbs1	0.752268	0.713157	0.427463	0.16625	0.315064	0.325368	1.02436	1.29358
NM_001034964	Sorbs1	0.218879	0.549905	0.555868	0.160455	0.426875	0.106836	2.25301	2.29383
NM_001035122	Golm1	38.1085	33.983	68.8202	74.1369	63.9099	65.4166	30.5728	33.0672
NM_001035123	Setd6	21.4219	24.9473	20.6125	27.2537	16.1714	16.8771	13.8704	17.1913
NM_001035226	Xpo1	0.0174748	17.9403	54.2777	51.3745	70.1464	37.5983	20.7402	9.44056
NM_001035228	St3gal5	4.49939	4.34466	2.82749	4.05238	2.58635	3.19827	10.5583	9.79885
NM_001035231	Zfp748	4.73619	4.4183	6.66422	7.02963	6.02014	4.10164	2.29614	2.37002
NM_001035239	Trpm3	7.78e-05	1.17e-07	2.19e-05	4.4e-23	4.37e-05	9.76e-10	0	0
NM_001035240	Trpm3	7.78e-05	1.17e-07	2.19e-05	0.00178746	4.37e-05	9.76e-10	0	0
NM_001035241	Trpm3	0.000921181	1.44e-07	0.000669151	1.23e-42	0.00069501	1.03e-09	0	0
NM_001035242	Trpm3	0.00151235	1.5e-07	0.00132828	0.0869507	0.00121035	1.04e-09	0	0
NM_001035243	Trpm3	0.0181635	1.85e-07	0.0413387	6.09e-41	0.0195402	1.1e-09	0	0
NM_001035244	Trpm3	0	0.0180291	4.89e-108	0.0363256	0.0103393	0.0506735	0	0
NM_001035245	Trpm3	0	0.0326664	0	1.51e-231	0	0	0	0
NM_001035246	Trpm3	0	0	0	0	0	0	0	0
NM_001035509	Zcchc18	0.319676	0.65848	0.178441	0.301795	0.000294884	0.000275292	5.67334	5.65974
NM_001035510	Zcchc18	2.1e-07	8.84e-46	1.09e-15	0.0500752	0.12947	4.74e-25	0.45468	0.147546
NM_001035525	AU040320	0.170513	0.202928	0.532601	0.293911	0.646365	0.388846	0.696716	1.07883
NM_001035526	AU040320	6e-06	6.2e-06	6.38e-06	3.64e-06	8.75e-06	1.02e-05	5.41e-06	5.17e-06
NM_001035532	Akap2	4.78971	4.09599	5.69657	4.92212	4.03169	5.23031	2.39578	1.9019
NM_001035533	Akap2	1.85e-05	6.42e-05	5.28e-06	1.16e-05	3.05e-06	6.16e-06	1.24e-05	8.95e-06
NM_001035854	Ap2b1	10.8577	7.88849	6.40028	4.75497	7.80529	7.98501	37.1686	25.408
NM_001036293	Nrbf2	14.7003	14.6823	19.3118	19.3489	17.4587	20.4871	12.3164	12.3308
NM_001036684	Atp2b2	0.0199656	0.0136411	0.0418097	0.219445	0.0779542	0.0405505	0.0282224	0.0298889
NM_001036740	B3gnt8	9.28e-06	1.95e-06	1.44e-05	2.52e-06	0.0310145	1.29e-05	3.86e-06	0.220121
NM_001037098	Nacc2	7.17e-06	0.465864	4.33e-06	4.25e-06	4.26e-06	0.0977348	6.13e-06	1.06e-05
NM_001037099	Cacnb4	2.57e-09	1.39e-07	1.27e-09	2.12e-10	5.6e-10	2.01e-06	1.08e-09	5.47e-10
NM_001037127	Musk	0	0	0	0	0	0	0	9.41e-07
NM_001037128	Musk	0	0	0	0	0	0	0	7.18e-05
NM_001037129	Musk	0	0	0	0	0	0	0	0.000743479
NM_001037130	Musk	0	0	0	0	0	0	0	0.0141864
NM_001037134	Ccne2	0.453672	0.114537	0.396681	0.215552	0.381277	0.354848	6.07e-06	0.182935
NM_001037136	Agap1	0.901883	0.262423	0.309574	0.471346	0.194926	0.495081	2.79181	2.84196
NM_001037143	Pinlyp	0.0968363	0.0906343	0	0.305644	0	0	0.43164	0.682086
NM_001037166	Gm4925	0	0.0686067	0.0285491	0	0	0.056455	0	0.156451
NM_001037167	Samt2	0.0714089	0	0	0	0	0	0	0
NM_001037168	Psg27	0	0	0	0	0	0	0	0
NM_001037170	Tomm40l	7.76812	8.91429	6.07713	7.14486	3.75251	6.99244	9.87706	6.94427
NM_001037177	Nfatc2	0.0774444	0.0926007	0.192034	0.215007	0.459653	0.257886	0.330394	0.153795
NM_001037178	Nfatc2	3.4e-135	0.067873	9.92e-05	0.00262297	0.000147428	0.000493506	4.55e-37	1.57e-41
NM_001037221	Samd4	1.76e-05	1.74e-05	1.12e-08	0.110175	1.16e-06	0.106136	4.03144	4.45336
NM_001037247	Defb36	0	0	0	0	0	0	0	0
NM_001037248	Gm4567	0	1.76e-05	0.0703873	0.186361	0.066422	9.28e-06	0	0
NM_001037248_1	Gm4567	0	1.76e-05	0.0227114	0.0999097	0.0277085	9.28e-06	0	0
NM_001037279	2700094K13Rik	64.6651	77.5816	33.2887	42.4797	17.2151	46.8999	60.6679	39.3499
NM_001037294	Alpk2	0	0	0	0	0	0	0	0
NM_001037298	Piezo1	27.0445	22.8406	25.369	17.5345	26.9045	26.864	16.0703	18.4772
NM_001037321	Fbxo40	0.118431	0.119959	0.0158808	0.0334806	0.0157926	0	0	0
NM_001037326	Cstf3	3.94032	2.27302	1.39592	2.97216	1.88569	3.97428	12.7826	6.30755
NM_001037493	Slc41a3	0.0184067	0.000414311	0.000153685	6.39e-06	4.75e-06	3.73e-05	6.52e-06	2.01e-05
NM_001037502	Defb28	0	0	0	0	0	0	0	0
NM_001037539	Prok2	2.9e-05	0.224448	0.0629181	0.100277	0.0940576	0.0623621	0.121651	2.76e-05
NM_001037634	Oosp2	0	0	0	0	0	0	0	0
NM_001037665	Zfp1	13.8711	13.9557	12.3497	11.7798	12.2426	9.01489	8.14128	9.62199
NM_001037707	Zfp27	0.852073	1.76063	1.65041	2.09697	2.05741	1.84916	1.14311	1.07757
NM_001037709	Rusc2	0.494561	1.80831	2.33325	3.65658	2.23451	4.25074	1.47719	0.888211
NM_001037711	Cgn	3.50064	4.52569	0.828063	2.26795	1.09258	2.4153	16.5778	17.0768
NM_001037712	Kcnh6	0.515288	0.715267	0.467353	0.79607	0.587606	0.537016	0.457397	0.639025
NM_001037713	Xaf1	0.0981864	0.115858	7.68041	4.24335	5.63207	4.67316	0.436935	0.516106
NM_001037716	Gm10439	0.0107935	0.0181318	0.20401	0.38842	0.34187	0.317885	0	0
NM_001037717	Slc38a6	1.46838	1.32478	1.5558	1.88899	1.57673	1.89213	2.23796	2.58459
NM_001037719	Btla	0.0522855	0.0304186	0	0	0	0	0	0
NM_001037722	Adam15	1.19603	2.97533	1.86346	3.3601	2.74253	3.24829	2.04594	2.18062
NM_001037723	Adcy7	4.05e-08	4.34e-08	0.211324	0.322049	1.56e-07	1.04e-07	2.89e-06	3.92e-06
NM_001037724	Adcy7	0.00245106	0.00257159	8.4e-06	0.000179591	0.00186093	0.00180557	0.00259985	0.00278234
NM_001037725	Fam117b	7.42201	6.52126	10.6735	10.1706	11.1136	10.827	9.93951	9.02154
NM_001037726	Creb1	0.295857	0.254587	0.779763	0.624551	0.201943	0.483436	0.340628	0.506813
NM_001037727	Arhgap25	1.16e-05	1.46e-08	8.07e-06	8.18e-08	1.08e-05	1.26e-05	0	0
NM_001037736	Arhgef10	2.19484	1.37938	2.83478	2.99001	2.95657	2.56792	3.03e-05	0.51605
NM_001037737	Arnt	17.4697	15.1949	19.3344	21.9884	20.9506	21.3234	26.6063	27.5959
NM_001037740	Strip2	1.29e-05	0.000101286	2.56e-06	5.37e-06	0.0712986	0.105798	0.0840513	0.119131
NM_001037741	Gpx4	4.97146	3.69431	3.03319	4.20043	2.35256	3.77157	1.5725	1.01224
NM_001037742	Tyw5	6.39677	4.49317	5.86664	5.11432	4.68745	5.9482	3.25997	3.82981
NM_001037743	4921506M07Rik	0.183665	0.0365446	0	0	0.0305357	0.0303513	0	0.0418196
NM_001037744	Timm8a2	0.758612	0.265482	6.30954	7.81051	7.61469	9.1842	0	0
NM_001037745	Zfp791	2.13057	2.37153	1.66845	2.2001	1.07178	0.987486	1.28682	1.21575
NM_001037746	Prps1l3	28.8776	26.8962	19.45	23.3427	19.5388	23.6335	12.4487	10.2273
NM_001037747	Card9	0.430444	0.462935	0.712578	0.377771	0.436769	0.216579	0	0.0376277
NM_001037748	Gm20736	0	0	0	0	0	0	0	0
NM_001037748_1	Gm20736	0	0	0	0	0	0	0	0
NM_001037748_10	Gm20736	0	0	0	0	0	0	0	0
NM_001037748_11	Gm20736	0	0	0	0	0	0	0	0
NM_001037748_2	Gm20736	0	0	0	0	0	0	0	0
NM_001037748_3	Gm20736	0	0	0	0	0	0	0	0
NM_001037748_4	Gm20736	0	0	0	0	0	0	0	0
NM_001037748_5	Gm20736	0	0	0	0	0	0	0	0
NM_001037748_6	Gm20736	0	0	0	0	0	0	0	0
NM_001037748_7	Gm20736	0	0	0	0	0	0	0	0
NM_001037748_8	Gm20736	0	0	0	0	0	0	0	0
NM_001037748_9	Gm20736	0	0	0	0	0	0	0	0
NM_001037749	Slc22a14	0	0	0.0745907	0.0984221	0.0185511	0.0365738	0.0245984	0.0520528
NM_001037751	Defb48	0	0	0	0	0	0	0	0
NM_001037752	Defb45	0	0	0	0	0	0	0	0
NM_001037754	Baiap2	0.940101	1.54816	1.22736	0.908077	1.71473	1.15844	3.89e-05	2.6e-05
NM_001037755	Baiap2	6.04651	6.74403	16.9644	9.0196	14.3392	15.6919	4.56401	4.98269
NM_001037756	Brms1l	12.7354	12.2984	9.67834	12.2797	10.8136	9.77067	5.91497	5.86706
NM_001037757	Wash1	6.84133	6.40587	7.24988	6.4536	6.55046	7.54928	6.77306	8.83505
NM_001037758	Btrc	4.3821	4.55411	4.85475	5.07842	4.16521	4.1619	5.68462	6.41094
NM_001037759	Sgk3	0.695971	0.798044	0.188998	0.310193	0.342995	0.615208	1.43677	1.24716
NM_001037761	Capzb	0.419584	0.0685503	1.44008	1.26783	2.05972	1.25975	0.892415	1.04976
NM_001037762	Zdhhc12	16.7185	21.6916	17.5757	19.5938	16.2138	21.8494	26.3371	26.4601
NM_001037764	Rai1	2.32423	1.26275	0.545322	0.000141379	0.428577	0.44429	0.946064	0.244805
NM_001037800	Cd209b	0	0	0	0	0	0	0	0
NM_001037801	Cd6	6.64e-06	1.13e-06	0.186349	0.0726154	0.0316401	0.000785291	0.0177516	0
NM_001037809	Cdh3	4.24347	3.66432	1.89987	3.42655	2.80509	1.84792	14.7904	18.2989
NM_001037810	Spn	4.41e-06	2.52e-05	0.600845	0.00010549	0.279885	1.27e-05	0.0187223	0
NM_001037812	Tmem237	12.6333	9.51303	7.06071	8.75915	7.29668	7.23321	16.7405	19.6125
NM_001037822	Krtap5-5	0	0	0	0	0	0	0	0
NM_001037841	Cklf	0.0339652	0.0689641	0.155501	0.241176	0.100519	0.170298	0.204533	0.104013
NM_001037842	Cml3	0	0	0.0463562	0	0	0	0.252697	0.192447
NM_001037846	Cnot2	28.129	26.6931	27.3182	24.5076	24.9225	25.2611	29.0512	33.5921
NM_001037847	Cnot2	3.59323	4.63985	6.14721	3.42735	8.56366	3.75032	5.74716	4.17279
NM_001037848	Cnot2	0.555643	0.277997	0.30768	0.259874	0.290667	0.29418	0.0745654	0.246107
NM_001037859	Csf1r	0	0	0	0.0102434	0	0	0.169918	0.235241
NM_001037863	Atp11c	2.41242	0.7455	2.02857	2.75187	2.27002	1.92649	3.63573	3.01797
NM_001037865	Col28a1	0	0	0	0.00929924	0	0	0	0.0251792
NM_001037877	Tcf25	40.5678	38.87	26.1096	21.2657	24.3563	30.6172	13.4855	14.794
NM_001037878	Tcf25	13.5345	14.5959	8.32373	12.4287	7.70334	7.92211	28.3725	28.295
NM_001037905	Dab2	0.00307963	0.234999	1.37627	0.903103	0.173538	0.531975	0.27854	1.76e-06
NM_001037906	Nell1	0.0349071	0	0.0279513	0.0735893	0.0138943	0	0	0.0393594
NM_001037907	Ripply2	0	0.164888	0	0	0	0	0	0
NM_001037909	C130026I21Rik	0	0	0	0.0632292	0	0.0440884	0.0857723	0.036292
NM_001037913	Ccdc107	12.9278	10.1828	12.9378	15.7897	8.72463	12.7691	31.6372	34.8845
NM_001037914	Mcidas	0	0	0	0	0	0	0	0
NM_001037915	Ripply1	9.04514	9.07128	2.47889	1.7867	2.38774	3.64876	0	0
NM_001037916	Ccdc17	0.0256118	0.0773422	0.0417253	0.0220472	0	0.0614895	0.0548186	0.0579926
NM_001037917	Gm6377	0	0.0533927	0	0	0	0	0.0186758	0.0197661
NM_001037918	Lipt1	5.59817	5.16869	4.04566	5.23611	3.83023	3.68846	3.90253	5.77694
NM_001037919	Gm6460	0	0	0	0	0	0	0	0
NM_001037922	Cks1brt	0	0	0	0	0	0	0	0
NM_001037923	Lekr1	0.991466	1.02421	0.342224	0.9151	0.859558	1.06866	0.0215895	0
NM_001037925	BC147527	0.0960336	0.0640107	0.475809	0.980483	0.0263254	0.10436	0	0
NM_001037926	Gm13051	62.741	54.1597	263.245	239.525	376.102	190.655	1.61746	1.71099
NM_001037927	Wdr93	0.154164	0.40056	0.267065	0.319365	0.478172	0.418745	0.893841	0.622227
NM_001037928	Gm11992	0.0833324	0.337236	0.252	0.744133	0.434428	0.263198	0.378014	0.729427
NM_001037929	Gm14092	0	0	0	0	0	0	0	0
NM_001037931	Gm6878	0	0	0	0	0	0	0.054341	0
NM_001037932	Gm11437	0	0	0	0	0	0	0	0
NM_001037933	Defb23	0	0	0.130178	0	0.394201	0	0	0.150207
NM_001037937	Deptor	1.55e-05	3.27e-05	3.12e-05	0.00010991	8.9e-05	8.3e-05	0.0014973	0.00030098
NM_001037938	Dhrs4	14.9275	16.2019	14.6241	14.1559	12.5493	18.0086	18.379	16.7309
NM_001037939	Bglap	0	0	0	0	0	0	0	0
NM_001037940	Dnajb6	60.6222	55.7412	52.0959	42.0033	47.0198	55.9991	48.7637	51.7408
NM_001037941	Dnajb6	3.04294	3.63962	1.8125	1.94889	1.72084	2.5563	14.499	22.2903
NM_001037955	Dusp22	1.66954	1.52716	0.839898	1.31438	0.851167	1.14652	7.98982	8.17393
NM_001037957	Dyrk1b	1.28312	1.92996	2.12167	2.29675	1.91832	1.13372	2.19151	4.24874
NM_001037987	Edil3	0.00270369	0.0357332	0.00339659	0.00212528	0.00211768	0.00206738	0.116718	5.96e-05
NM_001037997	Fer	7.87977	6.28692	7.90456	11.3867	8.39469	7.17419	5.75489	6.28571
NM_001037999	Dbi	0.267774	0.260502	0.259275	1.34e-06	1.57e-06	0.709334	1.38002	1.4788
NM_001038010	Kat2a	23.301	27.8454	46.0815	36.1559	44.2264	40.2578	17.99	22.7757
NM_001038015	Gnpda2	9.2293	8.63854	9.27751	11.3619	9.58162	8.03642	16.5371	19.4176
NM_001038018	Grk6	28.1796	28.7991	22.649	26.7117	15.3166	30.1953	31.6444	25.4214
NM_001038230	Anapc11	10.6715	14.1139	8.71398	6.87417	7.53212	9.08976	5.07804	4.11122
NM_001038231	Banf1	44.163	47.5059	49.6218	58.3179	40.7404	73.0261	68.628	75.3041
NM_001038492	Ctsa	1.60463	1.56466	1.52346	1.01167	1.51676	1.7661	0.652686	1.77085
NM_001038499	Arsi	0.122304	0.0306166	0	0.239926	0.0501268	0.124089	0.459376	0.624647
NM_001038500	Esp1	0	0	0	0	0	0	0	0
NM_001038587	Adar	7.13444	5.96607	7.17359	6.25223	4.82976	6.93191	6.09899	6.31917
NM_001038589	Usp14	0.554775	1.0875	1.56041	1.8634	1.58724	1.27214	0.243131	0.769992
NM_001038590	Cldn19	0.0483252	0	2.15e-06	0.339211	4.33e-07	0.125315	0	0
NM_001038592	Glrx2	3.411	3.70596	2.4608	2.64692	1.5066	2.42194	5.4219	4.79404
NM_001038593	Glrx2	4.07e-07	0.132076	0.16514	0.179728	1.33e-07	0.0209453	5.97e-07	0.125054
NM_001038594	Glrx2	7.17e-07	0.0725642	2.89e-07	3.19e-07	1.87e-07	1.05e-07	1.08e-06	1.78e-06
NM_001038602	Marveld2	1.30676	1.22782	1.50969	1.10819	1.0094	1.45976	4.7004	4.40923
NM_001038604	Clec5a	0	0	0	0	0	0.000210668	0	0
NM_001038607	Kcnh1	0.0188367	0	0.161229	0.0630236	0.0296739	0.0876202	0.0676798	0.0283507
NM_001038608	Txnl4a	81.7826	85.5576	60.8746	62.9465	55.4903	66.3061	51.8309	46.9825
NM_001038609	Mapt	0.235358	0.144528	0.447422	0.491015	0.911221	0.80322	0.118625	4.84e-15
NM_001038610	Dach1	0.0352267	0.0542015	0	0.0145035	0	0	0.556518	0.559607
NM_001038612	Olfm1	0.00224919	0.686827	0.902111	1.03539	0.50857	1.44444	2.42744	2.57581
NM_001038613	Olfm1	1.18853	1.34307	0.796451	0.828646	0.753528	0.735397	4.01784	5.53553
NM_001038614	Olfm1	0.399479	0.000559426	0.557964	0.198298	7.74e-08	7.22e-05	1.50276	0.80064
NM_001038616	Dmrtc1a	0	0	0	0	0	0	3.17e-07	0
NM_001038619	Dnm3	0.00611692	0.0125727	1.4e-07	5.87e-08	1.09e-07	1.03e-07	0.0319877	0.0677682
NM_001038621	Rabgap1l	0.602274	0.697649	0.79618	1.52689	1.18142	0.661689	2.10722	1.76753
NM_001038624	Ric3	1.94452	1.85771	2.61969	3.26713	2.5875	2.76233	0.479915	0.358714
NM_001038625	Sertad2	3.24679	3.56306	2.26435	2.77206	2.81013	2.72076	6.66374	7.68649
NM_001038627	Smurf1	5.87181	5.45171	8.82195	6.75716	7.48923	8.05264	3.33041	2.83638
NM_001038635	Stk35	1.75373	2.31806	2.78373	1.07779	1.61863	3.10843	0.179216	0.144256
NM_001038637	Gng2	2.83049	3.01812	0.0811577	1.9508	2.72378	2.94639	43.6602	50.557
NM_001038641	Slx4ip	1.59895	1.01945	1.62255	0.976276	1.14041	1.21438	1.78126	1.23861
NM_001038642	Ets1	6.36e-05	0.0578005	1.28e-06	0.218737	1.97e-05	2.75e-05	0.213226	0.0798177
NM_001038643	Slco3a1	0.246024	0.162033	3.51e-06	2.28e-06	0.0628865	0.13433	7.83e-06	1.33e-05
NM_001038651	Zfp953	1.92784	1.79637	5.06583	5.5121	4.57112	3.40751	1.18426	1.33371
NM_001038653	Slc16a3	81.202	74.1071	15.8297	46.3608	24.0226	38.912	62.804	58.7258
NM_001038654	Slc16a3	6.06323	7.94186	3.38851	5.36794	2.70907	4.89081	16.7626	12.9937
NM_001038655	Gng7	2.72e-05	2.37e-05	1.03e-05	3.7e-05	7.09e-06	1.84e-05	0.000140216	7.76e-06
NM_001038658	Faim2	3.73e-06	8.61e-05	1.05e-05	3.2e-06	3.52e-07	2.2e-06	1.48e-08	1.27e-06
NM_001038660	Slc7a15	0	0	6.46e-08	3.17e-06	0	0	0	0
NM_001038663	Mapk1	51.2758	43.2013	52.9396	47.3467	64.7186	50.2639	39.2873	40.0803
NM_001038664	Gngt2	1.60963	0.810524	1.71722	3.40087	1.46145	4.5908	1.72524	2.75944
NM_001038676	Obox7	0	0	0	0	0.0378469	0	0	0
NM_001038695	Kdm3a	23.6303	30.4	32.5439	24.8893	33.9682	29.9803	21.2118	20.9165
NM_001038696	Rnpc3	2.30913	1.66529	0.801297	2.88743	1.16493	0.909852	3.31796	3.30337
NM_001038697	Gm5635	1.39498	2.13537	4.94374	6.35934	7.59511	9.25969	0	0
NM_001038698	Elavl4	0.15671	5.05e-06	2.2e-06	1.1e-06	1e-06	0.14081	1.44e-06	0.21413
NM_001038699	Fn3k	0.0123691	0.0126279	0	0	0	0.0477063	0.389692	0.396857
NM_001038700	Fnbp1	0.000220836	0.000169131	7.88e-05	6.79e-05	0.166295	0.00025729	5.35e-05	4.01e-05
NM_001038701	Gabrb3	2.3e-05	2.68e-06	0.037055	0.074852	0.0382415	0.0957308	0.000285975	0.153314
NM_001038703	Gpr146	0.000254724	0.000276182	0.000192534	1.53e-05	0.000195587	0.000187632	7.41e-06	0.000293074
NM_001038708	Cdc42se1	1.6919	0.326125	0.0958433	3.35e-05	0.150606	0.382005	14.6103	3.38065
NM_001038710	Tmod2	7.1e-06	8.31e-05	5.22e-06	8.15e-06	7.36e-06	1.12e-05	4.01e-05	3.04e-05
NM_001038839	P2rx7	0.241771	0.187349	0.0799608	0.232189	1.84e-09	0.342972	1.51e-09	4.44e-34
NM_001038845	P2rx7	0.164984	0.000411723	4.83e-06	6.55e-19	0.706346	1.25e-14	0.033788	0.169021
NM_001038846	Rcsd1	0.211159	0.564408	0.779265	1.39527	0.866095	1.75698	0.527071	4.62e-05
NM_001038887	P2rx7	0.266369	0.174118	0.912692	1.4923	0.331525	1.24889	1.32e-09	3.24e-48
NM_001038993	Rnf38	8.29497	5.88089	3.65894	8.59942	7.65233	6.11097	14.7498	13.6188
NM_001038995	Gm4787	0.0199337	0.0403734	0.0641779	0.186056	0.159557	0.0314006	0.0212656	0
NM_001038996	Try10	0.0717557	0	0	0	0	0	0	0
NM_001038997	Gm5771	0	0.152872	0	0	0	0	0	0
NM_001038998	Ccdc23	1.3114	0.452952	0.217245	0.381916	0.329751	0.50021	0.583167	0.515653
NM_001038999	Atp8a1	1.14e-08	4.6e-07	3.37e-09	0.0405973	0.0894693	8.86e-05	0.0309976	0.0648395
NM_001039000	Kif5a	1.57776	1.25029	1.14137	1.88968	0.788662	0.770953	2.69482	3.29647
NM_001039038	Nhlrc4	0.0237205	0.0239249	0.00962246	0.040642	0.0395702	0.113291	0.0760757	0.0536593
NM_001039039	Kctd21	0.886307	1.2513	0.970443	1.17339	0.886464	1.04976	1.34562	1.38727
NM_001039042	Klk13	0.349607	0.340142	2.54955	3.99466	1.42674	2.36332	1.77832	1.87775
NM_001039045	Pigc	0.734931	0.824586	0.729158	1.02631	0.389753	1.15203	2.68125	0.646083
NM_001039047	Trim58	0	0	0	0	0	0	0	0
NM_001039048	Trim63	1.34596	1.13142	2.02172	3.68255	1.69929	2.43085	1.58905	2.02329
NM_001039049	Cox8c	1.304	0.909262	1.95376	5.56055	0.846386	4.25631	0	0
NM_001039050	Pkib	1.06e-08	6.98e-11	0	0	0	0	0.035043	1.64e-08
NM_001039051	Pkib	2.33e-05	4.36e-06	0	0	0	0	2.74e-05	0.0875555
NM_001039052	Pkib	0.0072435	0.0163189	0	0	0	0	2.29e-12	6.54e-06
NM_001039053	Pkib	0.00163048	0.00192465	0	0	0	0	1.15e-12	3.37e-06
NM_001039056	Kcnj15	0	0	0	0.00103764	0	0	6.62e-05	0
NM_001039057	Kcnj15	0	0	0	2.13e-06	0	0	3.52e-05	0
NM_001039059	Klhl15	6.09e-07	6.07e-06	0.078895	2.96e-06	0.0911996	0.17182	2.4e-06	4.26e-06
NM_001039060	Klhl15	0.307937	0.280954	0.36383	0.384788	0.392424	0.27903	0.567373	0.647037
NM_001039061	Klhl15	0.784987	0.636385	0.10654	0.386054	0.0439965	0.18077	0.808465	0.852707
NM_001039071	Ldb3	1.47e-07	0.333612	8.79e-08	8.31e-18	1.21e-34	3.65e-08	0.000141959	0.65194
NM_001039072	Ldb3	0.257682	1.07e-07	0.00152715	0.457843	0.350939	0.193372	2.63e-06	1.43e-09
NM_001039073	Ldb3	0.337071	0.0631542	6e-11	1.62e-10	1.31e-27	0.0873779	0.947845	1.03e-05
NM_001039074	Ldb3	0.000962524	3.26e-09	1.72e-05	0.000771369	0.000728026	0.000710273	1.99e-09	1.99e-12
NM_001039075	Ldb3	0.0719164	2.45e-06	0	0	0.0298386	0	0	3.83e-212
NM_001039076	Ldb3	9.69e-24	0.0363437	0	0	9.05e-27	0	0	7.33e-106
NM_001039077	Prosc	6.34438	2.336	1.24566	3.39719	1.96309	1.28242	7.80892	8.70092
NM_001039078	Prosc	1.02721	1.11204	0.368963	0.848855	0.539359	0.267128	0.506091	0.133755
NM_001039079	Prkcz	0.428819	0.199898	0.0744799	0.0974945	0.0910932	0.0954282	3.67e-06	4.97e-06
NM_001039080	Rbms2	0.18524	0.99101	0.728285	0.611118	0.490474	0.459551	7.49e-06	9.06e-06
NM_001039081	Mier1	7.40714	8.04753	7.16734	9.93131	9.81039	5.84501	8.72852	9.35921
NM_001039084	Mrpl1	8.74879	10.6864	13.0297	13.1323	19.6006	12.2343	7.9254	6.22846
NM_001039086	Rapgef1	1.41468	1.10968	2.19009	1.82795	2.04752	1.43553	1.11227	1.29178
NM_001039087	Rapgef1	0.0319832	0.038517	4.52e-06	2.83e-06	2.91e-06	0.0209926	1.78e-05	4.32e-06
NM_001039088	Seh1l	47.19	44.2152	45.6348	52.7059	46.3443	46.8378	87.4793	85.7333
NM_001039089	Sel1l	5.07697	3.34968	7.88933	6.70053	6.48104	7.39643	7.61175	6.69585
NM_001039090	Skil	8.68457	8.55793	4.39859	9.14942	7.30916	6.66005	14.4351	12.5597
NM_001039092	Tom1l2	0.0947438	0.000643802	0.0863863	3.95e-05	0.0761899	2.43e-05	5.74e-05	9.46e-06
NM_001039093	Tom1l2	0.207272	0.124497	0.172695	0.716712	0.278665	0.179998	0.275966	0.647792
NM_001039094	Negr1	8.64e-08	0	0	0	0.0219922	0	0.159041	0.0842009
NM_001039095	Glt6d1	0	0	0	0	0	0	0	0
NM_001039103	Rasa4	2.11e-05	7.91e-05	0.1552	0.0567959	2.2e-06	0.0872777	5.65e-05	8.81e-06
NM_001039104	Trpm1	9.1e-08	1.22e-07	0.0383244	0.0198195	6.42e-08	3.15e-08	3.28e-08	0
NM_001039105	Kcnrg	0.289936	6.2e-07	0.166831	0.251869	0.0944304	0.234776	0.155754	0.0982221
NM_001039106	Ddhd1	0.0848713	1.24e-08	0.334613	0.455661	0.333732	0.551724	0.643212	0.443248
NM_001039114	Acsbg2	0.0948895	0.327052	0.350627	0.208839	0.136427	0.223617	0	0.0428295
NM_001039115	Zkscan4	0.426276	0.308227	0.19621	0.120679	0.162611	0.128033	0.389871	0.320886
NM_001039116	Dmrtc1b	0.0972357	0.0955478	0.832638	0.444635	0.166194	0.665858	0.10541	0
NM_001039119	Defb33	0	0	0	0	0	0	0	0
NM_001039120	Defb26	0	0	0	0	0	0	0	0
NM_001039121	Defb43	0	0	0	0	0	0	0	0
NM_001039122	Defb25	0	0	4.64559	0	0	0	0	0
NM_001039123	Defb18	0	0	0	0	0	0	0	0
NM_001039124	Kncn	0	0	0	0	0	0	0.0714694	0.0754342
NM_001039125	Defb47	0	0.337423	0	0	0	0	0	0
NM_001039126	Asb1	4.51858	4.23765	1.06235	1.76114	0.921628	1.73039	4.41738	2.94829
NM_001039128	Tas2r122	0	0	0	0	0	0	0	0
NM_001039129	Hnrnpa1	220.263	260.377	118.069	171.277	113.323	156.308	285.649	239.472
NM_001039137	Scoc	5.34e-05	0.000182943	1.49e-05	0.179865	3.71e-05	0.107482	0.294485	1.53461
NM_001039138	Camk2g	2.85854	2.95989	2.02755	2.72842	1.71215	1.37857	0.985156	1.66801
NM_001039139	Camk2g	6.7697	6.22314	2.83166	3.72215	2.86042	3.73203	10.9899	9.36387
NM_001039143	Nlrp5	0	9.71e-08	0	0	6.91e-05	0	0	0
NM_001039147	Morf4l1	13.5721	13.4563	14.0658	12.5207	8.61577	9.94539	25.9036	22.7096
NM_001039149	Cd226	0	0	0	0	0	0	0	0
NM_001039150	Cd44	2.99e-09	1.33e-09	3.54e-09	3.25e-08	4.06e-11	0.0496454	0.377325	0.660029
NM_001039151	Cd44	0.05357	0.12056	0.0253756	0.0533296	0.000130245	1.84e-06	1.6408	0.953313
NM_001039153	Tctn1	2.25155	4.52463	5.85501	7.10614	7.24186	6.87713	6.08307	5.83347
NM_001039154	Cdh8	0	0.076481	3.73e-22	0.0103994	0	3.12e-22	7.37e-38	5.05e-31
NM_001039155	Triobp	1.25575	0.570452	0.460043	0.698954	0.687492	0.265155	0.821316	2.01008
NM_001039156	Triobp	0.283251	0.834743	0.050693	0.0849397	6.37e-06	0.168045	2.05189	2.36373
NM_001039157	Ube2j2	1.95116	2.40574	1.81916	1.35308	2.94063	2.98073	1.10483	1.07854
NM_001039158	Ube2j2	3.17292	3.54604	6.97454	4.39947	7.58786	6.27158	1.83151	1.8308
NM_001039159	Ube2j2	2.96736	3.48022	4.91551	4.45454	5.97166	4.56132	0.900591	0.560786
NM_001039160	Gvin1	0	0	0	0	0	0.00185854	0	0.00135549
NM_001039160_1	Gvin1	0	0	0	0	0	0.00185854	0	0.00135549
NM_001039162	Clip2	2.20162	1.77532	1.04298	1.89738	0.983445	1.35871	4.32136	4.68422
NM_001039167	Rbfox3	1.5e-05	1.38e-27	6.53e-05	1.04e-30	0.01283	7.63e-15	0.000111972	0.0295289
NM_001039168	Rbfox3	0.0187997	1.95e-40	0.0655958	2.97e-45	1.79e-06	0.0259009	0.0259416	7.93e-07
NM_001039169	Eif4e2	32.2744	38.2508	30.2039	24.0595	25.4362	28.6875	12.323	13.9547
NM_001039170	Eif4e2	27.5546	33.0003	12.4964	16.4913	10.9883	23.5228	19.5055	17.9135
NM_001039173	Dok6	0	0	0	0	0	0	0	0
NM_001039175	Elovl1	0.192675	0.273762	0.504395	0.338904	0.129419	0.369437	0.526361	0.795229
NM_001039176	Elovl1	0.104125	4.87e-06	0.172167	0.239788	0.434572	0.151849	0.781048	0.172954
NM_001039179	Bicd2	3.8661	3.44542	1.30964	2.18124	1.36276	1.92556	0.962745	0.946986
NM_001039180	Bicd2	5.91e-05	0.000206698	3.21e-05	1.59e-05	0.421528	1.96e-05	0.0450748	0.0327463
NM_001039181	Npr3	0.140213	0.0618038	0.228302	0.320667	0.385094	0.432139	0.627012	0.309528
NM_001039184	Cep350	2.67978	1.69325	2.37051	2.68167	2.67342	2.26873	2.49132	2.67692
NM_001039185	Ceacam1	1.02262	1.01272	7.34378	5.41608	2.31784	2.78993	0.000418603	0.0130904
NM_001039186	Ceacam1	2.60735	1.99541	6.36628	3.77898	4.62497	2.32301	0.25661	0.0790838
NM_001039187	Ceacam1	4.4246	4.39749	10.1818	7.62621	5.62086	4.41735	0.247284	0.512116
NM_001039188	Rreb1	8.16e-08	1.15e-07	0.0576161	1.4e-06	0.0462493	3.69e-06	0.0607339	9.11e-06
NM_001039189	Fars2	0.991733	0.241003	0.326143	0.509244	0.341983	0.536773	0.265399	1.06107
NM_001039192	Gmfg	1.45938	1.34262	2.7649	4.1656	2.04287	3.33121	0.994493	2.35215
NM_001039194	Aifm2	4.16831	4.48436	2.17799	5.70323	2.53788	4.36046	1.09377	1.22077
NM_001039195	Gria2	0.0137716	0	0	0	0	0	0	0
NM_001039198	Zfhx2	8.99747	7.09017	9.90921	7.35162	12.0765	9.41164	0.80475	0.911096
NM_001039200	Emc1	5.03132	4.30873	6.66214	5.57311	4.37574	6.32489	3.22511	3.36524
NM_001039201	Hdhd2	0.710184	0.273645	0.18634	0.742027	0.280125	2.58e-06	0.506936	0.242664
NM_001039202	Hdhd2	1.47411	0.943385	1.45574	1.3374	1.19124	0.997396	0.288105	0.316492
NM_001039209	Gm13152	4.5253	3.60417	51.8202	65.1097	67.2595	40.875	0.354546	0.313655
NM_001039214	Mex3c	10.9546	10.8714	9.53257	9.26968	9.01333	9.15936	12.4984	11.3477
NM_001039218	Spink14	0	0	0	0	0	0	0	0
NM_001039219	Gm6086	0	0	0.0203775	0.0291939	0	0	0	0.0263228
NM_001039220	AI429214	0.551877	0.264345	0.321558	0.294593	0.362686	0.294994	0.253213	0.238101
NM_001039223	Gm14137	0.190333	0.112927	0.139243	0.386335	0.0880778	0.04941	0.388301	0.339529
NM_001039228	Gm6583	0.0668675	0.0675465	0	0.13318	0.0179344	0.0883571	0.0238095	0.0251928
NM_001039231	Zfp951	3.08352	2.91039	10.8579	11.0763	10.9512	7.13842	0.753686	0.93067
NM_001039238	Dcpp2	0	0	0	0	0	0	0	0
NM_001039239	Zfp808	10.5005	9.88703	58.3654	58.6924	73.2664	37.0738	2.32414	2.91866
NM_001039240	Gm7073	0	0	0	0	0	0	0	0
NM_001039242	March10	0	0	0	0	0	0	0.141671	0
NM_001039243	Erich4	0	0	0	0	0	0	0.0762461	0
NM_001039244	Gm7120	0.930551	0.70833	0.42509	0.496705	0.641211	0.289817	0.725794	0.727661
NM_001039347	Kcnd3	0	0.00660401	0	0.0344363	0.00499561	0.0163754	0	0.00720757
NM_001039351	Nolc1	54.1299	40.295	64.4967	54.1239	78.2117	69.0553	16.2597	28.8807
NM_001039352	Nolc1	14.4092	0.357545	8.85664	11.5096	21.1777	16.2622	2.69372	9.12863
NM_001039353	Nolc1	43.0272	51.3095	73.3778	45.5824	82.7598	61.055	20.5391	20.9882
NM_001039354	Lin7a	0.00183107	0	0	0.00125345	0	0.00131255	0.00188947	0.00885969
NM_001039356	Hmga1	8.44582	12.2375	9.40412	5.52501	11.2838	9.26095	8.19668	10.7056
NM_001039363	Tsc2	4.25668	1.27405	6.07222	4.40318	5.01823	5.6135	1.43835	0.00142385
NM_001039364	Mobp	3.31e-05	0.0964488	3.31e-06	3.11e-06	9.29e-07	4.92e-06	0	0
NM_001039365	Mobp	0.818692	0.751396	1.22162	0.715	0.462673	0.544158	0	0
NM_001039368	Polr2k	15.8947	19.8936	7.4001	14.2675	6.73065	11.3969	28.2011	18.5257
NM_001039371	Slc22a15	0.013927	0.0357537	0.0545668	0.0286094	0.0541855	0.0635216	0.0516296	0.117163
NM_001039373	Mtcp1	1.63856	1.8866	0.580063	1.45372	0.64275	0.929154	2.45856	3.43028
NM_001039376	Pde4dip	0.000306481	0.213058	2.08e-06	3.66e-05	0.000241106	0.000232241	0.00199974	6.97e-05
NM_001039385	Vgf	0.835729	0.964941	0.296917	0.19765	0.202018	0.137581	1.72046	1.20649
NM_001039386	Nsmf	0.000170097	1.3e-05	0.115592	7.94e-07	1.72e-07	1.69e-05	0.548685	3.6789
NM_001039387	Nsmf	1.18535	1.0011	0.636061	1.91126	0.663496	0.834155	5.05223	2.92241
NM_001039388	Wdr37	0.104461	0.0435802	0.0355302	6.23e-06	7.62e-06	4.52e-06	0.218676	5.11e-05
NM_001039389	Wdr37	0.920272	1.26626	1.21497	1.79537	0.921171	1.28773	0.74182	0.645816
NM_001039390	Pkig	6.7046	7.0729	2.12225	1.68465	2.10504	2.14719	1.81655	1.5388
NM_001039391	Pkig	23.6062	16.3164	18.9211	18.6899	15.5293	19.4325	15.8493	20.3733
NM_001039392	Tmsb10	29.1599	38.5715	34.276	16.8813	29.4938	27.9737	7.28012	9.28895
NM_001039394	Rab43	1.46251	0.930531	1.75786	1.54024	1.29724	1.33807	2.01865	0.125564
NM_001039466	Trim46	0.331981	0.560863	0.152407	0.235261	0.371946	0.18285	0.599428	0.560098
NM_001039472	Kif21b	1.47313	1.24266	2.08839	2.78235	2.06947	2.00442	6.98475	8.04059
NM_001039474	Tcerg1	27.1695	30.4073	45.5385	33.6775	49.9552	31.7055	32.9688	40.655
NM_001039478	Lrif1	1.6115	1.6977	1.77999	3.21735	3.08354	1.76823	3.49833	4.31696
NM_001039482	Klhl20	7.14707	7.13289	8.44207	7.44025	7.71173	7.58978	6.91499	6.47376
NM_001039483	Tmco1	17.038	17.1588	12.0676	12.5727	11.4336	11.9847	13.9507	14.1901
NM_001039484	Kcnj10	0.20719	0.230076	0.176487	0.398866	0.141577	0.296644	0.109828	0.116297
NM_001039485	Piezo2	0.067859	0.0611532	0.0264409	0.031158	0.0164052	0.025605	0.354355	0.380071
NM_001039488	Lrif1	1.32525	1.31873	2.34674	3.1142	5.5163	2.65615	1.74742	3.18795
NM_001039493	Plekhm3	2.16031	1.5512	1.90447	2.07452	1.79131	1.89414	1.62973	1.61817
NM_001039494	Tex40	11.1525	15.8086	6.4471	12.9466	9.82795	11.5652	0.289649	0.203546
NM_001039495	Ccdc108	0	0.0166963	0.00639386	0.0134155	0	0	0	0
NM_001039501	Wfdc10	0.710923	1.55968	1.58219	4.48209	0.319318	1.5062	0	0
NM_001039502	Krtap1-4	0	0	0	0	0	0	0	0
NM_001039507	Lipe	1.20178	1.53993	2.17778	0.900858	1.48548	2.93027	1.59258	2.03739
NM_001039509	Pnkd	1.23481	0.749335	0.209941	0.320364	0.162765	0.52828	1.15e-05	0.48701
NM_001039510	Adora1	0.0366432	0.0555899	3.91e-07	0.0278214	0.065944	1.24e-08	0.0974348	0.112008
NM_001039511	Ivns1abp	5.92952	5.78409	8.22168	16.3901	12.2035	11.1847	5.11963	3.71474
NM_001039512	Ivns1abp	0.103228	0.295021	3.17857	5.57836	2.67771	3.49821	1.26408	0.957628
NM_001039514	Dhps	61.9475	67.0977	34.0493	32.7917	27.7591	47.5732	38.2603	32.465
NM_001039515	Arl4a	2.50016	3.3944	1.16601	1.3331	2.14861	1.33898	0.612333	0.477361
NM_001039519	Gtf2a2	60.048	72.468	65.6315	71.1772	63.2937	64.8977	65.705	52.4989
NM_001039520	Dnm2	21.7677	19.369	34.0716	29.5616	43.5931	39.0926	17.3741	24.7471
NM_001039521	Rrn3	84.8368	77.1024	87.0669	69.5071	83.8646	93.054	26.5636	24.0866
NM_001039522	Leo1	43.4098	41.4128	60.6726	52.1191	62.4064	56.9881	31.3882	36.8394
NM_001039530	Parp14	0.654238	0.646167	1.54604	1.52176	1.71283	1.49438	0.981928	1.1966
NM_001039532	Zfp784	0.402172	0.143176	0.287865	0.364744	0.152745	0.527189	1.36566	0.96326
NM_001039533	Pdxdc1	1.40086	1.28652	0.460528	1.0499	0.698934	0.792287	0.62066	0.254315
NM_001039534	Pstk	19.4021	22.7034	17.6228	25.054	19.5101	22.042	29.7792	24.2747
NM_001039536	Pigl	13.7968	12.5141	30.8351	19.9318	32.3539	24.1986	6.32598	7.45333
NM_001039537	Lif	1.03281	0.75283	0.776001	0.278143	0.683164	0.753003	0.942038	0.400725
NM_001039543	Mlf1	1.74e-06	3.41e-06	4.72e-06	6.76e-07	7.87e-07	1.61e-06	3.33e-06	0.288335
NM_001039544	Mup3	3.55593	2.01149	0.0626503	0	0	0	0	0
NM_001039545	Myh2	0.0152572	0	0	0.00627856	0.00594458	0	0	0
NM_001039546	Myo6	1.2197	1.00202	1.22733	1.69767	1.3681	1.24725	5.4547	5.14885
NM_001039551	Cnnm3	0.0947095	8.33e-06	0.411136	0.202077	0.147623	0.118106	0.0668772	3.59e-05
NM_001039552	Ermard	3.52753	3.35527	3.30505	4.02253	3.00806	4.42143	3.95487	3.25446
NM_001039553	4930467E23Rik	0	0.00484823	0	0.0240339	0.00509605	0.0137199	0.00510072	0.000201806
NM_001039554	Angptl7	0.0247675	0.0249532	0	0	0	0.0197736	0.132467	0.112114
NM_001039555	Cyp2c68	0.0296159	0	0	0	0	0.0239724	0	0
NM_001039556	Rad54b	11.1034	10.8349	9.05386	16.2572	11.8737	10.3964	11.4165	10.1466
NM_001039557	Mroh8	0.0833815	0.0708222	0.0110459	0.0696922	0.0329316	0.0107646	0	0
NM_001039558	Smco3	0	0.0752691	0.10129	0.278222	0.221734	0.039785	0	0.0563761
NM_001039560	Gcnt7	0	0.160846	0.018427	0.155594	0	0	0.0729511	0.0257291
NM_001039562	Ankrd37	18.7342	18.6146	5.11208	16.2888	5.74883	9.12344	13.9369	10.0747
NM_001039563	Spag11b	0	0	0	0	0	0	0	0
NM_001039566	Defb30	0	0	0.0534583	0.172326	0.267195	0.269876	0	0
NM_001039578	Evi5l	1.85025	2.40105	2.78482	2.33948	2.42758	3.35705	4.48781	4.68558
NM_001039581	Abca3	0.000187774	0.809066	0.84348	1.24688	0.498979	0.868549	1.23005	2.63517
NM_001039586	Glyctk	0.0131912	1.25744	1.14811	0.559272	0.620197	1.21555	0.493075	0.456784
NM_001039593	1700015E13Rik	0	0	0.292138	0	0	0	0	0.118295
NM_001039594	Lce3a	0	0	0	0	0	0	0	0
NM_001039595	Gm13043	0.319404	0.456795	0.828195	0.766989	0.308082	0.36978	0	0
NM_001039644	Edem3	7.83398	6.83659	10.693	11.9953	10.7981	9.6123	4.7607	4.41336
NM_001039645	Asphd1	0	0.467796	0	0.245936	0	0.242643	0.422136	0.884818
NM_001039646	Gbp10	0.0204228	0.0138815	0	0.00568598	0	0.00526915	0.0385977	0.135349
NM_001039647	Gbp11	0.0091216	0	0.00731512	0.0385341	0	0.0286115	0	0
NM_001039648	Gm20767	1.43951	1.06748	3.45493	11.1802	0.488493	1.33863	0	0.0437391
NM_001039652	Oprm1	0	0	0	0	0	0	1.08e-54	1.14e-16
NM_001039653	Lhx3	0.000112093	0	0.000104728	9.49e-05	9.83e-05	8.71e-05	0	0
NM_001039655	Rasgrf1	0	0	0	0	0	0	0.0628434	9.72e-05
NM_001039657	Mtl5	0.610089	0.342234	1.20709	1.48629	0.800875	1.49331	2.27848	2.19673
NM_001039658	Mtl5	1.09e-21	1.16e-89	5.67e-07	2.4e-07	0.141972	0.11471	0.0435121	2.5e-18
NM_001039666	Krt40	0	0	0	0	0	0	0	0
NM_001039669	Iffo1	0.665599	0.353441	0.607943	0.134938	0.479425	0.683977	2.91e-06	0.330027
NM_001039676	Slc39a2	0	0.130419	0.0868104	0.256416	0.0345383	0.102049	0.183651	0.121456
NM_001039677	Slc30a2	1.48694	1.60355	1.96099	1.6721	0.922576	1.50466	0.279104	0.229793
NM_001039678	Urad	0	0	0	0.184847	0	0	0	0
NM_001039683	Eif4e1b	3.44e-08	4.62e-06	0	6.92e-66	0	0	0	0
NM_001039684	Mks1	6.67218	6.23375	8.68347	8.97875	7.83761	9.67645	1.92205	1.96206
NM_001039688	Rhox4a	0.10746	0.137517	0	0.0349413	0	0	0	0
NM_001039688_1	Rhox4a	0.108689	0	0	0.0354251	0	0	0	0
NM_001039689	Rhox4c	0	0	0	0	0	0	0	0
NM_001039692	Arhgap12	3.58228	2.75806	4.92282	10.0034	5.79672	4.77073	6.42433	5.06112
NM_001039695	Rhox4d	0	0	0	0.0470615	0	0	0	0
NM_001039696	Rhox4f	0	0	0	0.0813236	0	0	0	0
NM_001039698	Rhox4g	0	0.121651	0	0.0746768	0	0	0	0
NM_001039700	Pkd1l3	0.0349931	3.43e-05	3.04e-05	3.14e-05	0.0209948	2.03e-05	0	4.13e-05
NM_001039701	Il1rn	0	0	0	0	0	0	0	0
NM_001039710	Coq10b	11.1952	11.8111	18.1057	21.8987	17.1505	16.5818	9.57302	8.91926
NM_001039723	Tmem120b	4.02026	3.42016	4.57066	4.88341	4.5724	5.62231	2.18389	2.43661
NM_001039824	Fdx1l	21.6841	29.8406	15.2843	18.1261	17.2806	21.6031	27.1844	32.7973
NM_001039878	Strn4	20.2543	18.776	20.6138	20.7284	17.8694	26.0564	15.0539	14.7324
NM_001039889	Smok3b	0	0.0217675	0	0	0	0	0	0
NM_001039934	Map2	1.05455	1.29903	0.471383	1.0031	0.591194	0.493374	5.17522	6.48511
NM_001039939	Asxl1	23.1272	19.441	23.6229	18.5808	23.517	24.9157	18.3571	19.3937
NM_001039941	Cypt8	0	0	0	0	0	0	0	0
NM_001039943	Cypt7	0	0	0	0	0	0	0	0
NM_001039944	Cypt10	0	0	0	0	0	0	0	0
NM_001039951	Zfp606	0.658541	0.72828	0.178911	0.350608	0.074507	0.0941621	1.65841	0.863559
NM_001039959	Ahnak	1.12678	1.7049	2.61728	2.01205	0.629257	1.63958	2.73156	1.55002
NM_001039965	Zfp869	14.518	14.0526	8.50098	9.07692	6.60468	5.43079	5.64502	4.96385
NM_001039967	Zfp869	2.38171	2.18344	0.763426	1.03648	0.14181	1.32368	0.332959	1.322
NM_001040026	Sco1	7.68705	7.58756	9.6583	9.36366	8.15421	9.85325	3.66341	3.92841
NM_001040027	Gm15386	0	0	0	0	0	0	0	0
NM_001040055	Spint5	0	0	0	0.427662	0	1.30325	0	0
NM_001040072	Nynrin	5.6242	4.64454	20.8704	11.7919	11.6611	13.45	4.67957	4.21112
NM_001040085	Sytl2	4.68e-57	5.9e-41	0.000254474	2.36e-05	1.74e-22	2.8e-08	6.61e-12	2.97e-13
NM_001040087	Sytl2	0.000199756	0.000197329	1.35e-16	2.36e-16	6.78e-47	0	5.07e-31	2.01e-05
NM_001040088	Sytl2	0.0168725	0.017145	4.8e-13	2.34e-10	4.29e-43	0	0.174691	1.44e-17
NM_001040089	Rhox3f	0	0	0	0	0	0	0	0
NM_001040106	Aak1	2.73544	1.52357	2.18018	2.30403	2.27821	2.44184	2.37657	2.00705
NM_001040111	Arap1	4.0352	2.99602	5.41251	4.93775	5.92148	5.2923	2.79436	3.70879
NM_001040112	Arap1	0.210342	0.115932	0.0635201	1.33e-06	0.128856	0.13374	2.41e-25	0.565411
NM_001040130	Tmem141	1.41088	4.72406	3.06796	3.6422	2.52011	2.41597	4.4026	5.50027
NM_001040131	Eif4g2	7.14352	5.60135	9.23913	7.11669	8.72388	8.46763	5.33845	5.04619
NM_001040136	Pdzd9	0.165062	0	0.218555	0.0579296	2.89e-06	0.105947	0.141902	0.0750261
NM_001040137	Pdzd9	5.74e-07	0	5.51e-07	1.34e-06	0.141459	0.00259931	0	1.8e-06
NM_001040187	Ddx17	58.4925	60.4903	68.0023	47.237	43.644	65.5718	32.9247	28.1231
NM_001040395	Nadk2	10.8769	11.7018	12.0567	18.1833	14.0711	14.5047	23.1636	15.7956
NM_001040396	Selt	45.5084	47.4513	52.847	53.3143	49.1624	49.0803	50.3479	40.0353
NM_001040397	Filip1l	2.45e-06	2.62e-06	4.01e-07	2.17e-06	1.22e-06	6.58e-07	2.68e-06	2.19e-06
NM_001040398	Setd1b	6.21619	5.69991	6.99776	2.87644	7.952	6.26108	0.885028	1.26715
NM_001040399	Larp1b	8.26065	8.33041	5.91357	7.10103	7.48758	7.94373	14.5454	15.98
NM_001040400	Tet2	16.4138	13.3288	12.3335	12.7894	12.1088	11.0764	2.00052	1.7954
NM_001040403	Flot2	17.4131	15.661	9.11856	11.5624	10.2289	10.7523	36.4071	43.9205
NM_001040426	Thsd4	0.0311547	2.2e-06	1.69e-06	1.65e-06	0.00806289	1.6e-06	0.121061	0.093235
NM_001040434	Rgag1	0	0.0117061	0	0.0190333	0	0	0	0.0128775
NM_001040435	Tacc3	53.8941	55.7432	66.2171	55.0909	63.029	67.5934	63.3055	61.6711
NM_001040459	Shroom4	1.42932	1.2328	0.682187	0.689875	0.878497	0.548729	2.20761	2.04971
NM_001040461	Dear1	0	0	0	0	0	0	0	0
NM_001040631	C1qtnf5	0.0129645	0.0287658	0.244652	0.172168	0.0640975	0.0144955	0	0
NM_001040632	C1qtnf5	1.57e-11	5.59e-06	6.91e-13	1.04e-20	2.79e-06	1.36e-12	0	0
NM_001040654	Cdkn2a	0.497004	0.904026	0.102376	0.10598	0.176896	0.289586	0.780658	0.627982
NM_001040669	Gm5169	0	0	0.0129567	0	0.0432413	0.0990683	0	0
NM_001040682	Clmn	0.606468	0.345815	0.622892	0.861586	0.627822	0.558792	0.748212	0.640772
NM_001040683	Med15	1.4115	1.66582	3.33297	2.66263	4.4699	4.74809	2.20784	2.85505
NM_001040684	Hsd3b7	0.448937	0.427049	0.765667	0.154441	0.271416	0.368271	4.44e-05	7.6e-05
NM_001040686	Zfp692	3.56457	4.6193	1.15334	1.70444	1.59381	1.09315	5.83338	4.88564
NM_001040689	Rspo4	0.126726	0.149534	0.0340848	0.125827	0.101703	0	0.0901879	0.167009
NM_001040690	Rap1gds1	4.25355	5.05678	3.82425	2.56685	4.18747	2.23698	10.5264	9.92163
NM_001040691	Ung	23.3961	26.4964	35.089	25.365	28.6988	37.0054	8.05974	6.06164
NM_001040692	Slc6a18	0	0	0	0	0	0	0	0
NM_001040695	Uevld	5.1642	5.66114	6.67946	11.6295	6.2946	7.25423	22.8358	18.7847
NM_001040696	Nlrp1b	0	0	0	0	0	0	0	0
NM_001040699	Mtmr7	30.5737	28.3984	20.8296	26.9714	20.7112	20.8521	14.8807	15.0923
NM_001040700	BC051019	0.530949	0.560618	0.671701	1.00793	0.819455	0.873368	0.0284254	0.0300697
NM_001042407	Pex10	6.67452	8.79886	8.5779	9.31743	6.42047	9.38822	7.10016	6.70264
NM_001042408	Txnl4a	5.8178	4.03711	10.861	4.38304	10.1631	13.6645	0.415546	3.02e-05
NM_001042411	P3h1	0.286397	0.000225783	3.01e-27	1.36e-24	0.0702886	0.14203	0.00140995	1.99e-07
NM_001042418	Cabyr	1.22e-16	4.01e-05	2.5e-07	4.13e-10	2.92e-05	2.04e-17	0	1.33e-06
NM_001042419	Cabyr	0.0609144	0	0.000981495	0	6.67e-16	0	0	0
NM_001042420	Cabyr	3.45e-15	0.0481209	0.0072109	0.000274536	0.125828	2.23e-13	0	0.00348114
NM_001042421	Kntc1	15.1277	13.0167	12.3824	18.0862	16.7581	16.5998	12.1555	10.45
NM_001042438	Zhx1	0.521418	3.1e-05	0.564879	0.587196	0.295676	0.471086	0.585806	0.999973
NM_001042451	Snca	0.349807	0.647784	0.0370396	0.394659	3.67e-05	2.77e-05	1.34576	1.63119
NM_001042484	Golga7	54.597	60.0081	57.3484	55.1721	61.8424	53.2255	55.7412	49.41
NM_001042485	Tmem183a	3.84584	2.07462	5.3419	5.73733	4.60926	3.68828	3.47857	2.5189
NM_001042487	Dlgap4	0.977482	0.468527	0.668153	0.421205	1.63976	0.609567	2.03096	2.50033
NM_001042488	Dlgap4	7.18765	10.0227	9.48011	6.83628	10.4908	10.3868	18.7923	23.9527
NM_001042489	Hvcn1	2.71122	2.30573	4.66782	4.18817	2.41254	4.3262	2.04464	1.90591
NM_001042491	Anapc5	34.7856	32.2157	34.6522	31.5599	37.6749	48.145	23.1924	23.7731
NM_001042499	Rabl3	7.11876	7.60148	8.16709	8.43365	9.29684	8.54888	8.34911	10.3526
NM_001042501	Fam133b	15.1781	16.1341	13.7481	12.6617	13.8681	12.8542	13.9703	14.4862
NM_001042503	Trim71	19.525	15.159	17.7748	11.8978	16.6475	19.2858	6.27715	5.48334
NM_001042504	Pitx2	0.000497968	1.20734	6.05471	3.23101	6.12534	7.36385	2.70764	7.32535
NM_001042513	Txnrd1	199.849	182.212	72.3246	62.0261	80.5531	90.5212	53.5042	52.3486
NM_001042514	Txnrd1	6.06421	2.77039	0.653671	0.126951	0.353398	2.10169	0.201911	3.58e-05
NM_001042523	Txnrd1	3.07381	3.51639	0.521774	1.52494	0.997049	1.08343	1.10722	1.11736
NM_001042527	Blm	29.4304	25.4018	33.2139	38.8204	41.6271	31.8175	22.9723	26.5817
NM_001042528	Cacna1b	0.219076	0.185831	0.153993	0.255228	0.177049	0.236241	1.39998	1.36293
NM_001042534	Capg	1.73231	1.51164	1.96749	3.75083	1.87148	1.79832	2.33666	1.69662
[truncated: 32,537 more rows]

## Sheet: ddr
DNA damage response gene expression of reprogrammed pluripotent stem cell (rPSC) samples
Transcript_id/Gene_id	ESC_R1	ESC_R2	klf4_rPSC_R1	klf4_rPSC_R2	Zfp998_rPSC_R1	Zfp998_rPSC_R2	EpiSC_R1	EpiSC_R2
NM_001033880/4930415L06Rik	0	0	0	0	0	0	0	0
NM_029444/4930447C04Rik	3.3562	3.33234	7.85813	5.35047	3.33944	11.1785	0	0
NM_001085511/4932429P05Rik	0	0	0	0	0	0	0	0
NM_009594/Abl1	11.9541	10.4825	12.8822	15.2423	14.8035	11.6415	5.33997	7.21143
NM_001283045/Abl1	8.86e-06	1.14e-05	1.08e-05	0.0162289	1.32e-05	1.4e-05	3.21e-05	0.148601
NM_001112703/Abl1	3.39446	3.70657	6.00279	5.43297	7.15202	7.25713	8.44857	8.13849
NM_001283047/Abl1	0.424894	0.139194	0.134973	0.50657	0.321026	0.238586	0.120646	0.97075
NM_001283046/Abl1	0.691497	9.67e-06	0.782077	0.786326	0.702031	0.840223	0.729585	0.553382
NM_001012638/Acd	17.7656	17.7954	12.5804	15.2323	14.8439	12.7314	16.8282	17.2199
NM_139306/Acer2	1.83542	1.15677	0.622845	0.970754	0.55379	1.53494	0.31343	0.000294017
NM_001290543/Acer2	22.287	20.172	27.1696	17.8042	22.4703	16.6781	1.4903	1.74379
NM_001290541/Acer2	0.119515	0.934075	0.237717	9.45e-05	1.2e-05	0.000591788	0.394529	0.616811
NM_007722/Ackr3	1.25663	0.961825	1.20069	0.723087	0.654448	1.27489	0.484002	0.682721
NM_001271607/Ackr3	6.05e-07	2.05e-06	2.12e-07	1.19e-06	1.51e-06	9.7e-07	4.43e-06	5.4e-06
NM_007393/Actb	791.738	759.693	910.222	821.182	769.161	411.584	537.765	601.94
NM_019673/Actl6a	132.401	132.388	99.2649	118.423	114.274	105.387	60.995	62.6904
NM_146243/Actr2	103.265	98.2526	102.306	119.571	115.568	142.741	82.3402	62.1504
NM_175419/Actr5	7.39233	5.97533	5.03616	7.12201	6.83066	6.73843	6.45232	5.47164
NM_027493/Actr8	22.7542	23.4035	16.4216	23.0918	22.753	23.7607	33.4044	28.8593
NM_026531/Aen	12.7785	13.875	11.502	15.0405	13.9024	11.7824	21.1956	20.0985
NM_001162939/Aen	30.3446	29.3607	22.8626	25.6718	30.5189	23.2098	29.6062	29.5184
NM_009652/Akt1	26.5113	24.1652	12.82	16.787	17.9003	16.5825	21.9203	21.1856
NM_001165894/Akt1	6.7e-06	1.07636	0.662739	0.989452	0.540224	0.551014	0.504744	0.668331
NM_001102565/Alkbh1	15.9185	15.1051	12.5504	16.8905	14.5142	15.8844	8.68994	7.65935
NM_175016/Alkbh2	14.3144	14.8331	7.05023	10.1314	9.44242	11.4775	7.4866	9.51326
NM_026944/Alkbh3	7.35129	7.78806	7.4849	5.46168	7.85671	6.42786	6.90744	11.3184
NM_025538/Alkbh7	21.5766	24.7245	9.67117	20.4065	15.6881	20.6577	12.3565	8.58224
NM_027372/Alkbh7	3.4828	2.27998	1.72869	1.44658	1.30469	0.93787	0.235168	3.2e-07
NM_026303/Alkbh8	6.90416	5.11345	4.48261	4.48703	5.1527	6.19507	7.09017	6.59886
NM_172756/Ankle1	2.61906	2.54533	2.2875	3.14697	2.33912	2.9991	2.46915	2.39693
NM_013468/Ankrd1	0.237562	0.178574	0.024293	0.0240421	0	0	7.58071	8.85998
NM_027129/Ap5s1	4.18e-06	6.69e-07	0.23898	0.820003	0.845881	9.52e-07	0.930132	0.562464
NM_001291031/Ap5s1	2.73326	2.08397	1.20284	0.601058	1.90707	2.22433	2.10748	2.89965
NR_110992/Ap5s1	1.5097	1.39361	0.991438	2.94626	1.98283	1.31282	2.14105	2.20199
NM_001291032/Ap5s1	2.65e-06	5.27e-05	0.100044	1.05e-05	2.54e-05	2.81e-07	3.05e-06	1.74e-07
NM_172725/Ap5z1	3.33888	2.92318	5.86939	5.9742	6.74951	4.47895	0.956587	1.09711
NM_001253885/Apbb1	1.35e-05	5.52e-08	2.14e-05	5.91e-09	1.59e-05	6.72e-11	5.26e-08	2.11e-09
NM_001253886/Apbb1	5.20653	4.45424	2.4858	3.39045	3.85273	3.83913	13.4151	12.7204
NM_001253887/Apbb1	2.15e-32	0.0658016	3.34e-26	6.34e-20	1.09e-26	8.16e-37	0.2679	0.120361
NM_009685/Apbb1	0.675917	1.70432	0.121962	3.33e-05	0.572961	6.14e-05	0.930078	1.46419
NM_007462/Apc	9.50863	7.59726	12.0634	9.08972	9.96525	10.1094	5.88481	6.20058
NM_009687/Apex1	96.7299	119.507	60.1715	104.946	96.2287	86.173	33.143	25.8793
NM_029943/Apex2	11.6814	10.2165	8.23357	9.17705	10.3176	8.36849	3.41567	4.7655
NM_024251/Aplf	1.00659	1.11105	1.53803	1.66377	1.3518	1.81246	1.39068	1.23423
NM_001170489/Aplf	3.08581	2.94659	3.23331	3.87295	3.60389	3.82798	2.49811	2.02182
NM_025545/Aptx	0.259802	0.138622	0.250203	0.103288	0.156879	0.506411	2.37418	2.00786
NM_001025445/Aptx	0.458689	0.593164	0.246961	0.197038	0.0450475	0.388245	1.40469	1.38768
NM_001025444/Aptx	1.98612	2.23399	0.610187	1.29828	0.902132	0.753383	1.3659	0.94424
NM_175251/Arid2	13.3185	10.7096	9.95661	8.798	8.68923	7.97846	9.98387	9.85931
NM_024261/Armt1	23.3309	22.2439	15.6504	21.4564	19.1877	23.4962	31.8395	26.4653
NM_001199187/Ascc1	2.36481	1.39971	0.511085	1.7443	1.47272	1.65619	4.7676	6.32584
NM_026937/Ascc1	16.3285	20.4216	18.0025	17.6625	18.2731	17.2475	30.812	30.1423
NM_029291/Ascc2	10.8693	11.6924	14.8753	12.9525	12.9982	11.2174	15.7431	18.9552
NM_198007/Ascc3	7.09392	5.96945	8.73644	7.92434	8.07189	8.9761	5.79081	5.96721
NM_025541/Asf1a	24.395	25.9771	11.7715	14.1512	9.81963	11.419	19.3496	13.6222
NM_011791/Ash2l	22.8549	13.4459	7.47723	7.72987	6.46803	5.51479	24.3095	26.6683
NM_001080793/Ash2l	128.821	142.584	126.228	137.596	141.414	110.669	22.6657	21.9944
NM_001286207/Ash2l	4.75e-06	0.185441	5.25e-06	0.0796742	5.35e-06	0.0813737	0.228922	3.5e-05
NM_001029856/Atad5	10.4364	8.63545	8.97609	7.31934	7.87025	9.97042	5.86042	5.65254
NM_001284369/Atf2	9.29407	10.1934	12.1169	9.66879	10.3696	8.12307	5.46705	6.11082
NM_001025093/Atf2	3.62057	3.03501	3.77211	3.30779	4.1368	5.26219	4.64571	3.96984
NM_001284370/Atf2	3.2e-11	2.96e-20	4.87e-07	6.98e-09	1.86e-10	8.18e-09	3.53e-08	4.48e-17
NM_001284374/Atf2	2.37e-07	0.641741	0.276682	0.458911	0.561296	0.523002	2.63e-06	0.091345
NM_001284372/Atf2	1.77e-05	3.22e-17	9.42e-06	1.18e-05	1.95e-08	1.74e-06	1.51e-06	6.7e-15
NM_001284373/Atf2	8.98721	7.7078	4.94009	7.89233	6.29694	7.81189	4.81715	2.74351
NM_009715/Atf2	0.294584	0.00897826	0.102346	0.710953	0.342985	0.353701	2.56e-05	0.164691
NM_001284371/Atf2	0.802028	0.561463	3.72569	2.18363	1.98468	0.938239	0.416413	0.478004
NM_001284376/Atf2	0.0820413	0.156035	0.883567	0.337229	0.220654	0.136043	7.94e-14	0.163577
NM_007499/Atm	10.0358	8.15334	7.85893	7.45016	8.26235	9.01316	3.62395	3.26523
NM_177700/Atmin	24.5188	23.3907	19.9497	20.5271	23.3531	20.6847	6.79052	6.34678
NM_019864/Atr	6.63631	5.22334	7.98923	8.2643	6.69217	11.2724	7.21661	6.21628
NM_172774/Atrip	8.13404	7.85239	6.17779	8.59214	7.49856	7.0701	4.83049	4.0896
NM_009530/Atrx	27.6433	21.8797	37.7742	27.914	29.5568	42.2051	13.0902	13.6105
NM_001081099/Aunip	33.8314	35.0769	18.2339	22.5693	23.2558	21.5736	19.6519	15.639
NM_015732/Axin2	6.79527	7.29923	0.943065	1.01743	1.01079	0.950908	1.23972	1.18756
NM_026636/Babam1	39.6672	39.7116	33.7643	35.4475	35.1075	28.7912	39.7159	44.4017
NM_007520/Bach1	8.59454	7.058	6.69555	8.50412	10.7173	11.4779	10.479	7.97965
NM_007522/Bad	1.47246	2.75143	1.13514	2.54495	1.74141	2.34126	2.04478	1.19193
NM_001285453/Bad	14.6229	15.2215	4.93717	8.13804	8.25635	8.68684	9.95953	8.4263
NM_001252468/Bag6	4.18e-05	4.21e-05	0.0769897	0.100914	0.173776	8.93e-06	2.23e-05	1.44e-05
NM_001252469/Bag6	20.7867	19.5277	32.6536	36.8442	35.4489	26.5662	23.8834	21.4267
NM_057171/Bag6	38.7741	35.9788	65.8265	65.8824	67.8114	39.9355	42.7281	49.4043
NM_007523/Bak1	56.3016	56.5174	52.0797	35.9321	43.2746	31.3926	46.2392	61.5081
NM_007525/Bard1	9.89201	8.58647	8.77383	9.94203	8.12029	9.15625	5.28425	5.41287
NM_016767/Batf	0.420993	0.337221	0.442218	0.321248	0.189336	0.340769	0.461996	0
NM_007527/Bax	215.984	255.215	208.488	322.218	267.611	237.686	186.333	165.967
NM_011714/Baz1b	35.1089	32.3395	28.9717	30.2001	30.9743	27.7679	14.6039	15.4734
NM_133234/Bbc3	9.78264	8.53404	9.37248	14.3311	13.0822	9.32667	30.5375	34.2346
NM_025392/Bccip	131.511	135.97	89.7663	139.573	104.494	125.757	81.8013	69.0675
NM_009741/Bcl2	0.0756537	0.144496	0.00730775	0.0262587	0.0146699	0.0389808	2.05976	1.85672
NM_177410/Bcl2	0.200722	5.07e-06	0.0715576	0.0868631	0.0328546	0.0430113	0.0564151	0.0661976
NM_009742/Bcl2a1a	0	0	0	0	0	0	0	0
NM_007534/Bcl2a1b	0	0	0	0	0	0	0	0
NM_007535/Bcl2a1c	0	0	0	0	0	0	0	0
NM_007536/Bcl2a1d	0	0	0	0	0.0262642	0	0	0
NM_001289717/Bcl2l1	0.799008	4.44e-05	1.00797	0.854281	0.729025	0.768546	2.41774	1.06676
NM_009743/Bcl2l1	11.4219	12.1991	10.9065	12.0039	13.0497	9.61854	7.12144	7.97368
NM_001289739/Bcl2l1	1.52e-07	0.106168	4.41e-08	0.161306	0.0481829	0.13628	8.14e-07	2.5e-11
NM_001289716/Bcl2l1	3.28832	3.73694	4.5929	6.75041	5.06068	6.12423	10.7995	11.4031
NM_013479/Bcl2l10	0.556556	0.502483	0.433703	0.630931	0.94844	0.548087	0	0
NM_009754/Bcl2l11	0.832893	0.558532	0.300539	0.252572	0.089656	0.451158	3.04e-05	0.15325
NM_207680/Bcl2l11	3.0357	3.09916	2.1789	3.37401	2.62105	2.75228	13.9571	10.9122
NM_207681/Bcl2l11	1.83238	1.73724	2.0088	1.65362	1.37705	2.09223	6.07149	5.36261
NM_001291016/Bcl2l11	2.8e-08	3.09e-07	3e-05	0.150393	1.82e-12	9.4e-11	5.49096	6.02866
NM_001284410/Bcl2l11	1.07866	1.01119	1.02835	1.05376	0.860439	0.77698	3.06863	2.88866
NM_029410/Bcl2l12	8.66942	8.35336	6.80698	8.19913	6.95859	6.68481	8.41187	8.56651
NM_007537/Bcl2l2	5.36589	5.11494	1.74594	2.72434	1.92261	3.03259	12.327	10.2642
NM_033601/Bcl3	19.0613	20.9818	43.4367	44.0404	34.3734	26.8771	0.942476	0.836101
NM_009744/Bcl6	0.323694	0.254719	0.675284	0.605398	0.843453	1.30621	1.34599	1.40823
NM_001025392/Bclaf1	27.6062	26.1002	33.0919	24.5871	23.46	29.102	12.6739	15.0074
NM_153787/Bclaf1	11.985	11.9174	16.5056	14.9467	15.9021	18.2623	5.91821	6.541
NM_001025393/Bclaf1	27.5714	24.2487	34.4465	31.3665	35.8619	31.0492	3.15205	2.4208
NM_007544/Bid	27.5755	25.697	39.9807	38.9182	40.1232	32.1572	11.7925	11.5432
NM_007549/Blk	0	0	0	0	0.0162039	0.0512509	0	0
NM_007550/Blm	0.231605	0.310934	0.420619	0.188644	0.337867	0.331394	0.0648758	0.261929
NM_001042527/Blm	29.4304	25.4018	41.6271	31.8175	33.2139	38.8204	22.9723	26.5817
NM_001081422/Bod1l	5.92434	4.82484	7.87817	6.49576	6.44049	6.92209	3.92302	4.23008
NM_016778/Bok	15.8237	13.3642	3.85773	9.21445	4.8623	7.2073	7.37358	5.7482
NR_074085/Brat1	0.390782	1.27451	5.28e-05	0.106358	1.66e-05	0.129407	0.0003882	0.501748
NM_001276287/Brat1	0.617129	0.513	0.826783	1.42124	0.618785	0.956712	0.180319	0.25588
NM_181066/Brat1	4.35888	3.13334	3.2021	4.05973	5.18308	4.82821	2.84901	2.57678
NM_009764/Brca1	22.1057	18.3773	20.8282	19.7765	17.9675	23.3366	11.0976	11.0974
NM_009765/Brca2	5.65741	3.07222	22.5079	15.9711	20.7124	16.6667	2.14203	2.2986
NM_001081001/Brca2	0.704618	1.30446	1.33396	0.497863	0.369546	1.14982	0.257287	0.348364
NM_145956/Brcc3	0.391307	0.136882	0.196013	0.220206	0.543438	5.7e-05	0.202658	0.560764
NM_001166459/Brcc3	12.4969	15.1266	6.73496	7.86639	7.54648	8.70793	22.3961	21.9252
NM_001166457/Brcc3	2.95654	2.68674	6.41349	3.45475	3.26361	5.5237	2.73536	2.56882
NM_001286630/Brd4	3.9867	2.58289	6.49185	4.53831	7.18623	2.67455	0.123969	0.580054
NM_020508/Brd4	23.6891	23.1188	44.8264	31.3622	36.6735	20.0084	20.6261	27.2888
NM_198094/Brd4	2.73399	1.9069	10.6498	6.397	6.88625	4.33478	4.98905	6.09127
NM_001289606/Brd8	9.47145	8.06563	3.59739	6.42797	6.33043	5.79156	4.83025	2.78233
NM_001289607/Brd8	1.80868	3.05066	2.17247	1.92068	2.43654	0.876752	3.60634	4.3736
NM_030147/Brd8	16.8947	16.0349	19.7199	22.1302	20.2836	21.5661	19.8773	22.1928
NM_178309/Brip1	3.58708	3.56855	4.04696	3.45751	3.54398	4.34962	1.41661	1.49276
NM_001168572/Brsk1	1.04339	1.15919	6.3e-06	1.20527	0.98067	1.62339	1.42284	0.483547
NM_001003920/Brsk1	6.30162	7.49656	9.79505	8.81036	11.195	9.15614	3.05654	3.8425
NM_007570/Btg2	7.77499	8.14939	7.95537	12.3405	15.0002	13.1636	75.351	60.8711
NM_007610/Casp2	8.24828	7.18844	4.29787	3.75044	3.79511	5.53638	8.10301	7.18404
NM_001284409/Casp3	23.1032	22.0939	12.4499	13.456	11.8382	15.6417	66.0393	66.3254
NM_009810/Casp3	6.52889	6.32986	5.02355	4.0093	4.46896	4.18959	16.0791	14.9056
NM_001277932/Casp9	2.09e-05	0.000241084	0.0299709	0.198851	2.19e-06	0.215952	8.57e-06	6.97e-06
NM_015733/Casp9	4.11894	3.60029	4.76142	6.47041	6.95127	7.80755	7.11496	6.25423
NM_007622/Cbx1	150.361	161.7	108.004	111.495	106.219	113.472	82.9274	90.973
NM_007624/Cbx3	168.71	164.866	133.91	153.618	131.827	173.447	192.044	151.194
NM_007626/Cbx5	4.43746	2.94837	4.1238	7.8631	4.36523	8.41634	8.91808	5.15556
NM_001076789/Cbx5	42.6756	38.046	24.516	26.6165	26.8523	28.8284	37.439	30.3635
NM_001110216/Cbx5	4.34863	3.31249	6.77454	5.76043	4.09199	5.12777	5.34753	3.67284
NM_013926/Cbx8	0.435067	0.39233	0.330928	1.0874	1.26153	0.670768	0.127975	0.225462
NM_146055/Ccar2	12.1807	11.6506	13.1747	16.9539	15.8816	15.132	15.5796	13.5144
NM_134033/Ccdc117	23.0865	22.03	11.8249	17.4295	15.2563	19.8839	25.5072	18.9951
NM_028384/Ccdc13	0.13105	0.227803	0.224179	0.279222	0.135275	0.174209	0.0798353	0.0422453
NM_007631/Ccnd1	29.1472	29.6348	29.6951	36.7983	28.2301	21.8092	12.2964	10.7822
NM_009831/Ccng1	47.3785	43.6788	86.5478	73.0947	97.1333	72.3117	113.132	101.512
NM_009832/Ccnk	16.1174	16.361	46.059	33.4491	33.953	26.0652	36.8501	39.3378
NM_001039151/Cd44	0.05357	0.12056	0.000130245	1.84e-06	0.0253756	0.0533296	1.6408	0.953313
NM_001177786/Cd44	1.32e-06	1.06e-06	9.54e-09	2.29e-08	1.11e-06	2.8e-07	0.740291	0.675615
NM_001039150/Cd44	2.99e-09	1.33e-09	4.06e-11	0.0496454	3.54e-09	3.25e-08	0.377325	0.660029
NM_001177787/Cd44	1.81e-05	1.88e-05	1e-07	6.76e-08	1.33e-05	7.08e-07	8.1e-05	0.134864
NM_001177785/Cd44	1.29e-11	3.38e-12	3.1e-13	1.99e-10	2.09e-11	4.76e-09	2.94e-06	0.108492
NM_009851/Cd44	3.57e-15	4.17e-16	0.0256126	6.9e-12	9.19e-15	2.64e-10	6.1e-14	1.8e-05
NM_001042605/Cd74	0.249603	0.456614	0.476116	0.117814	0.345065	0.562669	0.453479	0.487223
NM_010545/Cd74	2.59065	2.3938	2.47085	2.5526	3.11559	5.45888	5.30893	5.6001
NM_001122989/Cdc14b	1.74154	2.54591	3.12986	2.24427	3.58846	3.03584	2.97342	2.9406
NM_172587/Cdc14b	5.31513	2.99412	5.54006	6.542	4.0597	7.51604	8.64544	7.55456
NM_009862/Cdc45	31.968	29.7296	26.33	29.6437	27.3575	31.0829	26.1409	31.2205
NM_001161623/Cdc45	6.43534	12.8812	6.51298	8.41477	7.11625	11.8914	5.60306	5.59128
NM_152810/Cdc5l	111.408	102.594	190.523	159.138	162.199	146.236	30.3207	35.967
NM_009863/Cdc7	14.6441	13.7678	7.48509	8.73681	7.61118	12.5096	5.60386	5.88991
NM_001271568/Cdc7	0.252145	0.000124406	2.14244	0.595827	0.566943	1.1197	1.83874	0.643054
NM_001271567/Cdc7	3.32386	2.97026	1.16084	2.19094	1.01951	1.42198	10.9045	9.31951
NM_001271566/Cdc7	1.48277	0.264461	0.449799	1.07211	0.404505	0.35394	0.775102	0.769402
NM_026410/Cdca5	43.656	42.6736	33.9417	58.4216	48.9796	42.252	37.2275	27.2367
NM_025670/Cdip1	10.9543	11.7221	7.77467	9.20081	8.92881	7.97833	15.2339	13.3782
NM_007659/Cdk1	85.7176	98.2186	53.6627	78.8382	61.8467	75.4891	99.9557	89.905
NM_183417/Cdk2	18.4349	13.6827	16.506	17.686	9.77447	15.4528	29.4319	26.1938
NM_016756/Cdk2	24.7132	26.9604	27.2414	33.7906	36.5985	29.9359	7.00499	8.75704
NM_001308183/Cdk5rap3	4.18e-06	0.677081	1.10723	0.626821	0.390286	0.995622	0.234784	0.731218
NM_030248/Cdk5rap3	28.5934	32.7336	22.3166	31.5906	26.9542	37.1289	30.1473	30.7758
NM_009874/Cdk7	10.8508	11.6824	9.37164	11.9318	11.3651	11.5831	9.52047	7.36189
NM_130860/Cdk9	27.9186	33.1123	31.602	39.7178	38.3428	32.9547	21.5679	21.9667
NM_007669/Cdkn1a	20.7039	19.9699	28.968	36.0401	37.1318	28.1373	41.4201	40.9609
NM_001111099/Cdkn1a	2.26638	2.9706	7.922	7.72991	13.9421	7.42377	2.88683	6.43588
NM_001040654/Cdkn2a	0.497004	0.904026	0.176896	0.289586	0.102376	0.10598	0.780658	0.627982
NM_009877/Cdkn2a	8.74205	9.08528	1.77972	4.96109	2.74751	3.61758	7.30405	5.53792
NM_172407/Cdkn2aip	7.84257	7.95265	4.9218	5.66777	5.26974	6.65622	4.84189	3.82487
NM_009878/Cdkn2d	13.8613	14.2939	5.82733	11.0406	8.36757	15.5475	20.1804	13.6079
NM_028222/Cdkn3	5.31126	4.42741	8.35094	7.92825	10.0665	9.25997	28.2732	30.3694
NM_009884/Cebpg	9.29634	9.08485	3.70734	5.41478	5.15245	6.38699	11.9122	8.50981
NM_001081373/Cep164	9.51869	8.45152	7.92236	7.69563	8.2774	7.65459	6.45081	6.97396
NM_001301689/Cep63	4.71188	5.59502	7.54317	7.73563	7.36923	7.49851	6.08224	5.97995
NM_001081122/Cep63	0.201611	0.644271	0.462693	0.533108	0.311529	0.20943	0.900142	0.738298
NM_007593/Cetn1	0	0	0	0	0	0.0532567	0	0
NM_019405/Cetn2	28.4277	29.0815	20.3091	28.3525	21.3054	24.5717	44.1199	46.0022
NM_013733/Chaf1a	43.5136	45.6414	39.3685	48.6508	47.3413	39.5632	26.1085	27.029
NM_028083/Chaf1b	56.2487	59.604	61.2492	58.6525	50.679	52.5858	48.6404	56.7784
NM_133928/Chchd4	57.6905	65.493	36.0358	63.8883	49.5716	55.3867	32.5973	21.3655
NM_025351/Chchd6	19.5766	15.3482	10.0068	18.8183	9.51632	15.8051	28.4038	26.7236
NM_001167736/Chchd6	0.688288	1.63384	0.514383	1.15571	0.781563	2.00436	2.71689	3.8665
NM_026539/Chd1l	16.9528	16.9026	15.114	16.5655	14.6766	14.4745	9.08541	8.91777
NM_001081345/Chd2	11.1464	9.71619	12.7737	12.6881	12.7117	13.756	9.31847	10.0404
NM_007691/Chek1	21.9316	21.9565	29.5564	27.1743	27.0553	33.4725	20.3054	17.9816
NM_016681/Chek2	22.4248	19.9054	20.8323	23.7958	22.0046	24.8612	26.1147	24.257
NM_015730/Chrna4	0.106436	0.217729	0.275489	0.220638	0.302525	0.352998	0.361487	0.526265
NM_001291276/Cib1	2.30129	3.77683	1.88345	4.38951	4.83136	4.04618	0.63887	5.12e-07
NM_011870/Cib1	49.982	49.7157	34.3546	50.8641	34.9744	41.7819	19.1846	18.2474
NM_001291275/Cib1	0.759191	0.827177	0.261996	0.721632	0.637	0.626044	0.267869	0.138119
NM_026048/Cinp	25.1289	27.447	21.6906	22.4627	16.9166	22.2485	19.3032	22.282
NM_027223/Cinp	0.2584	0.417824	0.38671	0.340292	0.3449	0.650861	0.522087	1.23203
NM_007715/Clock	1.19139	0.495234	0.499604	0.645515	1.10182	1.99077	0.000432889	0.276617
NM_001305222/Clock	1.07224	0.575433	1.21709	0.33457	0.413077	0.910604	0.501961	0.840002
NM_001289826/Clock	0.620442	1.24814	0.792568	1.11879	0.833425	1.13779	0.812104	0.158358
NM_175554/Clspn	18.6921	17.3414	11.861	11.3361	10.7775	10.9778	8.9443	10.7603
NM_013492/Clu	2.51115	3.18499	5.7036	4.45287	5.27947	5.78764	85.9049	105.133
NM_144514/Commd1	115.742	116.378	62.3366	112.565	77.7968	110.989	122.439	93.7339
NM_011991/Cops3	100.321	102.595	115.241	105.769	107.681	103.39	76.3794	79.827
NM_009950/Cradd	6.01651	6.62546	6.379	8.18531	11.8535	6.73216	4.73446	5.26254
NM_007763/Crip1	52.3878	77.4382	31.9105	65.7373	25.412	40.4753	146.42	107.356
NM_007771/Cry1	13.4902	12.6981	17.634	21.7092	22.5134	17.9793	26.1773	24.7403
NM_001281465/Ctc1	1.54889	0.842624	3.34251	3.21742	1.59956	3.24604	7.05185	8.8614
NM_001281464/Ctc1	1.13e-05	4.18e-05	0.388839	0.868861	1.42954	1.21871	0.769747	0.270934
NM_001013256/Ctc1	7.53288	7.77937	14.5823	13.5567	15.4128	13.6699	16.4245	15.304
NM_001143790/Ctc1	6.1007	4.23786	8.30253	10.9624	11.9437	8.50778	16.3292	17.1662
NM_001281976/Ctla4	0	0	0	0	0	0	0	0
NM_009843/Ctla4	0	0	0	0	0	0	0	0
NM_146207/Cul4a	24.2334	24.7315	20.708	21.607	20.4512	20.6506	30.2084	28.0101
NM_001110142/Cul4b	6.24877	7.38022	9.98365	5.42486	9.14136	12.6507	5.42097	6.23638
NM_028288/Cul4b	47.329	43.6687	105.95	74.1096	89.6053	84.5816	90.0967	79.82
NM_013655/Cxcl12	0.159316	0.138432	0.0847517	0.0347651	0.0229483	0.113664	1.75383	1.5101
NM_001012477/Cxcl12	0.026638	0.110317	2.09e-08	0.019256	0.0136524	0.0144272	0.380261	0.232829
NM_021704/Cxcl12	0.0919509	0.166374	0.0899097	0.0666521	0.0225821	0.262736	1.72886	1.75209
NM_001199941/D7Ertd443e	0	0	0	0	0	0	0	0
NM_001081331/D7Ertd443e	0	0	0	0	0	0	0	0
NM_018831/Dclre1a	2.33196	2.93057	5.22428	4.43453	4.65867	5.08819	4.87851	6.08266
NM_133865/Dclre1b	3.65843	2.62973	2.34309	2.71993	2.87882	3.2598	1.52795	1.93344
NM_001025312/Dclre1b	0.121761	1.01169	1.26314	0.765687	0.992239	0.355686	0.105253	0.157439
NM_001302674/Dclre1c	2.05e-25	1.28e-05	0.0966351	0.000239587	0.214151	0.339047	1.37e-05	1.31e-08
NM_001110214/Dclre1c	0.290903	0.0865144	0.105567	0.0680766	2.78e-05	6.48e-26	5.15e-05	0.412423
NM_001302684/Dclre1c	1.24e-17	1.53e-05	3.06e-07	1.03e-16	4.35e-08	0.14432	3.39e-05	3.55e-19
NM_146114/Dclre1c	2.31036	2.00385	3.62948	3.76471	3.29	3.67915	3.24865	3.85071
NM_175683/Dclre1c	0.0313428	0.0940606	5.1e-05	0.0625808	8.79e-06	0.000131508	0.402293	0.145
NM_029775/Dcun1d5	71.1146	65.3442	41.3945	49.4233	45.4186	52.9065	70.1503	64.4743
NM_015735/Ddb1	199.59	195.09	228.767	275.048	260.922	219.6	253.154	223.826
NM_028119/Ddb2	3.04916	4.06835	2.7645	2.51472	1.89581	4.49882	11.5599	14.4904
NM_027942/Ddi1	0	0	0	0	0	0	0	0
NM_001017966/Ddi2	35.0531	30.9121	44.8729	42.8054	42.1444	31.3691	9.72213	11.6314
NM_001080995/Ddias	9.53044	8.17739	20.9115	13.5778	19.1677	16.6686	5.63801	6.45525
NM_001290183/Ddit3	0.32756	2.87851	1.81886	3.5346	1.53594	1.05492	7.17739	7.52266
NM_007837/Ddit3	7.02793	4.56519	3.13252	5.0555	4.38776	14.5373	40.8103	40.9469
NM_029083/Ddit4	69.1857	75.1838	15.2795	21.8506	15.6283	29.0857	173.522	142.824
NM_030143/Ddit4l	2.19036	2.92047	2.42445	2.96475	3.7738	2.96618	0.540176	0.408353
NM_134040/Ddx1	115.14	119.186	77.619	90.7649	74.3275	86.6828	106.314	105.829
NM_001003919/Ddx11	13.2089	12.5	11.9945	11.799	11.7792	10.2182	5.78974	5.75716
NM_019693/Ddx39b	212.669	220.358	182.194	227.543	194.624	151.634	96.6775	92.4902
NM_001252457/Ddx39b	7.92e-05	8.4e-05	0.00128383	4.23e-05	0.000130044	4.34e-05	0.000218906	0.00170532
NM_007840/Ddx5	337.376	332.462	365.752	379.218	395.718	331.47	221.525	194.71
NM_025900/Dek	155.886	142.627	203.013	143.802	156.019	171.404	111.096	114.33
NM_001166597/Dgkz	0.904619	0.128585	0.357326	0.15765	0.640812	0.72726	1.05525	0.933634
NM_138306/Dgkz	26.1018	25.2768	26.6119	28.0018	26.2474	20.6542	23.2062	23.1425
NM_007842/Dhx9	180.201	170.145	173.055	157.26	168.273	140.008	42.1081	43.0473
NM_023178/Dmap1	24.6512	24.0525	20.0895	27.2845	23.3451	24.4348	19.7634	18.985
NM_010059/Dmc1	5.76988	6.92107	0.629829	0.903192	0.615519	2.1548	0.218722	0.540585
NM_001278226/Dmc1	2.83565	2.20413	0.7985	0.842765	0.599226	1.2121	0.000245446	7.5e-06
NR_103477/Dmc1	0.581629	1.05e-05	1.84e-06	0.241454	2.48e-06	0.136026	2.58e-05	5.35e-17
NM_177372/Dna2	31.3999	27.627	22.0144	21.3736	21.2383	22.0627	5.92993	5.91578
NM_001043228/Dntt	0	0	0	0	0	0	0	0
NM_009345/Dntt	0	0	0	0	0	0	0	0
NM_021720/Donson	12.364	11.4059	9.65561	10.4853	10.8248	11.5119	10.4557	8.91437
NM_199322/Dot1l	17.7009	13.7091	24.9595	21.8989	22.9449	15.3391	8.527	10.1032
NM_029766/Dtl	26.772	23.4427	25.2072	24.247	21.6963	31.3	22.8686	20.2796
NM_001305233/Dtl	0.0571102	0.455529	0.106719	0.446577	9.93e-06	0.365071	0.0970285	0.160961
NM_001013371/Dtx3l	4.56936	3.60848	3.21148	3.30653	3.43411	2.87912	2.89189	2.7884
NM_007890/Dyrk1a	3.78059	2.49179	11.5147	10.0626	11.2007	6.95873	2.1797	5.14878
NM_001113389/Dyrk1a	6.92122	7.00889	0.00017444	1.51771	0.0397007	2.46021	6.30555	2.88089
NM_001014390/Dyrk2	3.7321	3.18866	2.49472	3.6147	3.1247	3.27913	6.30259	7.39417
NM_145508/Dyrk3	30.7381	29.2358	32.1928	38.0739	38.0402	27.5571	9.51022	10.2286
NM_001291105/E2f1	4.97051	8.15915	1.26306	2.19525	1.86691	1.90818	3.21385	2.52881
NM_007891/E2f1	18.0839	18.6451	17.5154	20.1575	17.8733	17.9975	7.72115	7.99998
NM_178609/E2f7	6.04808	4.56726	4.20991	4.06417	3.34819	2.86669	5.28277	5.62269
NM_025380/Eef1e1	110.478	115.866	95.3455	109.643	106.841	119.619	62.5572	51.5549
NM_026189/Eepd1	0.793956	1.14239	1.47315	2.49117	1.80755	2.55995	0.688859	0.54157
NM_207655/Egfr	0.264748	0.13202	0.291351	0.231548	0.201211	0.294374	2.89992	3.91731
NM_007912/Egfr	5.49e-08	0.10232	6.22e-06	0.057357	0.119448	0.094766	4.54777	2.19674
NM_028133/Egln3	34.0606	30.6946	9.85728	12.2225	7.04327	20.0475	21.308	19.0559
NM_007915/Ei24	1.13117	9.39466	6.452	3.15201	4.27826	3.94968	12.8763	2.92009
NM_001199494/Ei24	64.5397	63.3363	75.4475	99.0811	96.7345	81.0543	28.8658	28.5344
NM_025499/Eid3	2.01928	1.44384	0.797123	0.614674	0.871975	0.928763	0.371416	0.392531
NM_001177806/Eif2ak4	2.1e-05	9.35e-05	3.35e-05	4.66e-05	1.53e-05	0.379303	0.672603	0.757098
NM_013719/Eif2ak4	7.08776	6.08579	6.12109	6.40458	5.90869	6.75664	7.36029	7.00612
NM_145973/Ell3	5.15455	4.49148	3.94944	5.30345	6.07932	8.57032	16.4007	16.4467
NM_177752/Eme1	17.4749	17.8742	19.8402	18.6361	18.5498	19.9267	16.1523	16.911
NM_001163102/Eme2	0.780944	0.601141	1.02988	1.60738	1.15182	1.15989	0.725781	0.646208
NM_007931/Endog	9.62684	9.87633	13.7275	21.8175	20.3758	15.6194	3.0527	2.8876
NM_177394/Endov	6.67e-06	2.22e-05	0.0775353	0.0950006	0.18617	0.0346378	0.530234	1.47976
NM_001164636/Endov	1.50209	1.2667	0.902647	0.765426	0.749023	0.978893	1.96028	1.15776
NM_177821/Ep300	17.2045	14.4239	25.7148	20.326	21.5642	14.9845	11.4988	12.4246
NM_029337/Ep400	13.6509	11.4327	18.5624	16.6675	17.0729	12.1773	6.04819	7.17832
NM_173066/Ep400	1.53841	0.228888	1.50143	1.5611	1.54366	1.86317	3.9491	3.30473
NM_007935/Epc1	1.33516	1.14633	2.00126	0.988231	0.339531	0.771534	1.48311	1.06371
NM_027497/Epc1	6.83531	6.16494	7.26264	8.33108	10.6304	6.20249	1.96672	2.77491
NM_001276350/Epc1	2.15804	1.57457	0.462817	0.722691	1.03643	0.181765	1.56564	0.608913
NM_172663/Epc2	8.72288	7.06719	13.2127	9.92631	11.1833	8.73012	4.73315	4.76749
NM_010139/Epha2	62.7171	63.6637	93.3786	107.114	81.2296	82.4871	20.9968	21.7117
NM_001127324/Ercc1	1.22836	0.65081	0.733106	0.921763	0.465499	0.551339	1.15546	0.970212
NM_007948/Ercc1	17.3084	21.252	15.0543	19.3497	15.2105	13.2742	18.5611	18.5204
NM_007949/Ercc2	13.5227	15.1271	11.998	13.2717	12.1058	10.3712	5.98605	6.90056
NM_133658/Ercc3	25.0742	25.7881	36.2395	39.7718	38.9809	31.3126	17.1821	17.9343
NM_015769/Ercc4	4.4943	3.92176	4.14558	4.2488	5.10911	3.90783	1.7668	1.92518
NM_011729/Ercc5	7.9577	7.68044	5.27873	5.52695	5.72602	7.89993	15.0389	14.9752
NM_001081221/Ercc6	2.73046	2.56794	3.46769	3.33134	2.89782	3.64684	3.4365	3.52374
NM_001013608/Ercc6l2	7.18319	6.9531	11.1819	10.0407	10.0045	11.4288	5.29143	5.18135
NM_023507/Ercc6l2	0.254379	3.28e-06	0.0398156	0.0610786	0.049524	0.281937	0.61473	0.136031
NM_028042/Ercc8	7.92449	8.86591	6.52971	8.54949	7.41626	9.26217	9.84306	8.63718
NM_028039/Esco2	43.3278	41.7666	98.2131	57.6465	69.3991	85.0459	36.9694	35.3247
NM_026576/Etaa1	15.4931	13.8588	24.6096	20.1451	27.7973	26.7106	4.75475	3.97896
NM_133798/Exd2	5.84836	5.68311	5.64316	7.59912	6.75357	8.58756	9.90638	9.93026
NM_012012/Exo1	14.9954	13.3982	13.0982	13.9893	13.7607	12.1541	7.02558	6.79775
NM_028457/Exo5	7.44933	9.80868	3.98423	5.04819	5.29082	7.46006	7.03592	6.23716
NM_001160043/Exo5	2.41209	2.42631	1.17911	2.58975	1.11645	1.7416	2.74792	2.9743
NM_010164/Eya1	0.000128979	0.209327	0.657494	0.577686	1.13715	0.951598	1.18634	1.60026
NM_001252192/Eya1	0.337238	0.140929	0.400182	0.165836	0.953293	0.320721	2.92154	2.49863
NM_010165/Eya2	1.31e-05	1.41e-05	4.41e-08	2.51e-06	8.17e-10	1.17e-08	1.48e-05	1.45e-05
NM_001271963/Eya2	1.37e-05	1.48e-05	0.357228	0.207706	0.35916	0.774646	1.55e-05	1.51e-05
NM_001271962/Eya2	0.132243	0.356368	2.75e-06	4.83e-05	4.9e-05	3.23e-05	0.0706044	0.049796
NM_211357/Eya3	0.139443	0.21303	0.115728	0.075745	0.0703212	0.102642	5.06e-06	0.0573009
NM_210071/Eya3	14.3229	14.5317	16.0043	17.2991	16.1841	13.8486	9.91384	10.2282
NM_010166/Eya3	0.0980598	1.5e-05	0.124526	0.0443052	7.56e-06	1.47e-05	0.201753	0.143244
NM_010167/Eya4	0.0347509	0.0355081	0	0.0267489	0	0.0192533	1.45147	1.19812
NM_027980/Faap100	6.30689	6.23234	5.15407	7.31416	7.03577	4.73874	1.60867	1.6684
NR_033802/Faap20	3.31716	3.00334	3.97788	3.99894	4.09594	3.782	2.54974	4.75154
NM_001190445/Faap20	9.82793	11.0457	4.45412	9.0497	6.44818	5.83143	23.4546	13.9452
NM_178643/Faap24	5.76119	4.54532	5.71212	7.04675	5.40149	5.69189	4.7668	5.24077
NM_026640/Fam111a	12.1469	10.4679	13.6757	9.99461	6.66245	14.9588	24.1078	26.6615
NM_178764/Fam168a	12.7137	11.2228	14.5955	15.2203	13.988	13.4271	9.03983	8.76952
NM_177893/Fan1	2.00687	1.8058	1.56317	1.96163	2.14496	2.62562	2.14846	1.57336
NM_016925/Fanca	17.2482	14.4702	10.7939	13.0341	9.18589	10.8416	6.94239	6.10219
NM_175027/Fancb	0.142062	3.51e-06	2.33e-06	4.39e-06	2.14e-06	0.431104	4.08e-06	0.121198
NM_001146081/Fancb	4.6382	4.28089	5.34057	4.67786	5.02921	6.06242	3.62298	3.02622
NM_007985/Fancc	3.2182	3.43394	2.35909	2.53458	2.09697	2.72684	2.78743	1.19818
NM_001282942/Fancc	1.80426	1.41375	0.512718	1.88119	1.85048	0.525726	0.326526	1.24027
NM_001042673/Fancc	0.348614	0.428367	0.0655719	0.175931	0.232832	0.444955	0.349675	0.468604
NM_001033244/Fancd2	15.6159	13.9829	14.113	16.1742	14.0761	14.0449	15.8674	14.2273
NM_001115087/Fancf	2.28082	3.18889	5.28386	5.99646	6.00159	5.0483	2.28086	2.05742
NM_001163233/Fancg	0.388264	3.75e-05	0.238934	0.820369	0.68547	1.69385	0.000157702	0.234159
NM_053081/Fancg	5.07745	4.42305	7.14571	7.95316	6.97785	7.45671	4.00928	2.84839
NM_145946/Fanci	16.8265	15.7056	19.7295	23.2728	19.4108	25.423	9.59806	8.9882
NM_001277273/Fancl	8.55e-06	0.226958	0.235238	0.378076	0.45678	0.150043	7.47e-06	0.300061
NM_025923/Fancl	15.7374	17.3083	12.7145	16.3315	11.8819	16.6683	10.1704	8.3285
NR_102382/Fancl	1.01e-20	0.0829972	0.30347	0.615219	0.342951	0.275582	4.65e-14	2.13e-09
NM_178912/Fancm	11.1783	9.70019	7.32544	7.47474	7.49797	7.78158	2.75189	2.66935
NM_133765/Fbxo31	11.2373	10.825	7.40366	9.37499	8.70465	6.8993	3.99907	3.88026
NM_134099/Fbxo4	0.293307	0.227757	0.264821	0.227241	0.388612	0.268547	1.14353	1.32058
NM_173439/Fbxo45	10.2663	10.8961	7.39735	9.82344	8.1426	9.08217	8.4078	6.60351
NM_025995/Fbxo5	60.3068	59.6258	53.5614	52.7256	50.2489	57.6035	58.1852	50.8325
NM_001163705/Fbxo6	1.63251	1.60475	5.33356	5.36549	5.46068	4.89791	6.72734	8.6673
NM_001163707/Fbxo6	14.1457	13.7201	22.9387	37.6619	31.2641	35.0122	3.31949	2.20577
NM_001163704/Fbxo6	2.03792	0.772634	3.07228	2.90533	4.42164	3.99242	4.16642	2.44429
NM_015797/Fbxo6	0.188956	0.195139	0.502833	0.639417	0.464148	0.594576	0.0812603	0.125466
NM_001163706/Fbxo6	5.28323	4.29125	12.1154	18.1245	12.4098	13.2353	13.8742	16.4819
NM_001177774/Fbxw7	1.62145	2.60728	2.51396	1.44873	0.000172451	0.466713	0.004732	3.35259
NM_080428/Fbxw7	1.46456	0.951846	1.74162	1.97408	1.76407	1.75811	0.683498	0.398215
NM_001177773/Fbxw7	9.93708	7.22738	5.39103	6.42776	7.80486	7.57261	9.76884	7.07926
NM_010193/Fem1b	35.582	32.8359	26.7874	31.0728	25.5281	29.4311	29.8376	23.3125
NM_001271614/Fen1	7.10714	5.87277	7.58351	8.64133	8.81796	6.13437	1.98967	0.445471
NM_007999/Fen1	50.9014	50.6744	34.5275	46.2713	46.1816	42.0888	14.9264	12.9911
NM_001271615/Fen1	12.2137	11.0643	15.5029	26.7653	19.8643	20.6863	6.9559	8.9516
NM_008002/Fgf10	0.0927844	0.0738391	1.32111	1.33646	1.32626	1.57151	0	0
NM_010209/Fh1	65.4603	64.7563	52.6166	69.3585	54.9051	66.2025	66.4754	61.852
NM_001163359/Fignl1	3.50882	3.82441	2.35015	4.42018	3.28139	4.78332	3.39593	0.902596
NM_021891/Fignl1	30.6362	21.5779	25.8726	30.0819	30.2319	34.3892	18.4334	13.9894
NM_001163360/Fignl1	8.32158	13.7873	6.66315	6.69651	6.52984	6.1863	5.71636	6.77074
NM_019445/Fmn2	0.668177	0.626971	2.42192	1.87992	3.1655	2.38636	4.00333	5.04548
NM_001290424/Fmr1	7.75929	6.42568	10.3823	8.86619	7.11976	7.3293	7.13322	6.21604
NM_008031/Fmr1	16.2674	17.2797	23.329	18.2576	21.8467	24.1289	25.5065	24.4144
NM_001162999/Fnip2	8.04985	6.82198	6.66672	6.47666	7.46168	6.01512	5.9614	5.6175
NM_008021/Foxm1	17.6542	17.0566	18.4416	16.2693	18.6661	13.8718	15.2212	18.3494
NM_183186/Foxn3	4.51095	2.88213	4.88968	4.74917	4.12579	5.20861	5.94142	6.35195
NM_019739/Foxo1	4.71005	4.93253	7.3331	6.99638	6.83588	5.95377	8.22341	8.58542
NM_019740/Foxo3	12.4848	8.65657	26.6846	24.8101	25.6296	19.1242	8.55182	9.8725
NM_018789/Foxo4	13.9591	15.1424	15.8988	22.2481	15.4331	18.902	25.7902	20.1461
NM_053202/Foxp1	0.781664	0.718313	1.00708	1.11106	0.571742	0.622792	1.1203	0.81622
NM_001197322/Foxp1	12.2754	11.3523	8.53574	6.1948	5.23984	4.4508	8.9771	10.3914
NM_001197321/Foxp1	0.000523428	0.000108309	0.087936	0.0366564	0.0473561	2.69e-05	0.15449	4.29e-05
NM_011936/Fto	28.8975	26.8254	19.8141	22.255	22.3819	18.3501	31.4355	29.8016
NM_139149/Fus	449.57	503.752	505.293	534.757	521.533	398.903	270.262	273.784
NM_001113189/Fxr1	77.5594	76.0692	72.7423	70.0641	73.6023	100.968	76.6158	85.3531
NM_001113188/Fxr1	13.3476	15.1424	16.3208	16.7257	12.483	14.9536	8.60299	8.7829
NM_008053/Fxr1	73.1686	71.8013	85.2675	77.1129	82.63	91.2558	78.4695	81.9615
NM_011814/Fxr2	64.0658	66.834	60.3882	81.63	68.6897	75.239	69.7533	67.2378
NM_019757/Fzr1	40.2399	37.4143	55.1007	61.8693	63.4805	46.1185	35.7942	40.7558
NM_007836/Gadd45a	51.558	59.1633	20.796	27.1015	18.4612	32.1089	38.4794	32.8785
NM_008655/Gadd45b	14.274	14.6128	10.3848	20.7106	12.0768	26.0292	107.783	97.84
NM_011817/Gadd45g	2.57924	3.32183	0.238004	0.574573	0.571877	0.510551	4.6567	4.09837
NM_177331/Gen1	7.34685	7.00186	8.27207	6.76686	6.17784	7.58368	1.73843	1.72416
NM_182696/Ggn	0	0.0308528	0	0	0	0	0	0
NM_182694/Ggn	0.0558576	0.0897855	0.0445809	0.0584459	0.149453	0.14172	0.0595462	0.231069
NM_001110212/Gigyf2	7.14011	6.88073	10.5826	11.3878	10.6879	12.1828	4.51963	3.46878
NM_146112/Gigyf2	16.4379	14.7486	20.6128	18.665	20.6563	19.9253	12.1554	15.6306
NM_178856/Gins2	111.202	115.107	82.1354	113.483	91.6119	113.093	76.7092	80.9334
NM_024240/Gins4	78.1186	81.9907	50.3325	55.3768	52.1596	55.4586	35.5359	40.618
NM_203660/Gm5136	0.0524738	0	0.135766	0.136341	0	0.0969945	0	0
NM_008136/Gnl1	30.7205	34.8532	21.0802	32.097	26.0753	25.5276	22.8182	22.6531
NM_008163/Grb2	56.6196	57.1861	51.3267	59.0935	55.5477	44.812	37.9182	38.3421
NM_008186/Gtf2h1	51.7318	50.1421	56.2791	53.3912	44.4011	48.4818	13.8156	15.9376
NM_001291075/Gtf2h1	5.06407	4.74434	0.513435	0.889221	0.74778	0.853622	2.43561	2.18666
NM_022011/Gtf2h2	22.214	24.0607	20.351	20.9963	20.9976	22.8886	18.5373	15.9573
NM_181410/Gtf2h3	32.6469	35.2065	27.5522	37.7044	30.7295	29.336	16.2695	14.9288
NM_010364/Gtf2h4	30.5453	35.8496	19.8144	33.2098	23.3907	27.386	27.7918	22.0167
NM_181392/Gtf2h5	44.0437	56.7111	19.3788	36.6811	29.9486	36.1994	54.9326	47.4107
NM_001080748/Gtf2i	0.000239027	4.67911	5.28e-05	0.000344193	0.000140272	0.00124846	0.000294429	0.000295468
NM_001080749/Gtf2i	17.754	12.9671	15.8923	17.5912	17.2575	12.3662	12.8418	11.4545
NM_001080747/Gtf2i	0.122505	0.217221	0.173399	0.163124	0.821474	0.537167	2.54e-12	8.14e-14
NM_001080746/Gtf2i	1.32197	0.924111	1.48786	1.00859	0.79542	0.204061	1.24021	0.627195
NM_010365/Gtf2i	33.2799	25.8111	27.5976	29.7458	27.518	22.2639	23.2528	22.6153
NR_028448/Hdac10	3.09e-05	0.242034	0.175045	0.311284	7.54e-07	4.27e-05	0.259106	5.96e-05
NR_028447/Hdac10	0.00577797	2.78e-05	3.55e-06	5.29e-05	0.0023526	3.46e-07	0.0624935	0.00326952
NR_028449/Hdac10	0.178478	0.237917	0.139083	0.174872	0.24063	0.399942	0.045611	0.174069
NM_199198/Hdac10	1.28041	0.888371	1.30625	2.16588	1.85681	2.09214	0.615835	0.896438
NM_001271386/Hdac9	0.0371998	0.0541463	0.0150383	0.0324104	0.0233464	0.0286253	0.0477602	0.0731531
NM_024124/Hdac9	0.121079	0.0609827	0.0909371	0.18306	0.0813586	0.0862593	0.757773	0.579382
NM_080446/Helb	18.9288	17.2365	26.3822	26.1503	28.3891	28.0169	11.1866	11.7392
NM_001081107/Helq	9.00635	8.6989	7.04874	7.0491	6.75385	6.33097	3.37887	4.00044
NM_010418/Herc2	7.3283	5.70507	5.02969	6.21007	5.60672	5.87703	4.47228	4.24342
NM_001098203/Hic1	0.695416	0.848162	0.317535	0.750561	0.483201	0.515246	0.159521	0.319696
NM_010430/Hic1	0.665433	0.277363	0.185937	0.16639	0.171629	0.323817	0.0471065	1.21e-06
NM_172162/Hinfp	7.78507	7.26099	5.80149	7.38574	7.60371	8.23877	7.00247	6.25605
NM_001301304/Hipk1	0.000120279	0.666713	0.0440939	0.72342	0.00023589	0.000278222	1.15692	1.60151
NM_001301306/Hipk1	0.43247	0.496769	0.327145	1.17e-06	1.06197	0.39294	0.781399	1.17e-07
NR_125731/Hipk1	0.169581	2.12e-25	0.838206	0.303907	0.295542	1.42e-92	0.315172	0.506026
NM_010432/Hipk1	8.8972	7.58783	10.3423	9.70933	9.81376	9.60607	7.35637	6.59226
NM_001294144/Hipk2	0.38725	0.00408031	1.11004	0.299918	0.490809	0.198467	4.56e-05	0.493281
NM_001294143/Hipk2	0.3319	0.403309	1.03624	0.416829	1.67605	0.885115	1.03825	0.101804
NM_001136065/Hipk2	6.41e-05	8.22e-19	8.08e-14	3.4e-06	3.6e-08	1.05e-05	3.55e-11	1.01e-15
NM_010433/Hipk2	1.92528	1.49903	3.99267	3.21758	3.18165	1.6035	0.651217	1.89612
NM_173737/Hmces	94.6316	112.274	98.7104	137.468	92.9546	94.9276	22.4503	19.0568
NM_001039356/Hmga1	8.44582	12.2375	11.2838	9.26095	9.40412	5.52501	8.19668	10.7056
NM_016660/Hmga1	9.34364	3.46843	7.67372	10.0124	5.271	4.65872	8.15463	9.80046
NM_001166536/Hmga1	15.3335	15.104	9.62553	9.27564	9.13277	8.49161	14.612	18.5105
NM_001166537/Hmga1	3.50433	7.77955	5.83902	6.95767	3.73607	5.02522	3.66495	0.00104092
NM_001166541/Hmga1	95.8341	125.686	64.7387	91.3066	73.2712	63.4075	91.6408	90.406
NM_001166540/Hmga1	48.219	51.6777	70.611	64.0518	46.925	37.7825	38.4768	51.4276
NM_001166545/Hmga1	0.894331	0.991843	1.62996	0.590139	0.732385	0.534065	0.994784	0.318033
NM_001166542/Hmga1	8.22928	9.74323	3.80092	6.10961	5.18553	6.78052	7.38606	7.04818
NM_001166535/Hmga1	64.5413	80.3289	57.5985	79.866	69.3654	50.8678	80.5227	83.6066
NM_001166543/Hmga1	5.56375	0.0210014	4.08366	8.36706	3.82077	4.62322	4.18318	5.17829
NM_001166544/Hmga1	25.1351	37.087	18.9421	15.934	16.8096	12.4217	17.1242	29.1545
NM_001025427/Hmga1	131.446	78.7702	66.4232	124.861	108.811	106.961	166.947	156.927
NM_001166539/Hmga1	3.86598	1.35938	6.61158	7.61631	4.79676	5.09983	3.9244	9.46338
NM_001166546/Hmga1	13.2442	20.3565	8.11621	9.16533	4.52406	7.73693	10.7439	10.5764
NM_010441/Hmga2	1.52159	1.35783	24.6014	19.3218	30.8319	20.1079	35.5786	41.7151
NM_010439/Hmgb1	314.443	329.338	368.353	347.151	360.93	312.125	288.436	333.052
NM_008251/Hmgn1	731.622	760.31	469.965	710.321	551.431	531.976	730.34	646.931
NM_010442/Hmox1	87.584	83.9249	55.2485	57.8875	46.7499	49.5437	61.8543	77.4648
NM_001301344/Hnrnpk	4.15598	4.44929	15.145	14.7904	16.576	12.8136	6.96301	8.04378
NM_025279/Hnrnpk	220.597	233.822	198.655	206.465	190.042	171.568	176.175	156.956
NM_001301340/Hnrnpk	53.2531	64.9975	119.492	155.239	136.108	133.905	155.465	149.593
NM_001301343/Hnrnpk	99.6256	88.2223	98.6105	109.218	107.071	107.566	112.626	107.382
NM_001301345/Hnrnpk	19.4495	17.5275	25.6121	19.5458	23.2119	16.1625	7.58164	8.00306
NM_001301341/Hnrnpk	4.29272	2.75857	5.2924	3.38165	5.62364	2.32239	3.26023	4.27683
NM_008296/Hsf1	17.5203	19.3784	22.7532	17.1702	18.4203	14.3744	12.0365	14.9469
NM_028902/Hsf2bp	19.817	18.1514	13.3985	23.7088	14.8581	20.9124	0.200159	0.250367
NM_010479/Hspa1a	0.816089	0.855279	2.39659	2.00944	2.15759	4.54946	0.50485	0.36611
NM_019752/Htra2	18.5035	20.761	13.5393	19.6262	17.5562	22.3332	18.4476	17.327
NM_001303532/Hus1	1.09329	0.631472	3.24395	1.54681	1.94458	2.53522	1.9108	1.93376
NM_001303610/Hus1	4.6749	4.53609	2.63098	3.38045	2.72266	3.10029	0.830308	1.43477
NM_008316/Hus1	9.1062	8.41671	8.30073	9.2656	7.13547	9.49957	2.4581	1.3461
NR_130178/Hus1	1.72e-06	0.305184	0.409049	0.01888	0.815292	0.38009	1.09739	0.407441
NM_153072/Hus1b	2.52259	2.33605	1.16052	2.69826	1.24593	2.97167	0.105173	0
NM_021523/Huwe1	46.7115	35.2014	51.8696	44.803	46.6561	37.1172	23.8988	26.6102
NM_133662/Ier3	19.6769	24.626	3.89629	5.85254	3.52518	7.04726	17.8615	16.8724
NM_178787/Iffo1	0.000140548	0.116839	0.270285	0.86861	0.730965	0.622658	1.34238	0.830745
NM_001302779/Iffo1	1.61326	1.82982	1.37569	2.02172	2.12841	1.70912	1.0571	1.44387
NM_001302778/Iffo1	1.23e-05	2.33e-05	1.78e-07	1.54e-05	1.35e-05	4.51e-06	1.3e-05	0.233805
NM_001039669/Iffo1	0.665599	0.353441	0.479425	0.683977	0.607943	0.134938	2.91e-06	0.330027
NR_126495/Iffo1	0.158587	0.159605	0.0633858	0.149835	2.58e-10	0.163758	0.300766	1.57e-06
NM_008329/Ifi204	0.0438291	0	0	0	0	0	0	0.0247647
NM_019777/Ikbke	0.105875	0.184751	0.323443	0.411442	0.409791	0.684744	0.450594	0.715447
NM_001136067/Ikbkg	8.08e-08	1.35e-07	2.33e-08	0.0551497	4.68e-08	1.96e-08	0.044015	0.201452
NM_010547/Ikbkg	2.36826	2.10297	1.58084	2.15026	1.8064	2.63334	3.9508	3.03913
NM_001161421/Ikbkg	4.93e-09	2.16e-08	2.59e-09	1.78e-06	2.76e-10	1.08e-08	0.0314426	2.98e-09
NM_001161422/Ikbkg	1.58e-05	7.76e-06	4.14e-05	1.25e-05	1.88e-05	3.29e-05	2.69e-05	0.00448775
NM_001161424/Ikbkg	2.1e-07	3.85e-07	5.91e-07	5.57e-06	1.97e-08	0.121723	5.09e-07	0.00475492
NM_001161423/Ikbkg	3.44e-06	2.41e-06	5.34e-06	0.119104	3.33e-06	3.86e-06	6.98e-07	0.877486
NM_178590/Ikbkg	0.193188	0.423603	0.509164	0.483769	0.168176	1.43384	1.10601	0.334414
NM_053122/Immp2l	1.26686	1.09316	1.04441	2.61888	1.04622	2.237	4.78482	5.05459
NM_023626/Ing3	7.1912	6.45559	10.3791	7.82275	9.41606	7.69039	7.24892	7.81736
NM_133345/Ing4	12.3613	15.211	8.96515	11.8132	9.49201	14.3147	18.7381	15.4885
NM_001013577/Inip	16.1274	15.3597	10.458	12.5205	10.3541	14.7682	8.84359	8.07232
NM_026574/Ino80	12.1642	10.9299	13.5654	12.7455	13.7872	11.5665	4.34243	4.27658
NM_023547/Ino80b	13.0246	14.5363	13.2509	20.0863	19.2841	17.5953	16.4647	15.2541
NM_172625/Ino80c	13.2065	14.3003	12.1182	14.2326	14.4801	10.5016	3.60408	2.95022
NM_001114609/Ino80d	2.80618	0.917611	2.13384	1.3734	2.24222	2.42416	1.06772	1.28852
NM_001081436/Ino80d	2.76685	3.69242	4.80326	5.92018	4.34681	4.59081	1.42696	0.836328
NM_153580/Ino80e	48.6449	56.1249	43.9603	47.3899	42.784	28.0992	22.3135	29.2253
NM_178876/Ints3	4.54183	1.56067	5.42514	4.38262	5.93013	6.61007	3.01546	2.0134
NM_145540/Ints3	26.6662	26.9992	50.6325	52.2425	61.915	40.7317	11.9396	12.9415
NM_178632/Ints7	20.1105	18.9308	18.7898	17.1369	17.4252	14.637	5.46525	5.93803
NM_001306203/Ints7	0.604755	0.839936	1.31551	1.75286	1.7424	0.782949	3.13e-05	0.0678163
NM_001306204/Ints7	1.26812	0.616536	1.60419	1.90356	1.94398	1.17468	0.162874	9.75e-06
NM_021310/Jmy	3.57426	2.96975	3.63924	3.52035	4.2636	2.93725	3.40175	3.07144
NM_001199248/Kat5	6.7637	9.07301	0.266813	3.24997	4.45177	0.650696	1.11657	2.52814
NM_178637/Kat5	4.90138	7.05344	10.8977	8.79785	9.54625	9.6885	15.7614	16.8173
NR_037603/Kat5	0.150896	0.690302	0.891313	1.33166	0.934923	0.742757	0.276093	0.304332
NM_001199247/Kat5	6.79046	4.99762	12.485	10.6526	11.2012	11.1057	6.80433	6.98104
NM_001199249/Kat5	0.315057	0.542607	2.32058	0.400642	1.00115	1.63406	0.10758	0.699129
NM_001195004/Kat7	15.4142	12.7312	10.7987	12.3387	11.1419	8.37117	6.21058	5.63663
NM_177619/Kat7	0.454686	0.103754	0.656742	0.639919	0.311067	0.257451	0.135307	0.242777
NM_001195003/Kat7	22.8167	20.9733	20.7835	19.7014	18.7027	17.2025	16.7722	16.8048
NM_133872/Kdm1a	63.4349	68.6569	89.2166	100.55	85.6091	84.5373	76.4272	70.9154
NM_001001984/Kdm2a	17.6164	15.64	17.0492	16.5779	17.2944	13.6056	10.2023	10.8188
NM_173433/Kdm4d	0	0.0564367	0	0	0	0.0470539	0	0.0209264
NM_025890/Khdc3	9.46908	10.0072	10.4533	18.1353	14.3151	11.0118	0	0
NM_145588/Kif22	67.6139	67.425	72.555	99.5992	82.5529	79.0051	89.6048	83.0948
NM_025280/Kin	15.6202	15.804	14.7621	16.9762	14.5052	16.8607	10.8025	12.6518
NM_153165/Klhl15	0.21394	0.606313	7.18e-05	0.100127	0.0329081	0.238275	0.830554	0.359457
NM_001039061/Klhl15	0.784987	0.636385	0.0439965	0.18077	0.10654	0.386054	0.808465	0.852707
NM_001039059/Klhl15	6.09e-07	6.07e-06	0.0911996	0.17182	0.078895	2.96e-06	2.4e-06	4.26e-06
NM_001039060/Klhl15	0.307937	0.280954	0.392424	0.27903	0.36383	0.384788	0.567373	0.647037
NM_001083188/Lig1	3.4245	4.13362	0.904606	0.897897	0.281876	1.26134	1.12296	0.955044
NM_001199310/Lig1	3.24315	1.91473	2.80377	3.50684	1.37484	1.14237	0.157069	0.233043
NM_010715/Lig1	107.148	111.318	103.601	108.87	97.2389	86.5553	78.9481	88.3116
NM_001291246/Lig3	0.734123	1.06511	1.34473	1.58776	1.11503	1.16958	1.4346	2.64065
NM_001291245/Lig3	1.56332	2.66635	2.27663	3.10453	2.25566	2.70924	3.07066	4.01511
NM_001291247/Lig3	3.70459	2.45022	3.42932	2.81295	2.9914	2.24144	2.47595	2.54307
NM_010716/Lig3	7.70765	6.05708	5.72997	5.44288	5.95423	5.1303	5.26434	3.86657
NM_176953/Lig4	7.16925	7.03962	3.43055	2.94776	3.48973	4.75934	2.06397	1.94966
NM_019390/Lmna	8.02e-05	1.40803	0.188781	5.78e-06	0.429251	0.45933	1.2586	0.562072
NM_001002011/Lmna	1.58367	1.49624	3.78587	6.70365	7.7373	4.91261	9.84101	6.88258
NM_001111102/Lmna	10.9565	9.22471	22.0069	26.2721	27.909	24.4893	29.9864	36.132
NM_010747/Lyn	1.21e-05	0.3039	0.348214	0.271278	0.0947737	0.2747	0.000124314	0.128278
NM_001111096/Lyn	0.348066	2.97e-05	1.41865	1.91301	1.52299	2.2137	1.9392	2.00559
NM_134147/Macrod1	3.62488	2.31279	0.934722	1.56832	0.674739	1.35831	7.50507	9.34566
NM_001013802/Macrod2	5.45e-06	0.420935	0.0708219	0.0835935	1.71e-07	0.0804054	0.054877	0.156955
NM_028387/Macrod2	1.0407	1.49779	0.79809	0.932879	1.27739	1.32723	1.3811	1.42872
NM_027985/Mad2l2	14.5302	15.9855	18.8177	20.2043	20.0361	25.4498	24.7488	25.8883
NM_001305420/Mad2l2	0.368709	0.25242	0.662393	0.692866	0.134847	0.13796	1.32559	1.98874
NM_175296/Mael	9.0482	7.35482	29.5219	32.5394	15.9297	21.9648	0	0
NM_001038663/Mapk1	51.2758	43.2013	64.7186	50.2639	52.9396	47.3467	39.2873	40.0803
NM_011949/Mapk1	48.2018	48.1759	38.5836	49.8299	40.9335	44.5252	50.7785	42.7685
NM_001168513/Mapk14	0.24032	0.00191407	0.133667	0.227013	0.17006	6.66e-05	8.55269	4.19015
NM_001168508/Mapk14	9.15362	8.99374	7.59523	8.73924	7.80916	5.77139	2.62763	3.46855
NM_001168514/Mapk14	0.265724	0.215395	0.397884	0.214033	0.289068	0.0509381	0.0592667	0.0569026
NM_011951/Mapk14	33.8039	32.9529	30.0244	33.9673	30.3121	26.9701	10.7539	12.0156
NM_177922/Mapk15	0.347615	0.268839	0.369411	0.322013	0.349336	0.992637	0.515417	0.454353
NM_011952/Mapk3	41.4384	44.2342	54.4355	43.7265	51.0586	46.8804	111.539	140.3
NM_008551/Mapkapk2	12.1504	12.7825	7.55063	10.5408	11.3044	9.11558	55.3125	46.3272
NM_010838/Mapt	0.183326	0.0381157	0.386929	0.0343591	0.411875	6.07e-06	0.107378	7.78e-05
NM_001285454/Mapt	3.01e-05	0.307914	2.48837	0.759762	0.80714	0.000207267	0.000334595	0.262654
NM_001038609/Mapt	0.235358	0.144528	0.911221	0.80322	0.447422	0.491015	0.118625	4.84e-15
NM_001285455/Mapt	2.99e-08	1.05e-06	0.265593	1.17261	0.322716	0.0882455	1.71e-05	0.227886
NM_001285456/Mapt	1.08794	1.01298	4.62553	5.97347	6.24136	5.70907	0.104944	0.000514265
NM_001081154/Marf1	8.8978	7.51135	7.31697	7.30997	7.48959	9.85773	8.09762	7.74021
NM_010774/Mbd4	6.79957	6.77047	6.27853	5.90206	5.79212	8.36879	8.80687	8.43455
NM_134012/Mbtd1	20.1358	17.2531	20.1955	19.566	20.0871	24.7446	24.5879	21.3185
NM_008559/Mc1r	0.143804	0.0266732	0.0206159	0.0303112	0.0311204	0.0327136	0.0694685	0.0147085
NM_008562/Mcl1	139.888	138.985	158.353	204.704	163.98	214.665	153.404	140.139
NM_027290/Mcm10	49.9616	47.3672	52.6392	50.0212	47.7248	44.45	22.3133	22.6852
NM_001305259/Mcm10	0.854894	1.55105	1.39323	1.696	1.31448	1.54229	0.419816	0.515309
NM_008564/Mcm2	151.311	143.321	195.487	221.131	217.874	163.928	87.4612	92.7772
NM_008563/Mcm3	147.971	148.396	175.477	193.023	184.85	155.747	91.4696	95.5892
NM_008565/Mcm4	89.6778	86.2634	107.692	100.087	94.9179	86.1792	72.9761	72.6977
NM_008566/Mcm5	161.444	163.512	91.1417	119.623	107.775	99.3331	64.9847	71.083
NM_001302540/Mcm5	31.4888	32.4062	19.9871	29.2493	26.2798	19.1352	9.41562	5.73887
NM_008567/Mcm6	158.93	146.177	153.531	152.587	143.112	130.471	119.605	124.729
NM_008568/Mcm7	206.72	210.57	248.179	285.529	256.586	222.564	172.725	166.249
NM_025676/Mcm8	0.599149	0.368662	0.103709	0.0363145	0.149761	0.138762	0.323534	0.193488
NM_001291054/Mcm8	10.2223	9.87848	9.25438	10.4584	8.89382	13.1679	9.25913	8.216
NM_027830/Mcm9	2.57293	2.28757	3.99257	4.22514	4.30113	4.7659	2.04015	1.88298
NM_177722/Mcmdc2	0.52476	0.374161	0.264177	0.214014	0.125018	0.461184	0	0
NM_016766/Mcrs1	49.6428	47.4229	41.1229	61.7002	55.5313	45.8219	46.8905	42.559
NM_001164156/Mcrs1	15.5391	17.5195	13.0002	13.8998	12.6359	6.51771	1.97982	2.11106
NM_026902/Mcts1	29.6615	26.9403	23.3916	30.3034	25.9527	37.0746	64.6568	44.963
NM_001010833/Mdc1	18.0636	16.6073	25.6445	21.2283	20.6581	20.268	32.8678	37.5607
NM_001288586/Mdm2	6.54213	5.42496	6.57955	9.90669	7.60818	3.57433	1.55455	6.05993
NM_010786/Mdm2	33.8149	29.8636	42.7069	38.6508	39.8428	35.0456	29.2019	25.11
NM_001290701/Meaf6	16.5815	17.4068	20.3364	17.5045	19.5013	11.0078	8.26875	10.1637
NM_027310/Meaf6	2.43806	4.79749	5.55454	6.2967	8.44978	4.38049	3.57447	2.22623
NM_029197/Meiob	0.061964	0.0310099	0.279615	0.100707	0.153165	0.216327	1.16395	0.703413
NM_001168488/Men1	3.9363	1.90994	16.5478	7.37887	11.5101	8.09794	2.72248	2.48744
NM_008583/Men1	14.8274	13.2585	12.433	18.6211	24.3055	15.7542	7.22136	5.99075
NM_001168490/Men1	0.619897	0.650076	1.27469	0.881581	1.49963	0.524164	0.146897	1.29845
NM_001168489/Men1	5.29193	8.35553	13.9042	18.8938	17.5503	12.4076	9.02327	15.4386
NM_019721/Mettl3	21.1017	22.5745	17.9997	19.5729	18.8111	15.0769	10.4756	10.5655
NM_028984/Mgme1	10.2929	10.7456	10.8812	11.412	10.5992	12.9842	8.99826	8.82985
NM_001289630/Mgme1	2.56566	1.76169	2.73362	2.39215	2.71899	2.2606	0.853561	1.43878
NM_001289631/Mgme1	2.64691	2.01659	3.91285	4.3103	3.46077	2.20724	1.90681	1.56341
NM_008598/Mgmt	25.8625	21.1965	24.6845	30.782	33.8994	28.2939	29.9915	34.5522
NM_010798/Mif	1213.12	1264.47	972.997	1465.14	1116.78	1153.17	2933.92	3299.07
NM_026810/Mlh1	14.5043	15.2044	14.0693	14.7507	13.6896	15.1606	12.0313	12.1519
NM_001304475/Mlh3	0.343545	0.000197011	3.75828	0.000475722	0.000228899	0.000102091	0.0517643	0.00118089
NM_175337/Mlh3	8.38098	7.24388	5.83992	8.75309	8.15089	9.66051	1.14018	1.23218
NM_028152/Mms19	16.6135	16.6613	25.1608	29.3192	28.9686	31.4919	16.3071	16.1171
NM_199467/Mms22l	17.8093	16.476	16.2589	16.8237	15.3861	18.1468	14.4745	12.3317
NM_008612/Mnat1	24.0226	23.5052	19.8766	23.4503	18.4855	22.7544	46.6783	45.43
NM_022323/Moap1	0.974562	0.631225	0.739258	0.487582	0.875611	0.416485	0.778048	0.737412
NM_001142937/Moap1	0.86196	0.739286	1.1533	2.00356	1.86128	1.97067	1.45212	0.603245
NM_001159288/Morc2a	18.8602	14.834	16.4434	15.6258	14.9174	14.6235	5.59494	4.88242
NM_198162/Morc2a	3.88564	7.57826	3.84031	7.21636	5.65914	5.5904	3.35093	4.42212
NM_177719/Morc2b	0.0386832	0.0131568	0.0813047	0.0796859	0.163646	0.172011	0	0
NM_001039147/Morf4l1	13.5721	13.4563	8.61577	9.94539	14.0658	12.5207	25.9036	22.7096
NM_024431/Morf4l1	287.568	309.802	243.873	288.234	287.646	279.268	258.055	255.718
NM_001168229/Morf4l2	1.86785	5.88907	2.33616	2.76264	3.4907	2.96061	6.23269	3.69312
NM_019768/Morf4l2	0.873079	0.748799	1.29061	1.70705	1.38109	1.93002	0.513646	0.923797
NM_001168230/Morf4l2	0.340499	0.683375	0.170083	0.690165	0.0693947	0.920658	0.344014	0.57956
NM_001168225/Morf4l2	1.10142	2.89051	0.913187	1.28216	1.22199	1.7562	1.47125	1.47253
NM_001168227/Morf4l2	2.60035	4.4814	2.5647	4.02568	2.71043	2.83606	10.1316	8.08785
NM_001168228/Morf4l2	7.65933	13.7184	3.04435	2.89728	5.81819	10.8632	4.71845	2.79497
NM_001168226/Morf4l2	253.026	233.904	185.233	223.12	195.68	270.185	230.428	233.114
NM_010822/Mpg	10.0529	9.19687	5.3234	9.09999	6.23767	10.615	11.7541	10.7922
NM_018736/Mre11a	17.0544	16.4485	15.7817	15.1169	14.2174	16.4381	20.0568	20.3151
NM_028479/Mrgbp	9.92817	9.76009	10.698	14.0085	10.5551	11.799	7.31276	7.06392
NM_008628/Msh2	114.786	115.349	120.238	122.59	112.701	111.407	113.141	120.744
NM_010829/Msh3	12.709	11.1303	9.45777	9.84665	8.06625	9.05819	5.44842	6.08043
NM_001282054/Msh4	4.42e-06	5.96e-08	4.7e-06	1.53e-05	1.98e-05	7.75e-06	0	0
NM_031870/Msh4	0.159305	0.0442564	0.137449	0.20224	0.115235	0.08485	0	0
NM_001146215/Msh5	1.3e-06	2.51e-26	1.26e-47	0.0878587	0.102623	0.139148	1.30371	1.25207
NR_130641/Msh5	0.211305	0.214511	3.27e-35	5.06e-50	3.98e-11	0.135085	1.05e-06	6.46e-06
NR_130640/Msh5	9.12e-05	9.7e-05	0.20768	0.109579	1.32e-05	1.55e-16	2.75e-05	7.73e-05
NM_013600/Msh5	3.85e-05	4.11e-05	0.00892543	0.00837113	8.13e-06	0.0272047	0.507377	0.7127
NM_010830/Msh6	218.742	200.741	199.137	223.751	223.257	204.416	54.7857	55.1834
NM_054081/Mta1	42.1624	38.2592	40.9688	36.6018	35.4463	23.8524	58.8419	72.9023
NM_019758/Mtch2	61.422	74.6441	72.9764	83.7115	72.3866	79.7721	64.2959	52.0713
NM_013605/Muc1	0.494841	0.340744	2.42626	1.48097	2.42083	1.53675	1.60999	2.6951
NM_027877/Mus81	5.25517	5.60012	5.7026	7.87848	8.91047	8.27456	7.66471	6.2709
NM_133250/Mutyh	3.14094	4.33533	7.96333	10.4942	6.51889	7.36486	4.36642	10.1087
NM_001159581/Mutyh	3.05476	1.30029	1.75595	2.31385	1.22214	2.76969	7.41837	4.11772
NM_001177352/Myc	22.5086	18.8036	36.9199	26.7968	25.6193	14.2848	4.63703	6.94926
NM_001177353/Myc	7.16096	10.9863	12.8823	8.17231	9.01898	5.20403	1.34926	2.39997
NM_001039546/Myo6	1.2197	1.00202	1.3681	1.24725	1.22733	1.69767	5.4547	5.14885
NM_028696/Nabp1	8.6729	7.59727	15.8104	17.2087	14.6587	19.2222	7.72963	6.31106
NM_027257/Nabp2	38.2587	41.0437	37.356	25.9499	26.5298	24.1427	81.6028	114.581
NM_026495/Nacc2	1.1922	0.658649	1.06981	1.2515	1.68151	1.90094	0.631485	0.56271
NM_001037098/Nacc2	7.17e-06	0.465864	4.26e-06	0.0977348	4.33e-06	4.25e-06	6.13e-06	1.06e-05
NM_013752/Nbn	10.6087	11.2283	15.8333	12.9442	11.2253	12.1477	5.75479	6.08992
NM_001242558/Ncoa6	6.02606	6.38044	8.80124	7.63121	7.51733	7.36701	4.51033	4.52719
NM_019825/Ncoa6	3.10558	2.91947	7.47417	3.80108	5.96911	3.95229	3.21445	4.42879
NM_010890/Nedd4	250.283	211.774	259.429	245.427	218.077	236.573	300.921	315.81
NM_028347/Neil1	3.7032	3.39366	2.36723	3.05008	4.19291	4.88699	8.94279	7.58079
NM_201610/Neil2	2.80802	3.12091	2.04179	3.66609	2.53673	4.15187	7.89448	5.56727
NM_146208/Neil3	5.37101	4.7243	3.78219	2.94605	2.2994	4.20351	8.74991	10.8771
NM_001293638/Nek1	0.620091	0.181561	1.18095	0.283986	0.551574	0.449308	1.89e-05	1.06e-07
NM_001293637/Nek1	0.483884	0.259713	0.612645	0.445038	0.249085	2.00286	3.80938	3.88622
NM_001293639/Nek1	1.88e-05	1.13e-05	0.2134	2.9e-05	1.27977	4.82e-05	1.5e-05	2.96e-05
NM_175089/Nek1	6.31284	5.97432	4.46118	4.71621	3.60478	6.21483	7.40094	7.00633
NM_172461/Nek11	0	0	0.0150445	0	0	0.0637719	0	0
NM_011849/Nek4	5.23137	3.53543	4.58095	5.2154	4.77359	3.92632	4.46116	3.72473
NM_001308328/Nek4	1.62264	2.23638	2.25787	1.8184	1.12384	2.93586	2.19323	1.58817
NM_001291172/Nfatc2	0.195863	0.0299856	0.00633936	0.0017263	0.00618111	1.39e-15	1.83e-29	0.000273206
NM_001291173/Nfatc2	1.73e-12	0.0827614	1.73e-10	0.113937	0.0118505	0.0750158	3.98e-15	3.28e-12
NM_001291174/Nfatc2	6.05e-54	0.291093	0.279658	0.471864	0.289805	0.378987	2.09e-14	3.66e-17
NM_001291168/Nfatc2	0.0136622	0.111405	0.139612	0.102115	0.196349	2.1e-07	1.14e-16	0.0177242
NR_111897/Nfatc2	3.16e-33	0.00210258	2.33e-33	6.84e-06	7.35e-09	1.16e-05	3.08e-33	8.97e-29
NM_001291171/Nfatc2	7.75e-12	0.127216	1.37e-09	0.409347	0.0612392	0.260319	6.29e-11	3.55e-11
NM_001291178/Nfatc2	4.58e-29	6.33e-05	0.0105914	0.0207413	0.058735	5.82e-06	4.62e-18	4.43e-19
NM_001291170/Nfatc2	4.03e-55	0.199495	0.0631548	0.148877	0.0679001	0.125714	2.52e-18	4.03e-18
NM_010899/Nfatc2	0.433299	0.174844	0.892607	0.761552	0.707371	0.401119	0.000880033	0.219385
NM_001291175/Nfatc2	1.29e-68	2.6e-06	0.0705903	0.354836	2.03e-05	7.9e-05	4.67e-17	0.280293
NM_001136073/Nfatc2	0.753791	0.24681	3.04644	2.00253	2.39593	1.0187	1.29671	0.736324
NM_001291169/Nfatc2	0.0251107	0.159474	0.518357	0.292971	0.714787	7.02e-07	4.07e-13	0.07071
NM_001291177/Nfatc2	5.52e-70	1.49e-06	0.0154756	0.113308	4e-06	2.32e-05	5.68e-21	0.0615676
NM_001037178/Nfatc2	3.4e-135	0.067873	0.000147428	0.000493506	9.92e-05	0.00262297	4.55e-37	1.57e-41
NR_111898/Nfatc2	2.09e-77	1.4e-11	9.94e-09	8.48e-08	9.4e-07	6.35e-17	1.99e-40	2.84e-47
NM_001037177/Nfatc2	0.0774444	0.0926007	0.459653	0.257886	0.192034	0.215007	0.330394	0.153795
NM_001291176/Nfatc2	3.55e-28	0.000108923	0.057029	0.0760784	0.281749	2.34e-05	7.26e-14	5.72e-18
NM_001291179/Nfatc2	9.77e-169	6.27e-14	3.54e-06	0.00033477	3e-15	3.42e-12	1.03e-42	0.191874
NM_001168346/Nfatc4	1.11811	0.940943	0.939764	1.30376	0.891126	3.55818	12.582	8.40769
NM_023699/Nfatc4	1.11743	1.37372	2.26086	3.71179	5.66767	4.036	1.61618	3.1831
NM_172766/Nfrkb	8.81161	7.70913	8.69472	8.87793	8.41143	7.03817	3.7972	4.33634
NM_029342/Nhej1	5.17631	4.12903	3.75283	6.00976	5.79448	7.43107	3.57535	2.6038
NM_201232/Nipbl	2.74798	2.98103	3.62366	2.64831	3.33638	3.64147	5.51408	6.04164
NM_027707/Nipbl	7.77547	5.00362	13.3854	9.25177	10.7213	10.603	5.3056	6.12121
NM_010921/Nkx3-1	0.742728	0.535321	0.245294	0.325022	0.246785	0.558305	2.00892	1.55126
NM_023144/Nono	269.249	286.372	198.905	201.802	203.703	204.832	238.135	275.837
NM_001252518/Nono	32.0355	25.3096	15.5174	16.3638	15.5217	18.446	22.7327	24.3085
NM_008719/Npas2	0.0340306	0.0463747	0.080196	0.0610805	0.0627832	0.0942154	0.012044	0.0255032
NM_008722/Npm1	2022.45	2167.16	1970.35	2029.66	1934.38	2443.32	2195.49	1949.16
NM_001252261/Npm1	1045.2	1145.87	785.584	505.649	526.48	417.744	494.585	884.384
NM_001252260/Npm1	4.91962	7.41282	14.6286	12.626	9.78186	15.75	11.1041	9.62499
NM_001290303/Nrde2	8.18108	5.84825	8.05288	10.4056	10.2469	7.72648	4.90168	4.48136
NM_183155/Nrde2	3.23345	3.87576	4.3938	3.75144	3.76029	3.18295	0.8729	1.35943
NM_026330/Nsmce1	34.7358	38.4004	25.4174	35.7739	26.0027	37.352	45.7731	38.3889
NM_001164604/Nsmce2	0.102388	0.0840699	0.279509	0.194792	0.590101	0.474828	0.0876682	0.0895914
NM_026746/Nsmce2	40.4875	44.6854	65.3443	57.0529	58.8087	62.0654	69.3451	79.8883
NM_001162855/Nsmce4a	79.2004	92.2002	101.18	123.161	114.168	108.803	106.039	96.4635
NM_008743/Nthl1	17.2315	19.0201	21.2775	23.4617	26.497	24.2512	28.6566	29.7605
NM_001004363/Nuak1	1.92415	1.70294	2.06746	2.37964	2.91258	2.74825	11.5409	11.1713
NM_001145804/Nucks1	10.1145	11.2251	16.5057	16.8704	19.6151	21.0534	13.4897	12.6243
NM_175294/Nucks1	45.3751	40.5659	63.6201	73.0927	80.5054	75.7169	52.5699	38.002
NM_008637/Nudt1	38.2939	49.1976	13.5831	25.628	14.8814	16.7413	19.5844	14.9834
NM_025839/Nudt16l1	49.5195	50.7566	24.8406	39.5882	32.8657	39.1335	35.1596	26.2781
NM_001195674/Nuggc	0.096627	0.1175	0.0772399	0.0455863	0.0776753	0.0327459	0.57707	0.414402
NM_019738/Nupr1	17.5423	22.359	14.2144	25.3162	29.4588	43.7224	2.83945	4.77767
NM_026916/Nupr1l	0.498393	1.13512	0.388285	0.827785	0.641234	1.00214	2.11674	0.445224
NM_207219/Oard1	10.6897	11.773	14.2881	15.4102	17.6492	28.2686	21.99	21.202
NM_001289491/Oard1	6.38521	6.66012	0.789656	5.88058	2.30907	3.76534	16.9228	12.0589
NM_001289490/Oard1	20.5903	22.6646	15.1298	27.6587	20.5166	27.1676	23.2756	26.2395
NM_010957/Ogg1	6.06963	6.50226	5.83279	8.42835	9.11546	9.07308	4.6906	5.07859
NM_026480/Ooep	44.7186	42.3638	31.4474	46.5126	50.4423	55.7656	0	0
NM_134150/Otub1	51.1987	52.3345	62.3855	65.2141	71.6661	53.8683	47.2318	50.4871
NR_033587/Otub2	1.78e-06	3.69e-06	1.97e-06	1.45e-06	6.77e-07	8.18e-07	3.37e-06	2.78e-06
NM_026580/Otub2	2.56466	2.40925	1.9583	1.81504	2.12343	3.73546	5.1399	5.1946
NM_001177841/Otub2	8.53e-07	1.48e-07	8.98e-08	1.6e-07	9.59e-08	0.0387045	0.214012	0.133568
NM_030240/Pagr1a	25.8633	28.2013	26.5457	34.9428	33.5756	29.3871	20.2111	23.8031
NM_011035/Pak1	18.5338	17.1203	2.623	2.63699	1.78881	3.27117	25.0659	25.6273
NM_001289845/Palb2	0.479424	0.69289	1.95e-14	0.289636	1.1e-51	0.469831	0.00913042	7.25e-09
NM_001081238/Palb2	7.23932	6.91691	4.01906	5.07811	4.76067	6.39652	4.93154	3.95261
NM_001289843/Palb2	0.755757	0.569887	0.164633	0.254135	0.54301	0.14081	4.66e-15	0.294321
NM_001289842/Palb2	0.582243	0.000309878	3.19938	1.31205	0.639765	1.33678	0.450556	2.39377
NM_001289844/Palb2	1.82e-07	0.604433	0.852714	0.696979	0.384937	0.697641	1.19435	0.60781
NM_011960/Parg	19.9799	17.9891	23.8674	24.1502	23.3621	23.9636	12.9001	11.9526
NM_020569/Park7	332.48	352.712	202.312	339.801	239.162	246.504	212.907	206.545
NM_007415/Parp1	180.734	160.863	200.112	244.681	211.161	186.667	109.391	99.5826
NM_001163575/Parp10	0.480555	0.373723	0.346806	0.547134	0.348564	0.614853	2.59085	2.99264
NM_001163576/Parp10	0.117447	0.000126654	0.0690219	1.71e-05	0.11498	1.24e-05	0.409533	5.99e-05
NM_009632/Parp2	32.871	33.6061	34.2966	37.8112	29.8402	35.0407	39.3575	39.5712
NM_145619/Parp3	0.394316	0.552123	0.374786	0.235867	0.376922	0.730774	1.84171	2.52112
NM_030253/Parp9	5.06333	4.3942	3.79386	4.14668	3.16546	4.12634	5.89764	5.28868
NM_029249/Parpbp	5.66687	5.13348	7.52741	6.45797	6.22261	7.54639	8.90817	7.6544
NM_018878/Paxip1	17.4235	16.5847	18.2229	16.1911	15.6093	13.7624	6.77269	6.96675
NM_021567/Pcbp4	54.4759	52.3871	24.8795	30.694	23.4912	28.3807	104.144	106
NM_011045/Pcna	433.894	442.207	414.285	478.791	413.773	417.183	304.076	292.701
NM_001081321/Pds5a	42.1564	32.8957	41.659	34.2813	32.7007	37.7221	15.8806	17.0321
NM_175310/Pds5b	11.7943	10.0872	14.5105	11.7466	12.4295	12.9164	11.8007	10.9715
NM_009343/Phf1	0.539687	1.6312	1.8269	1.67833	1.56431	0.846554	0.983647	1.56094
NM_001302397/Phf1	1.94e-05	0.205276	1.54e-07	0.349244	0.151691	1.14993	0.121566	5.64e-06
NR_126158/Phf1	1.15793	1.54e-05	0.297754	0.790134	1.39522	1.30194	0.900574	0.235528
NM_013750/Phlda3	26.7504	24.6474	24.6948	41.3691	38.3176	27.4087	30.6504	30.2914
NM_021501/Pias4	30.425	31.9839	35.6566	43.2733	40.6275	36.1906	23.7027	28.2041
NM_022654/Pidd1	8.33332	7.84973	7.59778	7.44336	7.2785	5.17033	5.62323	6.97856
NM_172453/Pif1	9.56949	8.40053	4.74298	6.72951	4.5891	8.76008	13.893	13.2883
NM_001077495/Pik3r1	1.70831	1.42802	1.29335	1.2165	1.39535	1.67669	1.11997	1.18248
NM_001024955/Pik3r1	9.57e-07	0.0464435	0.0296881	1.13e-05	1.32e-06	1.39e-06	0.114364	3.14e-06
NM_008867/Pla2r1	0.0194427	0.0266346	0	0.0147607	0.00507354	0.0265954	0.61078	0.73405
NM_011121/Plk1	80.5163	80.1868	106.749	102.471	98.7131	67.4503	126.889	157.593
NM_013807/Plk3	15.0668	16.779	32.8533	33.3483	35.7922	26.693	9.10398	11.761
NM_183152/Plk5	2.81904	3.23089	2.64723	2.86076	2.26939	2.85121	4.04489	3.57076
NM_011636/Plscr1	10.6505	12.3931	26.4227	42.1444	33.313	31.6195	10.6252	9.65868
NM_021451/Pmaip1	32.0116	30.8027	20.6765	25.1791	26.0831	37.9958	0.0198403	0.0419947
NM_178087/Pml	34.3057	32.6093	35.5767	33.0374	31.2686	24.1898	3.84538	3.56223
NM_008884/Pml	12.0877	7.57957	8.27025	9.36636	11.721	7.91828	9.58781	10.8533
NM_153556/Pms1	9.12995	9.57823	11.0351	9.8451	7.93141	12.157	8.72669	9.49048
NM_008886/Pms2	11.416	11.066	8.98533	9.87512	8.52763	8.80812	7.19957	6.45947
NM_021549/Pnkp	7.02064	9.30438	7.84385	12.5175	10.5869	11.5349	5.6491	5.90101
NM_001290764/Pnkp	2.20752	1.16514	2.41357	1.43726	0.762669	2.85031	3.16033	1.43983
NM_001290766/Pnkp	0.267747	0.186702	0.30286	0.397209	1.10751	0.555944	0.27441	0.403464
NM_001290767/Pnkp	0.128146	1.28e-06	0.181235	0.0761013	0.138215	0.19346	0.15567	1.82e-16
NM_013632/Pnp	44.1159	46.4214	54.3372	63.0838	52.0582	59.395	23.1376	21.5193
NM_172683/Pogz	8.68202	9.26589	11.1287	9.38961	10.6406	7.45952	6.49091	7.28689
NM_001165948/Pogz	1.59392	0.128954	1.01796	1.99992	0.881711	1.04771	1.87884	1.89386
NM_008892/Pola1	21.0862	18.6574	22.8433	21.3633	19.1663	27.8469	9.21473	8.13941
NM_011130/Polb	36.9569	42.9823	15.4341	17.8451	12.8385	23.7432	23.1489	24.9913
NM_011131/Pold1	35.0065	35.459	32.0183	41.2544	34.8014	31.6234	39.1235	39.3891
NM_008894/Pold2	64.1179	71.8067	68.6005	86.6213	65.2256	78.2912	99.2111	113.948
NM_133692/Pold3	47.6932	46.5743	41.1281	36.1184	32.4771	35.1401	35.3199	44.9878
NM_027196/Pold4	2.39884	2.96949	3.89069	4.43257	4.2376	7.22261	30.6092	33.1363
NR_132280/Pold4	2.9e-08	4.27e-08	6.04e-116	1.32e-06	1.63e-41	3.1e-06	2.04e-08	8.35e-05
NM_026389/Poldip2	46.4466	44.8547	54.2701	65.4852	64.3767	57.9885	33.4726	34.0035
NM_011132/Pole	18.0886	14.9584	17.7237	16.7406	16.9182	15.925	8.61864	9.12018
NM_011133/Pole2	25.3612	23.8984	23.872	30.4604	26.8234	32.143	20.1011	20.3386
NM_021498/Pole3	47.0716	52.0936	47.1751	40.8103	43.0953	35.0418	37.4231	49.2435
NM_015810/Polg2	4.66076	4.95994	1.46132	2.43467	1.60412	2.22332	5.65878	5.34593
NR_027785/Polg2	1.67751	1.58503	0.668544	2.11563	0.803214	1.22964	3.67618	1.46549
NM_030715/Polh	8.89338	7.70893	5.95592	5.70717	5.49558	7.17456	7.70171	7.97716
NM_001289516/Poli	1.20554	1.30894	0.605435	0.651222	0.635598	0.891975	0.101764	0.000282245
NM_011972/Poli	8.43866	7.77122	15.1193	13.1033	12.1735	11.0605	5.28248	5.57831
NM_001136090/Poli	0.1556	0.000123653	0.000196709	1.77e-05	2.62e-05	5.3e-05	0.00133965	1.12718
NM_001289515/Poli	0.248243	0.102346	0.0678278	0.297033	0.225141	0.268152	0.208207	0.0601729
NM_012048/Polk	3.57649	3.82778	3.82114	3.26742	3.96143	5.27815	9.22486	11.2035
NM_020032/Poll	6.42538	6.0399	8.42305	10.4886	8.97164	9.07981	8.00786	6.11839
NM_017401/Polm	3.17492	3.10743	3.93111	4.23937	4.47548	4.57105	3.66571	3.89873
NM_181857/Poln	0.000403778	4.7e-07	7.9e-07	5.08e-07	0.00029683	0.208973	0.00042967	0.00044507
NM_001289803/Poln	0.0389794	0.067545	0.118819	0.038194	0.212208	0.276004	0.176499	0.13064
NM_001289804/Poln	0.161761	1.43e-06	1.01e-05	0.158116	6.51e-09	1.82e-06	3.07e-90	3.06e-41
NM_029977/Polq	3.28909	1.74976	0.973899	1.68982	1.85566	2.38568	0.728756	0.475571
NM_001159369/Polq	0.0217303	1.23239	1.38001	0.257338	0.00106397	0.598376	1.22549	1.60084
NM_027259/Polr2i	80.0056	111.059	40.1635	48.129	40.6305	37.6962	31.1468	33.67
NM_133931/Pot1a	15.1567	13.4665	10.1091	10.5798	9.05418	11.2179	18.9942	16.7604
NM_028370/Pot1b	4.73946	4.34137	2.86375	3.13779	3.52576	3.53511	3.43223	2.95308
NM_016910/Ppm1d	14.2024	13.9139	13	12.5322	13.158	12.3017	8.71543	11.4545
NM_001163818/Ppp1r10	19.1086	17.0788	30.7568	33.3727	35.2236	25.1192	8.08033	8.52987
NM_012023/Ppp2r5c	0.318412	1.00922	1.64105	1.58246	2.85334	1.86466	2.96961	2.31213
NM_001081458/Ppp2r5c	28.9954	24.8576	47.2266	40.444	37.2876	34.8042	54.7258	54.4746
NM_001081457/Ppp2r5c	4.6553	4.53344	10.3532	11.2831	11.9974	10.6823	11.1425	10.6622
NM_001135001/Ppp2r5c	12.2989	16.677	37.5391	25.1943	32.0251	26.045	14.9165	22.5341
NM_019674/Ppp4c	120.047	136.555	97.7959	149.333	115.874	125.551	60.462	44.9736
NM_182939/Ppp4r2	35.2122	34.2272	40.2947	38.3488	41.0725	37.1882	22.9356	21.201
NM_009475/Prap1	0	0	0	0	0.131165	0	0.143717	0
NM_144809/Prdm9	0.125151	0.198425	0.142796	0.183118	0.287379	0.569522	1.15325	1.09561
NM_001001184/Primpol	3.94891	3.76107	3.70461	3.55256	3.35951	5.47953	9.60716	10.1426
NM_011103/Prkcd	8.62554	8.34223	8.36588	9.01181	8.89705	11.2835	18.1357	16.6776
NM_001291434/Prkcg	4.22918	3.97627	3.44457	3.23746	2.62164	2.75887	2.27307	3.88428
NM_011102/Prkcg	0.98828	0.438262	0.0851117	0.293516	0.0986587	0.968464	2.14846	0.735427
NM_011159/Prkdc	4.09617	2.91031	4.94257	4.37276	4.36445	6.09971	4.06981	3.7664
NM_178891/Prmt6	12.4363	12.3795	13.0555	17.0028	18.1489	11.6154	1.82141	1.01033
NR_024139/Prmt6	1.69853	1.65342	1.63486	1.91402	1.60835	2.97418	3.56763	4.56965
NM_001253844/Prpf19	0.0351687	0.0319326	0.00615701	0.047908	0.0700099	0.0189928	0.0189052	0.0302639
NM_001253843/Prpf19	6.08668	7.56079	6.82529	7.38278	8.16611	6.61339	4.26972	4.40896
NM_134129/Prpf19	42.3212	44.2734	43.7306	53.4707	52.4847	39.5594	18.0704	16.6345
NM_175686/Prrx1	0.000418063	0.000424137	0	0	6.13e-07	0	0	8.1e-07
NM_001025570/Prrx1	0	0	0.0182129	0	0.00916355	0	0	0.0130234
NM_011127/Prrx1	0.00917069	0.01922	0	0	1.27e-06	0	0	1.69e-06
NM_008943/Psen1	14.8498	13.3218	16.3276	14.3736	16.297	12.6971	18.965	20.7728
NM_016883/Psmd10	13.1345	11.9243	13.6495	15.3362	12.5461	16.6001	19.1563	19.8983
NM_001164177/Psmd10	1.65505	2.37408	0.982853	3.86338	1.58508	2.67555	2.863	2.94789
NM_021526/Psmd14	105.897	104.159	109.623	124.663	117.671	120.987	100.315	90.7268
NM_134013/Psme4	35.8732	30.4745	50.4855	47.5717	57.5649	57.2018	82.6467	73.7318
NM_011202/Ptpn11	9.48986	7.60015	7.21117	9.721	8.26409	8.06977	3.85386	4.05371
NM_001109992/Ptpn11	15.1793	15.8486	9.68371	11.285	10.1246	11.0049	19.2129	16.6454
NM_013917/Pttg1	0.853359	1.57474	0.933708	1.97155	1.43365	3.69631	2.892	2.396
NM_001131054/Pttg1	98.908	106.002	65.6682	111.477	99.5211	132.714	108.519	106.742
NM_145925/Pttg1ip	22.2003	22.4446	20.507	25.0154	23.9935	26.5671	53.2605	51.3811
NM_023258/Pycard	13.588	16.992	6.72414	11.6144	9.51984	10.8273	0.0254413	0
NM_001289447/Rad1	0.946605	2.20151	3.46595	2.84433	0.000134826	2.46385	2.30026	3.18e-05
NM_001289448/Rad1	0.158557	0.278549	0.153819	0.204004	0.229616	0.239819	0.204008	0.344174
NM_011232/Rad1	22.6677	22.7975	19.3454	25.1524	24.8059	27.7017	20.5874	18.8489
NM_001044371/Rad17	15.7094	14.4242	20.2344	19.1045	21.9034	23.0648	12.6896	12.4643
NM_001283011/Rad17	1.10427	0.991255	0.207759	0.543166	0.360812	0.417008	0.685532	1.03445
NM_011233/Rad17	1.51511	0.494509	2.34358	2.18608	2.17421	2.49086	1.25887	0.86475
NM_001167730/Rad18	3.07898	2.37721	3.77857	3.8336	3.52876	3.24259	1.92205	3.13648
NM_021385/Rad18	11.3021	9.35766	10.2141	9.85967	10.4983	9.63298	12.2062	10.4892
NM_009009/Rad21	117.706	103.748	188.446	183.44	199.638	163.822	110.327	111.633
NM_001276400/Rad21l	0.0958951	0	0.105139	0.026049	0	0.02797	0	0.0363044
NM_009010/Rad23a	19.067	26.7381	17.1764	14.3433	13.1641	10.8022	16.3591	17.1477
NM_001297607/Rad23a	0.778644	0.402326	0.746276	0.78629	5.05e-05	0.324424	0.238813	9.17e-06
NM_001297606/Rad23a	21.2747	18.5603	15.5331	17.3206	19.9925	11.4856	11.3545	14.2808
NM_009011/Rad23b	142.575	144.895	147.045	134.571	150.142	111.523	83.8576	98.4905
NM_009012/Rad50	13.042	11.2964	23.7052	16.8451	16.6329	18.6188	11.9617	14.1345
NM_011234/Rad51	67.4982	66.6155	62.3711	75.1087	69.1288	67.479	47.7264	43.8035
NM_009013/Rad51ap1	18.6359	17.7221	15.2	17.9822	12.829	18.9222	20.0656	17.7028
NM_001252562/Rad51b	0.451681	0.456258	0.735071	0.650602	0.986177	0.439856	1.31156	0.746417
NM_009014/Rad51b	1.72952	2.40686	1.88869	2.09652	1.82643	3.34241	5.73773	5.48032
NM_001291440/Rad51c	0.252999	0.403214	0.38626	0.160132	0.535836	0.196591	5.81e-06	1.05e-05
NM_053269/Rad51c	6.49167	7.63604	5.93139	7.28369	4.67389	8.0927	7.81463	7.91736
NR_102718/Rad51d	2.29e-05	0.0428601	9.12e-06	0.0256369	0.0448736	6.36e-06	0.0353285	0.0328003
NR_102719/Rad51d	1.12e-08	0.266227	0.0958528	0.0355932	0.0341186	8.11e-06	0.0272299	0.0223771
NM_001277939/Rad51d	4.67119	3.56618	3.35889	4.72601	5.93294	5.9827	15.4427	14.7417
NR_102717/Rad51d	4.23e-15	0.0401525	0.0343811	0.0275084	0.118577	5.38e-31	8.47e-08	8.38e-08
NM_001277942/Rad51d	4.9e-16	0.0399618	0.0908325	0.0515748	0.0395978	0.0663336	0.0699736	0.0858451
NM_011235/Rad51d	1.12919	0.960149	0.69694	1.00232	0.680055	0.748952	4.90539	5.01531
NM_001277938/Rad51d	0.0464849	7.99e-07	0.0306644	0.157085	2.15e-08	0.0489352	0.0823815	0.0325012
NR_102720/Rad51d	3.25e-10	1.51e-07	0.00383658	3.9e-05	4.23e-09	7.97e-07	0.000299849	6.96e-05
NM_001277941/Rad51d	1.44e-07	1.65e-05	3.45e-11	0.0586706	0.0691484	0.0852458	0.368717	0.224225
NM_001166381/Rad52	5.81458	5.57411	2.68624	4.42461	3.01782	4.6396	2.32397	2.83401
NM_001166383/Rad52	2.64781	1.8586	3.56688	3.10033	2.61711	1.23654	0.551496	1.08454
NM_011236/Rad52	0.190558	0.179134	1.04481	1.22e-05	0.176481	8.19e-06	0.35757	0.338
NM_001166382/Rad52	8.78e-06	0.289785	0.169381	5.07e-08	0.0953439	8.04e-07	1.27e-05	4.91e-06
NM_001256145/Rad54b	2.03648	1.50875	1.53805	1.83222	1.13421	0.878683	4.54229	2.66466
NM_001039556/Rad54b	11.1034	10.8349	11.8737	10.3964	9.05386	16.2572	11.4165	10.1466
NM_009015/Rad54l	5.87752	4.72879	5.41679	5.02308	4.26547	8.01227	6.66772	5.29167
NM_001122959/Rad54l	5.60913	5.56694	2.9748	6.3007	3.64367	5.44032	0.621226	1.1085
NM_001122958/Rad54l	16.7518	14.2196	9.51174	11.2804	10.2689	9.35315	5.26616	5.39137
NM_011237/Rad9a	14.8071	17.0291	15.4554	17.9382	16.3149	15.8298	12.6727	14.8635
NM_144912/Rad9b	3.15486	3.31665	7.58939	7.25397	7.09088	7.46097	4.00461	3.47157
NM_001243748/Rassf1	1.98786	1.22444	1.7718	1.34641	1.38653	1.89568	5.34165	5.2752
NM_019713/Rassf1	6.93048	8.25584	4.18086	6.95418	5.35832	7.0294	22.4916	18.2451
NM_172517/Rbbp5	25.8598	23.0668	20.3347	22.5665	21.249	23.9103	14.5978	14.1919
NM_011247/Rbbp6	19.4464	17.9405	25.0138	18.6519	19.2643	16.1922	11.9754	16.1696
NM_175023/Rbbp6	1.55069	1.24984	0.549086	0.631933	0.726236	1.42992	1.62798	1.45575
NM_001081223/Rbbp8	9.82115	9.06572	9.6446	8.62077	8.19268	11.4887	4.46989	6.26092
NM_001252495/Rbbp8	1.18e-05	3.69e-05	8.98e-06	8.06e-06	7.9e-06	1.19e-05	1.14972	0.000141933
NR_045527/Rbbp8	1.97e-15	0.229115	0.191401	0.161371	0.111402	0.0216192	0.336609	0.0783577
NR_045526/Rbbp8	0.0788031	0.0555008	0.442495	0.154745	0.174048	4.12e-09	0.0510961	2.2e-18
NM_001081425/Rbm24	0.0150174	0.0458644	0	0.0816788	0.0717855	0.163629	0.591157	0.794881
NM_019547/Rbm38	45.8698	54.9182	66.2098	54.5672	60.2235	37.2401	17.4434	21.8311
NM_019712/Rbx1	66.4873	84.5801	28.8446	50.8777	40.3474	50.4477	70.7556	60.6852
NM_020002/Rec8	5.34592	5.4105	2.0323	2.81965	2.60865	4.95631	0.452179	0.39396
NM_023042/Recql	6.75775	8.04431	5.82909	7.36974	5.00154	5.3084	7.23129	6.115
NM_001204906/Recql	0.141849	0.355135	0.186208	0.213409	0.301177	0.51082	0.251926	0.144131
NM_001204907/Recql	3.88963	2.43316	2.39627	2.85987	2.30157	2.29727	0.224725	4.92e-05
NM_058214/Recql4	9.08477	8.37171	11.0768	13.8198	13.4376	10.5472	3.09627	3.56485
NM_130454/Recql5	7.66298	6.38227	7.28525	8.91133	7.71044	6.95967	4.48778	4.92575
NM_019570/Rev1	15.4546	15.9697	7.72432	6.8499	5.73365	7.73316	13.6822	12.8565
NM_011264/Rev3l	6.55997	4.96383	8.243	6.65369	8.16717	10.174	4.0509	4.19023
NM_207234/Rexo4	24.0202	27.0458	24.8104	27.2935	25.1742	30.0458	21.0712	20.9988
NM_011258/Rfc1	44.4997	38.4688	34.235	36.0771	33.3644	39.6934	32.7786	32.2606
NM_020022/Rfc2	74.0481	74.5016	71.5716	85.1391	70.7689	85.8694	49.7041	51.7828
NM_027009/Rfc3	40.2484	39.9392	52.6012	53.6723	50.9726	47.7823	48.787	54.2928
NM_145480/Rfc4	50.8209	55.8955	38.1849	55.4476	34.4629	65.216	78.188	57.8889
NM_028128/Rfc5	121.465	117.461	103.727	117.008	122.142	98.238	60.8539	62.8414
NM_146218/Rfwd3	77.076	72.6072	33.7352	36.5635	36.0314	46.4123	24.241	20.6857
NR_027360/Rhno1	6.64215	4.93407	5.24617	4.6336	6.40886	4.25789	5.57911	8.24339
NR_027359/Rhno1	15.7302	20.0575	15.5126	16.0403	15.2367	12.4759	17.673	20.0676
NM_175238/Rif1	48.3358	37.3435	57.897	46.4276	51.2295	54.1816	16.7414	15.8955
NM_177323/Rint1	5.49514	4.31346	4.42021	5.16442	5.20174	5.93107	2.74164	2.5352
NM_001168248/Rmi1	0.190016	4.22e-14	1.74e-05	1.34e-08	0.233588	0.0445897	4.61e-07	3.17e-05
NR_031761/Rmi1	1.04614	1.02851	2.61681	1.97614	1.68796	1.56352	1.43268	1.13946
NM_028904/Rmi1	12.4154	12.3119	15.8088	15.2595	15.9325	19.5332	6.18968	7.06146
NM_001162932/Rmi2	2.99205	3.3273	3.60844	4.21642	3.08486	2.86698	3.54691	3.35147
NM_027187/Rnaseh2a	37.6287	42.651	24.9121	32.2617	25.1579	27.8698	31.718	28.3169
NM_026001/Rnaseh2b	35.7875	40.5257	32.5688	39.9392	34.9787	37.8413	21.8659	20.8793
NM_033604/Rnf111	8.58127	8.9838	14.2822	11.9287	14.261	11.2664	5.22987	5.00279
NM_001303005/Rnf138	0.0708552	1.71e-05	0.11073	0.2756	0.0711151	4.26e-06	5.39e-06	8.59e-06
NM_207623/Rnf138	14.7984	12.839	43.6994	40.2818	43.4296	41.1791	11.4141	7.55818
NM_019706/Rnf138	8.63832	8.61496	11.7619	10.7587	14.2069	11.7704	11.0496	8.78958
NM_001303011/Rnf138	0.653327	2.48456	4.04033	4.12103	4.48164	4.01349	2.0798	2.21406
NM_028842/Rnf138rt1	0	0	0	0	0	0.0439182	0	0
NM_027355/Rnf168	15.0341	13.8643	13.784	13.1514	14.168	12.976	9.63848	8.13798
NM_175388/Rnf169	7.75845	7.03883	5.88021	6.51019	6.34025	6.91646	4.7792	4.45484
NM_021419/Rnf8	20.029	23.9699	16.3063	19.6606	16.2543	15.4557	12.6278	12.3154
NM_001164223/Rpa1	1.17741	0.848509	0.0988833	0.407662	0.10855	0.398172	0.399572	0.211597
NM_026653/Rpa1	145.805	137.1	168.988	212.447	176.74	183.491	77.8619	67.453
NM_011284/Rpa2	97.9478	103.414	58.8273	86.9439	70.0097	78.3173	40.65	33.503
NM_026632/Rpa3	90.0458	110.217	70.8519	106.695	72.7089	106.195	126.573	95.2456
NM_001252415/Rpain	0.218018	2.6e-06	0.166527	1.5e-06	8.46e-07	0.142906	0.823309	0.0593438
NM_027186/Rpain	9.22245	9.40949	4.50106	6.37766	6.47244	7.79762	8.7199	8.59959
NM_001252414/Rpain	4.75e-06	0.210984	1.43214	1.13584	1.47658	1.79175	0.713848	1.03245
NM_001252413/Rpain	0.227754	9.02e-06	0.0868609	0.327219	2.67e-07	0.385812	0.151993	1.06e-06
NM_009080/Rpl26	692.96	875.065	427.235	759.489	589.601	873.121	490.287	336.884
NM_026467/Rps27l	880.437	870.758	364.479	661.222	488.924	557.931	1020.2	903.979
NM_012052/Rps3	856.613	1017.81	365.962	811.067	605.603	848.134	952.666	713.416
NM_025949/Rps6ka6	17.2206	17.0128	8.43136	7.76523	7.04147	9.92648	17.0714	14.8635
NM_009103/Rrm1	76.82	72.4984	82.8527	72.3752	65.3781	67.1383	74.5993	80.5851
NM_199476/Rrm2b	1.6833	1.64719	1.67221	1.42277	1.40278	2.73808	4.43819	4.06477
NM_001166665/Rtel1	9.64277	8.71431	8.11385	8.41297	8.76925	8.65641	0.705497	1.17898
NM_001166666/Rtel1	2.58603	1.76261	2.4381	3.70197	2.72813	2.22459	0.442193	0.199092
NM_001001882/Rtel1	3.25312	4.48013	5.74675	5.28108	4.79314	5.02727	1.84422	2.26412
NR_030710/Rtel1	0.716105	1.21343	0.990391	2.45317	0.528864	1.28419	0.166101	0.426915
NM_001166667/Rtel1	6.50233	4.91605	3.48104	3.13214	4.20448	5.40727	0.723489	0.0208328
NM_001166668/Rtel1	0.730585	0.406737	0.461387	0.212909	0.47454	2.02e-05	1.55e-06	1.44e-42
NM_019685/Ruvbl1	132.718	133.905	93.4682	112.914	89.1138	98.4264	61.4248	63.6103
NM_011304/Ruvbl2	205.103	219.283	197.906	231.408	188.185	173.691	160.987	156.597
NM_018851/Samhd1	14.6747	13.0042	18.0901	20.0498	20.4082	17.8555	14.8036	14.5356
NM_001139520/Samhd1	0.336066	0.816657	1.22921	1.06728	0.743215	0.921066	8.58518	8.09496
NM_145943/Sde2	34.8514	32.1175	30.8444	39.6699	37.0749	30.8286	21.564	18.5825
NR_027488/Senp2	0.846438	1.8817	3.05187	3.31775	1.5647	3.90822	1.4879	1.47825
NM_029457/Senp2	23.4867	20.0502	28.5733	25.4981	26.0073	22.4611	23.1019	22.1962
NM_144907/Sesn2	31.4958	27.9223	38.514	45.825	50.3068	24.9366	7.7741	7.8077
NM_178029/Setd1a	22.7171	21.4898	23.9576	21.5354	22.7034	16.8034	10.0444	12.1133
NM_001081340/Setd2	18.8939	15.5047	23.2349	18.6771	18.9241	18.035	9.94286	10.9979
NM_080793/Setd7	4.33657	4.20578	1.19604	1.13001	0.89607	1.67339	14.2779	13.2054
NM_178391/Setmar	1.52895	2.18849	2.80383	3.02218	2.38732	3.54924	0.950777	1.57319
NM_001276356/Setmar	0.107044	0.28271	0.479127	0.091474	0.108801	0.418716	0.385953	4.91e-06
NM_198033/Setx	29.3785	21.7075	21.433	20.6706	21.6857	23.0692	11.2752	9.77017
NM_018754/Sfn	34.1858	38.0711	63.0936	71.4624	69.0643	53.4986	115.293	134.465
NR_045010/Sfpq	57.5328	53.7878	117.36	62.431	104.387	22.9952	25.3735	51.6523
NM_023603/Sfpq	116.916	122.969	109.66	143.561	134.379	108.934	54.59	46.1597
NM_026377/Sfr1	116.752	119.912	164.424	149.328	174.111	152.885	143.43	181.751
NM_001161847/Sgk1	12.9389	10.1345	16.2292	18.4515	17.5044	19.0113	2.45e-09	2.03e-08
NM_001161845/Sgk1	0.570649	0.35242	0.510276	0.427773	0.908047	0.627157	3.18e-17	0.0436046
NM_001161849/Sgk1	2.48089	4.17297	3.55127	3.28304	3.18259	3.6778	4.47e-07	4.19e-07
NM_011361/Sgk1	73.36	67.72	69.6486	84.5465	96.0453	89.0863	3.70547	2.85551
NM_001161848/Sgk1	0.182369	2.03e-05	0.521765	0.44823	1.99385	2.12125	1.49e-05	3.23e-06
NM_001161850/Sgk1	0.127908	0.817303	0.565953	0.727118	0.666773	0.38041	5.27e-09	3.16e-08
NM_025858/Shisa5	7.68349	7.15415	12.3338	12.669	11.9132	13.7997	17.1759	18.9716
NM_001284332/Shisa5	2.245	2.30652	6.78253	5.57254	4.77708	5.59701	6.11931	6.95121
NM_026381/Shisa5	0.48628	1.37994	0.685882	0.719758	2.1502	1.26073	0.53175	1.04631
NM_001284354/Shprh	0.142018	0.182339	0.204616	0.0455459	0.0683846	0.220588	2.79e-06	1.25e-05
NM_172937/Shprh	0.0516534	9.81e-06	0.122051	0.118653	0.0972425	0.193763	0.385991	0.435722
NM_001077707/Shprh	6.78319	5.12682	5.32711	5.53185	5.48059	6.67952	5.6776	4.39805
NM_001159589/Sirt1	3.3545	1.85431	9.99358	9.26422	17.0843	9.94231	1.67434	0.000149963
NM_019812/Sirt1	27.0444	30.3693	64.9164	57.6746	51.4975	44.8261	3.92315	5.18418
NM_001167691/Sirt4	1.37e-05	6.65e-06	4.92e-06	0.0410435	0.165282	0.0451585	3.4e-06	5.28e-06
NM_133760/Sirt4	2.24967	2.79529	2.29055	2.48523	3.70196	4.37298	5.77004	5.62867
NM_181586/Sirt6	15.2427	15.8495	15.1849	19.1184	17.4106	13.5016	8.27451	9.23006
NM_001163430/Sirt6	2.92224	3.17265	3.40986	4.15485	3.77357	2.24131	1.37053	1.17445
NM_153056/Sirt7	7.71181	8.73595	4.45924	7.40979	7.28676	8.62899	3.06663	3.41761
NM_001271772/Skil	0.27598	2.15e-05	0.151136	0.0639394	2.89e-06	0.375265	0.190079	0.00013425
NM_001039090/Skil	8.68457	8.55793	7.30916	6.66005	4.39859	9.14942	14.4351	12.5597
NM_011386/Skil	6.45676	5.37678	3.02798	3.72761	3.05307	3.50054	10.6384	9.77205
NM_001167743/Slfn8	6.31e-07	0.0684048	1.92e-06	0.0613946	3.37e-07	0.103939	0	0.0177656
NM_181545/Slfn8	0.450539	0.14819	0.23931	8.52e-07	0.200199	0.154321	0	1.38e-06
NM_172796/Slfn9	6.66075	5.91617	5.2601	3.9644	3.73728	5.59255	0.0131404	0.0139115
NR_033446/Slx1b	1.05578	1.4017	0.307209	0.694818	0.421885	0.509744	1.5796	2.04031
NM_029420/Slx1b	4.87755	4.55076	1.68648	1.75728	1.6499	3.21858	2.66664	2.796
NM_177472/Slx4	7.38694	6.76666	8.54865	7.63076	7.84087	6.59672	2.45742	2.70268
NM_001253392/Smarcad1	0.842463	3.45889	5.16742	2.5962	1.63917	0.000930674	1.37725	0.435384
NM_007958/Smarcad1	31.4154	27.4322	40.8124	36.1672	40.3287	38.312	4.40494	6.04285
NM_018817/Smarcal1	6.28168	5.81524	5.17351	5.88789	7.04006	6.3815	4.8314	5.03161
NM_019710/Smc1a	43.4796	42.7302	41.6801	39.5273	37.4703	49.4333	48.3965	58.3014
NM_001301412/Smc2	32.435	27.7653	27.0875	27.0138	28.4099	33.8628	15.831	12.153
NM_008017/Smc2	7.3053	6.89844	19.0682	11.7391	12.2095	17.4018	9.69548	13.6107
NM_007790/Smc3	60.3719	57.5117	72.1078	59.1749	65.3845	82.6992	53.2171	62.0792
NM_133786/Smc4	54.7326	49.7996	113.265	70.248	81.5402	105.03	71.4909	80.4774
NM_153808/Smc5	9.02089	6.874	10.8479	9.51007	10.7836	15.5207	9.71358	11.5702
NM_001252684/Smc5	6.95833	7.85171	8.84885	8.12675	7.03048	12.1519	11.6041	9.72894
NM_001252685/Smc5	3.38e-05	8.16e-05	0.263508	4.73e-05	3.83e-05	5.92e-05	0.00136842	0.0158958
NM_025695/Smc6	18.502	17.6757	22.3626	16.2286	17.1782	20.0178	10.6741	13.3191
NM_028887/Smchd1	15.6946	12.2324	11.403	11.018	10.0803	14.0644	19.5086	18.98
NM_001031814/Smg1	12.0909	8.47944	9.73206	9.47371	8.65283	12.3797	7.01748	5.99788
NM_027885/Smug1	3.50506	3.12805	3.29904	5.02047	3.81528	4.50954	7.69087	6.42381
NM_026796/Smyd2	28.7035	32.2805	35.8513	41.3939	28.8059	31.3332	17.1584	16.3296
NM_011427/Snai1	0.641083	0.6398	2.67432	1.52008	3.52375	2.61016	0.471554	1.49588
NM_011415/Snai2	0.254939	0.128327	0.206601	0.101977	0.228376	0.219392	0.900287	0.663807
NM_025507/Snw1	63.7192	67.0478	56.6668	62.8502	58.0863	60.9927	64.9417	66.0134
NM_013671/Sod2	30.9892	33.1499	37.3269	43.0441	49.1738	35.8069	24.1531	25.4081
NM_009238/Sox4	14.6836	13.1257	8.32887	10.2827	6.33013	8.83399	16.9029	17.7229
NM_013673/Sp100	0.0235066	0.0237146	0	0.0187004	0.0571885	0.0805075	0	0.026585
NM_178387/Spata18	0.0528732	0	0.0214692	0	0	0.0228053	0	0
NM_001045531/Spata22	1.593	0.960942	0.22458	0.261682	0.300212	0.279964	0	0
NM_001142631/Spdya	0	7.12e-80	0	1.04e-59	0.119924	7.32e-75	8.37e-209	4.53e-146
NM_029254/Spdya	0.191687	0.19259	0.111429	0.198225	0.445538	0.473596	0.44002	0.52751
NM_146068/Spidr	12.0073	12.0475	14.83	14.9157	10.7805	18.9414	24.4641	22.4955
NM_176832/Spire1	4.26651	4.24736	4.48411	3.96368	3.64357	4.3787	31.8138	28.9964
NM_194355/Spire1	3.13748	2.80248	1.72665	1.78167	1.26798	1.27902	10.6882	13.1338
NM_172287/Spire2	12.0028	10.6777	8.06878	8.86579	7.19154	10.5368	3.92748	4.98214
NM_001083959/Spo11	0	0	0	0	3.03e-06	0	1.2e-06	1.44e-05
NM_001083960/Spo11	0	0	0	0	0.00288878	0	0.00495278	0.00520578
NM_001305434/Spo11	0	0	0	0	0.0249551	0	0.0673224	0.0329685
NM_012046/Spo11	0	0	0	0	1.03e-11	0	2.5e-13	2.74e-10
NM_033524/Spred1	16.5191	14.3418	14.0923	13.4767	12.602	11.9527	13.9062	12.2675
NM_001277256/Spred1	0.239619	0.173239	0.401275	0.222491	0.138282	0.444095	0.52056	0.228728
NM_033523/Spred2	32.7374	26.0152	51.1952	45.0306	45.4676	32.6631	13.7841	16.2039
NM_001111141/Sprtn	12.8144	11.369	7.57396	7.37478	8.58841	8.86376	4.65297	4.21566
NM_001136081/Ssrp1	51.4524	55.0772	46.6426	50.6238	42.7041	36.6467	39.3305	41.2727
NM_182990/Ssrp1	124.037	126.098	71.98	82.252	88.0277	83.9385	94.507	95.008
NM_001085409/Steap3	0.0862873	6.55e-06	4.57e-06	0.198037	0.064438	3.4e-06	0.0492637	6.4e-06
NM_133186/Steap3	6.47112	6.1249	5.42004	5.39131	3.63141	6.16398	5.06104	5.47686
NM_001301854/Stk11	1.63103	2.05274	2.53521	2.83733	2.67132	0.905148	8.42e-09	0.562387
NM_001301853/Stk11	9.91707	5.53493	21.7893	12.7087	19.4529	7.38888	5.95831	5.97028
NM_011492/Stk11	25.7321	27.9604	13.1557	27.0164	16.8109	23.6745	40.944	43.6303
NR_126043/Stk11	3.09272	3.63472	1.70182	4.18843	2.3437	3.89187	1.81938	0.805177
NM_054103/Stk33	0	0.105678	0.0335164	0.0494973	0.0168496	0.195472	0.0668992	0
NM_019719/Stub1	63.3047	66.2299	66.2935	79.3148	76.6692	66.0935	57.027	66.2418
NM_011505/Stxbp4	2.48079	2.00619	1.277	1.51884	1.31621	1.97865	3.29207	3.15663
NM_033618/Supt16	87.0006	80.7871	130.388	119.644	117.703	135.038	77.2878	77.133
NM_178682/Susd6	7.94607	7.79457	7.08617	9.51774	9.30287	7.90553	13.6298	13.7698
NM_001242419/Susd6	3.86751	3.06011	2.7654	2.6933	2.93086	1.45568	0.566972	0.49564
NM_001290716/Suv39h1	1.96942	2.25836	2.10613	3.02653	2.34872	3.41168	2.90632	3.81294
NM_011514/Suv39h1	8.65901	8.05694	5.26163	6.00755	6.04754	6.30683	12.027	11.0331
NM_001290552/Swi5	2.81987	3.14817	4.19619	2.19076	3.10211	3.61539	9.96517	6.26808
NR_110965/Swi5	7.49992	8.34451	3.13406	8.36547	8.56052	13.7165	2.17108	2.50549
NM_175190/Swi5	319.098	337.639	249.662	273.732	218.394	246.287	412.563	548.935
NM_025870/Swsap1	9.01339	9.5856	7.64682	9.87683	10.4963	8.81054	7.30516	6.83297
NM_011516/Sycp1	2.24107	1.64159	29.4536	15.0313	10.7905	14.1812	0.655317	0.504517
NM_011517/Sycp3	4.95568	3.98363	22.2083	20.2214	15.5337	28.9027	1.01994	0.837944
NM_026780/Syf2	43.7201	47.9557	36.7502	41.2899	41.7132	41.5419	62.2715	61.7195
NM_001164071/Tank	0.420062	0.443139	0.62578	0.4037	0.310346	0.095651	0.664101	0.93672
NM_001164072/Tank	2.56663	3.11214	2.79479	2.59601	2.857	4.17653	8.05542	9.98719
NM_011529/Tank	0.189938	1.56e-05	3.74e-05	0.118739	3.49e-05	1.89e-05	0.960621	0.409992
NM_144825/Taok1	8.01328	6.41018	12.1288	10.7436	11.9215	11.3874	6.42555	5.98383
NM_001163774/Taok2	9.27181	8.12739	4.39144	6.66778	4.89356	5.05503	9.44398	9.23941
NM_001163775/Taok2	9.19874	9.37679	5.69077	6.64361	6.75775	7.43342	4.03592	4.99352
NM_001081308/Taok3	9.6e-10	1.56e-08	0.308644	1.04e-05	0.0491099	9.02e-06	1.74e-05	7.08e-05
NM_001199685/Taok3	1.55525	1.36791	5.92139	4.66113	5.64204	5.41096	8.95855	10.9641
NM_183306/Taok3	9.86e-06	1.77e-05	0.000152026	0.228149	0.233641	0.459518	5.06e-05	3.77e-05
NM_172552/Tdg	23.6118	21.8383	26.3193	22.6768	28.0586	24.9569	28.06	28.5801
NM_011561/Tdg	2.31997	0.216056	0.621719	0.304264	0.319344	0.328744	2.71e-05	0.485284
NM_028354/Tdp1	26.4561	25.7249	28.0901	30.3609	25.6012	21.6198	26.6254	31.0103
NM_019551/Tdp2	42.9819	41.1284	36.5595	37.477	35.8465	37.5522	47.2333	44.7406
NM_001083118/Terf2	12.4621	11.2677	6.57182	5.22623	6.75619	5.05205	2.46059	3.21164
NM_001286200/Terf2	1.23758	0.102791	0.0530691	0.0339785	0.0659962	0.328791	0.199678	0.0729026
NR_104410/Terf2	0.18095	0.369823	0.0358784	4.39e-07	0.166278	0.200222	0.0689965	0.178042
NM_009353/Terf2	8.19046	8.57344	5.23249	5.83454	5.87234	5.87771	5.27859	6.60557
NM_020584/Terf2ip	9.50046	9.4311	8.33603	7.75981	8.55802	8.25196	8.78103	8.78609
NM_025687/Tex12	1.15715	0.700126	5.26475	3.61098	4.41201	2.69327	0	0
NM_031374/Tex15	2.63708	2.05675	4.05691	2.7679	2.47297	4.06357	0.0115324	0.0183209
NR_104459/Tex264	1.95e-05	0.373321	7.26e-06	2.48e-06	2.61e-06	0.0426093	2.24e-05	1.22e-05
NM_001081654/Tex264	9.85843	11.6766	9.8773	10.7442	9.26668	9.62142	5.78617	6.68354
NM_011573/Tex264	1.65846	1.48791	0.763207	0.851245	1.24645	1.04681	1.50158	0.865363
NM_001286498/Tex264	7.2961	5.97305	4.96951	5.44795	6.03294	3.72054	1.68437	1.71588
NM_031182/Tfap4	15.099	13.4266	9.62962	10.3618	7.31265	5.48232	9.03806	10.7609
NM_023524/Tfpt	8.84069	9.33502	9.99607	13.0817	11.3915	9.90853	8.42094	10.4661
NM_001290381/Tfpt	9.31097	9.75533	4.52577	5.3073	6.99488	4.88601	2.46744	1.65835
NM_153552/Thoc1	17.4329	17.7597	17.8937	15.824	15.9991	17.4418	8.26761	8.89196
NM_172438/Thoc5	33.1314	34.6204	44.9142	46.0911	42.7556	38.1598	18.9412	20.8072
NM_029835/Ticrr	16.249	13.7358	22.0232	19.268	21.9039	17.778	6.5351	7.40193
NM_177003/Tigar	19.1694	20.5849	11.6317	17.1276	15.6075	15.9693	5.5601	5.31082
NM_001164081/Timeless	16.2834	13.6081	11.6778	18.2249	15.1962	11.8829	3.10977	3.99377
NM_001164080/Timeless	9.24255	11.6242	10.3472	8.21565	10.3632	9.21163	5.13804	5.97519
NM_001136082/Timeless	6.26181	3.96532	6.92444	7.58904	6.28548	9.10415	4.97313	4.2718
NM_011589/Timeless	0.313391	3.27e-05	8.27e-05	0.000138595	7.83e-05	0.000150734	0.000779837	0.00789495
NM_025372/Tipin	146.026	154.313	140.969	137.691	125.445	154.206	128.647	119.832
NM_145513/Tiprl	12.1497	12.5025	10.2825	11.9692	11.0892	14.0625	21.4207	19.2241
NM_172664/Tlk1	23.7987	22.9504	25.8993	22.1801	24.453	19.1019	25.1368	26.6925
NM_001294331/Tlk2	3.47373	2.37906	4.62493	1.8194	3.78023	2.45875	0.146731	0.492775
NM_001294329/Tlk2	1.35724	1.68043	1.97586	0.99875	0.614303	0.622687	0.628961	3.18e-05
NM_001294334/Tlk2	6.11937	3.09973	9.49219	3.69904	6.99906	5.84988	9.6063	10.706
NM_001294330/Tlk2	1.3842	3.87517	2.92016	2.88179	3.92426	2.68772	3.79514	3.73989
NM_001112705/Tlk2	7.63587	7.83363	4.75666	9.11981	6.23303	8.32649	7.48471	8.62268
NM_134142/Tmem109	11.9063	12.2124	8.76282	9.55927	14.4412	9.00879	6.87643	6.577
NM_001293797/Tmem161a	1.90194	3.98205	1.33849	2.34813	2.30643	2.61787	2.641	1.67774
NR_122028/Tmem161a	1.64e-05	0.738401	0.0758702	6.02e-06	0.154433	0.502339	0.154441	1.41e-07
NM_145597/Tmem161a	8.77227	9.05955	3.91385	6.26052	5.0176	7.24398	10.3012	9.91424
NM_013693/Tnf	0	0	0.0528143	0	0.000159594	0.000209413	0.205128	0.000271804
NM_001278601/Tnf	0	0	0	0	0.0549124	0.0289839	0.0733198	0.339918
NM_011609/Tnfrsf1a	2.09542	2.30389	4.69227	5.03896	6.96957	4.93941	9.63916	11.4233
NM_011610/Tnfrsf1b	2.98018	2.88549	5.67293	5.97385	7.40427	5.59218	1.07396	0.826053
NM_001081260/Tnks1bp1	6.69603	5.9625	4.81894	6.28489	6.58201	6.31793	8.42692	8.93267
NM_009407/Tnp1	0	0	0	0	0	0	0	0
NM_183091/Tonsl	10.049	10.2945	14.555	15.0755	15.4253	12.1242	5.3824	6.40778
NM_011623/Top2a	161.148	146.44	179.65	179.732	154.172	202.782	175.209	170.217
NM_009410/Top3a	9.59992	8.06151	6.89981	8.0552	8.38334	7.79929	4.10207	4.35709
NM_176979/Topbp1	46.7806	38.657	43.7534	46.7605	47.1346	55.2282	44.7522	43.1025
NM_134097/Topors	39.3948	36.395	43.1172	40.3124	38.5137	31.7675	14.274	13.9245
NM_009429/Tpt1	2064.21	2197.19	2310.63	2660.04	2865.97	2606.71	4244.08	4197.67
NM_009424/Traf6	2.84017	1.85986	1.97122	1.64261	1.65644	2.74516	3.76268	3.08701
NM_001303273/Traf6	2.09479	2.35776	2.41513	2.41198	2.59569	2.10638	1.93268	2.24483
NM_011634/Traip	16.3527	17.0438	15.9503	18.5611	18.2857	16.143	10.7946	13.2184
NM_011637/Trex1	0.244948	1.4038	1.02971	0.786179	0.45143	0.374132	0.00243834	0.00373808
NM_001012236/Trex1	4.75879	3.67463	2.27966	4.07897	4.58864	5.2414	2.57066	2.84292
NM_011907/Trex2	0	0.115814	0.0522879	0	0.0523152	0.0561805	0	0
NM_026933/Triap1	29.8463	29.2965	17.3667	33.1363	21.8643	28.9512	26.4184	20.5457
NM_011588/Trim28	479.197	475.186	547.554	667.05	605.782	398.072	136.596	133.027
NM_001161782/Trim32	3.12927	2.3758	2.61659	3.30473	2.57214	3.14935	5.83006	4.69206
NM_053084/Trim32	3.09005	3.4754	3.15049	4.58283	4.13633	4.46846	3.58063	3.18462
NM_024468/Trim39	0.786901	2.28696	0.264465	0.0854199	0.120464	1.86e-05	8.21e-05	0.351664
NM_178281/Trim39	6.44961	5.29133	4.73636	5.00381	4.06419	5.93493	6.52643	5.62639
NM_133975/Trip12	81.0046	67.8435	79.6955	80.6053	77.2228	70.7536	22.8089	21.5681
NM_027182/Trip13	36.2221	39.1293	34.7187	36.463	35.4597	26.9306	21.4108	20.972
NM_001127233/Trp53	24.0731	21.7464	42.3249	36.152	41.3717	19.7741	6.38278	10.4114
NM_011640/Trp53	187.667	184.018	284.968	295.315	329.992	200.517	50.3581	57.7129
NM_001290830/Trp53bp1	0.990089	1.57081	1.16178	0.822909	0.462779	0.419577	0.18748	0.0863831
NM_013735/Trp53bp1	8.21913	6.98318	7.43224	7.29086	8.17865	8.29962	9.83448	10.6592
NM_001127264/Trp63	0	0	0.000132274	0	0	0.000125463	0.000110549	8.41e-19
NM_011641/Trp63	0	0	6.23e-05	0	0	6.84e-05	4.33e-05	8.31e-05
NM_001127259/Trp63	0	0	1.06e-21	0	0	2.2e-18	4.9e-26	0.000162634
NM_001127265/Trp63	0	0	0.0251748	0	0	0	0.0437578	0.122008
NM_001127263/Trp63	0	0	5.71e-18	0	0	0	0.00175828	1.98e-25
NM_001127262/Trp63	0	0	0.0239102	0	0	0.00829642	0.0718576	0.0618146
NM_001127260/Trp63	0	0	1.82e-19	0	0	1.38e-16	3.08e-23	0.0495013
NM_001127261/Trp63	0	0	3.35e-52	0	0	0	1.66e-64	0.0986521
NM_011642/Trp73	2.25e-05	7.66e-10	1.8e-08	0.208008	0.07443	7.76e-11	8.6e-13	6.25e-06
NM_001126331/Trp73	1.65e-10	0.0728469	8.68e-06	1.85e-06	1.19e-05	2.59e-05	0.000403839	7.21e-10
NM_001126330/Trp73	0.771108	0.468152	0.510932	0.353863	0.489571	0.41725	0.786251	0.932851
NM_001109897/Trpc2	4.03e-23	1.32e-39	1.79e-09	1.01e-39	0.000734445	9.56e-76	0.0461045	3.23e-21
NM_001081362/Trrap	12.0738	9.80414	15.8658	15.7013	16.2518	11.3629	6.53229	7.06951
NM_001080949/Ttc5	27.178	31.7805	21.3869	30.3967	24.8538	30.5781	32.7053	26.6369
NM_177625/Ttc5	3.24846	2.56064	2.75186	2.16542	2.57248	3.4266	4.86302	4.96609
NM_011658/Twist1	0.946785	1.20694	0.860406	1.25292	1.70077	1.31644	5.89285	6.19446
NM_028283/Uaca	13.8453	14.8264	9.10708	8.34969	8.79264	9.03471	17.5024	20.4132
NM_009457/Uba1	33.4107	26.752	34.1447	36.3718	37.47	26.5789	23.6495	28.5821
NM_001276316/Uba1	1.09169	0.686956	0.435027	0.356788	0.862687	0.201607	0.516604	0.709915
NM_001276317/Uba1	0.309761	0.210976	0.0516152	0.0173793	0.100353	0.0935825	2.2e-05	0.549598
NM_001136085/Uba1	95.8301	100.608	106.241	122.667	108.795	95.6652	98.5599	99.8638
NM_011667/Uba1y	0	0	0	0	0	0	0	0
NM_172712/Uba6	10.8178	8.88434	19.2998	15.5327	17.1043	19.5492	13.3762	11.7549
NM_023738/Uba7	0	0.0156108	0	0	0.0122291	0.0257345	0.0979375	0.034556
NM_019668/Ube2a	30.8782	32.7278	18.5044	19.146	20.0851	17.6771	24.0996	22.3635
NM_009458/Ube2b	28.4472	27.4557	26.3926	27.9328	32.2461	33.1191	60.9071	50.5693
NM_025356/Ube2d3	151.131	149.6	235.153	170.564	188.021	175.315	130.966	134.893
NM_144839/Ube2e2	3.21869	3.78871	3.10193	2.35111	2.06308	2.48244	21.0976	24.8701
NM_080560/Ube2n	60.4207	67.5007	60.5982	56.2697	53.627	49.5596	48.293	54.0526
NM_001278115/Ube2t	22.5503	28.879	18.9365	24.0713	17.9142	29.1443	52.45	44.8415
NM_026024/Ube2t	9.50967	9.23649	6.88041	7.13764	5.90096	10.0189	23.1229	21.798
NM_023230/Ube2v1	114.402	121.037	142.509	134.636	135.884	96.4507	115.641	118.501
NM_001159351/Ube2v2	1.93622	2.28481	0.769896	0.845923	0.748041	1.41666	3.5696	3.1332
NM_023585/Ube2v2	10.9407	12.0967	17.4334	13.059	12.9378	17.5651	11.5575	10.153
NM_001271017/Ube2w	0.935534	1.20012	0.871355	1.19035	0.99909	1.66877	4.32353	2.36466
NM_025773/Ube2w	4.7357	4.98693	5.03032	5.0656	5.29419	5.61421	8.10806	8.41666
NR_073122/Ube2w	0.0849296	0.081129	0.568664	0.146473	0.757068	0.516869	2.49e-06	2.57e-06
NM_001271016/Ube2w	0.0607847	5.93e-16	6.31e-17	0.0359799	1.49e-25	0.068533	0.342559	9.23e-40
NM_033526/Ubqln4	77.308	74.7192	86.1035	84.4738	94.5639	70.8841	28.4244	30.701
NM_001112721/Ubr5	31.4018	28.9468	30.1529	30.4534	25.4788	25.2896	16.9841	15.4994
NM_001081359/Ubr5	34.6644	25.3118	27.3169	23.2582	32.5314	21.5965	14.1822	18.2306
NM_019562/Uchl5	22.8092	28.048	24.4856	22.7089	20.8373	24.4716	24.3751	26.764
NM_001159866/Uchl5	23.001	19.995	20.5271	15.5186	19.1834	23.7851	29.904	30.7434
NM_026194/Ufl1	6.74286	7.22945	8.37858	7.47765	8.17098	11.3789	11.2459	12.6119
NM_010931/Uhrf1	94.0677	82.5624	122.432	151.58	131.455	90.3283	32.0049	32.3936
NM_001111080/Uhrf1	3.08182	3.44144	3.20961	2.95327	2.29417	4.33618	4.77626	4.54879
NM_001111078/Uhrf1	21.6261	24.724	21.9101	22.8188	19.3905	23.6469	24.3759	26.8951
NM_001111079/Uhrf1	16.2504	13.611	21.9106	24.8974	19.9454	19.696	6.88065	6.02222
NR_121592/Uimc1	0.230517	3.28e-05	9.85e-06	0.370767	0.0738281	0.383641	2.6e-05	0.237266
NM_001293660/Uimc1	2.94314	3.98142	0.983801	0.930763	1.9652	1.75768	0.906037	1.81704
NM_011307/Uimc1	14.5501	15.8204	8.08241	8.26969	7.29432	11.0484	10.4252	10.0779
NM_001040691/Ung	23.3961	26.4964	28.6988	37.0054	35.089	25.365	8.05974	6.06164
NM_011677/Ung	27.6459	22.253	17.0685	21.9107	19.6736	25.6134	10.6317	10.3104
NM_030680/Upf1	41.3428	37.2923	30.2345	34.0971	32.0995	23.2167	18.4396	17.6269
NM_001122829/Upf1	8.29179	6.22617	4.76122	3.85384	4.88929	3.48697	3.82355	6.3438
NM_001301414/Usp1	36.2655	27.5445	40.1623	33.779	33.9445	35.235	15.4503	16.9322
NM_146144/Usp1	14.8072	22.255	38.3063	28.2348	29.4072	26.4872	9.13393	8.72767
NM_009462/Usp10	82.2415	68.8652	81.1486	77.0373	76.4998	51.1743	36.4119	42.8776
NM_024258/Usp16	16.5135	15.1463	15.2822	13.402	12.6946	15.0566	9.18524	10.7224
NM_175482/Usp28	29.5537	25.7902	29.6159	31.8706	22.7316	32.2591	30.3754	27.49
NM_144937/Usp3	2.81512	3.08681	2.92934	2.68159	2.79477	3.49723	10.638	12.1777
NM_001302122/Usp3	0.204252	3.46e-07	0.175866	0.0546445	0.258825	0.0714928	0.21314	0.116491
NM_001302116/Usp3	0.11569	0.0670669	0.382308	0.235411	0.318526	0.107971	0.105444	1.73e-06
NM_152825/Usp45	3.9743	3.03331	8.12581	6.41837	6.86716	11.5138	7.79862	7.54013
NM_001290425/Usp45	4.61326	4.59165	3.72956	4.48946	5.85201	3.40631	1.16682	0.575508
NM_133758/Usp47	13.4878	12.0455	10.7492	10.1594	9.90003	12.7482	23.0684	22.8831
NM_177249/Usp47	0.267522	0.911592	5.2e-05	1.97e-05	0.307844	0.149813	1.31762	1.84367
NM_001137547/Usp51	1.16725	1.04288	0.722715	0.391701	0.381425	0.958411	0.767373	0.659708
NM_001003918/Usp7	79.4456	77.1846	85.8192	82.1068	94.7846	81.2078	31.8353	33.4693
NM_178635/Uvrag	7.33719	5.3656	12.2688	12.1622	9.92981	9.70467	9.39484	8.7632
NM_001081101/Uvssa	0.565586	0.368107	0.401097	0.388629	0.570447	0.567937	1.37733	1.7828
NM_020505/Vav3	0.287598	0.0698609	1.94e-07	0.0843014	0.155557	0.171048	1.15722	0.808053
NM_146139/Vav3	0.135746	0.0614157	0.127909	0.00360717	2.84e-07	7.52e-06	1.42e-05	0.154412
NM_009503/Vcp	217.097	206.383	193.817	219.818	214.496	190.234	166.809	159.871
NM_173443/Vcpip1	4.26591	3.67882	5.88572	5.62619	6.03443	5.9168	3.62206	3.19689
NM_009336/Vps72	37.5188	39.0142	53.7745	54.6331	56.7759	45.7558	37.7647	52.0299
NM_001146298/Wac	1.5243	1.27232	1.92332	1.15351	2.03412	1.46814	0.509341	0.179128
NM_001282093/Wac	8.858	5.19816	11.1896	9.0405	9.20703	9.62146	6.46573	7.98519
NM_153085/Wac	4.87992	9.10541	13.1996	8.63295	10.8534	7.46828	4.93689	6.0413
NM_009515/Was	0.632643	0.90747	1.45541	2.46411	2.84644	2.0669	0	0
NM_172598/Wdhd1	26.4257	23.211	22.1511	23.7106	18.7298	23.7232	15.6212	15.6193
NM_021322/Wdr4	11.9588	12.5358	5.03415	10.2139	8.12403	8.78188	3.56639	2.49418
NM_026236/Wdr48	17.9247	16.0596	19.2502	18.5253	19.4678	19.3099	19.6541	20.7653
NM_001290987/Wdr76	6.67e-06	3.4e-05	1.01e-05	0.0348684	3.6e-06	9.09e-06	5.2e-06	3.48e-08
NM_001290986/Wdr76	1.62382	1.04115	0.5034	0.53277	1.246	0.610866	0.529654	0.25431
NM_030234/Wdr76	13.9404	13.612	11.9779	13.903	14.1341	15.0318	10.7524	9.56937
NM_021279/Wnt1	0	0	0	0	0	0.0179753	0	0
NM_144824/Wrap53	18.0723	16.2663	18.459	24.3886	22.585	20.1795	7.6909	7.57862
NM_011721/Wrn	2.88458	2.3892	1.74265	1.74271	1.76073	2.53591	3.48253	2.78464
NM_001122822/Wrn	0.807772	0.78221	0.537749	0.45658	0.0430751	0.181434	1.88469	2.35222
NM_030215/Wrnip1	21.4554	20.3146	14.6036	20.8937	19.2373	17.991	18.6257	16.1873
NM_026156/Xab2	57.6115	58.425	48.3938	52.1984	46.7135	41.6317	28.7486	29.1443
NM_011728/Xpa	6.1029	6.71308	5.30872	4.79361	6.57671	6.15036	18.256	20.019
NM_009531/Xpc	7.04546	5.93493	6.24348	7.46664	6.38778	8.2123	8.09118	8.83284
NM_009532/Xrcc1	39.0125	38.7149	29.9014	31.442	25.8733	28.8704	30.3017	36.1473
NM_020570/Xrcc2	13.2106	11.746	6.16724	8.71059	7.02176	7.33684	6.12292	5.6831
NM_028875/Xrcc3	5.21683	5.57131	4.94246	5.41852	4.67982	6.3622	6.94288	6.62505
NM_028012/Xrcc4	7.71971	7.24526	6.61881	8.65635	5.25729	10.973	11.2214	11.7068
NM_009533/Xrcc5	65.1109	62.4241	63.6725	76.5721	61.7523	75.9823	20.7837	19.9135
NM_010247/Xrcc6	47.8976	53.5242	42.4384	48.0674	38.5772	51.2303	46.04	48.6827
NM_011917/Xrn2	57.5949	48.8997	66.8723	57.3454	64.9175	62.3079	49.7208	54.2939
NM_009534/Yap1	23.486	22.8734	26.5532	27.3439	28.6099	22.4904	26.7857	20.4147
NM_001171147/Yap1	16.0831	15.0848	14.3802	17.083	16.1138	15.0356	11.3392	9.58262
NM_026570/Yeats4	76.185	75.8062	51.5339	61.3616	60.798	57.1935	57.9058	61.4341
NM_009537/Yy1	43.1556	40.7972	66.5654	67.3583	69.0169	54.7133	37.096	36.6652
NM_178744/Zbtb1	5.76359	5.26535	6.41976	5.89326	6.35747	6.11408	2.85163	2.53601
NM_175537/Zbtb38	4.44583	3.61746	5.07271	4.10142	6.03326	5.04559	0.542368	0.79608
NM_029348/Zbtb4	0.240665	0.181045	0.123035	0.182411	0.160632	0.399266	1.00039	0.86864
NM_198248/Zbtb40	2.60083	1.86276	2.30019	2.77642	2.74774	2.59152	1.08529	1.1781
NM_010731/Zbtb7a	4.8145	4.5072	8.43691	9.41798	10.3535	7.84518	2.03621	2.21468
NM_153159/Zc3h12a	8.73339	8.49405	12.6383	13.3088	10.8481	12.8562	3.84107	4.59816
NM_001005426/Zcwpw1	5.39928	5.35924	11.6161	12.2268	10.2195	12.7336	3.99214	4.53303
NM_023740/Zdhhc16	15.5709	18.2716	13.876	16.5066	17.4185	16.1717	6.28106	6.45114
NM_178679/Zfp365	5.91815	5.86812	6.00922	6.25156	7.30594	4.33098	6.67258	6.70205
NM_013866/Zfp385a	11.0449	10.2956	17.1606	13.9315	16.5953	9.77561	9.63851	13.7223
NM_025884/Zfp830	11.7981	11.2934	8.92817	10.6493	9.86391	10.4378	7.37328	7.32337
NM_001008550/Zfyve26	3.90364	3.19509	5.53834	5.55915	5.90562	4.62567	3.77935	3.73523
NM_009517/Zmat3	11.5693	10.8139	13.4501	14.0852	15.9372	12.3991	20.348	18.132
NM_172700/Zmpste24	16.747	14.2915	14.8963	16.5562	16.4291	18.6504	11.8668	10.4605
NM_027678/Zranb3	9.99861	8.69732	11.2719	10.6565	11.9242	13.2991	8.56256	8.64957
NM_001285945/Zranb3	0.135321	0.516477	0.305412	0.371937	0.13051	1.60503	9.05e-05	9.06e-05
NM_027198/Zswim7	32.2461	36.0462	14.6165	29.5361	21.3904	33.1766	18.5882	20.5616

## Sheet: sc
Stem cell maintanence gene expression of reprogrammed pluripotent stem cell (rPSC) samples
Transcript_id/Gene_id	ESC_R1	ESC_R2	klf4_rPSC_R1	klf4_rPSC_R2	Zfp998_rPSC_R1	Zfp998_rPSC_R2	EpiSC_R1	EpiSC_R2
NM_009598/Ace	0.101527	0.261711	0.576057	1.25099	0.132462	0.421765	0.11564	0.211627
NM_207624/Ace	1.5e-05	0.102575	0.879242	0.112244	0.730518	1.36119	0.365261	0.137145
NM_001281819/Ace	0.868897	0.3388	1.99028	1.89283	1.62471	1.75978	3.89e-06	0.19759
NM_007393/Actb	791.738	759.693	910.222	821.182	769.161	411.584	537.765	601.94
NM_019673/Actl6a	132.401	132.388	99.2649	118.423	114.274	105.387	60.995	62.6904
NM_031404/Actl6b	0.0347462	0	0.0287531	0	0	0.0612494	0	0
NM_007462/Apc	9.50863	7.59726	12.0634	9.08972	9.96525	10.1094	5.88481	6.20058
NM_001080819/Arid1a	37.9908	33.1772	57.0161	52.2245	52.5056	27.616	11.6657	12.968
NM_001081195/Arid4a	5.87523	5.09333	7.78382	6.70048	7.11079	7.02861	3.59102	4.27237
NM_198122/Arid4b	1.08574	2.39584	0.362428	1.68147	1.57587	1.71177	2.36397	1.26498
NM_194262/Arid4b	6.77985	4.89886	8.05127	4.75788	4.6469	7.18509	3.66862	4.75267
NM_008554/Ascl2	0.628641	1.18955	1.06377	1.13611	0.492929	0.696858	0.924467	1.24077
NM_009791/Aspm	11.0938	9.01411	11.2956	10.3456	9.36543	10.7288	10.3765	10.91
NM_015732/Axin2	6.79527	7.29923	0.943065	1.01743	1.01079	0.950908	1.23972	1.18756
NM_029850/Bcl7a	7.75821	6.75495	6.11006	6.78035	6.28833	5.64829	4.66067	5.27248
NM_009745/Bcl7b	14.1212	12.7222	12.3918	13.549	14.4908	12.7685	4.64499	6.06802
NM_009746/Bcl7c	41.6877	48.0595	24.0011	35.6436	27.7433	30.3801	67.3485	60.676
NM_029933/Bcl9	4.25428	4.79091	4.82582	4.63209	4.89822	4.75587	5.8894	7.07279
NM_030256/Bcl9l	1.47299	1.7343	2.36979	2.39102	3.53071	2.17813	2.82599	3.56336
NM_007557/Bmp7	1.16111	1.14462	3.00355	2.35923	3.56092	3.14471	5.37957	6.65892
NM_009758/Bmpr1a	15.9766	13.9069	17.0026	15.7762	16.7915	18.9662	20.6461	19.4264
NM_139294/Braf	6.62403	5.55938	6.69029	5.49007	4.89431	7.29385	9.0654	9.27061
NM_009765/Brca2	5.65741	3.07222	22.5079	15.9711	20.7124	16.6667	2.14203	2.2986
NM_001081001/Brca2	0.704618	1.30446	1.33396	0.497863	0.369546	1.14982	0.257287	0.348364
NM_001308041/Brd9	2.01199	2.34228	1.29775	3.67	3.10033	0.914363	0.422246	1.43881
NM_001024508/Brd9	13.7725	14.3085	12.2522	8.7954	12.1673	10.5683	6.86376	5.97077
NM_134155/Brms1	27.5344	31.9478	28.2521	34.269	30.8594	23.0309	10.3745	12.0569
NM_001037756/Brms1l	12.7354	12.2984	10.8136	9.77067	9.67834	12.2797	5.91497	5.86706
NM_007633/Ccne1	167.49	175.247	157.553	163.592	128.511	144.33	36.1058	35.064
NM_009861/Cdc42	145.57	143.573	187.675	186.52	186.009	181.028	259.323	258.852
NM_001243769/Cdc42	6.97913	4.01216	2.97953	3.8894	2.87208	4.40377	16.8664	16.5326
NM_145991/Cdc73	27.4912	23.904	40.9385	37.5894	40.3456	30.7928	13.1394	12.5755
NM_007664/Cdh2	2.2905	2.13662	0.524072	0.349675	0.35971	0.260175	0.82803	1.02475
NM_009877/Cdkn2a	8.74205	9.08528	1.77972	4.96109	2.74751	3.61758	7.30405	5.53792
NM_001040654/Cdkn2a	0.497004	0.904026	0.176896	0.289586	0.102376	0.10598	0.780658	0.627982
NM_007673/Cdx2	0.875782	1.16988	0.210142	0.188389	0.0192018	0.060825	0.0253037	0.0535434
NM_178078/Cnot1	89.7212	68.7052	63.0809	57.4912	59.9663	57.8542	43.7712	47.6796
NM_001205226/Cnot1	2.73412	3.95951	2.63099	2.75241	3.93607	2.4262	2.85574	2.43418
NM_153164/Cnot1	1.38704	0.832526	5.18759	2.73537	1.61279	0.623538	0.312255	0.197428
NR_024327/Cnot2	0.339539	0.347566	3.25163	1.82468	1.66099	2.2183	0.377285	0.00066905
NM_001037847/Cnot2	3.59323	4.63985	8.56366	3.75032	6.14721	3.42735	5.74716	4.17279
NM_001037848/Cnot2	0.555643	0.277997	0.290667	0.29418	0.30768	0.259874	0.0745654	0.246107
NM_001037846/Cnot2	28.129	26.6931	24.9225	25.2611	27.3182	24.5076	29.0512	33.5921
NM_028082/Cnot2	5.81203	4.53347	7.52121	6.19694	6.15473	7.3103	2.14971	2.21107
NM_146176/Cnot3	46.9669	44.5984	77.3541	58.62	69.0738	42.8402	23.7588	32.3397
NM_001025432/Crebbp	3.713	2.89686	8.39039	6.3899	7.35259	4.13002	1.14815	1.60067
NM_001013256/Ctc1	7.53288	7.77937	14.5823	13.5567	15.4128	13.6699	16.4245	15.304
NM_001281465/Ctc1	1.54889	0.842624	3.34251	3.21742	1.59956	3.24604	7.05185	8.8614
NM_001143790/Ctc1	6.1007	4.23786	8.30253	10.9624	11.9437	8.50778	16.3292	17.1662
NM_001281464/Ctc1	1.13e-05	4.18e-05	0.388839	0.868861	1.42954	1.21871	0.769747	0.270934
NM_007614/Ctnnb1	210.913	200.498	239.892	300.182	275.979	272.696	144.971	151.972
NM_001165902/Ctnnb1	0.000199951	0.00279047	0.364937	0.103546	0.715073	6.72e-05	71.2587	28.5333
NM_009431/Ctr9	23.0677	21.5145	25.1218	23.2681	25.3569	25.1895	27.5486	29.4397
NM_146207/Cul4a	24.2334	24.7315	20.708	21.607	20.4512	20.6506	30.2084	28.0101
NM_009911/Cxcr4	0.747538	0.490368	0.422477	0.464306	0.424385	0.748499	0.339055	0.423827
NM_007841/Ddx6	6.73857	8.89126	8.10992	9.49662	13.056	9.87701	5.2104	7.95435
NM_181324/Ddx6	35.6018	27.7592	24.3518	30.3939	27.6521	29.8574	30.7871	27.9155
NM_001110826/Ddx6	10.2566	7.84349	19.6731	14.1615	17.2543	9.38959	11.3909	5.02877
NM_148948/Dicer1	14.5542	12.082	10.4087	10.0613	10.3583	8.87793	10.853	11.0852
NM_001172157/Dis3l2	0.594442	0.540105	0.422751	0.851373	1.53396	1.2485	0.437154	0.952957
NM_153530/Dis3l2	4.97253	4.96213	8.21786	6.76973	5.80584	4.94374	12.1393	14.0533
NM_007865/Dll1	0.477586	0.515331	0.24418	0.272127	0.13402	0.528519	1.49364	1.64439
NM_001291078/Dpf2	0.195208	0.311088	0.697857	0.928961	0.680227	0.581384	0.357737	0.457594
NM_011262/Dpf2	33.3931	27.0252	53.2792	51.9968	56.7164	42.7603	33.1032	41.2624
NM_028615/Dppa2	95.8936	102.252	152.774	129.235	127.769	110.026	0	0.0601758
NM_010104/Edn1	0.406528	0.454315	0.463909	0.473791	0.397314	0.364445	0.0228443	0.0725182
NM_007903/Edn3	0	0.0333075	0	0.0127772	0.0392671	0.013778	0	0.0184625
NM_010332/Ednra	0.0789042	0.107317	0.0207417	0	0.03131	0.0658281	0.55907	0.725021
NM_001136061/Ednrb	4.79e-05	0	0	2.75e-05	3.76e-05	0.0469506	1.41e-07	5.17e-05
NM_001276296/Ednrb	1.87e-22	0	0	0.00105612	9.87e-44	3.35e-05	0.0563186	0.0796954
NM_007904/Ednrb	0.0949526	0	0	0.0267147	0.0281599	5.85e-19	5.78e-07	0.0532103
NM_007917/Eif4e	78.6424	81.3928	93.9194	81.274	82.0143	81.0883	79.9065	86.6803
NM_001166547/Eif4enif1	0.00096187	0.00339958	0.251137	0.0302971	0.853003	1.40675	0.00145992	0.000527758
NM_001166548/Eif4enif1	10.4714	9.64486	11.876	10.8261	8.90433	12.738	11.1657	15.3679
NM_023743/Eif4enif1	16.3258	13.8317	17.4344	15.0085	16.546	9.48582	9.79896	11.2042
NM_001166549/Eif4enif1	1.47e-12	3.00877	1.98203	2.47653	2.30302	0.43605	1.20241	4.78e-07
NM_010485/Elavl1	22.1033	22.6559	16.8906	18.6065	16.3072	15.6345	17.4088	15.7572
NM_001145813/Elf5	0	0.072307	9.58e-08	0.018986	0	0	0	0
NM_010125/Elf5	0	0.000104832	0.0551416	7.69e-05	0	0.0195022	0	0
NM_001308329/Enpp1	0.184702	0.210727	1.75e-23	1.77e-08	1.37e-06	7.73e-06	5.49e-07	1.61e-05
NM_008813/Enpp1	4.41e-06	4.83e-05	0.0472408	0.0776545	0.0960759	0.22398	0.339165	0.336241
NM_001308327/Enpp1	3.36e-09	1.94e-11	0.000461195	7.53e-06	1.87e-08	0.0446329	2.8e-06	2.91e-07
NM_001164789/Eomes	0.349731	3.84e-05	0.264224	0.173645	0.380707	0.214803	0.49372	0.718137
NM_010136/Eomes	2.69472	2.18086	1.67852	1.28141	1.13723	1.4742	0.896431	1.26378
NM_001159500/Esrrb	6.89065	4.52464	16.0447	19.2176	19.5511	10.1724	4.25e-05	6.56e-06
NM_011934/Esrrb	102.901	99.5278	115.604	128.011	147.961	101.045	0.467387	0.634471
NM_010162/Ext1	15.2215	13.8301	11.365	12.7478	12.1758	10.5515	24.2468	26.4335
NM_007971/Ezh2	61.0262	60.4108	94.0725	80.1746	71.8581	68.789	53.1142	54.3929
NM_001146689/Ezh2	11.9214	13.1161	11.7218	14.9064	10.6419	12.3575	8.88536	6.2677
NM_001282942/Fancc	1.80426	1.41375	0.512718	1.88119	1.85048	0.525726	0.326526	1.24027
NM_001042673/Fancc	0.348614	0.428367	0.0655719	0.175931	0.232832	0.444955	0.349675	0.468604
NM_007985/Fancc	3.2182	3.43394	2.35909	2.53458	2.09697	2.72684	2.78743	1.19818
NM_001033244/Fancd2	15.6159	13.9829	14.113	16.1742	14.0761	14.0449	15.8674	14.2273
NM_198029/Fermt1	0.177925	0.200561	0.139027	0.163152	0.118979	0.132203	0.0377315	0.00998838
NM_146054/Fermt2	43.7346	39.3623	82.4061	70.2281	76.2684	66.3305	39.368	40.2105
NM_008002/Fgf10	0.0927844	0.0738391	1.32111	1.33646	1.32626	1.57151	0	0
NM_010202/Fgf4	46.0195	42.3665	41.895	54.6491	58.0139	60.4204	12.9189	11.3922
NM_010206/Fgfr1	17.3109	18.7083	11.3788	11.9654	12.6954	9.22373	15.2345	12.8252
NM_001079909/Fgfr1	1.24e-05	0.174525	0.247534	0.0394875	0.173784	1.59e-05	2.3e-05	0.442507
NM_001079908/Fgfr1	9.80968	7.723	7.71366	6.60761	6.91954	7.33132	14.1371	19.6023
NM_001163215/Fgfr3	0.21372	2.82e-08	5.81e-05	0.342993	0.139744	0.250767	9.61e-12	0.0029273
NM_001163217/Fgfr3	1.95e-09	2.64e-15	1.39e-12	0.167185	0.0737744	0.0682486	0.139526	0.352234
NM_008010/Fgfr3	1.6901	1.15252	1.31813	1.68235	0.286835	3.03803	0.00023518	0.142424
NM_001163216/Fgfr3	0.0774365	9.33e-05	0.127099	0.774787	0.191134	0.622717	3.81e-07	1.35e-11
NM_001205270/Fgfr3	0.537858	0.48874	0.670831	0.476736	0.637709	0.828943	0.522753	1.51e-15
NM_008592/Foxc1	0.0357698	0	0.0656449	0.0734896	0.0283159	0.0198344	0.696499	0.777614
NM_013519/Foxc2	0.05424	0.110074	0.0432386	0.155839	0.0434885	0.10689	0.0192682	0
NM_019739/Foxo1	4.71005	4.93253	7.3331	6.99638	6.83588	5.95377	8.22341	8.58542
NM_019740/Foxo3	12.4848	8.65657	26.6846	24.8101	25.6296	19.1242	8.55182	9.8725
NM_001012517/Fut10	0.263526	0.780758	0.271659	0.452731	0.216022	0.319686	0.000315245	0.0868095
NM_134161/Fut10	1.49532	1.79386	0.582696	0.349744	0.904275	1.55344	2.8963	0.613573
NM_001286425/Fut10	0.488143	0.105581	1.01e-68	0.148014	3.32e-27	0.225459	0.406233	0.226665
NM_001286424/Fut10	6.75e-06	9.94e-05	0.00597238	0.371293	6.89e-05	0.00014709	0.0268376	2.88437
NM_001286422/Fut10	0.942968	1.03384	0.151165	0.158903	0.322121	0.520265	1.35762	1.14603
NM_008057/Fzd7	20.4015	19.2061	8.86538	12.2962	9.39474	12.6918	19.1445	17.7248
NM_008090/Gata2	0.373035	0.349414	0.732393	0.857713	1.22419	0.662679	0.0793709	0.0336068
NM_008094/Gba	1.004	2.03822	1.25503	1.39473	1.51371	2.32938	5.06048	3.60819
NR_122037/Gba	5.32e-06	5.51e-06	4.82e-06	0.304384	0.18757	2.11e-06	3.08e-06	2.82e-06
NM_001077411/Gba	7.61041	8.16595	14.2662	12.3602	13.2288	12.7344	5.59303	8.33218
NR_104298/Gnl3	7.11529	8.88184	6.66826	6.0169	6.24867	7.39713	0.186699	0.717557
NM_153547/Gnl3	152.054	149.278	121.594	114.896	99.8326	117.962	95.2614	97.6085
NM_001007461/Gsdma3	0	0	0	0	0	0	0	0
NM_019827/Gsk3b	6.25226	5.22612	7.45941	6.67094	7.81517	6.2049	13.0588	13.3476
NM_008228/Hdac1	251.222	265.654	228.012	253.631	242.307	224.138	129.135	131.821
NM_008229/Hdac2	77.3029	78.2393	105.028	106.147	112.027	111.336	117.709	124.437
NM_008235/Hes1	12.5226	14.0169	30.1647	32.9273	34.7313	23.7768	26.9831	31.7383
NM_010419/Hes5	0.221471	0.131162	0	0.187127	0	0	0.0958019	0.101241
NM_010420/Hesx1	0.410082	0.351632	0.0440814	0.176926	0.441544	0.33053	0.111305	0.235152
NM_010431/Hif1a	31.7935	27.0012	38.8066	32.6896	34.4197	27.8969	29.8375	31.7038
NM_010441/Hmga2	1.52159	1.35783	24.6014	19.3218	30.8319	20.1079	35.5786	41.7151
NM_001291268/Hnf1b	0.154003	1.02e-05	0.34105	7.87e-05	0.000174915	0.000126704	3.09e-05	2.38e-05
NM_009330/Hnf1b	0.00018127	8.92e-07	0.000123428	0.188645	0.607077	0.390656	0.251955	0.399854
NM_001291269/Hnf1b	0.0871594	0.183444	0.143756	3.8e-14	6.52e-14	0.155714	0.113441	0.146174
NM_016805/Hnrnpu	384.798	356.508	350.088	366.084	376.205	328.138	125.408	129.651
NM_207659/Hook3	2.61442	1.93831	1.42808	1.28891	1.41945	2.25405	6.67673	6.40434
NM_008311/Htr2b	0.0492597	0.0496364	0.15937	0.0589683	0.0400423	0.126894	0.0263441	0.0836128
NM_009951/Igf2bp1	63.9408	52.6009	31.1124	38.4449	31.3813	23.8774	32.902	29.975
NM_011919/Ing1	24.4676	20.1256	20.6468	25.3655	21.8761	22.8662	13.0995	11.9225
NM_001302458/Ing1	0.697942	0.640065	0.494384	0.994651	0.6977	0.0831292	0.325628	0.340018
NM_001302451/Ing1	8.01e-05	0.000111816	0.145568	2.14e-05	1.23e-05	0.108971	0.000261572	0.000258683
NM_001302459/Ing1	13.7086	15.4469	7.11198	7.4175	9.16725	6.64379	12.1852	11.6186
NM_001302457/Ing1	5.49282	8.63785	3.41336	4.87914	4.53654	1.96892	6.09928	5.09817
NM_001302460/Ing1	0.200833	5.95e-09	0.317143	0.339339	0.130075	0.343053	1.05e-10	1.81e-13
NM_023503/Ing2	11.8986	12.7549	7.47209	7.69689	6.06295	7.34119	5.98492	7.57368
NM_010578/Itgb1	85.4002	80.5114	47.4356	51.0753	44.2524	59.0722	225.795	218.222
NM_001242396/Jmjd1c	17.1855	14.3523	10.3317	11.4732	9.1622	14.3814	13.0781	13.5328
NM_207221/Jmjd1c	15.4932	12.209	14.4564	10.4999	8.6337	8.05263	8.33871	7.06569
NM_001038010/Kat2a	23.301	27.8454	44.2264	40.2578	46.0815	36.1559	17.99	22.7757
NM_020004/Kat2a	18.4848	11.3573	18.7507	18.8938	25.0083	12.9497	4.4686	5.89431
NM_001081149/Kat6a	15.1752	13.1742	13.4388	10.8243	11.1487	8.06605	4.83645	5.03541
NM_013910/Kdm2b	25.1571	23.4584	37.7204	37.4747	31.2493	18.6701	3.94266	4.99554
NM_001003953/Kdm2b	24.8565	21.4292	11.1046	15.4463	8.40658	8.78788	12.6547	11.0162
NM_001038695/Kdm3a	23.6303	30.4	33.9682	29.9803	32.5439	24.8893	21.2118	20.9165
NM_173001/Kdm3a	11.3252	2.50512	0.713157	1.86604	2.32662	0.300371	0.00027511	1.01343
NM_001172095/Kdm4c	0.233559	0.420758	0.376168	3.06e-05	0.192662	0.122171	0.000138708	0.00100515
NM_144787/Kdm4c	28.6712	26.2142	31.3269	33.1221	27.4957	35.4142	23.348	22.5684
NM_010612/Kdr	0.19687	0.105295	0.0868845	0.0392087	0.0538342	0.112973	0.0453709	0.038435
NM_008443/Kif3a	5.08191	5.94699	3.85322	3.29755	2.97918	4.09567	2.3424	4.48714
NM_001290806/Kif3a	0.149355	0.150951	4.05e-06	5.16e-06	1.08e-05	1.13e-05	0.363297	0.219867
NM_001290805/Kif3a	0.909306	0.362617	1.0452	1.50914	1.34422	2.47658	4.88273	4.10437
NM_001122733/Kit	5.62144	6.36202	4.28937	3.31892	6.40027	5.24872	0.1748	0.576478
NM_021099/Kit	10.4687	7.0584	6.18437	7.21151	6.48357	8.67404	1.65	1.25276
NM_013692/Klf10	18.3335	16.5675	31.0922	32.17	27.9624	31.4752	47.0249	48.8716
NM_001289471/Klf10	0.0630063	6.5e-07	0.0669203	0.0445417	5.56e-07	2.51e-07	0.0924428	1.14e-06
NM_010637/Klf4	42.0287	40.5949	123.518	108.037	122.034	64.9403	0.459647	0.576621
NM_029999/Lbh	0.586649	0.951476	0.389914	0.496386	0.468191	1.54477	5.88991	6.17183
NM_001113408/Ldb1	39.711	40.5355	69.0379	63.7248	61.2708	51.0655	19.7398	23.7835
NM_010697/Ldb1	13.7643	17.1169	17.5645	13.3751	19.1319	8.27614	4.17151	6.00853
NM_001286348/Ldb2	0	0	0	0	0	0	2.51e-06	0.995218
NM_010698/Ldb2	0	0	0	0	0	0	1.38588	0.0186449
NM_001077398/Ldb2	0	0	0	0	0	0	3.01e-06	0.345483
NM_001039522/Leo1	43.4098	41.4128	62.4064	56.9881	60.6726	52.1191	31.3882	36.8394
NM_001039537/Lif	1.03281	0.75283	0.683164	0.753003	0.776001	0.278143	0.942038	0.400725
NM_008501/Lif	0.128921	0.114061	3.59e-06	0.279096	0.500204	0.208036	0.00573123	0.50932
NM_176953/Lig4	7.16925	7.03962	3.43055	2.94776	3.48973	4.75934	2.06397	1.94966
NM_145833/Lin28a	124.246	120.887	43.4803	61.6914	32.8806	41.2262	92.5914	79.711
NM_033325/Loxl2	5.93415	5.70533	6.44165	7.17443	2.81999	8.486	24.3195	24.643
NM_008513/Lrp5	7.95226	7.39693	11.1375	12.9744	11.2916	12.0072	17.3737	19.504
NM_026032/Lsm1	13.0791	14.7083	4.12464	6.69671	5.31223	7.93497	6.41481	5.01297
NM_001038663/Mapk1	51.2758	43.2013	64.7186	50.2639	52.9396	47.3467	39.2873	40.0803
NM_011949/Mapk1	48.2018	48.1759	38.5836	49.8299	40.9335	44.5252	50.7785	42.7685
NM_011952/Mapk3	41.4384	44.2342	54.4355	43.7265	51.0586	46.8804	111.539	140.3
NM_016700/Mapk8	7.32497	7.62892	5.56855	4.86383	4.15607	6.42511	11.6793	11.7416
NM_173189/Mcph1	18.5194	17.2397	11.427	10.9248	11.2298	12.4891	6.05966	5.9463
NM_021442/Mecom	0	0	0	0.0482302	0	0	0	0
NM_007963/Mecom	0.0639842	0.065443	0.0334583	0.0163759	0	0.0176847	0	0.0239674
NM_138596/Med10	57.4241	51.9719	40.0864	62.6111	51.5099	56.4443	45.6607	43.9773
NM_021521/Med12	5.78584	4.95294	8.32069	7.00736	8.10533	6.94704	6.62524	8.24143
NM_001048208/Med14	6.39674	6.29504	6.47663	5.25914	5.20076	4.85917	9.46173	8.85815
NM_012005/Med14	2.86935	1.5873	2.53939	0.959226	1.55357	0.994292	2.3766	5.15665
NM_001285884/Med15	0.404554	0.110263	2.15e-05	0.126696	1.54e-05	0.126691	1.84e-05	0.111658
NM_033609/Med15	10.4518	10.2884	23.7899	14.4984	17.7527	12.2851	11.2713	14.5259
NM_001285886/Med15	0.791302	0.549161	1.82544	1.43968	2.53326	1.17219	1.2082	1.79583
NM_001040683/Med15	1.4115	1.66582	4.4699	4.74809	3.33297	2.66263	2.20784	2.85505
NM_144933/Med17	21.2612	20.4619	21.3779	21.2836	22.3965	20.3312	11.5391	11.6668
NM_025315/Med21	80.0547	106.817	88.4189	104.396	93.7471	112.751	69.9497	63.2292
NM_011869/Med24	22.1374	22.486	33.2039	31.9957	35.36	26.8782	30.4811	32.6802
NM_026896/Med27	15.3266	18.584	22.1629	27.1694	21.0305	25.2481	19.6808	17.3913
NM_029615/Med27	0.456735	1.08426	1.04072	1.27107	1.73274	0.938784	0.251832	0.208623
NM_001290489/Med27	0.352252	0.186569	0.194894	4.34e-06	6.02e-06	0.0714229	2.64e-05	0.361044
NM_025895/Med28	8.30678	10.8855	5.45123	9.64912	7.93009	9.7886	6.42766	4.52164
NM_027212/Med30	31.4639	41.5379	30.0169	34.6682	29.9704	37.96	50.1564	47.7578
NM_027213/Med6	46.9471	54.1529	34.9993	39.8118	36.132	33.2671	31.603	28.2699
NM_001104557/Med7	0.624816	1.42895	1.02776	0.838331	0.869396	1.16212	0.683535	0.230916
NM_025426/Med7	11.2962	11.7817	11.6722	10.386	9.81504	11.8762	7.60646	5.51731
NM_001104556/Med7	1.37612	0.92555	1.4204	1.54746	0.902469	0.273088	0.591409	0.612403
NM_001104530/Med7	4.94099	4.80137	3.26705	2.85442	3.6639	3.85961	3.5556	4.82589
NM_201638/Mettl14	15.2045	14.2311	15.1799	14.6761	14.2829	19.2432	21.0717	22.1727
NM_019721/Mettl3	21.1017	22.5745	17.9997	19.5729	18.8111	15.0769	10.4756	10.5655
NR_033657/Miat	0.00192629	0.00204376	0.00148904	4.01e-05	0.000347036	0.563643	0.855681	0.00216202
NR_003718/Miat	0.166057	0.127568	0.116535	0.154886	0.434196	0.000426129	0.000915066	0.674443
NR_029644/Mir294	0	0	0	0	0	0	0	0
NM_010808/Mmp24	0.285861	0.281033	0.0863009	0.084494	0.0955564	0.155107	0.163399	0.0988581
NM_001253877/Mtf2	12.2746	12.6127	6.44462	7.10573	8.00793	16.7116	7.81656	5.31583
NM_001253879/Mtf2	4.66348	1.89464	4.04952	4.25099	3.11851	6.51454	0.221538	0.313247
NR_045608/Mtf2	8.92395	7.98093	9.43299	9.77652	7.21421	14.9463	3.49071	1.36254
NM_001253878/Mtf2	2.07386	1.90135	1.8611	1.96093	2.67656	7.56944	1.94575	1.99223
NM_001253880/Mtf2	0.0348815	1.2612	2.61519	0.835424	1.96085	1.04458	0.00156529	0.877483
NM_013827/Mtf2	31.4967	26.9188	64.9409	65.5405	73.9342	90.9087	6.04738	7.43118
NM_001177352/Myc	22.5086	18.8036	36.9199	26.7968	25.6193	14.2848	4.63703	6.94926
NM_001177353/Myc	7.16096	10.9863	12.8823	8.17231	9.01898	5.20403	1.34926	2.39997
NM_146386/Myocd	0.00932539	0.00954731	0	0	0.037056	0.00771227	0.00988154	0
NM_145136/Myocd	0.000101433	0.000107199	0	0	7.54e-05	8.06e-05	0.000116564	0
NM_001289831/Nanog	2.63085	2.62579	0.402698	0.553685	0.990328	0.662711	0.449984	0.3769
NM_001289828/Nanog	14.4813	13.9759	9.62496	14.9533	17.2451	15.551	1.56019	3.10888
NM_001289830/Nanog	3.70842	4.70692	2.39252	1.9882	2.7627	2.28502	0.34374	3.89935
NM_028016/Nanog	151.101	156.197	130.895	138.551	157.908	151.678	36.2287	30.2665
NM_194064/Nanos2	0	0	0	0	0	0	0	0
NM_008679/Ncoa3	47.3766	38.7971	57.815	56.1278	51.6135	36.9403	9.24528	9.79126
NM_001113210/Nfib	1.4998	0.541929	4.28e-05	1.31e-05	0.164386	0.108694	4.04e-07	4.36e-06
NM_001113209/Nfib	0.000190728	0.000306689	0.442292	0.0724984	0.435205	0.602371	0.179458	0.25672
NM_001286127/Nfib	0.139212	8.96e-06	0.393173	0.113763	7.14e-06	6.48e-06	8.38e-10	4.87e-05
NM_001286131/Nfib	0.169032	2.67e-09	2.82e-06	0.159873	9.9e-06	7.48e-05	0.0332016	3.38e-08
NM_008687/Nfib	0.97775	1.86395	0.243447	0.462229	0.519959	0.887003	0.328841	0.228146
NM_001297601/Nfix	8.02e-27	0.0257698	0.0225676	5.38e-20	0.00809545	7.47e-16	1.03e-11	0
NM_010906/Nfix	0.05711	0.000208649	5.93e-05	1.68e-05	6.55e-05	7.24e-06	0.00881035	0
NM_001081981/Nfix	3.99e-26	5.58e-19	5.84e-33	2.06e-15	3.49e-33	2.29e-17	4.5e-15	0
NM_001081982/Nfix	0.341631	0.200646	0.40791	0.391601	0.556983	0.245706	0.000169204	0
NM_027707/Nipbl	7.77547	5.00362	13.3854	9.25177	10.7213	10.603	5.3056	6.12121
NM_201232/Nipbl	2.74798	2.98103	3.62366	2.64831	3.33638	3.64147	5.51408	6.04164
NM_025937/Nkap	5.92185	5.9858	6.58596	6.20933	7.29658	7.71932	11.1109	10.6273
NM_013611/Nodal	29.4422	31.6879	32.255	44.451	38.9607	32.0265	16.7319	13.7927
NM_008711/Nog	0.107477	0.270105	0.24026	0.151057	0.0658363	0.0928169	0.575504	0.547904
NM_152229/Nr2e1	0	0	0.011854	0	0	0.0125472	0	0
NM_178591/Nrg1	0.16949	0.122044	0.313052	0.386011	0.255642	0.373838	1.6312	2.54758
NM_139144/Ogt	24.5281	24.0948	19.6934	24.4256	26.5514	39.8789	18.9968	15.6065
NM_001290535/Ogt	8.65186	5.8657	9.34477	6.5566	6.64453	7.6269	13.4441	10.8963
NM_011061/Padi4	0.542921	0.702391	2.91433	4.00462	6.20762	3.29678	0.698559	0.554469
NM_019458/Paf1	46.0748	48.5961	57.2212	50.6375	48.1143	42.4921	38.5713	45.3729
NM_013625/Pafah1b1	38.0119	38.4357	33.3678	35.7399	37.1068	40.3467	34.6254	29.3877
NR_037610/Pafah1b1	0.405942	0.489017	1.53875	1.49139	1.21927	2.22709	4.27691	3.37586
NR_131964/Panct2	0.802697	0.745159	1.29204	0.937629	1.53156	1.84217	0.0516758	0.0410319
NM_011037/Pax2	0.0965482	0.0981756	0.102173	0.0752389	0.179878	0.121708	0	0
NM_001310146/Pax6	4.23e-34	4.16e-47	0.15248	2.45e-10	0.0604014	0.11464	7.48e-09	4.38e-40
NM_001244202/Pax6	0.000254136	0.00896702	1.32e-18	0.0593921	0.0488081	7.52e-35	2e-25	2.45e-78
NM_001244201/Pax6	0.554689	0.0158376	6.43e-05	0.145902	3.65e-09	3.17e-08	4e-12	0.216546
NM_001310145/Pax6	5.1e-13	1.32e-64	2.62e-09	4.99e-12	0.000201068	0.000644586	0.159169	1.13e-42
NM_001244198/Pax6	0.0779476	0.295129	1.21e-12	4.72e-07	1.52e-11	2.17e-10	9.15e-05	0.000705348
NM_013627/Pax6	0.158614	0.0920185	3.46e-26	1.39e-06	0.00046458	1.06e-36	5.97e-18	1.79e-80
NM_001310144/Pax6	1.10413	2.23641	6.75e-07	0.000180398	2.15e-13	4.52e-12	4.82e-14	0.0650301
NM_001244200/Pax6	0.14403	0.00397214	1.34e-14	6.5e-10	1.01e-15	3.46e-14	1.15e-06	0.000243869
NM_011040/Pax8	0.212302	0.195583	0.215977	0.303491	0.124112	0.245258	0.0617473	0
NM_023662/Pcm1	25.0756	21.895	20.6094	14.1843	15.1312	17.1036	14.4	16.3355
NM_134058/Pelo	14.0511	12.9289	6.36887	9.56403	7.55335	10.6832	12.0649	11.3226
NM_024250/Phf10	36.15	39.4778	56.5299	43.3832	49.8799	49.593	89.222	113.453
NM_028716/Phf19	2.95029	2.81521	6.82323	8.25511	6.44144	6.632	2.52424	2.64359
NM_021308/Piwil2	6.21825	5.75143	7.09303	9.40315	5.44785	8.04864	0.141844	0.0643678
NM_001082531/Pla2g2a	0.0874545	0.165637	0	0	0	0	0	0
NR_002926/Pla2g2a	0.00068833	0.000800877	0	0	0	0	0	0
NM_013633/Pou5f1	861.311	911.005	741.932	1251.28	988.793	1069.37	688.886	552.923
NM_001252452/Pou5f1	11.397	11.3674	59.9808	33.7322	50.4191	32.6824	263.096	312.53
NM_178250/Pramel7	0.223348	0.47658	0.545958	0.539742	1.05125	0.749434	0	0
NM_001081209/Prdm14	5.86387	5.90485	8.98855	10.6716	13.5208	11.2405	0	0
NM_027504/Prdm16	0.392975	0.201131	0.25357	0.874813	0.917801	0.258329	0.0109309	0.0236811
NM_001291029/Prdm16	0.111986	0.0736284	1.14315	0.869971	1.75317	1.04809	0.011794	3.46e-07
NM_001177995/Prdm16	0.127574	0.0753438	8.44e-05	6.92e-08	0.000375969	0.00300266	0.0118332	3.51e-07
NM_001291026/Prdm16	9.48e-05	0.205722	0.301467	0.000319166	0.281291	0.188159	0.0109666	0.0240245
NM_011159/Prkdc	4.09617	2.91031	4.94257	4.37276	4.36445	6.09971	4.06981	3.7664
NM_008937/Prox1	0.126167	0.0468843	0.099135	0.0264777	0.0816405	0.161999	1.52236	2.17913
NM_175686/Prrx1	0.000418063	0.000424137	0	0	6.13e-07	0	0	8.1e-07
NM_011127/Prrx1	0.00917069	0.01922	0	0	1.27e-06	0	0	1.69e-06
NM_001025570/Prrx1	0	0	0.0182129	0	0.00916355	0	0	0.0130234
NM_008973/Ptn	0.861837	0.587018	0	0.0608112	0.0619092	0.0436113	0.542464	0.659963
NM_029780/Raf1	49.2503	49.9473	56.5732	59.7899	61.4797	47.8567	31.6326	30.9976
NM_009030/Rbbp4	103.456	107.211	132.283	144.547	135.084	112.516	110.993	90.6477
NM_009031/Rbbp7	186.665	186.334	126.29	140.677	122.485	138.563	188.989	169.632
NM_001277116/Rbpj	0.103414	9.06e-06	0.125826	0.192296	0.279138	0.538119	0.347028	0.191867
NM_001080927/Rbpj	6.20834	5.23276	9.20908	7.61528	7.9574	9.31917	21.8431	26.9687
NM_009035/Rbpj	6.52755	2.81171	10.4183	8.38297	8.80552	8.08863	11.7897	6.27519
NM_001080928/Rbpj	65.7747	64.3619	88.1074	77.9651	66.6526	64.2435	1.02819	1.4242
NM_011263/Rest	30.2677	23.4089	52.8863	57.1573	61.9662	46.904	10.5223	10.6915
NM_175238/Rif1	48.3358	37.3435	57.897	46.4276	51.2295	54.1816	16.7414	15.8955
NM_030112/Rtf1	21.7008	20.0813	22.1956	19.6077	19.6695	18.9799	17.4026	21.9981
NM_021390/Sall1	38.3586	32.8607	55.4075	47.1044	53.7602	34.1532	3.04559	4.32323
NM_201396/Sall4	0.388874	1.1506	0.0207526	0.124681	0.0732958	0.213856	2.71973	0.387201
NM_201395/Sall4	1.01991	2.1654	2.46471	2.91274	3.66143	2.5179	0.990896	2.75725
NM_175303/Sall4	39.8873	35.864	59.8745	59.7467	66.9537	39.7735	10.3791	11.9796
NM_172965/Sap130	21.7567	20.3856	41.1661	28.477	33.2967	23.1551	23.6224	31.0554
NM_021788/Sap30	119.391	120.898	87.213	108.922	99.2045	91.6641	48.3849	45.8229
NM_001081168/Sap30l	13.2974	15.4725	14.1346	19.3933	17.3025	15.0239	12.2492	12.5173
NM_022028/Sav1	14.6922	14.6031	20.467	15.5637	16.5571	13.0771	12.3735	14.6505
NM_001287171/Sct	0.000415324	0.440842	0	0.420642	0	0.000558249	5.9e-06	0.649067
NM_011328/Sct	1.08141	9.54e-06	0.215979	0.500349	1.06659	0.491251	1.57383	0.252752
NR_105048/Sct	0	0	0	2.67e-06	5.75e-05	0	0.554272	1.29864
NM_178029/Setd1a	22.7171	21.4898	23.9576	21.5354	22.7034	16.8034	10.0444	12.1133
NM_001035123/Setd6	21.4219	24.9473	16.1714	16.8771	20.6125	27.2537	13.8704	17.1913
NM_013834/Sfrp1	22.5761	19.8695	39.1263	41.1852	71.5538	41.9191	17.6855	18.5427
NM_009170/Shh	0.0370207	0	0.0147699	0.0290434	0.0297091	0	0	0
NM_001110351/Sin3a	27.5236	23.4438	35.2965	32.2297	32.5134	30.1127	33.852	38.2074
NM_001110350/Sin3a	4.55084	5.92346	9.92744	7.51691	7.8757	5.93567	3.41532	5.38755
NM_011378/Sin3a	3.57537	3.71915	3.40936	2.64058	3.73854	1.71079	0.670898	0.603887
NM_001163430/Sirt6	2.92224	3.17265	3.40986	4.15485	3.77357	2.24131	1.37053	1.17445
NM_181586/Sirt6	15.2427	15.8495	15.1849	19.1184	17.4106	13.5016	8.27451	9.23006
NM_011380/Six2	0	0.12172	0.0780384	0.0769777	0.0980426	0.082835	0	0
NM_011385/Ski	22.3357	20.3114	45.3691	42.9976	45.4322	29.3837	20.1082	22.8069
NM_011416/Smarca2	0.126682	0.402097	0.317421	0.182182	0.339765	0.316202	0.970708	1.06135
NM_026003/Smarca2	0.292904	3e-05	0.0878428	0.0657705	0.126634	0.158815	4.78868	5.19283
NM_001174078/Smarca4	13.4796	11.3853	25.4107	16.7116	19.5936	13.4521	15.8211	19.6418
NM_001174079/Smarca4	11.2267	9.46741	13.2526	12.9383	12.9601	12.544	12.3845	17.1083
NM_011417/Smarca4	13.1431	13.5917	20.1407	21.1478	18.7039	9.28864	16.7662	19.1784
NM_001161853/Smarcb1	41.0352	44.5139	56.1081	70.3059	58.5677	39.2954	58.3656	66.9146
NM_011418/Smarcb1	27.1485	22.0317	25.1471	23.5764	28.457	16.4975	10.9002	12.5801
NM_009211/Smarcc1	66.4085	62.1687	65.2744	62.74	62.001	53.5567	31.5444	33.3757
NM_031842/Smarcd1	49.5479	44.7213	57.3801	51.3314	55.188	36.3	45.0949	57.5435
NM_020618/Smarce1	43.5025	46.0686	33.2397	30.3202	34.4015	27.657	56.3101	69.7789
NM_019710/Smc1a	43.4796	42.7302	41.6801	39.5273	37.4703	49.4333	48.3965	58.3014
NM_007790/Smc3	60.3719	57.5117	72.1078	59.1749	65.3845	82.6992	53.2171	62.0792
NM_001252684/Smc5	6.95833	7.85171	8.84885	8.12675	7.03048	12.1519	11.6041	9.72894
NM_001252685/Smc5	3.38e-05	8.16e-05	0.263508	4.73e-05	3.83e-05	5.92e-05	0.00136842	0.0158958
NM_153808/Smc5	9.02089	6.874	10.8479	9.51007	10.7836	15.5207	9.71358	11.5702
NM_176996/Smo	14.7171	14.9338	7.56756	10.1967	7.88119	9.09707	20.7146	18.7286
NM_011443/Sox2	173.697	166.71	207.198	249.425	272.405	274.58	48.4739	48.9809
NM_009238/Sox4	14.6836	13.1257	8.32887	10.2827	6.33013	8.83399	16.9029	17.7229
NM_011448/Sox9	0.0114431	0.0701651	0.00899082	0	0	0	0.619672	0.797577
NM_011355/Spi1	0.501465	0.330844	2.42509	2.83875	4.89947	0.675409	0	0
NM_020493/Srf	10.4997	12.7316	13.678	16.0039	12.005	8.80334	24.8495	25.8916
NM_031405/Srrt	56.1238	66.443	54.268	74.3098	69.2227	55.7025	15.5806	16.3165
NM_001109910/Srrt	9.67506	12.1712	10.3834	11.2636	13.2336	10.3053	5.82551	4.80454
NM_001109909/Srrt	31.0221	19.6957	34.0589	28.6365	23.9189	15.406	1.0171	3.2486
NM_001161371/Ss18	2.11505	2.92728	2.41638	3.30423	3.37363	3.46176	1.83675	0.91074
NM_001161370/Ss18	0.00911583	0.00121252	0.561132	0.00612189	0.00112811	0.000209667	0.000573427	0.160656
NM_009280/Ss18	10.1104	13.2638	10.5472	10.71	7.93751	7.28334	9.77275	11.8457
NM_001161369/Ss18	45.1416	43.1633	48.9224	46.7797	44.5526	47.8824	64.9284	65.1
NM_001077712/Stag2	2.48068	2.57513	3.89057	2.28912	3.82639	5.00909	1.79543	1.31928
NM_021465/Stag2	9.5023	8.4251	9.31804	8.8722	9.19805	10.8324	21.0246	20.7416
NM_001290713/Stag2	4.75681	4.53429	3.12057	3.29195	2.54443	4.42372	6.06624	5.58932
NM_213660/Stat3	3.45382	3.5616	4.91354	7.07935	5.68912	3.27989	2.20141	2.90528
NM_213659/Stat3	12.9347	11.1445	21.798	18.7209	22.1843	16.0768	9.38944	10.3263
NM_011486/Stat3	1.17067	0.983458	1.58145	1.85827	1.08326	2.55782	1.69097	0.903718
NM_178622/Suds3	31.746	32.5594	36.0995	45.3609	43.6906	36.7422	14.4479	14.355
NM_001122666/Suds3	3.19257	7.45088	5.16811	6.91404	4.45226	9.85226	17.4889	16.0292
NM_133966/Taf5l	47.2783	44.402	28.1148	29.4825	28.0914	24.9136	13.977	13.1233
NM_146092/Taf6l	8.63288	8.80766	13.536	14.8764	16.2314	12.0547	3.54705	3.63319
NM_001177798/Taf6l	0.274865	0.277414	0.617714	0.506177	0.464807	0.647312	0.0773508	0.192214
NM_011527/Tal1	0.0946116	0.119722	0.0301309	0.0733603	0.084032	0.00940186	0.100742	0.0683771
NM_001287388/Tal1	0.00659691	0.00672431	0.00518314	0.00447406	0.00486837	0.00923811	0.00671174	0.00745589
NM_198052/Tbx3	7.83118	6.55135	27.1683	26.0092	33.31	21.3178	0	0
NM_011535/Tbx3	6.29255	7.55562	17.7501	20.3894	29.6987	23.5188	0	0
NM_009328/Tcf15	173.608	185.135	57.8689	103.354	62.4055	72.7318	9.06785	6.30205
NM_009332/Tcf7l1	4.49263	4.34738	38.0369	26.2315	38.0614	15.8892	20.2913	29.8111
NM_001079822/Tcf7l1	1.84729	2.38182	29.5605	20.3741	27.7386	11.8598	7.62663	13.2374
NM_009333/Tcf7l2	0.269093	0.824856	1.58703	0.248073	1.22124	0.902315	0.939376	0.93324
NM_001142920/Tcf7l2	0.113767	0.0851333	0.44352	0.392488	0.595591	0.197073	0.400793	0.140793
NM_001142918/Tcf7l2	1.44e-09	1.47e-07	8.73e-06	1.97e-08	2.08e-09	3.31e-24	2.56e-09	0.00378725
NM_001142924/Tcf7l2	8.54e-08	0.000103037	7.56e-13	5.31e-05	0.0756593	0.321186	6.72e-07	0.0205394
NM_001142921/Tcf7l2	0.371688	0.133578	0.183328	0.151992	0.949271	0.331165	0.00014974	1.69e-12
NM_001142923/Tcf7l2	8.26e-06	5.58e-05	0.395046	0.337502	0.350862	0.0163211	1.03487	0.284719
NM_001142919/Tcf7l2	4.91e-09	7.57e-08	0.06768	0.258048	0.152669	1.81e-26	2.93e-09	0.0620659
NM_001142922/Tcf7l2	2.57e-09	7.61e-07	0.737349	0.644715	0.758974	0.7209	0.226606	0.800228
NM_001136091/Tcirg1	3.28452	3.05264	2.87411	3.84165	4.10442	6.7175	9.44714	10.4362
NM_001167784/Tcirg1	2.58e-12	3.22e-10	0.275643	0.0627363	5.39e-07	0.0813359	0.425933	0.195641
NM_016921/Tcirg1	2.59e-05	9.62e-06	6.34e-06	1.37e-05	0.118269	0.0428216	0.193331	2.57e-05
NR_110339/Tcl1	0.0971173	0.334597	1.16e-09	1.04e-08	0.16845	0.414032	0	0
NM_009337/Tcl1	21.1033	22.0254	48.3697	45.7439	54.0611	34.0311	0	0
NM_001309485/Tcl1	0.353169	0.279379	2.17891	2.04264	2.10827	0.649845	0	0
NM_001309484/Tcl1	2.59521	4.10084	5.10642	5.51109	3.71274	3.50121	0	0
NM_001289468/Tcl1	5.11696	4.1816	10.3361	10.3572	13.6038	8.01904	0	0
NM_001166585/Tead1	12.8393	9.89813	8.47315	6.39309	8.06876	6.75419	15.8872	17.1723
NM_009346/Tead1	1.42096	1.01805	4.39591	3.32422	4.67372	3.26329	4.57602	3.98953
NM_001166584/Tead1	0.82996	0.709805	1.5971	1.81391	1.61225	2.31912	0.847792	1.41246
NM_001204156/Tead3	7.17e-30	7.66e-25	0.10499	3.87e-13	1.15e-26	1.05e-26	0.247382	0.153104
NM_001098226/Tead3	0.0154712	0.000999625	0.242584	2.33e-05	0.000464667	0.000472869	0.000278948	2.20356
NM_011566/Tead3	1.02672	1.16966	1.46176	1.9179	2.35619	2.62707	7.68739	5.71295
NM_001080979/Tead4	0.599245	1.0826	4.81157	3.84779	5.35511	4.19177	0.472503	0.526113
NM_011567/Tead4	1.15163	1.07304	11.7455	11.4796	10.0897	7.17502	0.996632	0.958878
NR_001579/Terc	3.16466	0.792916	0.552275	1.40673	0.5566	7.41054	0.450489	0.468263
NM_009354/Tert	2.24889	2.2345	2.14352	2.34184	2.41394	3.43175	1.06116	1.40812
NM_027384/Tet1	0.322378	0.000687914	1.03025	0.996847	0.133903	0.313584	2.26e-05	6.8e-05
NM_001253857/Tet1	41.8177	32.1425	35.6157	33.4607	30.5082	30.6917	2.83303	2.80311
NM_009335/Tfap2c	8.69959	8.42574	2.56426	2.4825	4.10563	5.2298	3.79204	3.64471
NM_001159696/Tfap2c	2.52355	2.40573	0.620799	0.945608	0.64814	0.350956	0.830015	1.11634
NM_009429/Tpt1	2064.21	2197.19	2310.63	2660.04	2865.97	2606.71	4244.08	4197.67
NM_053100/Trim8	13.9908	13.4386	26.7037	27.2573	24.4414	15.2272	3.03403	3.27888
NM_011640/Trp53	187.667	184.018	284.968	295.315	329.992	200.517	50.3581	57.7129
NM_001127233/Trp53	24.0731	21.7464	42.3249	36.152	41.3717	19.7741	6.38278	10.4114
NM_001127263/Trp63	0	0	5.71e-18	0	0	0	0.00175828	1.98e-25
NM_001127264/Trp63	0	0	0.000132274	0	0	0.000125463	0.000110549	8.41e-19
NM_001127261/Trp63	0	0	3.35e-52	0	0	0	1.66e-64	0.0986521
NM_001127265/Trp63	0	0	0.0251748	0	0	0	0.0437578	0.122008
NM_001127259/Trp63	0	0	1.06e-21	0	0	2.2e-18	4.9e-26	0.000162634
NM_001127262/Trp63	0	0	0.0239102	0	0	0.00829642	0.0718576	0.0618146
NM_011641/Trp63	0	0	6.23e-05	0	0	6.84e-05	4.33e-05	8.31e-05
NM_001127260/Trp63	0	0	1.82e-19	0	0	1.38e-16	3.08e-23	0.0495013
NM_009446/Tuba3a	15.4479	19.0414	77.5121	87.6203	107.851	77.3073	0	0
NM_009449/Tuba3b	1.43793	0.734227	18.1297	23.6371	23.4926	14.4699	0	0
NM_033509/Vangl2	7.44833	6.51018	6.08297	7.54973	6.06102	6.96709	11.6011	10.4855
NM_009336/Vps72	37.5188	39.0142	53.7745	54.6331	56.7759	45.7558	37.7647	52.0299
NM_175639/Wdr43	73.1646	73.3604	74.3403	80.6623	72.9201	73.0779	44.1553	45.7534
NM_181400/Wdr47	6.47399	6.28502	3.55978	3.99472	3.80487	4.86304	2.97804	2.73681
NM_146186/Wdr62	7.39498	7.27543	7.70063	7.06399	8.10397	5.50511	4.52217	5.36726
NM_009519/Wnt11	0.188177	0.214632	0.1824	0.000154454	0.097076	0.119416	0.604311	0.634462
NM_001285795/Wnt11	0.0437289	1.16e-11	2.44e-20	0.00623133	0.122933	0.180223	6.61e-22	9.82e-06
NM_001285792/Wnt11	5.3e-06	2e-05	1.46e-05	0.232938	9.35e-09	0.149767	1.97e-05	0.543409
NM_001285794/Wnt11	1e-11	8.34e-26	5.21e-18	0.00037516	6.94e-06	0.14337	0.147068	0.082758
NM_001256224/Wnt5a	0.0768923	3.25e-07	0.000681049	0.0296943	0.0711455	6.94e-06	0.0544698	0.0432474
NM_009524/Wnt5a	3.7e-06	0.0444207	0.0505567	1.61e-07	2.79e-06	0.0720676	3.98e-06	4.29e-06
NM_009527/Wnt7a	0.0305313	0.0155367	0.0483778	0.0237387	0.0486731	0.166437	0.925882	0.63618
NM_009528/Wnt7b	0.0131993	0.11546	0.179827	0.432339	0.170581	0.287052	1.8244	0.930877
NM_001163633/Wnt7b	0.00107937	0.00104619	1.86e-06	3.92e-06	3.57e-06	1.25e-06	8.86e-06	3.53e-05
NM_001163634/Wnt7b	4.08e-06	2.94e-08	0.0987498	5.42e-07	6.44e-07	3.48e-07	6.67e-07	0.528939
NM_011719/Wnt9b	0	0.0106786	0.0327332	0	0	0	0.0332312	0.0117284
NM_009533/Xrcc5	65.1109	62.4241	63.6725	76.5721	61.7523	75.9823	20.7837	19.9135
NM_009534/Yap1	23.486	22.8734	26.5532	27.3439	28.6099	22.4904	26.7857	20.4147
NM_001171147/Yap1	16.0831	15.0848	14.3802	17.083	16.1138	15.0356	11.3392	9.58262
NM_026083/Zc3h13	14.4548	13.72	15.9263	14.9378	15.5464	13.1041	7.79746	8.85797
NM_015753/Zeb2	0.568363	1.32e-05	0.325612	0.311177	2.52e-05	0.103563	0.151739	0.116451
NM_001289521/Zeb2	0.257368	0.898883	0.111634	0.111898	0.260759	0.0731131	1.03e-05	0.0978359
NM_172586/Zfp322a	2.48081	1.60677	3.07186	2.18799	4.26815	4.56324	5.69426	5.0766
NM_001286156/Zfp322a	0.127908	0.000248705	0.563862	0.483822	0.438547	0.242324	1.37329	0.616557
NM_001286155/Zfp322a	0.168218	0.122248	0.457427	0.356166	0.505659	0.810948	1.09162	0.251705
NM_001111107/Zfp322a	3.4386	3.52525	3.13735	4.25236	3.38935	4.19542	13.0258	12.7377
NM_001001806/Zfp36l2	17.6726	15.6763	23.5118	23.0632	17.645	11.581	17.5589	18.6034
NM_026521/Zfp706	37.9418	39.0763	40.1668	46.898	45.6093	36.0646	29.6325	23.5751
NM_199449/Zhx2	0.0864562	0.0663103	0.101752	0.0415048	0.11096	0.0717127	1.19298	1.1538
NM_009575/Zic3	48.5246	44.276	45.8788	36.01	35.1478	35.1744	10.5094	11.2192
