# Supplementary material for: Naïve pluripotency and genomic stability are coordinated in embryonic stem cells by a novel pluripotency regulator ZFP998
Source: Nucleic Acids Res. 2026 May 27;54(10):gkag546. doi: 10.1093/nar/gkag546 (PMC13213254; doi:10.1093/nar/gkag546)
Supplement: gkag546_Supplemental_Files [file gkag546_supplemental_files.zip › Supplymental Data S13.Primed and naïve gene set.xlsx]

## Sheet: primed genes
Primed gene set
Gene_symbol	FPKM of ESC	FPKM of EpiSC	log2.fold_change.	p_value	q_value
1110007C09Rik	14.7514	82.6386	2.48597	5e-05	0.00013083
1110032A03Rik	0.761635	8.71837	3.51689	5e-05	0.00013083
1190002F15Rik	3.53176	40.3594	3.51445	5e-05	0.00013083
1500015A07Rik	2.13499	11.5444	2.4349	5e-05	0.00013083
1600023N17Rik	0.391505	2.18893	2.48312	0.0046	0.0085993
1700007G11Rik	0	1.4908	Inf	5e-05	0.00013083
1700029J07Rik	0.130887	2.14874	4.03709	0.00025	0.000591401
1700123M08Rik	0.233049	1.56838	2.75057	0.01205	0.0206913
1810010H24Rik	0.925558	4.90141	2.4048	5e-05	0.00013083
1810041L15Rik	0.0815893	1.21828	3.90032	5e-05	0.00013083
2010315B03Rik	0.500604	2.51385	2.32816	5e-05	0.00013083
2610008E11Rik	0.960719	5.72254	2.57447	5e-05	0.00013083
2610528J11Rik	1.06323	48.0646	5.49845	5e-05	0.00013083
2810029C07Rik	0.111451	1.92122	4.10754	0.0029	0.00567911
2810408A11Rik	1.69428	13.4173	2.98535	5e-05	0.00013083
3300002P13Rik	0.193178	2.91866	3.9173	0.0076	0.0135796
4632428N05Rik	0.290102	3.43517	3.56575	5e-05	0.00013083
4930480K23Rik	0.13183	1.57185	3.57571	0.0001	0.000252212
4930556M19Rik	0.198163	1.27963	2.69096	0.0009	0.00193987
4930563E22Rik	0.247992	1.49146	2.58835	0.0057	0.0104708
4933421O10Rik	0.195922	1.7672	3.17311	5e-05	0.00013083
5830454E08Rik	0.610345	4.68273	2.93965	0.0027	0.00532339
5930412G12Rik	0.201218	1.75555	3.12509	5e-05	0.00013083
9130008F23Rik	0.170705	7.13705	5.38575	0.00015	0.000367278
9230110C19Rik	2.06349	11.3562	2.46032	5e-05	0.00013083
9430020K01Rik	1.96679	10.3401	2.39433	5e-05	0.00013083
A230070E04Rik	0.355689	2.88855	3.02166	0.0207	0.0337215
A330069E16Rik	0.92291	5.16072	2.48331	0.0002	0.000480706
A630001G21Rik	0.0804642	1.39728	4.11814	0.0194	0.0318174
A930005H10Rik	1.68186	9.02117	2.42326	5e-05	0.00013083
AA986860	0.0614574	1.20685	4.29552	0.0076	0.0135796
AI450353	1.49591	21.9387	3.87438	5e-05	0.00013083
AI661453	0.601657	8.9596	3.89642	5e-05	0.00013083
Aadat	0.15959	4.22231	4.72559	0.0006	0.00133176
Abca5	0.243017	1.57358	2.69492	5e-05	0.00013083
Abca8b	0.0321068	1.07332	5.06305	0.0029	0.00567911
Abcg1	0.233847	2.92801	3.64628	5e-05	0.00013083
Ablim1	0.232179	1.77134	2.93153	5e-05	0.00013083
Acta1	0.175563	26.9414	7.26169	0.00065	0.00143486
Acta2	1.46143	7.52593	2.36449	5e-05	0.00013083
Adam8	0.293783	3.33743	3.50591	5e-05	0.00013083
Adamts1	0.304239	2.11458	2.7971	5e-05	0.00013083
Adamts15	0.277326	2.61195	3.23547	5e-05	0.00013083
Adck3	1.41599	10.5813	2.90164	5e-05	0.00013083
Adgra3	1.17674	12.8638	3.45045	5e-05	0.00013083
Adgrg1	0.242825	12.9696	5.73907	5e-05	0.00013083
Adrb1	0.0848939	2.07926	4.61426	0.0028	0.00549862
Adrbk2	0.722289	4.549	2.6549	5e-05	0.00013083
Adssl1	0.59851	12.2828	4.35912	5e-05	0.00013083
Afap1	1.22987	11.0684	3.16987	5e-05	0.00013083
Agbl2	0.143946	1.09586	2.92846	0.00015	0.000367278
Agpat4	11.0802	58.5887	2.40263	5e-05	0.00013083
Agtr1a	0.146911	1.03998	2.82355	0.00195	0.00395394
Ahr	0.734022	4.81622	2.71401	5e-05	0.00013083
Aipl1	0.246881	4.23229	4.09955	0.0002	0.000480706
Ak8	0.185004	3.50119	4.24222	0.0008	0.0017395
Akr1c14	0.0740026	1.42892	4.27121	0.0076	0.0135796
Aldoc	10.8038	71.3567	2.72351	5e-05	0.00013083
Alox15	0.0751523	5.52902	6.20106	0.00835	0.0147851
Aloxe3	0.189761	2.13255	3.49032	0.0001	0.000252212
Amn1	3.53687	19.3828	2.45423	5e-05	0.00013083
Amot	0.573345	9.11224	3.99033	5e-05	0.00013083
Angptl2	0.288808	4.97243	4.10577	5e-05	0.00013083
Ank3	2.37396	12.5944	2.40742	5e-05	0.00013083
Ankrd1	0.250723	9.50099	5.24391	5e-05	0.00013083
Ano10	1.42281	35.5232	4.64195	5e-05	0.00013083
Anxa1	2.62815	31.1115	3.56533	5e-05	0.00013083
Anxa2	60.0904	389.049	2.69475	5e-05	0.00013083
Anxa3	4.0489	88.7516	4.45417	5e-05	0.00013083
Anxa5	4.62164	59.1932	3.67895	5e-05	0.00013083
Ap1m2	4.86569	30.3549	2.64121	5e-05	0.00013083
Aph1b	0.213132	3.21635	3.9156	5e-05	0.00013083
Aph1c	0.143028	1.49431	3.38511	5e-05	0.00013083
Apobec1	2.02289	10.4495	2.36895	5e-05	0.00013083
Apobec2	1.09033	8.35671	2.93818	5e-05	0.00013083
App	2.94242	56.2921	4.25785	5e-05	0.00013083
Arap3	0.900965	8.08106	3.165	5e-05	0.00013083
Arhgap18	1.46867	19.4088	3.72413	5e-05	0.00013083
Arhgap33	0.72733	4.50177	2.62981	5e-05	0.00013083
Arhgap8	2.60857	24.6762	3.24179	5e-05	0.00013083
Arhgef16	1.5522	22.2646	3.84236	5e-05	0.00013083
Arhgef28	0.256925	1.8785	2.87016	5e-05	0.00013083
Arhgef5	0.52582	4.33994	3.04504	5e-05	0.00013083
Arl4c	1.65706	67.7235	5.35295	5e-05	0.00013083
Armcx3	4.20586	22.7358	2.43449	5e-05	0.00013083
Arrb1	2.68879	20.7075	2.94513	5e-05	0.00013083
Arrdc1	3.76191	26.5738	2.82047	5e-05	0.00013083
Arrdc4	9.64748	96.5255	3.32269	5e-05	0.00013083
Arsa	2.84738	14.9534	2.39277	5e-05	0.00013083
Asgr1	0.237859	1.58613	2.73733	0.00435	0.00817202
Aspg	0.820287	4.63647	2.49883	5e-05	0.00013083
Atad3aos	0.218492	1.40182	2.68164	0.027	0.0429925
Atf3	1.25752	13.9431	3.4709	5e-05	0.00013083
Atp5s	2.76628	15.2948	2.46702	5e-05	0.00013083
Atrnl1	1.03124	8.44804	3.03424	5e-05	0.00013083
Axl	0.51596	5.23406	3.3426	5e-05	0.00013083
B2m	17.3432	260.61	3.90946	5e-05	0.00013083
B330016D10Rik	0.199758	1.19032	2.57502	0.00135	0.00282448
BC029214	0.45145	2.68429	2.5719	0.0024	0.00477352
BC029722	3.6132	20.7055	2.51867	5e-05	0.00013083
Baiap2l1	2.07158	15.1148	2.86716	5e-05	0.00013083
Barx2	0.651042	4.43387	2.76774	5e-05	0.00013083
Bcl2	0.253693	2.3234	3.19508	5e-05	0.00013083
Bend6	0.412232	2.13002	2.36934	5e-05	0.00013083
Bgn	0.152307	1.17131	2.94306	0.0014	0.00291765
Bhlhe41	0.136607	1.21582	3.15383	5e-05	0.00013083
Bik	1.2212	6.67301	2.45004	5e-05	0.00013083
Bmf	2.31651	15.6108	2.75252	5e-05	0.00013083
Bmp1	0.918553	10.0063	3.44541	5e-05	0.00013083
Bmp7	1.38872	6.95209	2.32369	5e-05	0.00013083
Brinp2	0.183268	1.044	2.51009	0.00015	0.000367278
Btg2	9.59037	78.6357	3.03553	5e-05	0.00013083
C1qtnf6	1.53212	11.1825	2.86764	5e-05	0.00013083
C2	0.260762	2.13184	3.03129	5e-05	0.00013083
C3	0.475115	2.88062	2.60003	5e-05	0.00013083
C330013E15Rik	0.258939	1.51938	2.5528	0.0251	0.0402505
C920006O11Rik	0.859647	5.0057	2.54176	5e-05	0.00013083
Cacna1b	0.320253	2.07249	2.69408	5e-05	0.00013083
Cacna1g	0.0931324	1.68697	4.179	5e-05	0.00013083
Cacna1h	0.161247	2.54539	3.98054	5e-05	0.00013083
Cacnb2	0.0372098	6.67005	7.48587	0.00355	0.00681694
Cald1	9.35998	120.611	3.68771	5e-05	0.00013083
Camk2d	0.919413	12.813	3.80075	5e-05	0.00013083
Capg	9.88333	87.7864	3.15093	5e-05	0.00013083
Capn6	0.0575813	1.00411	4.12418	0.0029	0.00567911
Car11	0.432866	9.83569	4.50603	5e-05	0.00013083
Car14	2.38705	16.0036	2.7451	0.0014	0.00291765
Car5b	0.229492	1.31558	2.51918	0.0001	0.000252212
Car7	0.559076	3.17524	2.50575	5e-05	0.00013083
Car9	0.158743	4.00234	4.65608	0.0004	0.000914305
Catsperd	0.210899	2.39194	3.50355	5e-05	0.00013083
Catsperg1	0.204692	3.06232	3.9031	5e-05	0.00013083
Cav1	0.261833	1.49251	2.51102	5e-05	0.00013083
Cblc	1.68975	9.50653	2.49211	5e-05	0.00013083
Ccdc109b	0.114181	1.87439	4.03703	0.0146	0.0245796
Ccdc150	0.0383305	1.25561	5.03375	0.01685	0.0279861
Ccdc60	0.0579442	1.35116	4.54339	0.02245	0.0363196
Ccna1	0.183916	3.85089	4.38807	0.00045	0.00101899
Ccpg1os	5.2867	28.4786	2.42944	5e-05	0.00013083
Cd109	0.265298	6.53897	4.62338	5e-05	0.00013083
Cd274	0.0484206	2.31859	5.58148	0.00795	0.0141293
Cd40	0.422942	9.29662	4.45818	5e-05	0.00013083
Cd44	0.104794	3.05608	4.86606	5e-05	0.00013083
Cd47	1.90748	11.6813	2.61446	5e-05	0.00013083
Cd55	0.787256	8.81751	3.48547	5e-05	0.00013083
Cd59a	0.326462	128.068	8.61577	5e-05	0.00013083
Cd68	2.08139	26.173	3.65246	5e-05	0.00013083
Cd82	0.432647	2.41869	2.48296	5e-05	0.00013083
Cda	0.437715	11.9963	4.77646	0.0006	0.00133176
Cdc42ep1	0.970553	5.27872	2.44331	5e-05	0.00013083
Cdc42ep5	12.7663	98.4586	2.94718	5e-05	0.00013083
Cdh10	0.266628	3.88301	3.86428	5e-05	0.00013083
Cdhr1	0.120186	3.02436	4.65328	5e-05	0.00013083
Cdkn2b	0.570358	4.64679	3.02629	5e-05	0.00013083
Cdkn3	5.86681	33.8536	2.52866	5e-05	0.00013083
Cetn4	0.528935	3.89083	2.87891	0.00035	0.000807208
Cfap126	0.868335	4.57103	2.3962	0.00015	0.000367278
Cfap43	0.166746	1.36974	3.03818	5e-05	0.00013083
Cgrrf1	3.70672	20.6746	2.47964	5e-05	0.00013083
Chmp4c	3.73452	39.4195	3.39991	5e-05	0.00013083
Chrnb1	1.00002	8.81616	3.14012	5e-05	0.00013083
Chrnb4	0.327057	2.2945	2.81057	5e-05	0.00013083
Chst1	0.0784614	47.5176	9.24226	0.0048	0.00894436
Chst14	1.35876	6.92487	2.34949	5e-05	0.00013083
Chst15	0.465425	8.68938	4.22263	5e-05	0.00013083
Cib2	0.942098	12.5214	3.73237	5e-05	0.00013083
Cited1	0.855636	5.79228	2.75906	5e-05	0.00013083
Ckmt1	1.76191	20.2753	3.52451	5e-05	0.00013083
Cldn3	1.17974	15.7141	3.73552	5e-05	0.00013083
Cldn4	10.9129	55.0109	2.33368	5e-05	0.00013083
Cldn6	5.91261	161.807	4.77434	5e-05	0.00013083
Cldn7	2.12329	69.0347	5.02295	5e-05	0.00013083
Clic5	0.0289849	2.21722	6.25731	0.0075	0.0134243
Clic6	0.154831	1.21382	2.97079	5e-05	0.00013083
Clu	3.42962	110.41	5.00867	5e-05	0.00013083
Cmtm8	4.10582	21.3842	2.3808	5e-05	0.00013083
Cnih3	0.0589388	1.603	4.76541	0.00655	0.011885
Cnksr1	0.587937	3.70268	2.65484	5e-05	0.00013083
Cntn1	0	1.09167	Inf	5e-05	0.00013083
Cntn2	0.236566	2.41757	3.35325	5e-05	0.00013083
Col1a1	0.561926	4.53638	3.01309	5e-05	0.00013083
Col1a2	0.588751	4.46805	2.92392	5e-05	0.00013083
Col4a5	0.0854153	1.04608	3.61435	5e-05	0.00013083
Col5a1	0.71508	8.27901	3.53328	5e-05	0.00013083
Col6a1	0.109103	1.72865	3.98589	0.0001	0.000252212
Col6a2	0.258345	1.73059	2.74389	5e-05	0.00013083
Col7a1	0.333655	5.21805	3.96708	5e-05	0.00013083
Colec12	3.89458	34.6377	3.1528	5e-05	0.00013083
Copz2	1.79376	15.228	3.08567	5e-05	0.00013083
Coro2a	1.24561	8.93237	2.84219	5e-05	0.00013083
Cpe	7.41516	39.743	2.42215	5e-05	0.00013083
Cpeb1	1.20778	7.58967	2.65168	5e-05	0.00013083
Cpm	0.597828	3.88107	2.69865	5e-05	0.00013083
Cpne7	0.502923	3.61662	2.84623	5e-05	0.00013083
Cpz	0.225855	4.18679	4.21238	5e-05	0.00013083
Crb2	0.150691	1.17817	2.96689	0.0015	0.00310327
Crb3	3.13805	43.7388	3.80097	5e-05	0.00013083
Creb5	0.144524	2.43697	4.07571	5e-05	0.00013083
Crim1	0.784474	4.06947	2.37504	5e-05	0.00013083
Crispld1	0.086955	1.28498	3.88533	0.00015	0.000367278
Crlf1	1.37891	12.4583	3.17551	5e-05	0.00013083
Cryab	1.81155	9.85051	2.44297	5e-05	0.00013083
Crym	1.21621	6.1267	2.33272	5e-05	0.00013083
Csdc2	0.824199	5.2999	2.6849	5e-05	0.00013083
Csf1	0.565316	5.19006	3.19862	5e-05	0.00013083
Csn3	0.220866	9.06439	5.35896	0.00025	0.000591401
Csrp1	20.8456	284.017	3.76816	5e-05	0.00013083
Ctbs	1.59723	19.0503	3.57617	5e-05	0.00013083
Ctgf	13.1889	95.8494	2.86144	5e-05	0.00013083
Cthrc1	1.48596	13.3875	3.17142	5e-05	0.00013083
Ctso	0.0849734	1.46625	4.10897	0.0006	0.00133176
Cxadr	3.87638	20.8068	2.42427	5e-05	0.00013083
Cxcl1	0	1.69748	Inf	5e-05	0.00013083
Cxcl10	0.508523	13.292	4.7081	5e-05	0.00013083
Cxcl12	0.417182	4.24998	3.34871	5e-05	0.00013083
Cyfip2	4.36394	33.5599	2.94304	5e-05	0.00013083
Cyp1a1	0.0572681	13.8948	7.9226	0.0085	0.0150168
Cyp2d22	0.258222	2.17834	3.07655	5e-05	0.00013083
Cyp2j6	0.16264	1.89122	3.53957	5e-05	0.00013083
Cyp2j9	0.176166	1.17163	2.73351	0.0032	0.00620739
Cyp4x1	0	1.04611	Inf	5e-05	0.00013083
Cyr61	12.314	135.268	3.45745	5e-05	0.00013083
Cysltr1	0.141999	1.49592	3.39708	0.0001	0.000252212
D830030K20Rik	0.326744	5.04019	3.94725	5e-05	0.00013083
Dact3	3.06465	19.886	2.69796	5e-05	0.00013083
Dclk1	0.0352477	3.52169	6.64259	0.0001	0.000252212
Ddr1	6.0864	33.0667	2.44172	5e-05	0.00013083
Dhrs3	1.45463	30.8019	4.4043	5e-05	0.00013083
Dlg4	1.2455	22.9565	4.20411	5e-05	0.00013083
Dmkn	0.257551	1.99321	2.95216	0.0151	0.0253574
Dok2	2.81112	56.2849	4.32353	5e-05	0.00013083
Dpp6	0.33285	3.72946	3.48602	5e-05	0.00013083
Dpysl2	0.864163	4.59538	2.41081	5e-05	0.00013083
Dpysl5	3.06691	16.8562	2.45842	5e-05	0.00013083
Dqx1	0.0745495	2.40129	5.00947	0.00145	0.00301104
Dsc2	0.330909	7.30437	4.46425	5e-05	0.00013083
Dsp	0.342631	22.5026	6.03729	5e-05	0.00013083
Dtx1	2.33299	12.2896	2.39718	5e-05	0.00013083
Dtx4	0.623386	5.954	3.25566	5e-05	0.00013083
Dusp10	0.286789	8.33949	4.8619	5e-05	0.00013083
Dusp8	0.100299	2.4296	4.59834	5e-05	0.00013083
Dynlt3	3.36464	41.2464	3.61574	5e-05	0.00013083
Ebf4	0.0782449	2.7292	5.12434	0.00385	0.00732659
Ecel1	0.41403	2.6712	2.68968	5e-05	0.00013083
Echdc3	0.243239	2.27739	3.22693	0.0003	0.000700245
Ecm1	0.70804	3.66047	2.37013	5e-05	0.00013083
Ecscr	1.29138	13.3483	3.36968	5e-05	0.00013083
Efcab1	0.248627	1.5696	2.65834	0.00875	0.0154136
Efemp1	0.167167	6.2428	5.22283	0.00025	0.000591401
Efemp2	1.7648	10.9691	2.63587	5e-05	0.00013083
Efhc1	0.360406	5.2807	3.87304	5e-05	0.00013083
Efna5	0.115736	6.79801	5.87621	5e-05	0.00013083
Egfr	0.300639	7.83179	4.70324	5e-05	0.00013083
Eif4e3	1.51186	8.7672	2.53579	5e-05	0.00013083
Elmo3	0.782718	7.5917	3.27786	5e-05	0.00013083
Eml2	10.5156	62.001	2.55975	5e-05	0.00013083
Emp3	3.09063	20.0623	2.69852	5e-05	0.00013083
Endod1	0.616753	4.18813	2.76354	5e-05	0.00013083
Enkur	0.344716	2.88867	3.06693	0.00065	0.00143486
Enpp2	0.0588738	15.3703	8.02831	0.0006	0.00133176
Enpp3	23.5563	151.686	2.6869	5e-05	0.00013083
Enpp5	1.54879	18.2824	3.56124	5e-05	0.00013083
Entpd2	0.225118	4.81829	4.41977	5e-05	0.00013083
Epcam	64.8822	468.215	2.85128	5e-05	0.00013083
Epha1	4.52478	27.533	2.60524	5e-05	0.00013083
Ephx1	5.80829	31.2428	2.42734	5e-05	0.00013083
Eps8l2	1.2821	14.5001	3.49948	5e-05	0.00013083
Ero1l	31.0818	226.798	2.86727	5e-05	0.00013083
Esp5	0	2.18651	Inf	5e-05	0.00013083
Espn	1.27179	27.376	4.42798	5e-05	0.00013083
Esrp1	4.07187	39.5683	3.28058	5e-05	0.00013083
Ets1	0.566912	6.24427	3.46134	5e-05	0.00013083
Eya1	0.414122	4.74117	3.51711	5e-05	0.00013083
Eya4	0.0423145	1.53013	5.17636	0.0075	0.0134243
F3	2.55255	14.7897	2.53458	5e-05	0.00013083
F5	0.0718609	2.22127	4.95004	5e-05	0.00013083
Fabp5	20.8029	301.947	3.85944	5e-05	0.00013083
Fam101a	0.116354	1.16757	3.32692	0.01125	0.0194276
Fam107b	3.87605	26.8301	2.79119	5e-05	0.00013083
Fam110c	0.0895086	5.41075	5.91766	0.0009	0.00193987
Fam114a1	1.04652	12.072	3.52799	5e-05	0.00013083
Fam131a	0.603985	4.73153	2.96972	0.00145	0.00301104
Fam132a	2.15679	10.825	2.32742	5e-05	0.00013083
Fam160a1	0.315901	2.54986	3.01287	5e-05	0.00013083
Fam46a	0.23973	4.53151	4.24051	5e-05	0.00013083
Fam57b	0.673171	12.5504	4.22061	5e-05	0.00013083
Fam83e	0.256518	2.28763	3.15672	5e-05	0.00013083
Fam84b	0.511996	3.41681	2.73844	5e-05	0.00013083
Farp1	1.42578	10.2258	2.84239	5e-05	0.00013083
Fas	0.197368	1.62255	3.03931	0.002	0.00404732
Faxc	0.435885	2.52206	2.53259	5e-05	0.00013083
Fbxo3	17.1768	98.0078	2.51243	5e-05	0.00013083
Fbxo32	0.145838	3.89427	4.73891	5e-05	0.00013083
Fetub	1.56345	14.5564	3.21885	5e-05	0.00013083
Fgd2	0.182931	2.48749	3.76532	0.0001	0.000252212
Fgf11	0.911821	5.64839	2.63102	5e-05	0.00013083
Fgf21	0	1.89462	Inf	5e-05	0.00013083
Fgf5	0.159571	4.5868	4.84522	5e-05	0.00013083
Fgf8	0.320394	2.79213	3.12345	0.0007	0.00153963
Fgfbp1	7.66243	87.8407	3.51902	5e-05	0.00013083
Fggy	1.63654	20.8838	3.67367	5e-05	0.00013083
Fhdc1	0.219084	2.6356	3.58858	5e-05	0.00013083
Fhl2	0.336089	4.87024	3.85708	5e-05	0.00013083
Fignl2	2.00686	10.8481	2.43443	5e-05	0.00013083
Fkbp7	2.08177	15.6896	2.91392	5e-05	0.00013083
Flt1	0.324647	2.34132	2.85038	5e-05	0.00013083
Flywch2	6.37085	39.2138	2.6218	5e-05	0.00013083
Fmn2	0.780108	5.23004	2.74507	5e-05	0.00013083
Fndc3c1	0.600636	29.5492	5.62049	5e-05	0.00013083
Fosl2	0.889096	4.85354	2.44863	5e-05	0.00013083
Foxi3	0.853879	11.5278	3.75495	5e-05	0.00013083
Frem2	0.456995	12.8503	4.81348	5e-05	0.00013083
Frmd4b	0.696311	21.6046	4.95546	5e-05	0.00013083
Fxyd6	3.65889	52.4876	3.8425	5e-05	0.00013083
Gab2	0.192934	1.73998	3.17289	5e-05	0.00013083
Gabrb3	0.607564	5.21528	3.10164	5e-05	0.00013083
Gadd45b	17.3974	118.769	2.77122	5e-05	0.00013083
Galnt18	0.0932771	1.45217	3.96055	0.0018	0.00366987
Galnt3	0.600838	18.1855	4.91967	5e-05	0.00013083
Gatsl2	1.52614	10.3081	2.75581	5e-05	0.00013083
Gbp2	0.541041	32.3755	5.90302	5e-05	0.00013083
Gbp2b	0	11.7415	Inf	5e-05	0.00013083
Gbp3	0.0577214	2.18078	5.23959	0.00335	0.00646733
Gdap1l1	0.780931	4.71082	2.59271	5e-05	0.00013083
Gdpd3	0.803321	27.0581	5.07394	5e-05	0.00013083
Gdpd5	0.431201	4.06331	3.23622	5e-05	0.00013083
Gfra1	0.175426	1.63429	3.21973	5e-05	0.00013083
Ggt7	0.414354	2.47233	2.57694	5e-05	0.00013083
Ghr	0.537994	16.7697	4.96212	5e-05	0.00013083
Glrx	3.37622	67.8734	4.32937	5e-05	0.00013083
Glt28d2	0.0766408	1.19775	3.96606	0.004	0.00758499
Gm11423	0.557142	8.08062	3.85835	0.00125	0.00262969
Gm12070	9.45695	51.1467	2.4352	5e-05	0.00013083
Gm12522	0.111353	3.08023	4.78983	0.0004	0.000914305
Gm15972	0	1.53777	Inf	0.00255	0.00505079
Gm3002	3.80748	31.5822	3.0522	5e-05	0.00013083
Gm3558	1.60828	10.8706	2.75684	5e-05	0.00013083
Gm364	0.311542	12.6873	5.34781	5e-05	0.00013083
Gm3893	0.434518	2.76064	2.66751	5e-05	0.00013083
Gm4737	1.88868	59.0184	4.96572	5e-05	0.00013083
Gm7694	0.1824	1.3636	2.90224	5e-05	0.00013083
Gm9992	0.141583	1.00989	2.83448	0.0101	0.0175965
Gnas	110.408	703.809	2.67234	5e-05	0.00013083
Gng11	0.50418	2.85475	2.50136	0.0046	0.0085993
Gng12	5.35059	38.0104	2.82862	5e-05	0.00013083
Gng2	4.98138	72.8494	3.8703	5e-05	0.00013083
Gng3	16.8791	123.429	2.87037	5e-05	0.00013083
Gng8	0.280562	1.62011	2.5297	0.016	0.0267576
Gpc3	10.2306	82.3741	3.00929	5e-05	0.00013083
Gpc4	5.02087	45.9849	3.19515	5e-05	0.00013083
Gpc6	0.392808	1.96291	2.32109	5e-05	0.00013083
Gpm6a	0.219607	3.28039	3.90087	5e-05	0.00013083
Gpr153	0.762422	11.7941	3.95134	5e-05	0.00013083
Gpr173	0.0822382	1.10533	3.74853	0.00085	0.00183893
Gpr37	0	13.5764	Inf	5e-05	0.00013083
Gpr4	0.34006	3.52725	3.37468	5e-05	0.00013083
Gprc5b	2.53269	13.4175	2.40537	0.00935	0.0164012
Gprc5c	1.86591	9.96413	2.41686	5e-05	0.00013083
Gpx8	3.67908	40.8257	3.47206	5e-05	0.00013083
Gramd1c	0.188063	1.29573	2.78448	5e-05	0.00013083
Gramd3	1.37079	10.2679	2.90506	5e-05	0.00013083
Grb10	4.56265	85.3638	4.22568	5e-05	0.00013083
Gria3	0.165181	6.13337	5.21456	5e-05	0.00013083
Gria4	0.433779	11.3033	4.70364	5e-05	0.00013083
Grina	5.9557	68.2462	3.51841	5e-05	0.00013083
Grip1	0.6002	3.10504	2.37109	0.0164	0.0273374
Gsn	1.7639	20.0565	3.50723	5e-05	0.00013083
Gstk1	2.74607	16.7626	2.60981	5e-05	0.00013083
Gstm6	2.27989	21.768	3.25517	5e-05	0.00013083
Gstm7	0.871283	11.1823	3.68193	5e-05	0.00013083
Gsto2	0.153349	1.69827	3.46917	0.0051	0.00945847
Gstt3	2.42356	20.2559	3.06314	5e-05	0.00013083
Gulo	0.686645	5.9983	3.12692	5e-05	0.00013083
H1f0	24.5384	228.907	3.22165	5e-05	0.00013083
H2-Ab1	1.75863	10.4318	2.56846	5e-05	0.00013083
H2-Bl	0.268733	27.1608	6.65921	0.00025	0.000591401
H2-D1	6.33382	45.0673	2.83094	5e-05	0.00013083
H2-K1	11.0172	106.65	3.27507	5e-05	0.00013083
H2-K2	0.402756	5.3754	3.73839	5e-05	0.00013083
H2-M2	0	1.05308	Inf	5e-05	0.00013083
H2-Oa	0.235891	5.90609	4.64601	0.0024	0.00477352
H2-Q1	0.152984	3.39501	4.47197	0.0006	0.00133176
H2-Q2	0.191587	1.21725	2.66755	0.01995	0.0326112
H2-T10	0.249426	1.26596	2.34355	0.00015	0.000367278
H2-T22	1.5697	13.6913	3.1247	5e-05	0.00013083
H2-T9	0.619668	25.2647	5.34948	5e-05	0.00013083
Has2	0.190074	1.55851	3.03553	5e-05	0.00013083
Hcfc1r1	10.9973	94.9522	3.11005	5e-05	0.00013083
Hdac11	2.41778	14.4688	2.58119	5e-05	0.00013083
Hdac7	0.83056	7.64048	3.20151	5e-05	0.00013083
Helz2	0.304625	1.89558	2.63753	5e-05	0.00013083
Heph	0.278622	4.97734	4.15899	5e-05	0.00013083
Herc6	0.10807	2.58134	4.57808	5e-05	0.00013083
Hes7	0.339462	4.44201	3.70989	0.0008	0.0017395
Hey1	0.707599	3.8008	2.4253	5e-05	0.00013083
Hey2	0.0953139	1.00251	3.39479	0.0033	0.00638281
Hif3a	1.11604	19.9998	4.16352	5e-05	0.00013083
Hip1r	5.33867	35.9838	2.75279	5e-05	0.00013083
Hist1h1c	2.88991	33.3215	3.52736	5e-05	0.00013083
Hist2h2be	0.480723	3.97519	3.04774	5e-05	0.00013083
Hist3h2a	2.7689	49.2489	4.15271	5e-05	0.00013083
Hist3h2ba	2.30848	98.3633	5.41311	5e-05	0.00013083
Hivep2	0.27608	1.90829	2.78912	5e-05	0.00013083
Hmga2	1.73448	44.6679	4.68666	5e-05	0.00013083
Hmgn5	13.0976	104.892	3.00153	5e-05	0.00013083
Hpcal1	12.4132	71.3319	2.52267	5e-05	0.00013083
Hpn	1.24082	19.389	3.96588	5e-05	0.00013083
Hrc	0.21198	18.5492	6.45128	5e-05	0.00013083
Hspb11	4.29997	117.456	4.77165	5e-05	0.00013083
Hspb6	1.48926	7.8434	2.39689	5e-05	0.00013083
Hspb8	6.09768	38.6615	2.66457	5e-05	0.00013083
Ifi27l2a	0.712816	65.6766	6.52571	0.0079	0.0140592
Ifit2	0.395569	2.10843	2.41417	5e-05	0.00013083
Igf2	1.20177	22.8014	4.24589	5e-05	0.00013083
Igfbp3	4.39547	157.421	5.16246	5e-05	0.00013083
Igfbp5	0.241739	3.9571	4.03292	5e-05	0.00013083
Iglon5	1.01963	7.89893	2.95361	5e-05	0.00013083
Igsf1	0.181095	6.63795	5.19592	5e-05	0.00013083
Igsf11	0.154624	4.9106	4.98906	5e-05	0.00013083
Igsf9	2.51999	14.179	2.49227	5e-05	0.00013083
Igtp	0.657991	5.40873	3.03915	5e-05	0.00013083
Ikzf4	0.366734	2.435	2.73112	5e-05	0.00013083
Inadl	1.2953	19.799	3.93407	5e-05	0.00013083
Inca1	0.296112	4.65961	3.97599	0.00015	0.000367278
Inha	0.826629	5.15348	2.64024	5e-05	0.00013083
Inhba	0	2.155	Inf	5e-05	0.00013083
Insl6	2.36819	42.5854	4.16851	5e-05	0.00013083
Irf2	0.218815	5.38908	4.62226	5e-05	0.00013083
Irf6	1.45003	8.49265	2.55013	5e-05	0.00013083
Irgm1	0.480623	6.24274	3.6992	5e-05	0.00013083
Irgm2	0.12409	2.6477	4.41527	5e-05	0.00013083
Irs1	0.0669502	1.03592	3.95168	5e-05	0.00013083
Irs2	1.91444	11.8625	2.63142	5e-05	0.00013083
Itga3	13.2071	72.2016	2.45072	5e-05	0.00013083
Itgb3	0.623756	4.09528	2.71491	5e-05	0.00013083
Itih5	0.0353632	1.16284	5.03925	0.0004	0.000914305
Itm2c	15.7215	79.8548	2.34464	5e-05	0.00013083
Itpkb	0.26841	4.78052	4.15465	5e-05	0.00013083
Jak2	1.20252	9.66362	3.00651	5e-05	0.00013083
Jakmip2	0.2412	1.74132	2.85187	5e-05	0.00013083
Jazf1	0.243379	2.83459	3.54186	5e-05	0.00013083
Jph1	1.90532	28.4138	3.89849	5e-05	0.00013083
Jun	1.66394	29.9638	4.17055	5e-05	0.00013083
Katnal2	0.419256	3.78308	3.17366	5e-05	0.00013083
Kcnj3	0.21309	10.6999	5.65	5e-05	0.00013083
Kcnk12	0.127542	1.69054	3.72844	0.0019	0.00386136
Kcnq3	0.0515793	2.52121	5.61118	0.0141	0.023816
Kctd12b	0.0894301	2.36472	4.72477	0.0001	0.000252212
Kif1a	0.89501	46.7874	5.70807	5e-05	0.00013083
Kif21a	1.28134	10.2994	3.00684	5e-05	0.00013083
Kif21b	1.63603	8.67823	2.4072	5e-05	0.00013083
Klc3	3.11801	24.7658	2.98965	5e-05	0.00013083
Klf7	2.02155	12.9062	2.67453	5e-05	0.00013083
Klhl14	0	1.10295	Inf	5e-05	0.00013083
Klhl4	0	8.30635	Inf	5e-05	0.00013083
Klk13	0.415438	2.1124	2.34618	0.00405	0.00767326
Klk1b22	0	3.60272	Inf	5e-05	0.00013083
Klk8	3.91687	24.5699	2.64912	5e-05	0.00013083
Krt18	5.07627	631.242	6.95828	5e-05	0.00013083
Krt19	5.28513	78.4043	3.89092	5e-05	0.00013083
Krt20	0.161478	2.74895	4.08947	0.00035	0.000807208
Krt7	0.263845	2.36882	3.1664	0.0005	0.00112515
Krt8	5.47833	312.627	5.83456	5e-05	0.00013083
Kynu	0.0498978	1.37581	4.78517	0.0112	0.0193563
LOC100504703	5.59202	38.5753	2.78624	0.0006	0.00133176
LOC100861615	0.155792	1.68869	3.43821	0.0013	0.00272843
Lad1	0.910808	10.4362	3.51831	5e-05	0.00013083
Lag3	0.649939	3.29369	2.34133	5e-05	0.00013083
Lama4	0.0607499	4.74527	6.28746	0.0001	0.000252212
Lamb1	10.273	51.5902	2.32824	5e-05	0.00013083
Lamb3	0.0936885	2.24051	4.57981	0.0001	0.000252212
Lamc2	1.63948	15.472	3.23834	5e-05	0.00013083
Lbh	0.925811	6.96374	2.91107	5e-05	0.00013083
Ldb2	0	1.58589	Inf	5e-05	0.00013083
Ldlrad4	0.483557	3.12299	2.69117	5e-05	0.00013083
Lefty1	19.3062	217.96	3.49692	5e-05	0.00013083
Letm2	0.542644	3.27872	2.59506	5e-05	0.00013083
Lfng	0.72063	6.67139	3.21066	5e-05	0.00013083
Lgmn	17.2553	102.778	2.57442	5e-05	0.00013083
Lhfp	1.09201	7.30437	2.74178	5e-05	0.00013083
Lipg	0.352427	18.0366	5.67746	5e-05	0.00013083
Lmntd2	0.755128	4.16512	2.46357	5e-05	0.00013083
Lmod1	0.206093	1.57926	2.93789	5e-05	0.00013083
Lnx1	0.407228	9.23704	4.50352	0.01385	0.0234233
Lpin1	4.12076	22.5677	2.45328	5e-05	0.00013083
Lpp	1.33716	6.82157	2.35093	5e-05	0.00013083
Lppr2	1.37111	8.03133	2.55029	5e-05	0.00013083
Lrrc27	0.687868	5.17325	2.91087	5e-05	0.00013083
Lrrc46	0.491822	3.49677	2.82981	0.00015	0.000367278
Lrrc51	1.68847	15.959	3.24058	5e-05	0.00013083
Lrrc61	2.27206	12.5395	2.46441	5e-05	0.00013083
Lrrk2	0.170592	2.16862	3.66815	5e-05	0.00013083
Lrrn1	0.256246	1.46548	2.51577	5e-05	0.00013083
Ltb	0.445537	22.6984	5.6709	0.0001	0.000252212
Ly6d	0	5.14413	Inf	5e-05	0.00013083
Ly6e	24.6672	144.472	2.55012	5e-05	0.00013083
Lyn	0.392761	2.34303	2.57665	5e-05	0.00013083
Lynx1	0.27054	7.21619	4.73732	5e-05	0.00013083
Lypd6	0.4436	7.17177	4.015	5e-05	0.00013083
Maged2	8.74548	82.8514	3.24392	5e-05	0.00013083
Magi2	0.184876	1.10448	2.57873	5e-05	0.00013083
Mal2	0.215058	7.8727	5.19406	5e-05	0.00013083
Mall	0.0789836	1.46591	4.2141	0.0178	0.0294066
Maml3	0.112178	3.16913	4.82023	5e-05	0.00013083
Mamstr	0.211062	1.13891	2.43191	0.0011	0.00233586
Man2b2	1.55852	12.9934	3.05954	5e-05	0.00013083
Map3k8	0.180568	1.68108	3.21877	0.00035	0.000807208
Mapk8ip2	0.841637	8.81895	3.38934	5e-05	0.00013083
Mapre3	1.8183	11.1539	2.61688	5e-05	0.00013083
Marcks	6.98735	39.8524	2.51185	5e-05	0.00013083
Marveld3	0.781598	5.40211	2.78902	5e-05	0.00013083
Mbnl2	3.51494	33.2432	3.24149	5e-05	0.00013083
Mbp	0.484155	5.89986	3.60714	5e-05	0.00013083
Mcoln3	0.166791	1.94018	3.54008	0.00135	0.00282448
Med12l	0.230889	1.36194	2.56039	5e-05	0.00013083
Metrnl	0.293531	2.26901	2.95048	5e-05	0.00013083
Mettl20	3.15764	18.4297	2.54512	5e-05	0.00013083
Mfap2	0.850147	8.12748	3.25702	5e-05	0.00013083
Mfap3l	0.630028	6.77897	3.42758	5e-05	0.00013083
Mlxipl	0.391	4.18889	3.42133	5e-05	0.00013083
Mmd	3.5126	18.0379	2.36042	5e-05	0.00013083
Mmp25	0.625743	15.7679	4.65528	5e-05	0.00013083
Mogat2	0.624172	9.03222	3.85506	5e-05	0.00013083
Moxd1	0.57525	3.5278	2.61651	5e-05	0.00013083
Ms4a4d	0.400655	4.99411	3.63979	5e-05	0.00013083
Msh5	0.256618	2.18179	3.08782	5e-05	0.00013083
Mst1	0.106683	1.00015	3.22881	0.00295	0.00576772
Mthfd2l	0.612308	3.05894	2.3207	5e-05	0.00013083
Mum1l1	2.43209	25.0673	3.36554	5e-05	0.00013083
Mup6	5.91307	41.5481	2.8128	5e-05	0.00013083
Mxd4	1.11168	10.3463	3.2183	5e-05	0.00013083
Mxra8	0.741375	12.3737	4.06092	5e-05	0.00013083
Myh7b	0.373443	2.30694	2.62702	0.01965	0.0321879
Myl3	1.38499	10.1434	2.87259	5e-05	0.00013083
Myl9	2.43937	20.1177	3.04388	5e-05	0.00013083
N4bp2l1	0.131051	3.21905	4.61843	0.00135	0.00282448
Naga	4.92654	27.8181	2.49738	5e-05	0.00013083
Naglu	0.924982	10.2384	3.46842	5e-05	0.00013083
Nap1l2	0.852237	6.24042	2.87232	5e-05	0.00013083
Nap1l3	0.421565	4.08069	3.27499	5e-05	0.00013083
Nat1	0.198682	1.04932	2.40092	0.0131	0.0223048
Nbl1	1.09456	5.64914	2.36768	5e-05	0.00013083
Nccrp1	0.274959	2.11968	2.94655	0.00085	0.00183893
Ndrg1	11.113	117.472	3.402	5e-05	0.00013083
Ndufa4l2	13.3123	131.4	3.30313	0.00205	0.00414034
Nefl	11.7591	91.4395	2.95904	5e-05	0.00013083
Nefm	0.809947	6.52739	3.01061	5e-05	0.00013083
Nes	3.29183	39.5607	3.58711	5e-05	0.00013083
Nfasc	0.495625	9.42283	4.24884	5e-05	0.00013083
Nfatc1	0.197792	1.11426	2.49403	5e-05	0.00013083
Nfatc4	2.74038	14.8928	2.44217	5e-05	0.00013083
Nfe2l3	0.579393	2.9364	2.34143	5e-05	0.00013083
Npcd	1.89799	16.8766	3.15249	0.00675	0.0122179
Npr2	0.247337	2.14805	3.11847	5e-05	0.00013083
Npy	0.527134	794.629	10.5579	0.00755	0.0135066
Nrcam	0.218683	2.84485	3.70144	5e-05	0.00013083
Nrep	2.94546	19.9398	2.75908	5e-05	0.00013083
Nrg1	0.17566	2.41624	3.78191	0.0002	0.000480706
Nrk	0.251683	1.40963	2.48564	5e-05	0.00013083
Nsmf	1.31726	7.57075	2.5229	5e-05	0.00013083
Ntrk2	0.102912	2.33079	4.50133	5e-05	0.00013083
Nuak1	2.18488	13.1204	2.58619	5e-05	0.00013083
Nudt16	0.959575	5.0502	2.39587	5e-05	0.00013083
Nudt18	0.7843	7.0703	3.17229	5e-05	0.00013083
Nudt6	0.549247	3.75884	2.77476	0.0003	0.000700245
Nudt7	1.29566	7.12322	2.45884	5e-05	0.00013083
Oas1c	0.626739	3.82469	2.6094	5e-05	0.00013083
Oas3	0.493293	4.77802	3.2759	5e-05	0.00013083
Oasl2	0.168474	4.32535	4.68222	5e-05	0.00013083
Olfm1	2.52123	13.8052	2.45301	5e-05	0.00013083
Olfml2a	0.163181	1.95269	3.58092	0.00015	0.000367278
Olfr1372-ps1	0.500558	9.20518	4.20084	5e-05	0.00013083
Optn	2.32061	21.8051	3.23209	5e-05	0.00013083
Osbpl5	0.485678	4.17016	3.10203	5e-05	0.00013083
Otx2	6.06602	37.2582	2.61874	5e-05	0.00013083
Ovgp1	0.202727	2.11519	3.38318	5e-05	0.00013083
P2rx3	0.110348	1.4935	3.75856	5e-05	0.00013083
P2rx6	0	1.01906	Inf	5e-05	0.00013083
Pacrg	0.392286	2.62046	2.73984	0.0013	0.00272843
Padi3	0.598021	4.41003	2.88252	5e-05	0.00013083
Pak3	0.129327	1.45124	3.48819	5e-05	0.00013083
Panx2	0.146333	2.05121	3.80915	5e-05	0.00013083
Paqr6	0.362106	1.89631	2.38871	0.00085	0.00183893
Parm1	0.605985	4.48588	2.88804	5e-05	0.00013083
Parp10	0.585681	3.46228	2.56354	5e-05	0.00013083
Parp8	0.191148	1.67915	3.13497	0.0001	0.000252212
Parva	1.73408	17.2194	3.31179	5e-05	0.00013083
Pbx1	0.802042	10.3044	3.68343	5e-05	0.00013083
Pcdh1	2.33408	12.1022	2.37434	5e-05	0.00013083
Pcgf5	5.79198	30.6724	2.40481	5e-05	0.00013083
Pdcd4	8.52231	55.0287	2.69087	5e-05	0.00013083
Pde1b	1.35707	30.2282	4.47733	5e-05	0.00013083
Pde4b	0.0588421	3.24662	5.78594	0.0001	0.000252212
Pdgfb	0.937843	16.2347	4.11359	5e-05	0.00013083
Pdk2	1.64463	10.756	2.7093	5e-05	0.00013083
Pdlim2	1.04591	9.73831	3.21892	5e-05	0.00013083
Pdlim3	0.264823	17.5916	6.05371	5e-05	0.00013083
Pdlim4	0.553903	2.97229	2.42387	0.00045	0.00101899
Pdzk1ip1	0	1.9685	Inf	5e-05	0.00013083
Per3	0.826136	5.65821	2.77589	5e-05	0.00013083
Pfkfb3	4.23235	29.9448	2.82277	5e-05	0.00013083
Pfn2	5.57902	33.2727	2.57625	5e-05	0.00013083
Pgf	0.586365	4.11494	2.811	5e-05	0.00013083
Pgr	0.118819	1.16148	3.28913	5e-05	0.00013083
Phldb2	1.24195	6.26085	2.33375	5e-05	0.00013083
Phldb3	0.34711	6.237	4.16739	5e-05	0.00013083
Phox2a	1.55687	19.6237	3.65588	0.00725	0.0130275
Phyhd1	1.06793	6.32313	2.56582	5e-05	0.00013083
Pifo	0.331348	3.52855	3.41266	0.00165	0.00338786
Pim2	20.466	164.687	3.00842	5e-05	0.00013083
Pip5kl1	0.3541	3.48312	3.29815	0.0001	0.000252212
Pitx2	4.102	23.8652	2.54051	5e-05	0.00013083
Pkia	0.740618	7.50349	3.34076	5e-05	0.00013083
Plag1	0.877649	11.954	3.7677	5e-05	0.00013083
Plat	0.742702	3.97497	2.42009	5e-05	0.00013083
Plekha1	18.3994	126.708	2.78378	5e-05	0.00013083
Plekhg2	2.2177	25.4987	3.52329	5e-05	0.00013083
Plekhg6	0.284067	3.31346	3.54404	5e-05	0.00013083
Plekhn1	0.637255	8.54562	3.74524	5e-05	0.00013083
Plet1	3.14444	19.3347	2.62031	5e-05	0.00013083
Plxdc2	0.357031	9.16466	4.68196	5e-05	0.00013083
Plxnb2	10.1602	58.5196	2.52599	5e-05	0.00013083
Plxnd1	0.707899	3.91373	2.46693	5e-05	0.00013083
Pnpla3	0.53749	3.45972	2.68634	5e-05	0.00013083
Podxl	3.84237	69.5972	4.17896	5e-05	0.00013083
Pold4	3.23235	36.8263	3.51008	5e-05	0.00013083
Postn	0.0188405	1.16486	5.95017	0.0226	0.0365446
Pou3f1	4.09216	44.7929	3.45234	5e-05	0.00013083
Ppl	0.490496	5.70409	3.53968	5e-05	0.00013083
Ppm1k	1.12531	5.8865	2.38709	5e-05	0.00013083
Ppp1r14c	0.692117	24.5897	5.1509	5e-05	0.00013083
Ppp1r1a	5.21441	66.699	3.67709	5e-05	0.00013083
Ppp1r3c	0.380322	2.61748	2.78288	5e-05	0.00013083
Ppp2r2c	3.17905	20.4825	2.68772	5e-05	0.00013083
Ppp4r1l-ps	0.256991	1.30425	2.34343	5e-05	0.00013083
Ppp4r4	0.338985	25.6423	6.24116	5e-05	0.00013083
Pqlc3	5.36757	27.2576	2.34432	5e-05	0.00013083
Prdm9	0.194768	1.27241	2.70773	5e-05	0.00013083
Prickle1	0.438845	16.39	5.22296	5e-05	0.00013083
Prkar1b	0.489431	4.60059	3.23264	5e-05	0.00013083
Prkd2	1.71872	15.1083	3.13593	5e-05	0.00013083
Prnp	9.44728	95.2054	3.33307	5e-05	0.00013083
Prom1	1.40828	23.789	4.07829	5e-05	0.00013083
Prox1	0.10435	2.13992	4.35805	5e-05	0.00013083
Prr5l	0.334786	2.76215	3.04448	5e-05	0.00013083
Prss23	0.246179	30.581	6.95678	5e-05	0.00013083
Prss8	2.19045	32.1784	3.87679	5e-05	0.00013083
Psmb9	1.11685	15.1575	3.76252	5e-05	0.00013083
Psors1c2	0.676047	24.372	5.17196	5e-05	0.00013083
Pstpip2	1.61834	18.8839	3.54457	5e-05	0.00013083
Ptger4	0.178344	2.54264	3.83359	0.0001	0.000252212
Ptpn14	4.55785	22.8921	2.32843	5e-05	0.00013083
Ptprm	0.0717604	1.00868	3.81314	0.00015	0.000367278
Ptprn	1.37017	8.98338	2.7129	5e-05	0.00013083
Ptprz1	0.214065	1.23474	2.52808	5e-05	0.00013083
Pwwp2b	0.662646	4.81953	2.86258	5e-05	0.00013083
Pxdc1	0.434864	29.8901	6.10296	5e-05	0.00013083
Pxdn	3.66111	29.017	2.98654	5e-05	0.00013083
Pxt1	0.391582	2.48177	2.66398	0.0039	0.00741117
Qrich2	0.198665	1.06947	2.42849	0.0023	0.00459105
Rab11fip1	5.55067	32.9734	2.57057	5e-05	0.00013083
Rab25	2.33142	56.2539	4.59267	5e-05	0.00013083
Rab32	0.300686	2.39784	2.99541	5e-05	0.00013083
Rab36	0.080004	1.16613	3.86551	0.00355	0.00681694
Rab37	0.349105	2.42185	2.79437	5e-05	0.00013083
Rab3b	1.10458	11.7429	3.41021	5e-05	0.00013083
Ramp3	7.96072	58.8617	2.88636	5e-05	0.00013083
Rasd2	1.83495	15.3999	3.0691	5e-05	0.00013083
Rassf4	0.164515	9.49742	5.85124	5e-05	0.00013083
Rassf6	0.079413	3.3839	5.41317	0.0141	0.023816
Rbakdn	0.684587	3.72861	2.44533	0.0138	0.0233477
Rbm11	0.110606	1.00456	3.18306	0.00165	0.00338786
Rbmx	6.43354	32.374	2.33115	5e-05	0.00013083
Rcan2	0.148628	1.44511	3.28141	5e-05	0.00013083
Rdh10	2.06998	11.8049	2.5117	5e-05	0.00013083
Rdh12	0.951168	6.42739	2.75646	5e-05	0.00013083
Rell1	10.0415	53.6073	2.41646	5e-05	0.00013083
Rem2	0.696047	6.92423	3.3144	5e-05	0.00013083
Rgcc	9.15044	51.3267	2.4878	5e-05	0.00013083
Rgl3	0.165362	10.7437	6.02172	5e-05	0.00013083
Rgs16	0.442098	9.79547	4.46968	5e-05	0.00013083
Rgs17	0.0791514	4.45656	5.81517	5e-05	0.00013083
Rgs20	0.796141	6.65119	3.06252	5e-05	0.00013083
Rhbdf1	2.36442	16.0646	2.76432	5e-05	0.00013083
Rin1	0.379419	4.80701	3.66327	5e-05	0.00013083
Ripk4	2.55663	16.3116	2.67359	5e-05	0.00013083
Rnase4	1.51298	8.63528	2.51285	5e-05	0.00013083
Rnf128	1.68238	29.1019	4.11254	5e-05	0.00013083
Rnf43	0.180423	2.73735	3.92332	5e-05	0.00013083
Ropn1l	0.790205	6.72702	3.08967	0.0001	0.000252212
Rorc	0	2.36286	Inf	5e-05	0.00013083
Rrad	0.348063	2.3612	2.7621	0.0004	0.000914305
Rras	13.3702	288.086	4.42941	5e-05	0.00013083
Rsph1	2.19602	12.7952	2.54264	5e-05	0.00013083
Rsph3b	0.43773	3.03574	2.79393	5e-05	0.00013083
S100a1	0.961728	41.3616	5.42652	5e-05	0.00013083
S100a10	131.664	676.19	2.36057	5e-05	0.00013083
S100a11	144.686	863.164	2.57671	5e-05	0.00013083
S100a13	1.42879	17.3198	3.59956	5e-05	0.00013083
S100a6	17.5623	235.114	3.74281	5e-05	0.00013083
Samd4	0.394293	6.53545	4.05095	5e-05	0.00013083
Sapcd1	1.34111	6.71801	2.3246	5e-05	0.00013083
Sat2	1.10483	5.98426	2.43735	0.0002	0.000480706
Sbsn	0.272342	6.60103	4.5992	5e-05	0.00013083
Scamp1	8.01125	47.6295	2.57176	5e-05	0.00013083
Scg3	0.139465	2.41136	4.11188	0.0004	0.000914305
Scg5	0.390797	7.69746	4.29989	5e-05	0.00013083
Scn3b	0.494247	4.39258	3.15176	5e-05	0.00013083
Scnn1a	0	3.73836	Inf	5e-05	0.00013083
Scrn1	4.08573	22.2735	2.44666	5e-05	0.00013083
Sdc3	0.454341	2.8223	2.63502	5e-05	0.00013083
Sdsl	0.140454	2.01271	3.84097	0.01685	0.0279861
Sel1l3	0.121073	3.52314	4.86291	5e-05	0.00013083
Sema3b	0.384791	5.72949	3.89626	5e-05	0.00013083
Sema3c	0.248588	7.14834	4.84578	5e-05	0.00013083
Sema3e	3.60284	28.6965	2.99367	5e-05	0.00013083
Sema6a	0.35451	22.6416	5.997	5e-05	0.00013083
Sema6b	0.522914	5.19036	3.31119	5e-05	0.00013083
Sepn1	3.07594	17.5055	2.50871	5e-05	0.00013083
Sepp1	4.30043	62.1256	3.85264	5e-05	0.00013083
Sept4	0.218783	9.00894	5.36379	0.0001	0.000252212
Sept5	0.605567	4.30273	2.82889	5e-05	0.00013083
Serinc2	2.08536	13.9801	2.74501	5e-05	0.00013083
Serinc5	1.03225	32.411	4.97262	5e-05	0.00013083
Serpinb9	0.0777969	3.84559	5.62735	0.00035	0.000807208
Serpinb9b	0.678623	3.40772	2.32812	5e-05	0.00013083
Serpine1	1.08782	34.2545	4.97677	5e-05	0.00013083
Sertad4	1.24025	7.26794	2.55091	5e-05	0.00013083
Sez6	0.353125	1.97855	2.48619	5e-05	0.00013083
Sez6l2	0.181263	2.92607	4.0128	5e-05	0.00013083
Sft2d2	3.52106	24.6541	2.80775	5e-05	0.00013083
Sfxn3	0.939993	7.57839	3.01117	5e-05	0.00013083
Sh2d3c	1.50207	20.8913	3.79788	5e-05	0.00013083
Sh2d5	0.535007	2.69795	2.33423	5e-05	0.00013083
Sh3bgrl	7.35442	64.0695	3.12295	5e-05	0.00013083
Sh3bp5	1.15958	6.98677	2.59102	5e-05	0.00013083
Sh3rf2	0.0544741	1.82785	5.06844	0.0003	0.000700245
Shb	2.66635	30.5288	3.51723	5e-05	0.00013083
Shd	0.231843	2.50698	3.43473	0.0009	0.00193987
Shisa4	1.38317	7.04982	2.3496	5e-05	0.00013083
Shisa6	0.0526911	1.10217	4.38664	0.0001	0.000252212
Sirpa	0.606367	5.5331	3.18983	5e-05	0.00013083
Slain1	1.90731	23.1787	3.60319	5e-05	0.00013083
Slamf9	0.18175	1.77257	3.28582	0.0112	0.0193563
Slc16a11	0.144039	1.08283	2.91028	0.00595	0.0108881
Slc16a2	0.13195	8.07482	5.93536	5e-05	0.00013083
Slc17a5	1.81461	11.2518	2.63242	5e-05	0.00013083
Slc22a18	0.538917	8.43465	3.96819	5e-05	0.00013083
Slc22a23	0.96724	5.28822	2.45084	5e-05	0.00013083
Slc25a23	3.64317	20.0174	2.45799	5e-05	0.00013083
Slc25a24	0.900501	10.235	3.50663	5e-05	0.00013083
Slc26a10	0.800561	7.55166	3.23771	5e-05	0.00013083
Slc2a4	0.528424	4.35197	3.0419	5e-05	0.00013083
Slc30a3	1.00709	12.1672	3.59473	5e-05	0.00013083
Slc35d3	0.388516	2.18401	2.49093	5e-05	0.00013083
Slc35f1	0.17233	1.57742	3.19432	5e-05	0.00013083
Slc35f5	3.60826	27.3719	2.92332	5e-05	0.00013083
Slc35g2	0.223556	1.86683	3.06188	0.0019	0.00386136
Slc39a8	0.233725	170.948	9.51453	5e-05	0.00013083
Slc40a1	0.476872	6.41638	3.75009	5e-05	0.00013083
Slc44a3	0.352041	1.95487	2.47326	5e-05	0.00013083
Slc46a3	0.387253	6.17802	3.99579	5e-05	0.00013083
Slc5a5	0.709272	16.9881	4.58204	5e-05	0.00013083
Slc6a14	0.0682386	4.41731	6.01644	0.0008	0.0017395
Slc8a2	0.729153	5.16513	2.82451	5e-05	0.00013083
Slc9a7	0.110101	1.45196	3.72111	0.001	0.00214157
Slco4a1	2.82218	14.3716	2.34834	5e-05	0.00013083
Slit3	0.360203	10.5736	4.87551	5e-05	0.00013083
Smarca2	0.49493	6.94157	3.80997	5e-05	0.00013083
Snap25	0.116177	3.04877	4.71383	0.001	0.00214157
Sncb	1.51868	7.63786	2.33035	5e-05	0.00013083
Snph	0.101057	2.7568	4.76975	5e-05	0.00013083
Snx21	1.40965	12.2094	3.11459	5e-05	0.00013083
Soat1	6.10252	69.9294	3.51842	5e-05	0.00013083
Sox3	2.12314	14.9005	2.81109	5e-05	0.00013083
Speg	0.927668	10.6662	3.52329	5e-05	0.00013083
Spire1	8.70582	48.8511	2.48834	5e-05	0.00013083
Spon1	0.179026	11.6918	6.02919	5e-05	0.00013083
Sprr1a	0	1.86481	Inf	5e-05	0.00013083
Sptb	0.681718	11.8725	4.1223	5e-05	0.00013083
Ssbp2	0.447018	5.43411	3.60364	5e-05	0.00013083
Ssc5d	0.108196	1.66862	3.94693	5e-05	0.00013083
St8sia4	0.0768834	1.17907	3.93884	0.0197	0.032246
Stard10	4.39496	42.125	3.26075	5e-05	0.00013083
Stard13	0.262915	2.74207	3.3826	5e-05	0.00013083
Stbd1	0.766255	4.86846	2.66757	5e-05	0.00013083
Stk32c	0.265772	1.79274	2.7539	0.00095	0.00204006
Stk39	2.18083	22.9002	3.39242	5e-05	0.00013083
Stmn4	0	1.62737	Inf	5e-05	0.00013083
Stom	3.31854	24.1335	2.86242	5e-05	0.00013083
Stx7	8.5859	87.7883	3.35399	5e-05	0.00013083
Stxbp1	4.8507	24.8852	2.35902	5e-05	0.00013083
Stxbp6	0.74688	5.64773	2.91872	5e-05	0.00013083
Susd4	1.33746	18.3097	3.77504	5e-05	0.00013083
Sv2a	1.23728	11.9036	3.26615	5e-05	0.00013083
Syngr4	0.938113	5.60349	2.57849	0.00015	0.000367278
Synpo2l	0.15541	1.30044	3.06485	5e-05	0.00013083
Syp	0.401151	13.9628	5.12131	5e-05	0.00013083
Syt1	0.0969154	1.18226	3.60867	5e-05	0.00013083
Syt13	0.688558	22.8583	5.053	5e-05	0.00013083
Syt17	0.73458	5.47807	2.89868	5e-05	0.00013083
Syt4	0.14155	1.82078	3.68517	5e-05	0.00013083
Tagln	11.6284	132.134	3.50628	5e-05	0.00013083
Tagln2	45.747	491.098	3.42426	5e-05	0.00013083
Taok3	1.76088	11.5143	2.70906	5e-05	0.00013083
Tap1	0.949316	13.1266	3.78946	5e-05	0.00013083
Tap2	0.339193	13.7344	5.33955	5e-05	0.00013083
Tapbp	4.16054	42.7478	3.36101	5e-05	0.00013083
Tbx6	0.166827	1.07741	2.69114	0.0055	0.0101411
Tcaf1	1.42392	7.55086	2.40678	5e-05	0.00013083
Tceal5	1.69137	10.6313	2.65205	5e-05	0.00013083
Tcf7l1	7.87067	40.9913	2.38076	5e-05	0.00013083
Tcn2	4.91745	27.3962	2.47799	5e-05	0.00013083
Tcp11x2	0.160009	1.36513	3.09281	0.0025	0.00495911
Tdrd7	0.54202	3.84661	2.82717	5e-05	0.00013083
Tdrkh	1.03067	14.2208	3.78634	5e-05	0.00013083
Tead3	1.33257	9.24642	2.79468	5e-05	0.00013083
Tec	0.868445	7.07447	3.02612	5e-05	0.00013083
Tes	7.4158	50.4684	2.76671	5e-05	0.00013083
Tex21	0.705328	8.02266	3.50771	5e-05	0.00013083
Tfr2	0.401094	2.16667	2.43347	5e-05	0.00013083
Tgfb1	2.97246	15.4034	2.37352	5e-05	0.00013083
Tgfb2	0.0729053	1.3691	4.23106	0.00025	0.000591401
Tgfbr2	0.22566	1.84629	3.0324	5e-05	0.00013083
Thbs1	0.370749	75.7772	7.67518	5e-05	0.00013083
Thbs2	0.565592	4.19473	2.89074	5e-05	0.00013083
Them4	2.47391	21.2232	3.10078	5e-05	0.00013083
Thnsl2	0.618285	7.22248	3.54615	5e-05	0.00013083
Thsd7a	0.0280011	3.94504	7.13841	0.00015	0.000367278
Thy1	1.69894	8.56026	2.33302	5e-05	0.00013083
Timp3	0.520698	15.0012	4.84849	5e-05	0.00013083
Tinagl1	2.61858	13.4135	2.35683	5e-05	0.00013083
Tjp3	2.23479	22.327	3.32058	5e-05	0.00013083
Tmc7	0.753825	5.55552	2.88162	5e-05	0.00013083
Tmcc3	0.427087	10.9813	4.68438	5e-05	0.00013083
Tmeff2	0.149661	1.7477	3.54568	5e-05	0.00013083
Tmem130	0.109456	2.1209	4.27625	0.0006	0.00133176
Tmem159	2.35665	16.596	2.81602	5e-05	0.00013083
Tmem176b	0.0559421	7.37908	7.04336	0.0014	0.00291765
Tmem184a	0.557113	10.068	4.17566	5e-05	0.00013083
Tmem200a	0.056301	1.9237	5.09458	0.00065	0.00143486
Tmem221	0.125886	2.04735	4.02357	0.00765	0.013658
Tmem246	1.00334	5.07914	2.33977	5e-05	0.00013083
Tmem35	0.341548	1.82105	2.41461	0.0002	0.000480706
Tmem47	5.49383	62.0897	3.49847	5e-05	0.00013083
Tmem55a	10.0229	51.283	2.35518	5e-05	0.00013083
Tmem63a	2.78943	58.8536	4.39909	5e-05	0.00013083
Tmem8b	0.772824	4.56973	2.5639	5e-05	0.00013083
Tmem91	0.349225	3.11392	3.1565	0.00445	0.00834344
Tmsb15b1	2.32221	29.1665	3.65075	0.0024	0.00477352
Tnc	0.075093	4.05543	5.75503	5e-05	0.00013083
Tnfaip2	0.139042	3.17313	4.51232	5e-05	0.00013083
Tnfrsf12a	9.45977	77.8616	3.04103	5e-05	0.00013083
Tnk1	1.87099	10.1658	2.44185	5e-05	0.00013083
Tpbg	0.804195	5.02807	2.64439	5e-05	0.00013083
Tpm1	92.8236	719.774	2.95498	5e-05	0.00013083
Tpm2	5.7358	86.0798	3.90761	5e-05	0.00013083
Tppp	0.0786322	1.10011	3.80639	0.00015	0.000367278
Trappc6a	8.91071	52.2722	2.55243	5e-05	0.00013083
Trim12c	0.550757	20.7962	5.23876	5e-05	0.00013083
Trim14	0.320823	3.37554	3.39527	5e-05	0.00013083
Trim34b	0.147835	2.74736	4.21598	0.0029	0.00567911
Trim44	9.05462	50.8948	2.49079	5e-05	0.00013083
Trim67	0.0538267	9.73392	7.49856	5e-05	0.00013083
Triqk	0.802574	5.30733	2.72528	5e-05	0.00013083
Trpc1	0.511514	3.44356	2.75105	5e-05	0.00013083
Trpm4	1.39208	9.82324	2.81896	5e-05	0.00013083
Trpt1	2.11611	11.3239	2.41988	5e-05	0.00013083
Tspan2	1.39221	9.67805	2.79734	5e-05	0.00013083
Tspan7	6.60345	57.6871	3.12696	5e-05	0.00013083
Ttc25	0.412518	2.9014	2.81422	5e-05	0.00013083
Ttc39aos1	0.178599	2.0275	3.50491	0.0002	0.000480706
Ttyh1	2.46933	22.6422	3.19682	5e-05	0.00013083
Tubb4a	0.38396	20.2193	5.71863	5e-05	0.00013083
Tubg2	0.639472	4.48433	2.80994	5e-05	0.00013083
Tuft1	1.61287	18.0554	3.48472	5e-05	0.00013083
Tulp1	1.04937	9.59235	3.19236	5e-05	0.00013083
Twist1	1.29674	6.98372	2.42911	5e-05	0.00013083
Txndc16	1.93187	9.82544	2.34653	5e-05	0.00013083
Txnip	51.5109	662.931	3.68591	5e-05	0.00013083
Ube2e2	4.21953	26.5649	2.65437	5e-05	0.00013083
Ube2ql1	0.100375	1.14787	3.5155	0.00135	0.00282448
Ucma	0.322347	1.96338	2.60665	0.0062	0.0113052
Ugt8a	1.08662	10.454	3.26614	5e-05	0.00013083
Unc45b	0.0987575	7.78316	6.30032	0.00065	0.00143486
Unc5a	0.138549	2.23419	4.01128	5e-05	0.00013083
Unc5b	2.45438	27.9921	3.51158	5e-05	0.00013083
Unc93b1	1.16276	8.14184	2.8078	5e-05	0.00013083
Vat1l	0.206908	1.45774	2.81667	5e-05	0.00013083
Vcl	20.1049	144.097	2.84142	5e-05	0.00013083
Vgll4	1.5624	9.34791	2.58088	5e-05	0.00013083
Vmac	5.31976	32.7968	2.62412	5e-05	0.00013083
Vopp1	2.74969	19.331	2.81357	5e-05	0.00013083
Vwa5a	1.27024	25.5933	4.3326	5e-05	0.00013083
Wbscr27	1.5526	25.3019	4.02649	5e-05	0.00013083
Wipf3	0.819814	6.95926	3.08557	5e-05	0.00013083
Wipi1	2.57935	35.9986	3.80286	5e-05	0.00013083
Wnk2	0.534618	5.72888	3.42167	5e-05	0.00013083
Wnt3	0.35033	3.77435	3.42944	5e-05	0.00013083
Wnt4	0.182092	3.37915	4.21392	5e-05	0.00013083
Wnt7b	0.0786108	1.89653	4.59249	0.00025	0.000591401
Wnt9a	0.815282	4.71698	2.53249	5e-05	0.00013083
Xist	0.291422	37.6871	7.01482	5e-05	0.00013083
Xlr3a	0.504921	5.41913	3.42393	5e-05	0.00013083
Ybx2	3.15573	29.4328	3.22138	5e-05	0.00013083
Ypel3	12.8518	78.8977	2.61802	5e-05	0.00013083
Zbtb20	0.16529	1.01313	2.61574	0.0003	0.000700245
Zc3h6	0.605404	6.6726	3.46228	5e-05	0.00013083
Zcchc12	0.461514	4.29463	3.21809	5e-05	0.00013083
Zcchc18	0.711035	7.74881	3.44598	5e-05	0.00013083
Zfp36	4.27959	55.3501	3.69304	5e-05	0.00013083
Zfp467	0.150382	3.55477	4.56306	5e-05	0.00013083
Zfp608	0.263754	8.89462	5.07567	5e-05	0.00013083
Zfp677	0.540275	2.81846	2.38314	5e-05	0.00013083
Zfp946	1.37269	14.892	3.43946	5e-05	0.00013083
Zfr2	0.0526848	3.54788	6.07343	0.0075	0.0134243
Zhx2	0.0920401	1.35569	3.88062	5e-05	0.00013083

## Sheet: naive_genes
Naïve gene set
Gene_symbol	FPKM of ESC	FPKM of EpiSC	log2.fold_change.	p_value	q_value
Nr0b1	78.2063	0	-Inf	5e-05	0.00013083
Aard	78.0151	0	-Inf	5e-05	0.00013083
Halr1	68.6005	0	-Inf	5e-05	0.00013083
Ins2	53.7386	0	-Inf	5e-05	0.00013083
Ooep	52.255	0	-Inf	5e-05	0.00013083
Fmr1nb	50.9766	0	-Inf	5e-05	0.00013083
Rbmxl2	49.3998	0	-Inf	5e-05	0.00013083
Rpl10l	38.8749	0	-Inf	5e-05	0.00013083
1700097N02Rik	36.6936	0	-Inf	5e-05	0.00013083
Tcl1	35.8871	0	-Inf	5e-05	0.00013083
Sohlh2	29.1889	0	-Inf	5e-05	0.00013083
Cdx1	25.4066	0	-Inf	5e-05	0.00013083
Hormad1	25.3944	0	-Inf	5e-05	0.00013083
Notum	22.4833	0	-Inf	5e-05	0.00013083
Rpl39l	22.1033	0	-Inf	5e-05	0.00013083
Rln3	21.3457	0	-Inf	5e-05	0.00013083
Tuba3a	20.6909	0	-Inf	5e-05	0.00013083
Syce1	19.7578	0	-Inf	5e-05	0.00013083
Angptl4	17.6753	0	-Inf	5e-05	0.00013083
Tbx3	16.982	0	-Inf	5e-05	0.00013083
Psma8	16.8076	0	-Inf	5e-05	0.00013083
Pnp2	15.8709	0	-Inf	5e-05	0.00013083
1700029P11Rik	14.9602	0	-Inf	5e-05	0.00013083
Fam25c	13.7862	0	-Inf	5e-05	0.00013083
Triml1	13.6484	0	-Inf	5e-05	0.00013083
1700013H16Rik	13.5008	0	-Inf	5e-05	0.00013083
Khdc3	11.7293	0	-Inf	5e-05	0.00013083
Ripply1	10.9111	0	-Inf	5e-05	0.00013083
Mael	9.88189	0	-Inf	5e-05	0.00013083
D1Pas1	9.64844	0	-Inf	5e-05	0.00013083
Spink1	8.5528	0	-Inf	5e-05	0.00013083
Fkbp6	8.42587	0	-Inf	5e-05	0.00013083
1700030C10Rik	8.22627	0	-Inf	5e-05	0.00013083
Prr23a3	8.18648	0	-Inf	5e-05	0.00013083
2210016F16Rik	8.12703	0	-Inf	5e-05	0.00013083
Hbb-b1	8.04156	0	-Inf	5e-05	0.00013083
Dpp4	7.98342	0	-Inf	5e-05	0.00013083
Rnaset2b	7.75936	0	-Inf	5e-05	0.00013083
Crygc	7.65552	0	-Inf	5e-05	0.00013083
Zfp819	7.36707	0	-Inf	5e-05	0.00013083
Chrna9	7.25862	0	-Inf	5e-05	0.00013083
Prdm14	7.08802	0	-Inf	5e-05	0.00013083
Rhox1	6.64391	0	-Inf	5e-05	0.00013083
Hoxb2	5.70354	0	-Inf	5e-05	0.00013083
Hba-a2	5.49555	0	-Inf	5e-05	0.00013083
Mir124a-1hg	5.4858	0	-Inf	5e-05	0.00013083
Phf11d	5.44804	0	-Inf	5e-05	0.00013083
Tex11	5.43414	0	-Inf	5e-05	0.00013083
Olig2	5.28444	0	-Inf	5e-05	0.00013083
AA414768	5.1604	0	-Inf	5e-05	0.00013083
Serpina3m	5.13956	0	-Inf	5e-05	0.00013083
Zscan4f	5.03375	0	-Inf	5e-05	0.00013083
4930502E18Rik	4.74158	0	-Inf	5e-05	0.00013083
Pnma5	4.52785	0	-Inf	5e-05	0.00013083
Zscan4b	4.49027	0	-Inf	5e-05	0.00013083
4930447C04Rik	4.02025	0	-Inf	5e-05	0.00013083
Gm15698	3.95576	0	-Inf	5e-05	0.00013083
Gtsf1	3.92193	0	-Inf	5e-05	0.00013083
Parp12	3.7723	0	-Inf	5e-05	0.00013083
Lipo1	3.70029	0	-Inf	5e-05	0.00013083
Usp26	3.6791	0	-Inf	5e-05	0.00013083
Slc15a1	3.5319	0	-Inf	5e-05	0.00013083
Lgals7	3.44327	0	-Inf	5e-05	0.00013083
Mup3	3.35558	0	-Inf	5e-05	0.00013083
Myl2	3.14833	0	-Inf	5e-05	0.00013083
5730409E04Rik	2.99186	0	-Inf	5e-05	0.00013083
Naa11	2.96192	0	-Inf	5e-05	0.00013083
Mup7	2.77524	0	-Inf	5e-05	0.00013083
Slc35d2	2.67952	0	-Inf	5e-05	0.00013083
Ubd	2.65554	0	-Inf	5e-05	0.00013083
Rbm43	2.6446	0	-Inf	5e-05	0.00013083
Map10	2.59321	0	-Inf	5e-05	0.00013083
Platr20	2.58802	0	-Inf	5e-05	0.00013083
Try4	2.57272	0	-Inf	5e-05	0.00013083
Edn2	2.56411	0	-Inf	5e-05	0.00013083
Mep1b	2.54449	0	-Inf	5e-05	0.00013083
Fam26f	2.47346	0	-Inf	5e-05	0.00013083
Ldoc1l	2.42461	0	-Inf	5e-05	0.00013083
Syce3	2.415	0	-Inf	5e-05	0.00013083
Platr7	2.34793	0	-Inf	5e-05	0.00013083
Reg2	2.31533	0	-Inf	5e-05	0.00013083
Mobp	2.2941	0	-Inf	5e-05	0.00013083
Hist4h4	2.27249	0	-Inf	5e-05	0.00013083
She	2.27142	0	-Inf	5e-05	0.00013083
Rpl3l	2.27126	0	-Inf	5e-05	0.00013083
Hoxb7	2.2635	0	-Inf	5e-05	0.00013083
Slc51a	2.1791	0	-Inf	5e-05	0.00013083
Wbp2nl	2.15709	0	-Inf	5e-05	0.00013083
Gsx2	2.12732	0	-Inf	5e-05	0.00013083
Fabp1	2.11508	0	-Inf	5e-05	0.00013083
Stk31	2.01557	0	-Inf	5e-05	0.00013083
Try5	2.01513	0	-Inf	5e-05	0.00013083
Myo1g	2.01406	0	-Inf	5e-05	0.00013083
Magef1	1.99935	0	-Inf	5e-05	0.00013083
Zscan4a	1.95986	0	-Inf	5e-05	0.00013083
Slc25a31	1.95432	0	-Inf	5e-05	0.00013083
Gm5635	1.94595	0	-Inf	5e-05	0.00013083
Clps	1.92014	0	-Inf	5e-05	0.00013083
Zscan4d	1.91582	0	-Inf	5e-05	0.00013083
C330004P14Rik	1.91158	0	-Inf	5e-05	0.00013083
Gm53	1.89792	0	-Inf	5e-05	0.00013083
Accsl	1.86862	0	-Inf	5e-05	0.00013083
Zfp709	1.81256	0	-Inf	5e-05	0.00013083
Gjb1	1.75897	0	-Inf	5e-05	0.00013083
Prss2	1.7576	0	-Inf	5e-05	0.00013083
Taf7l	1.73885	0	-Inf	5e-05	0.00013083
Cryge	1.73842	0	-Inf	5e-05	0.00013083
Calhm2	1.73432	0	-Inf	5e-05	0.00013083
Ube2dnl1	1.65668	0	-Inf	5e-05	0.00013083
Cldn5	1.62835	0	-Inf	5e-05	0.00013083
Hbb-b2	1.61633	0	-Inf	5e-05	0.00013083
Mlana	1.58608	0	-Inf	5e-05	0.00013083
Serpina3k	1.54869	0	-Inf	5e-05	0.00013083
Capn11	1.54035	0	-Inf	5e-05	0.00013083
1700019A02Rik	1.53932	0	-Inf	5e-05	0.00013083
Spata22	1.53918	0	-Inf	5e-05	0.00013083
Spats1	1.52051	0	-Inf	5e-05	0.00013083
Rmdn2	1.52043	0	-Inf	5e-05	0.00013083
Rbm44	1.49811	0	-Inf	5e-05	0.00013083
2410137M14Rik	1.49614	0	-Inf	5e-05	0.00013083
Rhox9	1.46413	0	-Inf	5e-05	0.00013083
Gm20767	1.45283	0	-Inf	5e-05	0.00013083
Dnajc5g	1.42507	0	-Inf	5e-05	0.00013083
Sgk2	1.41618	0	-Inf	5e-05	0.00013083
Crygd	1.40814	0	-Inf	5e-05	0.00013083
Tktl1	1.40402	0	-Inf	5e-05	0.00013083
Iapp	1.39836	0	-Inf	5e-05	0.00013083
Hoxb3	1.38517	0	-Inf	5e-05	0.00013083
Wfdc10	1.36621	0	-Inf	5e-05	0.00013083
Mov10l1	1.32726	0	-Inf	5e-05	0.00013083
Zscan5b	1.30998	0	-Inf	5e-05	0.00013083
Hoxb5	1.30206	0	-Inf	5e-05	0.00013083
Gjb4	1.29396	0	-Inf	5e-05	0.00013083
Ins1	1.27661	0	-Inf	5e-05	0.00013083
Tuba3b	1.25775	0	-Inf	5e-05	0.00013083
Ly6k	1.24361	0	-Inf	5e-05	0.00013083
Dnajb3	1.23515	0	-Inf	5e-05	0.00013083
Gm2016	1.23466	0	-Inf	5e-05	0.00013083
Reg3b	1.21933	0	-Inf	5e-05	0.00013083
Prr23a1	1.20938	0	-Inf	5e-05	0.00013083
Wdr20rt	1.20669	0	-Inf	5e-05	0.00013083
Hoxa10	1.1658	0	-Inf	5e-05	0.00013083
Hoxb9	1.13026	0	-Inf	5e-05	0.00013083
Gm8300	1.12052	0	-Inf	5e-05	0.00013083
Tex12	1.11932	0	-Inf	5e-05	0.00013083
Hpgd	1.10776	0	-Inf	5e-05	0.00013083
Cela3b	1.09296	0	-Inf	5e-05	0.00013083
Bhmt	1.08713	0	-Inf	5e-05	0.00013083
Gm2022	1.08705	0	-Inf	5e-05	0.00013083
Aldh1a2	1.06394	0	-Inf	5e-05	0.00013083
4930591A17Rik	1.06364	0	-Inf	5e-05	0.00013083
Reg1	1.04433	0	-Inf	5e-05	0.00013083
Gm5039	1.03376	0	-Inf	5e-05	0.00013083
Pnlip	1.03122	0	-Inf	5e-05	0.00013083
Gbx1	1.01542	0	-Inf	5e-05	0.00013083
Urb2	37.1319	7.41469	-2.3242	5e-05	0.00013083
Trap1a	193.992	38.6671	-2.32682	5e-05	0.00013083
Ccne1	206.412	41.1136	-2.32784	5e-05	0.00013083
Crtap	49.286	9.80223	-2.33	5e-05	0.00013083
Gdpgp1	3.31934	0.659188	-2.33214	5e-05	0.00013083
Matn3	2.41669	0.479409	-2.33371	5e-05	0.00013083
Lama3	2.47523	0.490701	-2.33465	5e-05	0.00013083
Rtn1	4.95051	0.978347	-2.33916	5e-05	0.00013083
Btbd19	7.10615	1.40404	-2.33949	5e-05	0.00013083
Clmp	4.47724	0.880717	-2.34586	5e-05	0.00013083
Nsg2	3.07287	0.603948	-2.34709	5e-05	0.00013083
Gpatch4	58.0237	11.3129	-2.35867	5e-05	0.00013083
Mettl17	18.5708	3.6201	-2.35893	5e-05	0.00013083
Kcnk5	23.2613	4.49941	-2.37012	5e-05	0.00013083
Hmces	124.132	23.9715	-2.37248	5e-05	0.00013083
Dtwd2	5.65269	1.0916	-2.37249	5e-05	0.00013083
Dna2	35.5567	6.84343	-2.37733	5e-05	0.00013083
Gcnt2	14.9156	2.86003	-2.38272	5e-05	0.00013083
Emilin1	3.08957	0.591471	-2.38503	5e-05	0.00013083
Zfp493	3.48932	0.667665	-2.38575	5e-05	0.00013083
Ankrd34a	3.20608	0.611312	-2.39083	5e-05	0.00013083
Ror2	11.0819	2.11103	-2.39219	5e-05	0.00013083
Fitm2	10.4202	1.98351	-2.39326	5e-05	0.00013083
Nfib	3.11837	0.592851	-2.39505	5e-05	0.00013083
Sfxn2	5.77959	1.09867	-2.3952	5e-05	0.00013083
Dus3l	38.6789	7.33779	-2.39813	5e-05	0.00013083
Trmt12	1.37814	0.260092	-2.40563	5e-05	0.00013083
Pop1	25.1082	4.72121	-2.41093	5e-05	0.00013083
Fmnl1	1.36421	0.255976	-2.41399	5e-05	0.00013083
Lipt2	6.51149	1.21911	-2.41716	5e-05	0.00013083
Smarcad1	37.996	7.08463	-2.42308	5e-05	0.00013083
2610305D13Rik	86.7705	16.029	-2.43652	5e-05	0.00013083
Kbtbd8	11.1754	2.06081	-2.43905	5e-05	0.00013083
Rwdd2b	6.46775	1.19114	-2.44092	5e-05	0.00013083
Alpl	64.2469	11.8276	-2.44146	5e-05	0.00013083
Mettl25	7.17267	1.3179	-2.44426	5e-05	0.00013083
Nupr1	24.0243	4.40497	-2.44729	5e-05	0.00013083
Myo7a	1.44135	0.263556	-2.45124	5e-05	0.00013083
Hck	2.7688	0.505626	-2.45312	5e-05	0.00013083
Sntb2	27.7226	5.04733	-2.45747	5e-05	0.00013083
Nudt15	3.11499	0.565937	-2.46051	5e-05	0.00013083
Upp1	373.616	67.4417	-2.46984	5e-05	0.00013083
Fsd1l	2.70422	0.488073	-2.47004	5e-05	0.00013083
Myh6	1.31467	0.23542	-2.48139	5e-05	0.00013083
Ddit4l	3.07701	0.547679	-2.49013	5e-05	0.00013083
Klf5	83.0579	14.6568	-2.50254	5e-05	0.00013083
Crlf2	5.38481	0.949993	-2.50291	5e-05	0.00013083
0610010B08Rik	1.25913	0.219961	-2.51711	5e-05	0.00013083
Slc4a5	2.19454	0.382974	-2.5186	5e-05	0.00013083
Rasip1	3.31852	0.575663	-2.52724	5e-05	0.00013083
Setd1b	7.17446	1.24422	-2.52763	5e-05	0.00013083
Gtf2ird2	1.7283	0.299344	-2.52948	5e-05	0.00013083
Kank4	2.3499	0.405255	-2.5357	5e-05	0.00013083
Dpf1	10.3438	1.78379	-2.53575	5e-05	0.00013083
Efhd1	2.82607	0.485135	-2.54234	5e-05	0.00013083
Polr1b	37.9511	6.51062	-2.54328	5e-05	0.00013083
Rtel1	27.0065	4.59751	-2.55438	5e-05	0.00013083
Ctsc	2.34402	0.398367	-2.55682	5e-05	0.00013083
Gan	6.79947	1.15486	-2.55771	5e-05	0.00013083
Taf1c	12.977	2.20368	-2.55797	5e-05	0.00013083
Prdm1	1.5057	0.255603	-2.55846	5e-05	0.00013083
Platr10	38.8825	6.59552	-2.55956	5e-05	0.00013083
Ntpcr	16.7268	2.83013	-2.56322	5e-05	0.00013083
Ssc4d	3.3897	0.572139	-2.56672	5e-05	0.00013083
Cpne5	2.55824	0.430886	-2.56977	5e-05	0.00013083
Nsd1	36.2741	6.10828	-2.5701	5e-05	0.00013083
Spry2	36.4949	6.12835	-2.57412	5e-05	0.00013083
Prrt3	1.63493	0.272809	-2.58326	5e-05	0.00013083
Tle6	8.02348	1.33622	-2.58607	5e-05	0.00013083
Mdn1	25.1767	4.18721	-2.58803	5e-05	0.00013083
9030624G23Rik	8.34686	1.3833	-2.59312	5e-05	0.00013083
Car13	6.43527	1.06623	-2.59348	5e-05	0.00013083
Sirt1	37.6424	6.2279	-2.59554	5e-05	0.00013083
Cpt1a	23.0465	3.80823	-2.59735	5e-05	0.00013083
Axin2	8.48806	1.40217	-2.59778	5e-05	0.00013083
Tenm4	4.73796	0.781854	-2.5993	5e-05	0.00013083
Nmral1	24.7879	4.0512	-2.61321	5e-05	0.00013083
Nt5c3b	31.8447	5.16668	-2.62374	5e-05	0.00013083
Zfp423	20.2391	3.28014	-2.62532	5e-05	0.00013083
Neto2	1.38255	0.223797	-2.62707	5e-05	0.00013083
Mns1	21.5682	3.48923	-2.62793	5e-05	0.00013083
Zmat4	3.57621	0.5785	-2.62804	5e-05	0.00013083
Mybl2	214.264	34.27	-2.64437	5e-05	0.00013083
Nckap1l	1.75941	0.280946	-2.64673	5e-05	0.00013083
Coa7	17.3977	2.77149	-2.65016	5e-05	0.00013083
Zbtb38	4.85767	0.773824	-2.65019	5e-05	0.00013083
Rn45s	1641.21	260.658	-2.65453	5e-05	0.00013083
Rarg	134.893	21.4225	-2.65461	5e-05	0.00013083
Zfp882	2.36508	0.374434	-2.65911	5e-05	0.00013083
Myh3	1.0791	0.170489	-2.66207	5e-05	0.00013083
Klhl22	18.1329	2.86449	-2.66225	5e-05	0.00013083
Slc30a2	1.86116	0.293885	-2.66288	5e-05	0.00013083
Gpatch3	10.0439	1.58436	-2.66435	5e-05	0.00013083
Gstm5	17.7739	2.77707	-2.67812	5e-05	0.00013083
S1pr2	38.3743	5.98495	-2.68073	5e-05	0.00013083
Fam169a	91.1077	14.1285	-2.68897	5e-05	0.00013083
Urah	9.9484	1.54121	-2.6904	5e-05	0.00013083
Etv4	106.232	16.453	-2.69079	5e-05	0.00013083
Cyb5b	121.25	18.7063	-2.69639	5e-05	0.00013083
Cars2	22.448	3.45387	-2.7003	5e-05	0.00013083
Twf2	92.8863	14.1499	-2.71467	5e-05	0.00013083
Nos1	1.43292	0.217368	-2.72075	5e-05	0.00013083
Arid5b	17.627	2.67154	-2.72204	5e-05	0.00013083
Rasl11a	5.53847	0.83431	-2.73083	5e-05	0.00013083
D16Ertd472e	8.73067	1.31365	-2.73251	5e-05	0.00013083
Tnfrsf19	5.86491	0.880942	-2.73499	5e-05	0.00013083
Cnp	14.7799	2.21493	-2.7383	5e-05	0.00013083
4930444M15Rik	3.56405	0.53354	-2.73985	5e-05	0.00013083
Porcn	36.39	5.39401	-2.75411	5e-05	0.00013083
Ehbp1l1	5.0615	0.748971	-2.75658	5e-05	0.00013083
Pou2f2	1.83921	0.270468	-2.76556	5e-05	0.00013083
Npl	18.103	2.6581	-2.76776	5e-05	0.00013083
Mrps24	115.056	16.8414	-2.77225	5e-05	0.00013083
Fez1	9.50189	1.38571	-2.77759	5e-05	0.00013083
Mlh3	9.61439	1.40124	-2.7785	5e-05	0.00013083
Csrnp3	2.77876	0.403261	-2.78465	5e-05	0.00013083
Mif4gd	57.5732	8.35308	-2.78502	5e-05	0.00013083
Kifc3	15.6808	2.26512	-2.79134	5e-05	0.00013083
Liph	4.15153	0.599654	-2.79144	5e-05	0.00013083
Nphs1	3.38725	0.486817	-2.79866	5e-05	0.00013083
L1td1	286.468	41.0863	-2.80164	5e-05	0.00013083
Tfeb	8.05392	1.15508	-2.8017	5e-05	0.00013083
Zbtb45	18.3032	2.61501	-2.80721	5e-05	0.00013083
Cirh1a	169.466	24.1869	-2.80869	5e-05	0.00013083
Aven	44.5288	6.32616	-2.81534	5e-05	0.00013083
Hsph1	91.5493	12.9106	-2.826	5e-05	0.00013083
Coro2b	8.40865	1.17748	-2.83617	5e-05	0.00013083
Xylb	4.19585	0.586502	-2.83875	5e-05	0.00013083
Mest	63.5661	8.84855	-2.84475	5e-05	0.00013083
Gm3604	4.06541	0.56452	-2.8483	5e-05	0.00013083
Rasgrp1	1.085	0.150426	-2.85057	5e-05	0.00013083
Slc25a15	37.5336	5.20096	-2.85133	5e-05	0.00013083
Ankrd9	5.65301	0.776768	-2.86346	5e-05	0.00013083
Ttc39b	17.8526	2.43889	-2.87184	5e-05	0.00013083
Zfp607	2.37068	0.32322	-2.87471	5e-05	0.00013083
Actr3b	12.1781	1.64106	-2.89159	5e-05	0.00013083
Erf	104.927	14.1018	-2.89544	5e-05	0.00013083
Fbxo15	65.8701	8.78836	-2.90596	5e-05	0.00013083
Bmp4	21.5438	2.87051	-2.9079	5e-05	0.00013083
Sult6b1	2.56309	0.338739	-2.91963	5e-05	0.00013083
Tmem51	11.8931	1.55453	-2.93558	5e-05	0.00013083
Gli1	2.60069	0.338613	-2.94119	5e-05	0.00013083
Lifr	8.4673	1.1016	-2.94231	5e-05	0.00013083
Fam78a	3.03717	0.394243	-2.94557	5e-05	0.00013083
Zfp428	88.6022	11.4705	-2.94941	5e-05	0.00013083
Lzts3	2.08108	0.267202	-2.96133	5e-05	0.00013083
Pygo1	3.59325	0.460681	-2.96345	5e-05	0.00013083
Hspa1b	2.75494	0.351958	-2.96855	5e-05	0.00013083
Trp53rkb	2.27647	0.29037	-2.97083	5e-05	0.00013083
Pcolce	60.3431	7.61727	-2.98584	5e-05	0.00013083
Slc25a12	17.8797	2.24757	-2.99188	5e-05	0.00013083
AI662270	13.725	1.72163	-2.99496	5e-05	0.00013083
Lrrc34	15.7999	1.95955	-3.01132	5e-05	0.00013083
Tfrc	151.895	18.7547	-3.01775	5e-05	0.00013083
Tet2	17.913	2.19249	-3.03036	5e-05	0.00013083
Klhdc4	118.389	14.389	-3.04049	5e-05	0.00013083
Adamts14	2.32989	0.282521	-3.04383	5e-05	0.00013083
Pvt1	2.95775	0.357277	-3.04939	5e-05	0.00013083
Prx	4.99685	0.596956	-3.06532	5e-05	0.00013083
Fam208a	17.4605	2.08152	-3.06839	5e-05	0.00013083
Slc29a1	163.235	19.4246	-3.071	5e-05	0.00013083
Map1a	6.05876	0.718948	-3.07506	5e-05	0.00013083
Kit	17.7667	2.10545	-3.07698	5e-05	0.00013083
Msrb2	11.6175	1.37478	-3.07903	5e-05	0.00013083
Pisd-ps1	20.3602	2.40054	-3.08432	5e-05	0.00013083
Mllt6	31.9208	3.75772	-3.08657	5e-05	0.00013083
Mrgpra6	72.3739	8.51842	-3.08681	5e-05	0.00013083
C77370	2.4472	0.287171	-3.09115	5e-05	0.00013083
Irak3	4.43093	0.519711	-3.09183	5e-05	0.00013083
Gfod1	2.50321	0.291636	-3.10154	5e-05	0.00013083
Myo19	16.1527	1.87019	-3.11052	5e-05	0.00013083
Trps1	2.46107	0.283792	-3.11638	5e-05	0.00013083
Jade1	76.8134	8.83076	-3.12075	5e-05	0.00013083
Col6a5	1.76746	0.202854	-3.12317	5e-05	0.00013083
Ephx2	2.07437	0.235758	-3.1373	5e-05	0.00013083
Cluh	30.8696	3.46128	-3.15681	5e-05	0.00013083
Cyp2b23	2.94898	0.328274	-3.16725	5e-05	0.00013083
Dennd2c	19.6007	2.16825	-3.1763	5e-05	0.00013083
Lefty2	18.9495	2.0832	-3.18529	5e-05	0.00013083
Prdm5	18.0602	1.98396	-3.18636	5e-05	0.00013083
4930548H24Rik	7.83277	0.853584	-3.19792	5e-05	0.00013083
Grik3	6.44572	0.697609	-3.20785	5e-05	0.00013083
Enpp4	3.26085	0.350897	-3.21613	5e-05	0.00013083
Mat2a	179.53	19.1015	-3.23247	5e-05	0.00013083
2410018L13Rik	7.27679	0.773583	-3.23367	5e-05	0.00013083
Ptch2	7.21146	0.763107	-3.24033	5e-05	0.00013083
Slc12a8	2.45255	0.257741	-3.25029	5e-05	0.00013083
Tubb3	72.6015	7.61549	-3.25299	5e-05	0.00013083
Prmt8	5.06832	0.529844	-3.25787	5e-05	0.00013083
Ripk3	8.73573	0.913059	-3.25815	5e-05	0.00013083
Zeb1	4.85575	0.50628	-3.26169	5e-05	0.00013083
Tns3	39.7993	4.14609	-3.26292	5e-05	0.00013083
Cntln	3.30102	0.342143	-3.27024	5e-05	0.00013083
Fam213a	5.14321	0.530719	-3.27665	5e-05	0.00013083
Zfhx2	9.68436	0.991516	-3.28795	5e-05	0.00013083
Ap5b1	2.4613	0.249715	-3.30107	5e-05	0.00013083
Esam	4.27887	0.431896	-3.30847	5e-05	0.00013083
Srxn1	29.2313	2.94399	-3.31167	5e-05	0.00013083
Mitf	2.3496	0.236002	-3.31554	5e-05	0.00013083
Dock3	2.49235	0.250213	-3.31628	5e-05	0.00013083
Fbxo27	5.38416	0.539717	-3.31845	5e-05	0.00013083
Sall1	42.8893	4.26001	-3.33169	5e-05	0.00013083
Socs3	82.4352	8.11493	-3.34461	5e-05	0.00013083
Gjb3	18.9592	1.86594	-3.34492	5e-05	0.00013083
Id3	54.7853	5.36156	-3.35306	5e-05	0.00013083
Necab2	14.1404	1.36926	-3.36836	5e-05	0.00013083
Mreg	52.0688	4.96918	-3.38934	5e-05	0.00013083
Ccdc166	3.67609	0.348153	-3.40038	5e-05	0.00013083
Pura	26.2019	2.47194	-3.40596	5e-05	0.00013083
Slc38a4	57.3253	5.39163	-3.41038	5e-05	0.00013083
Acer2	28.0121	2.63427	-3.41058	5e-05	0.00013083
Tfcp2l1	29.6089	2.75638	-3.42518	5e-05	0.00013083
6030419C18Rik	3.14551	0.284342	-3.4676	5e-05	0.00013083
Gli2	12.1842	1.06861	-3.51119	5e-05	0.00013083
Frrs1	22.3345	1.90587	-3.55075	5e-05	0.00013083
Fbxo17	6.23747	0.523814	-3.57384	5e-05	0.00013083
Tek	1.42149	0.119359	-3.57402	5e-05	0.00013083
Dmrt1	38.6848	3.20374	-3.59394	5e-05	0.00013083
Gm13154	8.41299	0.68642	-3.61545	5e-05	0.00013083
Slc24a1	1.46014	0.119014	-3.61691	5e-05	0.00013083
Igsf23	3.44667	0.278323	-3.63037	5e-05	0.00013083
Zfp296	27.6141	2.22046	-3.63648	5e-05	0.00013083
Kat6b	34.5973	2.77644	-3.63935	5e-05	0.00013083
Acan	1.61674	0.128403	-3.65434	5e-05	0.00013083
Rlbp1	4.04179	0.3175	-3.67017	5e-05	0.00013083
Rec8	6.47828	0.488695	-3.7286	5e-05	0.00013083
Hpdl	8.50808	0.634798	-3.74447	5e-05	0.00013083
Smpdl3b	20.7798	1.54342	-3.75098	5e-05	0.00013083
Thsd1	2.4397	0.180399	-3.75744	5e-05	0.00013083
Lama1	3.73526	0.273089	-3.77376	5e-05	0.00013083
Slc6a1	1.863	0.13598	-3.77617	5e-05	0.00013083
Tet1	44.7542	3.25608	-3.78082	5e-05	0.00013083
Adap1	14.2045	1.01469	-3.80723	5e-05	0.00013083
Slc7a2	2.41291	0.164696	-3.8729	5e-05	0.00013083
E130012A19Rik	174.185	11.7272	-3.8927	5e-05	0.00013083
Rhox5	20.3355	1.36668	-3.89526	5e-05	0.00013083
Wdr86	8.60081	0.5745	-3.90409	5e-05	0.00013083
Gm14403	2.23631	0.147657	-3.9208	5e-05	0.00013083
Gm8909	9.4148	0.62074	-3.92287	5e-05	0.00013083
EU599041	17.7331	1.12385	-3.97992	5e-05	0.00013083
Gm14322	8.46248	0.529709	-3.99781	5e-05	0.00013083
Mcf2	2.38824	0.14721	-4.02	5e-05	0.00013083
Ddx43	5.84318	0.359314	-4.02344	5e-05	0.00013083
Sema5b	5.49198	0.332024	-4.04797	5e-05	0.00013083
Mmrn2	1.99775	0.115954	-4.10674	5e-05	0.00013083
Ceacam1	10.6298	0.599025	-4.14936	5e-05	0.00013083
Gm14124	7.8383	0.438484	-4.15994	5e-05	0.00013083
Lgals3	13.862	0.76218	-4.18486	5e-05	0.00013083
Aire	5.74338	0.31317	-4.19688	5e-05	0.00013083
Krt42	5.06069	0.266777	-4.24563	5e-05	0.00013083
Ankrd35	6.24227	0.324786	-4.26451	5e-05	0.00013083
Mid1	60.9428	3.09388	-4.29997	5e-05	0.00013083
Ddx4	8.86056	0.442887	-4.32239	5e-05	0.00013083
Gm10451	15.3869	0.759238	-4.34101	5e-05	0.00013083
Aoah	2.77083	0.135271	-4.35639	5e-05	0.00013083
Manba	87.3616	4.22947	-4.36845	5e-05	0.00013083
Clgn	14.0724	0.68003	-4.37113	5e-05	0.00013083
Nnat	33.8723	1.57545	-4.42627	5e-05	0.00013083
Epas1	34.4166	1.57882	-4.44618	5e-05	0.00013083
Pcsk6	14.8683	0.6751	-4.46099	5e-05	0.00013083
Gpa33	16.9992	0.749504	-4.50339	5e-05	0.00013083
Alpk3	1.65907	0.0730062	-4.50621	5e-05	0.00013083
Cobl	25.4131	1.09081	-4.54211	5e-05	0.00013083
Bcl3	24.1142	1.02727	-4.553	5e-05	0.00013083
Vegfc	5.3225	0.226447	-4.55486	5e-05	0.00013083
Sox1	11.3297	0.475485	-4.57457	5e-05	0.00013083
Meis2	3.52574	0.146643	-4.58755	5e-05	0.00013083
Tcf15	216.046	8.87312	-4.60575	5e-05	0.00013083
Mras	18.3585	0.742328	-4.62825	5e-05	0.00013083
Ina	29.5988	1.19491	-4.63056	5e-05	0.00013083
Dmc1	10.9129	0.439561	-4.63382	5e-05	0.00013083
Pnldc1	13.1206	0.520399	-4.65607	5e-05	0.00013083
5730507C01Rik	10.3975	0.410287	-4.66346	5e-05	0.00013083
Itgb7	7.74735	0.301892	-4.6816	5e-05	0.00013083
Ddc	19.8583	0.772927	-4.68327	5e-05	0.00013083
Zfp459	12.7636	0.490999	-4.70017	5e-05	0.00013083
Itpka	10.133	0.386897	-4.71097	5e-05	0.00013083
Dapp1	4.99056	0.190287	-4.71295	5e-05	0.00013083
Ttpa	3.22384	0.122394	-4.71917	5e-05	0.00013083
Notch4	9.84115	0.372529	-4.7234	5e-05	0.00013083
Spry4	62.7504	2.3359	-4.74758	5e-05	0.00013083
Rpp25	49.366	1.83664	-4.74838	5e-05	0.00013083
Sgk1	104.11	3.81375	-4.77075	5e-05	0.00013083
Lrmp	6.95447	0.238586	-4.86536	5e-05	0.00013083
Smoc1	7.16655	0.245391	-4.86813	5e-05	0.00013083
Hs3st3b1	2.16626	0.0732763	-4.88571	5e-05	0.00013083
Trh	58.27	1.96568	-4.88965	5e-05	0.00013083
Rnf165	6.72255	0.21992	-4.93396	5e-05	0.00013083
BC052688	17.7331	0.568322	-4.96359	5e-05	0.00013083
Hsd17b14	85.8416	2.70874	-4.98598	5e-05	0.00013083
Dlc1	59.2559	1.81768	-5.02679	5e-05	0.00013083
Mageb16	41.5828	1.23449	-5.074	5e-05	0.00013083
Islr2	8.02429	0.230779	-5.11979	5e-05	0.00013083
Ak7	4.99343	0.141825	-5.13784	5e-05	0.00013083
Fam81a	8.6149	0.23797	-5.17798	5e-05	0.00013083
Gm13051	57.8983	1.58822	-5.18804	5e-05	0.00013083
Inpp5d	18.0783	0.494557	-5.19198	5e-05	0.00013083
Dusp27	6.0643	0.141106	-5.42548	5e-05	0.00013083
Mylpf	219.782	5.01516	-5.45363	5e-05	0.00013083
Lrrc2	8.7761	0.180067	-5.60697	5e-05	0.00013083
Pecam1	12.9808	0.253711	-5.67706	5e-05	0.00013083
Enox1	24.6911	0.479869	-5.68521	5e-05	0.00013083
Apobec3	36.3979	0.659396	-5.78657	5e-05	0.00013083
Lincenc1	44.4083	0.766549	-5.85631	5e-05	0.00013083
Dlgap3	9.98498	0.1651	-5.91835	5e-05	0.00013083
Piwil2	7.20985	0.118954	-5.92149	5e-05	0.00013083
Zfp534	35.9324	0.546511	-6.03889	5e-05	0.00013083
Znf41-ps	12.2682	0.177215	-6.11327	5e-05	0.00013083
Klf4	49.7649	0.598937	-6.37658	5e-05	0.00013083
Ntn1	24.2444	0.277753	-6.44771	5e-05	0.00013083
Hsf2bp	22.8702	0.260391	-6.45665	5e-05	0.00013083
Gdf3	45.8232	0.506802	-6.49851	5e-05	0.00013083
Cdyl2	12.9894	0.1387	-6.54923	5e-05	0.00013083
Klf2	131.147	1.38837	-6.56165	5e-05	0.00013083
Laptm5	19.1482	0.19723	-6.60119	5e-05	0.00013083
Erdr1	300.837	2.90239	-6.6956	5e-05	0.00013083
Rex2	18.0698	0.165337	-6.77202	5e-05	0.00013083
AU018091	51.3899	0.37696	-7.09093	5e-05	0.00013083
Zfp42	93.9896	0.517472	-7.50488	5e-05	0.00013083
Sept1	127.818	0.677602	-7.55943	5e-05	0.00013083
Esrrb	128.532	0.636972	-7.65669	5e-05	0.00013083
Gm13242	45.5333	0.217194	-7.7118	5e-05	0.00013083
Gbx2	72.6852	0.304004	-7.90143	5e-05	0.00013083
Galnt6	16.2969	0.0611449	-8.05815	5e-05	0.00013083
Dppa4	181.972	0.560658	-8.34238	5e-05	0.00013083
Dnmt3l	260.94	0.268535	-9.92439	5e-05	0.00013083
Dppa5a	2773.03	1.76224	-10.6198	5e-05	0.00013083
8430430B14Rik	1.49374	0	-Inf	0.0001	0.000252212
Lrrn2	1.3583	0.258359	-2.39436	0.0001	0.000252212
Sec14l4	1.36005	0.222491	-2.61183	0.0001	0.000252212
3110001I22Rik	10.2633	1.52147	-2.75396	0.0001	0.000252212
Ism2	1.75404	0.233395	-2.90983	0.0001	0.000252212
Arhgap4	1.31171	0.131539	-3.31789	0.0001	0.000252212
Fam109b	1.59987	0.158297	-3.33725	0.0001	0.000252212
Arhgap30	1.78179	0.0590998	-4.91403	0.0001	0.000252212
Rinl	16.6787	0.107911	-7.27202	0.0001	0.000252212
Wfdc15a	1.07211	0	-Inf	0.00015	0.000367278
Krt17	2.92282	0.552266	-2.40392	0.00015	0.000367278
Nrros	1.11685	0.145222	-2.9431	0.00015	0.000367278
Lpar5	3.12822	0.30099	-3.37755	0.00015	0.000367278
D7Ertd143e	12.0627	0.158513	-6.24981	0.00015	0.000367278
Bnc2	6.22508	0.0448959	-7.11537	0.00015	0.000367278
Hotairm1	9.66505	0	-Inf	0.0002	0.000480706
Cox8c	1.33362	0	-Inf	0.0002	0.000480706
Cox7b2	1.02476	0	-Inf	0.0002	0.000480706
Kcns3	1.14076	0.221966	-2.36158	0.0002	0.000480706
Arhgap9	2.58953	0.440619	-2.55509	0.0002	0.000480706
Slc47a1	1.74192	0.168116	-3.37315	0.0002	0.000480706
Gata6	1.58566	0.14493	-3.45166	0.0002	0.000480706
Mafa	7.21196	0.562961	-3.67929	0.0002	0.000480706
Loxl1	1.83621	0.091455	-4.32753	0.0002	0.000480706
Nptx2	4.85774	0.138486	-5.13248	0.0002	0.000480706
Zfyve28	4.76727	0.0828272	-5.84691	0.0002	0.000480706
Gpx3	13.434	0.208619	-6.00888	0.0002	0.000480706
Inhbb	10.9741	0.0707324	-7.27751	0.0002	0.000480706
Nr5a2	20.1649	0.0833153	-7.91905	0.0002	0.000480706
Tex19.1	66.9736	0.19398	-8.43154	0.0002	0.000480706
Ripply3	2.43663	0.403133	-2.59556	0.00025	0.000591401
Cyp7b1	1.98308	0.24953	-2.99046	0.00025	0.000591401
Themis2	1.59762	0.186186	-3.10111	0.00025	0.000591401
Pip5k1b	3.67087	0.263978	-3.79763	0.00025	0.000591401
Gm13152	4.89767	0.322405	-3.92515	0.00025	0.000591401
Pstpip1	3.08381	0.19504	-3.98287	0.00025	0.000591401
Igfals	1.77862	0.274879	-2.69389	0.0003	0.000700245
Arpin	2.48273	0.177749	-3.80401	0.0003	0.000700245
Gm1564	3.12197	0.0641451	-5.60497	0.0003	0.000700245
Cd80	2.00168	0.320756	-2.64166	0.00035	0.000807208
Prrt4	1.06428	0.161238	-2.72262	0.00035	0.000807208
Lat	3.63556	0.325153	-3.48298	0.00035	0.000807208
Dmrtb1	3.72207	0.183176	-4.3448	0.00035	0.000807208
Ampd3	2.27721	0.0677554	-5.07079	0.00035	0.000807208
Gdf15	3.60663	0.639493	-2.49565	0.0004	0.000914305
P2rx7	1.71137	0.167497	-3.35295	0.0004	0.000914305
Gm14393	14.0142	0.74845	-4.22684	0.00045	0.00101899
Tmem40	4.67144	0.453282	-3.36539	0.0005	0.00112515
Zfhx2os	6.21791	0.425947	-3.86768	0.00055	0.00122937
Platr17	26.6128	0.435056	-5.93478	0.00055	0.00122937
Fcgrt	1.64079	0.32605	-2.33123	0.0006	0.00133176
Dmrt3	1.44553	0.145632	-3.3112	0.0006	0.00133176
Bvht	9.65742	1.37324	-2.81406	0.00065	0.00143486
Hnf1a	1.53337	0.0776347	-4.30386	0.00065	0.00143486
Fam26e	1.69576	0.337202	-2.33025	0.00075	0.00164068
Olig1	6.29857	0.133043	-5.56506	0.0008	0.0017395
Cmklr1	5.08116	0.0978718	-5.69812	0.0008	0.0017395
D630045M09Rik	20.3339	0.246922	-6.36369	0.0008	0.0017395
D5Ertd605e	3.27779	0.400374	-3.0333	0.00085	0.00183893
2610037D02Rik	1.12346	0.133475	-3.07331	0.00085	0.00183893
Hmgn3	4.60089	0.520238	-3.14467	0.0009	0.00193987
Gm10416	7.47988	0.963154	-2.95718	0.00095	0.00204006
Eva1a	1.73297	0.279199	-2.63388	0.00105	0.00224074
Aurkc	3.01928	0.192848	-3.96867	0.0011	0.00233586
AI467606	3.82208	0.140487	-4.76585	0.0012	0.00253249
Pde8a	4.5037	0.095493	-5.55957	0.0012	0.00253249
Tmem173	1.04227	0.14409	-2.85469	0.00135	0.00282448
Gm13247	18.9054	0.070172	-8.07369	0.00135	0.00282448
Pax6	2.8148	0.255509	-3.46158	0.0014	0.00291765
Itgal	1.94413	0.0397266	-5.61287	0.00145	0.00301104
Gm13251	11.4347	0.26252	-5.44484	0.0015	0.00310327
Nqo1	45.2466	7.91279	-2.51555	0.00165	0.00338786
Evpl	1.50881	0.0358836	-5.39395	0.00175	0.00357722
Ppp1r1b	1.51275	0.246208	-2.61922	0.0019	0.00386136
AI118078	1.0072	0.158131	-2.67117	0.0019	0.00386136
Gm4961	1.34379	0.114863	-3.54832	0.00195	0.00395394
Ppef2	1.1531	0.125211	-3.20308	0.0022	0.00441058
Platr4	3.88943	0.105449	-5.20495	0.0022	0.00441058
Tesc	2.97836	0.474655	-2.64957	0.00245	0.00486717
Peg13	2.47362	0.288151	-3.10173	0.0026	0.00514143
Rbm12b1	2.01306	0.0654769	-4.94226	0.00265	0.00523177
Adgre5	22.3816	1.76564	-3.66405	0.00275	0.00541158
Fam178b	12.2181	0.226798	-5.75147	0.00295	0.00576772
Zfp600	23.5574	0.0437204	-9.07366	0.00305	0.00594147
Amhr2	2.73371	0.116312	-4.55479	0.00335	0.00646733
Plxdc1	2.2666	0.0748693	-4.92001	0.0034	0.00655721
Gpx6	1.90357	0.293305	-2.69823	0.0035	0.00672964
Spn	3.39444	0.0476035	-6.15596	0.0035	0.00672964
Tnfrsf25	1.19162	0.167845	-2.82773	0.00365	0.00699688
Sycp3	5.38551	1.07292	-2.32754	0.00375	0.00716593
Xlr3c	1.21784	0.236836	-2.36236	0.00375	0.00716593
B3gnt3	2.37267	0.10732	-4.46652	0.00375	0.00716593
Aqp3	23.5953	0.129686	-7.50733	0.0038	0.00724798
Gsta3	1.56831	0.129678	-3.59621	0.00395	0.00750191
Upk1a	2.69045	0.191478	-3.81259	0.0041	0.00775588
Ankrd45	1.92238	0.0487097	-5.30254	0.00435	0.00817202
1700001L05Rik	4.63639	0.0292521	-7.30832	0.00445	0.00834344
Slc5a4b	1.12443	0.119257	-3.23705	0.0045	0.00843244
Il20rb	1.03545	0.0888312	-3.54305	0.00515	0.00954456
Rps15a-ps4	4.8953	0.478731	-3.35411	0.00535	0.00989049
Gm7325	95.6054	0.24963	-8.58116	0.00565	0.010389
Cpsf4l	4.30728	0.102997	-5.38611	0.0061	0.0111381
Smim3	7.37658	0.0976971	-6.23849	0.00655	0.011885
Acot1	14.4562	0.130823	-6.78793	0.00655	0.011885
Lrriq4	1.31257	0.185238	-2.82494	0.0066	0.0119708
Aga	9.90109	0.138993	-6.1545	0.00725	0.0130275
Btbd18	1.07941	0.0506567	-4.41334	0.0073	0.0131103
Nxf3	2.45642	0.0608943	-5.33411	0.0073	0.0131103
Rnf17	14.033	0.0336662	-8.7033	0.0073	0.0131103
2410017I17Rik	1.14041	0.20528	-2.47388	0.00765	0.013658
Zap70	3.86959	0.0551182	-6.13351	0.0077	0.0137344
AU022751	4.12166	0.0906482	-5.5068	0.00775	0.0138162
LOC105245869	1.01161	0.0682119	-3.89049	0.0079	0.0140592
Klhl10	1.01629	0.112947	-3.16959	0.00845	0.0149404
Robo4	5.64915	0.046058	-6.93844	0.00865	0.0152596
Acyp2	3.15729	0.444408	-2.82873	0.01225	0.0209942
H2-M5	18.0117	0.160066	-6.81412	0.01255	0.0214642
Tex15	2.82792	0.0172623	-7.35597	0.01255	0.0214642
Morc1	33.3671	0.0508352	-9.35838	0.01255	0.0214642
Ccdc113	3.03288	0.141701	-4.41977	0.0129	0.0220036
Grrp1	3.75461	0.148554	-4.65961	0.0129	0.0220036
Rab29	5.56369	0.15436	-5.17167	0.0129	0.0220036
Tex40	16.2308	0.28473	-5.833	0.0129	0.0220036
Slc9b1	4.78704	0.070903	-6.07714	0.0129	0.0220036
Slfn3	1.14362	0.0920799	-3.63457	0.01325	0.0225372
Hist1h1b	2.23354	0.436231	-2.35616	0.0133	0.0226078
Mirc35hg	1.08733	0.183341	-2.56819	0.01345	0.0228308
Dnd1	11.5208	1.19785	-3.26572	0.01355	0.0229742
Pld6	4.45587	0.0572513	-6.28226	0.01445	0.0243547
Hal	5.59371	0.0554017	-6.65773	0.0146	0.0245796
Gpr135	1.35478	0.129801	-3.38368	0.01465	0.0246513
Fam159a	2.5408	0.231891	-3.45376	0.01465	0.0246513
Aldh3b1	1.30323	0.0888024	-3.87535	0.0147	0.0247292
Tceal3	1.46757	0.207941	-2.81918	0.01505	0.0252798
Upk3bl	2.21703	0.182604	-3.60184	0.01505	0.0252798
Cnpy1	8.01445	0.071422	-6.81009	0.01585	0.02652
Zfp764	2.76896	0.0519774	-5.73531	0.0182	0.0299931
Prss41	1.22443	0.243843	-2.32808	0.0191	0.0313678
Il1r2	1.14171	0.135193	-3.0781	0.01925	0.0315986
Ptprcap	2.07756	0.297	-2.80636	0.0199	0.0325375
Tex14	7.8947	0.0493874	-7.3206	0.0214	0.0347727
Gm4984	1.6851	0.215148	-2.96943	0.0217	0.035213
Cela1	2.282	0.166252	-3.77886	0.0228	0.0368412
Ly6g6e	1.40364	0.168413	-3.05909	0.023	0.0371374
2700081O15Rik	7.01072	1.2164	-2.52695	0.0237	0.0381891
Car6	1.28353	0.125481	-3.35458	0.0253	0.040542
Aqp5	1.06362	0.107275	-3.3096	0.0272	0.04328
Mia	3.10776	0.509127	-2.60978	0.0288	0.0456028
Nanos3	2.06282	0.318154	-2.69682	0.0288	0.0456028
Rmrp	452.859	6.1524	-6.20177	0.02895	0.0457969
Gipc2	8.8283	0.116717	-6.24104	0.02895	0.0457969
Gm13212	8.16207	0.0829246	-6.62099	0.02895	0.0457969
Npepl1	17.6419	0.062772	-8.13466	0.02895	0.0457969
Fbxw17	3.67649	0.0735235	-5.64398	0.03005	0.0473461
Ccdc3	7.6431	0.0463499	-7.36545	0.03005	0.0473461
Trim25	33.0889	0.0207861	-10.6365	0.03005	0.0473461
Asb16	1.34177	0.102696	-3.70768	0.0301	0.0474025
Klf1	1.01316	0.0884291	-3.51819	0.03045	0.0478521
Cd79b	2.17296	0.123306	-4.13935	0.03045	0.0478521
Nlrc4	2.58728	0.031419	-6.36366	0.03045	0.0478521
Six1	4.12308	0.043587	-6.56368	0.03045	0.0478521
Sall3	3.29387	0.0168835	-7.60802	0.03045	0.0478521
Calcoco2	17.9199	0.0642027	-8.12471	0.03045	0.0478521
Apoa1	2.03278	0.160688	-3.66112	0.0308	0.0483394
Platr5	6.25093	0.606488	-3.36552	0.031	0.0486247
Tnfrsf8	3.39891	0.0897507	-5.243	0.0312	0.0488982
Gpx2	7.6572	0.148742	-5.68593	0.0312	0.0488982
Cd7	1.50979	0.149468	-3.33644	0.03145	0.0492727
