# Supplementary material for: Naïve pluripotency and genomic stability are coordinated in embryonic stem cells by a novel pluripotency regulator ZFP998
Source: Nucleic Acids Res. 2026 May 27;54(10):gkag546. doi: 10.1093/nar/gkag546 (PMC13213254; doi:10.1093/nar/gkag546)
Supplement: gkag546_Supplemental_Files [file gkag546_supplemental_files.zip › Supplymental Data S15.Annotation of enhancers affected by Zfp998.xlsx]

## Sheet: Sheet1
Annotation of enhancers affected by Zfp998
clusters	chr_names	start	end	width	strand	annotation	geneChr	geneStart	geneEnd	geneLength	geneStrand	geneId	transcriptId	distanceToTSS
11	chr1	12691712	12692527	816	*	Promoter (<=1kb)	1	12692430	12860372	167943	1	Sulf1	NM_001198565	0
11	chr1	13660396	13661075	680	*	Promoter (<=1kb)	1	13625900	13660509	34610	2	Lactb2	NM_145381	0
11	chr1	55131617	55132349	733	*	Promoter (<=1kb)	1	55131245	55154899	23655	1	Mob4	NM_025283	372
11	chr1	72792990	72811625	18636	*	Distal Intergenic	1	72824480	72852471	27992	1	Igfbp2	NM_008342	-12855
11	chr1	89922754	89935317	12564	*	Promoter (<=1kb)	1	89927962	89931176	3215	2	Gbx2	NM_010262	0
11	chr1	132281689	132288746	7058	*	Distal Intergenic	1	132298626	132307357	8732	1	Klhdc8a	NM_144810	-9880
11	chr1	156474654	156475308	655	*	Promoter (<=1kb)	1	156428108	156474328	46221	2	Soat1	NM_009230	-326
11	chr1	157439795	157440328	534	*	Distal Intergenic	1	157458582	157488733	30152	1	BC026585	NM_001033284	-18254
11	chr1	160209433	160218628	9196	*	Promoter (<=1kb)	1	160202367	160212892	10526	2	Cacybp	NM_009786	0
11	chr1	166002729	166003895	1167	*	Promoter (<=1kb)	1	165865154	166002634	137481	2	Pou2f1	NM_198932	-95
11	chr1	167270976	167290292	19317	*	Promoter (<=1kb)	1	167290125	167290225	101	1	Mir6347	NR_105765	0
11	chr1	171221490	171222013	524	*	Promoter (<=1kb)	1	171221564	171226379	4816	1	Apoa2	NM_001305585	0
11	chr1	178337488	178338699	1212	*	Promoter (<=1kb)	1	178328300	178337784	9485	2	Hnrnpu	NM_016805	0
11	chr1	178406501	178407342	842	*	Promoter (<=1kb)	1	178405881	178483249	77369	1	Efcab2	NM_026626	620
11	chr1	192834540	192835064	525	*	Distal Intergenic	1	192841705	192842739	1035	1	1700065J18Rik	NR_040468	-6641
11	chr10	5822168	5825225	3058	*	Promoter (<=1kb)	10	5811887	5823943	12057	2	Mtrf1l	NM_175374	0
11	chr10	8886098	8890023	3926	*	Promoter (<=1kb)	10	8722219	8886070	163852	2	Sash1	NM_175155	-28
11	chr10	59957618	59974789	17172	*	Distal Intergenic	10	59949675	59951770	2096	2	Ddit4	NM_029083	-5848
11	chr10	67083452	67101487	18036	*	Promoter (<=1kb)	10	67009189	67096988	87800	2	Reep3	NM_001204915	0
11	chr10	99262836	99265936	3101	*	Promoter (<=1kb)	10	99263231	99267489	4259	1	Dusp6	NM_026268	0
11	chr11	3289706	3293683	3978	*	Promoter (<=1kb)	11	3290457	3309083	18627	1	Patz1	NM_001253690	0
11	chr11	46056357	46060316	3960	*	Promoter (<=1kb)	11	46055984	46147347	91364	1	Adam19	NM_009616	373
11	chr11	54953840	54972330	18491	*	Promoter (<=1kb)	11	54910787	54962940	52154	2	Tnip1	NM_001199275	0
11	chr11	60777220	60777847	628	*	Promoter (<=1kb)	11	60777525	60781067	3543	1	Smcr8	NM_175491	0
11	chr11	67011290	67024728	13439	*	Promoter (<=1kb)	11	67025154	67035312	10159	1	Tmem220	NM_001291042	-426
11	chr11	77926172	77934935	8764	*	Promoter (<=1kb)	11	77912127	77929288	17162	2	Gm11190	NR_033549	0
11	chr11	79253269	79254022	754	*	Promoter (<=1kb)	11	79239382	79254695	15314	2	Wsb1	NM_019653	673
11	chr11	89174940	89175575	636	*	Distal Intergenic	11	89073841	89093064	19224	1	Gm525	NM_001033266	101099
11	chr11	97566966	97579619	12654	*	Promoter (<=1kb)	11	97509340	97575126	65787	2	Srcin1	NM_018873	0
11	chr11	97656360	97662845	6486	*	Promoter (<=1kb)	11	97663412	97685458	22047	1	Mllt6	NM_139311	-567
11	chr11	102603309	102603862	554	*	Promoter (<=1kb)	11	102604431	102608058	3628	1	Fzd2	NM_020510	-569
11	chr11	103809045	103809665	621	*	Intron (NM_009521/Wnt3, intron 2 of 4)	11	103774175	103818021	43847	1	Wnt3	NM_009521	34870
11	chr11	108423844	108424791	948	*	Promoter (<=1kb)	11	108425266	108860615	435350	1	Cep112	NM_029606	-475
11	chr11	115412115	115412822	708	*	Distal Intergenic	11	115415697	115419919	4223	2	Atp5h	NM_027862	7097
11	chr11	120231449	120231898	450	*	Promoter (1-2kb)	11	120232947	120292297	59351	1	Bahcc1	NM_198423	-1049
11	chr12	12581508	12582173	666	*	Distal Intergenic	12	12351522	12392475	40954	2	4921511I17Rik	NR_045829	-189033
11	chr12	12926986	12944130	17145	*	Promoter (<=1kb)	12	12936093	12941836	5744	2	Mycn	NM_008709	0
11	chr12	15814370	15827425	13056	*	Promoter (<=1kb)	12	15791727	15816785	25059	2	Trib2	NM_144551	0
11	chr12	55486361	55506159	19799	*	Promoter (<=1kb)	12	55489409	55492647	3239	2	Nfkbia	NM_010907	0
11	chr12	72665194	72665788	595	*	Promoter (<=1kb)	12	72650353	72664828	14476	2	Dhrs7	NM_025522	-366
11	chr12	72820759	72821457	699	*	Distal Intergenic	12	72761211	72794940	33730	1	Ppm1a	NM_008910	59548
11	chr12	79028143	79035941	7799	*	Promoter (<=1kb)	12	79029163	79081655	52493	1	Plekhh1	NM_181073	0
11	chr12	80111086	80117317	6232	*	Promoter (<=1kb)	12	80107760	80113013	5254	2	Zfp36l1	NM_007564	0
11	chr12	86801927	86802780	854	*	Distal Intergenic	12	86734369	86763795	29427	1	Lrrc74a	NM_001195767	67558
11	chr12	102702278	102714794	12517	*	Promoter (<=1kb)	12	102568583	102704869	136287	2	Itpk1	NM_172584	0
11	chr12	111670168	111676652	6485	*	Promoter (<=1kb)	12	111669355	111672338	2984	2	Ckb	NM_021273	0
11	chr13	21786110	21791224	5115	*	Promoter (<=1kb)	13	21786772	21787218	447	2	Hist1h2an	NM_178184	0
11	chr13	43614460	43615176	717	*	Promoter (<=1kb)	13	43615797	43670944	55148	1	Rnf182	NM_183204	-621
11	chr13	51845563	51846908	1346	*	Promoter (<=1kb)	13	51846675	51848474	1800	1	Gadd45g	NM_011817	0
11	chr13	56251941	56259758	7818	*	Promoter (<=1kb)	13	56250498	56252163	1666	2	Neurog1	NM_010896	0
11	chr13	74770470	74771098	629	*	Promoter (<=1kb)	13	74693294	74770736	77443	2	Cast	NM_001301155	0
11	chr13	92611823	92612428	606	*	Promoter (<=1kb)	13	92611138	92711946	100809	1	Serinc5	NM_172588	685
11	chr13	97196211	97207923	11713	*	Promoter (<=1kb)	13	97176331	97198357	22027	2	Hexb	NM_010422	0
11	chr13	99514462	99515162	701	*	Promoter (1-2kb)	13	99421464	99516602	95139	2	Map1b	NM_008634	1440
11	chr13	113607574	113619586	12013	*	Promoter (<=1kb)	13	113592179	113618564	26386	2	Snx18	NM_130796	0
11	chr14	45463789	45464429	641	*	Intron (NM_146054/Fermt2, intron 12 of 14)	14	45458792	45530065	71274	2	Fermt2	NM_146054	65636
11	chr14	62331189	62334829	3641	*	Promoter (<=1kb)	14	62332105	62372992	40888	1	Rnaseh2b	NM_026001	0
11	chr14	76494876	76516139	21264	*	Promoter (<=1kb)	14	76504510	76507766	3257	1	Tsc22d1	NM_009366	0
11	chr14	78721864	78734337	12474	*	Promoter (<=1kb)	14	78569609	78725089	155481	2	Dgkh	NM_001081336	0
11	chr14	105501845	105502865	1021	*	Intron (NR_045921/4930449E01Rik, intron 1 of 2)	14	105498788	105505628	6841	1	4930449E01Rik	NR_045921	3057
11	chr14	105897270	105905216	7947	*	Promoter (<=1kb)	14	105891947	105896819	4873	2	Spry2	NM_011897	-451
11	chr14	122467476	122475047	7572	*	Promoter (<=1kb)	14	122470377	122475199	4823	2	2610035F20Rik	NR_045046	152
11	chr15	10711070	10724120	13051	*	Promoter (<=1kb)	15	10714836	10790123	75288	1	4930556M19Rik	NR_045063	0
11	chr15	12313363	12322627	9265	*	Promoter (<=1kb)	15	12321496	12351267	29772	1	Golph3	NM_025673	0
11	chr15	38059675	38078404	18730	*	Promoter (<=1kb)	15	37967328	38078854	111527	2	Ubr5	NM_001081359	450
11	chr15	59070236	59083568	13333	*	Promoter (<=1kb)	15	58941234	59082026	140793	2	Mtss1	NM_001146180	0
11	chr15	81522199	81522697	499	*	Distal Intergenic	15	81466316	81476369	10054	1	Rbx1	NM_019712	55883
11	chr15	81729805	81730559	755	*	Promoter (<=1kb)	15	81704248	81729919	25672	2	Rangap1	NM_001146174	0
11	chr15	84657567	84666055	8489	*	Distal Intergenic	15	84680998	84703673	22676	1	Prr5	NM_146061	-14943
11	chr15	93519342	93521733	2392	*	Intron (NM_001033217/Prickle1, intron 1 of 7)	15	93499114	93595891	96778	2	Prickle1	NM_001033217	74158
11	chr15	98991420	98998332	6913	*	Distal Intergenic	15	98985965	98989281	3317	1	4930578M01Rik	NR_045991	5455
11	chr15	99872330	99875208	2879	*	Promoter (<=1kb)	15	99778468	99875456	96989	2	Lima1	NM_001113545	248
11	chr16	16302001	16302734	734	*	Promoter (<=1kb)	16	16302965	16309640	6676	1	Yars2	NM_198246	-231
11	chr16	22139640	22161305	21666	*	Promoter (1-2kb)	16	22059009	22163299	104291	2	Igf2bp2	NM_183029	1994
11	chr16	30062835	30063431	597	*	Promoter (1-2kb)	16	30065357	30067796	2440	1	Hes1	NM_008235	-1926
11	chr16	30280637	30286220	5584	*	Promoter (<=1kb)	16	30269302	30283254	13953	2	Lrrc15	NM_028973	0
11	chr16	90283023	90283579	557	*	Promoter (<=1kb)	16	90229144	90284425	55282	2	Scaf4	NM_178923	846
11	chr16	96083093	96083981	889	*	Promoter (<=1kb)	16	96066668	96082428	15761	2	Brwd1	NM_176928	-665
11	chr17	23695527	23696271	745	*	Distal Intergenic	17	23682584	23684026	1443	2	Cldn9	NM_020293	-11501
11	chr17	23727260	23727272	13	*	Promoter (<=1kb)	17	23726336	23736729	10394	1	Pkmyt1	NM_023058	924
11	chr17	26494777	26511744	16968	*	Promoter (<=1kb)	17	26505591	26508472	2882	2	Dusp1	NM_013642	0
11	chr17	29072674	29081481	8808	*	Promoter (<=1kb)	17	29057474	29079126	21653	2	Trp53cor1	NR_036469	0
11	chr17	47503466	47512094	8629	*	Promoter (<=1kb)	17	47505051	47599688	94638	1	Ccnd3	NM_001081635	0
11	chr17	47788231	47788815	585	*	Promoter (2-3kb)	17	47785744	47792416	6673	1	Tfeb	NM_011549	2487
11	chr17	67693768	67711803	18036	*	Promoter (<=1kb)	17	67697265	67822645	125381	1	Lama1	NM_008480	0
11	chr17	68003855	68004851	997	*	Promoter (<=1kb)	17	67842708	68004108	161401	2	Arhgap28	NM_172964	0
11	chr17	70864465	70873093	8629	*	Distal Intergenic	17	70844205	70853532	9328	2	Tgif1	NM_001164074	-10933
11	chr17	74527748	74527757	10	*	Promoter (<=1kb)	17	74528295	74703356	175062	1	Birc6	NM_007566	-538
11	chr17	84183405	84183983	579	*	3' UTR	17	84183928	84187947	4020	2	Zfp36l2	NM_001001806	3964
11	chr18	6516518	6517142	625	*	Promoter (<=1kb)	18	6435951	6516108	80158	2	Epc1	NM_007935	-410
11	chr18	15063417	15063966	550	*	Promoter (<=1kb)	18	14968685	15063582	94898	2	Kctd1	NM_001142731	0
11	chr18	34777640	34779252	1613	*	Promoter (<=1kb)	18	34777008	34839370	62363	1	Kdm3b	NM_001081256	632
11	chr18	38144651	38149366	4716	*	Distal Intergenic	18	38196694	38209762	13069	2	Pcdh1	NM_029357	60396
11	chr18	44378716	44387608	8893	*	Promoter (<=1kb)	18	44380500	44424969	44470	1	Dcp2	NM_027490	0
11	chr18	57876868	57882820	5953	*	Promoter (<=1kb)	18	57878678	57946821	68144	1	Slc12a2	NM_009194	0
11	chr18	75360679	75367623	6945	*	Promoter (<=1kb)	18	75367365	75395934	28570	1	Smad7	NM_001042660	0
11	chr19	10413724	10414222	499	*	Intron (NM_018801/Syt7, intron 2 of 8)	19	10389090	10453181	64092	1	Syt7	NM_173068	24634
11	chr19	10783997	10784876	880	*	Intron (NR_027805/A430093F15Rik, intron 2 of 3)	19	10740947	10786043	45097	1	A430093F15Rik	NR_027805	43050
11	chr19	44719056	44719951	896	*	Distal Intergenic	19	44757394	44837869	80476	1	Pax2	NM_011037	-37443
11	chr19	46496997	46504723	7727	*	Promoter (<=1kb)	19	46501648	46516455	14808	1	Trim8	NM_053100	0
11	chr2	22891613	22900879	9267	*	Promoter (<=1kb)	2	22895522	22940259	44738	1	Pdss1	NM_019501	0
11	chr2	26442528	26448670	6143	*	Promoter (<=1kb)	2	26409431	26445216	35786	2	Sec16a	NM_153125	0
11	chr2	31571774	31572567	794	*	Promoter (<=1kb)	2	31572651	31617526	44876	1	Fubp3	NM_001033389	-84
11	chr2	33426510	33445340	18831	*	Promoter (<=1kb)	2	33406108	33431324	25217	2	Zbtb34	NM_001085507	0
11	chr2	33580404	33582461	2058	*	Intron (NM_010725/Lmx1b, intron 2 of 7)	2	33564536	33640511	75976	2	Lmx1b	NM_010725	58050
11	chr2	38924969	38925598	630	*	Promoter (<=1kb)	2	38723374	38926461	203088	2	Nr6a1	NM_010264	863
11	chr2	60375076	60385050	9975	*	Promoter (<=1kb)	2	60293760	60383231	89472	2	Ly75	NM_013825	0
11	chr2	66439898	66440867	970	*	Promoter (<=1kb)	2	66270782	66440837	170056	2	Scn1a	NM_018733	0
11	chr2	91932374	91933041	668	*	Promoter (<=1kb)	2	91929805	91932297	2493	2	Mdk	NM_010784	-77
11	chr2	101722753	101723299	547	*	Intron (NM_001083810/Prr5l, intron 8 of 8)	2	101678420	101701668	23249	1	Traf6	NM_009424	44333
11	chr2	105397602	105408850	11249	*	Promoter (<=1kb)	2	105385948	105399319	13372	2	Rcn1	NM_009037	0
11	chr2	105610954	105616918	5965	*	Intron (NR_002867/Pax6os1, intron 1 of 3)	2	105657862	105661343	3482	2	Paupar	NR_117095	44425
11	chr2	129798135	129800444	2310	*	Promoter (<=1kb)	2	129800517	129832285	31769	1	Stk35	NM_001038635	-73
11	chr2	131232411	131244327	11917	*	Promoter (<=1kb)	2	131234063	131248024	13962	1	Mavs	NM_001206382	0
11	chr2	137116063	137116877	815	*	Promoter (<=1kb)	2	137081451	137116520	35070	2	Jag1	NM_013822	0
11	chr2	146216239	146222127	5889	*	Promoter (<=1kb)	2	146221997	146225018	3022	1	Insm1	NM_016889	0
11	chr2	146916019	146921678	5660	*	Intron (NM_001033298/Kiz, intron 6 of 13)	2	146855889	146970089	114201	1	Kiz	NM_001033298	60130
11	chr2	148874657	148875327	671	*	Promoter (<=1kb)	2	148871732	148875468	3737	2	Cst3	NM_009976	141
11	chr2	152726542	152737940	11399	*	Promoter (<=1kb)	2	152736251	152737410	1160	1	Id1	NM_010495	0
11	chr2	153346616	153347542	927	*	Promoter (<=1kb)	2	153346139	153404007	57869	1	Asxl1	NM_001039939	477
11	chr2	163051313	163067500	16188	*	Promoter (<=1kb)	2	163054635	163084687	30053	1	Mybl2	NM_008652	0
11	chr2	167058576	167072989	14414	*	Promoter (<=1kb)	2	167062934	167065862	2929	1	1500012F01Rik	NM_001081005	0
11	chr2	167529990	167540675	10686	*	Promoter (<=1kb)	2	167538227	167542811	4585	1	Snai1	NM_011427	0
11	chr2	168154256	168154937	682	*	Promoter (<=1kb)	2	168152603	168154513	1911	2	E130018N17Rik	NR_040327	0
11	chr2	168764189	168791670	27482	*	Promoter (<=1kb)	2	168748332	168767201	18870	2	Sall4	NM_175303	0
11	chr2	180445278	180458207	12930	*	Distal Intergenic	2	180460978	180474853	13876	1	Slco4a1	NM_148933	-2771
11	chr3	9347452	9348326	875	*	Distal Intergenic	3	9403078	9413903	10826	1	C030034L19Rik	NR_015499	-54752
11	chr3	21935415	21936456	1042	*	Distal Intergenic	3	22076652	22216594	139943	1	Tbl1xr1	NM_030732	-140196
11	chr3	22065251	22076826	11576	*	Promoter (<=1kb)	3	22076652	22216594	139943	1	Tbl1xr1	NM_030732	0
11	chr3	34645983	34654589	8607	*	Promoter (<=1kb)	3	34650005	34652460	2456	1	Sox2	NM_011443	0
11	chr3	65975032	65975845	814	*	Distal Intergenic	3	65946151	65958225	12075	2	Ccnl1	NM_019937	-16807
11	chr3	95433821	95434630	810	*	Promoter (<=1kb)	3	95434390	95497239	62850	1	Arnt	NM_001037737	0
11	chr3	157921244	157932584	11341	*	Promoter (<=1kb)	3	157894248	157925063	30816	2	Cth	NM_145953	0
11	chr3	158031840	158032320	481	*	Promoter (<=1kb)	3	158010493	158031754	21262	2	Srsf11	NM_001093753	-86
11	chr4	20777308	20777632	325	*	Promoter (1-2kb)	4	20118874	20778668	659795	2	Nkain3	NM_001290410	1036
11	chr4	32948438	32956995	8558	*	Promoter (<=1kb)	4	32804035	32950826	146792	2	Ankrd6	NM_001012451	0
11	chr4	45489942	45499855	9914	*	Intron (NM_001033306/Shb, intron 1 of 5)	4	45423276	45530828	107553	2	Shb	NM_001033306	30973
11	chr4	59580197	59580830	634	*	Promoter (<=1kb)	4	59581563	59618694	37132	1	Hsdl2	NM_001301367	-733
11	chr4	110396998	110397640	643	*	Promoter (<=1kb)	4	110397698	111657519	1259822	1	Agbl4	NM_001048189	-58
11	chr4	117251966	117252664	699	*	Promoter (<=1kb)	4	117252340	117268588	16249	1	Tmem53	NM_029589	0
11	chr4	124477663	124498137	20475	*	Promoter (<=1kb)	4	124449626	124485959	36334	2	1700057H15Rik	NR_040774	0
11	chr4	126102700	126103492	793	*	Promoter (<=1kb)	4	126103957	126141029	37073	1	Stk40	NM_001145827	-465
11	chr4	129251589	129252195	607	*	Intron (NM_001285867/C77080, intron 1 of 6)	4	129219578	129248443	28866	2	C77080	NM_001033189	-3146
11	chr4	129966303	129970722	4420	*	Distal Intergenic	4	129960848	129965138	4291	1	1700003M07Rik	NR_040648	5455
11	chr4	137592959	137597924	4966	*	Promoter (<=1kb)	4	137594189	137658537	64349	1	Usp48	NM_130879	0
11	chr4	137773522	137801851	28330	*	Promoter (<=1kb)	4	137741731	137796384	54654	2	Alpl	NM_007431	0
11	chr4	139747323	139747992	670	*	Intron (NM_011039/Pax7, intron 8 of 8)	4	139738081	139832968	94888	2	Pax7	NM_011039	84976
11	chr4	148085146	148089741	4596	*	Promoter (<=1kb)	4	148077061	148088064	11004	2	Agtrap	NM_001301281	0
11	chr5	24684340	24684870	531	*	Promoter (<=1kb)	5	24685815	24710378	24564	1	Nub1	NM_001305264	-945
11	chr5	36797033	36798549	1517	*	Promoter (<=1kb)	5	36794867	36796754	1888	2	Mrfap1	NM_026242	-279
11	chr5	65762573	65763297	725	*	Promoter (<=1kb)	5	65763521	65826784	63264	1	N4bp2	NM_001024917	-224
11	chr5	77254170	77265442	11273	*	Promoter (<=1kb)	5	77265494	77283697	18204	1	Rest	NM_011263	-52
11	chr5	92497916	92504639	6724	*	Promoter (<=1kb)	5	92443873	92505608	61736	2	Scarb2	NM_007644	969
11	chr5	113872870	113873734	865	*	Intron (NM_011779/Coro1c, intron 2 of 10)	5	113842439	113908706	66268	2	Coro1c	NM_011779	34972
11	chr5	115300810	115301474	665	*	Promoter (<=1kb)	5	115297110	115300990	3881	2	Dynll1	NM_019682	0
11	chr5	115436377	115444662	8286	*	Exon (NM_008629/Msi1, exon 7 of 15)	5	115429685	115454202	24518	1	Msi1	NM_008629	6692
11	chr5	118380665	118381634	970	*	Distal Intergenic	5	118245227	118263114	17888	1	2410131K14Rik	NM_001081236	135438
11	chr5	123134651	123140719	6069	*	Promoter (1-2kb)	5	123142193	123168630	26438	1	Setd1b	NM_001040398	-1474
11	chr5	125194923	125195774	852	*	Distal Intergenic	5	125017153	125179214	162062	2	Ncor2	NM_011424	-15709
11	chr5	128599892	128604134	4243	*	Promoter (<=1kb)	5	128579130	128600687	21558	2	5930412G12Rik	NR_015517	0
11	chr5	129887740	129888692	953	*	Promoter (<=1kb)	5	129881161	129887470	6310	2	Chchd2	NM_024166	-270
11	chr5	135934871	135936311	1441	*	Promoter (<=1kb)	5	135908379	135934641	26263	2	Ywhag	NM_018871	-230
11	chr5	138991515	138997055	5541	*	Promoter (<=1kb)	5	138976972	138994953	17982	2	Pdgfa	NM_008808	0
11	chr5	139199764	139200628	865	*	Promoter (<=1kb)	5	139200637	139249839	49203	1	Sun1	NM_001256115	-9
11	chr5	140611123	140612532	1410	*	Exon (NM_008494/Lfng, exon 2 of 8)	5	140607341	140615545	8205	1	Lfng	NM_008494	3782
11	chr5	142546101	142561576	15476	*	Promoter (<=1kb)	5	142484839	142551098	66260	2	Radil	NM_001289588	0
11	chr5	142799116	142818233	19118	*	Promoter (<=1kb)	5	142724605	142817387	92783	2	Tnrc18	NM_001122730	0
11	chr5	147749642	147764460	14819	*	Distal Intergenic	5	147562196	147725988	163793	2	Flt1	NM_010228	-23654
11	chr6	52006057	52013852	7796	*	Promoter (<=1kb)	6	51859165	52012549	153385	2	Skap2	NM_018773	0
11	chr6	72786987	72795619	8633	*	Promoter (<=1kb)	6	72626371	72789045	162675	2	Tcf7l1	NM_001079822	0
11	chr6	88925648	88926220	573	*	Distal Intergenic	6	88902251	88912240	9990	1	Tpra1	NM_011906	23397
11	chr6	114846392	114847086	695	*	Intron (NM_001253717/Atg7, intron 19 of 19)	6	114862092	114921752	59661	2	Vgll4	NM_177683	74666
11	chr6	143098790	143117238	18449	*	Promoter (<=1kb)	6	143010920	143100152	89233	2	C2cd5	NM_001109688	0
11	chr6	146719645	146726226	6582	*	Promoter (<=1kb)	6	146724930	146778814	53885	1	Stk38l	NM_172734	0
11	chr6	148946268	148957737	11470	*	Promoter (<=1kb)	6	148921059	148946432	25374	2	Fam60a	NM_019643	0
11	chr7	19508478	19508975	498	*	Promoter (<=1kb)	7	19508729	19516145	7417	1	Trappc6a	NM_025960	0
11	chr7	24504752	24517653	12902	*	Promoter (<=1kb)	7	24507087	24515682	8596	1	Zfp428	NM_001290461	0
11	chr7	27258284	27258697	414	*	Promoter (<=1kb)	7	27258761	27282150	23390	1	Numbl	NM_010950	-64
11	chr7	35322683	35335779	13097	*	Promoter (<=1kb)	7	35334237	35392287	58051	1	Rhpn2	NM_027897	0
11	chr7	44604230	44604890	661	*	3' UTR	7	44590886	44604751	13866	1	Kcnc3	NM_008422	13344
11	chr7	62230414	62231116	703	*	Distal Intergenic	7	62348277	62349927	1651	1	Ndn	NM_010882	-117161
11	chr7	73386531	73400737	14207	*	Exon (NM_177740/Rgma, exon 2 of 4)	7	73313806	73375774	61969	2	A730056A06Rik	NR_040325	-10757
11	chr7	73534841	73539585	4745	*	Promoter (2-3kb)	7	73426652	73541746	115095	2	Chd2	NM_001081345	2161
11	chr7	79654511	79661967	7457	*	Promoter (<=1kb)	7	79660196	79698145	37950	1	Ticrr	NM_029835	0
11	chr7	80188535	80200448	11914	*	Promoter (1-2kb)	7	80186841	80226524	39684	1	Sema4b	NM_013659	1694
11	chr7	83878687	83903320	24634	*	Promoter (<=1kb)	7	83880495	83884341	3847	2	Mesdc1	NM_030705	0
11	chr7	102099775	102100544	770	*	Promoter (<=1kb)	7	102096879	102100229	3351	2	Art5	NM_001291354	0
11	chr7	116306484	116307202	719	*	Promoter (1-2kb)	7	116123485	116308376	184892	2	Plekha7	NM_001305185	1174
11	chr7	119896546	119898970	2425	*	Promoter (<=1kb)	7	119896292	119916756	20465	1	Lyrm1	NM_029610	254
11	chr7	126377327	126378133	807	*	Promoter (<=1kb)	7	126370060	126377934	7875	2	Spns1	NM_023712	0
11	chr7	130251998	130265184	13187	*	Promoter (1-2kb)	7	130162451	130266808	104358	2	Fgfr2	NM_010207	1624
11	chr8	10924755	10925468	714	*	Exon (NR_030715/3930402G23Rik, exon 3 of 3)	8	10924427	10928457	4031	2	3930402G23Rik	NR_030715	2989
11	chr8	25753376	25753957	582	*	Promoter (<=1kb)	8	25725324	25754280	28957	2	Ddhd2	NM_028102	323
11	chr8	27159963	27160641	679	*	Intron (NM_001080813/Rab11fip1, intron 1 of 5)	8	27138773	27174646	35874	2	Rab11fip1	NM_001080813	14005
11	chr8	108722619	108730344	7726	*	Intron (NM_007496/Zfhx3, intron 1 of 9)	8	108714644	108961636	246993	1	Zfhx3	NM_007496	7975
11	chr9	36794223	36803653	9431	*	Promoter (<=1kb)	9	36779153	36797068	17916	2	Ei24	NM_007915	0
11	chr9	48889069	48896307	7239	*	Distal Intergenic	9	48899213	48911099	11887	2	Htr3a	NM_001099644	14792
11	chr9	57510297	57524186	13890	*	Promoter (<=1kb)	9	57521232	57532426	11195	1	Cox5a	NM_007747	0
11	chr9	61468340	61471714	3375	*	Distal Intergenic	9	61372366	61418497	46132	1	Tle3	NM_009389	95974
11	chr9	65140710	65141209	500	*	Promoter (<=1kb)	9	65141189	65185870	44682	1	Igdcc3	NM_008988	0
11	chr9	88482691	88483748	1058	*	Promoter (<=1kb)	9	88455582	88482397	26816	2	Syncrip	NM_019666	-294
11	chr9	101033897	101042269	8373	*	Promoter (<=1kb)	9	100982038	101034875	52838	2	Pccb	NM_025835	0
11	chr9	102205269	102212007	6739	*	Intron (NM_001168296/Ephb1, intron 2 of 14)	9	102304924	102304975	52	2	Mir7243	NR_106163	92968
11	chr9	106167216	106172562	5347	*	Promoter (<=1kb)	9	106170929	106191706	20778	1	Wdr82	NM_029896	0
11	chr9	108296301	108306342	10042	*	Promoter (<=1kb)	9	108296922	108301597	4676	1	Amt	NM_001013814	0
11	chr9	108566844	108567679	836	*	Promoter (<=1kb)	9	108565865	108567342	1478	2	Ndufaf3	NM_023247	0
11	chr9	114549009	114565237	16229	*	Promoter (<=1kb)	9	114511273	114564369	53097	2	Trim71	NM_001042503	0
11	chr9	114639983	114640841	859	*	Promoter (<=1kb)	9	114585874	114640200	54327	2	Cnot10	NM_153585	0
11	chr9	121371128	121371874	747	*	Intron (NM_175114/Trak1, intron 1 of 15)	9	121366958	121474918	107961	1	Trak1	NM_175114	4170
11	chrX	8206856	8220196	13341	*	Promoter (<=1kb)	20	8193846	8206525	12680	2	Porcn	NR_131893	-331
11	chrX	11803106	11807757	4652	*	Distal Intergenic	20	12036738	12080553	43816	2	Bcor	NM_029510	272796
11	chrX	12073564	12079403	5840	*	Promoter (1-2kb)	20	12036738	12080553	43816	2	Bcor	NM_029510	1150
11	chrX	17571443	17571902	460	*	Promoter (<=1kb)	20	17556569	17572297	15729	2	Fundc1	NM_028058	395
11	chrX	36805354	36817793	12440	*	Promoter (<=1kb)	20	36814768	36817200	2433	2	2310010G23Rik	NR_131979	0
11	chrX	99852681	99853134	454	*	Distal Intergenic	20	99821069	99846345	25277	1	Tmem28	NM_001081283	31612
11	chrX	101636953	101640153	3201	*	Promoter (<=1kb)	20	101640051	101684351	44301	1	Ogt	NM_139144	0
11	chrX	103981635	103987905	6271	*	Promoter (<=1kb)	20	103957167	103981284	24118	2	Rlim	NM_011276	-351
11	chrX	140456208	140460849	4642	*	Promoter (<=1kb)	20	140456603	140476140	19538	1	Prps1	NM_021463	0
11	chrX	150477606	150478229	624	*	Distal Intergenic	20	150397773	150459150	61378	2	Tmem29	NM_001164683	-18456
11	chrX	157492166	157492777	612	*	Promoter (<=1kb)	20	157443954	157492046	48093	2	Sms	NM_009214	-120
11	chrX	157596306	157601947	5642	*	Promoter (<=1kb)	20	157547822	157598715	50894	2	Mbtps2	NM_172307	0
12	chr1	34073263	34077795	4533	*	Intron (NM_001276764/Dst, intron 4 of 102)	1	34117359	34117431	73	1	Mir6896	NR_105861	-39564
12	chr1	88668594	88669468	875	*	Distal Intergenic	1	88698226	88702191	3966	2	Arl4c	NM_177305	32723
12	chr1	119003626	119004305	680	*	Intron (NM_001081125/Gli2, intron 1 of 13)	1	118834061	119053619	219559	2	Gli2	NM_001081125	49314
12	chr1	119486484	119498165	11682	*	Intron (NM_022327/Ralb, intron 1 of 4)	1	119470305	119504782	34478	2	Ralb	NM_022327	6617
12	chr1	135632170	135638262	6093	*	Distal Intergenic	1	135434580	135585355	150776	2	Nav1	NM_173437	-46815
12	chr1	136674199	136675635	1437	*	Distal Intergenic	1	136683396	136690805	7410	1	Gm19705	NR_045324	-7761
12	chr1	153740675	153741232	558	*	Promoter (<=1kb)	1	153740353	153745468	5116	1	Rgs16	NM_011267	322
12	chr1	180924391	180934176	9786	*	Promoter (<=1kb)	1	180935039	180938401	3363	1	Lefty1	NM_010094	-863
12	chr1	186918339	186929621	11283	*	Distal Intergenic	1	186967416	186970627	3212	1	D1Pas1	NM_033077	-37795
12	chr10	59907233	59908254	1022	*	Distal Intergenic	10	59879591	59898016	18426	1	Dnajb12	NM_019965	27642
12	chr10	60826346	60828875	2530	*	Intron (NM_029770/Unc5b, intron 1 of 16)	10	60762595	60831581	68987	2	Unc5b	NM_029770	2706
12	chr10	61374964	61382644	7681	*	Promoter (<=1kb)	10	61319657	61383523	63867	2	Pald1	NM_013753	879
12	chr10	69925444	69926511	1068	*	Promoter (<=1kb)	10	69925532	70027436	101905	1	Ank3	NM_009670	0
12	chr10	70094816	70095644	829	*	Promoter (1-2kb)	10	70097121	70193200	96080	1	Ccdc6	NM_001111121	-1477
12	chr10	75872720	75882823	10104	*	Distal Intergenic	10	75893398	75895941	2544	1	Derl3	NM_024440	-10575
12	chr10	78259511	78260227	717	*	Distal Intergenic	10	78186726	78244642	57917	2	Trappc10	NM_001081055	-14869
12	chr10	78365952	78368149	2198	*	Distal Intergenic	10	78271563	78351700	80138	2	Agpat3	NM_053014	-14252
12	chr10	85507359	85510905	3547	*	Intron (NM_028709/Btbd11, intron 1 of 16)	10	85598411	85660292	61882	1	Btbd11	NM_001017525	-87506
12	chr10	103368839	103369627	789	*	Promoter (1-2kb)	10	103367808	103419379	51572	1	Slc6a15	NM_175328	1031
12	chr10	127112661	127113126	466	*	Intron (NM_001171026/Os9, intron 5 of 14)	10	127094259	127121160	26902	2	Os9	NM_001171026	8034
12	chr11	12457624	12470202	12579	*	Promoter (<=1kb)	11	12236676	12464960	228285	2	Cobl	NM_001282993	0
12	chr11	19811291	19812024	734	*	Distal Intergenic	11	19924442	20022597	98156	1	Spred2	NM_033523	-112418
12	chr11	60248404	60249213	810	*	Exon (NM_001039092/Tom1l2, exon 8 of 14)	11	60199089	60220604	21516	2	Srebf1	NM_011480	-27800
12	chr11	61529041	61529559	519	*	Intron (NM_001252188/Epn2, intron 7 of 10)	11	61505172	61512927	7756	1	B9d1	NM_013717	23869
12	chr11	63533302	63534209	908	*	Distal Intergenic	11	62960061	63386069	426009	2	Mir6354	NR_105772	-147233
12	chr11	66966411	66967077	667	*	Distal Intergenic	11	66957894	66965014	7121	1	9130409J20Rik	NR_130646	8517
12	chr11	79326915	79327584	670	*	Distal Intergenic	11	79339892	79581609	241718	1	Nf1	NM_010897	-12308
12	chr11	80518200	80519132	933	*	Intron (NM_177390/Myo1d, intron 21 of 21)	11	80507410	80509106	1697	2	C030013C21Rik	NR_126552	-9094
12	chr11	96190041	96203325	13285	*	Promoter (<=1kb)	11	96194361	96196599	2239	1	Hoxb13	NM_008267	0
12	chr11	97566966	97579619	12654	*	Promoter (<=1kb)	11	97509340	97575126	65787	2	Srcin1	NM_018873	0
12	chr11	98962198	98965152	2955	*	Promoter (1-2kb)	11	98960471	98974942	14472	1	Rara	NM_001176528	1727
12	chr11	99117818	99123384	5567	*	Distal Intergenic	11	99065678	99089306	23629	2	Tns4	NM_172564	-28512
12	chr11	101785066	101788060	2995	*	Promoter (<=1kb)	11	101769742	101785310	15569	2	Etv4	NM_008815	0
12	chr11	103112145	103113179	1035	*	3' UTR	11	103116325	103119724	3400	1	Hexim1	NM_138753	-3146
12	chr11	112839539	112840743	1205	*	Distal Intergenic	11	112822965	112825128	2164	2	1700012H19Rik	NR_130164	-14411
12	chr11	116586177	116587064	888	*	Distal Intergenic	11	116537753	116581447	43695	2	Ube2o	NM_173755	-4730
12	chr11	117413952	117414512	561	*	Promoter (<=1kb)	11	117414389	117415368	980	1	Gm11729	NR_132097	0
12	chr11	117438281	117439114	834	*	Distal Intergenic	11	117414389	117415368	980	1	Gm11729	NR_132097	23892
12	chr11	117629691	117638703	9013	*	Distal Intergenic	11	117654289	117763441	109153	1	Tnrc6c	NM_198022	-15586
12	chr11	119155970	119156792	823	*	Promoter (1-2kb)	11	119154076	119154137	62	2	Mir6934	NR_105899	-1833
12	chr12	17709116	17709790	675	*	Intron (NM_016677/Hpcal1, intron 1 of 3)	12	17690814	17791926	101113	1	Hpcal1	NM_016677	18302
12	chr12	28817209	28817961	753	*	Intron (NM_201357/Tssc1, intron 3 of 8)	12	28751828	28867491	115664	1	Tssc1	NM_201357	65381
12	chr12	29095690	29096600	911	*	Distal Intergenic	12	28751828	28867491	115664	1	Tssc1	NM_201357	343862
12	chr12	33035445	33036187	743	*	Intron (NM_001024478/Cdhr3, intron 18 of 19)	12	33033796	33092875	59080	2	Cdhr3	NM_001024478	56688
12	chr12	76214673	76215377	705	*	Exon (NM_019784/Tex21, exon 6 of 10)	12	76198690	76246746	48057	2	Tex21	NM_019784	31369
12	chr12	87283618	87289737	6120	*	Exon (NM_001290302/Ism2, exon 2 of 6)	12	87278638	87299705	21068	2	Ism2	NM_001290302	9968
12	chr12	99298933	99300593	1661	*	Intron (NM_183186/Foxn3, intron 3 of 5)	12	99161277	99162808	1532	2	4930474N09Rik	NR_038130	-136125
12	chr12	106174994	106176240	1247	*	Distal Intergenic	12	106010263	106077410	67148	1	Vrk1	NM_011705	164731
12	chr13	25274813	25275388	576	*	Distal Intergenic	13	25252039	25269996	17958	2	Nrsn1	NM_009513	-4817
12	chr13	29210575	29211185	611	*	Intron (NR_131896/Cdkal1, intron 15 of 16)	13	29016255	29040336	24082	1	A330102I10Rik	NR_045074	194320
12	chr13	49181433	49182353	921	*	Distal Intergenic	13	49187547	49196251	8705	1	Ninj1	NM_013610	-5194
12	chr13	56359292	56371848	12557	*	Promoter (<=1kb)	13	56362900	56368857	5958	1	Gm10782	NR_046061	0
12	chr13	58471192	58483292	12101	*	Distal Intergenic	13	58391132	58403343	12212	2	Hnrnpk	NM_001301341	-67849
12	chr13	72497226	72497597	372	*	Distal Intergenic	13	72623466	72628564	5099	2	Gm20554	NR_030701	130967
12	chr13	95525140	95536164	11025	*	Promoter (<=1kb)	13	95511730	95525240	13511	2	F2rl1	NM_007974	0
12	chr13	109628507	109652553	24047	*	Intron (NM_011056/Pde4d, intron 3 of 16)	13	109903809	109903888	80	1	Mir1904	NR_035442	-251256
12	chr14	27066060	27068528	2469	*	Intron (NM_134437/Il17rd, intron 1 of 12)	14	27039001	27107286	68286	1	Il17rd	NM_134437	27059
12	chr14	55702626	55703257	632	*	Intron (NM_019984/Tgm1, intron 14 of 14)	14	55700009	55713088	13080	2	Tgm1	NM_019984	9831
12	chr14	63460545	63461118	574	*	Intron (NM_177628/Fam167a, intron 3 of 3)	14	63436394	63465502	29109	1	Fam167a	NM_177628	24151
12	chr14	76698543	76699483	941	*	Distal Intergenic	14	76677568	76687108	9541	1	1700108F19Rik	NR_015485	20975
12	chr14	97544645	97544977	333	*	Distal Intergenic	14	97786846	98169765	382920	2	Dach1	NM_001038610	624788
12	chr14	121732066	121732844	779	*	Intron (NM_001128307/Dock9, intron 1 of 55)	14	121542039	121738929	196891	2	Dock9	NM_001128307	6085
12	chr14	122255317	122290937	35621	*	Intron (NM_029556/Clybl, intron 1 of 7)	14	122229905	122233638	3734	2	1700108J01Rik	NR_015532	-21679
12	chr15	12115681	12116460	780	*	Promoter (1-2kb)	15	12117851	12185449	67599	1	Zfr	NM_011767	-1391
12	chr15	74213942	74226386	12445	*	Distal Intergenic	15	74516196	74589464	73269	1	Adgrb1	NM_174991	-289810
12	chr15	75877577	75902025	24449	*	Promoter (<=1kb)	15	75882934	75888723	5790	2	Mroh6	NM_001282443	0
12	chr15	82219679	82229673	9995	*	Promoter (<=1kb)	15	82221744	82224336	2593	2	Tnfrsf13c	NM_028075	0
12	chr15	93397557	93398281	725	*	Promoter (<=1kb)	15	93386113	93398290	12178	2	Zcrb1	NM_026025	9
12	chr15	96131505	96132423	919	*	Distal Intergenic	15	96182800	96203470	20671	1	Gm4371	NR_028311	-50377
12	chr15	102242894	102243841	948	*	Intron (NM_001042727/Rarg, intron 1 of 7)	15	102234938	102246500	11563	2	Rarg	NM_001042727	2659
12	chr16	8758081	8779379	21299	*	Distal Intergenic	16	8688722	8738342	49621	2	Usp7	NM_001003918	-19739
12	chr16	18459892	18460426	535	*	Intron (NM_013711/Txnrd2, intron 11 of 17)	16	18406882	18426716	19835	2	Comt	NM_007744	-33176
12	chr16	91378840	91379464	625	*	Intron (NM_001110498/Ifnar2, intron 1 of 6)	16	91372783	91405587	32805	1	Ifnar2	NM_010509	6057
12	chr17	31056947	31057869	923	*	Promoter (<=1kb)	17	31057694	31117981	60288	1	Abcg1	NM_009593	0
12	chr17	35064801	35077143	12343	*	Promoter (<=1kb)	17	35062693	35066184	3492	2	G6b	NM_001033221	0
12	chr17	45873093	45886977	13885	*	Distal Intergenic	17	46016993	46025163	8171	2	Vegfa	NM_001110266	138186
12	chr17	70747424	70751565	4142	*	Intron (NM_027712/Dlgap1, intron 5 of 9)	17	70844205	70846777	2573	2	Tgif1	NM_001164077	95212
12	chr17	80151356	80151809	454	*	Intron (NM_176963/Galm, intron 4 of 6)	17	80127471	80185032	57562	1	Galm	NM_176963	23885
12	chr18	35296116	35296869	754	*	Intron (NM_030749/Sil1, intron 7 of 9)	18	35209006	35215024	6019	2	Lrrtm2	NM_178005	-81092
12	chr18	35675814	35679550	3737	*	Intron (NM_029669/Dnajc18, intron 7 of 7)	18	35660016	35662186	2171	2	Spata24	NM_027733	-13628
12	chr19	3840233	3843052	2820	*	Distal Intergenic	19	3851773	3894369	42597	1	Chka	NM_001271496	-8721
12	chr19	10231825	10232573	749	*	Intron (NM_001033481/Myrf, intron 1 of 25)	19	10208271	10240748	32478	2	Myrf	NM_001033481	8175
12	chr19	42409072	42410535	1464	*	Intron (NM_145123/Crtac1, intron 2 of 14)	19	42283037	42431783	148747	2	Crtac1	NM_145123	21248
12	chr19	46496997	46504723	7727	*	Promoter (<=1kb)	19	46501648	46516455	14808	1	Trim8	NM_053100	0
12	chr19	53448951	53460829	11879	*	Exon (NR_028427/5830416P10Rik, exon 3 of 10)	19	53441212	53464796	23585	2	5830416P10Rik	NR_028427	3967
12	chr2	28907601	28908435	835	*	3' UTR	2	28907680	28916421	8742	2	Barhl1	NM_019446	7986
12	chr2	31880634	31881234	601	*	Distal Intergenic	2	31887281	31946535	59255	1	Lamc3	NM_011836	-6047
12	chr2	32153372	32175216	21845	*	Promoter (2-3kb)	2	32151148	32234537	83390	1	Prrc2b	NM_172661	2224
12	chr2	33616361	33616800	440	*	Intron (NM_010725/Lmx1b, intron 2 of 7)	2	33564536	33640511	75976	2	Lmx1b	NM_010725	23711
12	chr2	119166663	119167078	416	*	Promoter (<=1kb)	2	119167788	119172389	4602	1	Gchfr	NM_177157	-710
12	chr2	128265137	128273169	8033	*	Distal Intergenic	2	128127575	128131498	3924	1	Bcl2l11	NM_001284410	137562
12	chr2	165162055	165162730	676	*	Intron (NM_174988/Cdh22, intron 3 of 11)	2	165078693	165090750	12058	2	1700025C18Rik	NR_033448	-71305
12	chr2	166551795	166553019	1225	*	Distal Intergenic	2	166447451	166458770	11320	1	5031425F14Rik	NR_015558	104344
12	chr2	167058576	167072989	14414	*	Promoter (<=1kb)	2	167062934	167065862	2929	1	1500012F01Rik	NM_001081005	0
12	chr2	168838594	168842092	3499	*	Distal Intergenic	2	168748332	168767201	18870	2	Sall4	NM_201396	-71393
12	chr3	27282898	27283660	763	*	Distal Intergenic	3	27317077	27339665	22589	1	Tnfsf10	NM_009425	-33417
12	chr3	34645983	34654589	8607	*	Promoter (<=1kb)	3	34650005	34652460	2456	1	Sox2	NM_011443	0
12	chr3	52400577	52413743	13167	*	Distal Intergenic	3	52268337	52350109	81773	1	Foxo1	NM_019739	132240
12	chr3	95161891	95162500	610	*	Promoter (1-2kb)	3	95160420	95174050	13631	1	Sema6c	NR_073551	1471
12	chr3	96832645	96833484	840	*	Promoter (<=1kb)	3	96832674	96870926	38253	1	Pdzk1	NM_001146001	0
12	chr3	154209673	154210433	761	*	Intron (NM_001081263/Slc44a5, intron 3 of 21)	3	154306294	154330560	24267	2	Lhx8	NM_010713	120127
12	chr4	45489942	45499855	9914	*	Intron (NM_001033306/Shb, intron 1 of 5)	4	45423276	45530828	107553	2	Shb	NM_001033306	30973
12	chr4	45770664	45771956	1293	*	Distal Intergenic	4	45762377	45764223	1847	2	Gm12409	NR_046068	-6441
12	chr4	46665167	46666118	952	*	Intron (NM_001081141/Gabbr2, intron 18 of 18)	4	46604390	46650199	45810	2	Tbc1d2	NM_198664	-14968
12	chr4	57279157	57279782	626	*	Intron (NM_011207/Ptpn3, intron 1 of 25)	4	57190841	57301837	110997	2	Ptpn3	NM_011207	22055
12	chr4	105158893	105170262	11370	*	Promoter (1-2kb)	4	105157347	105232767	75421	1	Ppap2b	NM_080555	1546
12	chr4	107991670	107992430	761	*	Intron (NM_146255/Slc1a7, intron 2 of 10)	4	107968334	108013532	45199	1	Slc1a7	NM_146255	23336
12	chr4	119025942	119027184	1243	*	Distal Intergenic	4	119054790	119069111	14322	2	Gm12866	NR_131914	41927
12	chr4	120388034	120389743	1710	*	Distal Intergenic	4	120405281	120530199	124919	1	Scmh1	NM_001159630	-15538
12	chr4	124441797	124442340	544	*	Distal Intergenic	4	124449626	124485959	36334	2	1700057H15Rik	NR_040774	43619
12	chr4	128728103	128728823	721	*	Promoter (<=1kb)	4	128727571	128752881	25311	1	Phc2	NM_001195083	532
12	chr4	129966303	129970722	4420	*	Distal Intergenic	4	129960848	129965138	4291	1	1700003M07Rik	NR_040648	5455
12	chr4	134730003	134730716	714	*	Distal Intergenic	4	134561690	134704290	142601	2	Man1c1	NM_207237	-25713
12	chr4	138249089	138250003	915	*	Promoter (<=1kb)	4	138250411	138260968	10558	1	Sh2d5	NM_001099631	-408
12	chr4	138682575	138704960	22386	*	Distal Intergenic	4	138718526	138724856	6331	2	Ubxn10	NM_001285930	19896
12	chr4	139232284	139233107	824	*	Promoter (<=1kb)	4	139233383	139291820	58438	1	Capzb	NM_001271406	-276
12	chr4	142166002	142170251	4250	*	Intron (NM_144531/Kazn, intron 1 of 13)	4	142102390	142210208	107819	2	Kazn	NM_144531	39957
12	chr4	154877399	154877762	364	*	Intron (NM_013783/Mmel1, intron 2 of 23)	4	154869585	154895530	25946	1	Mmel1	NM_013783	7814
12	chr5	34998628	34999121	494	*	Promoter (<=1kb)	5	34999078	35033593	34516	1	Rgs12	NM_001163512	0
12	chr5	103723899	103736267	12369	*	Distal Intergenic	5	103754162	103855322	101161	1	Aff1	NM_133919	-17895
12	chr5	111836437	111837236	800	*	Distal Intergenic	5	111734284	111761728	27445	2	E130006D01Rik	NR_045834	-74709
12	chr5	113393554	113394211	658	*	Distal Intergenic	5	113357294	113357821	528	1	Aym1	NM_001012726	36260
12	chr5	115271617	115272381	765	*	Promoter (<=1kb)	5	115241770	115272895	31126	2	Rnf10	NM_001302448	514
12	chr5	135000958	135001674	717	*	Promoter (<=1kb)	5	134987433	135001350	13918	2	Wbscr25	NR_026907	0
12	chr5	136101703	136102567	865	*	Exon (NM_001039103/Rasa4, exon 12 of 20)	5	136105522	136105603	82	1	Mir7035	NR_106002	-2955
12	chr5	138991515	138997055	5541	*	Promoter (<=1kb)	5	138976972	138994953	17982	2	Pdgfa	NM_008808	0
12	chr5	140174093	140174700	608	*	Intron (NM_010752/Mad1l1, intron 11 of 17)	5	140008689	140321552	312864	2	Mad1l1	NM_010752	146852
12	chr5	140583847	140584347	501	*	Distal Intergenic	5	140563189	140565067	1879	2	Grifin	NM_030022	-18780
12	chr6	5442634	5443155	522	*	Distal Intergenic	6	5483351	5496278	12928	2	Pdk4	NM_013743	53123
12	chr6	29631543	29633386	1844	*	Distal Intergenic	6	29540827	29609607	68781	2	Tnpo3	NM_177296	-21936
12	chr6	72786987	72795619	8633	*	Promoter (<=1kb)	6	72626371	72789045	162675	2	Tcf7l1	NM_001079822	0
12	chr6	85232080	85232432	353	*	Intron (NM_178639/Sfxn5, intron 12 of 13)	6	85187931	85204463	16533	1	Emx1	NM_010131	44149
12	chr6	108685483	108686255	773	*	Distal Intergenic	6	108577036	108660934	83899	2	0610040F04Rik	NR_104577	-24549
12	chr6	122340076	122342999	2924	*	Promoter (<=1kb)	6	122317731	122340227	22497	2	Phc1	NM_001271579	0
12	chr6	128445373	128446426	1054	*	Intron (NR_028592/Gm10069, intron 2 of 2)	6	128438757	128503281	64525	1	Gm10069	NR_028593	6616
12	chr6	143098790	143117238	18449	*	Promoter (<=1kb)	6	143010920	143100152	89233	2	C2cd5	NM_001109688	0
12	chr7	4124930	4125714	785	*	5' UTR	7	4074125	4120728	46604	2	9430041J12Rik	NR_033568	-4202
12	chr7	36678027	36691165	13139	*	Distal Intergenic	7	36698118	36773457	75340	1	Tshz3	NM_172298	-6953
12	chr7	37466669	37477927	11259	*	Distal Intergenic	7	37479109	37769752	290644	2	Zfp536	NM_172385	291825
12	chr7	44698988	44708955	9968	*	Promoter (<=1kb)	7	44708743	44719842	11100	1	Izumo2	NM_029317	0
12	chr7	49337540	49349262	11723	*	Intron (NM_001111016/Nav2, intron 2 of 38)	7	49246189	49610088	363900	1	Nav2	NM_175272	91351
12	chr7	63947361	63957595	10235	*	Distal Intergenic	7	63886351	63938915	52565	2	Klf13	NM_021366	-8446
12	chr7	79535156	79535822	667	*	Distal Intergenic	7	79515435	79534403	18969	1	AI854517	NR_040312	19721
12	chr7	98188551	98190160	1610	*	Distal Intergenic	7	98192415	98199475	7061	2	B3gnt6	NM_001081167	9315
12	chr7	116306484	116307202	719	*	Promoter (1-2kb)	7	116123485	116308376	184892	2	Plekha7	NM_001305185	1174
12	chr7	127768695	127769438	744	*	Promoter (<=1kb)	7	127769815	127775150	5336	1	Orai3	NM_198424	-377
12	chr7	130835028	130835936	909	*	Distal Intergenic	7	130865910	130913302	47393	1	Plekha1	NM_133942	-29974
12	chr7	133759663	133760702	1040	*	Promoter (<=1kb)	7	133720935	133760269	39335	2	Dhx32	NM_001286030	0
12	chr7	139556976	139557387	412	*	Intron (NM_001127363/Inpp5a, intron 9 of 15)	7	139579376	139582797	3422	2	Nkx6-2	NR_027857	25410
12	chr7	139945219	139950332	5114	*	Promoter (1-2kb)	7	139943856	139945112	1257	1	Utf1	NM_009482	1363
12	chr7	144850968	144864811	13844	*	Promoter (<=1kb)	7	144861386	144865243	3858	1	Fgf4	NM_010202	0
12	chr8	10924755	10925468	714	*	Exon (NR_030715/3930402G23Rik, exon 3 of 3)	8	10924427	10928457	4031	2	3930402G23Rik	NR_030715	2989
12	chr8	23399133	23411172	12040	*	Promoter (<=1kb)	8	23411502	23449632	38131	1	Sfrp1	NM_013834	-330
12	chr8	23561657	23568302	6646	*	Distal Intergenic	8	23669661	24063116	393456	1	Zmat4	NM_001277239	-101359
12	chr8	40634696	40635291	596	*	Promoter (<=1kb)	8	40550159	40634792	84634	2	Mtmr7	NM_001040699	0
12	chr8	41132480	41133343	864	*	Promoter (<=1kb)	8	40990912	41133726	142815	2	Mtus1	NM_001005863	383
12	chr8	90828026	90831393	3368	*	Promoter (<=1kb)	8	90828835	91054508	225674	1	Chd9	NM_177224	0
12	chr8	117493272	117504115	10844	*	Promoter (<=1kb)	8	117498291	117635142	136852	1	Plcg2	NM_172285	0
12	chr8	122228561	122229645	1085	*	Distal Intergenic	8	122282141	122337247	55107	1	Zfpm1	NM_009569	-52496
12	chr9	29657644	29658099	456	*	Intron (NM_172290/Ntm, intron 1 of 7)	9	28995964	29963129	967166	2	Ntm	NM_172290	305030
12	chr9	42878169	42879000	832	*	Intron (NM_175481/Grik4, intron 1 of 20)	9	42520412	42944371	423960	2	Grik4	NM_175481	65371
12	chr9	43453950	43454526	577	*	Distal Intergenic	9	43310763	43336125	25363	1	Trim29	NM_023655	143187
12	chr9	45623926	45624449	524	*	Intron (NM_001081270/Dscaml1, intron 3 of 32)	9	45416626	45431232	14607	2	4833428L15Rik	NR_040732	-192694
12	chr9	61622811	61623433	623	*	Distal Intergenic	9	61372366	61418497	46132	1	Tle3	NM_009389	250445
12	chr9	107677404	107677996	593	*	Promoter (1-2kb)	9	107674474	107679592	5119	2	Gnat1	NM_008140	1596
12	chr9	118389551	118390385	835	*	Distal Intergenic	9	118429839	118437048	7210	1	4933432G23Rik	NR_040716	-39454
12	chrX	12153022	12153631	610	*	Intron (NM_001168321/Bcor, intron 1 of 13)	20	12134454	12160346	25893	2	2900008C10Rik	NR_045434	6715
12	chrX	103981635	103987905	6271	*	Promoter (<=1kb)	20	103957167	103981284	24118	2	Rlim	NM_011276	-351
13	chr1	90493281	90494041	761	*	Distal Intergenic	1	90603425	90613341	9917	1	Cops8	NM_133805	-109384
13	chr11	106269022	106269443	422	*	Promoter (1-2kb)	11	106263171	106267632	4462	2	Smarcd2	NM_031878	-1390
13	chr12	17738364	17738969	606	*	Intron (NM_016677/Hpcal1, intron 1 of 3)	12	17690814	17791926	101113	1	Hpcal1	NM_016677	47550
13	chr15	82219679	82229673	9995	*	Promoter (<=1kb)	15	82221744	82224336	2593	2	Tnfrsf13c	NM_028075	0
13	chr16	93807723	93808334	612	*	Exon (NM_027293/Dopey2, exon 35 of 37)	16	93832121	93876073	43953	1	Morc3	NM_001045529	-23787
13	chr19	47317719	47331274	13556	*	Exon (NM_001164717/Sh3pxd2a, exon 7 of 14)	19	47273519	47273589	71	2	Mir6995	NR_105961	-44130
13	chr3	101153213	101163953	10741	*	Distal Intergenic	3	101040236	101110166	69931	2	Ptgfrn	NM_011197	-43047
13	chr4	105158893	105170262	11370	*	Promoter (1-2kb)	4	105157347	105232767	75421	1	Ppap2b	NM_080555	1546
13	chr5	67215200	67226109	10910	*	Distal Intergenic	5	67260565	67291461	30897	1	Tmem33	NM_001285452	-34456
13	chr5	118351070	118354095	3026	*	Distal Intergenic	5	118245227	118263114	17888	1	2410131K14Rik	NM_001081236	105843
13	chr5	142799116	142818233	19118	*	Promoter (<=1kb)	5	142724605	142817387	92783	2	Tnrc18	NM_001122730	0
13	chr6	54084084	54106001	21918	*	Intron (NM_001163640/Chn2, intron 1 of 12)	6	54039932	54301812	261881	1	Chn2	NM_001163640	44152
13	chr6	135066592	135067472	881	*	Promoter (<=1kb)	6	135065662	135084708	19047	1	Gprc5a	NM_181444	930
13	chr8	117493272	117504115	10844	*	Promoter (<=1kb)	8	117498291	117635142	136852	1	Plcg2	NM_172285	0
14	chr1	135174452	135199707	25256	*	Distal Intergenic	1	135160250	135167681	7432	2	Gpr37l1	NM_134438	-6771
14	chr12	21159758	21168306	8549	*	Exon (NM_001004364/Asap2, exon 2 of 27)	12	21111756	21270171	158416	1	Asap2	NM_001135192	48002
14	chr17	35812167	35813027	861	*	Distal Intergenic	17	35821713	35822911	1199	1	Ier3	NM_133662	-8686
14	chr2	169168159	169169743	1585	*	Distal Intergenic	2	168978269	168978906	638	1	1700017J07Rik	NR_040326	189890
14	chr4	149567319	149568116	798	*	Distal Intergenic	4	149586468	149648899	62432	1	Clstn1	NM_001290989	-18352
14	chr5	73219336	73232734	13399	*	5' UTR	5	73020191	73256618	236428	2	Fryl	NM_028194	23884
15	chr1	20867150	20868154	1005	*	Distal Intergenic	1	20888650	20890473	1824	2	6720483E21Rik	NR_040492	22319
15	chr1	36803864	36804690	827	*	Exon (NM_018872/Tmem131, exon 32 of 41)	1	36778984	36782820	3837	1	Zap70	NM_001289612	24880
15	chr1	57612105	57613696	1592	*	Distal Intergenic	1	57774861	57948397	173537	1	Spats2l	NM_144882	-161165
15	chr1	62736278	62738577	2300	*	Exon (NM_001077406/Nrp2, exon 3 of 16)	1	62703317	62818692	115376	1	Nrp2	NM_010939	32961
15	chr1	62767337	62768314	978	*	Intron (NM_001077406/Nrp2, intron 10 of 15)	1	62790918	62794732	3815	2	4930487H11Rik	NR_040601	26418
15	chr1	63137639	63138794	1156	*	Intron (NR_045915/Ino80dos, intron 1 of 3)	1	63114740	63158295	43556	1	Ino80dos	NR_045914	22899
15	chr1	82820397	82821191	795	*	Distal Intergenic	1	82839483	82896275	56793	1	Agfg1	NM_010472	-18292
15	chr1	86308041	86312021	3981	*	Distal Intergenic	1	86303221	86307305	4085	1	B3gnt7	NM_145222	4820
15	chr1	92737560	92738219	660	*	Distal Intergenic	1	92644218	92648841	4624	2	Otos	NM_153114	-88719
15	chr1	103471475	103473077	1603	*	Distal Intergenic	1	104768819	104995481	226663	1	Cdh20	NM_011800	-1295742
15	chr1	118689500	118690394	895	*	Distal Intergenic	1	118627945	118685168	57224	1	Tfcp2l1	NM_023755	61555
15	chr1	119075392	119077160	1769	*	Distal Intergenic	1	118834061	119053619	219559	2	Gli2	NM_001081125	-21773
15	chr1	121086946	121097605	10660	*	Promoter (<=1kb)	1	121087405	121120975	33571	1	Celrr	NR_038008	0
15	chr1	131718850	131719713	864	*	Distal Intergenic	1	131744022	131770405	26384	1	Slc26a9	NM_177243	-24309
15	chr1	135174452	135199707	25256	*	Distal Intergenic	1	135160250	135167681	7432	2	Gpr37l1	NM_134438	-6771
15	chr1	135675266	135676252	987	*	Distal Intergenic	1	135729197	135752229	23033	1	Csrp1	NM_007791	-52945
15	chr1	136427315	136428240	926	*	Intron (NM_026500/Ddx59, intron 4 of 7)	1	136411916	136415519	3604	2	9230116N13Rik	NR_024328	-11796
15	chr1	151544527	151545223	697	*	Distal Intergenic	1	151571373	151719347	147975	1	Fam129a	NM_022018	-26150
15	chr1	154080517	154081678	1162	*	Distal Intergenic	1	154201187	154205674	4488	1	Zfp648	NM_001204908	-119509
15	chr1	156668558	156670191	1634	*	Exon (NM_023141/Tor3a, exon 3 of 6)	1	156653617	156674339	20723	2	Tor3a	NM_023141	4148
15	chr1	164489907	164504145	14239	*	Distal Intergenic	1	164437099	164458355	21257	2	Atp1b1	NM_009721	-31552
15	chr1	166124767	166142948	18182	*	Promoter (<=1kb)	1	166098148	166127898	29751	2	Dusp27	NM_001033344	0
15	chr1	167270976	167290292	19317	*	Promoter (<=1kb)	1	167290125	167290225	101	1	Mir6347	NR_105765	0
15	chr1	170871474	170871923	450	*	Distal Intergenic	1	170704457	170867771	163315	2	Atf6	NM_001081304	-3703
15	chr1	182018082	182031710	13629	*	Promoter (<=1kb)	1	181896386	182019980	123595	2	Enah	NM_001083120	0
15	chr10	4289440	4290512	1073	*	Intron (NM_031185/Akap12, intron 1 of 3)	10	4266329	4359471	93143	1	Akap12	NM_031185	23111
15	chr10	8114267	8115375	1109	*	Distal Intergenic	10	7905648	7956123	50476	2	Tab2	NM_138667	-158144
15	chr10	9085292	9091301	6010	*	Distal Intergenic	10	8722219	8886070	163852	2	Sash1	NM_175155	-199222
15	chr10	39618225	39619008	784	*	Intron (NM_134000/Traf3ip2, intron 1 of 8)	10	39612934	39655307	42374	1	Traf3ip2	NM_134000	5291
15	chr10	40258095	40258946	852	*	Promoter (<=1kb)	10	40249203	40257665	8463	2	Gtf3c6	NM_026113	-430
15	chr10	40425542	40426333	792	*	Intron (NM_001168304/Cdk19, intron 2 of 12)	10	40349308	40483818	134511	1	Cdk19	NM_198164	76234
15	chr10	41400982	41401588	607	*	Distal Intergenic	10	41450358	41453468	3111	1	Zbtb24	NM_001277230	-48770
15	chr10	41997374	41998267	894	*	Intron (NM_001034858/Armc2, intron 4 of 17)	10	41914990	42018382	103393	2	Armc2	NM_001034858	20115
15	chr10	58531208	58532608	1401	*	Intron (NM_001162956/Ccdc138, intron 10 of 15)	10	58497937	58576244	78308	1	Ccdc138	NM_001162956	33271
15	chr10	61059095	61059746	652	*	Distal Intergenic	10	61031303	61038080	6778	1	Gm20611	NR_040638	27792
15	chr10	61624736	61625659	924	*	Exon (NM_001177511/Npffr1, exon 4 of 4)	10	61648621	61674165	25545	1	Ppa1	NM_026438	-22962
15	chr10	61828828	61832319	3492	*	Distal Intergenic	10	61738647	61783864	45218	2	H2afy2	NM_207000	-44964
15	chr10	61928693	61929950	1258	*	Intron (NM_001304757/Col13a1, intron 2 of 37)	10	61838234	61979108	140875	2	Col13a1	NM_001304757	49158
15	chr10	63236917	63237773	857	*	Distal Intergenic	10	63243797	63317881	74085	1	Herc4	NM_026101	-6024
15	chr10	68136544	68138111	1568	*	Intron (NM_023598/Arid5b, intron 4 of 9)	10	68095593	68278726	183134	2	Arid5b	NM_023598	140615
15	chr10	68230104	68240669	10566	*	Intron (NM_023598/Arid5b, intron 3 of 9)	10	68095593	68278726	183134	2	Arid5b	NM_023598	38057
15	chr10	75679140	75679991	852	*	Intron (NM_172549/Cabin1, intron 29 of 36)	10	75636619	75644008	7390	2	Susd2	NM_027890	-35132
15	chr10	77096868	77097556	689	*	Intron (NM_001109991/Col18a1, intron 1 of 40)	10	77052179	77113705	61527	2	Col18a1	NM_001109991	16149
15	chr10	77192911	77199615	6705	*	Distal Intergenic	10	77052179	77166530	114352	2	Col18a1	NM_009929	-26381
15	chr10	81141436	81142274	839	*	Intron (NM_010731/Zbtb7a, intron 1 of 2)	10	81136271	81151657	15387	1	Zbtb7a	NM_010731	5165
15	chr10	84418250	84419101	852	*	Intron (NM_001004363/Nuak1, intron 1 of 6)	10	84371319	84440471	69153	2	Nuak1	NM_001004363	21370
15	chr10	105747765	105753856	6092	*	Distal Intergenic	10	105763185	105841380	78196	2	Mettl25	NM_207522	87524
15	chr10	118460872	118461893	1022	*	Distal Intergenic	10	118441047	118445892	4846	1	Ifng	NM_008337	19825
15	chr10	120171043	120171943	901	*	Intron (NM_028679/Irak3, intron 5 of 11)	10	120141654	120201537	59884	2	Irak3	NM_028679	29594
15	chr11	3289706	3293683	3978	*	Promoter (<=1kb)	11	3290457	3309083	18627	1	Patz1	NM_001253690	0
15	chr11	4245798	4247723	1926	*	Distal Intergenic	11	4236785	4241026	4242	1	Osm	NM_001013365	9013
15	chr11	4301974	4302839	866	*	Distal Intergenic	11	4266796	4272514	5719	1	Lif	NM_001039537	35178
15	chr11	5942856	5943497	642	*	Intron (NM_010292/Gck, intron 1 of 9)	11	5900823	5950081	49259	2	Gck	NM_010292	6584
15	chr11	7068250	7068904	655	*	Intron (NM_009622/Adcy1, intron 1 of 19)	11	7063489	7178505	115017	1	Adcy1	NM_009622	4761
15	chr11	8566449	8586873	20425	*	5' UTR	11	8431652	8664535	232884	2	Tns3	NM_001083587	77662
15	chr11	8605104	8605671	568	*	Intron (NM_001083587/Tns3, intron 2 of 30)	11	8431652	8664535	232884	2	Tns3	NM_001083587	58864
15	chr11	8634667	8636342	1676	*	Intron (NM_001083587/Tns3, intron 1 of 30)	11	8431652	8664535	232884	2	Tns3	NM_001083587	28193
15	chr11	22829809	22830894	1086	*	Distal Intergenic	11	22834739	22859735	24997	2	B3gnt2	NM_016888	28841
15	chr11	43585513	43586331	819	*	3' UTR	11	43596040	43601562	5523	2	Fabp6	NM_008375	15231
15	chr11	46744058	46744437	380	*	Intron (NM_001166632/Havcr1, intron 1 of 7)	11	46740223	46779578	39356	1	Havcr1	NM_001166632	3835
15	chr11	49658826	49659783	958	*	Distal Intergenic	11	49663595	49665118	1524	1	Scgb3a1	NM_054037	-3812
15	chr11	52359681	52371184	11504	*	Promoter (<=1kb)	11	52361115	52389396	28282	1	Vdac1	NM_011694	0
15	chr11	53508512	53509069	558	*	Distal Intergenic	11	53519736	53544096	24361	1	2025-09-08	NM_001252332	-10667
15	chr11	54953840	54972330	18491	*	Promoter (<=1kb)	11	54910787	54962940	52154	2	Tnip1	NM_001199275	0
15	chr11	62510795	62513749	2955	*	3' UTR	11	62524944	62539261	14318	2	Cenpv	NM_028448	25512
15	chr11	71763613	71765730	2118	*	Intron (NM_177618/Wscd1, intron 2 of 8)	11	71750703	71789646	38944	1	Wscd1	NM_177618	12910
15	chr11	72401599	72402339	741	*	Intron (NM_177776/Smtnl2, intron 4 of 7)	11	72390114	72411713	21600	2	Smtnl2	NM_177776	9374
15	chr11	76287133	76287895	763	*	Intron (NM_008750/Nxn, intron 1 of 7)	11	76243736	76250622	6887	1	Rnmtl1	NM_183263	43397
15	chr11	76319538	76320445	908	*	Intron (NM_008750/Nxn, intron 1 of 7)	11	76243736	76250622	6887	1	Rnmtl1	NM_183263	75802
15	chr11	84846678	84847155	478	*	Intron (NM_153144/Ggnbp2, intron 6 of 13)	11	84829178	84830868	1691	1	4930502E09Rik	NR_046281	17500
15	chr11	89020860	89022576	1717	*	Distal Intergenic	11	88999403	89020293	20891	1	Trim25	NM_009546	21457
15	chr11	95980334	95981475	1142	*	Intron (NM_009951/Igf2bp1, intron 2 of 14)	11	95963292	95963383	92	2	Mir3063	NR_037223	-16951
15	chr11	99141439	99142086	648	*	Distal Intergenic	11	99144199	99155077	10879	2	Ccr7	NM_001301713	12991
15	chr11	100375783	100376492	710	*	Intron (NM_010593/Jup, intron 9 of 13)	11	100347327	100356141	8815	2	Hap1	NM_177981	-19642
15	chr11	104288858	104306230	17373	*	Exon (NM_001038609/Mapt, exon 4 of 12)	11	104231436	104332089	100654	1	Mapt	NM_010838	57422
15	chr11	116424833	116430194	5362	*	Distal Intergenic	11	116434094	116439077	4984	1	Ubald2	NM_176902	-3900
15	chr11	116970740	116971441	702	*	Intron (NM_172948/Mgat5b, intron 10 of 16)	11	116918863	116986944	68082	1	Mgat5b	NM_172948	51877
15	chr11	116999858	117002413	2556	*	Distal Intergenic	11	117076783	117078955	2173	1	Snhg20	NR_027059	-74370
15	chr11	117081712	117092269	10558	*	Distal Intergenic	11	117077348	117077457	110	1	Mir6516	NR_105853	4364
15	chr11	117466683	117467464	782	*	Distal Intergenic	11	117484368	117489014	4647	1	Gm11733	NR_130966	-16904
15	chr11	119937613	119938272	660	*	Distal Intergenic	11	119943092	120002618	59527	1	Baiap2	NM_001037754	-4820
15	chr11	120851395	120852163	769	*	Intron (NM_027745/Ccdc57, intron 18 of 18)	11	120805958	120824547	18590	2	Fasn	NM_007988	-26848
15	chr12	21159758	21168306	8549	*	Exon (NM_001004364/Asap2, exon 2 of 27)	12	21111756	21270171	158416	1	Asap2	NM_001135192	48002
15	chr12	28659415	28659959	545	*	3' UTR	12	28649602	28659591	9990	1	Rnaseh1	NR_104608	9813
15	chr12	59173148	59174227	1080	*	Exon (NM_001165254/Ctage5, exon 17 of 23)	12	59131453	59190220	58768	1	Ctage5	NM_001165253	41695
15	chr12	76901337	76902203	867	*	Intron (NM_145927/Fntb, intron 7 of 11)	12	76937269	76962248	24980	2	Max	NM_001146176	60045
15	chr12	79966400	79966962	563	*	Distal Intergenic	12	79917019	79936264	19246	2	9430078K24Rik	NR_131074	-30136
15	chr12	80216280	80224670	8391	*	Intron (NM_134156/Actn1, intron 1 of 20)	12	80167542	80260371	92830	2	Actn1	NM_134156	35701
15	chr12	84008981	84009555	575	*	Promoter (<=1kb)	12	84009502	84017669	8168	1	Acot1	NM_012006	0
15	chr12	86466097	86479369	13273	*	Exon (NM_001159500/Esrrb, exon 2 of 7)	12	86421644	86521628	99985	1	Esrrb	NM_011934	44453
15	chr12	86498436	86505242	6807	*	Intron (NM_001159500/Esrrb, intron 3 of 6)	12	86421644	86521628	99985	1	Esrrb	NM_011934	76792
15	chr12	86898120	86904205	6086	*	Distal Intergenic	12	86880703	86884814	4112	2	Irf2bpl	NM_145836	-13306
15	chr12	99360952	99362383	1432	*	Intron (NM_183186/Foxn3, intron 2 of 5)	12	99195094	99450074	254981	2	Foxn3	NM_183186	87691
15	chr12	102702278	102714794	12517	*	Promoter (<=1kb)	12	102568583	102704869	136287	2	Itpk1	NM_172584	0
15	chr12	105076365	105099918	23554	*	Distal Intergenic	12	105032689	105040910	8222	1	Glrx5	NM_028419	43676
15	chr12	106446692	106447475	784	*	Promoter (<=1kb)	12	106442652	106447666	5015	2	1700121N20Rik	NR_036593	191
15	chr12	110471087	110472584	1498	*	Intron (NM_001135001/Ppp2r5c, intron 3 of 13)	12	110485739	110571690	85952	1	Ppp2r5c	NM_001081458	-13155
15	chr12	110487711	110505467	17757	*	Promoter (1-2kb)	12	110485739	110583074	97336	1	Ppp2r5c	NM_012023	1972
15	chr12	110687670	110688630	961	*	Distal Intergenic	12	110667689	110682619	14931	2	1700001K19Rik	NM_025488	-5051
15	chr12	113114859	113115756	898	*	Intron (NM_054081/Mta1, intron 2 of 19)	12	113098278	113137206	38929	1	Mta1	NM_054081	16581
15	chr12	117047452	117048331	880	*	Intron (NM_011215/Ptprn2, intron 12 of 22)	12	117144523	117151269	6747	2	Gm10421	NR_033538	102938
15	chr13	34109333	34110399	1067	*	Intron (NR_046184/4930447K03Rik, intron 1 of 4)	13	34084155	34113272	29118	2	4930447K03Rik	NR_046184	2873
15	chr13	38123608	38133788	10181	*	Distal Intergenic	13	38151294	38198577	47284	1	Dsp	NM_023842	-17506
15	chr13	41145281	41146063	783	*	Distal Intergenic	13	41101427	41109988	8562	2	Gcm2	NM_008104	-35293
15	chr13	48245134	48253334	8201	*	Intron (NR_102303/A330033J07Rik, intron 1 of 2)	13	48261427	48264036	2610	1	Id4	NM_031166	-8093
15	chr13	52061802	52062394	593	*	Distal Intergenic	13	52096741	52124160	27420	1	4921525O09Rik	NR_045061	-34347
15	chr13	54782958	54783802	845	*	Promoter (<=1kb)	13	54783998	54788458	4461	1	Eif4e1b	NM_001033269	-196
15	chr13	58904592	58912408	7817	*	Intron (NM_008745/Ntrk2, intron 12 of 12)	13	58807697	59133970	326274	1	Ntrk2	NM_001025074	96895
15	chr13	94365055	94365878	824	*	Intron (NM_009680/Ap3b1, intron 1 of 26)	13	94358960	94566316	207357	1	Ap3b1	NM_009680	6095
15	chr13	112439859	112441139	1281	*	Distal Intergenic	13	112464070	112506860	42791	1	Il6st	NM_010560	-22931
15	chr13	113815671	113816577	907	*	Intron (NM_172595/Arl15, intron 1 of 4)	13	113794508	114157461	362954	1	Arl15	NM_172595	21163
15	chr14	13907025	13907536	512	*	Distal Intergenic	14	13949012	13961313	12302	2	Thoc7	NM_001285780	53777
15	chr14	20216337	20221697	5361	*	Distal Intergenic	14	20140058	20181782	41725	2	Kcnk5	NM_021542	-34555
15	chr14	25590822	25591611	790	*	Intron (NM_183208/Zmiz1, intron 6 of 23)	14	25586804	25590661	3858	1	4931406H21Rik	NR_033492	4018
15	chr14	45445203	45446122	920	*	Distal Intergenic	14	45376421	45388796	12376	2	Gnpnat1	NM_019425	-56407
15	chr14	54383211	54383985	775	*	Intron (NM_001253680/Slc7a7, intron 2 of 9)	14	54360841	54369669	8829	1	Oxa1l	NM_026936	22370
15	chr14	55085513	55086626	1114	*	Intron (NM_001039198/Zfhx2, intron 1 of 9)	14	55061659	55092048	30390	2	Zfhx2	NM_001039198	5422
15	chr14	63499981	63513064	13084	*	Promoter (<=1kb)	14	63492347	63509092	16746	2	Tdh	NM_021480	0
15	chr14	64594722	64595748	1027	*	Distal Intergenic	14	64591185	64591271	87	1	Mir3078	NR_037239	3537
15	chr14	64632467	64650677	18211	*	Promoter (1-2kb)	14	64652531	64806296	153766	1	Kif13b	NM_001081177	-1854
15	chr14	70622853	70636123	13271	*	Promoter (<=1kb)	14	70602184	70627065	24882	2	Dmtn	NM_001252662	0
15	chr14	76615409	76630508	15100	*	Distal Intergenic	14	76677568	76687108	9541	1	1700108F19Rik	NR_015485	-47060
15	chr14	94895374	94895989	616	*	Distal Intergenic	14	95881266	95882775	1510	1	4921530L21Rik	NM_025733	-985277
15	chr14	121506012	121506915	904	*	Promoter (<=1kb)	14	121459621	121505254	45634	2	Slc15a1	NM_053079	-758
15	chr15	7081757	7082395	639	*	Distal Intergenic	15	7129572	7185343	55772	1	Lifr	NM_001113386	-47177
15	chr15	51999895	52013766	13872	*	Distal Intergenic	15	51962604	51991760	29157	2	Rad21	NM_009009	-8135
15	chr15	75751032	75751933	902	*	Distal Intergenic	15	75746843	75747922	1080	2	Mafa	NM_194350	-3110
15	chr15	79902210	79909389	7180	*	3' UTR	15	79889532	79893138	3607	2	D730005E14Rik	NR_030675	-9072
15	chr15	85865824	85866534	711	*	Intron (NM_001168672/Gtse1, intron 5 of 11)	15	85859946	85876573	16628	1	Gtse1	NM_013882	5878
15	chr15	88708587	88709401	815	*	Intron (NM_001033274/Brd1, intron 6 of 12)	15	88687035	88734219	47185	2	Brd1	NM_001033274	24818
15	chr15	88837458	88838292	835	*	Distal Intergenic	15	88819646	88826681	7036	1	Creld2	NM_029720	17812
15	chr15	101081955	101082673	719	*	Distal Intergenic	15	101050192	101054399	4208	2	Fignl2	NM_001214911	-27556
15	chr15	103518796	103523069	4274	*	Exon (NM_008800/Pde1b, exon 3 of 16)	15	103514977	103530056	15080	1	Pde1b	NM_001285890	3819
15	chr16	23099301	23103398	4098	*	Distal Intergenic	16	23107468	23114132	6665	1	Eif4a2	NM_001123037	-4070
15	chr16	25516876	25517873	998	*	Distal Intergenic	16	25683765	25877143	193379	1	Trp63	NM_001127261	-165892
15	chr16	29657424	29668028	10605	*	Distal Intergenic	16	29579334	29654602	75269	1	Opa1	NM_133752	78090
15	chr16	31890722	31891507	786	*	Exon (NM_013900/Mfi2, exon 10 of 16)	16	31878810	31899019	20210	1	Mfi2	NM_013900	11912
15	chr16	32739905	32742158	2254	*	Intron (NM_080457/Muc4, intron 1 of 26)	16	32735886	32782390	46505	1	Muc4	NM_080457	4019
15	chr16	33760394	33766966	6573	*	3' UTR	16	33794037	33819927	25891	1	Muc13	NM_010739	-27071
15	chr17	10356225	10377973	21749	*	Distal Intergenic	17	10324602	10329312	4711	1	1700110C19Rik	NR_045461	31623
15	chr17	12308703	12309016	314	*	Intron (NM_011948/Map3k4, intron 1 of 26)	17	12227621	12318660	91040	2	Map3k4	NM_011948	9644
15	chr17	27041078	27041671	594	*	Distal Intergenic	17	27029259	27036378	7120	1	Ggnbp1	NM_027544	11819
15	chr17	27230242	27241430	11189	*	Exon (NR_131118/9630028I04Rik, exon 2 of 3)	17	27235075	27248066	12992	2	9630028I04Rik	NR_131118	6636
15	chr17	29879955	29880792	838	*	Intron (NM_001081160/Mdga1, intron 1 of 15)	17	29827958	29887882	59925	2	Mdga1	NM_001081160	7090
15	chr17	31802625	31819811	17187	*	Distal Intergenic	17	31844250	31855792	11543	2	Sik1	NM_010831	35981
15	chr17	33599729	33600519	791	*	Intron (NM_053214/Myo1f, intron 21 of 27)	17	33629092	33631714	2623	1	Zfp414	NM_026712	-28573
15	chr17	34381767	34382412	646	*	Exon (NM_001111094/Btnl1, exon 6 of 10)	17	34377132	34386028	8897	1	Btnl1	NM_001111094	4635
15	chr17	34563795	34564353	559	*	Promoter (<=1kb)	17	34564295	34588543	24249	1	Notch4	NM_010929	0
15	chr17	35064801	35077143	12343	*	Promoter (<=1kb)	17	35062693	35066184	3492	2	G6b	NM_001033221	0
15	chr17	35502267	35505490	3224	*	Promoter (<=1kb)	17	35506032	35510777	4746	1	Pou5f1	NM_013633	-542
15	chr17	45495404	45495938	535	*	Distal Intergenic	17	45506841	45520843	14003	1	Aars2	NM_198608	-10903
15	chr17	47503466	47512094	8629	*	Promoter (<=1kb)	17	47505051	47599688	94638	1	Ccnd3	NM_001081635	0
15	chr17	47709923	47713891	3969	*	Distal Intergenic	17	47699969	47701996	2028	2	Frs3os	NR_045913	-7927
15	chr17	65867759	65868510	752	*	5' UTR	17	65848428	65884923	36496	2	Ralbp1	NM_001198949	16413
15	chr17	70827963	70830616	2654	*	Distal Intergenic	17	70844205	70846777	2573	2	Tgif1	NM_001164077	16161
15	chr17	70864465	70873093	8629	*	Distal Intergenic	17	70844205	70853532	9328	2	Tgif1	NM_001164074	-10933
15	chr17	83466891	83477603	10713	*	Exon (NM_001114361/Eml4, exon 21 of 24)	17	83501917	83514333	12417	2	Cox7a2l	NM_001159529	36730
15	chr17	83742555	83754030	11476	*	Exon (NM_001171053/Mta3, exon 5 of 14)	17	83706163	83814905	108743	1	Mta3	NM_054082	36392
15	chr17	88510732	88511680	949	*	Distal Intergenic	17	88530124	88588367	58244	1	Ppp1r21	NM_028658	-18444
15	chr18	5011505	5015472	3968	*	Distal Intergenic	18	5046589	5119293	72705	1	Svil	NM_153153	-31117
15	chr18	20943397	20944369	973	*	Promoter (<=1kb)	18	20944625	20983848	39224	1	Rnf125	NM_026301	-256
15	chr18	35043060	35043800	741	*	Distal Intergenic	18	35118912	35254775	135864	1	Ctnna1	NM_009818	-75112
15	chr18	36253220	36254500	1281	*	Distal Intergenic	18	36281162	36288244	7083	1	Pura	NM_008989	-26662
15	chr18	36415398	36421372	5975	*	Intron (NM_026027/Pfdn1, intron 3 of 3)	18	36403679	36454495	50817	2	Pfdn1	NM_026027	33123
15	chr18	60766900	60767490	591	*	Distal Intergenic	18	60774596	60778546	3951	1	Rps14	NM_020600	-7106
15	chr18	60822889	60823299	411	*	Exon (NM_001198984/Tcof1, exon 18 of 26)	18	60812076	60812163	88	1	Mir5107	NR_039567	10813
15	chr18	61627891	61628746	856	*	Distal Intergenic	18	61639653	61647485	7833	1	Bvht	NR_045420	-10907
15	chr18	65122439	65123208	770	*	Intron (NM_001114386/Nedd4l, intron 5 of 30)	18	65023527	65217826	194300	1	Nedd4l	NM_031881	98912
15	chr18	75344502	75345548	1047	*	Distal Intergenic	18	75367365	75395934	28570	1	Smad7	NM_001042660	-21817
15	chr18	75464630	75465425	796	*	Intron (NM_201354/Ctif, intron 10 of 11)	18	75514645	75522806	8162	1	Gm10532	NR_045879	-49220
15	chr18	80184434	80186380	1947	*	Promoter (<=1kb)	18	80186239	80193569	7331	1	LOC105246506	NR_131039	0
15	chr19	4896517	4897305	789	*	Exon (NM_001033128/Bbs1, exon 11 of 17)	19	4886882	4906627	19746	2	Bbs1	NM_001033128	9322
15	chr19	10676459	10677373	915	*	Promoter (<=1kb)	19	10668957	10678071	9115	2	Pga5	NM_021453	698
15	chr19	23065502	23095699	30198	*	Distal Intergenic	19	23141226	23166911	25686	1	Klf9	NM_010638	-45527
15	chr19	23151701	23154137	2437	*	Promoter (2-3kb)	19	23149431	23149551	121	1	Mir1192	NR_035423	2270
15	chr19	29066471	29067419	949	*	Promoter (<=1kb)	19	29067301	29069503	2203	1	Gm9895	NR_045687	0
15	chr19	40434052	40434667	616	*	Intron (NM_001034962/Sorbs1, intron 1 of 22)	19	40292040	40451398	159359	2	Sorbs1	NM_001034962	16731
15	chr19	42321827	42327426	5600	*	Exon (NM_145123/Crtac1, exon 4 of 15)	19	42280082	42280170	89	2	Mir3085	NR_037246	-41657
15	chr19	46036938	46037888	951	*	Promoter (1-2kb)	19	46032601	46039621	7021	2	Ldb1	NM_010697	1733
15	chr19	46073056	46073755	700	*	Promoter (2-3kb)	19	46075847	46085543	9697	1	Nolc1	NM_001039351	-2092
15	chr19	46496997	46504723	7727	*	Promoter (<=1kb)	19	46501648	46516455	14808	1	Trim8	NM_053100	0
15	chr19	46835977	46836573	597	*	Intron (NM_001102471/Cnnm2, intron 1 of 6)	19	46761609	46878580	116972	1	Cnnm2	NM_033569	74368
15	chr19	55712530	55713348	819	*	Distal Intergenic	19	55640589	55702204	61616	2	4930552P12Rik	NR_045318	-10326
15	chr2	6063350	6072425	9076	*	Distal Intergenic	2	6098500	6130185	31686	2	Proser2	NM_001159657	57760
15	chr2	17932845	17943650	10806	*	Distal Intergenic	2	17996422	17996946	525	2	H2afb1	NM_026627	53296
15	chr2	26610982	26611597	616	*	Distal Intergenic	2	26593057	26604417	11361	2	Agpat2	NM_026212	-6565
15	chr2	28506209	28509679	3471	*	Distal Intergenic	2	28513167	28553082	39916	1	Ralgds	NM_001145834	-3488
15	chr2	30335190	30335961	772	*	Intron (NM_198304/Nup188, intron 30 of 43)	2	30344777	30359316	14540	2	Sh3glb2	NM_001289709	23355
15	chr2	31042614	31043303	690	*	Intron (NM_001177650/Fnbp1, intron 8 of 13)	2	31026206	31096500	70295	2	Fnbp1	NM_001177650	53197
15	chr2	31057738	31069779	12042	*	Exon (NM_001177650/Fnbp1, exon 5 of 14)	2	31026206	31096500	70295	2	Fnbp1	NM_001177650	26721
15	chr2	31163117	31165869	2753	*	Intron (NM_178760/Gpr107, intron 1 of 17)	2	31152316	31216567	64252	1	Gpr107	NM_178760	10801
15	chr2	32153372	32175216	21845	*	Promoter (2-3kb)	2	32151148	32234537	83390	1	Prrc2b	NM_172661	2224
15	chr2	36198386	36199174	789	*	Distal Intergenic	2	36230426	36252271	21846	1	Ptgs1	NM_008969	-31252
15	chr2	46730548	46730942	395	*	Distal Intergenic	2	45696605	45698447	1843	1	1700019E08Rik	NR_040497	1033943
15	chr2	59231351	59232017	667	*	Intron (NM_026361/Pkp4, intron 2 of 21)	2	59160850	59355205	194356	1	Pkp4	NM_175464	70501
15	chr2	84837025	84838878	1854	*	Promoter (<=1kb)	2	84839408	84863586	24179	1	Slc43a1	NM_001081349	-530
15	chr2	92424049	92425249	1201	*	Exon (NM_009963/Cry2, exon 3 of 12)	2	92403647	92434069	30423	2	Cry2	NM_009963	8820
15	chr2	103310552	103311100	549	*	Distal Intergenic	2	103263433	103303196	39764	2	Ehf	NM_007914	-7356
15	chr2	131095895	131096444	550	*	Distal Intergenic	2	131069220	131086765	17546	2	Siglec1	NM_011426	-9130
15	chr2	144714921	144715802	882	*	Intron (NM_025314/Dtd1, intron 4 of 5)	2	144823666	144824415	750	1	Scp2d1	NM_025490	-107864
15	chr2	152012585	152013368	784	*	Distal Intergenic	2	151999866	152009258	9393	1	Slc52a3	NM_001164820	12719
15	chr2	152176933	152178041	1109	*	Distal Intergenic	2	152143609	152149096	5488	1	Tcf15	NM_009328	33324
15	chr2	152726542	152737940	11399	*	Promoter (<=1kb)	2	152736251	152737410	1160	1	Id1	NM_010495	0
15	chr2	153584249	153595450	11202	*	Distal Intergenic	2	153616930	153632781	15852	2	Commd7	NM_001195390	37331
15	chr2	155222147	155222916	770	*	Intron (NM_001243712/Itch, intron 25 of 25)	2	155236533	155250277	13745	1	Dynlrb1	NM_025947	-13617
15	chr2	155737779	155738163	385	*	Distal Intergenic	2	155701673	155729475	27803	2	Edem2	NM_145537	-8304
15	chr2	156690545	156691369	825	*	Intron (NM_001277186/Dlgap4, intron 2 of 12)	2	156714539	156720909	6371	2	4930405A21Rik	NR_040505	29540
15	chr2	158152728	158155238	2511	*	Distal Intergenic	2	158116405	158146392	29988	2	Tgm2	NM_009373	-6336
15	chr2	160471370	160472110	741	*	Distal Intergenic	2	160363677	160367065	3389	2	Mafb	NM_010658	-104305
15	chr2	163031169	163035197	4029	*	Exon (NM_172150/Ift52, exon 8 of 13)	2	163017472	163046135	28664	1	Ift52	NM_172150	13697
15	chr2	163051313	163067500	16188	*	Promoter (<=1kb)	2	163054635	163084687	30053	1	Mybl2	NM_008652	0
15	chr2	163317136	163317751	616	*	Intron (NM_001098799/Tox2, intron 5 of 8)	2	163336242	163397973	61732	2	Jph2	NM_021566	80222
15	chr2	163463134	163463858	725	*	Distal Intergenic	2	163472545	163473003	459	1	2310001K24Rik	NR_028122	-8687
15	chr2	165979207	165982234	3028	*	Distal Intergenic	2	165992637	166073242	80606	1	Ncoa3	NM_008679	-10403
15	chr2	166155874	166157944	2071	*	Promoter (<=1kb)	2	166073899	166155683	81785	2	Sulf2	NM_028072	-191
15	chr2	166194167	166195178	1012	*	Distal Intergenic	2	166073899	166155683	81785	2	Sulf2	NM_028072	-38484
15	chr2	166418215	166418851	637	*	Distal Intergenic	2	166447451	166458770	11320	1	5031425F14Rik	NR_015558	-28600
15	chr2	166522957	166523785	829	*	Distal Intergenic	2	166447451	166458770	11320	1	5031425F14Rik	NR_015558	75506
15	chr2	166656086	166656900	815	*	Intron (NM_177782/Prex1, intron 1 of 39)	2	166672718	166722152	49435	1	Mir6364	NR_105783	-15818
15	chr2	173284648	173285213	566	*	Distal Intergenic	2	173224465	173276533	52069	2	Pmepa1	NM_022995	-8115
15	chr2	180727320	180741022	13703	*	Promoter (1-2kb)	2	180725339	180742278	16940	1	Slc17a9	NM_183161	1981
15	chr3	8509669	8511844	2176	*	Promoter (<=1kb)	3	8509527	8561604	52078	1	Stmn2	NM_025285	142
15	chr3	8963970	8965013	1044	*	Promoter (<=1kb)	3	8929436	8964054	34619	2	Tpd52	NM_001025261	0
15	chr3	9243944	9244611	668	*	Distal Intergenic	3	9250567	9285332	34766	1	Zbtb10	NM_177660	-5956
15	chr3	30646496	30648825	2330	*	Promoter (<=1kb)	3	30624267	30647818	23552	2	Lrrc34	NM_027941	0
15	chr3	35721500	35725738	4239	*	Distal Intergenic	3	35754138	35856276	102139	1	Atp11b	NM_029570	-28400
15	chr3	88439555	88440231	677	*	Promoter (<=1kb)	3	88440879	88440951	73	2	Mir7011	NR_105978	720
15	chr3	88646112	88646878	767	*	3' UTR	3	88651898	88653142	1245	2	Rxfp4	NM_181817	6264
15	chr3	95701880	95702520	641	*	Distal Intergenic	3	95676201	95687917	11717	2	Adamtsl4	NM_144899	-13963
15	chr3	96675236	96680941	5706	*	Exon (NM_001081139/Ankrd35, exon 2 of 13)	3	96670131	96691034	20904	1	Ankrd35	NM_001081139	5105
15	chr3	101280050	101280870	821	*	Intron (NM_013486/Cd2, intron 3 of 4)	3	101275908	101287939	12032	2	Cd2	NM_013486	7069
15	chr3	101714797	101715603	807	*	Distal Intergenic	3	101576219	101604707	28489	2	Atp1a1	NM_144900	-110090
15	chr3	103145081	103146878	1798	*	Exon (NM_177857/Dennd2c, exon 7 of 19)	3	103127556	103169733	42178	1	Dennd2c	NM_177857	17525
15	chr3	129544095	129558444	14350	*	Intron (NM_130450/Elovl6, intron 2 of 4)	3	129532386	129638493	106108	1	Elovl6	NM_130450	11709
15	chr3	133518468	133534684	16217	*	Intron (NM_001040400/Tet2, intron 1 of 10)	3	133463677	133544390	80714	2	Tet2	NM_001040400	9706
15	chr3	153359856	153360623	768	*	Intron (NM_011372/St6galnac3, intron 3 of 4)	3	153296502	153298649	2148	2	1700012D16Rik	NR_126464	-61207
15	chr4	11013766	11014779	1014	*	Distal Intergenic	4	10988662	11007619	18958	2	Plekhf2	NM_175175	-6147
15	chr4	44543769	44549628	5860	*	Intron (NM_008782/Pax5, intron 8 of 9)	4	44702800	44705110	2311	1	5730488B01Rik	NR_073462	-153172
15	chr4	53338949	53340356	1408	*	Distal Intergenic	4	53261356	53270232	8877	2	AI427809	NR_033139	-68717
15	chr4	55134669	55135266	598	*	Distal Intergenic	4	54947945	55083563	135619	1	Zfp462	NM_172867	186724
15	chr4	57841831	57842618	788	*	Intron (NM_001304544/Pakap, intron 6 of 8)	4	57845248	57896984	51737	1	Akap2	NM_001035532	-2630
15	chr4	83438993	83439655	663	*	Intron (NM_029949/Snapc3, intron 5 of 8)	4	83417744	83453340	35597	1	Snapc3	NM_029949	21249
15	chr4	98840959	98848018	7060	*	Distal Intergenic	4	98754892	98817537	62646	2	Kank4	NM_172872	-23422
15	chr4	105223903	105225744	1842	*	Intron (NM_080555/Ppap2b, intron 5 of 5)	4	105157347	105232767	75421	1	Ppap2b	NM_080555	66556
15	chr4	108218570	108219524	955	*	Promoter (<=1kb)	4	108181934	108217922	35989	2	Zyg11a	NM_001167936	-648
15	chr4	117152537	117153273	737	*	Promoter (1-2kb)	4	117154516	117154574	59	2	Snord38a	NR_028524	1301
15	chr4	117169725	117170638	914	*	Exon (NM_001290662/Kif2c, exon 9 of 20)	4	117159633	117178772	19140	2	Kif2c	NM_001290662	8134
15	chr4	117413096	117416017	2922	*	Intron (NM_025739/Rnf220, intron 2 of 14)	4	117271464	117496915	225452	2	Rnf220	NM_025739	80898
15	chr4	120158781	120159457	677	*	Promoter (1-2kb)	4	120161424	120167360	5937	1	Edn2	NM_007902	-1967
15	chr4	120270999	120271787	789	*	Intron (NM_194060/Foxo6, intron 1 of 1)	4	120267078	120287261	20184	2	Foxo6	NM_194060	15474
15	chr4	123623305	123625936	2632	*	Intron (NM_001199136/Macf1, intron 1 of 97)	4	123616420	123616521	102	1	Mir6398	NR_105824	6885
15	chr4	124824753	124833411	8659	*	Exon (NM_008636/Mtf1, exon 6 of 11)	4	124849485	124850730	1246	2	1110065P20Rik	NM_001142727	17319
15	chr4	125134208	125134663	456	*	Distal Intergenic	4	125118414	125127881	9468	2	Zc3h12a	NM_153159	-6327
15	chr4	125534428	125546206	11779	*	Intron (NM_001081097/Grik3, intron 1 of 15)	4	125504749	125504857	109	1	Mir692-3	NR_035409	29679
15	chr4	125599293	125610291	10999	*	Intron (NM_001081097/Grik3, intron 1 of 15)	4	125504749	125504857	109	1	Mir692-3	NR_035409	94544
15	chr4	126465742	126466378	637	*	Promoter (2-3kb)	4	126435013	126468421	33409	2	Ago1	NM_153403	2043
15	chr4	127138099	127139018	920	*	Distal Intergenic	4	127126043	127129660	3618	1	Gm12942	NM_001099319	12056
15	chr4	127198514	127201783	3270	*	Exon (NM_198618/Dlgap3, exon 4 of 12)	4	127172880	127237022	64143	1	Dlgap3	NM_001302081	25634
15	chr4	127344520	127345647	1128	*	Distal Intergenic	4	127351086	127354081	2996	2	Gjb4	NM_008127	8434
15	chr4	129966303	129970722	4420	*	Distal Intergenic	4	129960848	129965138	4291	1	1700003M07Rik	NR_040648	5455
15	chr4	130519578	130520937	1360	*	Distal Intergenic	4	130530131	130574036	43906	2	Nkain1	NM_025998	53099
15	chr4	132993305	132994101	797	*	Intron (NM_010208/Fgr, intron 5 of 12)	4	133011506	133078110	66605	1	Ahdc1	NM_146155	-17405
15	chr4	133900188	133900963	776	*	Distal Intergenic	4	133847291	133887797	40507	2	Rps6ka1	NM_009097	-12391
15	chr4	135020103	135020684	582	*	Distal Intergenic	4	134930980	134937537	6558	1	Syf2	NM_026780	89123
15	chr4	136146510	136147455	946	*	Distal Intergenic	4	136143822	136145392	1571	1	Id3	NM_008321	2688
15	chr4	137469836	137470849	1014	*	Promoter (1-2kb)	4	137468803	137570630	101828	1	Hspg2	NM_008305	1033
15	chr4	137592959	137597924	4966	*	Promoter (<=1kb)	4	137594189	137658537	64349	1	Usp48	NM_130879	0
15	chr4	141165593	141166652	1060	*	Intron (NM_172518/Fbxo42, intron 1 of 9)	4	141147922	141204062	56141	1	Fbxo42	NM_172518	17671
15	chr4	141564854	141570562	5709	*	Distal Intergenic	4	141546162	141548313	2152	1	B330016D10Rik	NR_030695	18692
15	chr4	142060739	142071688	10950	*	Intron (NM_145402/Tmem51, intron 1 of 2)	4	142084298	142088101	3804	1	Tmem51os1	NR_027137	-12610
15	chr4	143262553	143263102	550	*	Distal Intergenic	4	143267409	143299564	32156	2	Pdpn	NM_001290822	36462
15	chr4	148085146	148089741	4596	*	Promoter (<=1kb)	4	148077061	148088064	11004	2	Agtrap	NM_001301281	0
15	chr4	155669786	155670689	904	*	Promoter (<=1kb)	4	155654472	155669254	14783	2	Mib2	NM_001256108	-532
15	chr5	27421156	27421764	609	*	Intron (NM_010075/Dpp6, intron 3 of 25)	5	27495809	27501392	5584	2	Speer4b	NM_028561	79628
15	chr5	30611513	30614716	3204	*	Intron (NM_010608/Kcnk3, intron 1 of 1)	5	30573987	30588619	14633	2	Gm9899	NR_040427	-22894
15	chr5	34968294	34968923	630	*	Intron (NM_173402/Rgs12, intron 2 of 16)	5	34949448	35033593	84146	1	Rgs12	NM_173402	18846
15	chr5	35770171	35771687	1517	*	Intron (NM_001177696/Ablim2, intron 1 of 21)	5	35757880	35884979	127100	1	Ablim2	NM_177678	12291
15	chr5	64811811	64812584	774	*	Intron (NM_008453/Klf3, intron 1 of 5)	5	64803523	64830129	26607	1	Klf3	NM_008453	8288
15	chr5	73367551	73368550	1000	*	Distal Intergenic	5	73322199	73338639	16441	2	Ociad2	NM_026950	-28912
15	chr5	75537609	75538946	1338	*	Distal Intergenic	5	75574987	75656721	81735	1	Kit	NM_001122733	-36041
15	chr5	86407158	86407757	600	*	Distal Intergenic	5	86302854	86373387	70534	2	Tmprss11d	NM_145561	-33771
15	chr5	104433848	104443311	9464	*	Promoter (<=1kb)	5	104435111	104441053	5943	1	Spp1	NM_001204201	0
15	chr5	107109966	107110691	726	*	Intron (NM_011578/Tgfbr3, intron 16 of 16)	5	106964561	106984439	19879	1	Cdc7	NM_001271566	145405
15	chr5	110803908	110807142	3235	*	Intron (NM_009469/Ulk1, intron 3 of 27)	5	110784489	110810081	25593	2	Ulk1	NM_009469	2939
15	chr5	113329922	113346369	16448	*	Promoter (<=1kb)	5	113337590	113337645	56	2	Mir7230	NR_106089	0
15	chr5	115436377	115444662	8286	*	Exon (NM_008629/Msi1, exon 7 of 15)	5	115429685	115454202	24518	1	Msi1	NM_008629	6692
15	chr5	116052607	116053480	874	*	Intron (NM_001101546/Tmem233, intron 1 of 2)	5	116013590	116024428	10839	2	Prkab1	NM_031869	-28179
15	chr5	117396516	117397189	674	*	Distal Intergenic	5	117379145	117389023	9879	2	Rfc5	NM_028128	-7493
15	chr5	119309876	119310638	763	*	Distal Intergenic	5	119194313	119200018	5706	2	Gm7538	NR_046033	-109858
15	chr5	119657202	119657949	748	*	Distal Intergenic	5	119670862	119684724	13863	1	Tbx3	NM_198052	-12913
15	chr5	119679584	119721473	41890	*	Promoter (<=1kb)	5	119685088	119691218	6131	2	Tbx3os2	NR_040416	0
15	chr5	123134651	123140719	6069	*	Promoter (1-2kb)	5	123142193	123168630	26438	1	Setd1b	NM_001040398	-1474
15	chr5	129155029	129156604	1576	*	Intron (NM_001081342/Adgrd1, intron 14 of 25)	5	129096750	129204599	107850	1	Adgrd1	NM_001081342	58279
15	chr5	129242078	129242986	909	*	Distal Intergenic	5	129096750	129204599	107850	1	Adgrd1	NM_001081342	145328
15	chr5	129475393	129476090	698	*	Distal Intergenic	5	129501231	129571384	70154	1	Sfswap	NM_172276	-25141
15	chr5	134332492	134340772	8281	*	Distal Intergenic	5	134237832	134314760	76929	2	Gtf2i	NM_010365	-17732
15	chr5	135643303	135644003	701	*	3' UTR	5	135632654	135646376	13723	1	Rhbdd2	NM_146002	10649
15	chr5	135656960	135657881	922	*	Distal Intergenic	5	135632654	135646376	13723	1	Rhbdd2	NM_146002	24306
15	chr5	136395689	136396433	745	*	Intron (NM_001291239/Cux1, intron 3 of 22)	5	136375716	136375803	88	2	Mir721	NR_030500	-19886
15	chr5	137351560	137352325	766	*	Promoter (1-2kb)	5	137350109	137374522	24414	1	Ephb4	NM_010144	1451
15	chr5	138974909	138975654	746	*	Distal Intergenic	5	138976972	138994953	17982	2	Pdgfa	NM_008808	19299
15	chr5	138991515	138997055	5541	*	Promoter (<=1kb)	5	138976972	138994953	17982	2	Pdgfa	NM_008808	0
15	chr5	139325312	139326176	865	*	Promoter (<=1kb)	5	139271876	139325464	53589	2	Adap1	NM_172723	0
15	chr5	140068295	140069065	771	*	Intron (NM_010752/Mad1l1, intron 16 of 17)	5	139907943	139974724	66782	1	Elfn1	NM_175522	160352
15	chr6	31370890	31371488	599	*	Intron (NR_040300/Mkln1os, intron 2 of 2)	6	31366885	31398773	31889	2	Mkln1os	NR_040300	27285
15	chr6	51533278	51544781	11504	*	Promoter (<=1kb)	6	51544523	51590670	46148	1	Snx10	NM_001127348	0
15	chr6	52314501	52315146	646	*	Promoter (<=1kb)	6	52308389	52314832	6444	2	5730457N03Rik	NR_038163	0
15	chr6	65011366	65035167	23802	*	Distal Intergenic	6	65042667	65116049	73383	1	Smarcad1	NM_007958	-7500
15	chr6	65060896	65061429	534	*	Intron (NM_007958/Smarcad1, intron 5 of 23)	6	65043206	65116049	72844	1	Smarcad1	NM_001253392	17690
15	chr6	67111155	67114208	3054	*	Distal Intergenic	6	67035096	67037407	2312	2	Gadd45a	NM_007836	-73748
15	chr6	67787156	67787887	732	*	Distal Intergenic	6	67565234	67565699	466	2	4930515G16Rik	NR_003100	-221457
15	chr6	72655778	72656397	620	*	Intron (NM_001079822/Tcf7l1, intron 3 of 12)	6	72629831	72637717	7887	1	Gm15401	NR_040421	25947
15	chr6	82613041	82613902	862	*	Distal Intergenic	6	82646712	82652865	6154	2	Pole4	NM_025882	38963
15	chr6	84062534	84065428	2895	*	Exon (NM_001077694/Dysf, exon 5 of 55)	6	84019386	84211059	191674	1	Dysf	NM_021469	43148
15	chr6	88482831	88483653	823	*	Exon (NM_019685/Ruvbl1, exon 6 of 11)	6	88465423	88497566	32144	1	Ruvbl1	NM_019685	17408
15	chr6	91690168	91711253	21086	*	5' UTR	6	91684067	91759063	74997	1	Slc6a6	NM_009320	6101
15	chr6	95110009	95110494	486	*	Distal Intergenic	6	95117880	95129793	11914	1	Kbtbd8	NM_001008785	-7386
15	chr6	97951365	97963817	12453	*	Intron (NM_001113198/Mitf, intron 2 of 9)	6	97929817	98021358	91542	1	Mitf	NM_001178049	21548
15	chr6	99378965	99389896	10932	*	Intron (NM_053202/Foxp1, intron 1 of 18)	6	98925342	99435345	510004	2	Foxp1	NM_053202	45449
15	chr6	99946758	99947212	455	*	Distal Intergenic	6	99711299	99726392	15094	2	Prok2	NM_015768	-220366
15	chr6	100419913	100422692	2780	*	Distal Intergenic	6	100527400	100533426	6027	1	1700049E22Rik	NR_040525	-104708
15	chr6	118769498	118770272	775	*	Intron (NM_001159533/Cacna1c, intron 5 of 46)	6	118587240	118757974	170735	2	Cacna1c	NM_001290335	-11524
15	chr6	121002830	121003334	505	*	Exon (NM_001270475/Mical3, exon 18 of 32)	6	121007223	121081627	74405	2	Mical3	NM_153396	78293
15	chr6	121526147	121526474	328	*	Distal Intergenic	6	121372928	121473678	100751	2	Iqsec3	NR_110358	-52469
15	chr6	122662497	122664242	1746	*	Distal Intergenic	6	122626424	122630271	3848	1	Dppa3	NM_139218	36073
15	chr6	122764299	122770844	6546	*	Distal Intergenic	6	122727809	122742745	14937	2	Slc2a3	NM_011401	-21554
15	chr6	125411325	125411933	609	*	Distal Intergenic	6	125362651	125380504	17854	2	Plekhg6	NM_198604	-30821
15	chr6	125591635	125592608	974	*	Exon (NM_011708/Vwf, exon 10 of 52)	6	125552948	125686679	133732	1	Vwf	NM_011708	38687
15	chr6	128296173	128297035	863	*	Intron (NM_001080979/Tead4, intron 1 of 10)	6	128227143	128300813	73671	2	Tead4	NM_001080979	3778
15	chr6	140192817	140198526	5710	*	Distal Intergenic	6	140041525	140042786	1262	1	Capza3	NM_007605	151292
15	chr6	145048699	145061932	13234	*	Promoter (<=1kb)	6	144993835	145048812	54978	2	Bcat1	NM_001024468	0
15	chr7	3193004	3218182	25179	*	Promoter (<=1kb)	7	3218626	3218708	83	1	Mir290a	NR_029640	-444
15	chr7	19928212	19928924	713	*	Distal Intergenic	7	19903578	19921143	17566	2	Pvr	NM_027514	-7069
15	chr7	25263742	25264442	701	*	Distal Intergenic	7	25267699	25294159	26461	1	Cic	NM_001302811	-3257
15	chr7	25432833	25433866	1034	*	Intron (NR_073027/4732471J01Rik, intron 5 of 5)	7	25400053	25412886	12834	2	Cxcl17	NM_153576	-19947
15	chr7	25669009	25670273	1265	*	3' UTR	7	25669140	25675166	6027	2	Tmem91	NM_001290497	4893
15	chr7	28555935	28556972	1038	*	Distal Intergenic	7	28560925	28560984	60	2	Mir7049	NR_106016	4012
15	chr7	30197379	30198320	942	*	Promoter (2-3kb)	7	30186942	30195048	8107	2	Capns1	NM_009795	-2331
15	chr7	30463297	30465600	2304	*	Promoter (<=1kb)	7	30462164	30465591	3428	2	Nphs1os	NR_004443	0
15	chr7	30757008	30757658	651	*	Distal Intergenic	7	30751471	30756134	4664	1	Sbsn	NM_172205	5537
15	chr7	44698988	44708955	9968	*	Promoter (<=1kb)	7	44708743	44719842	11100	1	Izumo2	NM_029317	0
15	chr7	45551484	45559398	7915	*	Promoter (<=1kb)	7	45554928	45567321	12394	1	Hsd17b14	NM_025330	0
15	chr7	64052503	64053043	541	*	Distal Intergenic	7	64153835	64269759	115925	1	Trpm1	NM_001039104	-100792
15	chr7	65453838	65454961	1124	*	Distal Intergenic	7	65296165	65371244	75080	2	Tjp1	NM_009386	-82594
15	chr7	65865795	65874038	8244	*	Intron (NM_001291184/Pcsk6, intron 1 of 20)	7	65862136	66050386	188251	1	Pcsk6	NM_011048	3659
15	chr7	68274028	68276134	2107	*	Promoter (<=1kb)	7	68266339	68275098	8760	2	Gm16157	NR_040341	0
15	chr7	79210941	79223453	12513	*	Distal Intergenic	7	79273266	79361601	88336	1	Abhd2	NM_018811	-49813
15	chr7	79298412	79299143	732	*	Intron (NM_018811/Abhd2, intron 3 of 10)	7	79273266	79361601	88336	1	Abhd2	NM_018811	25146
15	chr7	79654511	79661967	7457	*	Promoter (<=1kb)	7	79660196	79698145	37950	1	Ticrr	NM_029835	0
15	chr7	80130114	80131136	1023	*	Distal Intergenic	7	80094847	80115350	20504	2	Idh2	NM_173011	-14764
15	chr7	80188535	80200448	11914	*	Promoter (1-2kb)	7	80186841	80226524	39684	1	Sema4b	NM_013659	1694
15	chr7	81063150	81063873	724	*	Intron (NM_054085/Alpk3, intron 1 of 13)	7	81057600	81105612	48013	1	Alpk3	NM_054085	5550
15	chr7	81211525	81212041	517	*	Promoter (1-2kb)	7	81213804	81333622	119819	1	Pde8a	NM_008803	-1763
15	chr7	100501878	100502571	694	*	Distal Intergenic	7	100493358	100499629	6272	1	Ucp2	NM_011671	8520
15	chr7	112688222	112692174	3953	*	Intron (NM_001166584/Tead1, intron 1 of 13)	7	112679320	112906805	227486	1	Tead1	NM_009346	8902
15	chr7	120158025	120158887	863	*	Promoter (1-2kb)	7	120156115	120166001	9887	1	4930505K13Rik	NR_130979	1910
15	chr7	127223814	127225797	1984	*	Distal Intergenic	7	127214442	127218445	4004	2	2025-09-01	NM_017461	-5369
15	chr7	130600280	130601040	761	*	Intron (NM_001004468/Tacc2, intron 1 of 21)	7	130577484	130764784	187301	1	Tacc2	NM_206856	22796
15	chr7	130945750	130946258	509	*	Intron (NM_019564/Htra1, intron 1 of 8)	7	130936203	130985658	49456	1	Htra1	NM_019564	9547
15	chr7	137397202	137397787	586	*	Intron (NM_029886/9430038I01Rik, intron 1 of 3)	7	137375569	137410756	35188	2	9430038I01Rik	NM_029886	12969
15	chr7	141148449	141149285	837	*	Intron (NM_013782/Ptdss2, intron 4 of 11)	7	141131286	141156154	24869	1	Ptdss2	NM_013782	17163
15	chr7	145127718	145139757	12040	*	Distal Intergenic	7	145205818	145208119	2302	2	1810010D01Rik	NR_033626	68362
15	chr8	12431308	12432194	887	*	Exon (NR_027975/Gm5607, exon 7 of 8)	8	12395519	12399555	4037	1	Sox1	NM_009233	35789
15	chr8	18480014	18480464	451	*	Distal Intergenic	8	18595173	18803188	208016	1	Mcph1	NM_173189	-114709
15	chr8	23399133	23411172	12040	*	Promoter (<=1kb)	8	23411502	23449632	38131	1	Sfrp1	NM_013834	-330
15	chr8	25962598	25963538	941	*	Exon (NM_029884/Hgsnat, exon 7 of 18)	8	25944459	25976744	32286	2	Hgsnat	NM_029884	13206
15	chr8	33912955	33917011	4057	*	Intron (NM_001042674/Rbpms, intron 1 of 7)	8	33782644	33929863	147220	2	Rbpms	NM_001042674	12852
15	chr8	43306841	43307544	704	*	Promoter (<=1kb)	8	43295067	43307009	11943	2	Zfp42	NM_009556	0
15	chr8	57732546	57733581	1036	*	Distal Intergenic	8	57523825	57653055	129231	2	Galnt7	NM_144731	-79491
15	chr8	68420160	68421070	911	*	Intron (NM_001252623/Csgalnact1, intron 5 of 10)	8	68368459	68375710	7252	1	1700125H03Rik	NR_038181	51701
15	chr8	84194231	84194757	527	*	Distal Intergenic	8	84208518	84208592	75	1	Mir23a	NR_029740	-13761
15	chr8	84915076	84915868	793	*	Promoter (1-2kb)	8	84913335	84922915	9581	1	Gm38426	NR_103491	1741
15	chr8	86887799	86888735	937	*	Distal Intergenic	8	86841139	86885258	44120	2	N4bp1	NM_030563	-2541
15	chr8	87629527	87630338	812	*	Distal Intergenic	8	87636098	87642210	6113	2	1700096P03Rik	NR_131165	11872
15	chr8	88990915	89016277	25363	*	Distal Intergenic	8	89024735	89024831	97	1	Mir8110	NR_106190	-8458
15	chr8	94922311	94922960	650	*	Promoter (<=1kb)	8	94923694	94943290	19597	1	Adgrg5	NM_001033468	-734
15	chr8	111765351	111766339	989	*	Distal Intergenic	8	111710475	111743849	33375	2	Bcar1	NM_009954	-21502
15	chr8	116673160	116675115	1956	*	Intron (NM_029441/Cdyl2, intron 1 of 6)	8	116568724	116732991	164268	2	Cdyl2	NM_029441	57876
15	chr8	117194354	117194991	638	*	Intron (NM_001081151/Gan, intron 7 of 10)	8	117158135	117205186	47052	1	Gan	NM_001081151	36219
15	chr8	117342501	117343319	819	*	Intron (NM_001163262/Cmip, intron 1 of 20)	8	117349170	117461505	112336	1	Cmip	NM_028941	-5851
15	chr8	117493272	117504115	10844	*	Promoter (<=1kb)	8	117498291	117635142	136852	1	Plcg2	NM_172285	0
15	chr8	123722089	123722786	698	*	Distal Intergenic	8	123733958	123739941	5984	1	6030466F02Rik	NR_040702	-11172
15	chr8	125460248	125461158	911	*	Intron (NM_001081337/Sipa1l2, intron 8 of 20)	8	125418063	125492710	74648	2	Sipa1l2	NM_001081337	31552
15	chr9	14233428	14245609	12182	*	Distal Intergenic	9	14276301	14326134	49834	1	Sesn3	NM_030261	-30692
15	chr9	21417829	21418344	516	*	Exon (NM_021888/Qtrt1, exon 6 of 10)	9	21411837	21420279	8443	1	Qtrt1	NM_021888	5992
15	chr9	21455249	21455972	724	*	Intron (NM_001039520/Dnm2, intron 1 of 20)	9	21424908	21507759	82852	1	Dnm2	NM_001253894	30341
15	chr9	21761869	21769083	7215	*	Promoter (1-2kb)	9	21755442	21760286	4845	2	Spc24	NM_026282	-1583
15	chr9	21786876	21787750	875	*	Intron (NM_145611/Kank2, intron 3 of 11)	9	21766773	21798546	31774	2	Kank2	NM_145611	10796
15	chr9	22353932	22365637	11706	*	Exon (NM_028390/Anln, exon 9 of 24)	9	22057713	22379223	321511	2	Mir680-2	NR_030448	13586
15	chr9	31009957	31019374	9418	*	Distal Intergenic	9	31030644	31075885	45242	1	Zbtb44	NM_001115130	-11270
15	chr9	45349029	45350627	1599	*	Distal Intergenic	9	45370185	45396159	25975	1	Fxyd6	NM_022004	-19558
15	chr9	56534580	56547962	13383	*	Distal Intergenic	9	56418846	56496936	78091	1	Hmg20a	NM_025812	115734
15	chr9	58272031	58280697	8667	*	Distal Intergenic	9	58253164	58262524	9361	1	Stoml1	NR_028146	18867
15	chr9	58756773	58764816	8044	*	Distal Intergenic	9	58652856	58741559	88704	2	Rec114	NM_028598	-15214
15	chr9	67260698	67261430	733	*	Intron (NM_001081242/Tln2, intron 47 of 57)	9	67236660	67236726	67	2	Mir190a	NR_029576	-23972
15	chr9	70194427	70195244	818	*	Distal Intergenic	9	70207350	70400067	192718	1	Myo1e	NM_181072	-12106
15	chr9	70219447	70223848	4402	*	Intron (NM_181072/Myo1e, intron 1 of 27)	9	70207350	70400067	192718	1	Myo1e	NM_181072	12097
15	chr9	75463062	75463948	887	*	Intron (NM_001039522/Leo1, intron 11 of 11)	9	75441524	75466432	24909	1	Leo1	NM_001039522	21538
15	chr9	103000014	103000952	939	*	Distal Intergenic	9	103008489	103087849	79361	1	Slco2a1	NM_033314	-7537
15	chr9	107626774	107631130	4357	*	Intron (NM_008138/Gnai2, intron 1 of 8)	9	107614138	107635342	21205	2	Gnai2	NM_008138	4212
15	chr9	110946919	110960867	13949	*	Promoter (<=1kb)	9	110951545	110984064	32520	1	Lrrc2	NM_028838	0
15	chr9	118863361	118864012	652	*	Intron (NM_133721/Itga9, intron 23 of 27)	9	118926536	119044119	117584	1	Ctdspl	NM_133710	-62524
15	chr9	121335384	121344984	9601	*	Distal Intergenic	9	121366958	121474918	107961	1	Trak1	NM_175114	-21974
15	chrX	157579049	157579602	554	*	Intron (NM_172307/Mbtps2, intron 3 of 10)	20	157566119	157568985	2867	2	Yy2	NM_001098723	-10064
16	chr1	127238786	127245159	6374	*	Intron (NM_145128/Mgat5, intron 1 of 17)	1	127204986	127482972	277987	1	Mgat5	NM_145128	33800
16	chr1	191660745	191662249	1505	*	Distal Intergenic	1	191718024	191784257	66234	1	Lpgat1	NM_172266	-55775
16	chr11	104288858	104306230	17373	*	Exon (NM_001038609/Mapt, exon 4 of 12)	11	104231436	104332089	100654	1	Mapt	NM_010838	57422
16	chr11	117081712	117092269	10558	*	Distal Intergenic	11	117077348	117077457	110	1	Mir6516	NR_105853	4364
16	chr12	80216280	80224670	8391	*	Intron (NM_134156/Actn1, intron 1 of 20)	12	80167542	80260371	92830	2	Actn1	NM_134156	35701
16	chr12	86466097	86479369	13273	*	Exon (NM_001159500/Esrrb, exon 2 of 7)	12	86421644	86521628	99985	1	Esrrb	NM_011934	44453
16	chr12	110487711	110505467	17757	*	Promoter (1-2kb)	12	110485739	110583074	97336	1	Ppp2r5c	NM_012023	1972
16	chr15	12503487	12504162	676	*	Intron (NM_001081064/Pdzd2, intron 1 of 23)	15	12357054	12592556	235503	2	Pdzd2	NM_001081064	88394
16	chr15	77201929	77207557	5629	*	Intron (NM_001110827/Rbfox2, intron 2 of 13)	15	77078990	77153812	74823	2	Rbfox2	NM_001286419	-48117
16	chr17	29072674	29081481	8808	*	Promoter (<=1kb)	17	29057474	29079126	21653	2	Trp53cor1	NR_036469	0
16	chr19	55542870	55557115	14246	*	Intron (NM_001293685/Vti1a, intron 8 of 8)	19	55640589	55702204	61616	2	4930552P12Rik	NR_045318	145089
16	chr2	29629152	29632052	2901	*	Intron (NM_001039086/Rapgef1, intron 1 of 25)	2	29619720	29740363	120644	1	Rapgef1	NM_054050	9432
16	chr3	52400577	52413743	13167	*	Distal Intergenic	3	52268337	52350109	81773	1	Foxo1	NM_019739	132240
16	chr3	84020460	84034367	13908	*	Exon (NM_172681/D930015E06Rik, exon 3 of 35)	3	83898287	84040161	141875	2	D930015E06Rik	NM_172681	5794
16	chr4	8931241	8956722	25482	*	Distal Intergenic	4	8690406	8868449	178044	1	Chd7	NM_001277149	240835
16	chr4	142228581	142235375	6795	*	Intron (NM_001109685/Kazn, intron 1 of 7)	4	142139240	142239401	100162	2	Kazn	NM_001109685	4026
16	chr5	135492917	135493695	779	*	Intron (NM_146001/Hip1, intron 1 of 30)	5	135406519	135545122	138604	2	Hip1	NM_146001	51427
16	chr6	91690168	91711253	21086	*	5' UTR	6	91684067	91759063	74997	1	Slc6a6	NM_009320	6101
16	chr9	48889069	48896307	7239	*	Distal Intergenic	9	48899213	48911099	11887	2	Htr3a	NM_001099644	14792
17	chr1	72944941	72960848	15908	*	Distal Intergenic	1	73015075	73015899	825	2	Tnp1	NM_009407	55051
17	chr1	86294810	86295295	486	*	Distal Intergenic	1	86303221	86307305	4085	1	B3gnt7	NM_145222	-7926
17	chr1	88612710	88613663	954	*	Distal Intergenic	1	88551517	88562166	10650	1	Gm19589	NR_037971	61193
17	chr1	90202220	90209453	7234	*	Promoter (<=1kb)	1	90203980	90215722	11743	1	Ackr3	NM_001271607	0
17	chr1	120643659	120644847	1189	*	Distal Intergenic	1	120602487	120607991	5505	1	En1	NM_010133	41172
17	chr1	133397314	133398211	898	*	Intron (NM_011439/Sox13, intron 1 of 13)	1	133382300	133424212	41913	2	Sox13	NM_011439	26001
17	chr1	172024165	172024741	577	*	Intron (NM_033509/Vangl2, intron 1 of 7)	1	172004371	172027268	22898	2	Vangl2	NM_033509	2527
17	chr1	194034117	194034660	544	*	Distal Intergenic	1	194212187	194222759	10573	2	4930503O07Rik	NR_040477	188099
17	chr10	84755529	84759114	3586	*	Promoter (<=1kb)	10	84756048	84906536	150489	1	Rfx4	NM_001024918	0
17	chr10	96299705	96309612	9908	*	Distal Intergenic	10	96226207	96248708	22502	1	4930459C07Rik	NR_110448	73498
17	chr10	119483666	119484217	552	*	Intron (NM_001277292/Grip1, intron 1 of 22)	10	119454034	120087260	633227	1	Grip1	NM_001277293	29632
17	chr11	3289706	3293683	3978	*	Promoter (<=1kb)	11	3290457	3309083	18627	1	Patz1	NM_001253690	0
17	chr11	54953840	54972330	18491	*	Promoter (<=1kb)	11	54910787	54962940	52154	2	Tnip1	NM_001199275	0
17	chr11	68146346	68147082	737	*	Intron (NM_018768/Stx8, intron 7 of 7)	11	68220892	68221011	120	1	Mir6406	NR_105833	-73810
17	chr11	68393719	68401369	7651	*	Distal Intergenic	11	68209364	68386826	177463	2	Ntn1	NM_008744	-6893
17	chr11	76262381	76263317	937	*	Exon (NM_008750/Nxn, exon 6 of 8)	11	76243736	76250622	6887	1	Rnmtl1	NM_183263	18645
17	chr11	88857602	88863004	5403	*	Promoter (1-2kb)	11	88830792	88864586	33795	2	Akap1	NM_001042541	1582
17	chr11	96365385	96375446	10062	*	Promoter (<=1kb)	11	96365758	96368253	2496	1	Hoxb1	NM_008266	0
17	chr11	101695506	101709078	13573	*	Distal Intergenic	11	101732956	101767357	34402	1	Dhx8	NM_144831	-23878
17	chr11	111843615	111844392	778	*	Distal Intergenic	11	111066164	111076825	10662	1	Kcnj2	NM_008425	777451
17	chr11	117600891	117601784	894	*	Distal Intergenic	11	117611247	117613417	2171	1	2900041M22Rik	NR_015489	-9463
17	chr11	117875476	117876195	720	*	Promoter (1-2kb)	11	117867949	117873526	5578	2	Tha1	NM_027919	-1950
17	chr11	120704469	120705102	634	*	Intron (NM_026877/Aspscr1, intron 12 of 15)	11	120710941	120713767	2827	2	Stra13	NM_016665	8665
17	chr12	12819634	12828990	9357	*	Distal Intergenic	12	12936093	12941836	5744	2	Mycn	NM_008709	112846
17	chr12	25124449	25125410	962	*	Distal Intergenic	12	25129174	25132274	3101	1	Gm17746	NR_045844	-3764
17	chr12	108317121	108321314	4194	*	Exon (NM_001044380/Hhipl1, exon 4 of 9)	12	108306270	108328300	22031	1	Hhipl1	NM_001044380	10851
17	chr13	3712241	3713008	768	*	Distal Intergenic	13	3634032	3651779	17748	1	Asb13	NM_178283	78209
17	chr13	53234623	53235478	856	*	Intron (NM_013846/Ror2, intron 1 of 8)	13	53109317	53286109	176793	2	Ror2	NM_013846	50631
17	chr13	53461106	53462001	896	*	Distal Intergenic	13	53466881	53472780	5900	2	Msx2	NM_013601	10779
17	chr13	56216007	56222580	6574	*	Exon (NR_131023/4930550C17Rik, exon 5 of 5)	13	56222224	56243940	21717	2	4930550C17Rik	NR_131023	21360
17	chr13	56611819	56612716	898	*	Promoter (2-3kb)	13	56609603	56639339	29737	1	Tgfbi	NM_009369	2216
17	chr13	99444132	99445191	1060	*	Exon (NM_008634/Map1b, exon 3 of 7)	13	99410836	99412826	1991	2	6430562O15Rik	NR_015515	-31306
17	chr14	8218763	8219427	665	*	Intron (NM_027782/Kctd6, intron 1 of 2)	14	8216248	8223569	7322	1	Kctd6	NM_001305937	2515
17	chr14	8316130	8322534	6405	*	Distal Intergenic	14	8296278	8309776	13499	2	Fam107a	NM_183187	-6354
17	chr14	59736834	59737725	892	*	Intron (NM_015803/Atp8a2, intron 32 of 35)	14	59625281	59631660	6380	1	Shisa2	NM_145463	111553
17	chr14	105920442	105921777	1336	*	Distal Intergenic	14	105891947	105896819	4873	2	Spry2	NM_011897	-23623
17	chr14	118366313	118369581	3269	*	Promoter (<=1kb)	14	118365878	118398165	32288	1	1700044C05Rik	NR_045624	435
17	chr14	122255317	122290937	35621	*	Intron (NM_029556/Clybl, intron 1 of 7)	14	122229905	122233638	3734	2	1700108J01Rik	NR_015532	-21679
17	chr15	101181006	101181598	593	*	Intron (NM_007395/Acvr1b, intron 1 of 8)	15	101174125	101212601	38477	1	Acvr1b	NM_007395	6881
17	chr16	21701749	21702786	1038	*	Distal Intergenic	16	21649045	21694665	45621	2	2510009E07Rik	NM_001001881	-7084
17	chr16	29882786	29883840	1055	*	Distal Intergenic	16	29957927	29979124	21198	2	Gm1968	NR_037689	95284
17	chr17	29056463	29057447	985	*	Distal Intergenic	17	29057474	29079126	21653	2	Trp53cor1	NR_036469	21679
17	chr18	64013757	64019900	6144	*	Distal Intergenic	18	64254359	64276144	21786	1	St8sia3	NM_009182	-234459
17	chr19	21784281	21792280	8000	*	Intron (NM_001033759/Tmem2, intron 1 of 23)	19	21778340	21858360	80021	1	Tmem2	NM_031997	5941
17	chr19	44514468	44515398	931	*	Downstream (<=300bp)	19	44493472	44514273	20802	1	Wnt8b	NM_011720	20996
17	chr2	17932845	17943650	10806	*	Distal Intergenic	2	17996422	17996946	525	2	H2afb1	NM_026627	53296
17	chr2	33580404	33582461	2058	*	Intron (NM_010725/Lmx1b, intron 2 of 7)	2	33564536	33640511	75976	2	Lmx1b	NM_010725	58050
17	chr2	128373371	128374214	844	*	Intron (NR_028589/Gm14005, intron 1 of 2)	2	128298663	128429351	130689	2	Gm14005	NR_028589	55137
17	chr2	147905366	147906112	747	*	Distal Intergenic	2	148042877	148045464	2588	2	Foxa2	NM_001291067	139352
17	chr2	157328154	157329142	989	*	Distal Intergenic	2	157329496	157346655	17160	2	Ghrh	NM_010285	17513
17	chr2	180952743	180954250	1508	*	Promoter (<=1kb)	2	180934772	180954699	19928	2	Nkain4	NM_001141933	449
17	chr3	14863039	14863599	561	*	Promoter (<=1kb)	3	14863538	14872373	8836	1	Car3	NM_007606	0
17	chr3	106548321	106548818	498	*	Promoter (<=1kb)	3	106502260	106547802	45543	2	Cept1	NM_133869	-519
17	chr3	147181480	147182097	618	*	Distal Intergenic	3	146852367	146984008	131642	1	Ttll7	NM_001302957	329113
17	chr4	45489942	45499855	9914	*	Intron (NM_001033306/Shb, intron 1 of 5)	4	45423276	45530828	107553	2	Shb	NM_001033306	30973
17	chr4	117373317	117380438	7122	*	Intron (NM_025739/Rnf220, intron 2 of 14)	4	117271464	117496915	225452	2	Rnf220	NM_025739	116477
17	chr4	124477663	124498137	20475	*	Promoter (<=1kb)	4	124449626	124485959	36334	2	1700057H15Rik	NR_040774	0
17	chr4	125534428	125546206	11779	*	Intron (NM_001081097/Grik3, intron 1 of 15)	4	125504749	125504857	109	1	Mir692-3	NR_035409	29679
17	chr4	127224270	127227893	3624	*	Intron (NM_198618/Dlgap3, intron 8 of 11)	4	127243784	127247809	4026	1	Smim12	NM_030252	-15891
17	chr4	134011548	134012138	591	*	Intron (NM_145833/Lin28a, intron 2 of 3)	4	134003330	134018816	15487	2	Lin28a	NM_145833	6678
17	chr4	137773522	137801851	28330	*	Promoter (<=1kb)	4	137741731	137796384	54654	2	Alpl	NM_007431	0
17	chr4	152290298	152291041	744	*	Promoter (<=1kb)	4	152285972	152291662	5691	2	Hes3	NM_008237	621
17	chr5	33705087	33705766	680	*	Distal Intergenic	5	33721724	33737068	15345	1	Fgfr3	NM_001163215	-15958
17	chr5	110569246	110573195	3950	*	Intron (NM_198306/Galnt9, intron 1 of 10)	5	110544355	110621383	77029	1	Galnt9	NM_198306	24891
17	chr5	142440038	142440905	868	*	Intron (NM_199068/Foxk1, intron 2 of 8)	5	142463931	142478715	14785	1	Ap5z1	NM_172725	-23026
17	chr6	100203169	100204070	902	*	Distal Intergenic	6	100228565	100287358	58794	2	Rybp	NM_019743	83288
17	chr6	122764299	122770844	6546	*	Distal Intergenic	6	122727809	122742745	14937	2	Slc2a3	NM_011401	-21554
17	chr7	16364747	16365832	1086	*	Intron (NM_001285891/Sae1, intron 5 of 9)	7	16320236	16387896	67661	2	Sae1	NM_001285891	22064
17	chr7	29972287	29983453	11167	*	Promoter (<=1kb)	7	29983955	30028282	44328	1	Zfp568	NM_001033355	-502
17	chr7	31152255	31153047	793	*	Promoter (1-2kb)	7	31130127	31151050	20924	2	Gramd1a	NM_027898	-1205
17	chr7	139139823	139140410	588	*	Intron (NM_021302/Stk32c, intron 2 of 11)	7	139103638	139188494	84857	2	Stk32c	NM_021302	48084
17	chr7	145127718	145139757	12040	*	Distal Intergenic	7	145205818	145208119	2302	2	1810010D01Rik	NR_033626	68362
17	chr8	12499469	12504771	5303	*	Distal Intergenic	8	12573049	12600738	27690	1	Spaca7	NM_024279	-68278
17	chr8	36142602	36156209	13608	*	3' UTR	8	36094828	36147787	52960	1	D8Ertd82e	NM_172911	47774
17	chr8	78719591	78720590	1000	*	Intron (NM_001009981/Slc10a7, intron 9 of 10)	8	78804868	78821152	16285	2	Lsm6	NM_001191004	100562
17	chr8	91996689	91997201	513	*	Distal Intergenic	8	91798511	91801654	3144	2	Irx3	NM_008393	-195035
17	chr8	109692142	109693127	986	*	Promoter (<=1kb)	8	109671321	109693294	21974	2	Ist1	NM_028018	167
17	chr9	40859249	40859883	635	*	Distal Intergenic	9	40874127	40877972	3846	1	Bsx	NM_178245	-14244
17	chr9	43879877	43880395	519	*	Distal Intergenic	9	43744576	43807461	62886	1	Pvrl1	NM_021424	135301
17	chr9	61468340	61471714	3375	*	Distal Intergenic	9	61372366	61418497	46132	1	Tle3	NM_009389	95974
17	chr9	72779584	72780402	819	*	Distal Intergenic	9	72807274	72917307	110034	1	Prtg	NM_175485	-26872
17	chr9	107594161	107594909	749	*	Distal Intergenic	9	107587718	107593038	5321	1	Ifrd2	NM_025903	6443
17	chr9	110745309	110745953	645	*	Promoter (1-2kb)	9	110722085	110747145	25061	2	Pth1r	NM_011199	1192
18	chr1	13059535	13104684	45150	*	Distal Intergenic	1	13113428	13127163	13736	2	Prdm14	NM_001081209	22479
18	chr1	21255915	21257050	1136	*	Intron (NM_001077353/Gsta3, intron 3 of 7)	1	21240585	21265575	24991	1	Gsta3	NM_010356	15330
18	chr1	72490624	72491350	727	*	Intron (NM_001045533/March4, intron 1 of 3)	1	72427112	72536564	109453	2	2025-03-04	NM_001045533	45214
18	chr1	86236244	86237077	834	*	Intron (NM_030184/Armc9, intron 19 of 24)	1	86303221	86307305	4085	1	B3gnt7	NM_145222	-66144
18	chr1	90519257	90528514	9258	*	Distal Intergenic	1	90603425	90613341	9917	1	Cops8	NM_133805	-74911
18	chr1	133667350	133672457	5108	*	Distal Intergenic	1	133619871	133661399	41529	2	Zc3h11a	NM_144530	-5951
18	chr1	133694048	133696437	2390	*	Distal Intergenic	1	133679029	133690108	11080	2	Lax1	NM_001159649	-3940
18	chr1	133741674	133742392	719	*	Intron (NM_001167949/Atp2b4, intron 1 of 20)	1	133702674	133753747	51074	2	Atp2b4	NM_001167949	11355
18	chr1	135217423	135218281	859	*	Distal Intergenic	1	135253574	135258472	4899	2	Elf3	NM_001163131	40191
18	chr1	167270976	167290292	19317	*	Promoter (<=1kb)	1	167290125	167290225	101	1	Mir6347	NR_105765	0
18	chr10	21826697	21829885	3189	*	Distal Intergenic	10	21882184	21999902	117719	1	Sgk1	NM_001161845	-52299
18	chr10	21845481	21848655	3175	*	Distal Intergenic	10	21882184	21999902	117719	1	Sgk1	NM_001161845	-33529
18	chr10	60948916	60949125	210	*	Distal Intergenic	10	60928226	60938132	9907	2	Pldi	NR_033616	-10784
18	chr10	63236917	63237773	857	*	Distal Intergenic	10	63243797	63317881	74085	1	Herc4	NM_026101	-6024
18	chr10	67025556	67026400	845	*	Intron (NR_110511/Gm31763, intron 2 of 6)	10	67005075	67041326	36252	1	Gm31763	NR_110511	20481
18	chr10	68136544	68138111	1568	*	Intron (NM_023598/Arid5b, intron 4 of 9)	10	68095593	68278726	183134	2	Arid5b	NM_023598	140615
18	chr10	93620650	93621270	621	*	Distal Intergenic	10	93641049	93745972	104924	1	Ntn4	NM_021320	-19779
18	chr10	110931137	110932021	885	*	5' UTR	10	110920176	110939514	19339	1	Csrp2	NM_007792	10961
18	chr10	116930509	116931262	754	*	Intron (NM_001003950/Rab3ip, intron 3 of 9)	10	116905784	116950380	44597	2	Rab3ip	NM_001003950	19118
18	chr10	127590421	127590887	467	*	Exon (NM_008512/Lrp1, exon 12 of 89)	10	127538158	127621148	82991	2	Lrp1	NM_008512	30261
18	chr11	31736573	31746396	9824	*	Distal Intergenic	11	31665150	31671862	6713	2	Bod1	NM_001024919	-64711
18	chr11	47640262	47641006	745	*	Distal Intergenic	11	46978783	47379302	400520	2	Sgcd	NM_011891	-260960
18	chr11	53508512	53509069	558	*	Distal Intergenic	11	53519736	53544096	24361	1	2025-09-08	NM_001252332	-10667
18	chr11	79752214	79753197	984	*	Distal Intergenic	11	79726400	79726511	112	1	Mir365-2	NR_029959	25814
18	chr11	96017579	96018442	864	*	Distal Intergenic	11	96024545	96030828	6284	1	Gip	NM_008119	-6103
18	chr11	96130510	96130994	485	*	Distal Intergenic	11	96133786	96165452	31667	1	Ttll6	NM_172799	-2792
18	chr11	106573479	106574090	612	*	Intron (NM_198292/Tex2, intron 1 of 11)	11	106502139	106612930	110792	2	Tex2	NM_198292	38840
18	chr11	107435356	107449668	14313	*	Intron (NM_145823/Pitpnc1, intron 1 of 9)	11	107207892	107470720	262829	2	Pitpnc1	NM_145823	21052
18	chr11	114691472	114693272	1801	*	Intron (NM_053273/Ttyh2, intron 3 of 13)	11	114675468	114720984	45517	1	Ttyh2	NM_053273	16004
18	chr11	114872723	114873430	708	*	Downstream (<=300bp)	11	114890041	114904651	14611	1	Cd300a	NM_170758	-16611
18	chr11	117081712	117092269	10558	*	Distal Intergenic	11	117077348	117077457	110	1	Mir6516	NR_105853	4364
18	chr12	12783627	12789075	5449	*	Distal Intergenic	12	12936093	12941836	5744	2	Mycn	NM_008709	152761
18	chr12	83555738	83578926	23189	*	Exon (NM_183154/Zfyve1, exon 3 of 12)	12	83546941	83597147	50207	2	Zfyve1	NM_183154	18221
18	chr12	110487711	110505467	17757	*	Promoter (1-2kb)	12	110485739	110583074	97336	1	Ppp2r5c	NM_012023	1972
18	chr13	38123608	38133788	10181	*	Distal Intergenic	13	38151294	38198577	47284	1	Dsp	NM_023842	-17506
18	chr13	40863765	40869602	5838	*	Intron (NM_023887/Gcnt2, intron 1 of 2)	13	40859768	40960892	101125	1	Gcnt2	NM_023887	3997
18	chr14	7809088	7809725	638	*	Distal Intergenic	14	7817957	7951587	133631	1	Flnb	NM_001081427	-8232
18	chr14	60217582	60218229	648	*	Distal Intergenic	14	60228806	60228915	110	2	Mir719	NR_030458	10686
18	chr14	101776598	101787525	10928	*	Intron (NM_201529/Lmo7, intron 1 of 30)	14	101729928	101934693	204766	1	Lmo7	NM_201529	46670
18	chr15	77847582	77848355	774	*	Distal Intergenic	15	77760585	77842175	81591	2	Myh9	NM_022410	-5407
18	chr15	96244441	96258246	13806	*	Promoter (<=1kb)	15	96231870	96254684	22815	2	4833422M21Rik	NR_130160	0
18	chr15	97368175	97397202	29028	*	5' UTR	15	97244074	97247287	3214	2	Amigo2	NM_178114	-120888
18	chr15	101276914	101277810	897	*	Distal Intergenic	15	101284301	101290934	6634	1	Atg101	NM_026566	-6491
18	chr16	32510704	32514082	3379	*	Distal Intergenic	16	32496281	32507214	10934	1	Zdhhc19	NM_199309	14423
18	chr16	33877971	33878740	770	*	Intron (NM_001145884/Itgb5, intron 4 of 14)	16	33829665	33949338	119674	1	Itgb5	NM_010580	48306
18	chr17	6835748	6836137	390	*	Distal Intergenic	17	6738131	6782780	44650	2	Ezr	NM_009510	-52968
18	chr17	85766400	85767118	719	*	Distal Intergenic	17	85684268	85688254	3987	2	Six2	NM_011380	-78146
18	chr18	65612440	65616626	4187	*	Intron (NM_207255/Zfp532, intron 2 of 5)	18	65195453	65619615	424163	2	Mir466p	NR_105742	2989
18	chr18	75449413	75450126	714	*	Intron (NM_201354/Ctif, intron 10 of 11)	18	75514645	75522806	8162	1	Gm10532	NR_045879	-64519
18	chr18	75901349	75902181	833	*	Intron (NM_145356/Zbtb7c, intron 2 of 4)	18	75820178	76148564	328387	1	Zbtb7c	NM_145356	81171
18	chr19	5835882	5847014	11133	*	Promoter (<=1kb)	19	5824710	5845478	20769	2	Neat1	NR_131212	0
18	chr19	8998043	8998915	873	*	Intron (NM_009643/Ahnak, intron 1 of 4)	19	8989284	9076926	87643	1	Ahnak	NR_104460	8759
18	chr19	23036663	23037119	457	*	Distal Intergenic	19	23141226	23166911	25686	1	Klf9	NM_010638	-104107
18	chr19	37920970	37921647	678	*	Exon (NM_001099634/Myof, exon 41 of 53)	19	37899036	38043577	144542	2	Myof	NM_001099634	121930
18	chr19	53051871	53064940	13070	*	Distal Intergenic	19	53076252	53084392	8141	1	1700054A03Rik	NR_045320	-11312
18	chr19	57098508	57099276	769	*	Intron (NM_001103178/Ablim1, intron 1 of 19)	19	57033264	57119024	85761	2	Ablim1	NM_001103178	19748
18	chr2	33426510	33445340	18831	*	Promoter (<=1kb)	2	33406108	33431324	25217	2	Zbtb34	NM_001085507	0
18	chr2	36077052	36077753	702	*	Intron (NM_029309/Morn5, intron 4 of 4)	2	36081953	36104060	22108	2	Lhx6	NM_001083126	26307
18	chr2	75682687	75683435	749	*	Intron (NM_010902/Nfe2l2, intron 1 of 4)	2	75675519	75704641	29123	2	Nfe2l2	NM_010902	21206
18	chr2	152726542	152737940	11399	*	Promoter (<=1kb)	2	152736251	152737410	1160	1	Id1	NM_010495	0
18	chr2	153584249	153595450	11202	*	Distal Intergenic	2	153616930	153632781	15852	2	Commd7	NM_001195390	37331
18	chr2	157840473	157849343	8871	*	Intron (NM_025680/Ctnnbl1, intron 11 of 15)	2	157914653	157944719	30067	1	Vstm2l	NM_198627	-65310
18	chr3	22065251	22076826	11576	*	Promoter (<=1kb)	3	22076652	22216594	139943	1	Tbl1xr1	NM_030732	0
18	chr3	51590260	51599488	9229	*	Distal Intergenic	3	51515318	51560823	45506	2	Setd7	NM_080793	-29437
18	chr3	84020460	84034367	13908	*	Exon (NM_172681/D930015E06Rik, exon 3 of 35)	3	83898287	84040161	141875	2	D930015E06Rik	NM_172681	5794
18	chr3	121576854	121579396	2543	*	Distal Intergenic	3	121459528	121532344	72817	2	Slc44a3	NM_145394	-44510
18	chr4	105223903	105225744	1842	*	Intron (NM_080555/Ppap2b, intron 5 of 5)	4	105157347	105232767	75421	1	Ppap2b	NM_080555	66556
18	chr4	133121912	133122895	984	*	Distal Intergenic	4	133130633	133198330	67698	1	Wasf2	NM_153423	-7738
18	chr4	141564854	141570562	5709	*	Distal Intergenic	4	141546162	141548313	2152	1	B330016D10Rik	NR_030695	18692
18	chr4	148912947	148913614	668	*	Intron (NM_027195/Casz1, intron 4 of 15)	4	148804392	148954892	150501	1	Casz1	NM_001159344	108555
18	chr5	25532927	25536953	4027	*	Distal Intergenic	5	25530018	25531466	1449	1	1700096K18Rik	NR_027388	2909
18	chr5	64430159	64432153	1995	*	Distal Intergenic	5	64454813	64467942	13130	2	1700027F09Rik	NR_040681	35789
18	chr5	64500182	64500918	737	*	Distal Intergenic	5	64477008	64483966	6959	1	C030018K13Rik	NR_045413	23174
18	chr5	64579571	64580515	945	*	Distal Intergenic	5	64593863	64610699	16837	2	Gm3716	NR_045078	30184
18	chr5	64811811	64812584	774	*	Intron (NM_008453/Klf3, intron 1 of 5)	5	64803523	64830129	26607	1	Klf3	NM_008453	8288
18	chr5	64864497	64865555	1059	*	Distal Intergenic	5	64803523	64830129	26607	1	Klf3	NM_008453	60974
18	chr5	113329922	113346369	16448	*	Promoter (<=1kb)	5	113337590	113337645	56	2	Mir7230	NR_106089	0
18	chr5	113972415	113973419	1005	*	Intron (NM_198109/Ssh1, intron 2 of 14)	5	113942219	113993757	51539	2	Ssh1	NM_198109	20338
18	chr5	119679584	119721473	41890	*	Promoter (<=1kb)	5	119685088	119691218	6131	2	Tbx3os2	NR_040416	0
18	chr5	123134651	123140719	6069	*	Promoter (1-2kb)	5	123142193	123168630	26438	1	Setd1b	NM_001040398	-1474
18	chr5	130186519	130199095	12577	*	Promoter (<=1kb)	5	130187180	130214337	27158	1	Rabgef1	NM_019983	0
18	chr5	142782250	142783350	1101	*	Intron (NM_001122730/Tnrc18, intron 4 of 27)	5	142724605	142817387	92783	2	Tnrc18	NM_001122730	34037
18	chr6	55791519	55792833	1315	*	Distal Intergenic	6	55837018	55978598	141581	1	Ccdc129	NM_001081665	-44185
18	chr6	71608884	71609556	673	*	Intron (NM_173001/Kdm3a, intron 10 of 25)	6	71588970	71632686	43717	2	Kdm3a	NM_173001	23130
18	chr6	84044442	84045605	1164	*	Intron (NM_001077694/Dysf, intron 3 of 54)	6	84019386	84211059	191674	1	Dysf	NM_021469	25056
18	chr6	100180770	100181316	547	*	Distal Intergenic	6	100228565	100287358	58794	2	Rybp	NM_019743	106042
18	chr6	113038046	113039181	1136	*	Distal Intergenic	6	113046327	113068273	21947	1	Thumpd3	NM_008188	-7146
18	chr6	115650535	115651618	1084	*	Intron (NM_029780/Raf1, intron 1 of 16)	6	115618573	115676635	58063	2	Raf1	NM_029780	25017
18	chr6	125433318	125448006	14689	*	Distal Intergenic	6	125460266	125494755	34490	2	Cd9	NM_007657	46749
18	chr6	140602942	140609162	6221	*	Distal Intergenic	6	140622663	140655481	32819	1	Aebp2	NM_178803	-13501
18	chr7	28969400	28970095	696	*	Distal Intergenic	7	28893254	28962280	69027	2	Actn4	NM_021895	-7120
18	chr7	80779143	80779714	572	*	Intron (NM_016721/Iqgap1, intron 2 of 37)	7	80711583	80803331	91749	2	Iqgap1	NM_016721	23617
18	chr7	100699631	100700616	986	*	Distal Intergenic	7	100706702	100841630	134929	1	Fam168a	NM_178764	-6086
18	chr7	113048309	113061696	13388	*	Distal Intergenic	7	113100236	113142015	41780	2	4930543E12Rik	NR_045978	80319
18	chr8	36579468	36608925	29458	*	Exon (NM_015802/Dlc1, exon 2 of 14)	8	36567739	36613943	46205	2	Dlc1	NM_015802	5018
18	chr8	40962795	40963485	691	*	Intron (NM_026840/Pdgfrl, intron 2 of 5)	8	40926233	40990770	64538	1	Pdgfrl	NM_026840	36562
18	chr8	72271208	72271880	673	*	Distal Intergenic	8	72240132	72257379	17248	1	Ap1m1	NM_007456	31076
18	chr8	84539432	84539880	449	*	Intron (NM_001252059/Cacna1a, intron 9 of 45)	8	84661331	84662852	1522	2	Ier2	NM_010499	122972
18	chr8	84650174	84650744	571	*	Distal Intergenic	8	84661331	84662852	1522	2	Ier2	NM_010499	12108
18	chr8	88990915	89016277	25363	*	Distal Intergenic	8	89024735	89024831	97	1	Mir8110	NR_106190	-8458
18	chr9	35111785	35112874	1090	*	Intron (NM_009178/St3gal4, intron 1 of 10)	9	35116728	35130922	14195	1	4930581F22Rik	NR_029475	-3854
18	chr9	56534580	56547962	13383	*	Distal Intergenic	9	56418846	56496936	78091	1	Hmg20a	NM_025812	115734
18	chr9	107575358	107576187	830	*	Promoter (<=1kb)	9	107576952	107580133	3182	1	Hyal1	NM_008317	-765
18	chr9	120708383	120709053	671	*	Distal Intergenic	9	120577331	120578073	743	1	5830454E08Rik	NR_073359	131052
19	chr1	13059535	13104684	45150	*	Distal Intergenic	1	13113428	13127163	13736	2	Prdm14	NM_001081209	22479
19	chr1	34073263	34077795	4533	*	Intron (NM_001276764/Dst, intron 4 of 102)	1	34117359	34117431	73	1	Mir6896	NR_105861	-39564
19	chr1	36013346	36017763	4418	*	Distal Intergenic	1	36068400	36106446	38047	1	Hs6st1	NM_015818	-50637
19	chr1	55186590	55206209	19620	*	Exon (NM_028713/Rftn2, exon 5 of 9)	1	55170160	55226782	56623	2	Rftn2	NM_028713	20573
19	chr1	60838970	60854019	15050	*	Distal Intergenic	1	60909025	60915832	6808	1	Ctla4	NM_001281976	-55006
19	chr1	62783260	62784260	1001	*	Exon (NM_001077406/Nrp2, exon 13 of 16)	1	62790918	62794732	3815	2	4930487H11Rik	NR_040601	10472
19	chr1	63210071	63214424	4354	*	Promoter (<=1kb)	1	63182571	63214281	31711	2	Gpr1	NM_146250	0
19	chr1	71673217	71673911	695	*	Distal Intergenic	1	71653335	71662843	9509	1	Apol7d	NR_040308	19882
19	chr1	84860645	84890557	29913	*	Exon (NM_025386/Fbxo36, exon 2 of 4)	1	84839841	84900486	60646	1	Fbxo36	NM_025386	20804
19	chr1	88806694	88810420	3727	*	Distal Intergenic	1	88754890	88755733	844	1	Platr5	NR_040493	51804
19	chr1	89870373	89876952	6580	*	Intron (NM_001037136/Agap1, intron 15 of 16)	1	89927962	89931176	3215	2	Gbx2	NM_010262	54224
19	chr1	118642136	118648837	6702	*	Intron (NM_023755/Tfcp2l1, intron 2 of 14)	1	118627945	118685168	57224	1	Tfcp2l1	NM_023755	14191
19	chr1	119486484	119498165	11682	*	Intron (NM_022327/Ralb, intron 1 of 4)	1	119470305	119504782	34478	2	Ralb	NM_022327	6617
19	chr1	133367457	133368015	559	*	Intron (NM_175443/Etnk2, intron 2 of 7)	1	133363572	133380319	16748	1	Etnk2	NM_175443	3885
19	chr1	133694048	133696437	2390	*	Distal Intergenic	1	133679029	133690108	11080	2	Lax1	NM_001159649	-3940
19	chr1	134188996	134189705	710	*	3' UTR	1	134193448	134201232	7785	1	Mybph	NM_016749	-3743
19	chr1	135561217	135561903	687	*	Intron (NM_173437/Nav1, intron 1 of 28)	1	135434580	135585355	150776	2	Nav1	NM_173437	23452
19	chr1	151878331	151881356	3026	*	Distal Intergenic	1	151755374	151822328	66955	1	Edem3	NM_001039644	122957
19	chr1	180888554	180889423	870	*	Distal Intergenic	1	180893119	180899102	5984	1	Lefty2	NM_177099	-3696
19	chr1	182094192	182104132	9941	*	Distal Intergenic	1	182124737	182132415	7679	1	Srp9	NM_012058	-20605
19	chr10	40362775	40363629	855	*	Intron (NM_001168304/Cdk19, intron 1 of 12)	10	40349308	40483818	134511	1	Cdk19	NM_198164	13467
19	chr10	41467070	41468015	946	*	Distal Intergenic	10	41476314	41487030	10717	1	Mical1	NM_001164433	-8299
19	chr10	44390334	44392960	2627	*	Distal Intergenic	10	44359676	44359768	93	1	Mir1929	NR_035450	30658
19	chr10	59957618	59974789	17172	*	Distal Intergenic	10	59949675	59951770	2096	2	Ddit4	NM_029083	-5848
19	chr10	61241829	61242587	759	*	Intron (NM_001081127/Adamts14, intron 4 of 21)	10	61197112	61273438	76327	2	Adamts14	NM_001081127	30851
19	chr10	61415545	61417254	1710	*	Promoter (<=1kb)	10	61417972	61425337	7366	1	Nodal	NM_013611	-718
19	chr10	62232892	62242754	9863	*	Promoter (1-2kb)	10	62185396	62231218	45823	2	Tspan15	NM_197996	-1674
19	chr10	67083452	67101487	18036	*	Promoter (<=1kb)	10	67009189	67096988	87800	2	Reep3	NM_001204915	0
19	chr10	75937626	75938613	988	*	Promoter (2-3kb)	10	75935573	75937734	2162	1	Chchd10	NM_175329	2053
19	chr10	77192911	77199615	6705	*	Distal Intergenic	10	77052179	77166530	114352	2	Col18a1	NM_009929	-26381
19	chr10	78365952	78368149	2198	*	Distal Intergenic	10	78271563	78351700	80138	2	Agpat3	NM_053014	-14252
19	chr10	80045730	80052423	6694	*	Promoter (<=1kb)	10	80047166	80056439	9274	1	Gpx4	NR_110342	0
19	chr10	95415180	95415793	614	*	Promoter (<=1kb)	10	95411490	95415283	3794	2	Socs2	NM_001168657	0
19	chr10	95883350	95892828	9479	*	Distal Intergenic	10	95940663	96045518	104856	1	Eea1	NM_001001932	-47835
19	chr10	115350740	115351400	661	*	Intron (NM_133683/Tmem19, intron 3 of 6)	10	115340740	115362262	21523	2	Tmem19	NM_133683	10862
19	chr10	127238203	127238933	731	*	Exon (NM_001039000/Kif5a, exon 15 of 29)	10	127225695	127263363	37669	2	Kif5a	NM_001039000	24430
19	chr11	5046091	5046718	628	*	Distal Intergenic	11	5058128	5060383	2256	1	Rasl10a	NM_145216	-11410
19	chr11	5495287	5495747	461	*	Distal Intergenic	11	5520641	5525993	5353	1	Xbp1	NM_001271730	-24894
19	chr11	9115535	9117660	2126	*	Promoter (<=1kb)	11	9118008	9136170	18163	1	Upp1	NM_001159401	-348
19	chr11	12811853	12812016	164	*	Distal Intergenic	11	12236676	12464960	228285	2	Cobl	NM_172496	-346893
19	chr11	19847675	19850310	2636	*	Distal Intergenic	11	19924442	20022597	98156	1	Spred2	NM_033523	-74132
19	chr11	20227343	20231664	4322	*	3' UTR	11	20227037	20249424	22388	2	Cep68	NM_172260	17760
19	chr11	31736573	31746396	9824	*	Distal Intergenic	11	31665150	31671862	6713	2	Bod1	NM_001024919	-64711
19	chr11	50007952	50008541	590	*	Distal Intergenic	11	50025331	50104759	79429	1	Rnf130	NM_001290749	-16790
19	chr11	50391214	50391953	740	*	Intron (NM_172557/Rufy1, intron 16 of 17)	11	50377719	50386528	8810	1	Hnrnph1	NM_021510	13495
19	chr11	51637722	51638491	770	*	Promoter (1-2kb)	11	51623673	51635896	12224	2	Rmnd5b	NM_025346	-1826
19	chr11	54139896	54140875	980	*	Distal Intergenic	11	54100924	54131667	30744	1	P4ha2	NM_011031	38972
19	chr11	62494496	62495375	880	*	Intron (NM_001039536/Pigl, intron 2 of 6)	11	62458460	62513900	55441	1	Pigl	NM_001039536	36036
19	chr11	62872932	62873777	846	*	Exon (NM_001033669/Fbxw10, exon 11 of 13)	11	62879490	62895184	15695	1	Tvp23b	NM_026210	-5713
19	chr11	63952488	63957709	5222	*	Distal Intergenic	11	63964226	63968040	3815	1	9630013K17Rik	NR_131111	-6517
19	chr11	67011290	67024728	13439	*	Promoter (<=1kb)	11	67025154	67035312	10159	1	Tmem220	NM_001291042	-426
19	chr11	76482973	76483936	964	*	Intron (NM_198018/Abr, intron 2 of 21)	11	76416732	76468465	51734	2	Abr	NM_001291186	-14508
19	chr11	77884203	77905284	21082	*	Promoter (<=1kb)	11	77880615	77893872	13258	2	Pipox	NM_008952	0
19	chr11	78247389	78248381	993	*	Promoter (1-2kb)	11	78245746	78255496	9751	1	Sdf2	NM_009143	1643
19	chr11	79253269	79254022	754	*	Promoter (<=1kb)	11	79239382	79254695	15314	2	Wsb1	NM_019653	673
19	chr11	79635850	79647007	11158	*	Intron (NM_175543/Rab11fip4, intron 3 of 14)	11	79607079	79623163	16085	2	Rab11fip4os1	NR_003283	-12687
19	chr11	82631272	82631834	563	*	Promoter (1-2kb)	11	82633353	82636309	2957	1	Gm11426	NR_033582	-1519
19	chr11	93608601	93609194	594	*	Distal Intergenic	11	93859243	93885766	26524	2	Utp18	NM_001013375	276572
19	chr11	94162767	94163791	1025	*	Distal Intergenic	11	94211454	94215492	4039	1	Tob1	NM_009427	-47663
19	chr11	95621183	95622313	1131	*	Distal Intergenic	11	95568821	95587698	18878	2	Ngfr	NM_033217	-33485
19	chr11	96190041	96203325	13285	*	Promoter (<=1kb)	11	96194361	96196599	2239	1	Hoxb13	NM_008267	0
19	chr11	97656360	97662845	6486	*	Promoter (<=1kb)	11	97663412	97685458	22047	1	Mllt6	NM_139311	-567
19	chr11	98057372	98058502	1131	*	Distal Intergenic	11	98036624	98053462	16839	2	Stac2	NM_146028	-3910
19	chr11	106722457	106724852	2396	*	Distal Intergenic	11	106654213	106715281	61069	2	Pecam1	NM_008816	-7176
19	chr11	116999858	117002413	2556	*	Distal Intergenic	11	117076783	117078955	2173	1	Snhg20	NR_027059	-74370
19	chr11	117081712	117092269	10558	*	Distal Intergenic	11	117077348	117077457	110	1	Mir6516	NR_105853	4364
19	chr11	118551457	118552181	725	*	Intron (NM_001285438/Rbfox3, intron 3 of 13)	11	118476960	118489198	12239	1	Engase	NM_172573	74497
19	chr12	3662474	3663268	795	*	Intron (NM_001162465/Dtnb, intron 8 of 17)	12	3573041	3781398	208358	1	Dtnb	NM_007886	89433
19	chr12	6595314	6595982	669	*	Distal Intergenic	12	7372039	7380330	8292	2	1700101O22Rik	NR_045045	784348
19	chr12	12909462	12910364	903	*	Distal Intergenic	12	12936093	12941836	5744	2	Mycn	NM_008709	31472
19	chr12	12926986	12944130	17145	*	Promoter (<=1kb)	12	12936093	12941836	5744	2	Mycn	NM_008709	0
19	chr12	21418559	21419187	629	*	Promoter (1-2kb)	12	21390329	21417436	27108	2	Ywhaq	NM_011739	-1123
19	chr12	33220424	33220806	383	*	Intron (NM_028139/Atxn7l1, intron 3 of 3)	12	33147686	33251157	103472	1	Atxn7l1	NM_028139	72738
19	chr12	45614515	45623466	8952	*	Distal Intergenic	12	44852486	45074483	221998	2	Stxbp6	NM_144552	-540032
19	chr12	76964962	76965779	818	*	Distal Intergenic	12	76937269	76962248	24980	2	Max	NM_008558	-2714
19	chr12	80627263	80627918	656	*	Distal Intergenic	12	80634023	80643861	9839	2	Erh	NM_007951	15943
19	chr12	84202031	84211681	9651	*	Intron (NM_001163501/Elmsan1, intron 1 of 12)	12	84149174	84218881	69708	2	Elmsan1	NM_001163501	7200
19	chr12	86823879	86824769	891	*	Distal Intergenic	12	86880703	86884814	4112	2	Irf2bpl	NM_145836	60045
19	chr12	86867324	86867950	627	*	Distal Intergenic	12	86880703	86884814	4112	2	Irf2bpl	NM_145836	16864
19	chr12	99399506	99413263	13758	*	Intron (NM_183186/Foxn3, intron 1 of 5)	12	99195094	99450074	254981	2	Foxn3	NM_183186	36811
19	chr12	104452875	104453374	500	*	Distal Intergenic	12	104471209	104473236	2028	2	Gsc	NM_010351	19862
19	chr12	105076365	105099918	23554	*	Distal Intergenic	12	105032689	105040910	8222	1	Glrx5	NM_028419	43676
19	chr12	109947982	109949068	1087	*	Distal Intergenic	12	109747878	109747960	83	1	Mir3072	NR_037233	200104
19	chr12	110417208	110418495	1288	*	Distal Intergenic	12	110447179	110571690	124512	1	Ppp2r5c	NM_001135001	-28684
19	chr12	110837089	110838030	942	*	Intron (NM_011973/Mok, intron 1 of 11)	12	110807798	110840939	33142	2	Mok	NM_011973	2909
19	chr13	30065475	30081316	15842	*	Distal Intergenic	13	30136490	30246694	110205	1	Mboat1	NM_153546	-55174
19	chr13	40917184	40917813	630	*	Promoter (<=1kb)	13	40917634	40960892	43259	1	Gcnt2	NM_133219	0
19	chr13	59870103	59870595	493	*	Distal Intergenic	13	59771879	59823147	51269	2	Zcchc6	NM_153538	-46956
19	chr13	63271978	63274212	2235	*	Intron (NM_001289924/2010111I01Rik, intron 13 of 16)	13	63289154	63297147	7994	2	Gm16907	NR_045794	22935
19	chr13	74398889	74399957	1069	*	Distal Intergenic	13	74407065	74407173	109	1	Mir692-2	NR_109835	-7108
19	chr13	90868995	90872282	3288	*	Distal Intergenic	13	90883449	90905355	21907	2	Atp6ap1l	NM_001145879	33073
19	chr13	112770288	112771226	939	*	Distal Intergenic	13	112800777	112867894	67118	1	Ppap2a	NM_008247	-29551
19	chr14	8051861	8055243	3383	*	Intron (NM_025341/Abhd6, intron 8 of 8)	14	8080313	8091846	11534	1	Rpp14	NM_025938	-25070
19	chr14	8403132	8403798	667	*	Distal Intergenic	14	8348948	8378763	29816	2	Oit1	NM_146050	-24369
19	chr14	14632673	14633357	685	*	Distal Intergenic	14	14703025	14799943	96919	1	Slc4a7	NM_001033270	-69668
19	chr14	20216337	20221697	5361	*	Distal Intergenic	14	20140058	20181782	41725	2	Kcnk5	NM_021542	-34555
19	chr14	24144522	24149363	4842	*	Exon (NM_001163513/Dlg5, exon 23 of 32)	14	24088877	24088930	54	1	Mir7210	NR_106069	55645
19	chr14	25362591	25363212	622	*	Distal Intergenic	14	25459185	25666747	207563	1	Zmiz1	NM_183208	-95973
19	chr14	34359675	34360366	692	*	Distal Intergenic	14	34351882	34355393	3512	2	Fam25c	NM_183278	-4282
19	chr14	48700564	48717186	16623	*	Intron (NR_029384/Otx2os1, intron 4 of 4)	14	48669288	48793348	124061	1	Otx2os1	NR_029384	31276
19	chr14	52066025	52066768	744	*	Distal Intergenic	14	52069315	52069368	54	1	Snord58b	NR_028552	-2547
19	chr14	55835057	55835883	827	*	Distal Intergenic	14	55824795	55833943	9149	1	Nfatc4	NM_023699	10262
19	chr14	63499981	63513064	13084	*	Promoter (<=1kb)	14	63492347	63509092	16746	2	Tdh	NM_021480	0
19	chr14	67887948	67894377	6430	*	Intron (NM_177780/Dock5, intron 1 of 51)	14	67859636	67859745	110	2	Mir6539	NR_105857	-28203
19	chr14	70622853	70636123	13271	*	Promoter (<=1kb)	14	70602184	70627065	24882	2	Dmtn	NM_001252662	0
19	chr14	76494876	76516139	21264	*	Promoter (<=1kb)	14	76504510	76507766	3257	1	Tsc22d1	NM_009366	0
19	chr14	79564755	79565274	520	*	Intron (NM_007920/Elf1, intron 3 of 8)	14	79587691	79629755	42065	1	Sugt1	NM_026474	-22417
19	chr14	99039146	99039888	743	*	Intron (NM_175245/Mzt1, intron 2 of 2)	14	99034544	99046136	11593	2	Mzt1	NM_175245	6248
19	chr14	99324538	99325166	629	*	Distal Intergenic	14	99298691	99313409	14719	1	Klf5	NM_009769	25847
19	chr15	10711070	10724120	13051	*	Promoter (<=1kb)	15	10714836	10790123	75288	1	4930556M19Rik	NR_045063	0
19	chr15	25692524	25693041	518	*	Intron (NM_019472/Myo10, intron 2 of 40)	15	25622550	25813671	191122	1	Myo10	NM_019472	69974
19	chr15	25724348	25774510	50163	*	Exon (NM_019472/Myo10, exon 7 of 41)	15	25843298	25973696	130399	1	Fam134b	NM_001034851	-68788
19	chr15	59070236	59083568	13333	*	Promoter (<=1kb)	15	58941234	59082026	140793	2	Mtss1	NM_001146180	0
19	chr15	62086861	62093193	6333	*	Intron (NR_003368/Pvt1, intron 1 of 8)	15	62037987	62250975	212989	1	Pvt1	NR_003368	48874
19	chr15	73775787	73776519	733	*	Distal Intergenic	15	73748026	73758766	10741	1	Ptp4a3	NM_008975	27761
19	chr15	75877577	75902025	24449	*	Promoter (<=1kb)	15	75882934	75888723	5790	2	Mroh6	NM_001282443	0
19	chr15	78001265	78001834	570	*	Intron (NM_007583/Cacng2, intron 2 of 3)	15	77958998	77970824	11827	2	Eif3d	NM_018749	-30441
19	chr15	83247902	83248691	790	*	Intron (NM_001170954/A4galt, intron 1 of 2)	15	83226722	83251731	25010	2	A4galt	NM_001170954	3040
19	chr15	96197699	96198702	1004	*	Promoter (<=1kb)	15	96190474	96197974	7501	2	2610037D02Rik	NR_040423	0
19	chr15	96333310	96333970	661	*	Intron (NM_175251/Arid2, intron 3 of 20)	15	96287522	96405463	117942	1	Arid2	NM_175251	45788
19	chr15	97368175	97397202	29028	*	5' UTR	15	97244074	97247287	3214	2	Amigo2	NM_178114	-120888
19	chr15	103518796	103523069	4274	*	Exon (NM_008800/Pde1b, exon 3 of 16)	15	103514977	103530056	15080	1	Pde1b	NM_001285890	3819
19	chr16	4293021	4293913	893	*	Intron (NM_001291910/Adcy9, intron 11 of 11)	16	4229229	4231205	1977	1	Gm5766	NR_003628	63792
19	chr16	13748704	13750443	1740	*	Distal Intergenic	16	13715057	13730983	15927	2	Pla2g10	NR_110990	-17721
19	chr16	18479441	18485451	6011	*	Distal Intergenic	16	18498713	18566680	67968	1	Gnb1l	NM_001081682	-13262
19	chr16	21995056	21996056	1001	*	Promoter (<=1kb)	16	21953818	21995542	41725	2	Liph	NM_001083894	0
19	chr16	22065377	22076604	11228	*	Exon (NM_183029/Igf2bp2, exon 10 of 16)	16	22009484	22049269	39786	1	Senp2	NR_027488	55893
19	chr16	29972328	29973269	942	*	Intron (NR_037689/Gm1968, intron 1 of 5)	16	29957927	29979124	21198	2	Gm1968	NR_037689	5855
19	chr16	90433406	90437900	4495	*	Intron (NM_015755/Hunk, intron 2 of 10)	16	90386397	90499553	113157	1	Hunk	NM_015755	47009
19	chr16	93826123	93827046	924	*	Distal Intergenic	16	93832121	93876073	43953	1	Morc3	NM_001045529	-5075
19	chr16	94170158	94170766	609	*	Intron (NM_139145/Hlcs, intron 5 of 9)	16	94085260	94127032	41773	1	Sim2	NM_011377	84898
19	chr16	95766973	95767745	773	*	Distal Intergenic	16	95702407	95721049	18643	1	Ets2	NM_011809	64566
19	chr16	97996565	97997212	648	*	Promoter (<=1kb)	16	97997347	98016756	19410	1	B230307C23Rik	NR_130962	-135
19	chr17	6892176	6892908	733	*	Promoter (2-3kb)	17	6895229	6895337	109	2	Mir692-1	NR_030465	2429
19	chr17	10431727	10442164	10438	*	Intron (NM_027032/Pacrg, intron 4 of 4)	17	10456216	10474123	17908	1	A230009B12Rik	NR_077238	-14052
19	chr17	24202941	24203543	603	*	Promoter (2-3kb)	17	24175431	24205562	30132	2	Tbc1d24	NM_001163847	2019
19	chr17	26595921	26597430	1510	*	Intron (NM_026170/Ergic1, intron 1 of 9)	17	26561512	26656933	95422	1	Ergic1	NM_026170	34409
19	chr17	27602780	27603571	792	*	Intron (NM_001291046/Nudt3, intron 1 of 4)	17	27579382	27622964	43583	2	Nudt3	NM_001291046	19393
19	chr17	28927179	28927705	527	*	Distal Intergenic	17	28896395	28915324	18930	2	4930539E08Rik	NM_172450	-11855
19	chr17	28980963	28981495	533	*	Intron (NM_134115/Stk38, intron 7 of 13)	17	28970885	29007937	37053	2	Stk38	NM_134115	26442
19	chr17	29024559	29025583	1025	*	Distal Intergenic	17	29032660	29043372	10713	1	Srsf3	NM_013663	-7077
19	chr17	29331306	29331852	547	*	Distal Intergenic	17	29318882	29328902	10021	1	Pi16	NM_023734	12424
19	chr17	29399105	29406022	6918	*	Distal Intergenic	17	29360914	29379535	18622	1	Fgd2	NM_013710	38191
19	chr17	31263839	31267549	3711	*	Exon (NM_025290/Rsph1, exon 4 of 9)	17	31255020	31277356	22337	2	Rsph1	NM_025290	9807
19	chr17	31802625	31819811	17187	*	Distal Intergenic	17	31844250	31855792	11543	2	Sik1	NM_010831	35981
19	chr17	33892217	33892930	714	*	Promoter (1-2kb)	17	33875666	33890633	14968	2	Kifc1	NM_001195298	-1584
19	chr17	34950298	34951012	715	*	Promoter (<=1kb)	17	34950950	34951008	59	2	Snord52	NR_028527	0
19	chr17	35502267	35505490	3224	*	Promoter (<=1kb)	17	35506032	35510777	4746	1	Pou5f1	NM_013633	-542
19	chr17	47566026	47572194	6169	*	Intron (NM_001081635/Ccnd3, intron 1 of 6)	17	47593467	47599688	6222	1	Ccnd3	NM_007632	-21273
19	chr17	47709923	47713891	3969	*	Distal Intergenic	17	47699969	47701996	2028	2	Frs3os	NR_045913	-7927
19	chr17	47817810	47818513	704	*	Intron (NM_001276390/Mdfi, intron 3 of 3)	17	47815328	47833291	17964	2	Mdfi	NM_001276390	14778
19	chr17	80635512	80636546	1035	*	Intron (NM_001290345/Map4k3, intron 13 of 33)	17	80523550	80563834	40285	2	Cdkl4	NM_001033443	-71678
19	chr17	83166503	83166963	461	*	Distal Intergenic	17	83215283	83225069	9787	1	Pkdcc	NM_134117	-48320
19	chr17	84003737	84004241	505	*	Intron (NR_130994/8430430B14Rik, intron 1 of 1)	17	83998552	84013408	14857	1	8430430B14Rik	NR_130994	5185
19	chr18	33950279	33951089	811	*	Intron (NM_013512/Epb4.1l4a, intron 2 of 23)	18	33796327	34007206	210880	2	Epb4.1l4a	NM_013512	56117
19	chr18	37932386	37933272	887	*	Promoter (2-3kb)	18	37843601	37935423	91823	2	Diap1	NM_001305980	2151
19	chr18	38903639	38906498	2860	*	Intron (NM_001033789/Gm5820, intron 3 of 4)	18	38892456	38971274	78819	1	Gm5820	NM_001033789	11183
19	chr19	6675320	6676278	959	*	Distal Intergenic	19	6535856	6543070	7215	2	Slc22a12	NM_009203	-132250
19	chr19	10972259	10973427	1169	*	Promoter (1-2kb)	19	10962295	10974670	12376	2	Ms4a10	NM_023529	1243
19	chr19	18607810	18608660	851	*	Intron (NM_017375/Ostf1, intron 1 of 9)	19	18580364	18631813	51450	2	Ostf1	NM_017375	23153
19	chr19	37877531	37882223	4693	*	Distal Intergenic	19	37899036	38043577	144542	2	Myof	NM_001099634	161354
19	chr19	44280344	44281423	1080	*	Distal Intergenic	19	44293676	44306862	13187	1	Scd2	NM_009128	-12253
19	chr19	47317719	47331274	13556	*	Exon (NM_001164717/Sh3pxd2a, exon 7 of 14)	19	47273519	47273589	71	2	Mir6995	NR_105961	-44130
19	chr19	47450443	47451384	942	*	Intron (NM_001164717/Sh3pxd2a, intron 1 of 13)	19	47260174	47464411	204238	2	Sh3pxd2a	NM_001164717	13027
19	chr19	53051871	53064940	13070	*	Distal Intergenic	19	53076252	53084392	8141	1	1700054A03Rik	NR_045320	-11312
19	chr19	53448951	53460829	11879	*	Exon (NR_028427/5830416P10Rik, exon 3 of 10)	19	53441212	53464796	23585	2	5830416P10Rik	NR_028427	3967
19	chr2	17932845	17943650	10806	*	Distal Intergenic	2	17996422	17996946	525	2	H2afb1	NM_026627	53296
19	chr2	26827465	26828152	688	*	Distal Intergenic	2	26842503	26864995	22493	2	Abo	NM_001290444	36843
19	chr2	28607026	28607858	833	*	Distal Intergenic	2	28609450	28621982	12533	2	Gfi1b	NM_001160406	14124
19	chr2	29629152	29632052	2901	*	Intron (NM_001039086/Rapgef1, intron 1 of 25)	2	29619720	29740363	120644	1	Rapgef1	NM_054050	9432
19	chr2	29729364	29730048	685	*	Intron (NM_001039086/Rapgef1, intron 16 of 25)	2	29761528	29764089	2562	1	Gm13547	NM_001177392	-31480
19	chr2	31057738	31069779	12042	*	Exon (NM_001177650/Fnbp1, exon 5 of 14)	2	31026206	31096500	70295	2	Fnbp1	NM_001177650	26721
19	chr2	31502423	31503348	926	*	Intron (NM_007494/Ass1, intron 12 of 15)	2	31470308	31520629	50322	1	Gm5424	NR_002687	32115
19	chr2	32153372	32175216	21845	*	Promoter (2-3kb)	2	32151148	32234537	83390	1	Prrc2b	NM_172661	2224
19	chr2	33426510	33445340	18831	*	Promoter (<=1kb)	2	33406108	33431324	25217	2	Zbtb34	NM_001085507	0
19	chr2	38668695	38669454	760	*	Distal Intergenic	2	38588046	38643906	55861	2	Psmb7	NM_011187	-24789
19	chr2	69535948	69544548	8601	*	Exon (NM_001081088/Lrp2, exon 5 of 79)	2	69424335	69586067	161733	2	Lrp2	NM_001081088	41519
19	chr2	70278429	70279432	1004	*	Intron (NM_177376/Myo3b, intron 23 of 34)	2	70474923	70477726	2804	1	Sp5	NM_022435	-195491
19	chr2	71737800	71745857	8058	*	Intron (NR_039557_2/Mir5098, intron 2 of 3)	2	71719417	71730966	11550	1	Platr26	NR_037979	18383
19	chr2	75732019	75732422	404	*	Distal Intergenic	2	75675519	75704641	29123	2	Nfe2l2	NM_010902	-27378
19	chr2	75960189	75960895	707	*	Distal Intergenic	2	75976172	75978179	2008	2	Ttc30a2	NM_001081228	17284
19	chr2	101961215	101961818	604	*	Intron (NM_001290784/Ldlrad3, intron 4 of 5)	2	101886262	101901639	15378	1	Commd9	NM_029635	74953
19	chr2	127839093	127840036	944	*	Distal Intergenic	2	127800200	127831859	31660	2	Bub1	NM_009772	-7234
19	chr2	129245620	129246740	1121	*	Distal Intergenic	2	129218969	129235606	16638	1	A730036I17Rik	NR_045838	26651
19	chr2	132701348	132702462	1115	*	Intron (NM_028637/1110034G24Rik, intron 2 of 2)	2	132690283	132751055	60773	1	1110034G24Rik	NM_028637	11065
19	chr2	153584249	153595450	11202	*	Distal Intergenic	2	153616930	153632781	15852	2	Commd7	NM_001195390	37331
19	chr2	154337813	154338609	797	*	Intron (NM_025876/Cdk5rap1, intron 13 of 13)	2	154307244	154320642	13399	1	Bpifb9b	NM_001025574	30569
19	chr2	156841932	156842673	742	*	Promoter (1-2kb)	2	156840007	156855569	15563	1	Tgif2	NM_173396	1925
19	chr2	157418217	157419237	1021	*	Distal Intergenic	2	157424293	157471838	47546	1	Src	NM_001025395	-5056
19	chr2	157486650	157486977	328	*	Distal Intergenic	2	157424293	157471838	47546	1	Src	NM_009271	62357
19	chr2	165800157	165810620	10464	*	Exon (NM_001252585/Zmynd8, exon 14 of 22)	2	165784152	165858173	74022	2	Zmynd8	NM_001252585	47553
19	chr2	166066187	166067105	919	*	Intron (NM_008679/Ncoa3, intron 18 of 22)	2	165992637	166073242	80606	1	Ncoa3	NM_008679	73550
19	chr2	166155874	166157944	2071	*	Promoter (<=1kb)	2	166073899	166155683	81785	2	Sulf2	NM_028072	-191
19	chr2	167058576	167072989	14414	*	Promoter (<=1kb)	2	167062934	167065862	2929	1	1500012F01Rik	NM_001081005	0
19	chr2	167198730	167199495	766	*	Distal Intergenic	2	167095969	167188818	92850	2	Kcnb1	NM_008420	-9912
19	chr2	167247705	167248413	709	*	Distal Intergenic	2	167203196	167240537	37342	2	Ptgis	NM_008968	-7168
19	chr2	172710547	172711040	494	*	Distal Intergenic	2	172550991	172558621	7631	1	Tfap2c	NM_001159696	159556
19	chr2	174287630	174288442	813	*	Intron (NM_019690/Gnas, intron 2 of 4)	2	174284320	174346742	62423	1	Gnas	NM_022000	3310
19	chr2	180530416	180530938	523	*	Intron (NM_018766/Ntsr1, intron 1 of 3)	2	180499976	180544979	45004	1	Ntsr1	NM_018766	30440
19	chr3	8509669	8511844	2176	*	Promoter (<=1kb)	3	8509527	8561604	52078	1	Stmn2	NM_025285	142
19	chr3	9098419	9102041	3623	*	Distal Intergenic	3	9061964	9071076	9113	1	4930539M17Rik	NR_040597	36455
19	chr3	9326632	9327088	457	*	Distal Intergenic	3	9403078	9413903	10826	1	C030034L19Rik	NR_015499	-75990
19	chr3	14999673	15001240	1568	*	Intron (NR_040549/A930001A20Rik, intron 4 of 4)	3	14971201	15002727	31527	1	A930001A20Rik	NR_040550	28472
19	chr3	22121682	22122284	603	*	Intron (NM_030732/Tbl1xr1, intron 1 of 15)	3	22076652	22216594	139943	1	Tbl1xr1	NM_030732	45030
19	chr3	22156039	22157015	977	*	Intron (NM_030732/Tbl1xr1, intron 2 of 15)	3	22076652	22216594	139943	1	Tbl1xr1	NM_030732	79387
19	chr3	33990261	33991223	963	*	Distal Intergenic	3	34020079	34069344	49266	1	Fxr1	NM_001113188	-28856
19	chr3	34734766	34761783	27018	*	Distal Intergenic	3	34772075	34782346	10272	1	Gm38509	NR_110488	-10292
19	chr3	37975326	37975859	534	*	Intron (NR_040559/Gm20755, intron 2 of 3)	3	37898813	37992728	93916	1	Gm20755	NR_040559	76513
19	chr3	67503559	67514834	11276	*	Promoter (<=1kb)	3	67478886	67515523	36638	2	Rarres1	NM_001164763	689
19	chr3	68488080	68493167	5088	*	Promoter (1-2kb)	3	68494181	68626482	132302	1	Schip1	NM_001282044	-1014
19	chr3	87193439	87195103	1665	*	Distal Intergenic	3	87078592	87174747	96156	2	Kirrel	NM_130867	-18692
19	chr3	95651113	95664346	13234	*	Promoter (<=1kb)	3	95658721	95663178	4458	1	Mcl1	NM_008562	0
19	chr3	123296137	123296773	637	*	Intron (NM_027135/Sec24d, intron 6 of 22)	3	123267496	123365636	98141	1	Sec24d	NM_027135	28641
19	chr3	126443215	126450219	7005	*	Distal Intergenic	3	126363852	126440374	76523	1	Arsj	NM_173451	79363
19	chr3	146426346	146426893	548	*	Exon (NM_001253768/Ssx2ip, exon 7 of 15)	3	146404642	146440137	35496	1	Ssx2ip	NM_138744	21704
19	chr3	153675574	153676383	810	*	Intron (NM_011372/St6galnac3, intron 1 of 4)	3	153202509	153725133	522625	2	St6galnac3	NM_011372	48750
19	chr4	55456388	55478209	21822	*	Distal Intergenic	4	55410443	55418842	8400	2	Gm12505	NR_040674	-37546
19	chr4	57690594	57691409	816	*	Intron (NM_172868/Palm2, intron 5 of 5)	4	57568248	57717128	148881	1	Palm2	NM_172868	122346
19	chr4	83257215	83257991	777	*	Intron (NM_027238/Ttc39b, intron 6 of 19)	4	83220301	83324189	103889	2	Ttc39b	NM_027238	66198
19	chr4	106859335	106859960	626	*	Distal Intergenic	4	106911470	107049694	138225	1	Ssbp3	NM_023672	-51510
19	chr4	119403403	119412280	8878	*	5' UTR	4	119322893	119415521	92629	2	Ccdc30	NM_001270435	3241
19	chr4	119815394	119816149	756	*	Promoter (<=1kb)	4	119814678	120135411	320734	1	Hivep3	NM_010657	716
19	chr4	125534428	125546206	11779	*	Intron (NM_001081097/Grik3, intron 1 of 15)	4	125504749	125504857	109	1	Mir692-3	NR_035409	29679
19	chr4	127328941	127329728	788	*	Promoter (<=1kb)	4	127325235	127329125	3891	2	Gjb3	NM_008126	0
19	chr4	128947498	128948166	669	*	Exon (NM_001301841/Azin2, exon 6 of 9)	4	128930233	128962455	32223	2	Azin2	NM_001301841	14289
19	chr4	129231400	129231513	114	*	Intron (NM_001285865/C77080, intron 1 of 6)	4	129219578	129227911	8334	2	C77080	NM_001285866	-3489
19	chr4	132523739	132524993	1255	*	Distal Intergenic	4	132530555	132535414	4860	2	Atpif1	NM_007512	10421
19	chr4	133659628	133660541	914	*	Distal Intergenic	4	133661425	133672647	11223	2	Pigv	NM_001145955	12106
19	chr4	136246043	136247066	1024	*	Promoter (<=1kb)	4	136247957	136274899	26943	1	Tcea3	NM_011542	-891
19	chr4	138444640	138450453	5814	*	Distal Intergenic	4	138455148	138460126	4979	1	Camk2n1	NM_025451	-4695
19	chr4	141270158	141285007	14850	*	Distal Intergenic	4	141301221	141329384	28164	1	Epha2	NM_010139	-16214
19	chr4	142060739	142071688	10950	*	Intron (NM_145402/Tmem51, intron 1 of 2)	4	142084298	142088101	3804	1	Tmem51os1	NR_027137	-12610
19	chr4	148738375	148739556	1182	*	Distal Intergenic	4	148804392	148945130	140739	1	Casz1	NM_027195	-64836
19	chr4	149798467	149799642	1176	*	Distal Intergenic	4	149744036	149774267	30232	2	Slc25a33	NM_027460	-24200
19	chr4	150446297	150446984	688	*	Intron (NM_001085492/Rere, intron 4 of 22)	4	150281916	150621966	340051	1	Rere	NM_001085492	164381
19	chr4	154673968	154682931	8964	*	Distal Intergenic	4	154666428	154667867	1440	2	Actrt2	NM_028513	-6101
19	chr4	155163105	155163969	865	*	Intron (NM_011385/Ski, intron 1 of 6)	4	155154075	155222535	68461	2	Ski	NM_011385	58566
19	chr5	18688298	18689075	778	*	Distal Intergenic	5	18265135	18360413	95279	2	Gnai1	NM_010305	-327885
19	chr5	30611513	30614716	3204	*	Intron (NM_010608/Kcnk3, intron 1 of 1)	5	30573987	30588619	14633	2	Gm9899	NR_040427	-22894
19	chr5	33531066	33537832	6767	*	Distal Intergenic	5	33600353	33629635	29283	2	Fam53a	NM_178390	91803
19	chr5	38553696	38554297	602	*	Intron (NM_011715/Wdr1, intron 2 of 14)	5	38526813	38561595	34783	2	Wdr1	NM_011715	7298
19	chr5	43860379	43869809	9431	*	Promoter (<=1kb)	5	43868827	43912374	43548	1	Cd38	NM_007646	0
19	chr5	53671303	53671961	659	*	Distal Intergenic	5	53698564	53698588	25	2	Rnu7	NR_024201	26627
19	chr5	63930577	63933336	2760	*	Intron (NM_145923/Rell1, intron 3 of 6)	5	63908898	63968897	60000	2	Rell1	NM_145923	35561
19	chr5	73691923	73692657	735	*	Distal Intergenic	5	73651380	73679484	28105	1	Spata18	NM_178387	40543
19	chr5	75517846	75518770	925	*	Distal Intergenic	5	75574987	75656721	81735	1	Kit	NM_001122733	-56217
19	chr5	77119550	77120247	698	*	Distal Intergenic	5	77086986	77115123	28138	2	Hopx	NM_175606	-4427
19	chr5	92112162	92113261	1100	*	Distal Intergenic	5	92137938	92202795	64858	1	Uso1	NM_019490	-24677
19	chr5	92797913	92798550	638	*	Intron (NM_015756/Shroom3, intron 2 of 10)	5	92788451	92788562	112	2	Mir1961	NR_035487	-9351
19	chr5	102055064	102056064	1001	*	Intron (NM_172882/Wdfy3, intron 1 of 66)	5	101832953	102069921	236969	2	Wdfy3	NM_172882	13857
19	chr5	103723899	103736267	12369	*	Distal Intergenic	5	103754162	103855322	101161	1	Aff1	NM_133919	-17895
19	chr5	103813112	103813875	764	*	Intron (NM_133919/Aff1, intron 4 of 19)	5	103754573	103855322	100750	1	Aff1	NM_001080798	58539
19	chr5	113199037	113199496	460	*	Distal Intergenic	5	113226909	113239263	12355	1	Tmem211	NM_001033428	-27413
19	chr5	113329922	113346369	16448	*	Promoter (<=1kb)	5	113337590	113337645	56	2	Mir7230	NR_106089	0
19	chr5	116289831	116290344	514	*	Promoter (<=1kb)	5	116125581	116288985	163405	2	Ccdc60	NM_177759	-846
19	chr5	116437902	116449700	11799	*	Promoter (<=1kb)	5	116438722	116465487	26766	1	Srrm4os	NR_015595	0
19	chr5	118351070	118354095	3026	*	Distal Intergenic	5	118245227	118263114	17888	1	2410131K14Rik	NM_001081236	105843
19	chr5	118434652	118446403	11752	*	Distal Intergenic	5	118560719	118765437	204719	1	Med13l	NM_172424	-114316
19	chr5	118501436	118510260	8825	*	Distal Intergenic	5	118560719	118765437	204719	1	Med13l	NM_172424	-50459
19	chr5	119679584	119721473	41890	*	Promoter (<=1kb)	5	119685088	119691218	6131	2	Tbx3os2	NR_040416	0
19	chr5	129269605	129282739	13135	*	Distal Intergenic	5	129096750	129204599	107850	1	Adgrd1	NM_001081342	172855
19	chr5	134941654	134945828	4175	*	Promoter (1-2kb)	5	134945124	134946934	1811	2	Cldn4	NM_009903	1106
19	chr5	142667652	142668639	988	*	3' UTR	5	142702101	142722490	20390	1	Slc29a4	NM_146257	-33462
19	chr6	28748185	28762949	14765	*	Intron (NM_019776/Snd1, intron 15 of 23)	6	28828126	28831747	3622	2	Lrrc4	NM_138682	68798
19	chr6	31642565	31643085	521	*	Distal Intergenic	6	31519493	31563937	44445	2	Podxl	NM_013723	-78628
19	chr6	32202599	32203191	593	*	Intron (NM_175750/Plxna4, intron 14 of 31)	6	32050288	32058915	8628	1	1700012A03Rik	NM_029587	152311
19	chr6	39400127	39400959	833	*	Exon (NM_018810/Mkrn1, exon 6 of 8)	6	39381428	39390379	8952	1	Rab19	NM_011226	18699
19	chr6	39445573	39446780	1208	*	Distal Intergenic	6	39397821	39420369	22549	2	Mkrn1	NM_018810	-25204
19	chr6	54964447	54965351	905	*	Intron (NM_001171007/Nod1, intron 1 of 11)	6	54923942	54971661	47720	2	Nod1	NM_001171007	6310
19	chr6	55159106	55159856	751	*	Distal Intergenic	6	55170627	55174990	4364	2	Inmt	NM_009349	15134
19	chr6	87913169	87914167	999	*	Promoter (<=1kb)	6	87913976	87936613	22638	1	Hmces	NM_173737	0
19	chr6	91690168	91711253	21086	*	5' UTR	6	91684067	91759063	74997	1	Slc6a6	NM_009320	6101
19	chr6	100027505	100028257	753	*	Distal Intergenic	6	100228565	100287358	58794	2	Rybp	NM_019743	259101
19	chr6	100498643	100499483	841	*	Distal Intergenic	6	100527400	100533426	6027	1	1700049E22Rik	NR_040525	-27917
19	chr6	122608159	122609085	927	*	Promoter (<=1kb)	6	122605403	122610071	4669	2	Gdf3	NM_008108	986
19	chr6	122690101	122707853	17753	*	Promoter (<=1kb)	6	122707489	122714633	7145	1	Nanog	NM_001289831	0
19	chr6	124954389	124954838	450	*	Distal Intergenic	6	124958807	124965397	6591	2	Cops7a	NM_012003	10559
19	chr6	125433318	125448006	14689	*	Distal Intergenic	6	125460266	125494755	34490	2	Cd9	NM_007657	46749
19	chr6	128460549	128466602	6054	*	Intron (NR_028592/Gm10069, intron 2 of 2)	6	128438757	128503281	64525	1	Gm10069	NR_028593	21792
19	chr6	136668662	136669452	791	*	Distal Intergenic	6	136612071	136661893	49823	2	Plbd1	NM_025806	-6769
19	chr6	140577096	140577599	504	*	Exon (NM_144920/Plekha5, exon 22 of 31)	6	140622663	140655481	32819	1	Aebp2	NM_178803	-45064
19	chr6	143098790	143117238	18449	*	Promoter (<=1kb)	6	143010920	143100152	89233	2	C2cd5	NM_001109688	0
19	chr6	144273241	144273901	661	*	Distal Intergenic	6	143828425	144209568	381144	2	Sox5	NM_011444	-63673
19	chr6	145084607	145094843	10237	*	Distal Intergenic	6	144993835	145076157	82323	2	Bcat1	NM_007532	-8450
19	chr6	145174340	145177137	2798	*	3' UTR	6	145174872	145210970	36099	2	Casc1	NM_177222	33833
19	chr7	3193004	3218182	25179	*	Promoter (<=1kb)	7	3218626	3218708	83	1	Mir290a	NR_029640	-444
19	chr7	3347741	3348532	792	*	Intron (NM_133189/Cacng7, intron 3 of 4)	7	3336585	3366948	30364	1	Cacng7	NM_133189	11156
19	chr7	19572586	19576328	3743	*	Promoter (<=1kb)	7	19564949	19573343	8395	2	Gemin7	NM_027189	0
19	chr7	27308683	27309534	852	*	Exon (NM_001113549/Ltbp4, exon 25 of 30)	7	27305141	27333648	28508	2	Ltbp4	NM_001113549	24114
19	chr7	29293529	29294358	830	*	Downstream (<=300bp)	7	29289320	29293390	4071	1	Ppp1r14a	NM_026731	4209
19	chr7	30463297	30465600	2304	*	Promoter (<=1kb)	7	30462164	30465591	3428	2	Nphs1os	NR_004443	0
19	chr7	30607616	30608334	719	*	Intron (NM_026815/Upk1a, intron 3 of 7)	7	30603092	30612734	9643	2	Upk1a	NM_026815	4400
19	chr7	48917893	48918626	734	*	Distal Intergenic	7	48866429	48881041	14613	2	E2f8	NM_001013368	-36852
19	chr7	82785226	82785864	639	*	Distal Intergenic	7	82743346	82755644	12299	2	4933406J10Rik	NR_046004	-29582
19	chr7	96204681	96205568	888	*	Distal Intergenic	7	96210637	96908554	697918	1	Tenm4	NM_011858	-5069
19	chr7	98369906	98370391	486	*	Distal Intergenic	7	98350668	98361328	10661	2	Tsku	NM_001168539	-8578
19	chr7	100287857	100288452	596	*	Promoter (2-3kb)	7	100285520	100319699	34180	1	P4ha3	NM_177161	2337
19	chr7	107679979	107680823	845	*	Intron (NM_008905/Ppfibp2, intron 3 of 24)	7	107606844	107748583	141740	1	Ppfibp2	NM_001163557	73135
19	chr7	109609861	109610426	566	*	Intron (NR_037617/St5, intron 1 of 19)	7	109523911	109616568	92658	2	St5	NR_037617	6142
19	chr7	116834343	116834959	617	*	Distal Intergenic	7	116504369	116540588	36220	1	Nucb2	NM_001130479	329974
19	chr7	118652714	118653296	583	*	Intron (NM_001105252/Tmc5, intron 12 of 21)	7	118633736	118675085	41350	1	Tmc5	NM_028930	18978
19	chr7	126216689	126226584	9896	*	Exon (NR_131047/1700123J17Rik, exon 4 of 4)	7	126224247	126237604	13358	2	1700123J17Rik	NR_131047	11020
19	chr7	133112474	133115562	3089	*	Intron (NM_009980/Ctbp2, intron 1 of 10)	7	132987011	133123483	136473	2	Ctbp2	NM_009980	7921
19	chr7	133576890	133577432	543	*	Distal Intergenic	7	133587024	133602115	15092	2	Tex36	NM_028654	24683
19	chr7	140840901	140841663	763	*	Exon (NR_045717/C330022C24Rik, exon 3 of 4)	7	140845565	140846769	1205	1	Scgb1c1	NM_001099742	-3902
19	chr7	143013340	143013934	595	*	Intron (NM_001128080/Tspan32, intron 4 of 8)	7	143005659	143019485	13827	1	Tspan32	NM_020286	7681
19	chr7	144850968	144864811	13844	*	Promoter (<=1kb)	7	144861386	144865243	3858	1	Fgf4	NM_010202	0
19	chr8	36579468	36608925	29458	*	Exon (NM_015802/Dlc1, exon 2 of 14)	8	36567739	36613943	46205	2	Dlc1	NM_015802	5018
19	chr8	44959444	44980061	20618	*	Intron (NM_001081286/Fat1, intron 1 of 25)	8	44950208	45052257	102050	1	Fat1	NM_001081286	9236
19	chr8	65033661	65048272	14612	*	Promoter (<=1kb)	8	65028417	65037336	8920	2	Apela	NM_001297554	0
19	chr8	72310787	72316764	5978	*	Promoter (2-3kb)	8	72319062	72321654	2593	1	Klf2	NM_008452	-2298
19	chr8	72333250	72335084	1835	*	Distal Intergenic	8	72319062	72321654	2593	1	Klf2	NM_008452	14188
19	chr8	87866451	87867140	690	*	Intron (NM_033327/Zfp423, intron 2 of 7)	8	87661810	87959595	297786	2	Zfp423	NM_033327	92455
19	chr8	95528160	95532727	4568	*	Promoter (1-2kb)	8	95534100	95558888	24789	1	Ccdc113	NM_172914	-1373
19	chr8	104410804	104411458	655	*	Distal Intergenic	8	104348193	104395807	47615	2	Cmtm4	NM_153582	-14997
19	chr8	106451139	106451803	665	*	Distal Intergenic	8	106415339	106425889	10551	1	Zfp90	NM_011764	35800
19	chr8	123453617	123454488	872	*	Exon (NM_001253783/Def8, exon 7 of 14)	8	123443259	123463899	20641	1	Def8	NM_001281803	10358
19	chr9	14173662	14174778	1117	*	Distal Intergenic	9	14276301	14326134	49834	1	Sesn3	NM_030261	-101523
19	chr9	42174181	42191282	17102	*	Exon (NR_040754/4930546K05Rik, exon 6 of 7)	9	42182238	42209231	26994	2	4930546K05Rik	NR_040754	17949
19	chr9	44594853	44595757	905	*	Distal Intergenic	9	44604892	44640731	35840	1	Ddx6	NM_001110826	-9135
19	chr9	46889734	46892320	2587	*	Distal Intergenic	9	46913603	46927366	13764	1	2900052N01Rik	NR_015605	-21283
19	chr9	47368174	47368260	87	*	Distal Intergenic	9	47530352	47853385	323034	1	Cadm1	NM_001025600	-162092
19	chr9	58272031	58280697	8667	*	Distal Intergenic	9	58253164	58262524	9361	1	Stoml1	NR_028146	18867
19	chr9	61222156	61223050	895	*	Distal Intergenic	9	61259227	61293809	34583	2	B930092H01Rik	NR_045334	70759
19	chr9	61265098	61268612	3515	*	Intron (NR_045334/B930092H01Rik, intron 3 of 4)	9	61259227	61293809	34583	2	B930092H01Rik	NR_045334	25197
19	chr9	61573770	61574281	512	*	Distal Intergenic	9	61372366	61418497	46132	1	Tle3	NM_009389	201404
19	chr9	65593484	65594237	754	*	Exon (NM_172453/Pif1, exon 10 of 12)	9	65587205	65595962	8758	1	Pif1	NM_172453	6279
19	chr9	66228542	66229243	702	*	Intron (NM_010019/Dapk2, intron 3 of 11)	9	66158226	66272242	114017	1	Dapk2	NM_010019	70316
19	chr9	67208384	67214664	6281	*	Distal Intergenic	9	67236660	67236726	67	2	Mir190a	NR_029576	22062
19	chr9	97113173	97114848	1676	*	Promoter (2-3kb)	9	97077011	97111041	34031	2	Slc25a36	NM_138756	-2132
19	chr9	110946919	110960867	13949	*	Promoter (<=1kb)	9	110951545	110984064	32520	1	Lrrc2	NM_028838	0
19	chr9	114087209	114088057	849	*	Intron (NM_001101510/Susd5, intron 4 of 4)	9	114057354	114098733	41380	1	Susd5	NM_001101510	29855
19	chr9	121335384	121344984	9601	*	Distal Intergenic	9	121366958	121474918	107961	1	Trak1	NM_175114	-21974
20	chr1	84860645	84890557	29913	*	Exon (NM_025386/Fbxo36, exon 2 of 4)	1	84839841	84900486	60646	1	Fbxo36	NM_025386	20804
20	chr1	135857116	135857677	562	*	Distal Intergenic	1	135840861	135852261	11401	1	Tnnt2	NM_001130176	16255
20	chr10	21845481	21848655	3175	*	Distal Intergenic	10	21882184	21999902	117719	1	Sgk1	NM_001161845	-33529
20	chr10	70292086	70292717	632	*	Distal Intergenic	10	70245276	70285951	40676	1	Slc16a9	NM_025807	46810
20	chr11	57719543	57720183	641	*	Intron (NM_134189/Galnt10, intron 1 of 11)	11	57645442	57787500	142059	1	Galnt10	NM_134189	74101
20	chr11	101581379	101582336	958	*	Promoter (<=1kb)	11	101582242	101591785	9544	1	Tmem106a	NM_144830	0
20	chr11	114478843	114479427	585	*	Intron (NR_037269/Mir466n, intron 2 of 4)	11	114413405	114448860	35456	2	4932435O22Rik	NR_027643	-29983
20	chr11	114691472	114693272	1801	*	Intron (NM_053273/Ttyh2, intron 3 of 13)	11	114675468	114720984	45517	1	Ttyh2	NM_053273	16004
20	chr11	117319672	117321000	1329	*	Intron (NM_001113486/Sept9, intron 3 of 11)	11	117331715	117362325	30611	1	2025-09-09	NM_017380	-10715
20	chr11	120269679	120270359	681	*	Intron (NM_198423/Bahcc1, intron 4 of 27)	11	120232947	120292297	59351	1	Bahcc1	NM_198423	36732
20	chr14	27272290	27273616	1327	*	Intron (NM_001289686/Arhgef3, intron 4 of 12)	14	27238010	27403911	165902	1	Arhgef3	NM_027871	34280
20	chr14	64632467	64650677	18211	*	Promoter (1-2kb)	14	64652531	64806296	153766	1	Kif13b	NM_001081177	-1854
20	chr14	67887948	67894377	6430	*	Intron (NM_177780/Dock5, intron 1 of 51)	14	67859636	67859745	110	2	Mir6539	NR_105857	-28203
20	chr15	25910218	25910901	684	*	Intron (NM_001034851/Fam134b, intron 3 of 8)	15	25933552	25973696	40145	1	Fam134b	NM_001277318	-22651
20	chr15	73569881	73570525	645	*	Intron (NM_001081066/Dennd3, intron 22 of 22)	15	73580291	73596526	16236	2	Slc45a4	NM_001168255	26001
20	chr15	77338423	77356821	18399	*	Distal Intergenic	15	77078990	77307053	228064	2	Rbfox2	NM_175387	-31370
20	chr16	22139640	22161305	21666	*	Promoter (1-2kb)	16	22059009	22163299	104291	2	Igf2bp2	NM_183029	1994
20	chr17	10356225	10377973	21749	*	Distal Intergenic	17	10324602	10329312	4711	1	1700110C19Rik	NR_045461	31623
20	chr17	31296711	31308404	11694	*	Promoter (<=1kb)	17	31296224	31350698	54475	1	Slc37a1	NM_001242427	487
20	chr18	61034525	61036751	2227	*	Promoter (<=1kb)	18	61018862	61036199	17338	2	Cdx1	NM_009880	0
20	chr19	32956080	32958647	2568	*	Distal Intergenic	19	32757577	32826160	68584	1	Pten	NM_008960	198503
20	chr19	57098508	57099276	769	*	Intron (NM_001103178/Ablim1, intron 1 of 19)	19	57033264	57119024	85761	2	Ablim1	NM_001103178	19748
20	chr2	29245001	29245622	622	*	Promoter (2-3kb)	2	29194726	29248099	53374	2	Ntng2	NM_001305805	2477
20	chr2	36222050	36222755	706	*	Distal Intergenic	2	36230426	36252271	21846	1	Ptgs1	NM_008969	-7671
20	chr2	109578723	109579662	940	*	Distal Intergenic	2	109674700	109727043	52344	1	Bdnf	NM_007540	-95038
20	chr3	84020460	84034367	13908	*	Exon (NM_172681/D930015E06Rik, exon 3 of 35)	3	83898287	84040161	141875	2	D930015E06Rik	NM_172681	5794
20	chr3	84181468	84207072	25605	*	Exon (NM_001271728/Trim2, exon 4 of 12)	3	84160439	84212838	52400	2	Trim2	NM_001271728	5766
20	chr4	57765750	57781571	15822	*	Intron (NM_001304544/Pakap, intron 6 of 8)	4	57845248	57896984	51737	1	Akap2	NM_001035532	-63677
20	chr4	150968652	150969098	447	*	Distal Intergenic	4	150997097	151001810	4714	1	Uts2	NM_011910	-27999
20	chr4	156188797	156189815	1019	*	Intron (NM_021604/Agrn, intron 2 of 35)	4	156165290	156197488	32199	2	Agrn	NM_021604	7673
20	chr5	43802584	43813275	10692	*	Distal Intergenic	5	43818893	43843468	24576	1	Bst1	NM_009763	-5618
20	chr5	64430159	64432153	1995	*	Distal Intergenic	5	64454813	64467942	13130	2	1700027F09Rik	NR_040681	35789
20	chr5	101847546	101848487	942	*	Exon (NM_172882/Wdfy3, exon 62 of 67)	5	101765130	101823852	58723	1	Cds1	NM_173370	82416
20	chr6	4677242	4685502	8261	*	Exon (NM_001130188/Sgce, exon 11 of 12)	6	4674350	4747204	72855	2	Sgce	NM_001130188	61702
20	chr6	119414448	119419706	5259	*	Promoter (<=1kb)	6	119353150	119417483	64334	2	Adipor2	NM_197985	0
20	chr7	64150330	64150993	664	*	Distal Intergenic	7	64153835	64269759	115925	1	Trpm1	NM_001039104	-2842
20	chr7	135065253	135065730	478	*	Intron (NM_001033420/Dock1, intron 29 of 51)	7	134881908	134938430	56523	2	Fam196a	NM_001143802	-126823
20	chr8	12928815	12929349	535	*	Intron (NM_178076/Mcf2l, intron 1 of 30)	8	12915893	13020509	104617	1	Mcf2l	NM_178076	12922
20	chr8	33993058	33994321	1264	*	Distal Intergenic	8	33803940	33929863	125924	2	Rbpms	NM_001042675	-63195
