# Supplementary material for: Naïve pluripotency and genomic stability are coordinated in embryonic stem cells by a novel pluripotency regulator ZFP998
Source: Nucleic Acids Res. 2026 May 27;54(10):gkag546. doi: 10.1093/nar/gkag546 (PMC13213254; doi:10.1093/nar/gkag546)
Supplement: gkag546_Supplemental_Files [file gkag546_supplemental_files.zip › Supplymental Data S16. List of sumit peak associated naive and primed genes in each cluster.xlsx]

## Sheet: naive_genes
Summit peak associated naïve genes in each cluster with Z-score value
clusters	Genes	day0_no_dox	day1_no_dox	day3_no_dox	day0_dox	day1_dox	day3_dox	zfp998_rESC
1	2700081O15Rik	-0.741818	-0.387812	2.04229	-0.631387	-0.755756	0.0856384	0.388843
1	Acer2	-0.521833	-0.654419	-0.803472	0.433922	-0.559341	0.0684747	2.03667
1	Adamts14	-0.213492	-0.387532	-0.433174	-0.355697	-0.43948	-0.43135	2.26072
1	AI118078	-0.23573	0.111263	-1.00361	-0.531131	0.977243	-0.973397	1.65536
1	Ampd3	-0.642055	-0.222074	-0.508593	-0.561292	-0.533169	0.328891	2.13829
1	Ankrd34a	-1.03144	0.276997	0.0176587	0.379738	-0.50017	-1.0027	1.85992
1	Ankrd9	-0.956954	-0.311452	1.46385	-0.413122	-0.650137	-0.534204	1.40202
1	Ap5b1	-0.991698	-0.668775	0.515345	-0.337239	-0.887869	1.72947	0.640764
1	Arid5b	-0.407526	-0.296414	-0.376969	-0.4982	-0.445214	-0.234552	2.25888
1	Aven	-0.642983	-0.59259	-0.19413	0.0842954	-0.349046	-0.500586	2.19504
1	Axin2	-0.709645	0.271436	1.97579	-0.701369	-0.516537	0.435637	-0.755308
1	Bmp4	-0.866305	-0.554256	0.488289	-0.857685	-0.752603	1.56244	0.980117
1	Ccne1	-0.45687	-0.161834	-0.148894	0.612423	-0.651463	-1.11624	1.92288
1	Cluh	-0.401002	-0.46114	-0.317098	-0.173032	-0.421002	-0.482042	2.25532
1	Coa7	-1.40611	-0.119482	1.35216	-0.5007	-0.841241	0.565746	0.949622
1	Cpne5	-0.671746	0.388906	-0.574879	-0.570221	-0.277483	-0.4143	2.11972
1	Dlc1	-0.672153	-0.441183	-0.452054	-0.410122	-0.495689	0.318569	2.15263
1	Dna2	-0.756807	0.0314937	-0.167947	1.0811	-0.643572	-1.13434	1.59008
1	Dock3	0.318529	-0.809965	-0.207442	0.782496	-0.908426	-0.895604	1.72041
1	Dpf1	-0.402792	-0.473025	-0.816773	0.19141	0.463773	-0.923007	1.96041
1	Dtwd2	-0.702422	-0.726329	0.184885	-0.265713	-0.524253	-0.10807	2.1419
1	Dus3l	-0.888358	-0.633725	0.293159	-0.052126	-0.268281	-0.538416	2.08775
1	E130012A19Rik	-0.491832	-0.294627	-0.249314	-0.447343	-0.454771	-0.320341	2.25823
1	Enox1	-0.371086	-0.340008	-0.405213	-0.310239	-0.413598	-0.425685	2.26583
1	Erf	-0.703676	-0.168388	0.303402	-0.786267	-0.676123	-0.0443063	2.07536
1	Fam78a	-0.403941	-0.115031	-0.604271	-0.344756	-0.281951	-0.490482	2.24043
1	Fsd1l	-0.377184	-0.301079	-0.230878	-0.465941	-0.463428	-0.420866	2.25938
1	Gan	-1.20345	-0.466066	1.44052	-0.474127	-0.647023	1.26859	0.0815609
1	Gbx2	-0.61259	2.13407	0.24526	-0.610482	-0.527074	-0.599123	-0.0300584
1	Gfod1	-0.342992	-0.568163	-0.336557	-0.337121	-0.348579	-0.325981	2.25939
1	Gli1	-0.880191	1.54229	-0.0589162	-0.805685	0.0529787	-0.969276	1.1188
1	Gpr135	-0.509665	-0.377605	0.673245	-0.053793	-0.843085	-0.825429	1.93633
1	Gtf2ird2	-1.07823	-0.179225	0.387251	-0.136813	-0.754436	2.00235	-0.240899
1	Hotairm1	-0.660589	1.38731	1.46994	-0.785963	-0.157959	-0.466766	-0.785963
1	Hoxb3	-0.579309	0.81263	1.94748	-0.61395	-0.592186	-0.421151	-0.553512
1	Hoxb7	-0.557595	1.08614	-1.10866	-0.806838	-0.679463	1.1608	0.905621
1	Hs3st3b1	-0.894733	-0.238584	0.340638	-1.38907	-0.157783	0.76027	1.57926
1	Hsph1	-0.54509	-0.424458	-0.48083	0.660069	-0.546551	-0.684993	2.02185
1	Id3	-0.599401	-0.257286	2.07422	-0.627404	-0.523381	0.515412	-0.582163
1	Ism2	-0.716611	-0.325311	1.42946	-0.842667	-0.761521	-0.200121	1.41677
1	Jade1	-0.415023	-0.356824	-0.378408	-0.22215	-0.417828	-0.470687	2.26092
1	Kat6b	-0.488156	-0.339496	-0.349245	-0.306394	-0.475618	-0.302287	2.2612
1	Kbtbd8	-0.522314	-0.301477	-0.345328	0.179613	-0.475466	-0.714174	2.17915
1	Kcnk5	-0.502644	-0.0545876	-0.56997	-0.361563	0.14611	-0.806183	2.14884
1	Kifc3	-0.2522	-0.611185	-0.275136	-0.0842338	-0.592607	-0.411619	2.22698
1	Kit	-0.634	0.36862	-0.772503	-0.417631	0.414942	-0.889928	1.9305
1	Klf1	-1.39679	1.38614	-0.927721	-0.609546	0.395425	0.382719	0.769778
1	Klf2	-0.284182	-0.19848	-0.415613	-0.558735	-0.43748	-0.358319	2.25281
1	Klf4	-0.654875	-0.617515	-0.668223	-0.317899	-0.164045	0.294511	2.12805
1	Klf5	-0.222185	-0.470775	-0.0784111	-0.747687	-0.741366	0.115462	2.14496
1	Lama1	-0.451848	-0.439576	-0.146398	-0.47868	-0.440406	-0.294993	2.2519
1	Lifr	-0.341578	-0.482759	0.302903	-0.686583	-0.704853	-0.218464	2.13133
1	Lipt2	-1.61724	0.379338	0.905544	0.698303	-0.974394	-0.327608	0.936063
1	Lzts3	-0.426658	0.779323	0.286987	-0.7725	-0.922525	-0.722023	1.7774
1	Mafa	-0.2041	-0.0720046	-0.808019	-0.709862	-0.020621	-0.347595	2.1622
1	Map1a	-0.520587	0.0547778	-0.480729	-0.350893	-0.416842	-0.508264	2.22254
1	Meis2	-0.86141	0.681437	1.42477	-0.860343	-0.680859	1.01882	-0.722418
1	Mid1	-0.658808	0.278765	2.05709	-0.309772	-0.477312	0.073099	-0.963066
1	Mif4gd	-0.815848	-0.339185	0.228867	-0.301894	-0.733505	-0.162443	2.12401
1	Mitf	-0.371736	-0.277784	-0.448686	-0.380307	-0.388907	-0.397419	2.26484
1	Mllt6	-0.420173	-0.987851	-0.0849904	0.0142515	-0.338449	-0.331253	2.14847
1	Mns1	-0.72171	-0.505732	0.326471	1.57786	-0.75522	-0.974176	1.05251
1	Mreg	-0.384883	-0.386054	-0.37755	-0.431341	-0.327606	-0.359248	2.26668
1	Mrps24	0.932932	-0.695847	0.958571	-0.769321	0.684813	-1.56761	0.456461
1	Mybl2	-0.383751	-0.346186	-0.417682	-0.217632	-0.350771	-0.541214	2.25724
1	Myo19	-1.17653	-0.582758	1.28938	0.42449	-1.12031	0.0834153	1.08232
1	Myo7a	-0.212335	1.79098	-0.640338	-0.795011	0.0337181	0.830306	-1.00732
1	Necab2	-0.394938	-0.148623	-0.670889	-0.174498	0.0228697	-0.801513	2.16759
1	Notum	-1.02981	-0.204769	0.717167	-1.03334	-0.640362	1.59799	0.593132
1	Ntn1	-0.852008	1.70009	-0.406731	-0.886641	1.09636	-0.421094	-0.229976
1	Pax6	-0.220975	-0.750254	2.18485	-0.47068	-0.197724	-0.59313	0.0479183
1	Porcn	-0.909746	0.958671	-0.507442	-0.737503	1.80022	-0.421605	-0.182601
1	Ppp1r1b	-0.835713	0.246013	0.727707	-0.869874	1.59607	-1.15112	0.286919
1	Prdm1	-0.731263	-0.661389	-0.489809	-0.28347	-0.446314	0.565703	2.04654
1	Prrt4	-0.750059	0.45174	2.07514	-0.535273	-0.414308	-0.665436	-0.161798
1	Pura	-0.67712	-0.464005	-0.0619802	-0.606348	-0.635309	0.338454	2.10631
1	Rarg	-0.780871	-0.357568	0.300387	-0.238835	-0.690258	-0.356842	2.12399
1	Rasl11a	-0.537138	-0.204641	-0.186585	-0.203498	-0.61077	-0.48919	2.23182
1	Rinl	-0.384654	-0.37231	-0.378027	-0.366792	-0.383436	-0.382521	2.26774
1	Rnaset2b	-1.49697	0.815248	0.542991	0.250703	0.808543	0.450606	-1.37112
1	Rtn1	-0.809045	-0.634467	0.566067	-0.295223	-1.22807	0.930758	1.46998
1	Rwdd2b	-1.22831	-0.33333	0.215875	-0.585444	-0.628797	1.67913	0.880871
1	S1pr2	-0.800688	-0.325267	0.896999	-0.797288	-0.991275	0.378279	1.63924
1	Sall1	-0.54009	-0.363702	-0.258063	-0.274408	-0.461745	-0.358609	2.25662
1	Sall3	-0.828683	0.841697	-0.430434	-0.765647	-0.0645093	-0.611314	1.85889
1	Setd1b	-1.18086	-0.203441	1.47008	-0.285731	-0.918148	-0.0941484	1.21224
1	Sgk1	-0.537144	-0.353423	-0.0168437	-0.534508	-0.543969	-0.238479	2.22437
1	Sirt1	-0.504203	-0.382274	-0.197608	-0.251301	-0.478378	-0.439173	2.25294
1	Six1	-1.10968	-1.07066	1.49042	-0.0404248	-0.351473	-0.0467223	1.12854
1	Slc25a12	-1.01677	-0.313741	0.406271	-1.11525	-0.426408	0.888907	1.577
1	Slc29a1	-0.735127	0.563032	-0.498473	-0.773393	1.34485	-1.06455	1.16365
1	Smpdl3b	-0.245874	-0.187637	-0.430662	-0.0520726	-0.746189	-0.543103	2.20554
1	Sntb2	-0.459024	-0.262658	0.16352	-0.327813	-0.468469	-0.814319	2.16876
1	Spry2	-0.189726	-0.639364	-0.662544	0.46654	-0.543712	-0.514133	2.08294
1	Srxn1	-0.838191	-0.296166	-0.0951847	-0.619332	-0.747216	1.96472	0.631366
1	Taf1c	-0.719894	-0.507895	0.594922	-0.253013	-0.875737	-0.234378	1.996
1	Tcf15	-0.0662586	-0.509518	-0.739835	0.211876	-0.281502	-0.740048	2.12529
1	Tet2	-0.628014	-0.443476	-0.499823	-0.613672	-0.124557	0.130075	2.17947
1	Tfeb	-0.483003	-0.431877	-0.407803	-0.797246	0.125793	-0.180678	2.17481
1	Tfrc	-0.920446	-0.464761	-0.757524	-0.537148	-0.105695	1.08986	1.69571
1	Thsd1	-0.663886	-0.428368	-0.0831597	-0.474154	-0.74172	0.264317	2.12697
1	Tnfrsf19	-0.649769	0.584328	2.02873	-0.644556	-0.462261	-0.178529	-0.677943
1	Trmt12	-1.04787	-0.26233	1.63115	-0.487377	-0.977758	0.974807	0.16938
1	Trp53rkb	-1.27494	-0.348012	1.501	-0.116814	-1.02309	0.362709	0.899151
1	Trps1	-0.688164	-0.447972	-0.353212	-0.476073	-0.29004	0.0445239	2.21094
1	Ttc39b	-0.757466	-0.418974	-0.83828	-0.482275	0.508075	-0.0251867	2.01411
1	Tubb3	-0.342236	-0.513619	0.0419845	-0.343471	-0.697173	-0.356033	2.21055
1	Twf2	-0.57445	-0.0573014	-0.652167	0.105116	-0.343372	-0.644962	2.16713
1	Wdr86	-0.223347	-1.07118	0.0394479	1.97756	0.446642	-0.645599	-0.523525
1	Zeb1	-0.92692	0.339484	1.32319	-0.692766	-0.613871	-0.776403	1.34728
1	Zfhx2	-0.60117	-0.260932	-0.376908	-0.0986694	-0.547988	-0.349558	2.23523
1	Zfp428	-1.207	-0.781579	1.21281	-0.0616848	-0.669711	0.0927884	1.41437
1	Zmat4	-0.417114	-0.274388	-0.755746	0.60982	-0.453447	-0.727315	2.01819
2	Cd7	-0.606882	-0.588049	-0.981334	0.537834	1.65144	0.801662	-0.814673
2	Cpt1a	-0.265765	-0.388078	-0.446961	-0.386501	-0.366403	-0.410539	2.26425
2	Slc4a5	-0.549853	0.30861	-0.153103	-0.737347	-0.420556	-0.575484	2.12773
2	Smpdl3b	-0.245874	-0.187637	-0.430662	-0.0520726	-0.746189	-0.543103	2.20554
2	Tcf15	-0.0662586	-0.509518	-0.739835	0.211876	-0.281502	-0.740048	2.12529
2	Tmem40	-0.486315	-0.544598	-0.598271	-0.510756	-0.116612	0.0585787	2.19797
3	6030419C18Rik	-0.968466	0.504767	0.793473	-0.95495	-0.821833	-0.154968	1.60198
3	8430430B14Rik	-0.487309	-0.487309	2.17855	-0.487309	-0.487309	-0.487309	0.25799
3	9030624G23Rik	-0.691115	-0.23116	0.0663356	-0.509409	-0.474356	-0.362285	2.20199
3	Aqp5	-0.726237	0.0592879	-0.900503	0.575601	-0.537847	-0.432559	1.96226
3	Bnc2	-0.492931	-0.400797	-0.283603	-0.409035	-0.447908	-0.223606	2.25788
3	Btbd18	-0.388742	-0.357385	-0.559228	-0.260404	-0.102255	-0.569385	2.2374
3	C77370	-0.444637	-0.407227	-0.132081	-0.353725	-0.457899	-0.457241	2.25281
3	Cdyl2	-0.370963	-0.39085	-0.377738	-0.395869	-0.388189	-0.343836	2.26745
3	Cldn5	-0.586115	-0.318185	-0.586115	-0.47528	2.10849	-0.586115	0.443318
3	Cnp	-0.52793	1.14181	-0.51529	-0.863878	-0.270531	-0.664481	1.70031
3	Dlgap3	-0.424659	-0.258924	-0.382951	-0.395483	-0.394789	-0.407605	2.26441
3	E130012A19Rik	-0.491832	-0.294627	-0.249314	-0.447343	-0.454771	-0.320341	2.25823
3	Ephx2	-0.824108	-0.284542	-0.70177	-0.74353	1.47284	-0.308239	1.38935
3	Esam	-0.723795	-0.160647	-0.794114	0.311304	-0.676665	-0.0211404	2.06506
3	Gli2	-0.785513	0.783956	0.0291505	-0.773539	-0.25013	-0.845562	1.84164
3	Grik3	-0.506157	-0.482298	-0.702761	1.0351	-0.544974	-0.609327	1.81042
3	Hist4h4	-0.311109	-0.941989	-0.978749	0.902143	1.2192	0.991066	-0.880563
3	Hoxa10	-0.78573	1.82235	-0.87765	-0.823991	-0.286655	0.672609	0.27907
3	Hoxb7	-0.557595	1.08614	-1.10866	-0.806838	-0.679463	1.1608	0.905621
3	Hoxb9	-0.847591	1.871	-0.826766	-0.836439	-0.0124681	0.630181	0.0220812
3	Inhbb	-0.538169	0.282134	-0.541684	-0.539278	-0.43954	-0.391437	2.16797
3	Irak3	-0.581845	-0.364138	-0.140565	-0.573523	-0.562926	0.0177807	2.20521
3	Jade1	-0.415023	-0.356824	-0.378408	-0.22215	-0.417828	-0.470687	2.26092
3	Kcns3	0.815633	-1.10456	0.692692	-1.41432	0.257531	-0.42497	1.17799
3	Klhdc4	-0.389193	-0.410451	-0.394438	0.281336	-0.688891	-0.557146	2.15878
3	L1td1	-0.547399	-0.585757	-0.620019	1.12854	-0.593849	-0.531855	1.75034
3	LOC105245869	-0.964988	-0.0196815	0.0913398	-1.15104	0.983419	-0.519582	1.58053
3	Lrmp	-0.396064	-0.390683	-0.424113	-0.289167	-0.338897	-0.426149	2.26507
3	Lrrn2	-0.61491	0.629366	1.99742	-0.693951	-0.290548	-0.246884	-0.780491
3	Map1a	-0.520587	0.0547778	-0.480729	-0.350893	-0.416842	-0.508264	2.22254
3	Mdn1	-0.451571	-0.586539	-0.473617	0.846055	-0.613256	-0.648562	1.92749
3	Mras	-0.553827	-0.4672	-0.383163	-0.615727	-0.566184	0.49163	2.09447
3	Nfib	0.310069	-0.423178	-1.01454	-0.786912	-0.580781	0.688385	1.80695
3	Nr5a2	-0.380833	-0.382912	-0.389549	-0.382143	-0.36373	-0.368531	2.2677
3	Ntn1	-0.852008	1.70009	-0.406731	-0.886641	1.09636	-0.421094	-0.229976
3	Olig2	-0.0656748	-1.01407	-1.01407	-0.408377	1.59628	-0.184941	1.09085
3	Pax6	-0.220975	-0.750254	2.18485	-0.47068	-0.197724	-0.59313	0.0479183
3	Pcsk6	-0.431516	-0.499208	-0.466935	-0.333134	-0.386699	-0.133763	2.25126
3	Ppp1r1b	-0.835713	0.246013	0.727707	-0.869874	1.59607	-1.15112	0.286919
3	Prmt8	-0.654849	0.960084	-0.239389	-0.508075	-0.642995	-0.74806	1.83328
3	Pygo1	-0.621501	-0.00745403	2.14886	-0.631975	-0.756908	-0.152737	0.0217193
3	Ripply3	-0.459125	-0.434039	0.0128674	-0.581947	-0.470989	-0.292642	2.22587
3	Rnf165	-0.661271	-0.265073	-0.157497	-0.616153	-0.704562	0.280145	2.12441
3	Rtel1	-0.433973	-0.469491	-0.178758	0.462392	-0.692466	-0.758934	2.07123
3	Rtn1	-0.809045	-0.634467	0.566067	-0.295223	-1.22807	0.930758	1.46998
3	Sall3	-0.828683	0.841697	-0.430434	-0.765647	-0.0645093	-0.611314	1.85889
3	Sgk2	-0.493483	-0.511174	-0.236344	-0.511174	-0.511174	0.0464703	2.21688
3	Six1	-1.10968	-1.07066	1.49042	-0.0404248	-0.351473	-0.0467223	1.12854
3	Spry2	-0.189726	-0.639364	-0.662544	0.46654	-0.543712	-0.514133	2.08294
3	Tenm4	-0.557984	-0.108927	-0.470029	-0.203948	-0.461176	-0.436478	2.23854
3	Tns3	-0.825578	-0.22908	0.0631159	-0.638662	-0.755789	0.345539	2.04045
3	Upp1	-0.519033	0.162282	-0.819642	-0.658886	0.333632	-0.545236	2.04688
3	Xylb	-0.841892	-1.11297	-0.516716	-0.173097	-0.0906786	1.31171	1.42364
4	6030419C18Rik	-0.968466	0.504767	0.793473	-0.95495	-0.821833	-0.154968	1.60198
4	Aldh1a2	-0.974513	1.41281	0.88019	-1.0399	-0.386359	0.776066	-0.668299
4	Apoa1	-0.987	0.155956	0.523348	1.43767	0.844026	-0.987	-0.987
4	Aqp5	-0.726237	0.0592879	-0.900503	0.575601	-0.537847	-0.432559	1.96226
4	Cars2	-0.699694	-0.634817	-0.416942	0.354397	-0.208758	-0.515254	2.12107
4	Clmp	-0.59575	1.03097	-0.873951	-0.770189	-0.353817	-0.187895	1.75063
4	Dmrt1	-0.39727	-0.402817	-0.577407	-0.343688	0.0132208	-0.51891	2.22687
4	Dmrt3	-0.629938	-0.448404	-0.379339	-0.703348	0.410235	-0.362055	2.11285
4	Dnd1	-0.627847	-0.701745	-0.473597	-0.28491	0.289049	-0.34668	2.14573
4	Dpf1	-0.402792	-0.473025	-0.816773	0.19141	0.463773	-0.923007	1.96041
4	Efhd1	-0.60853	-0.584648	0.36309	-0.665965	-0.444705	-0.176684	2.11744
4	Epas1	-0.429351	-0.426634	-0.541091	-0.47745	-0.392681	0.0407653	2.22644
4	Esrrb	-0.399631	-0.407896	-0.413959	-0.38731	-0.244764	-0.410156	2.26372
4	Fmnl1	-0.208488	-0.492291	-0.455556	-0.3445	-0.469628	-0.284818	2.25528
4	Gdf15	-0.372775	0.488699	-0.908957	-0.488964	-0.254147	-0.518875	2.05502
4	Grik3	-0.506157	-0.482298	-0.702761	1.0351	-0.544974	-0.609327	1.81042
4	Grrp1	-0.566297	-0.196122	2.24186	-0.509347	-0.192825	-0.478629	-0.298643
4	Hnf1a	-0.336829	-0.423041	-0.424664	-0.431134	-0.241618	-0.405192	2.26248
4	Hoxb3	-0.579309	0.81263	1.94748	-0.61395	-0.592186	-0.421151	-0.553512
4	Ina	-0.5917	-0.35778	-0.421525	0.565418	-0.534394	-0.715857	2.05584
4	Inhbb	-0.538169	0.282134	-0.541684	-0.539278	-0.43954	-0.391437	2.16797
4	Itpka	-0.272866	-0.311575	-0.37137	-0.469285	-0.434961	-0.402493	2.26255
4	Kank4	-0.422558	-0.452369	-0.351157	-0.327954	-0.479387	-0.226011	2.25944
4	Klf4	-0.654875	-0.617515	-0.668223	-0.317899	-0.164045	0.294511	2.12805
4	Map1a	-0.520587	0.0547778	-0.480729	-0.350893	-0.416842	-0.508264	2.22254
4	Mid1	-0.658808	0.278765	2.05709	-0.309772	-0.477312	0.073099	-0.963066
4	Myo7a	-0.212335	1.79098	-0.640338	-0.795011	0.0337181	0.830306	-1.00732
4	Nfib	0.310069	-0.423178	-1.01454	-0.786912	-0.580781	0.688385	1.80695
4	Ntn1	-0.852008	1.70009	-0.406731	-0.886641	1.09636	-0.421094	-0.229976
4	Olig1	-0.259266	-0.147392	-1.215	1.14095	0.519069	-1.21561	1.17725
4	Olig2	-0.0656748	-1.01407	-1.01407	-0.408377	1.59628	-0.184941	1.09085
4	Pax6	-0.220975	-0.750254	2.18485	-0.47068	-0.197724	-0.59313	0.0479183
4	Pde8a	-0.522322	-0.455554	-0.457475	-0.549377	-0.460724	0.272419	2.17303
4	Prmt8	-0.654849	0.960084	-0.239389	-0.508075	-0.642995	-0.74806	1.83328
4	Prrt3	-0.684611	-0.549452	0.708258	0.784678	-0.792207	-1.02605	1.55939
4	Ptch2	-0.347587	-0.126616	-0.523309	-0.167878	-0.42315	-0.641057	2.2296
4	Rarg	-0.780871	-0.357568	0.300387	-0.238835	-0.690258	-0.356842	2.12399
4	Rasgrp1	-0.688602	-0.25573	-0.670449	-0.332259	1.96875	0.704794	-0.726507
4	Sema5b	-0.443265	0.114755	-0.460937	-0.465601	-0.310164	-0.638653	2.20387
4	Smoc1	-0.7418	0.696662	-0.421603	-0.436286	-0.287359	-0.784158	1.97454
4	Spry2	-0.189726	-0.639364	-0.662544	0.46654	-0.543712	-0.514133	2.08294
4	Tesc	-0.662627	-0.618628	-0.37471	-0.727975	-0.521614	1.53841	1.36714
4	Tfcp2l1	-0.428523	-0.281607	-0.585758	-0.618132	-0.0137169	-0.291838	2.21957
4	Tmem51	-0.824591	-0.383537	-0.0788997	-0.590761	-0.719217	0.617241	1.97976
5	Actr3b	-0.0271592	-0.367583	-1.00805	0.539183	-0.223866	-0.855517	1.943
5	AI467606	-0.450254	-0.283649	-0.393807	-0.341408	-0.40922	-0.386281	2.26462
5	Angptl4	-0.516754	-0.312306	-0.508486	-0.48689	-0.470419	0.0784704	2.21638
5	Clgn	0.0358963	-0.433998	-0.471274	-0.326039	-0.517679	-0.512142	2.22524
5	Cobl	-0.400435	-0.253099	-0.484201	-0.350129	-0.387596	-0.386967	2.26243
5	Cpt1a	-0.265765	-0.388078	-0.446961	-0.386501	-0.366403	-0.410539	2.26425
5	Enpp4	-0.56424	-0.619809	-0.589625	-0.0509895	-0.716532	0.494403	2.04679
5	Erf	-0.703676	-0.168388	0.303402	-0.786267	-0.676123	-0.0443063	2.07536
5	Esrrb	-0.399631	-0.407896	-0.413959	-0.38731	-0.244764	-0.410156	2.26372
5	Etv4	1.11094	-0.786781	-0.807525	0.739559	-0.765657	-0.801615	1.31108
5	Fam178b	-0.402451	-0.301421	-0.400056	-0.405799	-0.420222	-0.335703	2.26565
5	Fmnl1	-0.208488	-0.492291	-0.455556	-0.3445	-0.469628	-0.284818	2.25528
5	Hoxb2	-0.594703	1.70402	1.18925	-0.611811	-0.572997	-0.504781	-0.608986
5	Hpdl	-0.760936	-0.557056	-0.202401	0.539207	-0.37548	-0.685064	2.04173
5	Lrriq4	-0.301411	-0.456352	-0.495944	-0.435431	-0.337576	-0.231149	2.25786
5	Manba	-0.505071	-0.342992	-0.402093	-0.490377	-0.323501	-0.190755	2.25479
5	Meis2	-0.86141	0.681437	1.42477	-0.860343	-0.680859	1.01882	-0.722418
5	Mirc35hg	0.93438	-0.732049	0.658451	-0.899566	-1.25586	1.33034	-0.0356883
5	Pou2f2	0.0599245	-0.266305	-1.01661	1.74067	-0.616734	-0.809774	0.908823
5	Rasip1	-0.531947	-0.38521	-0.612781	0.187416	-0.0744359	-0.731763	2.14872
5	Slc29a1	-0.735127	0.563032	-0.498473	-0.773393	1.34485	-1.06455	1.16365
5	Slc6a1	0.166949	-0.331995	-0.568868	-0.274276	-0.578688	-0.597442	2.18432
5	Sox1	-0.729173	0.590662	1.85461	-0.733811	-0.687263	-0.706765	0.411744
5	Spn	-0.342369	-0.293919	-0.523316	0.00566763	-0.523885	-0.546821	2.22464
5	Themis2	0.516043	1.08063	-0.812504	-0.609499	-0.658535	-0.979451	1.46332
5	Tnfrsf25	-0.834313	-0.674144	-0.986473	1.21217	-0.441261	0.259461	1.46456
5	Tnfrsf8	-0.608801	-0.0560732	-0.616125	-0.466956	-0.051956	-0.405039	2.20495
5	Upk1a	-0.580104	-0.438926	1.87866	-0.83499	-0.385055	-0.537789	0.898206
5	Zfp296	-0.39931	-0.330151	-0.518934	-0.334448	-0.230643	-0.444708	2.25819
6	6030419C18Rik	-0.968466	0.504767	0.793473	-0.95495	-0.821833	-0.154968	1.60198
6	Aire	-0.127501	-0.34485	-0.508329	-0.476275	-0.42188	-0.371421	2.25026
6	Ankrd35	-0.536416	-0.407983	-0.380961	-0.430474	-0.533654	0.0701047	2.21938
6	Aqp3	-0.488737	-0.48667	-0.486357	-0.468113	-0.397163	0.11392	2.21312
6	Arhgap30	-0.478337	-0.439781	-0.445105	-0.220237	-0.403264	-0.270562	2.25729
6	Ccdc3	-0.406863	-0.375403	-0.366194	-0.354773	-0.376093	-0.388153	2.26748
6	Cela1	-0.856346	-0.427055	1.42229	-0.883323	0.589496	-0.90274	1.05768
6	Ddx43	-0.294531	-0.530119	-0.468587	-0.336886	-0.411276	-0.213473	2.25487
6	Esam	-0.723795	-0.160647	-0.794114	0.311304	-0.676665	-0.0211404	2.06506
6	Fam81a	-0.44594	-0.426304	-0.479892	-0.391627	-0.455024	-0.0432694	2.24206
6	Gm8909	-1.05068	-1.39467	-0.484128	0.332159	0.9707	1.22625	0.400365
6	Hck	-0.596097	-0.178255	-0.612487	-0.771114	-0.309646	0.366987	2.10061
6	Rpp25	-0.422628	-0.394596	-0.407823	-0.272765	-0.379213	-0.388053	2.26508
6	Sec14l4	-0.667176	-0.55802	-0.870875	0.278209	-0.189217	2.08928	-0.0822057
7	Alpl	-0.485433	-0.16744	-0.564719	-0.302695	-0.0603353	-0.636742	2.21736
7	Gcnt2	-0.541343	-0.243602	-0.265182	-0.422598	-0.466643	-0.314911	2.25428
7	Igsf23	-0.419143	-0.235788	0.112173	-0.43824	-0.557438	-0.657309	2.19574
7	Lincenc1	-0.363378	-0.388765	-0.414981	-0.377903	-0.370474	-0.351824	2.26733
7	Myh3	-0.4683	-0.310127	-0.618139	0.188128	-0.40447	-0.57244	2.18535
7	Nrros	-0.565367	0.13173	-0.215971	-0.40193	-0.596646	-0.543493	2.19168
7	Trh	-0.469554	-0.474515	-0.464439	-0.116779	-0.265604	-0.455633	2.24652
8	2410017I17Rik	0.123079	-0.571299	-0.958953	0.531374	-0.445069	-0.640736	1.9616
8	3110001I22Rik	-0.830868	-0.496455	0.303566	-0.312246	-0.892906	0.222198	2.00671
8	9030624G23Rik	-0.691115	-0.23116	0.0663356	-0.509409	-0.474356	-0.362285	2.20199
8	Acan	-0.240301	-0.546936	-0.590973	0.132629	-0.414143	-0.535316	2.19504
8	Adamts14	-0.213492	-0.387532	-0.433174	-0.355697	-0.43948	-0.43135	2.26072
8	Aldh3b1	-0.847172	0.0826557	0.103862	-0.2486	-0.828934	-0.35669	2.09488
8	Alpl	-0.485433	-0.16744	-0.564719	-0.302695	-0.0603353	-0.636742	2.21736
8	Asb16	-0.360224	-0.27337	-0.509742	-0.448478	-0.232049	-0.432957	2.25682
8	B3gnt3	-0.700261	-0.475411	-0.749799	-0.354951	-0.456735	0.802536	1.93462
8	Ceacam1	-0.447442	-0.396281	-0.451548	-0.394239	-0.372094	-0.197993	2.2596
8	Col6a5	2.11635	-0.4897	-0.696349	0.344532	-0.396112	-0.698854	-0.179866
8	Coro2b	-0.524552	-0.540641	-0.574509	0.0410052	-0.431521	-0.1794	2.20962
8	Cpsf4l	-0.450469	1.28125	-0.568314	-0.724773	-0.528988	-0.630417	1.62171
8	Crtap	-0.934538	-0.377702	0.69618	-0.795689	-0.770263	0.423062	1.75895
8	E130012A19Rik	-0.491832	-0.294627	-0.249314	-0.447343	-0.454771	-0.320341	2.25823
8	Eva1a	-0.627986	-0.0301615	-0.948645	-0.532124	-0.398808	0.546863	1.99086
8	Fam26e	-0.999231	-0.0411227	0.320044	-0.98111	-0.777004	1.59964	0.878784
8	Gjb1	-0.385492	-0.385492	-0.385492	-0.385492	-0.340001	-0.385492	2.26746
8	Gjb3	-0.853944	-0.327845	-0.325652	-0.83758	-0.488516	1.64325	1.19028
8	Gpatch3	-1.13103	-0.511536	1.33862	-0.425743	-0.97885	0.66957	1.03897
8	Gsx2	-0.468009	-0.468009	-0.468009	-0.468009	0.129123	-0.468009	2.21092
8	Hba-a2	-1.18569	-0.737784	1.53796	0.580973	-1.00652	0.35562	0.45544
8	Hist1h1b	-0.438976	0.356693	-0.923168	-0.611448	1.59902	0.982834	-0.964954
8	Hoxa10	-0.78573	1.82235	-0.87765	-0.823991	-0.286655	0.672609	0.27907
8	Hsd17b14	-0.387722	-0.381828	-0.378397	-0.363825	-0.365293	-0.390603	2.26767
8	Hspa1b	-0.0406177	-1.11091	-0.454347	-0.329332	0.727865	1.86674	-0.659401
8	Igfals	-1.10418	-0.0608409	-0.415849	-0.372637	-0.658225	0.74843	1.8633
8	Islr2	-0.38459	-0.349255	-0.295362	-0.410934	-0.415697	-0.409828	2.26567
8	Itpka	-0.272866	-0.311575	-0.37137	-0.469285	-0.434961	-0.402493	2.26255
8	Kifc3	-0.2522	-0.611185	-0.275136	-0.0842338	-0.592607	-0.411619	2.22698
8	L1td1	-0.547399	-0.585757	-0.620019	1.12854	-0.593849	-0.531855	1.75034
8	Lpar5	-0.74561	-0.176697	-0.603039	-0.628952	-0.596611	0.868547	1.88236
8	Lrrn2	-0.61491	0.629366	1.99742	-0.693951	-0.290548	-0.246884	-0.780491
8	Ly6g6e	-0.394384	-0.374416	-0.407798	-0.375096	-0.330279	-0.385151	2.26712
8	Map1a	-0.520587	0.0547778	-0.480729	-0.350893	-0.416842	-0.508264	2.22254
8	Mcf2	-0.562594	-0.128996	-0.429452	-0.283595	-0.142715	-0.672782	2.22013
8	Mest	-0.320248	-0.665591	0.786796	-0.351646	-0.681046	-0.704988	1.93672
8	Mir124a-1hg	-0.350612	-0.386698	-0.418596	-0.356251	-0.402744	-0.352086	2.26699
8	Msrb2	-0.521161	-0.525233	-0.53853	0.207861	-0.483151	-0.326013	2.18623
8	Nos1	-0.420155	-0.272193	-0.481523	-0.400044	-0.379923	-0.30846	2.2623
8	Nsd1	-1.08598	-0.497927	-0.0610366	0.144181	-0.496786	-0.0750815	2.07263
8	Pcsk6	-0.431516	-0.499208	-0.466935	-0.333134	-0.386699	-0.133763	2.25126
8	Peg13	-0.861498	-0.760656	0.544369	-0.470986	-0.426972	-0.0188484	1.99459
8	Platr5	-0.0395941	-0.535129	-0.535129	-0.365171	-0.216734	-0.535129	2.22689
8	Plxdc1	-0.368789	-0.334387	-0.446044	-0.38252	-0.338528	-0.395908	2.26618
8	Ppp1r1b	-0.835713	0.246013	0.727707	-0.869874	1.59607	-1.15112	0.286919
8	Prdm14	-0.379458	-0.379458	-0.379458	-0.378007	-0.377896	-0.373506	2.26778
8	Ptprcap	-0.505283	-0.41811	0.0747143	-0.496863	-0.563467	-0.306005	2.21501
8	Ripply1	-0.722671	-0.891223	-0.257365	1.1437	0.136006	-0.952366	1.54392
8	Ror2	-1.07065	1.87237	0.286603	-0.981933	-0.0168782	0.340804	-0.430317
8	Rtn1	-0.809045	-0.634467	0.566067	-0.295223	-1.22807	0.930758	1.46998
8	S1pr2	-0.800688	-0.325267	0.896999	-0.797288	-0.991275	0.378279	1.63924
8	Slc24a1	-0.479711	0.00150726	-0.840393	0.535702	-0.281025	-0.905346	1.96927
8	Spry4	-0.210441	-0.519373	-0.531307	0.067925	-0.488625	-0.527674	2.2095
8	Tenm4	-0.557984	-0.108927	-0.470029	-0.203948	-0.461176	-0.436478	2.23854
8	Tesc	-0.662627	-0.618628	-0.37471	-0.727975	-0.521614	1.53841	1.36714
8	Tfeb	-0.483003	-0.431877	-0.407803	-0.797246	0.125793	-0.180678	2.17481
8	Tubb3	-0.342236	-0.513619	0.0419845	-0.343471	-0.697173	-0.356033	2.21055
8	Vegfc	-0.816261	-0.19668	0.284268	-0.654979	-0.548605	-0.177867	2.11012
8	Wfdc10	-0.377964	-0.377964	-0.377964	-0.377964	-0.377964	-0.377964	2.26779
8	Zfhx2os	-0.59738	-0.250826	-0.29636	-0.0565805	-0.556584	-0.469207	2.22694
8	Zfp493	-0.587511	-0.384625	-0.364688	-0.0280002	-0.453117	-0.416802	2.23474
8	Zfp607	-1.02943	-0.988713	1.39529	-0.497279	-0.350909	0.204738	1.26631
9	1700097N02Rik	-0.636325	-0.636325	-0.636325	-0.193867	0.625679	-0.539152	2.01632
9	2610037D02Rik	-0.522983	-0.642763	-1.03772	0.585268	1.33046	-0.87653	1.16426
9	Adgre5	-0.274264	-0.41288	-0.453748	-0.384462	-0.410687	-0.327707	2.26375
9	Amhr2	-0.15308	0.210647	-0.452129	-0.651896	-0.510056	-0.60581	2.16232
9	Ankrd35	-0.536416	-0.407983	-0.380961	-0.430474	-0.533654	0.0701047	2.21938
9	Ankrd45	-0.39873	-0.399767	-0.386249	-0.387437	-0.362434	-0.332533	2.26715
9	Btbd19	-0.348238	-0.626345	-0.354582	-0.361964	-0.883879	0.534811	2.0402
9	Calcoco2	-0.41827	-0.403034	-0.405752	-0.418141	-0.395016	-0.222043	2.26225
9	Ccdc113	-0.515652	1.39608	-0.805505	-0.937788	-0.0288135	-0.518112	1.40979
9	Cdyl2	-0.370963	-0.39085	-0.377738	-0.395869	-0.388189	-0.343836	2.26745
9	Chrna9	-0.446728	-0.300029	-0.446728	-0.397313	-0.221734	-0.446728	2.25926
9	Clps	-0.587101	-0.587101	-0.170616	-0.587101	-0.587101	2.10195	0.417068
9	Cyp7b1	-0.89154	0.146834	-0.105251	0.21843	2.03393	-0.653451	-0.748954
9	Fam169a	-1.28705	-0.596266	-0.264971	0.746297	-0.842683	1.37868	0.86599
9	Fam208a	-0.566346	-0.487177	-0.489481	-0.154654	-0.437607	-0.0958158	2.23108
9	Fam26e	-0.999231	-0.0411227	0.320044	-0.98111	-0.777004	1.59964	0.878784
9	Gcnt2	-0.541343	-0.243602	-0.265182	-0.422598	-0.466643	-0.314911	2.25428
9	Gdf3	-0.376805	-0.373359	-0.38939	-0.366997	-0.374308	-0.386859	2.26772
9	Gjb3	-0.853944	-0.327845	-0.325652	-0.83758	-0.488516	1.64325	1.19028
9	Gm10451	-0.3836	-0.358993	-0.3836	-0.3836	-0.3743	-0.3836	2.26769
9	Hmces	-0.448608	-0.279892	-0.175505	-0.540165	-0.276813	-0.525206	2.24619
9	Inhbb	-0.538169	0.282134	-0.541684	-0.539278	-0.43954	-0.391437	2.16797
9	Klf2	-0.284182	-0.19848	-0.415613	-0.558735	-0.43748	-0.358319	2.25281
9	Krt17	0.352722	-1.03144	-1.19187	0.220525	-0.377094	0.256727	1.77043
9	Krt42	-0.461145	-0.47444	-0.45456	-0.455379	-0.472788	0.101461	2.21685
9	L1td1	-0.547399	-0.585757	-0.620019	1.12854	-0.593849	-0.531855	1.75034
9	Liph	-0.506018	-0.397576	-0.486744	-0.391772	-0.369555	-0.0955062	2.24717
9	Lrrc2	-0.368237	-0.396552	-0.403233	-0.328149	-0.389366	-0.38155	2.26709
9	Mest	-0.320248	-0.665591	0.786796	-0.351646	-0.681046	-0.704988	1.93672
9	Mllt6	-0.420173	-0.987851	-0.0849904	0.0142515	-0.338449	-0.331253	2.14847
9	Npl	-0.466	-0.163136	-0.388338	-0.544597	-0.236842	-0.448634	2.24755
9	Pax6	-0.220975	-0.750254	2.18485	-0.47068	-0.197724	-0.59313	0.0479183
9	Pecam1	-0.384004	-0.374441	-0.372445	-0.37943	-0.388197	-0.369221	2.26774
9	Pld6	-0.821279	-0.842394	-0.623933	0.902116	0.526947	-0.746855	1.6054
9	Pnldc1	-0.385139	-0.3758	-0.427595	-0.207642	-0.424022	-0.440483	2.26068
9	Prss41	-0.762286	-0.872036	-0.925334	0.980313	1.26767	-0.614118	0.925793
9	Rec8	-0.833434	-0.106272	-0.814391	-0.437367	2.01228	0.522173	-0.342988
9	Rln3	-0.429781	-0.429781	-0.429781	-0.300225	-0.241752	-0.429781	2.2611
9	Slc12a8	-0.886547	-0.645059	-0.894713	0.822994	0.278782	-0.425197	1.74974
9	Slc47a1	-0.380287	-0.347505	-0.418876	-0.297732	-0.409496	-0.411776	2.26567
9	Spn	-0.342369	-0.293919	-0.523316	0.00566763	-0.523885	-0.546821	2.22464
9	Tbx3	-0.395792	-0.38735	-0.384841	-0.396569	-0.39239	-0.309774	2.26672
9	Tex19.1	-0.39211	-0.377067	-0.384578	-0.378798	-0.361754	-0.37338	2.26769
9	Tex40	-0.376616	-0.299746	-0.41729	-0.402804	-0.352055	-0.41729	2.2658
9	Tnfrsf25	-0.834313	-0.674144	-0.986473	1.21217	-0.441261	0.259461	1.46456
9	Upp1	-0.519033	0.162282	-0.819642	-0.658886	0.333632	-0.545236	2.04688
10	1700030C10Rik	-0.384241	-0.382416	-0.380673	-0.377389	-0.378543	-0.364478	2.26774
10	1700097N02Rik	-0.636325	-0.636325	-0.636325	-0.193867	0.625679	-0.539152	2.01632
10	4930447C04Rik	-0.90427	-0.907107	-0.91176	0.644574	0.449115	-0.0750549	1.7045
10	Acot1	-0.84667	-0.829662	-0.765867	0.415127	1.95658	0.0865113	-0.0160144
10	Adap1	0.679866	-0.848708	-0.594985	-0.475558	-0.236616	-0.50539	1.98139
10	Aga	-0.967357	1.65828	-0.972787	-0.822202	0.0663781	0.791966	0.245722
10	AI467606	-0.450254	-0.283649	-0.393807	-0.341408	-0.40922	-0.386281	2.26462
10	Apobec3	-0.653177	-0.631777	-0.667804	0.262735	-0.210019	-0.235314	2.13536
10	Cd79b	-1.29821	-0.805224	-0.716023	0.00066171	0.893702	0.461606	1.46349
10	Cldn5	-0.586115	-0.318185	-0.586115	-0.47528	2.10849	-0.586115	0.443318
10	Cmklr1	-0.426823	-0.298488	-0.394303	-0.400571	-0.369154	-0.37664	2.26598
10	Dmc1	-1.07561	0.116274	-1.23471	1.3805	1.15755	-0.180969	-0.163034
10	Dnajb3	-0.392754	-0.392754	-0.392754	-0.392754	-0.392754	-0.302742	2.26651
10	Dnmt3l	-0.380138	-0.380756	-0.382145	-0.377523	-0.367115	-0.380081	2.26776
10	E130012A19Rik	-0.491832	-0.294627	-0.249314	-0.447343	-0.454771	-0.320341	2.25823
10	Edn2	-0.445868	-0.414486	-0.445868	-0.445868	-0.389189	2.25127	-0.109995
10	EU599041	-0.417514	-0.355343	-0.426865	-0.290287	-0.354959	-0.420086	2.26505
10	Fam25c	-0.40253	-0.413122	-0.403949	-0.306579	-0.326307	-0.413122	2.26561
10	Fam26f	-0.414791	-0.414791	-0.316947	-0.363432	-0.414791	-0.341268	2.26602
10	Fbxo17	-0.895827	-0.509793	-0.944157	0.221145	-0.203767	0.380163	1.95224
10	Frrs1	-0.879985	-0.582546	-0.63047	-0.14279	-0.446606	0.761847	1.92055
10	Gm13152	-0.588164	-0.585316	-0.607215	0.0067273	-0.0343477	-0.381636	2.18995
10	Gm13154	-0.406344	-0.397271	-0.411591	-0.329323	-0.317125	-0.404418	2.26607
10	Gm13242	-0.388644	-0.386531	-0.389507	-0.353958	-0.362297	-0.38662	2.26756
10	Gm13247	-0.384798	-0.386312	-0.389378	-0.359516	-0.360348	-0.38725	2.2676
10	Gm14322	-0.773982	-0.7269	-0.821493	0.679719	-0.183685	-0.095341	1.92168
10	Gm14393	-0.501805	-0.452783	-0.476968	-0.260223	-0.315885	-0.247733	2.2554
10	Gm1564	-0.424857	-0.36048	-0.312116	-0.388213	-0.369425	-0.411161	2.26625
10	Gm53	-0.505973	-0.173882	-0.505973	-0.505973	-0.360902	-0.191166	2.24387
10	Gm7325	-0.392341	-0.38246	-0.390626	-0.397423	-0.352403	-0.35214	2.26739
10	Gpa33	-0.571307	-0.469563	-0.547341	-0.366946	-0.205797	-0.0687993	2.22975
10	Gpx3	-1.24362	1.24626	-1.16171	-0.584896	0.6367	0.245289	0.861975
10	Hist1h1b	-0.438976	0.356693	-0.923168	-0.611448	1.59902	0.982834	-0.964954
10	Itgb7	-0.35476	-0.367313	-0.476738	-0.272312	-0.339463	-0.451809	2.26239
10	Ldoc1l	-0.933749	-0.879758	-0.94261	0.405115	0.092708	0.519654	1.73864
10	Lrrc2	-0.368237	-0.396552	-0.403233	-0.328149	-0.389366	-0.38155	2.26709
10	Lrrc34	-0.468142	-0.354843	-0.48667	-0.44149	-0.260418	-0.245649	2.25721
10	Ly6g6e	-0.394384	-0.374416	-0.407798	-0.375096	-0.330279	-0.385151	2.26712
10	Ly6k	-0.359047	-0.38547	-0.38547	-0.38547	-0.366728	-0.38547	2.26765
10	Mybl2	-0.383751	-0.346186	-0.417682	-0.217632	-0.350771	-0.541214	2.25724
10	Myo1g	-0.418463	-0.407051	-0.377876	-0.277295	-0.400839	-0.38377	2.2653
10	Nmral1	-0.935584	-0.85877	-0.715132	0.827513	0.384851	-0.400637	1.69776
10	Notch4	-0.490521	-0.428521	-0.527327	-0.163553	-0.470787	-0.160607	2.24132
10	Nt5c3b	-1.19143	-0.327105	-0.363802	0.206426	-0.422971	0.0704258	2.02846
10	Ntpcr	-1.18769	-0.258442	-1.32475	0.438306	1.00981	0.0778682	1.24489
10	Pde8a	-0.522322	-0.455554	-0.457475	-0.549377	-0.460724	0.272419	2.17303
10	Pisd-ps1	-0.551308	-0.057422	-0.775846	-0.724383	-0.434624	0.51605	2.02753
10	Piwil2	-0.381724	-0.394128	-0.392496	-0.341317	-0.351618	-0.405879	2.26716
10	Platr20	-0.377964	-0.377964	-0.377964	-0.377964	-0.377964	-0.377964	2.26779
10	Prdm5	-0.359121	0.483063	-0.918601	-0.149151	-0.281648	-0.791089	2.01655
10	Prr23a3	-0.402412	-0.408003	-0.408003	-0.345613	-0.361742	-0.341054	2.26683
10	Prss41	-0.762286	-0.872036	-0.925334	0.980313	1.26767	-0.614118	0.925793
10	Rbm12b1	-0.672034	-0.575622	0.552558	-0.326036	-0.766198	-0.25112	2.03845
10	Rbm44	-0.379578	-0.372738	-0.379578	-0.376729	-0.379578	-0.379578	2.26778
10	Rbmxl2	-0.377247	-0.378583	-0.378583	-0.378124	-0.378583	-0.376667	2.26779
10	Rex2	-0.384639	-0.382148	-0.386696	-0.361269	-0.368768	-0.384165	2.26768
10	Rlbp1	-0.390895	-0.431681	-0.318076	-0.179709	-0.546762	-0.386545	2.25367
10	Rnf17	-0.508514	-0.511528	-0.516151	-0.358554	-0.218369	-0.127601	2.24072
10	Robo4	-0.367203	-0.394853	-0.391204	-0.327411	-0.392909	-0.393528	2.26711
10	Rps15a-ps4	0.167785	1.08446	-1.19821	0.660718	1.10923	-0.790165	-1.03382
10	Slc15a1	-0.465757	-0.468665	-0.468665	-0.42475	-0.328155	-0.0906625	2.24665
10	Slc29a1	-0.735127	0.563032	-0.498473	-0.773393	1.34485	-1.06455	1.16365
10	Sohlh2	-0.378412	-0.377678	-0.378412	-0.378034	-0.377784	-0.377467	2.26779
10	Spats1	-0.456424	-0.456424	-0.456424	-0.320014	-0.456424	-0.10236	2.24807
10	Spry4	-0.210441	-0.519373	-0.531307	0.067925	-0.488625	-0.527674	2.2095
10	Syce3	-0.556901	-0.556901	-0.556901	-0.556901	0.419019	-0.309869	2.11845
10	Tmem51	-0.824591	-0.383537	-0.0788997	-0.590761	-0.719217	0.617241	1.97976
10	Tuba3a	-0.377975	-0.377959	-0.379007	-0.37388	-0.379481	-0.379481	2.26778
10	Upk1a	-0.580104	-0.438926	1.87866	-0.83499	-0.385055	-0.537789	0.898206
10	Urah	-0.900526	-0.885256	-1.07763	0.0131475	0.352669	1.23237	1.26523
10	Zfp42	-0.391209	-0.388193	-0.39333	-0.379357	-0.355055	-0.360387	2.26753
10	Zfp600	-0.383922	-0.380475	-0.384019	-0.365252	-0.371408	-0.382654	2.26773
10	Zfp709	-0.440141	-0.421658	-0.446798	-0.371325	-0.402179	-0.175841	2.25794
10	Zfp882	-0.929243	-0.427865	-0.232473	0.362697	-0.676472	-0.1661	2.06945
11	Adamts14	-0.213492	-0.387532	-0.433174	-0.355697	-0.43948	-0.43135	2.26072
11	Capn11	-0.796245	0.967607	-0.117028	-0.821403	-0.32761	-0.684497	1.77918
11	Cd79b	-1.29821	-0.805224	-0.716023	0.00066171	0.893702	0.461606	1.46349
11	Cela1	-0.856346	-0.427055	1.42229	-0.883323	0.589496	-0.90274	1.05768
11	Emilin1	-0.919663	1.80278	-0.312544	-0.91226	-0.46538	0.868308	-0.061245
11	Esrrb	-0.399631	-0.407896	-0.413959	-0.38731	-0.244764	-0.410156	2.26372
11	Gli1	-0.880191	1.54229	-0.0589162	-0.805685	0.0529787	-0.969276	1.1188
11	Grrp1	-0.566297	-0.196122	2.24186	-0.509347	-0.192825	-0.478629	-0.298643
11	Hoxb3	-0.579309	0.81263	1.94748	-0.61395	-0.592186	-0.421151	-0.553512
11	Hoxb7	-0.557595	1.08614	-1.10866	-0.806838	-0.679463	1.1608	0.905621
11	Hoxb9	-0.847591	1.871	-0.826766	-0.836439	-0.0124681	0.630181	0.0220812
11	Lama1	-0.451848	-0.439576	-0.146398	-0.47868	-0.440406	-0.294993	2.2519
11	Npepl1	-0.556173	-0.406888	-0.534381	-0.430867	-0.448262	0.181081	2.19549
11	Polr1b	-0.506236	-0.632469	-0.0732751	0.704057	-0.712065	-0.730047	1.95003
11	Slc7a2	-1.0654	0.475026	-0.634466	-0.779687	-0.403497	0.671706	1.73632
11	Tex14	-0.367814	-0.390905	-0.390063	-0.410934	-0.390104	-0.316952	2.26677
11	Tmem40	-0.486315	-0.544598	-0.598271	-0.510756	-0.116612	0.0585787	2.19797
11	Upk1a	-0.580104	-0.438926	1.87866	-0.83499	-0.385055	-0.537789	0.898206
11	Zfyve28	-0.447415	-0.463526	-0.0865836	-0.418443	-0.432079	-0.400372	2.24842
12	Alpl	-0.485433	-0.16744	-0.564719	-0.302695	-0.0603353	-0.636742	2.21736
12	D16Ertd472e	-0.423666	-0.394543	-0.296626	-0.00847448	-0.436367	-0.664127	2.2238
12	Emilin1	-0.919663	1.80278	-0.312544	-0.91226	-0.46538	0.868308	-0.061245
12	Gpx3	-1.24362	1.24626	-1.16171	-0.584896	0.6367	0.245289	0.861975
12	Grik3	-0.506157	-0.482298	-0.702761	1.0351	-0.544974	-0.609327	1.81042
12	Grrp1	-0.566297	-0.196122	2.24186	-0.509347	-0.192825	-0.478629	-0.298643
12	Hoxb3	-0.579309	0.81263	1.94748	-0.61395	-0.592186	-0.421151	-0.553512
12	Lincenc1	-0.363378	-0.388765	-0.414981	-0.377903	-0.370474	-0.351824	2.26733
12	Meis2	-0.86141	0.681437	1.42477	-0.860343	-0.680859	1.01882	-0.722418
12	Mettl17	-0.369267	-1.18499	0.227845	0.774215	-0.842814	-0.333216	1.72822
12	Pip5k1b	-0.812152	-0.00483417	1.99908	-0.874963	-0.544887	-0.237038	0.474799
12	Rnf165	-0.661271	-0.265073	-0.157497	-0.616153	-0.704562	0.280145	2.12441
12	Socs3	-0.751399	-0.177043	0.58632	-0.949873	-0.712964	0.0970026	1.90796
12	Sox1	-0.729173	0.590662	1.85461	-0.733811	-0.687263	-0.706765	0.411744
12	Tnfrsf19	-0.649769	0.584328	2.02873	-0.644556	-0.462261	-0.178529	-0.677943
12	Zbtb45	-0.879661	-0.204191	-0.155214	0.111155	-0.761537	-0.234918	2.12437
13	2410018L13Rik	-0.896448	0.441051	-0.4567	-1.06855	-0.0788901	0.156718	1.90281
13	Ankrd34a	-1.03144	0.276997	0.0176587	0.379738	-0.50017	-1.0027	1.85992
13	Bmp4	-0.866305	-0.554256	0.488289	-0.857685	-0.752603	1.56244	0.980117
13	Cntln	-0.864117	1.97032	0.491494	-0.918656	-0.520404	-0.0456832	-0.112948
13	Evpl	-0.51704	-0.505527	-0.482002	-0.312566	-0.123347	2.24483	-0.304345
13	Fam169a	-1.28705	-0.596266	-0.264971	0.746297	-0.842683	1.37868	0.86599
13	Fam178b	-0.402451	-0.301421	-0.400056	-0.405799	-0.420222	-0.335703	2.26565
13	Gbx1	-0.529438	-0.478059	-0.214139	-0.123942	-0.364756	-0.529438	2.23977
13	Grrp1	-0.566297	-0.196122	2.24186	-0.509347	-0.192825	-0.478629	-0.298643
13	Hoxb2	-0.594703	1.70402	1.18925	-0.611811	-0.572997	-0.504781	-0.608986
13	Hoxb5	-1.00076	1.00253	0.564919	-1.00076	-1.00076	1.28394	0.150884
13	Mat2a	-0.592307	-0.633058	0.272969	-0.0669475	-0.750105	-0.348418	2.11787
13	Pip5k1b	-0.812152	-0.00483417	1.99908	-0.874963	-0.544887	-0.237038	0.474799
13	Ror2	-1.07065	1.87237	0.286603	-0.981933	-0.0168782	0.340804	-0.430317
13	Sall1	-0.54009	-0.363702	-0.258063	-0.274408	-0.461745	-0.358609	2.25662
13	Tubb3	-0.342236	-0.513619	0.0419845	-0.343471	-0.697173	-0.356033	2.21055
13	Zbtb45	-0.879661	-0.204191	-0.155214	0.111155	-0.761537	-0.234918	2.12437
13	Zfp423	-0.525079	0.202777	-0.241347	-0.462399	-0.582546	-0.570106	2.1787
14	Ak7	-0.404111	-0.347599	-0.379651	-0.400474	-0.390941	-0.344367	2.26714
14	Bhmt	-0.472523	-0.432718	-0.0310131	-0.472523	-0.472523	-0.357871	2.23917
14	Car6	-0.686122	-0.428577	-0.350356	-0.385904	-0.314314	-0.0642924	2.22957
14	Gjb4	-0.465995	-0.452127	-0.382718	-0.478616	-0.450314	-0.00631166	2.23608
14	Hsf2bp	-0.364182	-0.390282	-0.388764	-0.364224	-0.370042	-0.390132	2.26762
14	Pcolce	-0.693516	-0.169728	-0.522656	-0.674091	-0.545385	0.570835	2.03454
14	Sgk1	-0.537144	-0.353423	-0.0168437	-0.534508	-0.543969	-0.238479	2.22437
14	Sgk2	-0.493483	-0.511174	-0.236344	-0.511174	-0.511174	0.0464703	2.21688
15	Angptl4	-0.516754	-0.312306	-0.508486	-0.48689	-0.470419	0.0784704	2.21638
15	Cmklr1	-0.426823	-0.298488	-0.394303	-0.400571	-0.369154	-0.37664	2.26598
15	Crlf2	-0.595552	-0.51342	-0.622497	-0.628298	0.133376	2.13869	0.0877052
15	Ephx2	-0.824108	-0.284542	-0.70177	-0.74353	1.47284	-0.308239	1.38935
15	Erdr1	0.486268	-0.664016	-0.73297	0.962013	1.43229	-0.146839	-1.33675
15	Galnt6	-0.710094	-0.530212	-0.735616	-0.700246	-0.0550569	0.891089	1.84013
16	B3gnt3	-0.700261	-0.475411	-0.749799	-0.354951	-0.456735	0.802536	1.93462
16	Lgals3	-0.618055	-0.420735	-0.62983	-0.576817	-0.271715	2.11582	0.401334
16	Smarcad1	-0.695979	-0.34286	-0.350429	-0.102077	-0.675471	-0.0258782	2.19269
17	Alpk3	-0.633156	-0.470721	-0.25851	-0.646585	-0.523611	0.426208	2.10637
17	Alpl	-0.485433	-0.16744	-0.564719	-0.302695	-0.0603353	-0.636742	2.21736
17	Aqp3	-0.488737	-0.48667	-0.486357	-0.468113	-0.397163	0.11392	2.21312
17	Arhgap9	-0.287378	-0.523269	-0.425054	-0.227902	-0.0751406	-0.683467	2.22221
17	Ehbp1l1	-0.800222	-0.639121	-0.818085	-0.32813	-0.276709	1.40488	1.45739
17	Hmgn3	-0.599176	-0.509294	-0.486642	-0.20854	0.0166891	2.21719	-0.430225
17	Itgal	-0.388629	-0.348694	-0.373097	-0.398339	-0.373264	-0.385482	2.26751
17	Krt42	-0.461145	-0.47444	-0.45456	-0.455379	-0.472788	0.101461	2.21685
17	Mras	-0.553827	-0.4672	-0.383163	-0.615727	-0.566184	0.49163	2.09447
17	Nptx2	-0.525479	-0.511061	-0.517236	0.027506	-0.262884	-0.432968	2.22212
18	Arpin	-0.702244	-0.554529	-0.70281	-0.352997	-0.406748	1.95882	0.760504
18	Calhm2	-0.694592	-0.390053	-0.554494	-0.476914	-0.518856	0.579246	2.05566
18	Ccdc166	-0.698314	-0.356544	-0.60127	0.0968428	-0.224386	-0.406863	2.19053
18	Cdx1	-0.601542	-0.601542	-0.514147	-0.601542	0.0141072	2.15087	0.153795
18	Cpsf4l	-0.450469	1.28125	-0.568314	-0.724773	-0.528988	-0.630417	1.62171
18	Ephx2	-0.824108	-0.284542	-0.70177	-0.74353	1.47284	-0.308239	1.38935
18	Evpl	-0.51704	-0.505527	-0.482002	-0.312566	-0.123347	2.24483	-0.304345
18	Fam109b	-1.26719	-0.566351	-0.93461	0.62391	-0.163901	0.909005	1.39913
18	Fbxo17	-0.895827	-0.509793	-0.944157	0.221145	-0.203767	0.380163	1.95224
18	Fcgrt	-0.562039	0.250441	-0.360805	-0.745114	-0.431256	-0.308709	2.15748
18	Gpatch4	-1.24731	-0.460751	1.23385	0.7518	-0.80605	-0.558872	1.08733
18	Gstm5	-1.08641	-0.636427	-1.06182	0.22318	1.57566	0.859499	0.12631
18	Hal	-0.384327	-0.371475	-0.384327	-0.377497	-0.376566	-0.373566	2.26776
18	Hpgd	-0.937088	-0.941883	-0.972527	-0.163936	1.32748	1.03793	0.650022
18	Lgals3	-0.618055	-0.420735	-0.62983	-0.576817	-0.271715	2.11582	0.401334
18	Nupr1	-1.0217	-0.517831	-0.80535	-0.802255	1.29322	0.976271	0.87765
18	Pstpip1	-0.521213	-0.252275	-0.397044	-0.525493	-0.383514	2.2484	-0.16886
18	Sgk1	-0.537144	-0.353423	-0.0168437	-0.534508	-0.543969	-0.238479	2.22437
18	Slc30a2	-0.715314	-0.238759	-0.112301	-0.745409	0.185183	2.13728	-0.510684
19	AU018091	-0.519273	-0.482787	-0.471231	-0.468174	-0.444988	0.190621	2.19583
19	Bmp4	-0.866305	-0.554256	0.488289	-0.857685	-0.752603	1.56244	0.980117
19	Bvht	-0.7156	-0.580231	-0.0619937	-0.666738	-0.176787	0.0403342	2.16102
19	Car13	-1.26365	-0.75789	-0.621872	0.110586	1.5624	0.994085	-0.0236578
19	Ctsc	-0.842148	-0.733337	-0.766938	0.62553	0.592951	1.74314	-0.619195
19	Cyb5b	-1.42034	-0.352504	-0.585678	0.138755	0.00378038	0.386617	1.82937
19	Dapp1	-1.1005	-0.240885	-0.209534	-0.706877	-0.520707	1.22174	1.55676
19	Dlc1	-0.672153	-0.441183	-0.452054	-0.410122	-0.495689	0.318569	2.15263
19	Edn2	-0.445868	-0.414486	-0.445868	-0.445868	-0.389189	2.25127	-0.109995
19	Gipc2	-0.704276	-0.534189	-0.763279	-0.592105	0.391472	2.02503	0.177345
19	Gm3604	-0.515272	-0.161652	-0.480934	-0.340228	-0.375231	-0.379749	2.25307
19	Hmgn3	-0.599176	-0.509294	-0.486642	-0.20854	0.0166891	2.21719	-0.430225
19	Kank4	-0.422558	-0.452369	-0.351157	-0.327954	-0.479387	-0.226011	2.25944
19	Lama3	-0.612412	-0.718978	-0.758171	-0.208516	-0.549442	1.68227	1.16525
19	Lgals7	-1.18443	-0.912758	-0.0235329	-0.53106	0.0155342	1.26207	1.37418
19	Lipo1	-0.607129	-0.571016	-0.607129	-0.453595	-0.478819	0.722918	1.99477
19	Lpar5	-0.74561	-0.176697	-0.603039	-0.628952	-0.596611	0.868547	1.88236
19	Magef1	-0.982944	-0.804734	-0.995489	0.674639	1.45929	0.872255	-0.223016
19	Matn3	1.2392	-0.793245	-1.11491	1.30983	0.0849225	-0.91329	0.187496
19	Mlh3	-0.671215	-0.526096	-0.648985	-0.00972004	-0.518809	0.248702	2.12612
19	Nnat	0.312279	-0.716376	0.210844	-0.698558	-0.583246	-0.571818	2.04687
19	Nqo1	-0.847789	-0.462809	-0.4689	-0.117244	-0.716567	1.97944	0.633867
19	P2rx7	-0.360809	-0.397923	-0.506362	-0.279929	-0.279903	-0.435348	2.26027
19	Pcolce	-0.693516	-0.169728	-0.522656	-0.674091	-0.545385	0.570835	2.03454
19	Phf11d	-0.382831	-0.379505	-0.376748	-0.381965	-0.375895	-0.370824	2.26777
19	Prx	-0.338991	-0.707233	0.193797	-0.157444	-0.715635	-0.425995	2.1515
19	Rab29	-0.980363	-0.407312	-0.860085	-0.590737	0.266079	0.836318	1.7361
19	Rmdn2	-0.53979	-0.496212	-0.537288	-0.40911	-0.531911	0.37326	2.14105
19	Rpp25	-0.422628	-0.394596	-0.407823	-0.272765	-0.379213	-0.388053	2.26508
19	Slc9b1	-0.44844	-0.444846	-0.4462	-0.254578	-0.407517	-0.257755	2.25934
19	Smim3	-0.958332	-0.480443	-0.721062	0.109403	-0.455757	1.94975	0.556438
19	Tmem173	-1.18275	1.18051	0.846363	-0.863302	-1.02654	0.792444	0.253276
19	Zfp764	-0.809793	-0.750842	-0.609524	0.133837	-0.509502	0.605516	1.94031
20	Acyp2	-0.655795	0.168198	-0.708049	-0.537481	-0.39245	-0.0184986	2.14408
20	Bcl3	-0.758307	-0.437491	-0.495384	-0.749609	-0.444102	1.25843	1.62646
20	Ddit4l	-1.18259	0.946733	0.818414	-1.0707	-0.70676	0.0162657	1.17864
20	Fbxo27	-0.583899	-0.642509	-0.714128	0.580885	-0.433047	-0.244797	2.03749
20	Galnt6	-0.710094	-0.530212	-0.735616	-0.700246	-0.0550569	0.891089	1.84013
20	Gpa33	-0.571307	-0.469563	-0.547341	-0.366946	-0.205797	-0.0687993	2.22975
20	Klhl22	-1.09878	0.213838	-1.10919	0.221824	-0.338804	0.305802	1.80531
20	Loxl1	-0.971657	1.4756	-0.74126	-0.59332	-0.353921	1.35061	-0.166056
20	Nr5a2	-0.380833	-0.382912	-0.389549	-0.382143	-0.36373	-0.368531	2.2677
20	Pcolce	-0.693516	-0.169728	-0.522656	-0.674091	-0.545385	0.570835	2.03454
20	Rlbp1	-0.390895	-0.431681	-0.318076	-0.179709	-0.546762	-0.386545	2.25367
20	Rn45s	1.97743	-0.99748	-0.234668	-0.321758	-0.181287	0.539943	-0.78218
20	Slc51a	-0.468849	-0.444942	-0.16979	-0.455752	-0.44006	-0.273834	2.25323
20	Tenm4	-0.557984	-0.108927	-0.470029	-0.203948	-0.461176	-0.436478	2.23854
20	Tle6	-0.0792697	-0.558001	-0.636661	-0.654956	-0.636819	0.52421	2.0415
20	Tmem40	-0.486315	-0.544598	-0.598271	-0.510756	-0.116612	0.0585787	2.19797
20	Ttpa	-0.625943	-0.00263769	-0.669751	-0.0975479	-0.181678	-0.602759	2.18032

## Sheet: primed_genes
Summit peak associated primed genes in each cluster with Z-score value
clusters	Gene	day0_no_dox	day1_no_dox	day3_no_dox	day0_dox	day1_dox	day3_dox	zfp998_rESC
1	1110007C09Rik	-0.387602	0.173299	0.253004	-0.92391	-1.07712	0.0281357	1.9342
1	1110032A03Rik	0.548411	-0.290536	-1.29349	0.0937035	0.417754	-1.08348	1.60764
1	1190002F15Rik	-1.3962	0.337088	0.614401	0.110115	-1.41625	0.808667	0.942173
1	1500015A07Rik	-1.70819	0.472762	-0.352859	0.126349	-0.627761	0.77968	1.31001
1	1600023N17Rik	-1.02724	0.0568386	-0.130167	-0.273837	-1.13084	0.78748	1.71776
1	1700029J07Rik	-1.03944	-0.172365	1.26736	-0.592377	-0.84119	-0.109643	1.48765
1	1700123M08Rik	-0.426729	-1.02115	0.735926	-1.19437	-0.374797	0.960497	1.32062
1	1810010H24Rik	-0.818091	-0.794091	0.942943	0.514234	-0.392719	-0.99939	1.54711
1	1810041L15Rik	0.54756	-0.157998	-0.259486	0.591361	0.292079	-2.03307	1.01955
1	2810029C07Rik	-0.475015	-0.0358296	-1.97642	0.562114	0.259726	0.612982	1.05245
1	2810408A11Rik	-0.460717	-1.31061	0.30028	-0.689412	-0.387365	1.04065	1.50717
1	4930480K23Rik	0.982029	-0.853863	-0.937753	-0.37179	0.417074	-0.805893	1.5702
1	4930556M19Rik	0.317911	0.22286	-0.0889482	-0.58146	0.305286	-1.73018	1.55453
1	4930563E22Rik	-0.558736	0.767621	-1.70106	-0.272875	-0.0630256	0.436757	1.39132
1	4933421O10Rik	0.613662	0.0711531	-2.0622	-0.011222	0.389595	-0.0983165	1.09733
1	5830454E08Rik	-1.52011	-0.0740951	0.272015	0.01881	-0.989394	1.17913	1.11364
1	5930412G12Rik	0.576934	-0.661597	0.484101	0.861589	-0.408293	-1.79064	0.937902
1	9230110C19Rik	-0.83476	-0.722729	0.463085	-0.588503	-0.832807	0.832367	1.68335
1	Aadat	-0.430118	-0.0031991	0.440626	-2.05378	0.619416	0.6924	0.734657
1	Abca5	-0.844496	-0.82083	0.170885	1.51587	-0.442135	-0.790151	1.21085
1	Ablim1	0.943979	0.437588	0.177827	0.786445	0.278787	-1.92274	-0.701881
1	Adamts1	-0.530759	-0.894585	0.40788	1.02784	-0.598897	-0.963383	1.5519
1	Adamts15	-0.145203	-1.67192	0.396344	0.317698	-0.920392	0.886773	1.1367
1	Adck3	-1.74828	-0.0039746	0.835165	0.433414	-0.898546	1.0755	0.30672
1	Adgra3	-1.93201	-0.577205	-0.161779	0.50495	0.50287	0.739261	0.923917
1	Adssl1	0.437489	-1.16446	-0.112301	1.03089	-1.3661	-0.0536126	1.22809
1	Afap1	-1.14125	-0.309639	-0.0581971	1.61015	0.867263	-1.11056	0.142229
1	Agtr1a	0.128201	-1.47211	0.92389	-1.12741	-0.255768	0.919508	0.883693
1	Aldoc	0.110464	-0.689253	0.911068	0.281893	-1.33141	-0.775701	1.49294
1	Aloxe3	-1.54944	0.0513562	0.517221	0.102303	-0.942404	0.288966	1.53199
1	Amn1	-1.15515	-0.519665	0.280446	0.367765	-0.41725	-0.495695	1.93955
1	Angptl2	0.742633	-1.95768	0.0468413	0.627363	0.252927	-0.60263	0.890546
1	Ano10	-0.19278	-0.648941	0.394288	0.415692	-0.682126	-1.14196	1.85582
1	Aph1b	0.280168	-0.757747	-1.62169	0.737803	-0.224799	0.135706	1.45056
1	Aph1c	-0.942087	-0.479689	0.299541	0.481754	-1.44406	0.653294	1.43125
1	Arhgap33	-1.02749	-1.46096	0.550923	-0.0708797	-0.158514	0.830067	1.33686
1	Arhgef16	-0.865444	0.102118	0.566548	0.102481	0.165529	-1.59753	1.5263
1	Arhgef28	-0.74977	-0.116611	1.01888	-0.278781	0.413924	-1.57485	1.28721
1	Arl4c	0.400207	-0.992214	-0.64538	0.629062	-0.145551	-0.990133	1.74401
1	Arrb1	0.357568	-0.53849	0.858708	-1.27555	-1.09346	0.301555	1.38967
1	Arrdc1	-1.01949	0.42546	0.579323	-0.0235917	-0.478163	-1.17031	1.68677
1	Arrdc4	-1.06467	0.161929	-0.438622	1.06171	-1.39621	0.548979	1.12688
1	Aspg	-2.07042	0.202395	0.458299	0.0108402	-0.210383	0.556507	1.05276
1	Atf3	-0.226498	-0.0495379	0.316762	1.05354	-1.02395	-1.39255	1.32223
1	Atp5s	-0.823299	-0.990288	0.555734	-0.0551743	-0.989952	0.705529	1.59745
1	Atrnl1	0.0260451	-0.759944	0.0242631	0.245763	-0.774202	-0.794294	2.03237
1	Axl	-0.243064	-1.40838	-0.608595	0.441873	0.718412	-0.515704	1.61545
1	B2m	0.608699	-1.4267	-0.0181778	1.01404	-0.550228	-0.861032	1.2334
1	B330016D10Rik	0.30482	0.193338	-1.4448	0.213123	-1.13795	0.348061	1.52341
1	Baiap2l1	0.996918	-0.70022	-0.131747	1.08976	0.509104	-0.0169809	-1.74684
1	BC029214	-0.347097	-0.282854	-1.542	1.2043	-0.349917	-0.041563	1.35913
1	BC029722	-0.052176	-0.583885	-1.28272	-0.444679	-0.0425544	0.525893	1.88012
1	Bcl2	-2.17118	0.400355	0.300038	-0.182967	0.305678	0.666164	0.681908
1	Bend6	0.695033	-1.16361	0.374648	-0.0633806	-1.56076	0.628053	1.09002
1	Bhlhe41	0.497407	-0.485302	0.457719	0.486678	-1.75862	-0.508963	1.31108
1	Bmf	0.954749	-0.303525	-1.98137	0.827922	0.10583	-0.186059	0.582447
1	Bmp7	0.509521	-2.06012	0.158858	0.87292	-0.438995	0.309112	0.648702
1	Brinp2	-0.935579	0.382453	0.799804	-1.79095	0.0495093	0.671195	0.823571
1	Btg2	-2.13058	0.218982	0.583968	0.636714	-0.277811	0.239554	0.729172
1	C1qtnf6	-1.09709	-1.14164	-0.155288	0.509661	0.151633	-0.0515174	1.78424
1	C330013E15Rik	-0.491878	-0.838193	-0.541269	0.737713	-1.19352	0.956184	1.37096
1	C920006O11Rik	-1.43337	0.474553	-0.602111	-0.438305	0.582902	1.66285	-0.246521
1	Cacna1g	-0.950105	-0.893666	0.959847	-0.654697	-0.664856	0.902943	1.30053
1	Cacna1h	-1.11395	-1.58551	0.884874	0.475033	0.0797417	0.162651	1.09717
1	Cald1	-0.543922	-0.416086	-0.174611	0.853404	0.714334	-1.66019	1.22708
1	Camk2d	-0.483401	0.207613	-0.708794	-0.0348085	0.325989	-1.21422	1.90762
1	Car14	0.0716622	0.162235	0.492771	-2.16294	-0.0101907	0.698832	0.747628
1	Car5b	0.0754254	-1.56006	0.953402	0.696396	-0.987123	-0.242601	1.06457
1	Car7	-0.936157	0.195773	0.476208	-1.82191	0.783784	0.847158	0.455145
1	Car9	-1.08712	-0.869987	0.870935	0.284465	-0.329458	-0.546512	1.67768
1	Catsperd	-1.31274	-0.599552	0.967799	0.0598255	-0.995244	0.60868	1.27123
1	Catsperg1	-1.34396	-0.193769	1.16085	-0.162116	-0.273111	-0.684365	1.49647
1	Cav1	0.609104	-1.68029	0.515148	0.570435	0.276081	-1.16906	0.878587
1	Ccdc109b	-0.0452638	-0.931442	0.119732	1.0748	-0.0307312	-1.49754	1.31044
1	Ccdc150	-1.15849	-0.981842	0.46432	0.0642155	-0.636839	0.604509	1.64413
1	Cd109	-0.271416	-0.295895	0.658807	0.381415	0.141048	-1.89615	1.28219
1	Cd44	0.0801652	-0.910007	0.0992842	0.670577	0.476287	-1.69012	1.27381
1	Cd47	0.134175	-0.259983	-0.555547	0.842006	-0.133227	-1.57555	1.54813
1	Cd59a	-1.70165	0.400355	0.508251	-1.09019	0.191649	0.723707	0.967879
1	Cd82	0.216827	-0.392198	-0.257928	1.15999	-0.582423	-1.49295	1.34868
1	Cda	0.52025	-0.73489	0.204355	0.51892	0.191709	-1.86613	1.16578
1	Cdc42ep1	0.409362	0.0798875	-2.07433	0.653404	0.605621	-0.418493	0.744547
1	Cdkn2b	0.341728	0.0693358	-0.51816	0.638026	0.609001	-2.01604	0.876105
1	Cdkn3	0.475031	-1.91377	0.748029	-0.629564	0.315065	-0.0224949	1.0277
1	Cgrrf1	0.269926	-0.288961	-1.48352	0.461631	-0.352732	-0.383478	1.77714
1	Chst1	-1.1382	-0.329673	1.00156	-1.17708	-0.383572	0.959801	1.06716
1	Chst14	1.02467	-0.231056	-1.60007	-0.228585	0.626647	-0.746626	1.15501
1	Cib2	-2.0273	-0.422845	0.509897	0.424631	-0.0653816	0.698644	0.882359
1	Cmtm8	0.474367	-0.229945	-0.919407	-0.390577	0.138346	-0.998452	1.92567
1	Col1a1	0.599977	-2.01625	-0.602356	0.711969	0.315889	0.25619	0.734581
1	Col4a5	0.644189	-0.840464	-1.64603	0.829339	0.353316	-0.42484	1.08449
1	Col5a1	0.0654082	-1.52748	0.0101141	0.933983	0.458456	-1.10561	1.16513
1	Col6a1	0.405777	-2.1229	0.374757	0.685127	0.190429	-0.302118	0.76893
1	Col6a2	0.287885	-2.23884	0.337052	0.55343	0.191593	0.246519	0.622364
1	Colec12	0.66896	-1.02129	-1.72451	0.61638	0.562006	-0.0177363	0.916197
1	Copz2	0.497528	-1.97146	-0.222845	0.716568	-0.420184	0.430397	0.969995
1	Cpm	-0.597133	1.19553	1.51085	-0.744903	0.2542	-0.842203	-0.776332
1	Cpz	-1.81307	-0.589364	-0.284042	0.631265	0.179681	0.719652	1.15588
1	Crb2	0.460245	-0.182072	-2.13571	0.188029	0.183322	0.641952	0.84423
1	Creb5	-2.19621	0.400672	0.535294	0.354686	0.299356	-0.103374	0.709572
1	Csdc2	-1.53645	-0.309501	-1.01114	0.299474	0.469088	0.920988	1.16755
1	Csf1	0.32522	-0.727977	-0.711382	0.961501	0.55753	-1.53303	1.12814
1	Csrp1	-2.10953	0.186173	0.184046	0.704805	0.289325	-0.185628	0.930814
1	Ctbs	-0.362592	0.0262616	-0.30165	0.0311373	-0.674881	-0.858971	2.1407
1	Cxadr	0.028776	-0.381429	-1.47363	0.0530521	0.178991	-0.292943	1.88718
1	Cyp2d22	-1.33073	-0.862204	0.975936	0.267233	-0.881626	0.853982	0.977414
1	Cyr61	-2.09276	0.261365	0.699111	0.53	-0.431005	0.339478	0.693811
1	Dact3	-1.37258	-0.275567	-0.172692	0.0918475	-0.838428	1.32268	1.24474
1	Dclk1	-1.32235	-0.0766308	0.506635	-1.40225	0.726281	0.420002	1.14832
1	Ddr1	-0.565298	-0.473849	0.34508	-0.144037	0.501653	-1.41415	1.7506
1	Dhrs3	0.0264237	0.957446	-1.33402	-1.07433	1.0432	0.893445	-0.512165
1	Dlg4	-1.02777	-1.24538	0.822035	0.202094	-0.646876	0.468108	1.42778
1	Dpysl2	-1.36474	-0.169058	0.58502	0.173676	-0.749153	-0.241259	1.76552
1	Dpysl5	0.138001	-0.932685	0.448473	-0.898071	-0.518354	-0.186685	1.94932
1	Dtx4	0.11545	-0.140713	-1.96816	-0.267395	0.469939	0.581411	1.20947
1	Dusp8	-0.829451	-0.0129839	0.558485	1.05131	-0.815899	-1.24613	1.29467
1	Dynlt3	0.0894898	-0.53777	0.612024	0.755278	-0.812986	-1.48326	1.37723
1	Ebf4	-0.138463	-0.442766	-1.4226	1.00062	0.428478	-0.810582	1.38532
1	Echdc3	0.0829935	-0.889471	0.2422	0.287695	-0.19515	-1.33117	1.8029
1	Efemp2	0.541373	-1.37686	-0.0210485	0.746827	0.103681	-1.27022	1.27624
1	Efhc1	-0.711245	-1.70117	0.975326	0.0573854	-0.133448	0.265158	1.24799
1	Efna5	-1.33723	0.350997	-0.220037	-0.10994	0.378736	-0.84375	1.78122
1	Eif4e3	-1.9682	-0.381353	0.389819	-0.247691	0.440674	0.80412	0.962628
1	Emp3	0.426205	-1.81686	-0.346056	0.711041	-0.053427	-0.268834	1.34793
1	Endod1	0.274805	0.454954	-1.23449	0.145546	0.760682	-1.5261	1.1246
1	Enkur	-0.557422	-0.101185	0.695161	0.836521	-0.0613676	-1.84856	1.03686
1	Ero1l	0.53851	-0.684504	0.933599	0.273796	-0.444438	-1.70617	1.0892
1	Espn	0.35338	0.217909	0.219897	0.523508	-0.0238674	-2.17374	0.882908
1	Ets1	-0.351784	-1.04481	-0.953564	1.12179	0.252465	-0.531116	1.50702
1	F3	-1.04942	0.25105	0.5123	0.487973	0.677929	-1.76061	0.880782
1	Fabp5	-1.56064	0.449469	-0.0890052	-1.03637	0.49452	0.361829	1.38019
1	Fam101a	0.174039	-1.53002	-1.07152	0.864321	0.667291	-0.217995	1.11389
1	Fam114a1	0.0601879	-1.44936	0.210634	0.936445	0.173775	-1.17866	1.24699
1	Fam131a	-1.92878	-0.415457	0.543106	0.455495	0.11769	-0.032927	1.26088
1	Fam46a	0.624279	-0.190065	-0.869079	-0.192368	-0.000910435	-1.19996	1.8281
1	Fam84b	0.346046	0.343635	0.0660129	-1.57642	-0.622785	-0.238196	1.6817
1	Farp1	0.405436	-0.183638	-1.09466	0.825156	0.327886	-1.51413	1.23395
1	Fbxo3	-0.666766	0.274895	0.54211	-1.82934	-0.0539412	0.457346	1.2757
1	Fbxo32	-1.13215	0.404815	0.19344	-0.201876	-1.22377	0.252224	1.70732
1	Fgf11	-0.976901	-0.0748876	0.662636	-0.869878	-0.718716	0.160625	1.81712
1	Fgf5	-0.00961767	0.453512	0.494082	-2.23118	0.448666	0.338589	0.505953
1	Fggy	-0.361273	-0.613155	0.483161	0.472783	-0.867237	-0.952167	1.83789
1	Fignl2	0.553093	0.127224	-1.52581	1.12718	0.63977	-1.24984	0.328395
1	Fkbp7	-0.150823	-1.25961	-0.120005	0.852111	-1.1557	0.354581	1.47945
1	Fndc3c1	-0.850013	-0.0158696	0.339081	-1.75917	0.299732	0.94221	1.04402
1	Fosl2	0.339302	0.214203	0.219552	0.482205	0.283108	-2.23459	0.69622
1	Fxyd6	-0.449134	-0.27132	0.199122	0.586993	0.282318	-1.78647	1.43849
1	Gab2	0.497701	0.149935	-1.45322	0.805442	0.482838	-1.38581	0.903116
1	Gadd45b	-1.31603	0.665813	0.10283	1.0263	-0.984799	-0.658953	1.16484
1	Galnt18	0.236746	-0.97195	0.870583	0.697664	-1.75004	0.0900227	0.826971
1	Gatsl2	-0.727374	-0.650202	-1.08913	-0.252534	0.459069	0.411324	1.84885
1	Gbp3	0.212918	0.513358	-1.29218	0.558213	0.474855	-1.53266	1.06549
1	Gdpd5	0.596862	-0.331344	-1.99811	1.00507	0.592516	-0.225039	0.360051
1	Ggt7	-2.01667	-0.508971	0.534513	0.170966	0.381431	0.420562	1.01817
1	Ghr	-1.97631	-0.296227	0.641362	0.0449049	-0.090207	0.538546	1.13794
1	Glrx	-1.67401	-0.69041	-0.434897	1.03081	0.59825	1.04701	0.123258
1	Glt28d2	-0.255201	0.0297669	-0.293021	0.966797	0.114864	-1.82135	1.25814
1	Gm11423	-0.933775	0.234589	-1.56508	0.316197	0.154248	0.229484	1.56433
1	Gm12522	-1.67992	0.00772058	0.0425229	-0.152794	-0.580729	1.07417	1.28903
1	Gm15972	0.493128	-1.29399	0.554525	-0.311664	-1.35759	0.957794	0.957794
1	Gnas	-0.375531	-0.389099	-1.0011	0.399809	0.0816883	-0.720639	2.00488
1	Gng12	0.385531	-0.000801814	-0.882015	0.661537	0.194895	-1.68511	1.32597
1	Gng2	-0.694357	-1.35395	0.265547	0.0378445	-0.670024	0.855452	1.55949
1	Gng8	-1.51219	0.397865	1.28343	-0.56015	-0.86924	0.481368	0.77892
1	Gpc3	0.00157597	-0.396428	-1.96143	0.277686	0.149421	0.831624	1.09755
1	Gpc6	0.668256	0.0557401	-1.93327	0.59865	0.0803577	-0.543376	1.07364
1	Gpr153	0.682553	-0.94665	-1.40793	0.586835	0.643945	-0.727887	1.16913
1	Gprc5b	-1.03974	-1.07627	-0.181185	0.422292	-0.611702	1.03879	1.44781
1	Gramd3	0.0646039	0.184782	-0.903615	-0.0452514	-0.546174	-0.803528	2.04918
1	Grip1	0.738201	-1.32288	-0.776817	0.221719	-0.00970649	-0.51881	1.66829
1	Gsto2	-0.751989	0.349311	0.979101	0.577673	-0.415991	-1.70597	0.967865
1	H1f0	0.256552	-1.26861	0.703663	0.564403	-1.26182	-0.337651	1.34347
1	H2-Ab1	0.136229	-1.57009	0.876039	0.56067	-0.805043	-0.454652	1.25685
1	H2-D1	0.428883	-0.670352	-0.438699	1.1119	-0.68292	-1.18589	1.43708
1	H2-K1	-0.190593	-0.286868	0.322563	0.730368	-1.36955	-0.838464	1.63254
1	H2-K2	-1.63633	0.521637	0.876217	0.00404551	-1.05008	0.221007	1.0635
1	Has2	0.681593	-0.133834	-2.16157	0.417265	0.295123	0.152678	0.748744
1	Hdac11	-1.0727	-0.404212	-0.134307	0.44324	-1.16959	0.737856	1.59971
1	Hdac7	-2.06256	0.148731	-0.12047	0.215549	0.658494	0.0528384	1.10741
1	Hes7	-1.96444	-0.313662	0.686099	-0.13966	0.0235793	0.638384	1.0697
1	Hey1	-1.03457	0.453585	0.709441	-1.29203	-0.775208	0.781102	1.15768
1	Hey2	0.702223	0.010733	-0.226162	-0.621014	-1.61392	0.189524	1.55862
1	Hif3a	-0.46373	-1.01382	1.22759	-1.13358	-0.283472	0.33585	1.33116
1	Hip1r	-1.18066	0.517399	0.82737	-1.43148	0.102385	-0.0941193	1.2591
1	Hivep2	0.033881	0.135859	-0.746524	0.280551	0.347783	-1.64165	1.5901
1	Hmga2	-0.455687	-0.274847	-0.251797	-1.74587	0.734369	1.19485	0.798981
1	Hmgn5	-0.932768	-0.547506	0.519298	-1.30218	-0.120191	1.12019	1.26316
1	Hpcal1	-0.611338	-1.35253	0.949346	0.56743	-0.657775	-0.322396	1.42726
1	Hspb11	-0.0459315	-1.07013	0.125869	0.806827	-0.453302	-1.05603	1.6927
1	Hspb8	0.428564	0.21851	-0.985259	0.909429	0.0069531	-1.66815	1.08996
1	Igf2	0.640881	0.258273	-1.52245	0.710928	0.550728	-1.36614	0.727777
1	Igfbp3	-0.952396	0.534919	0.939586	-0.24869	-1.67936	0.539348	0.866594
1	Igfbp5	0.466815	0.121525	-2.22074	0.468615	0.470526	0.0688297	0.624426
1	Igsf11	-0.174407	0.780657	-0.712332	-0.689109	0.928662	-1.39085	1.25738
1	Igsf9	-1.91267	0.392525	0.784829	-0.444547	0.429691	-0.298722	1.04889
1	Ikzf4	0.0336378	-1.1368	-1.15366	0.725006	-0.0778358	-0.0750687	1.68472
1	Inca1	-0.324441	-0.973397	-0.808704	0.541771	0.168259	-0.52573	1.92224
1	Insl6	-0.804288	-1.22889	-0.637564	0.850577	-0.314239	0.657098	1.47731
1	Irs1	0.751151	-0.0986259	-1.73528	0.481436	0.133536	-0.779962	1.24775
1	Irs2	-1.92718	-0.0143993	-0.019894	0.0821275	0.231284	0.165603	1.48246
1	Itih5	0.547047	-1.6654	-0.143579	0.21495	-0.691005	0.208465	1.52952
1	Jak2	-0.62842	-0.409941	-1.31922	1.13661	0.665801	-0.673052	1.22822
1	Jakmip2	-0.408628	0.356597	-0.606975	-1.81479	0.800444	0.796423	0.876925
1	Jph1	-0.576154	-0.371857	0.633149	-1.63701	-0.225259	0.969465	1.20767
1	Jun	-0.801221	-0.319247	0.861808	0.921094	-0.998146	-0.975024	1.31074
1	Katnal2	0.403498	-1.36646	0.788606	-0.948842	-0.711915	0.558986	1.27612
1	Kcnq3	-0.635466	-0.59163	1.1116	-1.04251	-0.886194	0.865626	1.17857
1	Kif1a	-0.517037	-0.669188	1.02347	-0.0147831	-0.711547	-0.846892	1.73598
1	Kif21a	0.196194	-1.14545	0.459535	-0.258362	-0.97273	-0.125682	1.84649
1	Klc3	-1.65186	-0.690684	0.635262	-0.110116	0.108812	0.180807	1.52778
1	Klf7	-2.01991	-0.0193171	0.552773	0.238638	0.0714642	-0.0675988	1.24395
1	Krt18	-0.178333	0.245467	-0.498961	0.76134	0.656896	-1.93566	0.949246
1	Lbh	0.0501117	-1.73463	1.01092	-0.154876	-0.462997	-0.0229593	1.31443
1	Ldb2	0.637785	-0.952281	0.406555	-0.822846	-1.31463	0.913354	1.13206
1	Letm2	-0.166235	-1.09098	0.98979	-0.2762	0.177951	-1.16395	1.52962
1	Lfng	-0.727459	-0.506467	-1.52918	0.29358	0.138214	1.00275	1.32856
1	Lgmn	-0.490007	-0.48267	-0.132675	1.29464	-0.377137	-1.26132	1.44916
1	Lipg	-0.511286	0.282327	1.28741	-0.657521	-0.694988	-1.08644	1.3805
1	Lmod1	0.195065	-2.0673	-0.217448	0.768452	0.471138	-0.0582473	0.908336
1	Lpin1	-1.60723	-0.373323	1.39903	-0.343057	-0.439534	0.483457	0.880652
1	Lppr2	-1.25222	-0.65409	0.361153	-0.428139	-0.373943	0.542842	1.8044
1	Lrrc27	-0.999646	-1.30283	0.74215	-0.177497	-0.196706	0.330415	1.60411
1	Lrrc46	0.0485282	-1.21795	1.12067	-0.752144	-1.01851	0.901352	0.918055
1	Lrrc61	-0.0717399	-0.632308	1.02209	-0.716199	-1.16237	-0.0766743	1.63721
1	Lypd6	0.499703	-0.643605	0.725918	-1.33623	0.178279	-0.900727	1.47666
1	Maged2	-1.04796	-0.727726	-0.477123	0.738839	0.663421	-0.757265	1.60782
1	Maml3	0.503542	-0.292691	-0.481613	0.292519	0.359412	-1.79393	1.41276
1	Mamstr	-0.782031	-1.37173	0.0696026	-0.333758	-0.111913	0.966561	1.56326
1	Mapre3	-1.27904	-0.725844	0.514162	0.895439	-0.00537126	-0.837783	1.43844
1	Marcks	0.226968	-0.392183	-1.1329	-0.832933	0.75724	-0.385563	1.75937
1	Med12l	-0.452668	-0.0539538	-0.535436	0.776775	0.479518	-1.63179	1.41755
1	Metrnl	0.220445	0.324619	-0.067708	0.440282	0.329679	-2.16655	0.91923
1	Mfap2	0.669408	-0.929819	-1.73494	0.463528	-0.128384	0.645968	1.01424
1	Mfap3l	-0.677912	0.0213216	0.336724	-1.88557	0.331708	0.990482	0.883249
1	Mlxipl	-0.0742354	-1.04938	0.904333	-0.672422	-1.19552	0.95482	1.13241
1	Mmd	0.000720346	-0.881244	-1.51618	0.68253	0.533105	-0.268862	1.44993
1	Msh5	-1.91617	0.00169061	0.792186	-0.518557	0.0752649	0.466061	1.09952
1	Mthfd2l	0.538594	0.306139	-1.01915	-1.6297	0.0779374	0.401753	1.32443
1	Mxd4	-0.639246	0.0807794	-1.94297	0.683358	0.735079	0.212908	0.870092
1	Mxra8	0.405717	-1.42006	0.125405	0.433496	-0.0336735	-1.07726	1.56638
1	Naga	0.121883	-0.503422	0.503397	0.477869	-1.98744	0.283284	1.10443
1	Naglu	0.616215	-0.980678	0.360148	0.35292	-1.15409	-0.769424	1.57491
1	Nap1l3	-0.17053	-1.29415	0.403693	-0.902277	-0.41413	0.787762	1.58964
1	Ndrg1	0.263559	0.0782312	1.02159	0.14819	-0.954908	-1.65529	1.09863
1	Ndufa4l2	0.866259	-0.35662	0.657156	0.232948	-1.22118	-1.34009	1.16153
1	Nes	-1.69332	0.257118	0.586979	-1.07719	0.194726	0.755387	0.976298
1	Nfatc1	-1.02301	0.200222	0.462215	0.59015	0.214963	-1.67251	1.22798
1	Nfatc4	0.137297	0.128434	-0.0792353	0.257767	-0.481702	-1.66342	1.70086
1	Nrk	0.463881	0.242587	0.126053	0.505185	0.316386	-2.23892	0.584825
1	Nsmf	-0.875987	-0.499602	-1.29466	0.239622	0.516503	0.198528	1.7156
1	Nuak1	-1.32308	0.158371	-1.5144	0.796575	0.746749	0.351313	0.78447
1	Nudt16	0.592525	-0.537632	-0.83373	0.902857	-0.153246	-1.36844	1.39767
1	Nudt18	-0.337765	0.0503657	0.206263	0.745358	0.121036	-1.9678	1.18254
1	Nudt6	1.2163	-0.714125	-1.37692	-0.34332	0.836873	-0.591658	0.972858
1	Olfm1	-0.555878	-1.77835	0.975001	-0.148849	-0.218749	0.955215	0.771614
1	Optn	0.0904343	0.138511	0.164777	-0.380623	-1.05696	-0.916583	1.96044
1	Pacrg	-0.561471	-1.09011	0.980753	-0.607071	-0.752036	0.4953	1.53464
1	Pak3	-1.34519	-0.710258	0.662764	-0.560448	0.0502874	0.203194	1.69965
1	Paqr6	0.11075	-2.0411	0.0950432	0.548246	-0.365013	0.742025	0.910051
1	Parm1	0.703215	0.207181	-0.288838	0.446492	0.145588	-2.09378	0.880147
1	Parp8	-0.0211963	-0.206529	-1.88532	0.281808	0.533648	-0.124641	1.42223
1	Parva	0.328539	-0.575702	-1.20244	0.663344	0.529833	-1.16815	1.42458
1	Pbx1	0.511543	-1.01527	-1.06323	-0.278279	-0.296457	0.323054	1.81863
1	Pdcd4	-1.68833	-0.265686	0.62425	-0.652676	0.128309	1.44083	0.413305
1	Pdk2	-1.53972	-0.190127	0.972399	-0.420977	-0.759282	0.878141	1.05957
1	Per3	0.309676	-0.247043	0.702317	-1.72276	-0.651521	0.229139	1.38019
1	Pfkfb3	0.0285381	0.143751	0.630972	0.648474	-0.475445	-1.981	1.00471
1	Pfn2	-0.134651	-0.488663	-1.77202	0.0248333	0.314601	0.586326	1.46958
1	Pgf	0.336829	-0.269005	0.068917	0.731513	0.258891	-2.07554	0.948391
1	Pim2	0.372747	0.0837107	0.692448	-2.08151	-0.396366	0.635283	0.693687
1	Pitx2	0.824067	0.824209	-0.166439	-2.02988	-0.125757	0.690911	-0.0171081
1	Plat	-0.682583	-1.66686	-0.45781	0.969693	0.359967	0.300314	1.17728
1	Plekha1	-1.89201	-0.0365341	0.781055	-0.455859	-0.149144	0.729195	1.0233
1	Plekhg2	-1.64575	0.292456	-0.00640708	-0.434606	0.948418	-0.51508	1.36097
1	Plxdc2	-0.281082	-0.687387	0.574194	-0.031836	-0.0999122	-1.31329	1.83931
1	Plxnb2	-1.12512	-0.0189661	1.04766	-0.770471	-0.185334	-0.581716	1.63395
1	Plxnd1	-0.810029	-1.08106	-0.870813	0.92878	0.420083	-0.123966	1.537
1	Podxl	-0.614735	0.391019	0.0318691	-1.09961	0.0422828	-0.693945	1.94312
1	Pold4	-1.42201	-0.790382	0.813579	0.767012	-0.480987	-0.234953	1.34774
1	Pou3f1	-1.36386	0.278414	0.744861	-1.48686	0.261149	0.751706	0.814587
1	Ppp1r3c	0.799136	-1.43343	0.457595	0.722203	-1.23764	-0.288127	0.980264
1	Ppp4r1l-ps	-1.51122	-0.0448516	0.107526	0.839314	-0.331441	-0.635534	1.57621
1	Pqlc3	-0.696988	-1.47222	0.960682	0.657078	0.254359	-0.821842	1.11893
1	Prdm9	0.455742	-1.49642	-0.301853	0.626472	0.0957838	-0.887335	1.50761
1	Prickle1	0.230762	0.161383	-1.03805	-1.13912	0.931145	-0.648689	1.50257
1	Prkar1b	-0.501484	-1.39327	0.875725	0.845138	-0.626623	-0.497818	1.29833
1	Prkd2	-1.01806	-0.818759	0.551125	0.214211	-0.827103	0.0957327	1.80286
1	Prom1	0.277031	-0.874268	0.111099	-0.037967	-1.49299	0.344547	1.67254
1	Prox1	-0.43399	-0.491309	-0.0796162	0.753005	-1.71163	0.71767	1.24587
1	Prr5l	0.850472	-1.09697	-0.333256	0.826531	0.3159	-1.51037	0.947695
1	Psmb9	-1.21698	-0.310287	1.08968	-0.627609	-0.90046	0.760723	1.20493
1	Ptpn14	0.167922	-1.12879	0.0279218	0.433008	0.218093	-1.34603	1.62788
1	Ptprm	0.654627	-0.503154	-1.5397	0.893381	0.559172	-0.989966	0.925636
1	Pwwp2b	0.822361	0.627147	-0.324151	-0.759235	-0.159965	-1.55257	1.34641
1	Pxdn	0.0484218	-0.499178	-0.732664	-0.00439678	0.465841	-1.17752	1.8995
1	Rab11fip1	-0.571134	-1.35196	-0.254409	1.10817	-0.158272	-0.328187	1.55579
1	Rab36	0.290651	-0.483202	-1.61302	-0.493437	0.713816	0.0608843	1.5243
1	Rasd2	-0.326381	0.090884	0.913913	-1.23871	-1.25861	0.537123	1.28178
1	Rbm11	-1.59269	-0.0788401	-0.399495	0.760401	-0.673947	0.607673	1.3769
1	Rdh10	0.0255067	-0.0387559	-2.0143	0.727172	0.441882	-0.22186	1.08036
1	Rell1	-1.92058	0.085299	0.45848	0.906898	0.29364	-0.676622	0.852881
1	Rem2	-0.790931	-1.05437	-0.29082	0.251096	-0.156709	0.0193081	2.02242
1	Rgcc	-2.17792	0.518417	0.319529	0.541344	-0.233244	0.46136	0.570516
1	Rhbdf1	-1.7741	0.487523	-0.252942	-0.142345	0.0981234	-0.00401589	1.58776
1	Rnf128	0.315154	0.423218	-0.0367637	0.387346	0.250945	-2.1881	0.848197
1	Ropn1l	-0.887875	-1.51732	0.772698	0.662636	-0.510358	0.231531	1.24868
1	Rrad	-0.418706	-0.407811	-1.8506	0.718598	0.568926	0.232147	1.15745
1	Rras	-1.50994	-0.224128	0.62739	0.783446	-0.44484	-0.657504	1.42557
1	Rsph1	-0.144287	0.138897	0.820376	-1.99785	-0.289429	0.989027	0.483262
1	Samd4	-1.47173	-0.551483	-0.350767	-0.151621	0.533202	0.249626	1.74277
1	Scamp1	-0.0657885	-0.429988	0.0648313	0.173905	-1.00956	-0.772931	2.03953
1	Scg3	-0.36301	0.660147	0.371398	-2.03096	0.186133	1.0589	0.117392
1	Scg5	0.00800295	-1.348	-1.22535	0.785637	-0.149708	0.664395	1.26502
1	Scrn1	-0.584835	-0.576281	-1.51819	0.17529	0.122186	0.927536	1.4543
1	Sdc3	-0.751387	-1.03844	-0.788713	1.23859	1.02834	-0.584079	0.895692
1	Sema3b	0.351016	0.0156087	0.119542	0.681	0.142862	-2.15834	0.848314
1	Sema3c	0.411936	0.0554782	0.0618576	0.633279	0.294348	-2.19037	0.733474
1	Sema6a	-0.428311	0.540438	0.509144	-1.55232	0.549543	-0.922973	1.30448
1	Sema6b	-0.254823	-1.98369	0.953437	0.343562	-0.183169	0.170563	0.954116
1	Sepn1	0.0693171	-0.823114	-0.368883	0.312559	0.449775	-1.37171	1.73206
1	Sepp1	0.237281	-2.11727	0.357089	0.51374	-0.337074	0.515608	0.830628
1	Sept5	0.0714234	-1.10488	0.58003	0.772571	0.325706	-1.65036	1.00551
1	Serinc5	-0.48898	-0.723296	-0.70881	0.728452	-0.604502	-0.156044	1.95318
1	Sez6	-0.735509	0.570288	0.569628	-1.98172	0.530488	0.685869	0.360952
1	Sft2d2	-0.4549	-0.541804	0.914069	-0.787742	-1.05289	0.224949	1.69832
1	Sh3bp5	-0.0841193	0.151537	-1.23145	0.819854	0.558661	-1.41992	1.20543
1	Shb	-1.10199	-0.118559	0.946221	-1.24707	-0.343656	0.450997	1.41406
1	Shisa4	-0.939661	-0.221067	-1.53721	0.90411	0.654457	-0.0668456	1.20622
1	Slain1	-0.978144	-0.621401	0.688591	-1.09967	-0.370383	1.15982	1.22119
1	Slc16a2	0.491407	-1.43069	-0.368832	0.220049	-1.04367	0.777951	1.35378
1	Slc17a5	-0.680833	0.517868	0.60875	0.226481	-0.964875	-1.24521	1.53782
1	Slc22a23	0.560642	-1.71405	-0.998202	0.568264	0.396329	0.061167	1.12585
1	Slc25a23	-0.124991	-1.27757	0.598547	-0.540156	-0.849483	0.560872	1.63278
1	Slc25a24	0.444815	-0.088627	-0.588109	0.677507	0.473554	-1.93313	1.01399
1	Slc2a4	-1.38745	-0.711205	0.72431	-0.321673	-0.583585	1.10675	1.17285
1	Slc30a3	-2.24852	0.337001	0.529623	0.209425	0.227062	0.410379	0.535031
1	Slc35f5	-0.74476	0.523481	-0.405035	0.48757	0.291782	-1.60503	1.45199
1	Slc39a8	-0.833016	0.420875	0.405432	-1.87822	0.393596	0.454207	1.03713
1	Slc46a3	-0.0588617	-1.34596	0.742435	-0.678284	-0.862737	1.13211	1.0713
1	Slc8a2	-0.604686	-1.37167	0.662997	0.180801	-0.991145	0.91489	1.20881
1	Slit3	-0.327044	-1.54663	1.01657	-0.245592	-0.774179	0.785834	1.09104
1	Smarca2	0.122469	-1.23794	0.62492	0.139671	-0.943117	-0.42906	1.72305
1	Snap25	-1.52003	-0.136293	0.890088	-0.813096	-0.425222	0.884727	1.11982
1	Snx21	-0.449883	-0.0109345	0.874542	0.167409	-0.32959	-1.68532	1.43377
1	Soat1	-0.998605	-0.129128	0.790121	-1.38417	-0.161762	0.373491	1.51005
1	Speg	-0.294559	0.279097	-1.80369	0.00606634	0.356759	-0.106788	1.56311
1	Ssbp2	0.653431	-0.981336	-0.988867	-0.0241278	-0.0633858	-0.447105	1.85139
1	Ssc5d	-0.0769096	-1.54618	0.521386	-0.398302	0.404678	-0.549894	1.64523
1	St8sia4	-0.14092	-1.08687	0.923534	0.449216	-1.46993	0.0684835	1.25649
1	Stard13	0.330622	-0.569675	-0.930417	0.895667	-0.0879465	-1.20208	1.56382
1	Stbd1	-0.891581	-0.486474	-0.207934	0.882629	0.319754	-1.21716	1.60076
1	Stmn4	-0.158661	0.291984	0.506933	0.467064	0.491748	-2.1949	0.595836
1	Stx7	0.114958	-0.564325	-0.556295	0.947621	-0.73141	-0.949576	1.73903
1	Stxbp1	-0.806147	-1.1099	1.00506	-0.0967165	-0.985623	0.731504	1.26183
1	Susd4	-0.723823	-0.656959	1.02509	0.102104	-0.17308	-1.17632	1.60299
1	Syngr4	-1.08432	-1.10973	-0.628891	-0.0776742	0.593817	1.45168	0.855121
1	Syp	-1.29566	0.0869566	0.89016	-0.0311249	-1.4031	0.788147	0.964619
1	Tagln2	-1.77503	0.228151	0.308255	0.437474	0.357012	-0.846744	1.29088
1	Taok3	1.15306	-0.442154	0.603933	-0.281068	-0.783875	-1.42601	1.17612
1	Tapbp	-0.266419	0.116071	-0.635058	1.23361	-0.661835	-1.22164	1.43528
1	Tbx6	-0.212497	-0.366358	1.07773	-1.73343	-0.455126	0.944052	0.745632
1	Tcaf1	0.7671	-0.784177	-0.212263	0.471004	-0.0274082	-1.60813	1.39387
1	Tceal5	0.373273	-0.347506	-1.70024	0.680705	0.4965	-0.755248	1.25252
1	Tcf7l1	0.724279	0.283724	0.392544	-0.674618	0.849694	0.400138	-1.97576
1	Tdrd7	0.360709	0.105798	-0.760729	0.814876	-0.0055632	-1.75476	1.23966
1	Tdrkh	-1.33617	-1.00359	0.692162	-0.654554	0.190651	0.924739	1.18677
1	Tead3	0.135621	0.111488	-1.54568	0.530189	0.633931	-1.13444	1.2689
1	Tec	-0.751296	-0.000543224	-0.0860421	0.960342	0.0187372	-1.56986	1.42866
1	Tgfb1	-1.84836	0.162041	0.769043	0.379469	0.489038	-0.864864	0.913635
1	Tgfb2	0.00586278	-0.0562445	-1.07942	0.987978	0.656006	-1.54025	1.02607
1	Thsd7a	0.0182521	-1.67859	0.548951	0.515221	-1.08379	0.718587	0.96137
1	Timp3	-0.782433	-0.306009	0.610159	0.859208	0.230049	-1.70978	1.0988
1	Tjp3	-0.358098	-0.124287	1.26202	-0.434162	-1.06086	-0.802871	1.51826
1	Tmc7	-0.264159	-1.26838	0.113812	0.0582975	-0.784562	0.239115	1.90588
1	Tmcc3	-0.983017	0.541756	0.156387	0.0421043	0.334785	-1.56219	1.47018
1	Tmem159	-1.07272	0.494844	-0.225982	0.535651	-0.256526	-1.16293	1.68766
1	Tmem246	0.191503	-0.321912	-1.29252	-0.945822	-0.0154651	0.716707	1.66751
1	Tmem47	-0.82802	-0.620971	0.434664	-0.896622	-0.667866	1.00242	1.5764
1	Tmem55a	-0.42359	0.287376	0.138192	-1.28529	-0.7334	0.143638	1.87307
1	Tmem63a	-1.86654	0.554671	0.918228	-0.758729	-0.0435236	0.407439	0.788453
1	Tmem8b	-1.95209	-0.221031	-0.0712602	0.485818	-0.174068	0.93813	0.994496
1	Tnfaip2	-0.424339	-0.679181	-1.7491	0.519956	0.504394	0.686901	1.14136
1	Tnfrsf12a	-1.29807	0.707392	-0.338361	0.803434	0.119045	-1.22969	1.23625
1	Tpm1	-1.27609	-0.0883114	-0.784	0.874045	0.668035	-0.781989	1.38831
1	Tpm2	-0.747145	-0.117276	-0.815531	0.746138	0.343162	-1.1036	1.69426
1	Tppp	0.642818	-1.31351	0.521662	0.300122	-1.5119	0.301257	1.05956
1	Trim44	-0.992245	-1.33068	0.324656	-0.355454	0.643032	0.101592	1.6091
1	Trim67	-1.35492	0.711682	0.788657	-1.20731	-0.541265	0.80871	0.794446
1	Triqk	-0.66353	-1.20394	1.21709	0.0431523	-0.609491	-0.262098	1.47882
1	Trpc1	-0.732642	-0.29377	-0.134603	-0.119818	-0.05793	-0.821418	2.16018
1	Tspan2	-2.18065	-0.0296224	0.416732	0.296639	0.627669	0.759019	0.110215
1	Ttc25	-0.850798	-0.961925	0.917019	0.158089	-1.22786	0.831481	1.13399
1	Txnip	-1.29141	0.0650466	0.496799	0.898433	-1.50522	0.427961	0.908397
1	Ube2e2	0.363348	-0.777274	-1.3397	0.406927	-0.181481	-0.261294	1.78948
1	Unc5b	-0.0340988	0.759162	0.301316	-0.963765	0.354407	-1.65598	1.23896
1	Unc93b1	0.0271852	-1.07396	0.268803	0.634602	-0.958813	-0.641422	1.7436
1	Vcl	-2.15117	0.18221	0.355508	0.329331	0.485223	-0.124886	0.923785
1	Vgll4	0.292269	-0.28315	-1.14833	0.840264	0.56859	-1.44822	1.17858
1	Wbscr27	-0.92821	-1.04946	0.326894	-0.835882	0.233011	0.562135	1.69151
1	Wipi1	-1.78296	-0.327782	0.134361	0.407852	0.0964826	-0.111468	1.58351
1	Wnk2	-0.981485	-0.851401	1.23036	0.0657434	-0.646961	-0.323146	1.50689
1	Wnt4	0.346003	0.277077	-0.0765559	0.575377	0.412469	-2.20234	0.667965
1	Wnt9a	-0.851418	0.369547	0.0270018	0.872835	0.338806	-1.78814	1.03137
1	Ybx2	-1.70911	-0.276571	1.02403	-0.59118	-0.21204	0.851196	0.913675
1	Ypel3	-1.64377	0.373072	0.77905	-0.788549	-0.309869	0.261223	1.32885
1	Zc3h6	0.27329	-1.44925	0.0425612	0.388495	-1.07204	0.248039	1.5689
1	Zfp467	-0.00842764	0.435909	-1.90958	-0.0810261	0.191156	-0.0818544	1.45382
1	Zfp608	0.635208	-0.0689533	-1.72573	-0.807826	0.397938	0.250255	1.31911
1	Zfp677	0.882763	-1.24531	0.185526	0.481081	-1.42091	-0.0585899	1.17544
1	Zfp946	-0.0973384	0.205866	0.665531	-2.09263	-0.158745	0.668995	0.808317
1	Zhx2	1.05225	-0.814716	-0.550517	-0.16126	-0.728557	-0.548768	1.75157
2	1110007C09Rik	-0.387602	0.173299	0.253004	-0.92391	-1.07712	0.0281357	1.9342
2	2610528J11Rik	-0.65825	0.826805	0.678295	-1.78126	0.135274	-0.275906	1.07504
2	Ankrd1	-1.61347	-0.0885428	0.641887	0.627563	0.610806	-1.13651	0.958269
2	Ap1m2	0.718525	0.809424	0.792374	-0.414585	-1.05946	-1.55192	0.705636
2	Arhgef16	-0.865444	0.102118	0.566548	0.102481	0.165529	-1.59753	1.5263
2	Arrb1	0.357568	-0.53849	0.858708	-1.27555	-1.09346	0.301555	1.38967
2	Atf3	-0.226498	-0.0495379	0.316762	1.05354	-1.02395	-1.39255	1.32223
2	Cdhr1	0.205496	0.626062	0.807351	-1.45408	-1.42007	0.517223	0.718015
2	Cldn3	0.514581	0.277939	0.48035	0.392185	-0.0481845	-2.21626	0.599392
2	Cldn4	0.391236	0.400897	0.383231	0.462328	-0.127312	-2.19893	0.688551
2	Cldn6	-0.422064	0.246551	0.490958	0.113905	0.0237879	-1.87032	1.41718
2	Cldn7	-0.855175	0.633323	0.796239	-0.159241	-0.402737	-1.42852	1.41611
2	Cnksr1	-0.503106	0.549824	0.449737	-0.0752258	0.225316	-1.90075	1.25421
2	Cntn2	-1.19671	0.750843	1.31247	-0.342695	-1.09487	-0.347916	0.918871
2	Crb3	-1.0234	0.704602	0.990678	-0.31398	-0.870495	-0.858826	1.37143
2	Crlf1	-1.33446	-0.2434	0.967935	-1.29209	0.183007	0.713515	1.00549
2	Csrp1	-2.10953	0.186173	0.184046	0.704805	0.289325	-0.185628	0.930814
2	Dclk1	-1.32235	-0.0766308	0.506635	-1.40225	0.726281	0.420002	1.14832
2	Dhrs3	0.0264237	0.957446	-1.33402	-1.07433	1.0432	0.893445	-0.512165
2	Ecscr	-0.775823	-0.158332	-1.44248	0.560843	0.812719	-0.450864	1.45394
2	Efcab1	0.923252	-0.514477	0.603172	0.329117	-0.838394	-1.58953	1.08686
2	Gm9992	-0.752314	0.538838	1.01634	0.517913	-0.580647	0.901046	-1.64118
2	Grip1	0.738201	-1.32288	-0.776817	0.221719	-0.00970649	-0.51881	1.66829
2	Gsn	0.524108	0.152329	0.0596359	0.620748	0.113596	-2.18766	0.717247
2	Inadl	-0.693146	0.0637251	0.606693	-0.137381	-0.171949	-1.42203	1.75408
2	Krt18	-0.178333	0.245467	-0.498961	0.76134	0.656896	-1.93566	0.949246
2	Krt8	0.194009	0.325751	-0.619345	0.701454	0.56867	-1.99455	0.824013
2	Lad1	-0.00295469	0.535599	0.63591	-0.128644	0.252113	-2.12824	0.836211
2	Moxd1	0.044251	0.614524	-0.178829	0.0396827	0.42345	-2.04679	1.10371
2	Myh7b	0.573087	-0.259697	0.725133	0.159086	-0.116918	-2.03289	0.9522
2	Nccrp1	0.611639	0.772025	1.19551	-0.548418	-0.722117	-1.63466	0.326022
2	Oasl2	-0.390034	0.318497	1.1586	-1.37308	-0.753022	-0.320677	1.35972
2	Parp10	-0.138917	0.691901	0.343684	-0.710211	-0.317058	-1.47911	1.60971
2	Pde1b	-1.78197	0.672504	0.712996	-0.737135	0.346345	-0.273723	1.06099
2	Plxnb2	-1.12512	-0.0189661	1.04766	-0.770471	-0.185334	-0.581716	1.63395
2	Psors1c2	-1.4493	0.482337	0.685417	-1.45338	0.346215	0.675952	0.712752
2	Rab25	-0.552421	0.765096	0.91903	-1.21346	-0.780149	-0.520968	1.38287
2	Ramp3	-1.5277	0.383356	0.812266	-1.34223	0.484947	0.834832	0.354529
2	Rasd2	-0.326381	0.090884	0.913913	-1.23871	-1.25861	0.537123	1.28178
2	Rassf4	-0.469795	0.811833	0.631408	-1.75758	-0.580731	0.255957	1.10891
2	Rbakdn	-0.601764	-1.481	0.174769	1.35363	-0.677111	0.188582	1.04289
2	Scnn1a	0.563791	0.43007	0.493571	0.21177	-0.258495	-2.15285	0.712142
2	Serpine1	-0.616151	-0.659728	0.929608	0.654704	0.393935	-1.67226	0.969888
2	Slc30a3	-2.24852	0.337001	0.529623	0.209425	0.227062	0.410379	0.535031
2	Slc44a3	0.88046	0.462912	0.789788	-0.340368	-1.73694	-0.819236	0.763388
2	Slc5a5	-1.04035	-1.5207	0.782332	0.0849435	-0.0444397	0.3827	1.35552
2	Sprr1a	0.463418	0.403197	0.26926	0.380344	0.246989	-2.2582	0.494998
2	Tfr2	-1.51924	-0.577311	1.09303	0.00383237	-0.766566	0.973837	0.792416
2	Tinagl1	0.373059	0.326683	0.143362	0.553037	0.271275	-2.24154	0.574122
2	Tjp3	-0.358098	-0.124287	1.26202	-0.434162	-1.06086	-0.802871	1.51826
2	Tmem184a	-0.535861	0.376232	0.68495	-0.0266537	-0.283993	-1.68812	1.47344
2	Tnk1	0.0696848	0.194543	0.362611	-0.0323648	0.197084	-2.04996	1.2584
2	Tubg2	-0.503896	-1.62341	1.00535	-0.583311	-0.117956	0.707076	1.11615
2	Tulp1	-0.256156	-0.114489	-0.595716	0.617119	0.193007	-1.5244	1.68063
2	Zfp36	-1.91276	0.726314	0.876234	-0.489464	0.385524	-0.327733	0.74189
3	1190002F15Rik	-1.3962	0.337088	0.614401	0.110115	-1.41625	0.808667	0.942173
3	9130008F23Rik	-2.19443	0.152355	0.0952282	0.25302	0.468824	0.369514	0.855485
3	9430020K01Rik	-0.106639	-1.16333	-0.813785	0.105227	-0.228805	0.24533	1.962
3	Adgra3	-1.93201	-0.577205	-0.161779	0.50495	0.50287	0.739261	0.923917
3	Adrb1	1.01536	0.735104	-1.0086	0.693704	0.374875	-1.66376	-0.146681
3	App	0.709059	-0.446563	-0.942673	0.801437	0.266296	-1.5393	1.15175
3	Asgr1	-0.585792	-1.84235	0.372273	0.716152	-0.374019	0.819339	0.894393
3	Bmp7	0.509521	-2.06012	0.158858	0.87292	-0.438995	0.309112	0.648702
3	C2	0.555059	-0.0813938	-1.65458	0.960912	0.138227	-0.959575	1.04135
3	Cacnb2	-0.674767	0.229085	0.401088	-1.84967	-0.0515114	0.888097	1.05768
3	Cav1	0.609104	-1.68029	0.515148	0.570435	0.276081	-1.16906	0.878587
3	Cited1	0.466175	0.328525	0.178617	0.463475	0.34333	-2.25493	0.474811
3	Cldn7	-0.855175	0.633323	0.796239	-0.159241	-0.402737	-1.42852	1.41611
3	Col6a1	0.405777	-2.1229	0.374757	0.685127	0.190429	-0.302118	0.76893
3	Colec12	0.66896	-1.02129	-1.72451	0.61638	0.562006	-0.0177363	0.916197
3	Cpe	-0.312851	-1.72905	-0.70144	0.900244	0.411025	0.260132	1.17194
3	Cpeb1	-1.2238	-0.69902	-0.485276	0.794772	-0.663844	0.900776	1.37639
3	Cpz	-1.81307	-0.589364	-0.284042	0.631265	0.179681	0.719652	1.15588
3	Crim1	-1.23747	0.302726	0.812082	0.0170784	0.522384	-1.50406	1.08727
3	Cxcl12	0.495262	0.10525	-2.24585	0.369078	0.353133	0.381567	0.541559
3	Dpp6	0.142108	-0.421126	0.610011	-1.61843	-0.705864	0.592814	1.40049
3	Dsp	0.41493	-0.0811693	-0.178897	0.803767	0.158553	-2.05759	0.94041
3	Dtx4	0.11545	-0.140713	-1.96816	-0.267395	0.469939	0.581411	1.20947
3	Ecscr	-0.775823	-0.158332	-1.44248	0.560843	0.812719	-0.450864	1.45394
3	Efemp1	0.61021	-1.42979	-0.152748	0.916049	-1.17512	0.076353	1.15505
3	Efna5	-1.33723	0.350997	-0.220037	-0.10994	0.378736	-0.84375	1.78122
3	Fhdc1	0.296343	-0.261655	-1.85074	0.67937	0.162218	-0.365939	1.34041
3	Frmd4b	-0.0657461	-0.18012	0.238546	-1.93262	0.196533	0.318095	1.42531
3	Gpr153	0.682553	-0.94665	-1.40793	0.586835	0.643945	-0.727887	1.16913
3	Grb10	-0.109832	-0.380352	-1.4007	-0.554327	0.412539	0.198417	1.83425
3	Gria3	-0.440036	-1.50348	0.770486	0.0110419	-0.76457	0.45743	1.46913
3	H1f0	0.256552	-1.26861	0.703663	0.564403	-1.26182	-0.337651	1.34347
3	H2-Oa	0.288963	-2.04679	0.390015	0.475973	-0.54201	0.601288	0.832564
3	Hdac7	-2.06256	0.148731	-0.12047	0.215549	0.658494	0.0528384	1.10741
3	Hist3h2a	0.268928	0.279201	0.476335	0.859346	-1.84493	-0.87962	0.840742
3	Hmga2	-0.455687	-0.274847	-0.251797	-1.74587	0.734369	1.19485	0.798981
3	Hpcal1	-0.611338	-1.35253	0.949346	0.56743	-0.657775	-0.322396	1.42726
3	Igf2	0.640881	0.258273	-1.52245	0.710928	0.550728	-1.36614	0.727777
3	Igsf1	-0.0990071	-1.07629	0.623324	0.183159	-1.41516	0.253325	1.53065
3	Irf2	-0.0397131	-0.392368	-0.314179	0.762623	-0.168377	-1.52466	1.67667
3	Irgm1	0.867198	0.824209	-0.662677	-0.905673	-0.130977	-1.27902	1.28694
3	Itm2c	-1.28028	-0.548941	-0.692299	0.932875	0.1245	-0.168659	1.63281
3	Jun	-0.801221	-0.319247	0.861808	0.921094	-0.998146	-0.975024	1.31074
3	Klhl14	-1.10872	0.391911	0.669058	-1.74148	0.380959	0.704242	0.704032
3	Lag3	-1.66217	-0.348196	0.573146	-0.770394	0.130596	1.13827	0.93874
3	LOC100504703	0.127427	-0.858984	-0.164031	0.339332	-1.62311	1.30709	0.872284
3	Lrrk2	-0.261747	-1.5921	0.382774	0.303317	-0.788507	0.420036	1.53623
3	Lyn	0.523054	0.182457	-1.98045	0.879704	0.387401	-0.646825	0.654663
3	Mbp	0.662547	-0.256307	-1.21053	0.678686	0.375755	-1.42831	1.17816
3	Npr2	-1.04058	-1.42848	-0.345617	0.932487	0.405677	0.175654	1.30086
3	Ntrk2	0.188007	-1.88597	0.762152	-0.58326	0.746319	-0.175376	0.948129
3	Olfm1	-0.555878	-1.77835	0.975001	-0.148849	-0.218749	0.955215	0.771614
3	Otx2	0.116486	0.870575	-0.287887	-2.10319	0.293256	0.653722	0.457039
3	Paqr6	0.11075	-2.0411	0.0950432	0.548246	-0.365013	0.742025	0.910051
3	Pde1b	-1.78197	0.672504	0.712996	-0.737135	0.346345	-0.273723	1.06099
3	Pdlim4	0.463564	0.519653	0.132982	0.603799	-0.254512	-2.14593	0.680446
3	Phldb2	0.296874	-0.392742	-0.0384132	0.6775	0.566345	-2.0314	0.92184
3	Phyhd1	-0.949316	-0.151078	0.191475	0.797894	0.394656	-1.59211	1.30848
3	Pitx2	0.824067	0.824209	-0.166439	-2.02988	-0.125757	0.690911	-0.0171081
3	Pkia	-0.199958	-0.858341	-0.281232	0.609104	-1.44011	0.670752	1.49978
3	Ppl	0.630336	-0.101091	-0.401564	0.718188	0.318681	-2.02029	0.855738
3	Prkar1b	-0.501484	-1.39327	0.875725	0.845138	-0.626623	-0.497818	1.29833
3	Prox1	-0.43399	-0.491309	-0.0796162	0.753005	-1.71163	0.71767	1.24587
3	Samd4	-1.47173	-0.551483	-0.350767	-0.151621	0.533202	0.249626	1.74277
3	Sdc3	-0.751387	-1.03844	-0.788713	1.23859	1.02834	-0.584079	0.895692
3	Sema3e	-1.31705	-0.68999	-0.146462	0.82964	0.793325	-0.809317	1.33985
3	Sema6a	-0.428311	0.540438	0.509144	-1.55232	0.549543	-0.922973	1.30448
3	Sh2d3c	-2.06739	0.353231	0.671721	0.0410672	-0.397421	0.621966	0.776823
3	Sh3rf2	0.433075	-0.345694	0.0094785	1.01624	0.969715	-1.92195	-0.160871
3	Shd	0.179811	-0.89078	-1.66751	0.373646	-0.0734535	0.828252	1.25003
3	Slc35f1	0.175464	-1.83842	-0.0169068	-0.509142	0.0334559	1.02477	1.13077
3	Snph	0.0387592	-1.29974	0.598594	-0.702168	-0.904163	0.951651	1.31707
3	Sox3	-0.961155	-0.23003	0.771575	-1.48757	-0.181801	1.05245	1.03652
3	Stxbp6	-0.115379	0.267604	-0.106081	-1.70298	0.134847	-0.194857	1.71684
3	Syt13	-0.703908	-0.429807	0.515252	-1.55695	0.0925938	0.565727	1.51709
3	Tgfb2	0.00586278	-0.0562445	-1.07942	0.987978	0.656006	-1.54025	1.02607
3	Tgfbr2	0.281241	-0.542203	-0.44684	0.798757	0.868031	-1.81664	0.857656
3	Thbs2	0.642239	-2.10012	0.068982	0.654332	-0.0466135	-0.0767551	0.857935
3	Tmc7	-0.264159	-1.26838	0.113812	0.0582975	-0.784562	0.239115	1.90588
3	Tmeff2	-1.011	-0.123816	0.98957	-1.51961	-0.123893	0.722686	1.06606
3	Tnc	0.251874	-2.22211	0.494778	0.585002	0.0716651	0.220451	0.598342
3	Trpm4	0.515481	-0.155514	0.245428	0.375477	-0.83496	-1.62232	1.47641
3	Twist1	-2.12178	-0.0610442	-0.0643174	0.247617	0.413632	0.80476	0.781128
3	Vopp1	0.112207	-0.215965	-1.38846	0.810265	-0.0844465	-0.852842	1.61924
4	3300002P13Rik	-1.01784	-1.65007	0.336971	0.531711	-0.110491	0.886722	1.023
4	A330069E16Rik	-1.30186	-0.434484	0.376531	0.474602	-1.2196	0.899456	1.20536
4	A630001G21Rik	-1.0812	-0.0265712	0.667393	-1.28695	0.626839	-0.379857	1.48035
4	Adgrg1	-1.30282	0.164105	1.15544	-0.540232	-0.954034	0.169954	1.30759
4	Adrb1	1.01536	0.735104	-1.0086	0.693704	0.374875	-1.66376	-0.146681
4	Alox15	0.118749	-0.909457	0.709474	0.443956	-1.83621	0.713611	0.759881
4	Arap3	-0.819453	-0.91194	-0.260988	0.855558	0.437616	-0.92727	1.62648
4	Arhgef16	-0.865444	0.102118	0.566548	0.102481	0.165529	-1.59753	1.5263
4	Arhgef5	0.23424	0.457846	0.219196	0.188965	0.264164	-2.20719	0.84278
4	Armcx3	-0.569624	-0.627277	0.341511	-0.0385433	-0.88891	-0.288517	2.07136
4	Barx2	-1.0751	-0.18282	1.47	-0.336156	-0.364129	-0.824798	1.313
4	Bhlhe41	0.497407	-0.485302	0.457719	0.486678	-1.75862	-0.508963	1.31108
4	Bmp1	-0.620785	-0.940748	-0.958988	0.948239	0.866069	-0.624482	1.3307
4	C2	0.555059	-0.0813938	-1.65458	0.960912	0.138227	-0.959575	1.04135
4	C330013E15Rik	-0.491878	-0.838193	-0.541269	0.737713	-1.19352	0.956184	1.37096
4	Cacna1b	-0.996769	-1.31082	1.00763	-0.290409	-0.190067	0.357551	1.42288
4	Cacna1g	-0.950105	-0.893666	0.959847	-0.654697	-0.664856	0.902943	1.30053
4	Car9	-1.08712	-0.869987	0.870935	0.284465	-0.329458	-0.546512	1.67768
4	Catsperg1	-1.34396	-0.193769	1.16085	-0.162116	-0.273111	-0.684365	1.49647
4	Cd55	0.418321	0.0264223	0.649403	0.595695	-0.278339	-2.11538	0.703875
4	Chst15	-0.0909326	0.822244	0.570548	-1.18447	0.407876	-1.54381	1.01855
4	Clic5	0.599441	0.0859709	0.715319	0.382519	-1.66797	-1.10323	0.987949
4	Clu	-1.72386	-0.0498653	-0.919837	0.669553	0.534726	0.334461	1.15482
4	Cmtm8	0.474367	-0.229945	-0.919407	-0.390577	0.138346	-0.998452	1.92567
4	Cnih3	-1.85078	0.162531	0.224237	-0.625111	0.0394763	0.97441	1.07523
4	Cntn1	-1.14506	-1.36808	0.400965	0.834632	0.366082	-0.384029	1.29549
4	Col7a1	-0.861491	-0.478791	0.127797	0.815386	0.687184	-1.52944	1.23935
4	Coro2a	-1.59343	-0.804562	1.092	-0.146101	-0.211721	0.539587	1.12422
4	Cpeb1	-1.2238	-0.69902	-0.485276	0.794772	-0.663844	0.900776	1.37639
4	Csdc2	-1.53645	-0.309501	-1.01114	0.299474	0.469088	0.920988	1.16755
4	Cxcl10	-1.42842	-0.804894	0.352754	0.976073	-0.755964	0.453013	1.20744
4	Cxcl12	0.495262	0.10525	-2.24585	0.369078	0.353133	0.381567	0.541559
4	Cyfip2	-0.148258	-1.76467	0.897264	0.0902327	-0.767772	0.728668	0.964531
4	Cyr61	-2.09276	0.261365	0.699111	0.53	-0.431005	0.339478	0.693811
4	Ddr1	-0.565298	-0.473849	0.34508	-0.144037	0.501653	-1.41415	1.7506
4	Dmkn	0.436634	0.396454	0.298885	0.416441	0.240234	-2.26035	0.471706
4	Dpp6	0.142108	-0.421126	0.610011	-1.61843	-0.705864	0.592814	1.40049
4	Dpysl2	-1.36474	-0.169058	0.58502	0.173676	-0.749153	-0.241259	1.76552
4	Dsc2	0.431456	0.293578	0.0186208	0.486884	0.329981	-2.22313	0.662611
4	Dtx1	0.401589	-0.408555	1.17214	-1.61936	-0.67949	1.10127	0.0324081
4	Dtx4	0.11545	-0.140713	-1.96816	-0.267395	0.469939	0.581411	1.20947
4	Ecel1	-2.02623	-0.224131	0.760546	-0.136208	0.0679172	0.898892	0.659212
4	Efemp2	0.541373	-1.37686	-0.0210485	0.746827	0.103681	-1.27022	1.27624
4	Egfr	-0.787935	-0.647424	0.666499	0.792573	0.121293	-1.46218	1.31717
4	Epha1	-1.64163	0.0143868	0.924754	-0.519231	-0.585542	0.584186	1.22308
4	Eya4	-0.0327468	-0.712632	-0.000441083	0.850911	0.3819	-1.74393	1.25694
4	Fam107b	-0.660277	-0.105534	-1.25998	0.929638	0.347886	-0.787796	1.53606
4	Fam132a	-1.76623	-0.412665	-0.0472227	0.32202	-0.203754	0.640912	1.46694
4	Fam57b	-1.52263	-0.427507	0.90783	-0.908992	0.0293174	0.977199	0.944787
4	Faxc	0.312111	-0.210717	-1.18536	-1.06364	0.773001	-0.25596	1.63056
4	Fbxo32	-1.13215	0.404815	0.19344	-0.201876	-1.22377	0.252224	1.70732
4	Fgd2	-0.917895	0.207668	0.720372	-1.72634	0.0179342	0.555202	1.14306
4	Fgf5	-0.00961767	0.453512	0.494082	-2.23118	0.448666	0.338589	0.505953
4	Fgf8	0.279282	-0.350944	0.507897	0.368523	-2.12819	0.669715	0.653719
4	Fhdc1	0.296343	-0.261655	-1.85074	0.67937	0.162218	-0.365939	1.34041
4	Fhl2	-0.89955	0.466156	0.197352	0.567148	0.592664	-1.84662	0.922848
4	Flt1	-0.430609	0.446776	0.551547	0.628932	-0.141944	-2.00025	0.945547
4	Flywch2	-0.754728	-0.960607	-0.764726	-0.038135	-0.233992	1.17693	1.57526
4	Fmn2	-0.317585	0.121697	1.15625	-1.44623	0.188357	1.23873	-0.941219
4	Foxi3	0.260245	-1.23187	0.812075	-1.16095	-0.662295	1.03089	0.951902
4	Gabrb3	-0.924391	-0.912276	0.770472	-1.0484	-0.146712	1.27595	0.985358
4	Gfra1	-0.436031	0.309898	0.103322	0.613249	0.7057	0.764215	-2.06035
4	Gnas	-0.375531	-0.389099	-1.0011	0.399809	0.0816883	-0.720639	2.00488
4	Gpc4	-0.11608	-0.0913146	-1.48503	0.665036	1.03366	-1.06665	1.06038
4	Gpm6a	0.0347279	-0.720753	0.915326	-1.711	-0.307986	0.800969	0.988715
4	Gpr153	0.682553	-0.94665	-1.40793	0.586835	0.643945	-0.727887	1.16913
4	Gpr37	-0.50233	0.344547	0.643524	-2.06725	0.259761	0.648622	0.673131
4	Gprc5b	-1.03974	-1.07627	-0.181185	0.422292	-0.611702	1.03879	1.44781
4	Gprc5c	0.229195	-1.12539	-1.30157	0.744869	0.792903	-0.560375	1.22038
4	Gria3	-0.440036	-1.50348	0.770486	0.0110419	-0.76457	0.45743	1.46913
4	Gria4	-0.930218	-0.0607949	0.727456	-1.16825	-0.823392	1.03799	1.21721
4	Grina	-0.454657	-0.0488982	-0.0581304	0.901717	-0.813068	-1.21287	1.68591
4	Gstm6	-0.978592	-1.43699	0.823895	0.396514	-0.631646	0.721374	1.10545
4	H2-Bl	-0.0786514	0.267054	-1.64177	0.684107	-0.72055	-0.00679174	1.49661
4	Helz2	-0.397817	-1.32906	0.596929	0.0265598	0.0596574	-0.737112	1.78085
4	Hif3a	-0.46373	-1.01382	1.22759	-1.13358	-0.283472	0.33585	1.33116
4	Ifit2	0.327356	-1.33435	-0.454005	-1.07649	0.865886	0.287861	1.38375
4	Igfbp5	0.466815	0.121525	-2.22074	0.468615	0.470526	0.0688297	0.624426
4	Igsf9	-1.91267	0.392525	0.784829	-0.444547	0.429691	-0.298722	1.04889
4	Inadl	-0.693146	0.0637251	0.606693	-0.137381	-0.171949	-1.42203	1.75408
4	Inhba	0.495609	-0.70334	0.696103	0.622511	0.0200519	-1.93435	0.803418
4	Itga3	-2.1098	0.507567	0.530502	-0.284217	0.498305	0.0333185	0.824322
4	Itgb3	-2.17404	0.289467	0.627371	0.633187	0.600092	-0.120036	0.143959
4	Kcnj3	0.14268	-0.054231	0.657043	-2.09392	-0.158084	0.7346	0.771916
4	Kcnk12	-0.538423	0.885919	1.01497	-1.9395	0.126981	0.314581	0.135474
4	Klhl14	-1.10872	0.391911	0.669058	-1.74148	0.380959	0.704242	0.704032
4	Krt7	0.471899	0.306209	0.225979	0.441159	0.328016	-2.2574	0.484141
4	Lhfp	0.448081	-0.883645	-1.47376	0.878442	0.461618	-0.637228	1.20649
4	Lrrn1	0.775885	0.452822	0.639205	-0.515259	-0.331881	-1.90461	0.883842
4	Mapk8ip2	-1.16892	-0.431341	0.351963	-1.31349	0.378619	0.901853	1.28131
4	Mlxipl	-0.0742354	-1.04938	0.904333	-0.672422	-1.19552	0.95482	1.13241
4	Mmp25	-1.03235	0.207336	0.717402	-1.77719	0.477921	0.695835	0.711049
4	Myl9	-1.59948	-1.02359	-0.199223	0.852261	0.312712	0.5487	1.10862
4	N4bp2l1	-0.247518	0.713133	-0.128396	-0.944091	-1.39474	0.465136	1.53647
4	Nap1l2	0.986233	-0.918753	-0.399294	-1.38713	-0.196398	0.620909	1.29444
4	Nbl1	-0.402164	-1.00608	-0.866048	1.36949	0.0423693	-0.524509	1.38694
4	Nefl	-1.37632	0.44503	0.779885	-1.47182	0.136075	0.67691	0.810242
4	Nfasc	-1.15012	-0.277703	0.99333	-1.19912	-0.368622	0.868534	1.1337
4	Nfatc1	-1.02301	0.200222	0.462215	0.59015	0.214963	-1.67251	1.22798
4	Nfe2l3	0.732464	-0.891612	0.772401	0.440519	-0.605588	-1.52998	1.0818
4	Npy	-1.42406	-0.0302309	0.958603	-1.06218	-0.342857	0.943338	0.95738
4	Nrcam	0.322119	-0.32797	0.303822	0.435201	-2.12051	0.538645	0.848691
4	Ntrk2	0.188007	-1.88597	0.762152	-0.58326	0.746319	-0.175376	0.948129
4	Nudt7	0.646327	-1.12759	0.127534	0.432813	-1.27832	-0.336868	1.53611
4	Olfm1	-0.555878	-1.77835	0.975001	-0.148849	-0.218749	0.955215	0.771614
4	Olfml2a	-0.126503	-2.05486	0.207393	-0.0232015	0.216114	0.684155	1.09691
4	Osbpl5	-0.6452	0.198937	-0.144821	0.764547	0.334147	-1.78647	1.27886
4	Pak3	-1.34519	-0.710258	0.662764	-0.560448	0.0502874	0.203194	1.69965
4	Panx2	-1.22963	-0.153191	0.70183	-1.39933	0.528456	0.26093	1.29093
4	Pcdh1	-0.517056	-0.539342	-0.00196495	0.55034	0.580851	-1.58542	1.51259
4	Pde4b	0.308847	0.30836	-0.137593	-2.15043	0.423748	0.30021	0.946861
4	Pdk2	-1.53972	-0.190127	0.972399	-0.420977	-0.759282	0.878141	1.05957
4	Pfkfb3	0.0285381	0.143751	0.630972	0.648474	-0.475445	-1.981	1.00471
4	Pgr	0.297773	-0.774375	0.654866	-0.620177	-1.50357	0.557406	1.38808
4	Phox2a	-1.5746	-0.780543	0.839741	0.0413167	-0.49837	0.912628	1.05983
4	Phyhd1	-0.949316	-0.151078	0.191475	0.797894	0.394656	-1.59211	1.30848
4	Plxdc2	-0.281082	-0.687387	0.574194	-0.031836	-0.0999122	-1.31329	1.83931
4	Ppm1k	-1.32096	0.218015	1.13488	-1.01289	-0.691171	0.930722	0.741409
4	Ppp1r14c	-0.897599	-0.289202	0.814228	-1.33828	-0.469661	0.918784	1.26173
4	Ppp1r1a	-1.67775	0.058328	0.159406	-0.922736	0.270077	1.04443	1.06824
4	Ppp4r4	-1.28783	0.170913	0.778418	0.00443716	-1.45256	0.87943	0.907193
4	Prss23	-0.378368	0.322246	-0.00408414	0.442509	0.700253	-2.03808	0.955527
4	Prss8	0.223227	-0.459	0.205462	0.36547	0.390788	-1.96726	1.24132
4	Ptprn	-1.89828	-0.518327	0.710202	-0.22159	0.181656	0.782176	0.964158
4	Rab32	0.566598	0.224885	-0.207866	0.576046	-0.15483	-2.03938	1.03455
4	Rab37	-0.446663	-1.91715	0.728685	0.697634	-0.422907	0.640572	0.719832
4	Rassf4	-0.469795	0.811833	0.631408	-1.75758	-0.580731	0.255957	1.10891
4	Rcan2	-0.370091	-0.193113	-1.42676	1.23992	1.03482	-0.897794	0.61302
4	Rgs20	-0.279311	-2.02972	0.700944	0.0303527	0.578071	0.987755	0.0119113
4	S100a1	0.027359	-0.335191	-0.450636	0.937919	-0.148449	-1.56173	1.53072
4	Samd4	-1.47173	-0.551483	-0.350767	-0.151621	0.533202	0.249626	1.74277
4	Sapcd1	-1.78277	-0.692314	0.665571	0.0442328	-0.168205	0.962518	0.970965
4	Sdc3	-0.751387	-1.03844	-0.788713	1.23859	1.02834	-0.584079	0.895692
4	Serpinb9	0.459625	0.404299	-0.603346	0.261771	0.608425	-2.01163	0.880856
4	Shd	0.179811	-0.89078	-1.66751	0.373646	-0.0734535	0.828252	1.25003
4	Shisa6	-0.407051	0.429205	0.523467	-2.1255	0.394354	0.586707	0.598819
4	Sirpa	0.159827	-1.50603	-0.173064	-0.101982	-0.717581	0.713345	1.62548
4	Slc8a2	-0.604686	-1.37167	0.662997	0.180801	-0.991145	0.91489	1.20881
4	Slc9a7	0.928002	-0.795395	-0.923246	0.284041	-0.687552	-0.495484	1.68963
4	Smarca2	0.122469	-1.23794	0.62492	0.139671	-0.943117	-0.42906	1.72305
4	Snap25	-1.52003	-0.136293	0.890088	-0.813096	-0.425222	0.884727	1.11982
4	Spon1	-0.321648	0.526553	0.282536	-2.14884	0.531026	0.541722	0.588649
4	Stard10	-0.827336	-0.303518	-0.352383	0.406949	-0.284629	-0.72071	2.08163
4	Stk32c	-1.3774	-1.22696	-0.16361	0.70085	0.839943	0.0564319	1.17075
4	Stk39	-0.485552	-0.264228	0.350628	-1.44953	-0.457358	0.604277	1.70177
4	Tap2	-1.34415	-0.586094	0.754102	0.156905	-0.994895	0.661876	1.35225
4	Tbx6	-0.212497	-0.366358	1.07773	-1.73343	-0.455126	0.944052	0.745632
4	Thnsl2	-0.528545	-1.54124	-0.587209	0.992753	-0.22739	0.650845	1.24078
4	Tmem35	-0.403476	-1.65362	0.964665	-0.0603169	-0.680211	1.03045	0.80251
4	Tpbg	-0.265316	0.302066	-1.22722	0.255493	0.847653	-1.28763	1.37496
4	Tpm1	-1.27609	-0.0883114	-0.784	0.874045	0.668035	-0.781989	1.38831
4	Tspan7	-0.780768	-0.00594111	0.308862	-0.858567	-0.975771	0.473228	1.83896
4	Tubb4a	0.734252	0.0516253	-0.0217112	-1.90841	0.133647	-0.296941	1.30754
4	Tulp1	-0.256156	-0.114489	-0.595716	0.617119	0.193007	-1.5244	1.68063
4	Ube2ql1	0.514183	-0.732266	1.1928	-0.606483	-0.915329	-0.826753	1.37385
4	Ugt8a	-1.04511	0.449305	0.848776	-1.71944	0.0459367	0.804912	0.615619
4	Unc5a	-1.58576	0.399768	0.954415	-1.02261	-0.331485	0.823277	0.762394
4	Vat1l	-0.523562	-0.680992	0.617944	-1.65939	0.879267	1.14142	0.225313
4	Wnt3	-1.41287	-0.665149	0.426717	0.806522	-0.829371	0.271573	1.40257
4	Ybx2	-1.70911	-0.276571	1.02403	-0.59118	-0.21204	0.851196	0.913675
4	Zfr2	-1.24871	-0.65001	0.389992	0.648582	-0.918392	0.174983	1.60356
4	Zhx2	1.05225	-0.814716	-0.550517	-0.16126	-0.728557	-0.548768	1.75157
5	1700007G11Rik	-0.767923	0.0130068	0.972182	-1.73385	-0.155253	0.699654	0.972182
5	AA986860	0.541174	-0.0642277	0.208445	0.54511	0.341773	-2.20204	0.629768
5	Abcg1	-2.13113	-0.0130379	0.799039	0.152165	-0.0419365	0.744433	0.490468
5	Adam8	-2.00013	0.325075	0.744348	0.387346	0.202916	-0.568225	0.908667
5	Adgrg1	-1.30282	0.164105	1.15544	-0.540232	-0.954034	0.169954	1.30759
5	Adrbk2	-0.841824	-1.11313	-0.70081	0.582658	-0.00830165	0.314248	1.76715
5	Adssl1	0.437489	-1.16446	-0.112301	1.03089	-1.3661	-0.0536126	1.22809
5	Agbl2	-0.597243	0.0121673	1.20914	-1.19211	0.772233	-1.13719	0.932997
5	Ahr	-0.0983558	0.0656153	-0.601319	0.73145	0.216704	-1.7371	1.423
5	AI661453	0.542138	-0.232472	0.146295	0.322584	0.395138	-2.11682	0.943139
5	Ank3	0.2856	-0.651948	1.12768	-1.43306	-0.630641	-0.0278823	1.33026
5	Arhgap18	-1.26611	-0.624732	0.928245	-0.359557	-0.758181	0.667993	1.41234
5	Arhgap8	0.524012	-0.558866	0.45099	-0.45841	-0.842957	-0.953299	1.83853
5	Arhgef5	0.23424	0.457846	0.219196	0.188965	0.264164	-2.20719	0.84278
5	Bik	0.226928	0.202777	0.694958	1.07952	-0.835596	-1.82979	0.461199
5	Car11	-0.352867	-1.36127	0.768042	-0.602261	-0.593682	0.61102	1.53102
5	Cblc	-1.08613	0.303657	0.34676	0.729087	-0.498224	-1.27726	1.48212
5	Ccdc60	-0.217509	-1.25365	0.891708	0.237605	-1.26062	0.228372	1.37409
5	Cd40	-1.7564	0.273173	0.434788	-0.346786	-0.551165	0.565056	1.38133
5	Cdc42ep5	-0.72427	-0.535487	0.649174	0.066413	-1.27278	0.044706	1.77225
5	Cfap43	-1.3346	0.38288	1.374	-1.00454	-0.471643	0.972742	0.0811605
5	Chmp4c	-1.3741	1.1197	1.09666	-0.760026	0.372176	0.419337	-0.873754
5	Chrnb1	-1.73539	0.148051	-0.361598	0.541355	0.307748	-0.410078	1.50991
5	Chrnb4	-1.45598	-1.38664	0.700343	0.20282	0.312422	0.860992	0.766043
5	Ckmt1	-0.889837	0.31835	1.90611	0.474855	-0.828883	-0.690621	-0.289976
5	Clic5	0.599441	0.0859709	0.715319	0.382519	-1.66797	-1.10323	0.987949
5	Cntn2	-1.19671	0.750843	1.31247	-0.342695	-1.09487	-0.347916	0.918871
5	Col1a2	0.724599	-1.51196	-1.31166	0.792707	0.433824	0.0679535	0.804536
5	Cpne7	-1.75497	-0.148966	0.640408	-0.136832	-0.631163	0.955936	1.07558
5	Crlf1	-1.33446	-0.2434	0.967935	-1.29209	0.183007	0.713515	1.00549
5	Ctbs	-0.362592	0.0262616	-0.30165	0.0311373	-0.674881	-0.858971	2.1407
5	Cyp1a1	0.578176	0.258832	-0.280586	0.576905	0.431479	-2.15657	0.591767
5	Cyp4x1	-1.7943	0.372439	0.631956	-1.05289	0.57888	0.631956	0.631956
5	Dpp6	0.142108	-0.421126	0.610011	-1.61843	-0.705864	0.592814	1.40049
5	Dqx1	-0.607246	-0.836872	1.01231	0.351242	-0.40768	-1.07825	1.5665
5	Elmo3	0.110659	-0.156977	0.563736	0.439639	-0.397343	-1.88259	1.32288
5	Eml2	-1.5591	-0.081403	1.04757	0.50957	-0.974562	-0.0610058	1.11893
5	Enpp5	0.200662	-0.621949	0.832376	0.62223	-0.932547	-1.39541	1.29464
5	Entpd2	-1.10699	-0.0526067	0.849733	-0.147829	-1.45467	0.752137	1.16023
5	Epcam	-1.52212	0.245761	1.05451	-0.589844	-0.552694	0.00153472	1.36285
5	Epha1	-1.64163	0.0143868	0.924754	-0.519231	-0.585542	0.584186	1.22308
5	Ephx1	-1.0728	-1.10776	1.60695	0.638661	-0.669865	0.293141	0.311673
5	Espn	0.35338	0.217909	0.219897	0.523508	-0.0238674	-2.17374	0.882908
5	Esrp1	-0.69326	0.344827	0.923389	-1.06369	-0.749587	-0.402551	1.64087
5	Fam110c	-1.15622	-0.671047	0.895209	0.506716	-1.1841	0.326466	1.28297
5	Fam57b	-1.52263	-0.427507	0.90783	-0.908992	0.0293174	0.977199	0.944787
5	Fgd2	-0.917895	0.207668	0.720372	-1.72634	0.0179342	0.555202	1.14306
5	Fgf21	-1.29739	0.369504	0.944135	-1.15369	-0.609063	0.697502	1.049
5	Fgf5	-0.00961767	0.453512	0.494082	-2.23118	0.448666	0.338589	0.505953
5	Flt1	-0.430609	0.446776	0.551547	0.628932	-0.141944	-2.00025	0.945547
5	Fmn2	-0.317585	0.121697	1.15625	-1.44623	0.188357	1.23873	-0.941219
5	Frem2	0.616921	-1.99249	0.352734	0.626963	-0.469504	-0.085499	0.950872
5	Galnt3	-0.921389	0.228034	1.09368	0.0201079	-0.117058	-1.53783	1.23446
5	Gdap1l1	-0.383154	-1.44508	0.424618	-0.438418	-0.613436	1.25474	1.20073
5	Gm3558	-1.11188	0.583666	-0.374525	-0.893428	0.834718	-0.597616	1.55906
5	Gng8	-1.51219	0.397865	1.28343	-0.56015	-0.86924	0.481368	0.77892
5	Gpr4	-1.6381	0.0890914	1.08085	0.480939	-0.955457	-0.0539947	0.996668
5	Gstk1	-0.938741	0.306554	1.26525	-0.431256	-1.34453	-0.0520534	1.19477
5	Gstm6	-0.978592	-1.43699	0.823895	0.396514	-0.631646	0.721374	1.10545
5	Gstt3	0.419782	-1.34415	0.784637	-0.21487	-1.12486	0.034214	1.44525
5	H2-Ab1	0.136229	-1.57009	0.876039	0.56067	-0.805043	-0.454652	1.25685
5	H2-M2	-1.29579	-0.483999	0.447976	1.07768	-0.0861505	-0.982959	1.32324
5	H2-Oa	0.288963	-2.04679	0.390015	0.475973	-0.54201	0.601288	0.832564
5	Hcfc1r1	-1.03493	-0.68538	0.0665114	1.26624	-0.33778	-0.749588	1.47492
5	Helz2	-0.397817	-1.32906	0.596929	0.0265598	0.0596574	-0.737112	1.78085
5	Herc6	-0.156156	0.0927304	0.583798	-1.73216	-0.35842	-0.0100573	1.58027
5	Hist3h2ba	-0.646403	0.377869	0.436152	0.532479	-1.98739	0.337588	0.949704
5	Hpn	-0.332145	-0.313244	0.902873	0.142623	-1.82607	0.163062	1.2629
5	Hrc	0.735073	-0.55105	0.33219	0.690077	-0.170817	-1.93269	0.897215
5	Ifi27l2a	-0.844829	0.025645	0.887684	0.585809	-1.78674	0.165723	0.966713
5	Iglon5	-1.99477	-0.508168	0.739141	-0.0496614	0.325453	0.764877	0.723127
5	Igtp	0.589177	-0.641762	0.227674	0.160172	-1.55908	-0.384067	1.60788
5	Irf6	-0.305873	-0.30466	0.43864	0.845362	-0.835952	-1.36696	1.52944
5	Itga3	-2.1098	0.507567	0.530502	-0.284217	0.498305	0.0333185	0.824322
5	Jazf1	-0.655504	-1.43479	-0.167411	0.49395	0.526577	-0.42953	1.66671
5	Kcnq3	-0.635466	-0.59163	1.1116	-1.04251	-0.886194	0.865626	1.17857
5	Klc3	-1.65186	-0.690684	0.635262	-0.110116	0.108812	0.180807	1.52778
5	Klk13	0.567469	-0.307472	1.11192	0.161009	-1.92068	0.721593	-0.333836
5	Klk8	-1.14558	-0.655542	1.78962	-0.684643	-0.134402	0.749523	0.0810235
5	Krt8	0.194009	0.325751	-0.619345	0.701454	0.56867	-1.99455	0.824013
5	Lamb1	-1.05204	-0.896227	-0.0569494	0.296347	-0.479902	0.265761	1.92301
5	Ldlrad4	-1.05713	0.55892	1.20166	0.201708	0.611886	-1.64178	0.124745
5	Lefty1	0.47038	0.655292	0.696448	-1.88974	0.357784	0.604275	-0.894439
5	Lnx1	-1.09934	0.255642	1.01131	-0.598215	-0.751026	-0.429806	1.61143
5	LOC100861615	-1.46785	0.682686	-0.343409	-0.887344	0.88454	-0.159449	1.29082
5	Lpp	-1.17028	0.132078	0.349819	0.935961	0.282521	-1.5678	1.03769
5	Ly6d	-0.523898	0.764725	0.764725	-1.98644	0.0778289	0.138332	0.764725
5	Ly6e	-0.251838	-0.858022	1.75195	0.0393763	-0.428532	0.85176	-1.1047
5	Mal2	-1.37245	0.484916	1.02716	-1.19861	-0.334385	0.30493	1.08844
5	Mamstr	-0.782031	-1.37173	0.0696026	-0.333758	-0.111913	0.966561	1.56326
5	Man2b2	0.37657	-1.09887	0.367541	0.811588	-0.878017	-1.0136	1.43479
5	Mapk8ip2	-1.16892	-0.431341	0.351963	-1.31349	0.378619	0.901853	1.28131
5	Marveld3	0.41644	0.351136	0.785051	-1.30666	-0.0426981	-1.39723	1.19396
5	Mxra8	0.405717	-1.42006	0.125405	0.433496	-0.0336735	-1.07726	1.56638
5	Myl3	-1.22062	-0.206403	0.511369	1.13591	-0.214836	-1.20053	1.1951
5	Nccrp1	0.611639	0.772025	1.19551	-0.548418	-0.722117	-1.63466	0.326022
5	Nfasc	-1.15012	-0.277703	0.99333	-1.19912	-0.368622	0.868534	1.1337
5	Nrg1	-2.14504	0.148212	0.597214	-0.14205	0.248068	0.421224	0.87237
5	Nuak1	-1.32308	0.158371	-1.5144	0.796575	0.746749	0.351313	0.78447
5	Pcdh1	-0.517056	-0.539342	-0.00196495	0.55034	0.580851	-1.58542	1.51259
5	Pde1b	-1.78197	0.672504	0.712996	-0.737135	0.346345	-0.273723	1.06099
5	Pdgfb	-1.19396	0.520727	0.609517	0.517058	0.478044	-1.69088	0.759497
5	Pdlim2	-0.552256	-0.344346	-0.263412	0.831026	0.577507	-1.61625	1.36773
5	Pdlim3	-1.21895	0.040073	0.843921	-0.241158	-0.83965	-0.300821	1.71659
5	Pdzk1ip1	0.0584701	-1.19288	0.488691	0.72641	-1.40288	-0.0335119	1.3557
5	Phldb3	-0.175739	0.207238	0.384945	0.854199	-0.756774	-1.73064	1.21677
5	Pifo	-1.80246	-0.5755	0.912329	-0.0805409	-0.203737	0.809806	0.940106
5	Pip5kl1	-0.979527	-0.703354	1.11001	-1.22126	-0.0719361	1.12787	0.738199
5	Plekhg6	0.404165	-0.858992	-1.12037	0.916469	0.275177	-1.00287	1.38642
5	Plekhn1	-0.292583	-0.474632	0.501816	0.658657	-0.0196398	-1.75736	1.38375
5	Plxnb2	-1.12512	-0.0189661	1.04766	-0.770471	-0.185334	-0.581716	1.63395
5	Ppl	0.630336	-0.101091	-0.401564	0.718188	0.318681	-2.02029	0.855738
5	Ppp2r2c	-1.33763	0.409737	0.975352	-1.50916	0.464183	0.723491	0.274025
5	Pqlc3	-0.696988	-1.47222	0.960682	0.657078	0.254359	-0.821842	1.11893
5	Prkd2	-1.01806	-0.818759	0.551125	0.214211	-0.827103	0.0957327	1.80286
5	Prss8	0.223227	-0.459	0.205462	0.36547	0.390788	-1.96726	1.24132
5	Pstpip2	-0.0843008	-1.59411	1.06805	-0.36064	-0.395622	-0.0551332	1.42175
5	Ptger4	-1.30377	-0.0214459	0.805074	-1.30314	-0.137054	0.899073	1.06127
5	Ptpn14	0.167922	-1.12879	0.0279218	0.433008	0.218093	-1.34603	1.62788
5	Rab37	-0.446663	-1.91715	0.728685	0.697634	-0.422907	0.640572	0.719832
5	Rab3b	-1.42608	-1.31601	0.100079	0.791186	0.470729	0.229346	1.15075
5	Rgl3	-0.8042	0.418903	1.13744	-0.991142	-1.16418	0.171561	1.23162
5	Rgs16	-1.43712	-1.11879	0.641682	0.838117	-0.0922366	-0.0783082	1.24666
5	Rgs17	-0.25455	-0.772804	1.02899	0.36286	-1.6021	-0.0195306	1.25713
5	Rhbdf1	-1.7741	0.487523	-0.252942	-0.142345	0.0981234	-0.00401589	1.58776
5	Rin1	-2.11809	0.458302	0.0230988	0.0943626	0.658846	-0.0429724	0.92645
5	Ripk4	-1.13262	0.239164	0.334917	0.494961	-0.441994	-1.15783	1.6634
5	Rnf43	0.452773	-0.0955582	-0.0171004	0.750904	-1.68223	-0.757265	1.34847
5	Rorc	-0.352912	-1.47928	0.263963	0.687295	-1.0785	0.803256	1.15618
5	Scn3b	-2.24502	0.169194	0.388882	0.308207	0.38639	0.643432	0.348913
5	Sel1l3	-0.617303	0.21125	0.0481527	0.262433	0.515267	-1.8145	1.3947
5	Sept4	0.0247522	-1.93465	-0.529195	0.840909	0.447574	0.124154	1.02645
5	Serinc2	-1.47172	-0.653505	0.275007	1.05963	-0.373206	-0.252381	1.41617
5	Sez6l2	-0.541417	-0.895863	0.312052	-0.452506	-0.998	0.907765	1.66797
5	Sh2d5	-0.369333	-0.631794	0.903839	-0.167841	-1.65825	1.06136	0.862011
5	Slc30a3	-2.24852	0.337001	0.529623	0.209425	0.227062	0.410379	0.535031
5	Slc40a1	0.444357	0.297927	-0.196735	0.500572	0.483202	-2.18269	0.653367
5	Sncb	-0.238861	-0.609868	0.167952	-1.37128	-0.275828	0.501832	1.82605
5	Speg	-0.294559	0.279097	-1.80369	0.00606634	0.356759	-0.106788	1.56311
5	Sptb	-1.67365	0.00136392	0.798773	-0.872489	-0.051601	0.597758	1.19985
5	Sv2a	-1.81605	-0.0113724	0.344849	0.0101715	-0.619961	0.977386	1.11498
5	Syt1	-0.777089	0.595061	0.906947	-1.88196	0.304232	0.0936141	0.759197
5	Syt13	-0.703908	-0.429807	0.515252	-1.55695	0.0925938	0.565727	1.51709
5	Syt17	-0.111281	-1.51075	0.915014	0.168372	0.077363	-0.937105	1.39839
5	Syt4	-1.24368	0.498382	0.689081	-1.65349	0.465365	0.673354	0.570992
5	Tagln	-1.1599	-0.989287	-0.0230915	1.16319	-0.238608	-0.23845	1.48615
5	Tes	0.239371	-0.456542	-0.00275466	0.571615	-0.207161	-1.70844	1.56391
5	Tgfb1	-1.84836	0.162041	0.769043	0.379469	0.489038	-0.864864	0.913635
5	Thy1	0.0295796	-1.93573	1.08409	-0.181982	-0.350041	0.723899	0.630193
5	Tmem130	-0.765172	0.39254	0.476272	0.604794	0.191886	-1.90373	1.00341
5	Tmem159	-1.07272	0.494844	-0.225982	0.535651	-0.256526	-1.16293	1.68766
5	Tmem221	-0.239898	-0.750395	0.879944	0.687209	-0.849802	-1.16226	1.4352
5	Tmem35	-0.403476	-1.65362	0.964665	-0.0603169	-0.680211	1.03045	0.80251
5	Tmem91	-2.16104	0.461484	0.609314	-0.304275	0.519481	0.451667	0.423366
5	Tmsb15b1	-1.25883	0.928264	-1.4865	0.64148	0.058892	0.167491	0.949201
5	Tnfrsf12a	-1.29807	0.707392	-0.338361	0.803434	0.119045	-1.22969	1.23625
5	Tpbg	-0.265316	0.302066	-1.22722	0.255493	0.847653	-1.28763	1.37496
5	Trim12c	-1.35989	0.270904	0.899084	-0.908511	-0.536648	0.177668	1.4574
5	Trim14	0.0544769	-0.3392	1.21848	-1.3866	-0.646268	-0.302775	1.40189
5	Ttyh1	-0.166579	-1.38341	1.0797	-0.227433	-1.08782	0.714617	1.07093
5	Tuft1	-1.68445	0.771478	-0.102389	0.683298	0.291031	-0.980614	1.02165
5	Wnt9a	-0.851418	0.369547	0.0270018	0.872835	0.338806	-1.78814	1.03137
5	Zfp36	-1.91276	0.726314	0.876234	-0.489464	0.385524	-0.327733	0.74189
6	Capg	-1.16268	0.164792	1.07803	-0.112656	0.286367	-1.41765	1.1638
6	Espn	0.35338	0.217909	0.219897	0.523508	-0.0238674	-2.17374	0.882908
6	Fgfbp1	0.409218	-1.61937	0.823862	0.633952	-0.051873	-1.12446	0.928673
6	Gprc5b	-1.03974	-1.07627	-0.181185	0.422292	-0.611702	1.03879	1.44781
6	Gulo	-1.73827	-0.600617	1.32719	-0.170184	0.111693	0.883051	0.187132
6	Krt19	0.389225	0.523392	0.322827	0.313015	0.104915	-2.23993	0.58656
6	Lad1	-0.00295469	0.535599	0.63591	-0.128644	0.252113	-2.12824	0.836211
6	Lefty1	0.47038	0.655292	0.696448	-1.88974	0.357784	0.604275	-0.894439
6	Lynx1	-1.56971	-0.694191	1.05837	-0.336761	-0.20308	0.514816	1.23055
6	Psors1c2	-1.4493	0.482337	0.685417	-1.45338	0.346215	0.675952	0.712752
6	S100a11	0.569871	-0.146333	-0.535795	0.730926	0.217986	-1.90745	1.0708
6	S100a6	-0.171407	0.522369	-0.680477	0.771327	0.421617	-1.86162	0.998187
6	Slc5a5	-1.04035	-1.5207	0.782332	0.0849435	-0.0444397	0.3827	1.35552
6	Tcf7l1	0.724279	0.283724	0.392544	-0.674618	0.849694	0.400138	-1.97576
6	Tgfbr2	0.281241	-0.542203	-0.44684	0.798757	0.868031	-1.81664	0.857656
7	Adgrg1	-1.30282	0.164105	1.15544	-0.540232	-0.954034	0.169954	1.30759
7	Endod1	0.274805	0.454954	-1.23449	0.145546	0.760682	-1.5261	1.1246
7	Fam83e	-1.01703	0.562128	0.983108	-0.201853	-0.202671	-1.40231	1.27862
7	Fetub	-1.02025	0.710998	1.19816	-1.65637	0.435661	0.0443556	0.287452
7	Gstm7	-0.762335	-1.10043	1.26431	-0.877569	-0.368156	0.962421	0.881763
7	Klk1b22	0.61335	0.187237	1.13214	-0.850763	-1.1724	-1.00468	1.09512
7	Lama4	0.370082	-1.64212	0.890307	-0.844974	0.1733	-0.20644	1.25984
7	Lamb3	0.417488	0.23037	0.301587	0.688295	-0.551411	-2.01181	0.925478
7	Lamc2	0.0319869	0.431916	-0.0732551	0.205337	0.873725	-2.13512	0.665408
7	Mmp25	-1.03235	0.207336	0.717402	-1.77719	0.477921	0.695835	0.711049
7	Plet1	-0.457776	1.05437	1.5054	-0.335242	-0.248451	-1.49596	-0.022336
7	Plxnb2	-1.12512	-0.0189661	1.04766	-0.770471	-0.185334	-0.581716	1.63395
7	Scnn1a	0.563791	0.43007	0.493571	0.21177	-0.258495	-2.15285	0.712142
7	Serpine1	-0.616151	-0.659728	0.929608	0.654704	0.393935	-1.67226	0.969888
7	Sfxn3	-0.346313	0.0955206	-0.853381	0.899809	0.0338675	-1.38399	1.55449
7	Sh2d3c	-2.06739	0.353231	0.671721	0.0410672	-0.397421	0.621966	0.776823
7	Slc16a11	0.571527	0.783989	0.503265	-0.761628	-1.82556	-0.195894	0.9243
7	Slc6a14	0.599227	0.400156	0.314642	0.298471	0.0107394	-2.22143	0.598198
8	4632428N05Rik	-0.0869114	-0.827674	-0.232528	1.05508	-0.036406	-1.37289	1.50133
8	Acta1	-0.602176	0.314032	0.57903	0.675913	0.321839	-2.02504	0.736398
8	Adgra3	-1.93201	-0.577205	-0.161779	0.50495	0.50287	0.739261	0.923917
8	Anxa3	-0.309064	0.370875	-0.325234	0.649349	0.632198	-1.97902	0.960893
8	Ap1m2	0.718525	0.809424	0.792374	-0.414585	-1.05946	-1.55192	0.705636
8	Car7	-0.936157	0.195773	0.476208	-1.82191	0.783784	0.847158	0.455145
8	Cfap126	0.0223837	-1.88337	0.271675	0.576263	-0.503317	0.190943	1.32542
8	Crym	-2.1486	0.573247	0.297842	0.435634	0.30896	-0.252654	0.785572
8	F5	0.312356	0.116505	-1.11304	-0.226156	0.383294	-1.20499	1.73203
8	Ggt7	-2.01667	-0.508971	0.534513	0.170966	0.381431	0.420562	1.01817
8	Gsn	0.524108	0.152329	0.0596359	0.620748	0.113596	-2.18766	0.717247
8	H2-Q1	0.25232	0.325765	-0.269792	0.746338	-1.22	-1.27715	1.44252
8	Krt7	0.471899	0.306209	0.225979	0.441159	0.328016	-2.2574	0.484141
8	Mall	0.505069	-0.170857	0.357844	0.622609	-0.0357783	-2.11947	0.840584
8	Mst1	-0.808103	-1.64165	1.10636	0.85307	0.175067	-0.399085	0.714338
8	Nbl1	-0.402164	-1.00608	-0.866048	1.36949	0.0423693	-0.524509	1.38694
8	Nefm	-0.794129	0.833538	0.618893	-1.74769	-0.336928	0.482476	0.943837
8	Pdzk1ip1	0.0584701	-1.19288	0.488691	0.72641	-1.40288	-0.0335119	1.3557
8	Pqlc3	-0.696988	-1.47222	0.960682	0.657078	0.254359	-0.821842	1.11893
8	Psors1c2	-1.4493	0.482337	0.685417	-1.45338	0.346215	0.675952	0.712752
8	Pxdc1	-0.676066	0.2545	1.10097	-0.625442	-1.32725	-0.170391	1.44368
8	Qrich2	-0.32672	-0.240738	1.01078	-1.9295	0.179282	0.973245	0.333644
8	Rgs20	-0.279311	-2.02972	0.700944	0.0303527	0.578071	0.987755	0.0119113
8	S100a10	-1.122	0.43058	0.0810219	0.399576	-0.902232	-0.659208	1.77226
8	Slc22a18	0.263316	-1.10873	0.195958	0.555622	-0.457607	-1.13723	1.68866
8	Slc26a10	-2.13452	-0.195669	0.597365	0.338454	0.0314126	0.635055	0.727906
8	Slc35d3	-0.148821	0.477998	0.430064	-2.20594	0.462917	0.495157	0.488627
8	Tagln	-1.1599	-0.989287	-0.0230915	1.16319	-0.238608	-0.23845	1.48615
8	Tjp3	-0.358098	-0.124287	1.26202	-0.434162	-1.06086	-0.802871	1.51826
8	Wnt7b	0.396156	-0.0844389	-0.0177667	0.586574	0.536334	-2.15759	0.740734
9	Ccdc60	-0.217509	-1.25365	0.891708	0.237605	-1.26062	0.228372	1.37409
9	Cd68	-0.246603	0.538947	0.871006	0.656463	-0.447859	-1.97389	0.601932
9	Clic6	0.0586515	-1.82158	0.603442	-0.601363	0.148705	0.244366	1.36778
9	Cyp2j9	0.338517	0.471587	0.56308	-2.23539	0.0480392	0.319814	0.494355
9	Ecscr	-0.775823	-0.158332	-1.44248	0.560843	0.812719	-0.450864	1.45394
9	Espn	0.35338	0.217909	0.219897	0.523508	-0.0238674	-2.17374	0.882908
9	Fignl2	0.553093	0.127224	-1.52581	1.12718	0.63977	-1.24984	0.328395
9	H2-Q2	0.552805	0.772357	0.725393	-0.653146	-0.884893	-1.52722	1.01471
9	Hist1h1c	0.639236	-1.08753	0.0349883	1.15829	-1.53092	-0.0615993	0.847532
9	Lamb3	0.417488	0.23037	0.301587	0.688295	-0.551411	-2.01181	0.925478
9	Mettl20	0.420173	-0.0740661	-0.440285	-1.91415	0.179814	0.556423	1.27209
9	Pxt1	-0.947689	-0.773592	1.24794	-1.01228	0.279566	1.35	-0.143951
9	Sh3rf2	0.433075	-0.345694	0.0094785	1.01624	0.969715	-1.92195	-0.160871
9	Tinagl1	0.373059	0.326683	0.143362	0.553037	0.271275	-2.24154	0.574122
10	Dok2	-1.6103	0.609473	0.634062	-1.30212	0.4873	0.55601	0.625568
10	Nfe2l3	0.732464	-0.891612	0.772401	0.440519	-0.605588	-1.52998	1.0818
11	Ablim1	0.943979	0.437588	0.177827	0.786445	0.278787	-1.92274	-0.701881
11	Anxa2	0.369335	0.18489	-0.128368	0.694976	0.0108939	-2.09711	0.965381
11	Apobec2	0.253844	1.06452	1.47873	-0.194352	-0.668249	-0.6065	-1.32799
11	Cd82	0.216827	-0.392198	-0.257928	1.15999	-0.582423	-1.49295	1.34868
11	Coro2a	-1.59343	-0.804562	1.092	-0.146101	-0.211721	0.539587	1.12422
11	Crb2	0.460245	-0.182072	-2.13571	0.188029	0.183322	0.641952	0.84423
11	Emp3	0.426205	-1.81686	-0.346056	0.711041	-0.053427	-0.268834	1.34793
11	Espn	0.35338	0.217909	0.219897	0.523508	-0.0238674	-2.17374	0.882908
11	Fam101a	0.174039	-1.53002	-1.07152	0.864321	0.667291	-0.217995	1.11389
11	Fas	0.521449	-0.954964	-0.617351	0.894108	0.557083	-1.47396	1.07363
11	Gatsl2	-0.727374	-0.650202	-1.08913	-0.252534	0.459069	0.411324	1.84885
11	Gdpd5	0.596862	-0.331344	-1.99811	1.00507	0.592516	-0.225039	0.360051
11	Gnas	-0.375531	-0.389099	-1.0011	0.399809	0.0816883	-0.720639	2.00488
11	H2-Ab1	0.136229	-1.57009	0.876039	0.56067	-0.805043	-0.454652	1.25685
11	Hdac7	-2.06256	0.148731	-0.12047	0.215549	0.658494	0.0528384	1.10741
11	Kif1a	-0.517037	-0.669188	1.02347	-0.0147831	-0.711547	-0.846892	1.73598
11	Lamb3	0.417488	0.23037	0.301587	0.688295	-0.551411	-2.01181	0.925478
11	Mbnl2	-0.317505	0.0461582	-0.0590777	1.12178	0.0735233	-1.89117	1.02629
11	Ndufa4l2	0.866259	-0.35662	0.657156	0.232948	-1.22118	-1.34009	1.16153
11	Pfkfb3	0.0285381	0.143751	0.630972	0.648474	-0.475445	-1.981	1.00471
11	Rrad	-0.418706	-0.407811	-1.8506	0.718598	0.568926	0.232147	1.15745
11	Stom	-1.27086	-0.449004	0.511519	0.536821	-0.942299	-0.0425947	1.65642
11	Taok3	1.15306	-0.442154	0.603933	-0.281068	-0.783875	-1.42601	1.17612
11	Tdrd7	0.360709	0.105798	-0.760729	0.814876	-0.0055632	-1.75476	1.23966
11	Tinagl1	0.373059	0.326683	0.143362	0.553037	0.271275	-2.24154	0.574122
12	2010315B03Rik	1.48471	-0.95621	-0.264896	0.138186	-0.408187	-1.14253	1.14893
12	A930005H10Rik	0.252481	-0.9712	-0.234975	0.600331	-1.35152	0.0469951	1.65789
12	Agpat4	-0.405569	-0.243457	0.654766	0.75625	-0.476081	-1.6443	1.35839
12	Arhgap33	-1.02749	-1.46096	0.550923	-0.0708797	-0.158514	0.830067	1.33686
12	C1qtnf6	-1.09709	-1.14164	-0.155288	0.509661	0.151633	-0.0515174	1.78424
12	Cdc42ep1	0.409362	0.0798875	-2.07433	0.653404	0.605621	-0.418493	0.744547
12	Cited1	0.466175	0.328525	0.178617	0.463475	0.34333	-2.25493	0.474811
12	Fignl2	0.553093	0.127224	-1.52581	1.12718	0.63977	-1.24984	0.328395
12	H2-Oa	0.288963	-2.04679	0.390015	0.475973	-0.54201	0.601288	0.832564
12	Hpn	-0.332145	-0.313244	0.902873	0.142623	-1.82607	0.163062	1.2629
12	Hspb8	0.428564	0.21851	-0.985259	0.909429	0.0069531	-1.66815	1.08996
12	Ndufa4l2	0.866259	-0.35662	0.657156	0.232948	-1.22118	-1.34009	1.16153
12	Ptprz1	-1.50434	-0.289211	-0.938252	-0.114042	0.918849	0.791695	1.13531
12	Rsph3b	-0.213274	-1.38387	0.391573	0.166218	-0.586391	-0.234288	1.86003
12	Smarca2	0.122469	-1.23794	0.62492	0.139671	-0.943117	-0.42906	1.72305
12	Them4	-0.852308	-0.272699	0.697971	-1.15677	-0.445635	0.267721	1.76172
12	Wnt4	0.346003	0.277077	-0.0765559	0.575377	0.412469	-2.20234	0.667965
13	4632428N05Rik	-0.0869114	-0.827674	-0.232528	1.05508	-0.036406	-1.37289	1.50133
13	Adgra3	-1.93201	-0.577205	-0.161779	0.50495	0.50287	0.739261	0.923917
13	Bmf	0.954749	-0.303525	-1.98137	0.827922	0.10583	-0.186059	0.582447
13	Ccdc109b	-0.0452638	-0.931442	0.119732	1.0748	-0.0307312	-1.49754	1.31044
13	Grb10	-0.109832	-0.380352	-1.4007	-0.554327	0.412539	0.198417	1.83425
13	Krt8	0.194009	0.325751	-0.619345	0.701454	0.56867	-1.99455	0.824013
13	Lpp	-1.17028	0.132078	0.349819	0.935961	0.282521	-1.5678	1.03769
13	Mogat2	0.257726	-1.94405	-0.244575	0.702004	-0.43522	0.714631	0.949482
13	Ndrg1	0.263559	0.0782312	1.02159	0.14819	-0.954908	-1.65529	1.09863
13	Pdlim4	0.463564	0.519653	0.132982	0.603799	-0.254512	-2.14593	0.680446
13	Sh2d5	-0.369333	-0.631794	0.903839	-0.167841	-1.65825	1.06136	0.862011
13	Slc35g2	0.530861	-0.363723	-1.79264	0.94962	-0.00565767	-0.44609	1.12763
13	Thnsl2	-0.528545	-1.54124	-0.587209	0.992753	-0.22739	0.650845	1.24078
13	Timp3	-0.782433	-0.306009	0.610159	0.859208	0.230049	-1.70978	1.0988
13	Xist	-0.740532	-0.657766	-1.20461	0.350976	0.301617	0.123146	1.82717
14	Acta2	0.0931865	-1.7771	-0.920991	0.912859	0.438916	0.331692	0.921434
14	Adssl1	0.437489	-1.16446	-0.112301	1.03089	-1.3661	-0.0536126	1.22809
14	Dsp	0.41493	-0.0811693	-0.178897	0.803767	0.158553	-2.05759	0.94041
14	Krt19	0.389225	0.523392	0.322827	0.313015	0.104915	-2.23993	0.58656
14	Lamb1	-1.05204	-0.896227	-0.0569494	0.296347	-0.479902	0.265761	1.92301
14	Mbp	0.662547	-0.256307	-1.21053	0.678686	0.375755	-1.42831	1.17816
14	Pgf	0.336829	-0.269005	0.068917	0.731513	0.258891	-2.07554	0.948391
14	Sat2	-1.59538	-0.900707	0.0231147	0.398886	-0.109214	0.881288	1.30201
14	Sbsn	0.428926	0.434798	0.186271	0.463495	0.179231	-2.24505	0.552331
14	Serpinb9b	0.450652	0.34344	0.253855	0.324024	0.414418	-2.26107	0.474686
14	Soat1	-0.998605	-0.129128	0.790121	-1.38417	-0.161762	0.373491	1.51005
14	Stmn4	-0.158661	0.291984	0.506933	0.467064	0.491748	-2.1949	0.595836
14	Tmcc3	-0.983017	0.541756	0.156387	0.0421043	0.334785	-1.56219	1.47018
15	A230070E04Rik	-0.480972	0.799745	0.673942	-1.91078	-0.375477	0.494803	0.798739
15	Cryab	0.577337	0.263985	-0.501903	0.61886	0.483292	-2.079	0.637423
15	Gng11	0.89923	-0.674644	-0.92937	0.642049	0.286346	-1.40666	1.18305
15	Hip1r	-1.18066	0.517399	0.82737	-1.43148	0.102385	-0.0941193	1.2591
15	Igf2	0.640881	0.258273	-1.52245	0.710928	0.550728	-1.36614	0.727777
15	Itga3	-2.1098	0.507567	0.530502	-0.284217	0.498305	0.0333185	0.824322
15	Krt7	0.471899	0.306209	0.225979	0.441159	0.328016	-2.2574	0.484141
15	Myl3	-1.22062	-0.206403	0.511369	1.13591	-0.214836	-1.20053	1.1951
15	Qrich2	-0.32672	-0.240738	1.01078	-1.9295	0.179282	0.973245	0.333644
15	Scnn1a	0.563791	0.43007	0.493571	0.21177	-0.258495	-2.15285	0.712142
15	Serpinb9	0.459625	0.404299	-0.603346	0.261771	0.608425	-2.01163	0.880856
15	Slc25a24	0.444815	-0.088627	-0.588109	0.677507	0.473554	-1.93313	1.01399
15	Tdrd7	0.360709	0.105798	-0.760729	0.814876	-0.0055632	-1.75476	1.23966
15	Tead3	0.135621	0.111488	-1.54568	0.530189	0.633931	-1.13444	1.2689
15	Trpt1	-1.54381	-0.500374	0.82084	0.00514531	-0.78101	0.794596	1.20462
16	Bmf	0.954749	-0.303525	-1.98137	0.827922	0.10583	-0.186059	0.582447
16	Cd274	-0.463148	0.251474	0.760484	0.208036	-0.253452	-1.81849	1.3151
16	Cthrc1	0.540912	0.384032	0.619766	-1.84165	-0.982022	0.608513	0.670447
16	Gm3558	-1.11188	0.583666	-0.374525	-0.893428	0.834718	-0.597616	1.55906
16	Irgm2	1.24363	-0.74395	-0.167408	-0.147123	-0.122397	-1.41581	1.35306
16	Krt19	0.389225	0.523392	0.322827	0.313015	0.104915	-2.23993	0.58656
16	Lad1	-0.00295469	0.535599	0.63591	-0.128644	0.252113	-2.12824	0.836211
16	Lrrc51	-0.402813	-1.42651	0.925118	-0.237836	-0.459527	-0.0349054	1.63647
16	Pdlim2	-0.552256	-0.344346	-0.263412	0.831026	0.577507	-1.61625	1.36773
16	Rab11fip1	-0.571134	-1.35196	-0.254409	1.10817	-0.158272	-0.328187	1.55579
16	Rassf6	0.480019	0.685839	0.968547	-1.08926	-1.11719	-0.944781	1.01682
16	Sh2d3c	-2.06739	0.353231	0.671721	0.0410672	-0.397421	0.621966	0.776823
16	Tpm2	-0.747145	-0.117276	-0.815531	0.746138	0.343162	-1.1036	1.69426
17	Crispld1	0.517287	0.457724	0.490661	-2.11822	-0.441199	0.511568	0.582181
17	Cxcl1	0.749287	-0.692403	0.43815	0.463924	0.234837	-1.97244	0.778643
17	Cyp2j6	0.926478	0.575038	0.483907	-0.968143	-0.425887	-1.57696	0.985563
17	Eps8l2	0.459406	0.23148	0.0675117	0.480506	0.258579	-2.21704	0.719562
17	H2-Q1	0.25232	0.325765	-0.269792	0.746338	-1.22	-1.27715	1.44252
17	Pdcd4	-1.68833	-0.265686	0.62425	-0.652676	0.128309	1.44083	0.413305
17	Spire1	-1.1981	-0.275599	0.775069	-1.03856	-0.163059	0.251124	1.64912
17	Tmcc3	-0.983017	0.541756	0.156387	0.0421043	0.334785	-1.56219	1.47018
18	Dmkn	0.436634	0.396454	0.298885	0.416441	0.240234	-2.26035	0.471706
18	Ecm1	0.584682	-1.29436	-0.110372	0.768975	0.53764	-1.46227	0.975702
18	Mbp	0.662547	-0.256307	-1.21053	0.678686	0.375755	-1.42831	1.17816
18	S100a6	-0.171407	0.522369	-0.680477	0.771327	0.421617	-1.86162	0.998187
18	Serpinb9b	0.450652	0.34344	0.253855	0.324024	0.414418	-2.26107	0.474686
18	Snx21	-0.449883	-0.0109345	0.874542	0.167409	-0.32959	-1.68532	1.43377
19	Capg	-1.16268	0.164792	1.07803	-0.112656	0.286367	-1.41765	1.1638
19	Ctgf	-0.582139	0.784589	1.03492	-0.25921	-0.127864	-1.75357	0.903282
19	Hpn	-0.332145	-0.313244	0.902873	0.142623	-1.82607	0.163062	1.2629
19	Kif1a	-0.517037	-0.669188	1.02347	-0.0147831	-0.711547	-0.846892	1.73598
19	Nccrp1	0.611639	0.772025	1.19551	-0.548418	-0.722117	-1.63466	0.326022
19	Pold4	-1.42201	-0.790382	0.813579	0.767012	-0.480987	-0.234953	1.34774
20	2610008E11Rik	0.761817	-1.60124	-1.06693	0.341258	0.294612	0.0406585	1.22981
20	Ablim1	0.943979	0.437588	0.177827	0.786445	0.278787	-1.92274	-0.701881
20	Rell1	-1.92058	0.085299	0.45848	0.906898	0.29364	-0.676622	0.852881
20	Sema3b	0.351016	0.0156087	0.119542	0.681	0.142862	-2.15834	0.848314
20	Tcn2	0.577208	-0.912759	-0.342103	1.09854	-0.266824	-1.386	1.23194
