# Supplementary material for: Naïve pluripotency and genomic stability are coordinated in embryonic stem cells by a novel pluripotency regulator ZFP998
Source: Nucleic Acids Res. 2026 May 27;54(10):gkag546. doi: 10.1093/nar/gkag546 (PMC13213254; doi:10.1093/nar/gkag546)
Supplement: gkag546_Supplemental_Files [file gkag546_supplemental_files.zip › Supplymental Data S17.Differentially expressed transcripts between H9-vector hESCs and H9-Zfp998 hESCs.xlsx]

## Sheet: DEGs
Differentially expressed genes between H9-vector and H9-Zfp998 (fold change >1.5, p<0.05,q<0.05)
Transcript_id	Gene_id	FPKM value of H9_vector	FPKM value of H9_zfp998	log2.fold_change.	p_value	q_value
NM_001126102	HP	1.34978	0	-Inf	5e-05	0.00109648
NM_002307	LGALS7	1.42171	0	-Inf	0.001	0.0115108
NM_003225	TFF1	1.53593	0	-Inf	0.0007	0.00878869
NM_003545	HIST1H4E	2.23158	0	-Inf	0.00655	0.0450476
NM_005143	HP	1.06206	0	-Inf	5e-05	0.00109648
NR_038421	LOC731223	1.29745	0	-Inf	0.0017	0.0170774
NM_001025290	DPPA5	0	2.72371	Inf	5e-05	0.00109648
NM_003510	HIST1H2AK	0	1.34424	Inf	0.00125	0.0135773
NM_145297	ZNF626	0	1.01082	Inf	0.00265	0.023561
NR_033320	MIAT	0.469492	9.97759	4.40952	5e-05	0.00109648
NM_002522	NPTX1	0.161463	2.92958	4.18142	5e-05	0.00109648
NM_134262	RORA	0.0753387	1.36671	4.18118	0.0027	0.0238652
NM_004498	ONECUT1	0.491415	8.65965	4.13929	5e-05	0.00109648
NM_001099694	ZNF578	0.118347	1.99979	4.07875	5e-05	0.00109648
NM_001145176	SHISA7	0.0476869	0.770315	4.01378	0.0034	0.0281409
NM_030762	BHLHE41	0.22133	3.34012	3.91563	5e-05	0.00109648
NM_031218	ZNF93	0.372154	4.76422	3.67827	5e-05	0.00109648
NM_016257	HPCAL4	0.110364	1.24452	3.49525	0.00105	0.0118982
NR_024281	LINC00599	0.354187	3.9931	3.49492	5e-05	0.00109648
NM_007138	ZNF90	0.790773	8.37959	3.40554	5e-05	0.00109648
NM_007261	CD300A	0.478647	5.05059	3.39942	5e-05	0.00109648
NM_015053	PPFIA4	0.595388	5.79791	3.28363	5e-05	0.00109648
NM_002164	IDO1	1.00952	9.30662	3.20459	5e-05	0.00109648
NM_016588	NRN1	0.295806	2.62178	3.14782	0.00075	0.00928592
NM_198569	GPR126	0.205792	1.79359	3.12359	0.0001	0.00197676
NM_014080	DUOX2	0.117685	0.934839	2.98979	0.0001	0.00197676
NR_003099	ZNF273	0.276657	2.16791	2.97013	0.00035	0.00519422
NR_001591	TPTEP1	0.371442	2.86639	2.94803	0.00385	0.030764
NR_046420	UPK1A-AS1	1.31886	9.52378	2.85224	0.00515	0.0380279
NM_001794	CDH4	0.420788	2.98556	2.82684	0.00145	0.0151146
NM_001042544	LTBP4	1.73771	11.9372	2.78021	0.00045	0.00632026
NM_001276464	NR5A2	0.314725	2.15759	2.77725	0.0027	0.0238652
NM_001122770	ZBTB37	0.327213	2.23624	2.77277	0.00165	0.0167377
NM_001172713	GOLGA4	0.34134	2.31376	2.76096	0.00015	0.00271395
NM_005450	NOG	0.23702	1.55578	2.71456	0.00455	0.0348142
NM_025003	ADAMTS20	0.419453	2.72253	2.69837	5e-05	0.00109648
NM_153607	CREBRF	0.189262	1.22273	2.69165	0.00045	0.00632026
NM_003577	UTF1	7.55573	47.0756	2.63934	5e-05	0.00109648
NR_027409	GOLGA8A	0.761625	4.7308	2.63493	5e-05	0.00109648
NM_153350	FBXL16	0.978991	5.92622	2.59774	5e-05	0.00109648
NR_027049	ZNF788	0.669025	4.03537	2.59257	5e-05	0.00109648
NM_024582	FAT4	0.375912	2.26462	2.5908	5e-05	0.00109648
NM_015683	ARRDC2	0.60286	3.56906	2.56565	0.0028	0.0244956
NM_152754	SEMA3D	0.164297	0.967983	2.55867	0.0001	0.00197676
NR_022011	PAR-SN	2.0173	11.7821	2.54609	5e-05	0.00109648
NM_153605	CRYBG3	0.360517	2.10103	2.54295	0.0001	0.00197676
NM_016340	RAPGEF6	0.593972	3.39832	2.51635	5e-05	0.00109648
NM_003259	ICAM5	0.236873	1.34192	2.50212	0.0021	0.0197336
NM_030637	DDHD1	0.432283	2.41737	2.48339	0.0001	0.00197676
NM_021110	COL14A1	0.923404	5.1542	2.48071	5e-05	0.00109648
NM_052852	ZNF486	0.473329	2.62362	2.47064	5e-05	0.00109648
NM_001171137	STRBP	0.637973	3.49314	2.45296	0.00425	0.0331382
NM_021623	PLEKHA2	1.11574	6.03443	2.43522	5e-05	0.00109648
NM_001142599	P4HA2	1.43196	7.63484	2.41461	0.0008	0.00972723
NM_177454	FAM171B	1.06673	5.46357	2.35665	5e-05	0.00109648
NM_001193288	SLC24A2	0.188851	0.956981	2.34124	5e-05	0.00109648
NM_178558	ZNF680	0.429836	2.17756	2.34085	0.0001	0.00197676
NM_001024598	HES3	8.82063	44.31	2.32868	5e-05	0.00109648
NM_080829	FAM65C	0.389474	1.95387	2.32674	5e-05	0.00109648
NR_038262	MIR210HG	1.61235	8.02565	2.31545	5e-05	0.00109648
NM_004385	VCAN	2.08486	10.3774	2.31542	0.00105	0.0118982
NM_015687	FILIP1	0.498463	2.47282	2.3106	5e-05	0.00109648
NM_018695	ERBB2IP	0.78612	3.83994	2.28826	5e-05	0.00109648
NM_001171195	ELAVL2	1.00814	4.88326	2.27614	5e-05	0.00109648
NM_152772	TCP11L2	0.415988	2.01242	2.27432	0.00115	0.0127447
NM_016133	INSIG2	3.8907	18.7876	2.27168	5e-05	0.00109648
NM_001013635	C12orf68	0.252299	1.21639	2.2694	0.00425	0.0331382
NM_015237	KIAA1107	0.159445	0.7616	2.25598	0.0024	0.0218221
NM_173642	RIMKLA	0.840945	4.00185	2.25058	5e-05	0.00109648
NM_003645	SLC27A2	0.377846	1.78528	2.24028	0.0032	0.0269511
NR_027439	LOC100272216	0.311952	1.46712	2.23359	0.00525	0.0385203
NM_152573	RASEF	0.848498	3.98894	2.23302	5e-05	0.00109648
NR_027024	LOC645752	0.500815	2.34157	2.22512	5e-05	0.00109648
NM_015874	RBPJ	4.41158	20.1031	2.18805	0.0001	0.00197676
NM_012152	LPAR3	1.34066	6.06702	2.17804	5e-05	0.00109648
NM_003015	SFRP5	0.469388	2.11241	2.17004	0.0021	0.0197336
NM_015236	LPHN3	1.06477	4.76988	2.16341	5e-05	0.00109648
NM_001142640	TNRC6C	2.49741	11.1427	2.15759	5e-05	0.00109648
NR_022008	PAR5	4.55561	20.2546	2.15253	5e-05	0.00109648
NM_022051	EGLN1	2.87299	12.7548	2.15042	5e-05	0.00109648
NM_013278	IL17C	0.804041	3.56334	2.14789	0.0035	0.0286429
NM_001001992	USP16	0.805665	3.57038	2.14783	0.00215	0.020069
NM_001039141	TRIOBP	2.44887	10.7934	2.13997	5e-05	0.00109648
NM_001177665	RIF1	0.697738	3.07504	2.13985	0.00225	0.0208244
NM_001100878	MROH6	0.213902	0.94086	2.13703	0.0046	0.0351011
NM_001135924	VWDE	0.897614	3.93771	2.13319	5e-05	0.00109648
NM_173550	CCDC171	0.173318	0.753698	2.12057	0.0032	0.0269511
NM_003159	CDKL5	0.636756	2.76602	2.119	0.0056	0.0403204
NM_178523	ZNF616	1.10678	4.79842	2.11619	5e-05	0.00109648
NM_001013746	ZNF107	0.637009	2.75745	2.11395	5e-05	0.00109648
NM_001887	CRYBB1	1.47524	6.37362	2.11116	0.00065	0.0083096
NM_001142568	BBX	0.672102	2.87551	2.09706	0.0043	0.0333823
NM_024717	MCTP1	0.168164	0.71844	2.095	0.00435	0.0336774
NM_001162530	SH3D21	1.1753	5.00981	2.09173	0.00175	0.0174636
NM_013261	PPARGC1A	0.168161	0.716394	2.09091	0.00105	0.0118982
NM_032147	USP44	11.0378	46.4563	2.07342	5e-05	0.00109648
NM_001144994	C2orf72	0.572054	2.40722	2.07314	5e-05	0.00109648
NM_001491	GCNT2	4.18457	17.4587	2.06079	5e-05	0.00109648
NM_170692	RASAL2	1.37974	5.74132	2.05698	5e-05	0.00109648
NM_006734	HIVEP2	0.932595	3.87932	2.05648	5e-05	0.00109648
NM_001449	FHL1	4.80221	19.9377	2.05373	0.00015	0.00271395
NM_018433	KDM3A	1.20955	5.00627	2.04926	0.0003	0.00461967
NM_182762	MACC1	0.558319	2.31018	2.04885	5e-05	0.00109648
NM_001102603	ZNF160	2.04477	8.41426	2.0409	5e-05	0.00109648
NM_018183	SBNO1	1.0163	4.15474	2.03143	5e-05	0.00109648
NM_001624	AIM1	1.16852	4.74996	2.02323	5e-05	0.00109648
NM_178128	FADS6	0.355128	1.43571	2.01536	0.00545	0.0396032
NR_024618	LOC100129550	0.212121	0.85546	2.01182	0.00035	0.00519422
NM_004961	GABRE	0.217834	0.878326	2.01153	0.0059	0.041897
NR_003699	ZNF525	1.48386	5.97487	2.00956	5e-05	0.00109648
NM_001130420	SMARCC2	1.04501	4.19451	2.00499	0.00305	0.0261017
NM_002269	KPNA5	0.965422	3.85	1.99563	0.0001	0.00197676
NM_005382	NEFM	3.52284	14.0027	1.9909	5e-05	0.00109648
NM_015180	SYNE2	1.45109	5.76174	1.98937	5e-05	0.00109648
NM_152730	C6orf170	0.346791	1.37497	1.98727	0.00015	0.00271395
NM_033305	VPS13A	0.947412	3.72721	1.97603	0.00125	0.0135773
NM_001001415	ZNF429	0.381761	1.4962	1.97056	0.0028	0.0244956
NM_015548	DST	2.48009	9.70002	1.96759	5e-05	0.00109648
NM_000909	NPY1R	1.53582	6.00245	1.96654	5e-05	0.00109648
NM_005603	ATP8B1	0.386417	1.50968	1.96601	0.00015	0.00271395
NM_001105579	SYNDIG1L	0.591419	2.30803	1.96441	0.00055	0.00733669
NM_203468	ENTPD2	1.31148	5.09731	1.95854	5e-05	0.00109648
NM_134442	CREB1	0.708965	2.73954	1.95015	0.0021	0.0197336
NM_015021	ZNF292	1.17849	4.5532	1.94994	5e-05	0.00109648
NR_026592	BMS1P4	0.403062	1.54384	1.93745	0.0066	0.0452963
NM_005314	GRPR	14.8881	56.9911	1.93658	5e-05	0.00109648
NM_001102657	ZNF836	0.587879	2.24373	1.93231	0.00015	0.00271395
NM_001142495	MYO5A	1.07832	4.11199	1.93105	5e-05	0.00109648
NM_001127698	SPINK5	0.799489	3.04685	1.93017	5e-05	0.00109648
NM_173531	ZNF100	0.616726	2.34601	1.92751	5e-05	0.00109648
NM_032385	C5orf4	0.505931	1.91781	1.92244	0.00025	0.0039937
NM_002417	MKI67	4.83569	18.2278	1.91434	0.0059	0.041897
NM_133466	ZFP82	1.10162	4.09315	1.89359	5e-05	0.00109648
NM_024693	ECHDC3	0.561585	2.07019	1.88218	0.0045	0.0345528
NM_006174	NPY5R	0.496255	1.82845	1.88147	0.0056	0.0403204
NM_015225	PRUNE2	1.39782	5.11477	1.87149	5e-05	0.00109648
NM_031915	SETDB2	0.425824	1.55626	1.86975	0.00025	0.0039937
NM_001202439	NCR3LG1	0.231654	0.843978	1.86524	0.0005	0.00685112
NM_017631	DDX60	0.274674	1.00062	1.86511	0.00025	0.0039937
NM_005398	PPP1R3C	0.347659	1.25927	1.85685	0.00425	0.0331382
NR_027504	MST1P2	0.450526	1.63173	1.85672	0.0019	0.0184909
NM_004241	JMJD1C	2.94756	10.6633	1.85506	0.0007	0.00878869
NM_194314	ZBTB41	0.426843	1.54107	1.85216	5e-05	0.00109648
NM_030647	JHDM1D	1.76735	6.37886	1.85171	5e-05	0.00109648
NM_001080448	EPHA6	0.242097	0.871585	1.84805	0.00505	0.0375009
NM_001167	XIAP	2.62251	9.40047	1.84178	5e-05	0.00109648
NR_003578	ZNF702P	0.549651	1.95569	1.83109	0.0006	0.00780755
NM_020309	SLC17A7	0.310203	1.09653	1.82166	0.00495	0.0369679
NR_027873	PAXBP1	2.23262	7.86453	1.81663	0.00015	0.00271395
NM_001039886	ZNF808	1.04897	3.68984	1.81459	5e-05	0.00109648
NM_178835	ZNF827	1.63105	5.73655	1.81438	5e-05	0.00109648
NM_152564	VPS13B	0.558912	1.96338	1.81265	0.0065	0.0447821
NM_006252	PRKAA2	0.792952	2.77752	1.80849	5e-05	0.00109648
NM_139245	PPM1L	0.551114	1.92921	1.80759	0.001	0.0115108
NM_194332	RNF38	1.30075	4.55273	1.80739	0.0014	0.0147737
NM_002908	REL	0.335372	1.17025	1.80298	0.0064	0.0443263
NR_036573	LOC155060	0.379691	1.32454	1.8026	0.00195	0.0188654
NM_014987	IGSF9B	1.2382	4.29255	1.79359	5e-05	0.00109648
NM_198281	GPRIN3	0.225774	0.776295	1.78172	0.0006	0.00780755
NM_172344	KCNG3	0.314125	1.07692	1.7775	0.0049	0.0366921
NM_005519	HMX2	0.700321	2.39608	1.77459	0.00275	0.0241874
NM_005711	EDIL3	9.93522	33.9099	1.77108	5e-05	0.00109648
NM_012419	RGS17	1.21621	4.11287	1.75776	0.0012	0.0131799
NM_020921	NIN	0.624584	2.11168	1.75742	5e-05	0.00109648
NM_052906	ELFN2	0.317163	1.06853	1.75233	0.00015	0.00271395
NM_198465	NRK	0.670158	2.25772	1.75229	5e-05	0.00109648
NM_001111125	IQSEC2	2.14227	7.21156	1.75117	5e-05	0.00109648
NM_173664	ARL10	0.845775	2.84628	1.75073	0.0002	0.00337612
NM_001164273	MGA	1.0925	3.67559	1.75035	0.00315	0.0267016
NM_002516	NOVA2	1.97036	6.61783	1.7479	5e-05	0.00109648
NM_020917	ZFP14	0.555052	1.85598	1.74148	5e-05	0.00109648
NM_002563	P2RY1	12.5319	41.5166	1.72808	5e-05	0.00109648
NM_001163391	ZSCAN12	0.536734	1.77256	1.72356	0.00285	0.0248225
NM_001257291	SLC9A7	1.32846	4.38702	1.72349	0.00145	0.0151146
NM_138983	OLIG1	0.503918	1.66302	1.72255	0.0039	0.0310877
NM_001172173	CSRNP3	0.46857	1.54563	1.72186	5e-05	0.00109648
NM_173633	TMEM145	0.778579	2.56737	1.72137	0.00275	0.0241874
NM_004566	PFKFB3	7.4874	24.6466	1.71886	0.0004	0.0057664
NM_174976	ZDHHC22	5.55568	18.2697	1.71742	5e-05	0.00109648
NM_001136501	ZNF844	0.479257	1.56803	1.71009	0.002	0.0190767
NR_073404	LOC441081	0.433945	1.41462	1.70483	0.00265	0.023561
NM_020923	ZDBF2	1.87627	6.0836	1.69706	5e-05	0.00109648
NM_015312	KIAA1109	1.4507	4.70357	1.697	5e-05	0.00109648
NM_004207	SLC16A3	36.9506	119.456	1.69281	5e-05	0.00109648
NM_003469	SCG2	1.43136	4.59948	1.68408	5e-05	0.00109648
NM_004370	COL12A1	0.293842	0.941523	1.67995	0.00015	0.00271395
NM_001190702	MTRNR2L8	3.53885	11.3124	1.67655	5e-05	0.00109648
NM_006822	RAB40B	0.66211	2.11637	1.67645	0.0051	0.0377012
NM_001377	DYNC2H1	0.636865	2.03298	1.67454	5e-05	0.00109648
NM_003430	ZNF91	1.06894	3.40438	1.67121	5e-05	0.00109648
NM_024686	TTLL7	0.416364	1.32405	1.66905	0.00145	0.0151146
NM_006158	NEFL	2.44801	7.78279	1.66868	5e-05	0.00109648
NM_006633	IQGAP2	10.2339	32.502	1.66717	5e-05	0.00109648
NM_001099666	PTAR1	4.04954	12.8592	1.66698	5e-05	0.00109648
NM_001256021	TRDN	3.31128	10.5144	1.6669	5e-05	0.00109648
NM_001032373	ZNF226	0.865009	2.7459	1.66649	0.0023	0.0211775
NM_001040274	SYCP2L	0.447612	1.42018	1.66575	0.00185	0.0182117
NM_005385	NKTR	4.88079	15.4633	1.66366	5e-05	0.00109648
NM_001395	DUSP9	1.11646	3.52831	1.66004	0.0004	0.0057664
NM_001145118	GRID2IP	0.267777	0.844978	1.65788	0.0035	0.0286429
NM_001142386	PDK3	3.14202	9.89726	1.65534	5e-05	0.00109648
NM_004487	GOLGB1	1.33756	4.2095	1.65405	5e-05	0.00109648
NM_005763	AASS	31.091	97.6197	1.65067	5e-05	0.00109648
NM_207330	NIPAL1	0.621154	1.94667	1.64798	0.0029	0.0251355
NR_024456	LOC100190986	3.32064	10.4016	1.64728	5e-05	0.00109648
NM_133369	UNC5A	1.86276	5.82952	1.64594	5e-05	0.00109648
NM_201626	USP33	3.09319	9.66913	1.64429	0.00585	0.0416624
NM_003439	ZKSCAN1	2.99903	9.36961	1.64349	5e-05	0.00109648
NM_007000	UPK1A	1.50335	4.69396	1.64262	0.00315	0.0267016
NM_014373	GPR160	6.42254	20.0236	1.64048	5e-05	0.00109648
NM_052907	TMEM132B	2.99775	9.33061	1.63809	5e-05	0.00109648
NM_001085480	FAM162B	1.17281	3.64679	1.63666	0.0068	0.0462489
NM_018017	C10orf118	0.874135	2.71645	1.63579	5e-05	0.00109648
NM_001018038	VPS13A	0.744596	2.30267	1.62878	0.00045	0.00632026
NM_015123	FRMD4B	0.353428	1.09143	1.62674	0.0007	0.00878869
NM_002463	MX2	3.46737	10.6579	1.62001	5e-05	0.00109648
NM_198457	ZNF600	0.673322	2.06696	1.61814	0.0017	0.0170774
NM_001165978	PROM2	0.46094	1.41347	1.61659	0.00185	0.0182117
NM_198581	ZC3H6	0.568799	1.74406	1.61646	5e-05	0.00109648
NM_001111018	NAV2	2.49033	7.63549	1.61639	0.00025	0.0039937
NM_152943	ZNF268	0.685219	2.09948	1.61539	0.0013	0.0139507
NM_016351	ADAM22	0.432822	1.32546	1.61465	0.0004	0.0057664
NM_000448	RAG1	0.272242	0.831952	1.61161	0.00055	0.00733669
NM_030625	TET1	5.57464	17.0355	1.61159	5e-05	0.00109648
NM_018934	PCDHB14	0.462891	1.41336	1.61038	0.00365	0.029587
NM_014106	ZNF770	11.6776	35.6428	1.60987	5e-05	0.00109648
NM_006759	UGP2	58.2041	177.277	1.60681	5e-05	0.00109648
NM_033656	BRWD1	1.08005	3.28649	1.60544	5e-05	0.00109648
NM_053025	MYLK	0.929928	2.82555	1.60334	5e-05	0.00109648
NM_001135597	CCDC88A	1.36557	4.14428	1.60162	0.001	0.0115108
NM_206886	CCDC18	0.764737	2.31938	1.60071	5e-05	0.00109648
NM_001039580	MAP9	0.642598	1.94769	1.59977	5e-05	0.00109648
NM_018429	BDP1	1.71169	5.17702	1.5967	5e-05	0.00109648
NM_152524	SGOL2	2.16549	6.51568	1.58922	5e-05	0.00109648
NM_017554	PARP14	1.71581	5.1546	1.58697	5e-05	0.00109648
NM_004052	BNIP3	66.4768	199.637	1.58646	5e-05	0.00109648
NM_138473	SP1	5.42513	16.2901	1.58626	0.00105	0.0118982
NM_144658	DOCK11	1.26194	3.78727	1.58551	5e-05	0.00109648
NR_003587	MYO15B	0.411741	1.23493	1.58462	0.00455	0.0348142
NM_199180	KIRREL2	1.42082	4.25083	1.58102	5e-05	0.00109648
NM_001244810	FOXP1	0.774515	2.31591	1.58021	0.0065	0.0447821
NM_001042749	STAG2	3.46866	10.3681	1.5797	0.0036	0.0292904
NM_002578	PAK3	0.424198	1.26723	1.57887	0.0062	0.0434464
NM_007086	WDHD1	4.06275	12.0986	1.57431	5e-05	0.00109648
NM_153252	BRWD3	1.95983	5.827	1.57202	5e-05	0.00109648
NM_052911	ESCO1	3.65374	10.8454	1.56965	5e-05	0.00109648
NM_018136	ASPM	2.99146	8.87901	1.56955	5e-05	0.00109648
NM_007018	CNTRL	1.10223	3.26283	1.56569	5e-05	0.00109648
NM_014728	FRMPD4	0.554689	1.64088	1.56472	5e-05	0.00109648
NM_001080396	FAM155A	0.660261	1.95293	1.56453	0.0006	0.00780755
NM_002971	SATB1	2.87721	8.48015	1.55942	5e-05	0.00109648
NM_005609	PYGM	1.37239	4.0441	1.55913	5e-05	0.00109648
NM_001171080	RBM41	1.29706	3.82054	1.55853	5e-05	0.00109648
NM_023927	GRAMD3	1.34061	3.94843	1.5584	0.00245	0.0221639
NR_027154	SMG1P1	0.264861	0.780007	1.55825	0.0061	0.0429756
NM_003376	VEGFA	2.85218	8.38899	1.55643	0.00425	0.0331382
NM_004823	KCNK6	2.19781	6.44602	1.55234	5e-05	0.00109648
NM_020805	KLHL14	0.342049	1.00305	1.55212	0.00225	0.0208244
NM_182931	MLL5	2.02683	5.94122	1.55153	5e-05	0.00109648
NM_001174164	PRRT4	0.474379	1.38989	1.55086	0.0073	0.0487055
NM_133459	CCBE1	1.89028	5.51654	1.54517	5e-05	0.00109648
NM_025134	CHD9	0.962967	2.79354	1.53654	5e-05	0.00109648
NM_001004339	ZYG11A	0.469494	1.36132	1.53583	0.0011	0.0123086
NM_017644	KLHL24	2.31491	6.7043	1.53413	5e-05	0.00109648
NM_017637	BNC2	0.6245	1.8051	1.5313	5e-05	0.00109648
NM_152599	MFSD6L	0.931345	2.6894	1.5299	0.00105	0.0118982
NM_153636	CPNE7	1.48543	4.28743	1.52923	0.0011	0.0123086
NM_138444	KCTD12	1.30634	3.76551	1.52731	5e-05	0.00109648
NM_032776	JMJD1C	4.33303	12.4785	1.52599	5e-05	0.00109648
NM_001243764	RABGAP1L	1.84978	5.32162	1.52451	5e-05	0.00109648
NM_207647	FSD1L	0.375642	1.07987	1.52343	0.0025	0.0225333
NM_001083	PDE5A	2.40598	6.90218	1.52043	5e-05	0.00109648
NM_173569	UBN2	1.59574	4.56998	1.51796	5e-05	0.00109648
NM_022090	C5orf54	0.554415	1.58613	1.51647	0.003	0.0258087
NR_027906	MLLT4-AS1	0.574719	1.64396	1.51625	0.0058	0.0413813
NM_018558	GABRQ	1.39029	3.96516	1.51199	0.00065	0.0083096
NM_000917	P4HA1	10.5034	29.9474	1.51158	5e-05	0.00109648
NR_036484	FEZF1-AS1	0.980361	2.79421	1.51105	0.00195	0.0188654
NM_138815	DPPA2	3.71325	10.574	1.50977	5e-05	0.00109648
NM_002517	NPAS1	2.00661	5.70717	1.50802	5e-05	0.00109648
NM_015275	KIAA1033	3.65924	10.4049	1.50765	5e-05	0.00109648
NM_005950	MT1G	53.9729	153.423	1.50721	5e-05	0.00109648
NM_003111	SP3	2.82526	8.02742	1.50655	0.0002	0.00337612
NM_173491	LSM11	1.10789	3.14755	1.50641	0.00015	0.00271395
NM_033170	B3GALT5	2.43128	6.881	1.5009	5e-05	0.00109648
NM_018561	USP49	1.09664	3.10344	1.50078	0.0001	0.00197676
NM_001142295	SPG20	4.32038	12.2149	1.49942	5e-05	0.00109648
NR_024359	LINC00086	2.21154	6.24593	1.49787	5e-05	0.00109648
NM_004567	PFKFB4	8.51831	24.0203	1.49562	5e-05	0.00109648
NM_018151	RIF1	2.15604	6.07317	1.49407	0.001	0.0115108
NM_001007527	LMBRD2	0.675896	1.90279	1.49324	0.00075	0.00928592
NM_001144068	ZNF772	0.601457	1.69009	1.49057	5e-05	0.00109648
NM_001001414	NCCRP1	0.941783	2.63919	1.48663	0.00245	0.0221639
NM_018086	FIGN	0.980714	2.74821	1.48659	5e-05	0.00109648
NM_014877	HELZ	2.76198	7.73069	1.48489	5e-05	0.00109648
NM_018489	ASH1L	1.2353	3.45632	1.48438	5e-05	0.00109648
NM_003621	PPFIBP2	1.88806	5.28229	1.48426	0.0002	0.00337612
NM_207361	FREM2	2.20162	6.15772	1.48383	5e-05	0.00109648
NM_016343	CENPF	7.38048	20.6409	1.48372	5e-05	0.00109648
NM_001008727	ZNF121	5.57744	15.5901	1.48295	5e-05	0.00109648
NM_001085487	MYSM1	5.3553	14.9421	1.48034	5e-05	0.00109648
NM_000237	LPL	1.14824	3.20264	1.47983	5e-05	0.00109648
NM_003459	SLC30A3	0.819729	2.28635	1.47982	0.00345	0.0283399
NM_031271	TEX15	0.41225	1.14947	1.47938	5e-05	0.00109648
NM_001172673	CELF5	0.673339	1.87467	1.47723	0.00095	0.0110978
NM_018177	N4BP2	2.93747	8.16003	1.474	5e-05	0.00109648
NM_004984	KIF5A	1.57075	4.35927	1.47263	5e-05	0.00109648
NM_032584	ZNF347	0.521735	1.44793	1.4726	0.00255	0.0228894
NM_001270393	PKIB	10.3408	28.6498	1.47018	5e-05	0.00109648
NM_001007595	C2CD4B	1.14068	3.1586	1.46939	0.00345	0.0283399
NM_001017962	P4HA1	2.56067	7.09021	1.46931	0.0049	0.0366921
NM_172069	PLEKHH2	0.488589	1.35123	1.46758	5e-05	0.00109648
NM_032888	COL27A1	3.10747	8.59299	1.46742	5e-05	0.00109648
NR_023386	CROCCP3	0.420811	1.1629	1.46649	0.0011	0.0123086
NM_001037339	PDE4B	0.494838	1.36729	1.46629	0.00185	0.0182117
NM_014936	ENPP4	0.540177	1.49243	1.46616	0.00055	0.00733669
NM_133475	ANKRD24	1.00709	2.77667	1.46316	5e-05	0.00109648
NR_029401	LOC731275	1.15583	3.18327	1.46158	5e-05	0.00109648
NM_052885	SLC2A13	1.28534	3.53758	1.46061	5e-05	0.00109648
NM_152327	AK7	0.609517	1.67605	1.45933	0.0017	0.0170774
NM_015678	NBEA	1.07535	2.95473	1.45822	0.0071	0.0476461
NR_030727	TLR8-AS1	1.03897	2.85407	1.45787	0.00475	0.0358972
NM_000935	PLOD2	9.58684	26.3251	1.45731	5e-05	0.00109648
NM_018084	CCDC88A	2.00053	5.48543	1.45523	5e-05	0.00109648
NM_017413	APLN	5.0293	13.7782	1.45396	5e-05	0.00109648
NM_016831	PER3	0.536271	1.46695	1.45179	5e-05	0.00109648
NM_025190	ANKRD36B	0.483198	1.32168	1.45169	0.00015	0.00271395
NM_025220	ADAM33	1.04012	2.84334	1.45083	0.001	0.0115108
NR_037167	LOC730102	0.432977	1.18165	1.44844	0.0064	0.0443263
NM_006298	ZKSCAN8	1.69963	4.62132	1.44309	5e-05	0.00109648
NM_025208	PDGFD	0.740219	2.01048	1.44152	0.00405	0.0319978
NM_001001668	ZNF470	0.645779	1.75128	1.4393	5e-05	0.00109648
NM_001201427	DAAM2	1.15452	3.12839	1.43813	0.00215	0.020069
NM_016265	ZNF12	1.79341	4.84447	1.43363	5e-05	0.00109648
NM_001193502	TCF24	0.594999	1.60231	1.42919	0.006	0.0424232
NM_001101338	ZNF883	0.706195	1.90153	1.42902	0.0044	0.0339975
NM_015076	CDK19	0.594866	1.59985	1.4273	5e-05	0.00109648
NM_020843	SCAPER	0.705515	1.89636	1.42648	0.00025	0.0039937
NM_024617	ZCCHC6	1.57796	4.23596	1.42463	0.0001	0.00197676
NM_033395	KIAA1731	0.678357	1.82093	1.42456	5e-05	0.00109648
NM_001145678	KIAA0825	0.375947	1.00864	1.42381	0.00085	0.0101839
NM_004952	EFNA3	5.26234	14.1142	1.42337	5e-05	0.00109648
NM_145287	ZNF519	0.412585	1.10553	1.42198	0.001	0.0115108
NM_198993	STAC2	1.32941	3.56186	1.42184	0.0001	0.00197676
NM_001174087	NCOA3	1.64617	4.40457	1.41989	0.0002	0.00337612
NM_014803	ZNF518A	2.02454	5.41225	1.41863	5e-05	0.00109648
NR_003190	USP32P1	0.440303	1.17583	1.41711	0.00335	0.0278562
NM_145257	CCSAP	3.61273	9.63973	1.41591	5e-05	0.00109648
NM_003105	SORL1	7.14956	19.0765	1.41587	5e-05	0.00109648
NM_014606	HERC3	1.6546	4.41118	1.41469	0.00345	0.0283399
NM_000189	HK2	14.6986	39.146	1.41319	5e-05	0.00109648
NM_152309	PIK3AP1	1.28926	3.4256	1.40982	5e-05	0.00109648
NM_017684	VPS13C	0.8221	2.17876	1.40612	5e-05	0.00109648
NM_152756	RICTOR	1.45621	3.84947	1.40245	5e-05	0.00109648
NM_007015	LECT1	35.943	94.9029	1.40074	5e-05	0.00109648
NM_015394	ZNF10	0.455245	1.19863	1.39667	0.00365	0.029587
NM_001127896	CHST8	10.2431	26.9314	1.39464	5e-05	0.00109648
NM_014895	KIAA1009	0.443	1.16399	1.3937	0.0012	0.0131799
NM_016578	RSF1	3.2584	8.55663	1.39288	5e-05	0.00109648
NM_032530	ZNF594	0.562265	1.47623	1.39259	0.00055	0.00733669
NM_001014972	ZNF638	3.13785	8.22772	1.39072	0.0008	0.00972723
NM_014679	CEP57	6.38753	16.7471	1.39058	0.0001	0.00197676
NM_213606	SLC16A12	0.643765	1.68244	1.38595	0.0004	0.0057664
NM_017489	TERF1	13.1895	34.3673	1.38164	0.0018	0.0178177
NM_016577	RAB6B	1.51763	3.95053	1.38023	5e-05	0.00109648
NM_020801	ARRDC3	0.98298	2.55731	1.37939	0.0009	0.0106339
NM_001104647	SLC25A36	10.43	27.1287	1.37908	5e-05	0.00109648
NM_006901	MYO9A	0.885692	2.30203	1.37803	5e-05	0.00109648
NM_130439	MXI1	1.90602	4.94505	1.37542	0.00205	0.0194029
NM_030650	KIAA1715	1.3127	3.4036	1.37453	5e-05	0.00109648
NM_024870	PREX2	5.58339	14.4623	1.37309	5e-05	0.00109648
NM_144666	DNHD1	0.585258	1.51554	1.37269	5e-05	0.00109648
NM_174957	ATP2A3	2.96108	7.66401	1.37198	0.00055	0.00733669
NM_004744	LRAT	1.40437	3.62356	1.36748	5e-05	0.00109648
NM_001098670	RASGRP2	3.7636	9.68816	1.36411	5e-05	0.00109648
NM_002583	PAWR	21.7206	55.8821	1.36332	5e-05	0.00109648
NM_003441	ZNF141	1.25606	3.23065	1.36291	0.00325	0.0271973
NM_014553	TFCP2L1	0.831087	2.13126	1.35864	5e-05	0.00109648
NM_024776	PEAK1	3.13889	8.04191	1.35728	5e-05	0.00109648
NM_178175	LHFPL1	1.04517	2.66458	1.35018	0.0053	0.0388002
NM_014692	SEC14L5	0.699776	1.78063	1.34742	0.0001	0.00197676
NM_018003	UACA	2.07047	5.26661	1.34692	5e-05	0.00109648
NM_001040284	PAPD5	1.13618	2.88997	1.34687	5e-05	0.00109648
NM_006283	TACC1	1.45892	3.70709	1.34538	0.0003	0.00461967
NM_017769	G2E3	4.33603	11.0145	1.34495	5e-05	0.00109648
NM_022897	RANBP17	0.896686	2.2764	1.34408	0.0003	0.00461967
NM_002645	PIK3C2A	6.26227	15.883	1.34272	5e-05	0.00109648
NM_058237	PPP4R4	0.836215	2.12056	1.3425	0.0006	0.00780755
NM_002851	PTPRZ1	18.1188	45.8591	1.33972	5e-05	0.00109648
NM_017516	RAB39A	1.09591	2.77173	1.33865	0.00505	0.0375009
NM_000051	ATM	2.24818	5.67614	1.33615	5e-05	0.00109648
NM_002184	IL6ST	0.620568	1.56626	1.33566	0.0007	0.00878869
NM_019058	DDIT4	53.2798	134.455	1.33547	5e-05	0.00109648
NM_012214	MGAT4A	0.348053	0.878242	1.33531	0.0006	0.00780755
NR_002819	MALAT1	2.64925	6.68311	1.33494	5e-05	0.00109648
NM_001135178	ZNF397	3.25774	8.2154	1.33446	0.0005	0.00685112
NM_003071	HLTF	5.44885	13.7396	1.33432	5e-05	0.00109648
NM_178549	ZNF678	1.19146	3.00083	1.33263	5e-05	0.00109648
NM_005927	MFAP3	2.30949	5.80886	1.33068	5e-05	0.00109648
NM_012294	RAPGEF5	1.32865	3.33832	1.32916	5e-05	0.00109648
NR_024451	LOC100134229	1.39785	3.50862	1.3277	0.00065	0.0083096
NM_000489	ATRX	2.14198	5.37051	1.32611	5e-05	0.00109648
NM_001144877	SCAI	0.642705	1.61008	1.3249	5e-05	0.00109648
NM_004389	CTNNA2	0.625742	1.56235	1.32007	0.0038	0.0305009
NM_001128595	TC2N	2.53312	6.32333	1.31977	5e-05	0.00109648
NM_000059	BRCA2	0.850585	2.12232	1.31912	5e-05	0.00109648
NM_007186	CEP250	3.36223	8.3838	1.31819	5e-05	0.00109648
NM_004956	ETV1	4.9605	12.361	1.31724	5e-05	0.00109648
NM_002060	GJA4	4.59273	11.4349	1.31602	5e-05	0.00109648
NM_180991	SLCO4C1	1.25231	3.11601	1.31511	5e-05	0.00109648
NM_001031723	DNAJB14	3.35474	8.34673	1.31501	5e-05	0.00109648
NM_001017372	SLC27A6	0.876867	2.18107	1.3146	0.0014	0.0147737
NM_017415	KLHL3	1.2695	3.1554	1.31356	5e-05	0.00109648
NM_003054	SLC18A2	1.60162	3.97339	1.31084	5e-05	0.00109648
NM_052937	PCMTD1	2.84401	7.05406	1.31053	5e-05	0.00109648
NM_001040450	FAM63B	2.48514	6.16157	1.30997	5e-05	0.00109648
NM_152680	TMEM154	0.615449	1.52538	1.30946	0.0043	0.0333823
NM_006096	NDRG1	5.3386	13.2113	1.30724	5e-05	0.00109648
NM_001177984	SCN8A	0.932094	2.30563	1.30661	5e-05	0.00109648
NM_001145077	LRRC10B	1.52336	3.76733	1.30628	0.0004	0.0057664
NM_004973	JARID2	34.5317	85.3968	1.30626	5e-05	0.00109648
NM_013381	TRHDE	0.516599	1.27636	1.30492	0.00335	0.0278562
NM_152296	ATP1A3	5.72908	14.1529	1.30472	5e-05	0.00109648
NM_002697	POU2F1	4.4141	10.895	1.30347	5e-05	0.00109648
NM_017925	DENND4C	1.43664	3.54284	1.30221	5e-05	0.00109648
NM_004459	BPTF	4.00355	9.8665	1.30126	5e-05	0.00109648
NM_001042723	RYR1	1.15491	2.84414	1.30021	5e-05	0.00109648
NM_020780	PTCHD2	0.950141	2.3392	1.2998	0.00015	0.00271395
NM_001099678	LRRC58	3.61763	8.90213	1.2991	5e-05	0.00109648
NM_001008781	FAT3	3.39832	8.34381	1.29589	5e-05	0.00109648
NM_004440	EPHA7	1.12778	2.76727	1.29497	5e-05	0.00109648
NM_002942	ROBO2	0.765492	1.87649	1.29358	5e-05	0.00109648
NM_001079823	LAMA2	0.929551	2.2785	1.29348	5e-05	0.00109648
NM_001127208	TET2	0.429474	1.05072	1.29074	0.0002	0.00337612
NM_012301	MAGI2	1.61258	3.94015	1.28888	5e-05	0.00109648
NM_004998	MYO1E	6.88294	16.8149	1.28864	5e-05	0.00109648
NR_024497	LOC399744	0.602423	1.4701	1.28706	0.001	0.0115108
NM_080666	WDR89	2.35095	5.7357	1.28673	0.0002	0.00337612
NM_133372	FNIP1	1.3296	3.23929	1.28469	5e-05	0.00109648
NM_001249	ENTPD5	1.00186	2.43746	1.28269	0.00525	0.0385203
NM_014930	ZNF510	1.05424	2.55895	1.27936	0.00015	0.00271395
NM_001160264	FEZF1	1.46723	3.56112	1.27924	0.00435	0.0336774
NM_001146688	KDM3A	5.58841	13.5594	1.27878	5e-05	0.00109648
NR_047679	UGDH-AS1	2.651	6.42671	1.27754	0.002	0.0190767
NM_139241	FGD4	2.38666	5.78186	1.27654	5e-05	0.00109648
NM_006200	PCSK5	1.95739	4.73856	1.27552	5e-05	0.00109648
NR_033266	WASH5P	3.22178	7.79327	1.27437	0.0017	0.0170774
NM_005903	SMAD5	3.69416	8.93215	1.27376	0.0015	0.0155533
NM_018043	ANO1	1.26767	3.06236	1.27246	0.00025	0.0039937
NM_024989	PGAP1	2.07641	5.01438	1.27198	5e-05	0.00109648
NM_016195	KIF20B	3.63497	8.7602	1.26902	5e-05	0.00109648
NM_012421	RLF	2.82225	6.78685	1.2659	5e-05	0.00109648
NM_019083	TRMT13	1.20628	2.90069	1.26583	0.00065	0.0083096
NM_003647	DGKE	0.770395	1.85162	1.26512	5e-05	0.00109648
NM_014810	CEP350	1.6248	3.9027	1.26421	5e-05	0.00109648
NM_006467	POLR3G	17.3615	41.6733	1.26323	5e-05	0.00109648
NM_001004301	ZNF813	1.62453	3.89909	1.26312	5e-05	0.00109648
NM_003799	RNMT	7.64295	18.3433	1.26305	5e-05	0.00109648
NM_001126328	LNX1	0.836696	2.00416	1.26022	0.0056	0.0403204
NM_152405	JMY	1.51194	3.6193	1.25931	5e-05	0.00109648
NM_001025266	C3orf70	0.325136	0.777392	1.2576	0.00525	0.0385203
NM_014494	TNRC6A	5.48903	13.1192	1.25706	5e-05	0.00109648
NM_024940	DOCK5	1.00995	2.4135	1.25685	5e-05	0.00109648
NM_014767	SPOCK2	0.980557	2.33975	1.25468	0.0002	0.00337612
NM_004529	MLLT3	0.852459	2.03069	1.25227	0.00125	0.0135773
NM_003715	USO1	17.824	42.4417	1.25167	5e-05	0.00109648
NR_026758	LOC440905	0.5204	1.23886	1.25132	0.00305	0.0261017
NM_139316	AMPH	0.899459	2.14077	1.251	0.0019	0.0184909
NM_015061	KDM4C	4.76099	11.3304	1.25086	5e-05	0.00109648
NM_020340	KIAA1244	2.52939	6.01175	1.24899	5e-05	0.00109648
NM_002317	LOX	0.632581	1.50302	1.24854	0.0023	0.0211775
NM_138568	EXOC3L2	4.80971	11.4239	1.24803	0.0001	0.00197676
NM_000718	CACNA1B	0.971663	2.30726	1.24765	5e-05	0.00109648
NM_002223	ITPR2	4.44829	10.5599	1.24728	5e-05	0.00109648
NM_001137560	TMEM151B	0.886478	2.10281	1.24616	0.00025	0.0039937
NM_015562	UBXN7	6.4005	15.1648	1.24447	5e-05	0.00109648
NM_133433	NIPBL	2.84233	6.7335	1.24428	5e-05	0.00109648
NM_015559	SETBP1	0.41946	0.993684	1.24425	0.00055	0.00733669
NM_001017969	KIAA2026	1.22543	2.90132	1.24343	5e-05	0.00109648
NM_014244	ADAMTS2	0.791935	1.87394	1.24262	0.00495	0.0369679
NM_015566	FAM169A	4.11391	9.73438	1.24258	5e-05	0.00109648
NM_001101676	SAMD12	0.502301	1.18846	1.24246	0.00035	0.00519422
NM_001040157	CEP44	1.82818	4.32103	1.24097	0.0013	0.0139507
NM_201286	USP51	0.516801	1.22036	1.23963	0.0043	0.0333823
NM_001193552	ZNF850	0.86267	2.03498	1.23813	0.00035	0.00519422
NM_001067	TOP2A	38.3351	90.3345	1.23661	5e-05	0.00109648
NM_003292	TPR	6.12072	14.4141	1.2357	5e-05	0.00109648
NM_001040100	SPTSSB	2.3679	5.57256	1.23473	0.0002	0.00337612
NM_052896	CSMD2	0.601655	1.41589	1.2347	5e-05	0.00109648
NM_000740	CHRM3	2.04019	4.79893	1.23401	0.0001	0.00197676
NM_001109977	FAM160A1	2.81304	6.61557	1.23374	5e-05	0.00109648
NM_144697	C1orf51	1.92602	4.52792	1.23322	0.0015	0.0155533
NM_020937	FANCM	0.690047	1.62168	1.23272	0.00015	0.00271395
NM_016262	TUBE1	3.89588	9.14329	1.23077	0.00045	0.00632026
NR_027155	LOC100271836	0.431023	1.0113	1.23037	0.004	0.0317688
NM_015852	ZNF117	1.05754	2.47871	1.22887	5e-05	0.00109648
NM_014709	USP34	6.14665	14.3968	1.22788	5e-05	0.00109648
NM_001005851	ZNF780B	0.388491	0.90727	1.22365	0.00065	0.0083096
NM_001076786	QSER1	6.26679	14.6307	1.2232	5e-05	0.00109648
NM_001018113	FANCB	0.714756	1.6668	1.22156	0.00525	0.0385203
NM_002078	GOLGA4	1.77306	4.1344	1.22143	5e-05	0.00109648
NM_002839	PTPRD	1.39984	3.26363	1.22121	0.0005	0.00685112
NM_001083617	RB1CC1	2.55792	5.95932	1.22018	0.0008	0.00972723
NM_152793	C7orf41	0.961958	2.24042	1.21973	0.0003	0.00461967
NM_001079520	DACT1	9.89232	23.0298	1.21912	0.002	0.0190767
NM_020724	RNF150	0.886324	2.063	1.21884	0.0008	0.00972723
NM_014112	TRPS1	0.540988	1.25644	1.21567	0.00015	0.00271395
NM_014802	C2CD5	6.30496	14.6187	1.21326	5e-05	0.00109648
NM_017552	ATAD2B	0.694862	1.61045	1.21267	0.00385	0.030764
NM_001130918	TTLL6	0.68421	1.58367	1.21076	0.0045	0.0345528
NR_048575	GLUD1P3	0.531676	1.22936	1.20928	0.00505	0.0375009
NM_000465	BARD1	2.67332	6.17629	1.20811	0.00015	0.00271395
NM_032866	CGNL1	4.10405	9.47573	1.20719	0.00535	0.0391079
NM_018555	ZNF331	3.711	8.56758	1.20708	5e-05	0.00109648
NM_198892	BMP2K	1.39651	3.21884	1.20471	0.002	0.0190767
NM_199437	PRDM10	1.76809	4.0741	1.20429	0.0004	0.0057664
NM_017934	PHIP	4.38296	10.0975	1.20402	5e-05	0.00109648
NM_005414	SKIL	6.34882	14.625	1.20388	5e-05	0.00109648
NM_138374	ZNF845	1.62933	3.7532	1.20385	5e-05	0.00109648
NM_001510	GRID2	4.36222	10.0446	1.20328	5e-05	0.00109648
NM_001821	CHML	4.22381	9.72296	1.20285	0.0001	0.00197676
NM_139355	MATK	5.42225	12.4726	1.2018	5e-05	0.00109648
NM_020459	PAIP2B	3.23389	7.43824	1.20169	5e-05	0.00109648
NM_181705	LYRM7	1.42123	3.26776	1.20117	5e-05	0.00109648
NM_015120	ALMS1	2.2798	5.23967	1.20057	5e-05	0.00109648
NM_007124	UTRN	3.72519	8.55022	1.19865	5e-05	0.00109648
NM_004986	KTN1	4.19624	9.62529	1.19773	0.0019	0.0184909
NM_014278	HSPA4L	0.820732	1.88215	1.1974	0.0051	0.0377012
NM_013379	DPP7	3.53054	8.08621	1.19557	0.00025	0.0039937
NM_001080410	FBXO41	2.75361	6.30564	1.19532	5e-05	0.00109648
NM_004239	TRIP11	1.29493	2.96379	1.19457	5e-05	0.00109648
NM_015153	PHF3	4.90855	11.2333	1.19441	5e-05	0.00109648
NM_001271223	OBSCN	0.572114	1.3091	1.1942	0.0016	0.0162978
NM_001198802	EIF4G3	4.64225	10.6111	1.19267	0.00345	0.0283399
NM_001276380	ESF1	3.32422	7.58763	1.19063	5e-05	0.00109648
NM_020235	BBX	2.50756	5.72345	1.1906	5e-05	0.00109648
NM_018420	SLC22A15	0.592106	1.35115	1.19026	0.00235	0.0214668
NM_001272001	DOCK7	2.36087	5.38493	1.18961	0.00015	0.00271395
NM_003972	BTAF1	6.0314	13.7464	1.18849	5e-05	0.00109648
NM_006955	ZNF33B	1.37376	3.12927	1.1877	5e-05	0.00109648
NM_183420	FBXO25	1.219	2.77447	1.18651	0.0062	0.0434464
NM_020886	USP28	14.0155	31.8584	1.18466	5e-05	0.00109648
NM_000158	GBE1	5.56617	12.6509	1.18449	5e-05	0.00109648
NM_001146314	ABHD14B	1.84488	4.19244	1.18426	0.00755	0.0498655
NM_018169	KIAA1551	4.20639	9.55807	1.18414	5e-05	0.00109648
NM_020759	STARD9	0.493896	1.1213	1.18289	5e-05	0.00109648
NM_020871	LRCH2	1.57381	3.57167	1.18234	5e-05	0.00109648
NR_024019	FAM193B	2.4609	5.57996	1.18107	0.006	0.0424232
NM_001813	CENPE	2.40253	5.44645	1.18076	5e-05	0.00109648
NM_004112	FGF11	6.4345	14.5846	1.18055	5e-05	0.00109648
NM_144508	CASC5	1.87264	4.24303	1.18002	0.00025	0.0039937
NM_152581	MOSPD2	1.65087	3.74027	1.17992	0.0001	0.00197676
NM_004598	SPOCK1	1.78133	4.03564	1.17985	5e-05	0.00109648
NM_014898	ZFP30	0.782339	1.77131	1.17895	0.0012	0.0131799
NM_005504	BCAT1	10.4844	23.7288	1.1784	0.00145	0.0151146
NM_024755	SLTM	8.48992	19.2087	1.17793	5e-05	0.00109648
NM_024639	ZNF322	3.47869	7.8681	1.17747	5e-05	0.00109648
NM_019595	ITSN2	1.24385	2.81248	1.17703	0.00185	0.0182117
NM_018089	ANKZF1	14.8479	33.5705	1.17693	5e-05	0.00109648
NM_018164	ASUN	9.91617	22.4184	1.17683	5e-05	0.00109648
NM_015565	LTN1	3.42662	7.74046	1.17563	5e-05	0.00109648
NR_034089	LOC100131564	0.534688	1.20748	1.17523	0.00695	0.0468636
NM_006212	PFKFB2	1.51259	3.41584	1.17522	0.0031	0.0264604
NM_023938	C1orf116	0.581581	1.31208	1.1738	0.00235	0.0214668
NM_152230	IPMK	2.32861	5.25009	1.17287	5e-05	0.00109648
NM_182503	ADAT2	1.12698	2.5383	1.17139	0.0001	0.00197676
NM_001009571	CADPS2	1.11569	2.51226	1.17105	0.00035	0.00519422
NM_006255	PRKCH	1.78193	4.01086	1.17048	0.00015	0.00271395
NM_003604	IRS4	3.32048	7.47122	1.16995	5e-05	0.00109648
NM_020242	KIF15	3.12649	7.03147	1.16928	5e-05	0.00109648
NM_001135726	HMBOX1	0.953399	2.14378	1.169	0.0025	0.0225333
NM_001202550	WDR27	1.23296	2.77198	1.16879	0.0061	0.0429756
NM_001105529	ATP8A1	1.02551	2.30533	1.16864	5e-05	0.00109648
NM_199420	POLQ	1.43575	3.22481	1.16741	5e-05	0.00109648
NM_005173	ATP2A3	6.35525	14.2664	1.1666	5e-05	0.00109648
NM_133460	ZNF418	0.734774	1.64883	1.16607	0.00455	0.0348142
NM_005202	COL8A2	1.27288	2.85525	1.16552	0.0002	0.00337612
NM_001195278	TMEM178B	1.04975	2.34885	1.16191	0.0001	0.00197676
NM_020727	ZBTB21	1.12286	2.51021	1.16063	0.00025	0.0039937
NM_000885	ITGA4	0.454364	1.01541	1.16014	0.0035	0.0286429
NM_013450	BAZ2B	1.6713	3.73348	1.15955	5e-05	0.00109648
NM_207303	ATRNL1	0.474582	1.05954	1.1587	0.0047	0.0356565
NM_147175	HS6ST2	1.67657	3.74216	1.15836	0.0068	0.0462489
NM_001008401	ZNF761	2.74311	6.12131	1.15803	0.0022	0.0204677
NM_002203	ITGA2	0.658638	1.46722	1.15553	0.0005	0.00685112
NM_004331	BNIP3L	14.906	33.1978	1.15519	5e-05	0.00109648
NM_015271	TRIM2	4.38532	9.76348	1.15471	5e-05	0.00109648
NM_005732	RAD50	4.4977	9.99834	1.1525	5e-05	0.00109648
NM_152335	C15orf27	1.07797	2.3953	1.15189	0.00655	0.0450476
NM_207309	UAP1L1	2.70057	5.99711	1.151	5e-05	0.00109648
NM_015268	DNAJC13	3.14767	6.98686	1.15036	5e-05	0.00109648
NM_001236	CBR3	3.03419	6.73455	1.15027	0.0035	0.0286429
NM_002523	NPTX2	4.25224	9.43759	1.1502	5e-05	0.00109648
NM_145697	NUF2	5.73309	12.7218	1.14992	0.0005	0.00685112
NM_173582	PGM2L1	3.51376	7.79231	1.14904	5e-05	0.00109648
NM_024548	CEP97	1.3781	3.05523	1.1486	0.0002	0.00337612
NM_001918	DBT	1.7945	3.97779	1.14839	5e-05	0.00109648
NM_001010851	ZNF766	4.23584	9.38724	1.14805	5e-05	0.00109648
NM_001009899	KIAA2018	0.940265	2.08186	1.14673	5e-05	0.00109648
NM_203406	MBLAC2	0.957064	2.11776	1.14585	0.00135	0.0143462
NM_018728	MYO5C	2.68786	5.93801	1.14352	5e-05	0.00109648
NM_012309	SHANK2	2.47646	5.47045	1.14338	0.0011	0.0123086
NM_001040058	SPP1	6.53127	14.426	1.14324	0.0048	0.0361777
NM_031303	KATNAL2	1.34356	2.96656	1.14273	0.00125	0.0135773
NM_001272046	VWA2	0.5592	1.23218	1.13977	0.00155	0.0159455
NM_014648	DZIP3	3.51205	7.73841	1.13972	0.00015	0.00271395
NM_144665	SESN3	2.67897	5.89952	1.13892	5e-05	0.00109648
NM_020666	CLK4	1.47623	3.24912	1.13813	0.002	0.0190767
NM_014875	KIF14	2.80705	6.17571	1.13755	5e-05	0.00109648
NR_030672	KIAA1324L	3.16285	6.95082	1.13596	5e-05	0.00109648
NM_018351	FGD6	2.4618	5.40999	1.13591	5e-05	0.00109648
NM_000390	CHM	1.87818	4.12619	1.13547	0.0001	0.00197676
NM_016248	AKAP11	1.94675	4.27597	1.13519	5e-05	0.00109648
NM_019050	USP53	3.26794	7.17419	1.13444	5e-05	0.00109648
NM_020791	TAOK1	6.30142	13.8152	1.13251	5e-05	0.00109648
NM_020981	B3GALT1	1.58612	3.47476	1.13142	0.0018	0.0178177
NM_005246	FER	0.844452	1.84925	1.13086	0.00605	0.0426999
NM_001270425	MAP4K3	4.81731	10.5466	1.13047	0.0004	0.0057664
NM_133465	KIAA1958	4.0915	8.9512	1.12945	5e-05	0.00109648
NM_001010883	FAM102B	3.88957	8.50591	1.12886	5e-05	0.00109648
NM_007030	TPPP	0.373524	0.815476	1.12644	0.0069	0.0466545
NM_020931	KIAA1586	2.29931	5.01889	1.12617	0.00045	0.00632026
NM_003566	EEA1	1.09041	2.37736	1.1245	5e-05	0.00109648
NM_012415	RAD54B	3.0711	6.6928	1.12386	0.00325	0.0271973
NM_014155	ZBTB44	6.3957	13.9274	1.12275	5e-05	0.00109648
NM_003162	STRN	2.69854	5.87599	1.12265	5e-05	0.00109648
NM_001040440	CCDC112	2.0957	4.5621	1.12226	0.00045	0.00632026
NM_152446	CEP128	0.76286	1.65721	1.11926	0.0029	0.0251355
NM_005633	SOS1	2.80834	6.09983	1.11905	5e-05	0.00109648
NM_015888	HOOK1	3.96479	8.60601	1.1181	5e-05	0.00109648
NM_152695	ZNF449	0.757419	1.64177	1.11609	0.0032	0.0269511
NM_015091	FAM179B	0.764291	1.6545	1.1142	0.0009	0.0106339
NM_015571	SENP6	3.87248	8.38078	1.11383	0.00035	0.00519422
NM_018051	WDR60	4.15499	8.98921	1.11335	5e-05	0.00109648
NM_002841	PTPRG	16.3999	35.4593	1.11248	5e-05	0.00109648
NM_003116	SPAG4	2.65591	5.73195	1.10982	0.00345	0.0283399
NM_003248	THBS4	3.44797	7.4404	1.10963	0.00015	0.00271395
NM_024512	LRRC2	0.676828	1.46039	1.10949	0.0021	0.0197336
NM_005079	TPD52	8.08582	17.4378	1.10875	5e-05	0.00109648
NM_173570	ZDHHC23	1.63591	3.52715	1.10841	0.00045	0.00632026
NM_032042	FAM172A	0.85861	1.84997	1.10743	0.00415	0.0325133
NM_152470	RNF165	0.978239	2.09988	1.10205	0.00085	0.0101839
NM_024838	THNSL1	1.23634	2.65327	1.1017	0.0019	0.0184909
NM_032143	ZRANB3	1.16234	2.49237	1.10049	0.00145	0.0151146
NM_001012279	SOGA3	0.744556	1.59429	1.09846	5e-05	0.00109648
NM_014781	RB1CC1	2.71208	5.80398	1.09764	0.00195	0.0188654
NM_015474	SAMHD1	4.24623	9.08131	1.09672	5e-05	0.00109648
NM_001002838	WNK3	1.37377	2.93695	1.09618	0.0006	0.00780755
NM_194292	SASS6	1.91691	4.09707	1.09581	0.0001	0.00197676
NR_002824	HERC2P2	4.25306	9.08953	1.0957	5e-05	0.00109648
NM_148894	BOD1L1	3.54333	7.57201	1.09557	5e-05	0.00109648
NM_025185	TANC2	0.448393	0.957756	1.0949	0.0009	0.0106339
NM_001010895	ERCC6L2	1.01734	2.17106	1.0936	0.0051	0.0377012
NM_014367	FAM162A	70.5986	150.456	1.09163	5e-05	0.00109648
NM_178815	ARL5B	8.91677	18.9899	1.09064	5e-05	0.00109648
NM_015902	UBR5	13.9301	29.6435	1.0895	5e-05	0.00109648
NM_001678	ATP1B2	3.76175	7.99882	1.08838	5e-05	0.00109648
NM_014812	CEP170	4.63806	9.86071	1.08817	0.00225	0.0208244
NM_023034	WHSC1L1	2.57797	5.46938	1.08514	0.00525	0.0385203
NM_003218	TERF1	50.3542	106.69	1.08324	5e-05	0.00109648
NR_033908	LOC100288069	8.75886	18.5542	1.08293	0.00015	0.00271395
NM_178040	ERC1	2.23559	4.73158	1.08167	0.00135	0.0143462
NM_024704	KIF16B	1.15675	2.44819	1.08164	0.00235	0.0214668
NM_181868	APAF1	1.85622	3.92685	1.08101	0.0056	0.0403204
NM_018179	ATF7IP	12.6874	26.8402	1.081	5e-05	0.00109648
NM_006256	PKN2	3.68314	7.78851	1.08041	5e-05	0.00109648
NM_138286	ZNF681	0.731698	1.54721	1.08035	0.0013	0.0139507
NM_001040185	ZNF765	1.03571	2.18945	1.07995	0.00115	0.0127447
NM_001042604	XRN1	1.36062	2.87456	1.07908	5e-05	0.00109648
NM_014801	PCNXL2	8.61209	18.1895	1.07867	5e-05	0.00109648
NM_138330	ZNF675	2.32942	4.91941	1.07851	0.00145	0.0151146
NM_004713	NEMF	3.59997	7.592	1.0765	5e-05	0.00109648
NM_005197	FOXN3	9.11495	19.1971	1.07458	0.00015	0.00271395
NM_007114	TMF1	2.08216	4.38513	1.07454	5e-05	0.00109648
NM_198273	LYSMD3	2.44203	5.13979	1.07363	0.0002	0.00337612
NM_198503	KCNT2	0.771031	1.62247	1.07333	0.0015	0.0155533
NM_001012754	NHLRC3	2.05637	4.32507	1.07263	0.00475	0.0358972
NM_181453	GCC2	3.05991	6.43407	1.07224	5e-05	0.00109648
NM_014708	KNTC1	6.32352	13.2931	1.07188	5e-05	0.00109648
NM_012243	SLC35A3	1.76324	3.70485	1.07119	0.00195	0.0188654
NM_006267	RANBP2	7.76565	16.3115	1.07071	5e-05	0.00109648
NM_017667	CCDC132	0.612327	1.28444	1.06877	0.0032	0.0269511
NM_015132	SNX13	2.37707	4.9858	1.06864	5e-05	0.00109648
NM_005406	ROCK1	6.48144	13.5894	1.06809	5e-05	0.00109648
NM_000841	GRM4	11.0935	23.2571	1.06796	5e-05	0.00109648
NM_013271	PCSK1N	4.77408	10.0037	1.06724	0.002	0.0190767
NM_016277	RAB23	2.64289	5.53793	1.06723	0.00545	0.0396032
NM_001973	ELK4	1.88667	3.95104	1.06639	5e-05	0.00109648
NM_030640	DUSP16	9.08618	19.0219	1.06591	5e-05	0.00109648
NM_144982	ZFC3H1	3.18336	6.66162	1.06532	5e-05	0.00109648
NM_001080539	CCDC150	1.37011	2.86544	1.06447	0.001	0.0115108
NM_001122633	CPS1	1.86557	3.90048	1.06403	0.00035	0.00519422
NM_001080407	GLB1L3	4.1044	8.57242	1.06253	5e-05	0.00109648
NM_019079	L1TD1	61.4701	128.21	1.06055	5e-05	0.00109648
NM_144670	A2ML1	1.51286	3.15082	1.05845	0.0013	0.0139507
NM_006197	PCM1	5.98157	12.4576	1.05843	5e-05	0.00109648
NM_007167	ZMYM6	1.35768	2.82661	1.05793	0.0003	0.00461967
NM_003922	HERC1	2.51688	5.23784	1.05734	5e-05	0.00109648
NM_001256761	HTR2C	0.57285	1.19154	1.05659	0.00705	0.047424
NM_002158	FOXN2	1.72929	3.59594	1.05619	0.0001	0.00197676
NM_014584	ERO1L	9.51514	19.7734	1.05526	5e-05	0.00109648
NM_001258315	ECT2	13.2377	27.5017	1.05487	5e-05	0.00109648
NM_007137	ZNF81	0.457079	0.94951	1.05474	0.0032	0.0269511
NM_024491	CEP70	3.08776	6.40673	1.05303	0.00045	0.00632026
NM_005509	DMXL1	3.31762	6.88061	1.05239	5e-05	0.00109648
NM_080597	OSBPL1A	4.1405	8.5695	1.04941	0.00075	0.00928592
NM_198279	CXorf23	0.716405	1.48238	1.04907	0.00115	0.0127447
NM_019600	FAM214A	1.71123	3.54022	1.04881	0.00065	0.0083096
NM_002393	MDM4	2.45612	5.07801	1.04788	0.00295	0.0254677
NM_033427	CTTNBP2	1.27821	2.64018	1.04651	0.0003	0.00461967
NM_001144823	DENND4A	0.550143	1.13463	1.04434	0.00615	0.0431885
NM_017671	FERMT1	4.46409	9.20122	1.04346	5e-05	0.00109648
NM_002349	LY75	0.850418	1.75105	1.04198	0.0045	0.0345528
NM_017759	INO80D	1.70463	3.50505	1.03997	5e-05	0.00109648
NM_020148	SPIRE1	2.91797	5.99918	1.0398	0.0006	0.00780755
NM_001124756	PABPC1L	3.75288	7.71417	1.03951	0.0005	0.00685112
NM_018023	YEATS2	13.352	27.4217	1.03826	5e-05	0.00109648
NM_173689	CRB2	0.825226	1.69439	1.0379	0.0011	0.0123086
NM_201269	ZNF644	2.97527	6.10268	1.03642	5e-05	0.00109648
NM_003713	PPAP2B	6.49614	13.3167	1.03558	5e-05	0.00109648
NM_024753	TTC21B	2.80446	5.74865	1.0355	5e-05	0.00109648
NR_027122	ESRG	272.983	559.446	1.03519	5e-05	0.00109648
NM_015030	FRYL	1.97595	4.04179	1.03245	5e-05	0.00109648
NM_015092	SMG1	6.26052	12.8025	1.03207	5e-05	0.00109648
NM_001199282	LRBA	4.58609	9.37182	1.03107	0.0006	0.00780755
NM_001080467	MYO5B	1.4886	3.04021	1.03021	5e-05	0.00109648
NM_001242480	LOC389831	5.95501	12.1618	1.03018	0.0001	0.00197676
NM_014639	TTC37	7.2259	14.7523	1.02969	5e-05	0.00109648
NM_014831	TRANK1	0.895178	1.82262	1.02576	0.00055	0.00733669
NM_003222	TFAP2C	4.22784	8.59523	1.02361	0.0001	0.00197676
NM_004533	MYBPC2	1.09944	2.23376	1.02271	0.00445	0.0342491
NM_005941	MMP16	1.97196	4.00579	1.02246	0.0002	0.00337612
NM_015036	ENDOD1	0.667223	1.35525	1.02232	0.0056	0.0403204
NM_015385	SORBS1	2.69342	5.46866	1.02175	0.00125	0.0135773
NM_181521	CMTM4	6.81786	13.8414	1.0216	0.0001	0.00197676
NR_026790	HCG11	2.26168	4.59081	1.02135	0.0001	0.00197676
NM_001039111	TRIM71	55.3239	112.273	1.02104	5e-05	0.00109648
NM_014887	N4BP2L2	4.05284	8.22436	1.02097	0.0002	0.00337612
NM_001184	ATR	1.79183	3.63609	1.02096	0.0001	0.00197676
NM_001145319	PLS1	4.12577	8.36753	1.02014	5e-05	0.00109648
NM_018004	TMEM45A	4.80432	9.73104	1.01826	0.00065	0.0083096
NM_020431	TMEM63C	0.893998	1.81076	1.01825	0.002	0.0190767
NM_002736	PRKAR2B	4.99451	10.1083	1.01713	5e-05	0.00109648
NM_152345	ANKRD13B	3.60612	7.29729	1.01691	0.0001	0.00197676
NM_173791	PDZD8	7.30424	14.7801	1.01685	5e-05	0.00109648
NM_017420	SIX4	2.26801	4.58777	1.01636	5e-05	0.00109648
NM_023073	C5orf42	0.43213	0.87367	1.01562	0.00145	0.0151146
NM_003763	STX16	8.51541	17.2112	1.0152	0.00435	0.0336774
NM_006244	PPP2R5B	3.0319	6.12745	1.01506	0.00075	0.00928592
NM_024749	VASH2	7.19645	14.5439	1.01506	0.002	0.0190767
NM_024857	ATAD5	2.68873	5.4336	1.01499	5e-05	0.00109648
NM_007148	RNF112	1.50451	3.03604	1.01289	0.002	0.0190767
NM_133474	ZNF721	3.08393	6.21994	1.01213	0.002	0.0190767
NM_152420	C9orf41	5.77409	11.6341	1.01069	0.0002	0.00337612
NM_002372	MAN2A1	9.60729	19.3471	1.00992	5e-05	0.00109648
NM_170606	MLL3	1.38784	2.79464	1.00982	5e-05	0.00109648
NR_027512	BEND3P3	0.93634	1.88457	1.00913	0.0016	0.0162978
NM_032427	MAML2	1.7636	3.54676	1.00798	0.0006	0.00780755
NM_080625	CCM2L	1.96878	3.95769	1.00736	0.002	0.0190767
NM_172056	KCNH2	3.16332	6.35809	1.00715	0.00545	0.0396032
NM_015295	SMCHD1	4.42732	8.89267	1.00618	5e-05	0.00109648
NM_018353	MIS18BP1	8.17677	16.4232	1.00613	5e-05	0.00109648
NM_021269	ZNF708	1.35029	2.7119	1.00603	0.0016	0.0162978
NM_001008495	TMEM64	4.92444	9.88728	1.00562	0.00025	0.0039937
NM_019086	VSIG10	10.7612	21.598	1.00505	5e-05	0.00109648
NM_018660	ZNF395	11.9651	24.0132	1.00499	5e-05	0.00109648
NM_016089	ZNF589	11.5933	23.2588	1.00448	5e-05	0.00109648
NR_027350	MIR17HG	2.29569	4.60398	1.00395	0.0002	0.00337612
NM_018036	ATG2B	1.65537	3.3179	1.00311	5e-05	0.00109648
NM_001256469	KAT6B	1.26557	2.53641	1.003	0.00325	0.0271973
NM_001033723	ZNF704	0.404017	0.809536	1.00268	0.00065	0.0083096
NM_001387	DPYSL3	42.5572	85.1581	1.00074	5e-05	0.00109648
NM_015323	UFL1	3.55863	7.1176	1.00007	5e-05	0.00109648
NM_016010	ZC2HC1A	1.9362	3.86947	0.998908	0.00155	0.0159455
NM_017658	KLHL28	1.01681	2.03083	0.998017	0.0009	0.0106339
NM_001113528	METTL15	2.7695	5.52965	0.997561	0.0017	0.0170774
NM_153006	NAGS	3.25526	6.49628	0.996842	0.00195	0.0188654
NM_138736	GNAO1	2.83272	5.65152	0.996449	5e-05	0.00109648
NM_024915	GRHL2	3.41486	6.81196	0.996243	5e-05	0.00109648
NM_018490	LGR4	9.52042	18.986	0.99584	5e-05	0.00109648
NM_001004317	LIN28B	14.9259	29.7401	0.994597	5e-05	0.00109648
NM_003085	SNCB	4.14892	8.26566	0.994396	0.0042	0.0328265
NM_002072	GNAQ	11.6763	23.2567	0.994063	5e-05	0.00109648
NM_017747	ANKHD1	3.71503	7.39927	0.994008	0.0048	0.0361777
NM_031220	PITPNM3	0.726409	1.44542	0.992633	0.0046	0.0351011
NM_015554	GLCE	0.897956	1.78659	0.992495	0.0036	0.0292904
NM_000553	WRN	5.24225	10.4299	0.992464	5e-05	0.00109648
NR_040254	D21S2088E	10.7883	21.4402	0.990846	0.0001	0.00197676
NM_152515	CKAP2L	3.79384	7.53887	0.99069	0.0001	0.00197676
NM_014496	RPS6KA6	1.17758	2.33992	0.990628	0.00035	0.00519422
NM_012414	RAB3GAP2	6.11466	12.1462	0.990167	5e-05	0.00109648
NM_001261406	MPDZ	3.81924	7.58106	0.989112	5e-05	0.00109648
NM_017672	TRPM7	2.19394	4.35204	0.988168	5e-05	0.00109648
NM_018699	PRDM5	2.32233	4.60602	0.987948	0.00135	0.0143462
NM_005649	ZNF354A	2.64658	5.24583	0.987044	0.0009	0.0106339
NM_001172630	ARHGAP33	3.61172	7.15839	0.986949	0.0006	0.00780755
NM_152484	ZNF569	1.053	2.08702	0.986936	0.0031	0.0264604
NM_000112	SLC26A2	1.71946	3.40492	0.985667	0.0001	0.00197676
NM_020342	SLC39A10	10.9319	21.6426	0.985333	5e-05	0.00109648
NM_022782	MPHOSPH9	3.66017	7.24439	0.984951	5e-05	0.00109648
NM_025040	ZNF614	2.1143	4.1846	0.984912	0.00015	0.00271395
NM_001017392	SUGP2	6.84476	13.5441	0.984589	0.00065	0.0083096
NM_012238	SIRT1	8.34493	16.4975	0.983277	5e-05	0.00109648
NM_001024948	FNBP1L	6.23701	12.3251	0.982669	0.00165	0.0167377
NM_030627	CPEB4	1.51431	2.99086	0.981901	0.00015	0.00271395
NM_198471	KANK3	4.25372	8.39967	0.981606	0.00055	0.00733669
NM_002866	RAB3A	3.5531	7.01593	0.981558	0.0041	0.032276
NM_017643	MBTD1	10.3517	20.4388	0.981446	5e-05	0.00109648
NM_001137553	LRRFIP1	4.78991	9.45502	0.981082	0.0063	0.0439591
NM_024947	PHC3	1.22327	2.41466	0.981072	5e-05	0.00109648
NM_000597	IGFBP2	551.788	1088.29	0.979884	5e-05	0.00109648
NM_000836	GRIN2D	13.1488	25.9271	0.979528	5e-05	0.00109648
NM_152603	ZNF567	1.50563	2.96306	0.976716	0.00415	0.0325133
NM_133646	ZAK	2.15628	4.24272	0.976446	0.00055	0.00733669
NM_016018	PHF20L1	1.58149	3.11175	0.97644	0.0029	0.0251355
NM_006391	IPO7	34.1364	67.1237	0.975512	5e-05	0.00109648
NM_173050	SCUBE1	3.5256	6.93119	0.975233	5e-05	0.00109648
NM_002718	PPP2R3A	1.69081	3.32352	0.975	0.00615	0.0431885
NM_018700	TRIM36	1.71917	3.37908	0.97492	0.00075	0.00928592
NR_045562	GULP1	7.22793	14.2021	0.974454	0.0012	0.0131799
NM_017573	PCSK4	1.32413	2.60137	0.974227	0.00695	0.0468636
NM_004482	GALNT3	4.06784	7.99102	0.974116	0.0003	0.00461967
NM_004594	SLC9A5	1.77871	3.49057	0.972631	0.0017	0.0170774
NM_032824	TMEM87B	3.50636	6.87729	0.971867	0.0001	0.00197676
NM_015336	ZDHHC17	3.43784	6.73082	0.96928	0.00015	0.00271395
NM_014920	ICK	2.75232	5.38804	0.969114	5e-05	0.00109648
NM_006421	ARFGEF1	14.8695	29.0949	0.968415	5e-05	0.00109648
NM_001114120	DEPDC1	5.51291	10.7828	0.967849	5e-05	0.00109648
NM_173529	C18orf54	2.48189	4.85375	0.967657	5e-05	0.00109648
NM_018474	PLK1S1	4.54213	8.88175	0.967476	0.00055	0.00733669
NM_178566	ZDHHC21	1.10186	2.15359	0.966802	0.0004	0.0057664
NM_033402	LRRCC1	1.5481	3.02416	0.966039	0.00195	0.0188654
NM_152762	TSGA10IP	2.68463	5.22027	0.959399	0.00435	0.0336774
NM_031361	COL4A3BP	6.28045	12.2042	0.958441	0.0071	0.0476461
NM_001159576	SCNN1A	11.6065	22.5516	0.958296	0.0055	0.0398633
NM_138360	LRRC16B	0.906906	1.76043	0.956903	0.00515	0.0380279
NM_006777	ZBTB33	3.32267	6.44371	0.955545	5e-05	0.00109648
NM_012290	TLK1	7.27391	14.1055	0.955456	0.0006	0.00780755
NM_194298	SLC16A9	1.1047	2.14174	0.955121	0.004	0.0317688
NM_030934	TRMT1L	3.64661	7.06965	0.955082	0.0007	0.00878869
NM_001100910	FAM72B	4.29113	8.31503	0.954365	0.0002	0.00337612
NM_013255	MKLN1	3.08007	5.96186	0.9528	5e-05	0.00109648
NM_020784	TXNDC16	2.44275	4.72218	0.950945	0.0004	0.0057664
NM_004850	ROCK2	4.13226	7.98679	0.950686	5e-05	0.00109648
NM_001003406	CACNA1I	0.684799	1.32254	0.949556	0.0016	0.0162978
NM_173465	COL23A1	8.76602	16.9121	0.948064	5e-05	0.00109648
NM_005952	MT1X	239.701	462.172	0.947193	5e-05	0.00109648
NM_018063	HELLS	14.471	27.8818	0.946158	5e-05	0.00109648
NM_018354	TMEM74B	3.04201	5.86101	0.946125	0.00375	0.0301859
NM_178564	NRBP2	1.84175	3.54612	0.945167	0.00145	0.0151146
NM_199320	PHF17	17.5217	33.732	0.944974	5e-05	0.00109648
NM_007037	ADAMTS8	4.25967	8.19904	0.944713	0.00025	0.0039937
NM_012194	KIAA1549L	0.535221	1.03008	0.94455	0.0015	0.0155533
NM_016955	SEPSECS	0.803323	1.54549	0.944008	0.00405	0.0319978
NM_015000	STK38L	6.22965	11.9778	0.943137	0.0001	0.00197676
NM_001031623	ZNF451	4.70698	9.0494	0.943019	0.0003	0.00461967
NM_002336	LRP6	5.19871	9.98764	0.941991	5e-05	0.00109648
NM_203486	DLL3	22.4357	43.0891	0.941529	0.00015	0.00271395
NM_016281	TAOK3	2.16435	4.15664	0.941483	0.0006	0.00780755
NM_015001	SPEN	4.87719	9.36126	0.940652	5e-05	0.00109648
NM_015906	TRIM33	4.58706	8.80236	0.940321	0.00015	0.00271395
NM_022757	CCDC14	7.15742	13.7326	0.940096	5e-05	0.00109648
NM_001001995	GPM6B	23.8971	45.8447	0.939924	5e-05	0.00109648
NM_001242312	FAM124A	5.3585	10.2783	0.939698	0.0002	0.00337612
NM_174916	UBR1	2.70592	5.18888	0.939305	5e-05	0.00109648
NM_012249	RHOQ	7.67017	14.6986	0.938351	0.00015	0.00271395
NM_173814	PRTG	1.55209	2.9736	0.938004	5e-05	0.00109648
NM_017688	BSPRY	3.09996	5.93892	0.93795	0.0013	0.0139507
NM_001040715	KIAA0895L	4.4509	8.52501	0.937604	0.0005	0.00685112
NM_017831	RNF125	5.29944	10.1487	0.937387	5e-05	0.00109648
NM_014363	SACS	3.13677	6.00177	0.93611	5e-05	0.00109648
NM_006609	MAP3K2	1.50692	2.8828	0.935867	5e-05	0.00109648
NM_032788	ZNF514	1.78085	3.40619	0.935598	0.00325	0.0271973
NM_012382	TTC33	1.44348	2.75795	0.934046	0.0014	0.0147737
NM_015534	ZZZ3	5.14662	9.82847	0.933341	0.00015	0.00271395
NM_198516	GALNT18	2.02921	3.87273	0.932432	0.00555	0.0401221
NM_020546	ADCY2	4.27632	8.15882	0.931989	5e-05	0.00109648
NM_014264	PLK4	5.97417	11.3978	0.931944	0.00105	0.0118982
NM_005502	ABCA1	1.04249	1.9888	0.931872	0.0005	0.00685112
NM_024312	GNPTAB	3.56618	6.79878	0.930896	0.00015	0.00271395
NM_001164579	C16orf52	1.7541	3.34343	0.930603	0.0014	0.0147737
NM_021964	ZNF148	1.12587	2.14543	0.930233	0.0009	0.0106339
NM_032221	CHD6	4.36467	8.31045	0.929053	5e-05	0.00109648
NM_018227	UBA6	5.65697	10.768	0.928642	5e-05	0.00109648
NM_001164097	VCAN	23.9571	45.5988	0.928545	5e-05	0.00109648
NM_001093	ACACB	1.33013	2.53029	0.927732	0.00025	0.0039937
NM_014819	PJA2	13.9477	26.5214	0.927136	5e-05	0.00109648
NM_032870	PNISR	18.3021	34.7999	0.927072	5e-05	0.00109648
NR_002323	TUG1	11.646	22.1243	0.925795	5e-05	0.00109648
NM_001035223	RGL3	6.83002	12.9595	0.924053	0.00015	0.00271395
NM_031475	ESPN	8.27262	15.6932	0.923727	5e-05	0.00109648
NM_001112736	FAM208A	4.07498	7.72652	0.923026	5e-05	0.00109648
NM_001010872	FAM83B	0.659201	1.24907	0.922064	0.00635	0.0441981
NM_015278	SASH1	3.74472	7.09418	0.92178	5e-05	0.00109648
NM_001812	CENPC1	2.2762	4.30979	0.920989	0.00185	0.0182117
NM_016530	RAB8B	6.09061	11.5235	0.919925	5e-05	0.00109648
NM_018112	TMEM38B	2.34219	4.42894	0.919106	0.00135	0.0143462
NM_133493	CD109	1.09493	2.0703	0.919002	0.0005	0.00685112
NM_001627	ALCAM	4.17154	7.8849	0.918512	0.0013	0.0139507
NM_182540	DDX26B	1.89409	3.57981	0.918382	0.00305	0.0261017
NM_001012302	ANO9	1.80847	3.41748	0.918165	0.00415	0.0325133
NM_014616	ATP11B	3.50791	6.62748	0.917848	0.0001	0.00197676
NM_180989	GPR180	1.15554	2.18005	0.915793	0.0005	0.00685112
NM_014991	WDFY3	3.75873	7.08954	0.915448	5e-05	0.00109648
NM_001271	CHD2	5.99746	11.3028	0.914258	5e-05	0.00109648
NR_002940_2	LRRC37A4P	1.20185	2.26404	0.913638	0.0014	0.0147737
NM_144684	ZNF480	2.11061	3.97544	0.913458	0.00055	0.00733669
NM_002519	NPAT	1.52071	2.86283	0.912694	0.00095	0.0110978
NM_182625	GEN1	1.70315	3.20572	0.912444	0.00085	0.0101839
NM_001174072	SERINC5	29.5845	55.6587	0.911765	5e-05	0.00109648
NM_015693	INTU	1.57781	2.96704	0.911099	0.0051	0.0377012
NM_001130475	THAP5	1.94933	3.66216	0.90972	0.0024	0.0218221
NM_078485	COL9A1	2.29716	4.30759	0.907026	0.00235	0.0214668
NM_017940	NBPF1	1.68996	3.16695	0.906105	0.00195	0.0188654
NM_173694	ATP11C	11.7543	21.9878	0.903515	5e-05	0.00109648
NM_004523	KIF11	12.3112	22.9715	0.899875	5e-05	0.00109648
NM_019022	TMX3	3.83034	7.14072	0.898598	0.0001	0.00197676
NM_005032	PLS3	41.3038	76.9717	0.898051	0.00305	0.0261017
NM_006618	KDM5B	30.3746	56.5838	0.897525	5e-05	0.00109648
NM_006540	NCOA2	2.95564	5.5051	0.897299	0.00015	0.00271395
NM_173495	PTCHD1	0.835877	1.55558	0.896094	0.0068	0.0462489
NM_018079	SRBD1	4.66318	8.67821	0.896084	0.00015	0.00271395
NM_001008938	CKAP5	23.3728	43.4847	0.895679	5e-05	0.00109648
NM_001025100	MBP	3.89663	7.24464	0.894688	0.0002	0.00337612
NM_032138	KBTBD7	3.64471	6.76874	0.893083	0.00115	0.0127447
NM_174942	GAS2L3	2.25628	4.18926	0.892751	0.0052	0.0383251
NM_145911	ZNF23	2.16814	4.02553	0.892717	0.0025	0.0225333
NM_001258379	SLC4A7	12.0396	22.35	0.892494	5e-05	0.00109648
NM_001017970	TMEM30B	5.26618	9.77286	0.892023	0.00015	0.00271395
NM_025009	CEP135	2.02538	3.75628	0.891113	0.00075	0.00928592
NM_001163788	PTBP3	12.6737	23.4996	0.890793	0.0027	0.0238652
NM_181787	DPY19L4	2.77768	5.14734	0.889944	5e-05	0.00109648
NM_020121	UGGT2	2.50024	4.63138	0.889372	0.0007	0.00878869
NM_139045	SMARCA2	1.65454	3.06451	0.88923	0.00525	0.0385203
NM_020830	WDFY1	16.3966	30.3682	0.889167	5e-05	0.00109648
NM_001159920	FLT1	4.20777	7.79286	0.889099	0.0026	0.0232427
NM_014456	PDCD4	4.40951	8.16342	0.888554	0.0073	0.0487055
NM_020367	PARP11	1.1653	2.15542	0.887262	0.00625	0.0436877
NM_003943	STBD1	2.1766	4.02543	0.887068	0.0055	0.0398633
NM_031438	NUDT12	3.27667	6.05809	0.886632	0.00125	0.0135773
NM_030961	TRIM56	3.63266	6.71592	0.886558	0.0008	0.00972723
NM_031413	CECR2	13.6643	25.2406	0.885334	5e-05	0.00109648
NM_022484	TMEM168	2.47461	4.56943	0.884813	0.001	0.0115108
NM_007110	TEP1	1.57741	2.91211	0.884509	0.0002	0.00337612
NM_019044	CCDC93	2.51577	4.64303	0.884069	0.0002	0.00337612
NM_001430	EPAS1	1.22952	2.2683	0.883512	0.00405	0.0319978
NM_182970	RIMS4	4.9207	9.07694	0.883343	0.00025	0.0039937
NM_006311	NCOR1	9.02805	16.6359	0.881809	0.00015	0.00271395
NM_004458	ACSL4	22.7316	41.8617	0.880933	5e-05	0.00109648
NM_007361	NID2	1.82973	3.36938	0.880852	0.0019	0.0184909
NM_001023567	GOLGA8B	1.87744	3.45707	0.88078	0.0064	0.0443263
NM_032217	ANKRD17	5.71469	10.5215	0.88059	0.00155	0.0159455
NM_005921	MAP3K1	3.00819	5.53786	0.880433	0.0002	0.00337612
NM_003385	VSNL1	24.3871	44.882	0.880019	5e-05	0.00109648
NM_015057	MYCBP2	2.22359	4.09	0.879209	5e-05	0.00109648
NM_015351	TTC9	6.77008	12.4523	0.879169	0.0001	0.00197676
NM_006603	STAG2	17.6113	32.3899	0.879041	0.0007	0.00878869
NM_014611	MDN1	18.9487	34.811	0.877446	5e-05	0.00109648
NM_014733	ZFYVE16	1.90933	3.50494	0.876324	0.0006	0.00780755
NM_001256071	RNF213	4.61307	8.45896	0.874754	5e-05	0.00109648
NM_178439	GMCL1	7.66896	14.06	0.874491	0.0003	0.00461967
NM_152352	FAM210A	3.92598	7.18859	0.872654	0.00055	0.00733669
NM_004830	MED23	2.33482	4.27509	0.872645	0.0037	0.0298813
NM_021942	TRAPPC11	7.15641	13.1017	0.872447	0.0002	0.00337612
NM_000201	ICAM1	1.8608	3.40654	0.872379	0.00685	0.0464443
NM_006055	LANCL1	8.76729	16.0477	0.872167	0.00035	0.00519422
NM_018290	PGM2	6.81497	12.4701	0.871692	5e-05	0.00109648
NM_144607	CYB5D1	3.62335	6.62888	0.871441	0.0071	0.0476461
NM_020137	GRIPAP1	15.8289	28.9568	0.871342	5e-05	0.00109648
NM_006516	SLC2A1	240.594	439.775	0.870163	5e-05	0.00109648
NM_015360	SKIV2L2	14.6222	26.7192	0.869711	0.00035	0.00519422
NM_004999	MYO6	4.55269	8.30783	0.867754	5e-05	0.00109648
NM_001081550	THOC2	4.989	9.09461	0.866261	0.0001	0.00197676
NM_016396	CTDSPL2	7.88649	14.3763	0.866238	0.0001	0.00197676
NM_015015	KDM4B	15.583	28.4057	0.86621	5e-05	0.00109648
NM_001079818	ITGA6	19.1597	34.9239	0.86614	0.0001	0.00197676
NR_003610	PDXDC2P	2.08073	3.79124	0.865578	0.00205	0.0194029
NM_198514	NHLRC2	2.74252	4.9954	0.865097	0.00025	0.0039937
NM_020448	NIPAL3	1.67144	3.04299	0.8644	0.00195	0.0188654
NM_001039591	USP9X	31.3644	57.061	0.863379	5e-05	0.00109648
NM_021998	ZNF711	3.87954	7.05754	0.863279	0.00045	0.00632026
NM_006154	NEDD4	1.95434	3.55525	0.863269	0.0009	0.0106339
NM_017645	HAUS6	8.9616	16.275	0.860829	5e-05	0.00109648
NM_030962	SBF2	4.96317	9.00848	0.860023	0.0002	0.00337612
NM_052843	OBSCN	1.72819	3.1364	0.859845	0.0007	0.00878869
NM_017784	OSBPL10	6.6132	12.0015	0.859792	0.00095	0.0110978
NM_014735	PHF16	2.89813	5.25847	0.859523	0.0065	0.0447821
NM_172070	UBR3	2.619	4.7507	0.859126	0.0003	0.00461967
NM_001349	DARS	45.64	82.7766	0.858923	5e-05	0.00109648
NM_014362	HIBCH	5.68872	10.3154	0.858631	0.0072	0.048202
NR_026975	LOC286467	3.25884	5.90692	0.858049	0.00215	0.020069
NM_018638	ETNK1	5.80794	10.5193	0.856946	0.00015	0.00271395
NM_014498	GOLIM4	7.14638	12.941	0.85666	0.0002	0.00337612
NM_133638	ADAMTS19	4.82553	8.73651	0.85637	0.0002	0.00337612
NM_003619	PRSS12	1.63275	2.95553	0.856115	0.00375	0.0301859
NM_015058	VWA8	2.26194	4.09308	0.855629	0.00545	0.0396032
NM_153221	CILP2	3.41566	6.16403	0.851712	0.00075	0.00928592
NM_014283	SUCO	6.29227	11.3337	0.848962	0.00025	0.0039937
NM_182641	BPTF	4.49501	8.09385	0.848502	0.00315	0.0267016
NM_018309	TBC1D23	4.85686	8.74437	0.848331	0.00105	0.0118982
NM_033141	MAP3K9	3.62255	6.5189	0.847622	0.0004	0.0057664
NM_015626	WSB1	32.1254	57.7858	0.847002	5e-05	0.00109648
NM_015020	PHLPP2	3.05173	5.48288	0.845305	0.00015	0.00271395
NM_183376	ARRDC4	1.8956	3.40434	0.844724	0.0043	0.0333823
NM_000044	AR	0.825843	1.48273	0.844314	0.00475	0.0358972
NM_001017440	CALN1	1.17913	2.11665	0.844058	0.001	0.0115108
NM_001173463	KIF21A	2.56689	4.60755	0.843979	0.006	0.0424232
NM_001002800	SMC4	12.8113	22.9927	0.843759	5e-05	0.00109648
NM_005570	LMAN1	17.4468	31.2705	0.841842	5e-05	0.00109648
NM_015884	MBTPS2	2.20351	3.94846	0.841487	0.0015	0.0155533
NM_016252	BIRC6	4.11541	7.36657	0.839957	0.0001	0.00197676
NM_014033	METTL7A	9.59594	17.1752	0.839832	0.00025	0.0039937
NM_024603	BEND5	6.63087	11.8655	0.839504	0.0067	0.0457748
NM_052886	MAL2	26.7508	47.8581	0.839179	5e-05	0.00109648
NM_052920	KLHL29	1.38317	2.47357	0.838619	0.0041	0.032276
NM_015316	PPP1R13B	1.86945	3.34068	0.837525	0.00165	0.0167377
NM_022828	YTHDC2	3.96479	7.08118	0.836746	0.00015	0.00271395
NM_138962	MSI2	12.9077	23.0527	0.836699	0.00085	0.0101839
NM_006544	EXOC5	6.64176	11.8588	0.836314	0.0004	0.0057664
NM_018046	AGGF1	4.30245	7.67964	0.835881	0.00025	0.0039937
NM_015382	HECTD1	9.74884	17.3909	0.835032	5e-05	0.00109648
NM_003864	SAP30	14.9592	26.6798	0.834711	0.0011	0.0123086
NM_020640	DCUN1D1	5.95613	10.6189	0.834184	0.00075	0.00928592
NM_001128174	UGT8	4.31032	7.68276	0.833831	0.0032	0.0269511
NM_015473	HEATR5A	2.35431	4.19596	0.833697	0.00055	0.00733669
NM_203372	ACSL3	12.361	22.0289	0.833601	0.00105	0.0118982
NM_175866	UHMK1	4.77878	8.51595	0.833524	5e-05	0.00109648
NM_002114	HIVEP1	1.18557	2.11228	0.83322	0.0014	0.0147737
NM_015255	UBR2	3.33037	5.93033	0.83243	0.0003	0.00461967
NM_001001664	SPOPL	1.86544	3.3199	0.831623	0.002	0.0190767
NM_015358	MORC3	3.31425	5.89817	0.831587	0.0011	0.0123086
NM_003607	CDC42BPA	4.2915	7.63324	0.830812	0.00025	0.0039937
NM_000254	MTR	4.22543	7.50413	0.828588	0.0001	0.00197676
NM_003107	SOX4	74.7459	132.607	0.82709	5e-05	0.00109648
NM_001198665	ARHGEF12	5.39525	9.56957	0.826765	0.00045	0.00632026
NM_001270	CHD1	4.43783	7.86793	0.826128	0.0004	0.0057664
NM_207418	FAM72D	6.4158	11.3708	0.825634	0.00105	0.0118982
NM_001135651	EIF2AK2	6.97815	12.3622	0.825018	0.00015	0.00271395
NM_005100	AKAP12	9.35836	16.5658	0.823882	5e-05	0.00109648
NM_000245	MET	2.35601	4.16934	0.823476	0.0011	0.0123086
NM_013390	TMEM2	6.28729	11.1241	0.823185	0.0002	0.00337612
NM_020177	FEM1C	2.61447	4.62488	0.822899	0.00115	0.0127447
NM_014790	JAKMIP2	1.29075	2.28116	0.82156	0.0023	0.0211775
NR_036592	LOC100506710	5.86432	10.3633	0.821445	0.0003	0.00461967
NM_022900	CASD1	4.94654	8.74113	0.821401	0.00055	0.00733669
NM_198551	MIA3	3.4464	6.08747	0.820754	0.0002	0.00337612
NM_006420	ARFGEF2	4.22955	7.4636	0.819365	0.0001	0.00197676
NM_017705	PAQR5	2.65168	4.67754	0.818843	0.00135	0.0143462
NR_027130	ZNF738	2.15686	3.80406	0.818604	0.0002	0.00337612
NM_001110	ADAM10	19.1286	33.7282	0.818222	5e-05	0.00109648
NM_153207	AEBP2	5.49413	9.68391	0.817698	0.00055	0.00733669
NM_031953	SNX25	4.05026	7.12701	0.815282	0.00215	0.020069
NM_012141	INTS6	1.65614	2.91327	0.814811	0.0017	0.0170774
NM_198268	HIPK1	6.66442	11.7201	0.814432	0.0043	0.0333823
NM_033132	ZIC5	8.00839	14.0804	0.814108	0.0003	0.00461967
NM_000094	COL7A1	2.90179	5.09694	0.812691	0.0002	0.00337612
NM_017926	GPATCH2L	6.47572	11.3693	0.812027	0.00135	0.0143462
NM_021021	SNTB1	1.92896	3.38411	0.810954	0.0028	0.0244956
NM_145799	SEPT6	4.71079	8.26382	0.810841	0.0057	0.0408458
NM_020774	MIB1	10.704	18.7761	0.81075	5e-05	0.00109648
NM_153689	C2orf69	4.9451	8.6728	0.8105	0.0008	0.00972723
NM_001080481	USP45	2.1093	3.69901	0.810372	0.0014	0.0147737
NM_023010	UPF3B	5.69584	9.98488	0.809836	0.0056	0.0403204
NM_052925	LENG8	17.0164	29.8298	0.809832	5e-05	0.00109648
NM_002830	PTPN4	1.79595	3.14799	0.809681	0.0002	0.00337612
NM_024546	RNF219	1.84999	3.24211	0.809413	0.0067	0.0457748
NM_152434	CWF19L2	3.24228	5.67944	0.808741	0.0021	0.0197336
NM_014990	RALGAPA1	2.19138	3.838	0.808515	0.00085	0.0101839
NM_022173	TIA1	12.5597	21.9926	0.808211	5e-05	0.00109648
NM_001606	ABCA2	4.03295	7.05969	0.807768	0.0003	0.00461967
NM_019012	PLEKHA5	10.3538	18.0951	0.805442	0.0001	0.00197676
NM_001017420	ESCO2	2.48314	4.33799	0.804864	0.0045	0.0345528
NM_001039840	CHIC1	1.0862	1.89697	0.804413	0.00605	0.0426999
NM_002253	KDR	31.1945	54.4629	0.803983	0.0001	0.00197676
NM_152432	ARHGAP42	3.75203	6.5488	0.803561	0.0006	0.00780755
NM_005862	STAG1	2.98426	5.20826	0.803426	0.00125	0.0135773
NR_024344	LOC283174	6.03128	10.5254	0.803335	0.00025	0.0039937
NM_004671	PIAS2	4.17122	7.27716	0.802906	0.0026	0.0232427
NM_005908	MANBA	5.53142	9.64682	0.802403	0.0006	0.00780755
NR_026778	HNRNPU-AS1	4.45337	7.76314	0.801743	0.00315	0.0267016
NM_203390	RBM12B	5.40337	9.414	0.800947	0.0003	0.00461967
NM_006892	DNMT3B	164.865	287.114	0.800334	0.0001	0.00197676
NM_013254	TBK1	4.34518	7.56323	0.799587	0.00185	0.0182117
NM_005160	ADRBK2	3.93562	6.84331	0.798104	0.00025	0.0039937
NM_001080398	KIAA0368	19.5748	34.0304	0.797824	5e-05	0.00109648
NM_014720	SLK	4.83845	8.40725	0.797087	0.0006	0.00780755
NM_152406	AFAP1L1	2.39911	4.16805	0.796873	0.00345	0.0283399
NM_007195	POLI	3.4225	5.94346	0.79625	0.0006	0.00780755
NM_004333	BRAF	3.09266	5.37037	0.796173	0.00345	0.0283399
NM_174909	TMEM167A	22.5129	39.0735	0.795439	5e-05	0.00109648
NM_145307	RTKN2	3.07236	5.32894	0.794501	0.0007	0.00878869
NM_018156	VPS13D	2.61625	4.53727	0.794323	0.00025	0.0039937
NM_198468	MMS22L	1.71002	2.96553	0.794277	0.00185	0.0182117
NM_181783	TMTC3	4.54242	7.87534	0.793879	0.00015	0.00271395
NM_022841	RFX7	3.56303	6.17712	0.793831	0.00015	0.00271395
NM_002737	PRKCA	3.03451	5.25616	0.792548	0.00035	0.00519422
NM_020738	KIDINS220	4.90572	8.49507	0.79216	0.00025	0.0039937
NM_005082	TRIM25	5.11808	8.85709	0.791232	0.0003	0.00461967
NM_005117	FGF19	6.10596	10.5649	0.79099	0.00215	0.020069
NR_037596	FLJ14186	2.30478	3.98763	0.7909	0.00255	0.0228894
NM_003714	STC2	8.2212	14.2238	0.790881	0.00035	0.00519422
NM_015040	PIKFYVE	6.33819	10.9652	0.790787	0.0001	0.00197676
NM_001009984	C20orf194	1.98392	3.42974	0.789745	0.002	0.0190767
NR_027451	LINC00657	41.6961	72.0698	0.789481	5e-05	0.00109648
NM_003660	PPFIA3	4.58998	7.92219	0.787412	0.0005	0.00685112
NM_005431	XRCC2	3.63155	6.26315	0.786302	0.0024	0.0218221
NM_020856	TSHZ3	2.60401	4.48929	0.785754	0.00305	0.0261017
NM_152903	KBTBD6	1.99813	3.44471	0.785732	0.00415	0.0325133
NM_021963	NAP1L2	4.74778	8.1835	0.785465	0.00315	0.0267016
NM_014039	C11orf54	3.423	5.89587	0.78444	0.00645	0.044594
NM_022894	PAPOLG	2.30805	3.97358	0.783762	0.00125	0.0135773
NM_015322	FEM1B	15.1947	26.1565	0.7836	0.00025	0.0039937
NM_004775	B4GALT6	14.3218	24.6024	0.780582	0.00025	0.0039937
NM_015306	USP24	6.99595	12.0017	0.778646	0.0001	0.00197676
NM_000722	CACNA2D1	2.55741	4.38439	0.777692	0.0042	0.0328265
NM_004898	CLOCK	1.14331	1.95944	0.777232	0.0059	0.041897
NM_003247	THBS2	5.14612	8.8125	0.776067	0.00055	0.00733669
NM_015097	CLASP2	4.90027	8.37719	0.773606	0.00305	0.0261017
NM_001698	AUH	9.05213	15.4701	0.773151	0.00325	0.0271973
NM_031476	CRISPLD2	1.8681	3.19146	0.772647	0.00675	0.0460683
NM_001719	BMP7	4.93629	8.43185	0.772421	0.00085	0.0101839
NM_002890	RASA1	8.91066	15.2115	0.77156	0.0027	0.0238652
NM_152995	NFXL1	6.13003	10.4622	0.771223	0.0009	0.0106339
NM_001128217	PSIP1	38.2983	65.3411	0.770711	0.0045	0.0345528
NM_001046	SLC12A2	2.20699	3.76274	0.769704	0.0025	0.0225333
NM_014805	EPM2AIP1	1.3051	2.22458	0.769374	0.0051	0.0377012
NM_001015877	PHF6	17.307	29.4875	0.768751	0.00035	0.00519422
NM_005433	YES1	26.6653	45.4166	0.768259	5e-05	0.00109648
NM_024116	TAF1D	13.7919	23.4839	0.767849	0.00215	0.020069
NM_031217	KIF18A	2.85911	4.86716	0.767514	0.005	0.0372281
NM_003816	ADAM9	4.2204	7.18021	0.766644	0.00545	0.0396032
NM_020894	UVSSA	2.07549	3.52992	0.76618	0.0052	0.0383251
NR_024374	LOC642846	2.72155	4.6265	0.765492	0.0051	0.0377012
NM_138799	MBOAT2	2.56449	4.35723	0.764741	0.00525	0.0385203
NM_139321	ATRN	4.3539	7.39723	0.764676	0.0037	0.0298813
NM_003112	SP4	3.30748	5.61926	0.764645	0.00135	0.0143462
NM_004946	DOCK2	1.72494	2.93049	0.764596	0.00395	0.0314225
NM_004719	SCAF11	6.80958	11.5679	0.764488	0.0001	0.00197676
NM_018566	YOD1	2.27664	3.8671	0.764343	0.0027	0.0238652
NM_018989	RBM27	6.85968	11.6452	0.763524	0.0003	0.00461967
NM_014705	DOCK4	2.75646	4.67488	0.762112	0.00065	0.0083096
NM_001275	CHGA	15.2263	25.8182	0.761819	0.0008	0.00972723
NM_018559	KIAA1704	7.73473	13.1043	0.760624	0.0061	0.0429756
NM_006875	PIM2	106.192	179.814	0.759834	5e-05	0.00109648
NM_024513	FYCO1	1.68306	2.84855	0.759146	0.0028	0.0244956
NM_023074	ZNF649	5.92418	10.018	0.757908	0.00145	0.0151146
NM_016354	SLCO4A1	4.39594	7.43026	0.757239	0.00325	0.0271973
NM_138571	HINT3	3.24592	5.48536	0.756961	0.0051	0.0377012
NM_005121	MED13	3.79808	6.41836	0.756936	0.0003	0.00461967
NM_004318	ASPH	6.09171	10.2877	0.756005	0.00565	0.0405467
NM_025235	TNKS2	12.973	21.9073	0.7559	0.00015	0.00271395
NM_032875	FBXL20	1.22033	2.05906	0.754717	0.00425	0.0331382
NM_001098634	RBM47	13.4771	22.7308	0.754139	0.00205	0.0194029
NM_020827	KIAA1430	7.40901	12.4785	0.752089	0.0004	0.0057664
NM_004792	PPIG	12.5427	21.1225	0.751929	0.0008	0.00972723
NM_173566	PRR14L	4.17413	7.0284	0.751722	0.0002	0.00337612
NM_001136474	VASH2	11.3831	19.1642	0.751519	0.0065	0.0447821
NM_000466	PEX1	5.98867	10.0696	0.749695	0.0008	0.00972723
NM_001199637	ADCYAP1R1	2.42374	4.07172	0.748401	0.00365	0.029587
NM_005640	TAF4B	4.69518	7.8804	0.747089	0.00135	0.0143462
NM_018263	ASXL2	4.24019	7.11423	0.746578	0.0009	0.0106339
NM_007027	TOPBP1	9.06861	15.2151	0.74655	0.0002	0.00337612
NM_001211	BUB1B	34.1159	57.2369	0.7465	0.00025	0.0039937
NM_014937	INPP5F	2.7173	4.55218	0.744384	0.00705	0.047424
NM_024045	DDX50	13.6303	22.8082	0.742736	0.0009	0.0106339
NM_016155	MMP17	15.381	25.7266	0.742112	0.00035	0.00519422
NM_014691	AQR	13.3765	22.3526	0.740736	0.00045	0.00632026
NM_025191	EDEM3	1.74685	2.91788	0.740168	0.0056	0.0403204
NM_017919	STX17	3.37293	5.62894	0.738862	0.00095	0.0110978
NM_004354	CCNG2	3.00497	5.01226	0.73811	0.0015	0.0155533
NM_015046	SETX	4.11696	6.86535	0.737753	0.00055	0.00733669
NM_001001701	C4orf3	9.67173	16.1153	0.736587	0.00135	0.0143462
NM_198560	LHFPL4	2.69194	4.48065	0.73506	0.00415	0.0325133
NM_014904	RAB11FIP2	2.8259	4.70126	0.734337	0.0024	0.0218221
NM_152663	RALGPS2	6.60018	10.9769	0.733892	0.0008	0.00972723
NM_001109662	HECTD4	2.57025	4.26469	0.73053	0.0006	0.00780755
NM_015859	GTF2A1	6.36566	10.5565	0.72975	0.00045	0.00632026
NM_198836	ACACA	17.0276	28.224	0.729049	0.00155	0.0159455
NM_017520	MPHOSPH8	4.42226	7.32661	0.728361	0.0024	0.0218221
NM_021116	ADCY1	2.52659	4.18489	0.727998	0.0009	0.0106339
NM_003318	TTK	10.0445	16.6304	0.727421	0.0032	0.0269511
NM_015110	SMC5	4.1643	6.89321	0.727102	0.0011	0.0123086
NM_020859	SHROOM3	8.17935	13.538	0.726956	0.0001	0.00197676
NM_015482	SLC22A23	8.90528	14.7355	0.726561	0.0004	0.0057664
NM_007223	GPR176	18.1809	30.0358	0.724262	0.00065	0.0083096
NM_005095	ZMYM4	11.9968	19.7784	0.721283	0.0002	0.00337612
NM_152641	ARID2	4.56795	7.52671	0.720471	0.00065	0.0083096
NM_002687	PNN	30.8407	50.8139	0.720386	0.0002	0.00337612
NM_001127671	LIFR	1.61181	2.65333	0.719121	0.003	0.0258087
NM_014109	ATAD2	4.17407	6.86732	0.718292	0.0018	0.0178177
NM_001080421	UNC13A	4.42034	7.25595	0.715008	0.00065	0.0083096
NM_003478	CUL5	4.08838	6.71081	0.714958	0.0016	0.0162978
NM_015938	NMD3	11.8779	19.4941	0.714763	0.00125	0.0135773
NM_006547	IGF2BP3	29.3064	48.062	0.71368	0.00035	0.00519422
NM_020786	PDP2	2.80361	4.59555	0.712953	0.00265	0.023561
NM_013262	MYLIP	12.5317	20.5378	0.712694	0.00055	0.00733669
NM_152624	DCP2	10.8464	17.7553	0.711034	0.00205	0.0194029
NM_178140	PDZD2	1.85689	3.03801	0.710238	0.0027	0.0238652
NM_018364	RSBN1	2.70545	4.42597	0.710125	0.0027	0.0238652
NM_020826	SYT13	3.63097	5.93728	0.709446	0.00265	0.023561
NM_017768	LRRC40	11.0452	18.0541	0.70891	0.0009	0.0106339
NM_052924	RHPN1	3.29299	5.37994	0.708191	0.00635	0.0441981
NM_032236	USP48	12.7364	20.8051	0.707977	0.00035	0.00519422
NM_006506	RASA2	4.13661	6.756	0.70772	0.0074	0.0491391
NM_005245	FAT1	9.85636	16.0959	0.707562	0.0001	0.00197676
NM_004360	CDH1	46.8025	76.4078	0.707134	0.0005	0.00685112
NM_145057	CDC42EP5	18.2241	29.75	0.707045	0.00645	0.044594
NM_173540	FUT11	7.13846	11.6505	0.70671	0.00415	0.0325133
NM_005760	CEBPZ	22.4071	36.4886	0.703491	0.0024	0.0218221
NM_032435	KIAA1804	6.58739	10.7253	0.703238	0.0005	0.00685112
NM_022491	SUDS3	17.9272	29.1838	0.703019	0.0004	0.0057664
NM_024612	DHX40	8.87334	14.4447	0.702987	0.00135	0.0143462
NM_020337	ANKRD50	2.75135	4.47626	0.702154	0.00215	0.020069
NM_012120	CD2AP	10.755	17.495	0.701932	0.00045	0.00632026
NR_002555	LOC613037	3.27319	5.32216	0.701312	0.00755	0.0498655
NM_002585	PBX1	10.6598	17.3175	0.700044	0.00655	0.0450476
NM_014971	EFR3B	2.07834	3.37563	0.699727	0.0043	0.0333823
NM_001142685	ARHGAP32	2.33281	3.78861	0.699598	0.0012	0.0131799
NM_001135993	TTC39C	5.07308	8.23789	0.699414	0.00315	0.0267016
NM_007202	AKAP10	5.8329	9.46393	0.698226	0.0028	0.0244956
NM_006390	IPO8	8.93986	14.4992	0.697645	0.0006	0.00780755
NM_198935	SS18L1	4.00714	6.49158	0.695998	0.00305	0.0261017
NM_130854	PTPRS	23.363	37.7856	0.693613	0.00285	0.0248225
NM_012197	RABGAP1	5.05416	8.1734	0.693466	0.00185	0.0182117
NM_001172774	DPY19L3	5.64089	9.11621	0.692511	0.00535	0.0391079
NM_024524	ATP13A3	11.0894	17.909	0.691498	0.0007	0.00878869
NM_019002	ETAA1	4.40034	7.10278	0.690769	0.00565	0.0405467
NM_022913	GPBP1	10.9103	17.6093	0.690645	0.0033	0.0275453
NM_012117	CBX5	22.3308	36.0275	0.690067	0.0018	0.0178177
NM_020650	RCN3	11.8659	19.1432	0.690003	0.00415	0.0325133
NM_020715	PLEKHH1	6.19037	9.98156	0.689239	0.00205	0.0194029
NM_133259	LRPPRC	31.4143	50.622	0.688345	0.00015	0.00271395
NM_001008493	ENAH	14.4593	23.2973	0.688171	0.0005	0.00685112
NM_024772	ZMYM1	4.32876	6.97461	0.688161	0.0041	0.032276
NM_015070	ZC3H13	7.86008	12.6609	0.68776	0.0003	0.00461967
NM_022068	PIEZO2	1.56625	2.52243	0.687499	0.0056	0.0403204
NM_017944	USP47	3.15009	5.07297	0.687437	0.00185	0.0182117
NM_024594	PANK3	18.7858	30.146	0.682326	0.0007	0.00878869
NM_032947	SMIM3	30.1775	48.4235	0.682232	0.0008	0.00972723
NM_001136503	C19orf77	20.5225	32.906	0.681144	0.0064	0.0443263
NM_020964	EPG5	1.82654	2.92806	0.680831	0.0029	0.0251355
NM_139281	WDR36	5.36229	8.58972	0.679762	0.00195	0.0188654
NM_001145667	GLG1	27.9697	44.8038	0.679757	0.0003	0.00461967
NM_058164	OLFM2	29.7829	47.6953	0.679364	0.0011	0.0123086
NM_004426	PHC1	165.667	265.257	0.679101	0.0024	0.0218221
NM_002822	TWF1	7.28727	11.6616	0.678314	0.00475	0.0358972
NM_014159	SETD2	6.70427	10.7279	0.678212	0.00075	0.00928592
NM_019030	DHX29	6.25497	10.0057	0.677753	0.00275	0.0241874
NM_003488	AKAP1	18.2076	29.1226	0.677601	0.00075	0.00928592
NM_017782	FAM208B	5.40388	8.63957	0.676965	0.001	0.0115108
NM_147128	ZNRF2	5.32581	8.51031	0.676212	0.0042	0.0328265
NM_015074	KIF1B	11.3325	18.105	0.675923	0.00215	0.020069
NM_021003	PPM1A	5.82236	9.29622	0.67504	0.00345	0.0283399
NM_006828	ASCC3	9.47798	15.1319	0.674937	0.0013	0.0139507
NM_005559	LAMA1	8.58484	13.6984	0.674145	0.0005	0.00685112
NM_024949	WWC2	11.5906	18.4858	0.673468	0.0006	0.00780755
NM_002480	PPP1R12A	10.5281	16.7865	0.673066	0.002	0.0190767
NM_178448	SAPCD2	22.9386	36.5644	0.672666	0.00065	0.0083096
NM_181489	ZNF445	2.59773	4.1372	0.671404	0.00275	0.0241874
NM_014867	KBTBD11	2.1849	3.4795	0.671311	0.00705	0.047424
NM_001106	ACVR2B	11.8927	18.9393	0.671307	0.00045	0.00632026
NM_001270520	DAAM1	3.22858	5.13823	0.670372	0.00415	0.0325133
NM_015542	UPF2	4.95254	7.87632	0.669352	0.00455	0.0348142
NM_001001894	TTC3	4.60228	7.31308	0.668133	0.0042	0.0328265
NM_176877	INADL	4.77556	7.58684	0.667829	0.0018	0.0178177
NM_012395	CDK14	7.83964	12.4507	0.667368	0.002	0.0190767
NM_000381	MID1	8.86511	14.0788	0.667316	0.00715	0.0479326
NM_203282	ZNF254	3.75699	5.96527	0.667012	0.00595	0.0421759
NM_015303	VPS8	5.06416	8.02513	0.664202	0.0026	0.0232427
NM_031483	ITCH	5.35232	8.46547	0.661426	0.00445	0.0342491
NM_004670	PAPSS2	11.4832	18.1517	0.660585	0.0019	0.0184909
NM_080872	UNC5D	7.44268	11.7494	0.658693	0.00155	0.0159455
NM_022118	RBM26	10.9806	17.3316	0.658455	0.0026	0.0232427
NM_004136	IREB2	16.619	26.23	0.65838	0.00085	0.0101839
NM_198253	TERT	5.14841	8.12416	0.658091	0.0048	0.0361777
NM_007005	TLE4	3.54647	5.59428	0.65757	0.00755	0.0498655
NM_005566	LDHA	383.257	604.277	0.656896	0.00075	0.00928592
NM_032582	USP32	14.6181	23.0453	0.656715	0.0006	0.00780755
NM_012154	AGO2	12.2523	19.2876	0.654624	0.0016	0.0162978
NM_020726	NLN	17.3096	27.2286	0.653551	0.00085	0.0101839
NM_012090	MACF1	18.2509	28.7013	0.653151	0.00175	0.0174636
NM_000291	PGK1	366.448	575.528	0.651277	0.00075	0.00928592
NR_026677	MIR600HG	3.54345	5.56283	0.650663	0.0041	0.032276
NM_020772	NUFIP2	9.23823	14.4903	0.649396	0.0007	0.00878869
NM_001134232	TMEM106B	4.43358	6.95388	0.649346	0.00395	0.0314225
NM_015317	PUM2	15.7783	24.7436	0.649119	0.00115	0.0127447
NM_032226	ZCCHC7	7.49313	11.7495	0.648957	0.0051	0.0377012
NM_024597	MAP7D3	4.78856	7.50262	0.647803	0.0061	0.0429756
NM_020343	RALGAPA2	2.52196	3.94861	0.646798	0.00475	0.0358972
NM_003413	ZIC3	23.0651	36.0815	0.645548	0.00155	0.0159455
NM_015601	HERC4	5.48738	8.58099	0.645027	0.0058	0.0413813
NM_004521	KIF5B	17.479	27.3282	0.644768	0.00115	0.0127447
NM_178229	IQGAP3	5.96895	9.32778	0.644057	0.00245	0.0221639
NM_173630	RTTN	2.81564	4.39858	0.643577	0.0059	0.041897
NM_012096	APPL1	7.99972	12.4862	0.642312	0.0016	0.0162978
NM_001134382	IQSEC1	7.33364	11.4456	0.642195	0.00205	0.0194029
NM_020935	USP37	2.35701	3.67822	0.64205	0.00605	0.0426999
NM_014048	MKL2	2.2736	3.54804	0.642044	0.0054	0.0394148
NM_032383	HPS3	11.0118	17.1643	0.640369	0.0022	0.0204677
NM_007157	ZXDB	3.05763	4.76549	0.640212	0.00655	0.0450476
NM_032228	FAR1	11.4355	17.805	0.638764	0.0016	0.0162978
NM_020823	TMEM181	4.89421	7.616	0.637956	0.00455	0.0348142
NM_001068	TOP2B	37.2041	57.8435	0.636693	0.0011	0.0123086
NM_014739	BCLAF1	13.1786	20.4867	0.63649	0.0038	0.0305009
NM_015026	MON2	2.19307	3.40676	0.635449	0.00575	0.0411142
NM_182488	USP12	5.63993	8.75819	0.634955	0.00465	0.0353728
NM_012287	ACAP2	5.30172	8.23119	0.63464	0.0033	0.0275453
NM_014633	CTR9	10.9614	16.9997	0.633075	0.0022	0.0204677
NM_000414	HSD17B4	87.318	135.292	0.631721	0.001	0.0115108
NM_001100399	PDS5A	12.6026	19.5146	0.630824	0.00155	0.0159455
NM_013396	USP25	6.17674	9.55495	0.629403	0.00395	0.0314225
NM_013230	CD24	349.069	539.892	0.629157	0.00115	0.0127447
NM_015885	PCF11	4.03501	6.23557	0.627949	0.0061	0.0429756
NM_025074	FRAS1	7.45766	11.5197	0.62731	0.0013	0.0139507
NM_002485	NBN	5.6254	8.68172	0.626024	0.00575	0.0411142
NM_006345	SLC30A9	21.5553	33.265	0.625966	0.0022	0.0204677
NM_175854	PAN3	5.55187	8.5638	0.625278	0.0049	0.0366921
NM_003291	TPP2	10.3789	16.0025	0.624647	0.0028	0.0244956
NM_015207	OTUD3	3.2406	4.99252	0.623506	0.00685	0.0464443
NM_015172	PRRC2C	19.9945	30.79	0.622862	0.00105	0.0118982
NM_017988	SCYL2	6.98628	10.746	0.6212	0.00595	0.0421759
NM_052905	FMNL2	8.78435	13.5097	0.620989	0.0021	0.0197336
NM_032410	HOOK3	2.40517	3.69874	0.620898	0.0031	0.0264604
NM_002844	PTPRK	11.1509	17.1413	0.620311	0.0015	0.0155533
NM_080627	SOGA1	4.24662	6.51552	0.617568	0.0057	0.0408458
NM_015239	AGTPBP1	12.3487	18.9342	0.616634	0.0034	0.0281409
NM_014832	TBC1D4	6.38587	9.78792	0.616119	0.00335	0.0278562
NM_004703	RABEP1	6.8803	10.5436	0.615818	0.00405	0.0319978
NM_018847	KLHL9	5.5294	8.46077	0.613667	0.0075	0.0496521
NM_032142	CEP192	4.31623	6.60145	0.613012	0.00465	0.0353728
NM_016132	MYEF2	10.2507	15.6731	0.612569	0.00235	0.0214668
NM_015325	KIAA0947	8.2508	12.6146	0.612484	0.0024	0.0218221
NM_001682	ATP2B1	3.98913	6.0981	0.612284	0.0069	0.0466545
NR_037665	LOC100506548	11.9924	18.3313	0.612194	0.00355	0.0289676
NM_020734	RIMKLB	11.9875	18.3198	0.611879	0.00255	0.0228894
NM_000170	GLDC	31.5794	48.2522	0.611609	0.0018	0.0178177
NM_000251	MSH2	74.8657	114.29	0.610324	0.0011	0.0123086
NR_036447	PKD1P1	23.1787	35.3627	0.609429	0.0014	0.0147737
NM_002069	GNAI1	7.63873	11.6423	0.607975	0.0063	0.0439591
NM_020156	C1GALT1	13.0939	19.932	0.606194	0.0018	0.0178177
NM_005746	NAMPT	16.2107	24.6677	0.605675	0.00295	0.0254677
NM_015525	IBTK	5.46811	8.31556	0.604771	0.00445	0.0342491
NM_001408	CELSR2	5.3314	8.10569	0.604421	0.00275	0.0241874
NM_013302	EEF2K	4.90841	7.44473	0.600964	0.00565	0.0405467
NM_002863	PYGL	13.0654	19.8124	0.600648	0.00615	0.0431885
NM_016824	ADD3	15.0267	22.7463	0.598101	0.00295	0.0254677
NM_002740	PRKCI	21.5861	32.6714	0.59793	0.0021	0.0197336
NM_005445	SMC3	18.2901	27.6592	0.596699	0.00345	0.0283399
NM_012247	SEPHS1	201.033	303.36	0.5936	0.00245	0.0221639
NM_003601	SMARCA5	26.2839	39.6498	0.593138	0.0018	0.0178177
NM_012244	SLC7A8	42.9962	64.7879	0.591513	0.0047	0.0356565
NM_003916	AP1S2	17.2007	25.8966	0.590295	0.00525	0.0385203
NM_021140	KDM6A	12.3977	18.6649	0.590255	0.00265	0.023561
NM_003870	IQGAP1	22.239	33.4772	0.590086	0.0019	0.0184909
NM_001967	EIF4A2	162.061	243.82	0.58928	0.00525	0.0385203
NM_024408	NOTCH2	6.21908	9.34728	0.587844	0.0032	0.0269511
NM_017736	THUMPD1	9.82987	14.7598	0.58643	0.00625	0.0436877
NM_001190467	FLJ22184	7.61812	11.4379	0.586318	0.0074	0.0491391
NM_014750	DLGAP5	25.4684	38.2191	0.585589	0.0068	0.0462489
NM_005270	GLI2	6.22136	9.33019	0.584676	0.0053	0.0388002
NM_022574	GIGYF1	14.7688	22.1407	0.584147	0.00345	0.0283399
NM_021239	RBM25	24.0076	35.9834	0.583837	0.0027	0.0238652
NM_022459	XPO4	4.76893	7.14674	0.583621	0.0057	0.0408458
NM_001197026	PLEKHA8	7.0503	10.5626	0.583211	0.006	0.0424232
NM_007129	ZIC2	68.8965	46.0834	-0.580181	0.00245	0.0221639
NM_001658	ARF1	293.278	196.067	-0.580924	0.00285	0.0248225
NM_002815	PSMD11	74.4052	49.7124	-0.581798	0.0032	0.0269511
NM_002792	PSMA7	494.93	330.61	-0.582093	0.0025	0.0225333
NM_007104	RPL10A	2112.66	1411.03	-0.582316	0.00315	0.0267016
NM_006191	PA2G4	168.792	112.723	-0.582463	0.0021	0.0197336
NM_003132	SRM	192.391	128.457	-0.582757	0.00285	0.0248225
NM_001002027	ATP5G1	213.177	142.305	-0.58307	0.0074	0.0491391
NM_021128	POLR2L	126.498	84.4068	-0.583683	0.00435	0.0336774
NM_002811	PSMD7	145.511	97.0722	-0.584	0.002	0.0190767
NM_006617	NES	133.922	89.2828	-0.584936	0.0028	0.0244956
NM_000107	DDB2	41.1432	27.4281	-0.585001	0.00465	0.0353728
NM_014972	TCF25	30.7813	20.516	-0.5853	0.0066	0.0452963
NM_003703	NOP14	29.5624	19.7006	-0.58552	0.00485	0.0364288
NM_015164	PLEKHM2	36.8983	24.587	-0.585661	0.0026	0.0232427
NM_138387	G6PC3	101.482	67.6169	-0.585774	0.0043	0.0333823
NM_145253	UBALD1	58.8659	39.2216	-0.585784	0.0042	0.0328265
NM_000999	RPL38	2508.13	1670.91	-0.585981	0.0022	0.0204677
NM_018708	FEM1A	24.9371	16.6107	-0.58618	0.0042	0.0328265
NM_006814	PSMF1	25.8019	17.1867	-0.586183	0.0032	0.0269511
NM_004396	DDX5	176.564	117.543	-0.587002	0.00205	0.0194029
NM_006795	EHD1	29.4985	19.6336	-0.587321	0.00415	0.0325133
NM_033161	SURF4	132.818	88.3759	-0.587724	0.00225	0.0208244
NM_030811	MRPS26	136.593	90.8876	-0.587725	0.0027	0.0238652
NM_017723	TOR4A	27.1748	18.0771	-0.588109	0.00355	0.0289676
NM_016462	TMEM14C	115.231	76.6498	-0.588176	0.00275	0.0241874
NM_004911	PDIA4	182.18	121.155	-0.588507	0.00235	0.0214668
NM_032478	MRPL38	56.5447	37.59	-0.589045	0.00355	0.0289676
NM_030662	MAP2K2	172.585	114.616	-0.5905	0.002	0.0190767
NM_024836	ZNF672	25.1588	16.7079	-0.590536	0.0049	0.0366921
NM_016579	CD320	132.33	87.868	-0.590726	0.0029	0.0251355
NM_002798	PSMB6	356.904	236.985	-0.590737	0.0017	0.0170774
NM_001001852	PIM3	59.9364	39.7877	-0.591111	0.0028	0.0244956
NM_018083	ZNF358	53.9865	35.8355	-0.591207	0.00325	0.0271973
NM_002070	GNAI2	292.265	193.979	-0.591376	0.00145	0.0151146
NM_015897	PIAS4	32.7138	21.7125	-0.591377	0.00685	0.0464443
NM_006579	EBP	131.879	87.5216	-0.591499	0.0034	0.0281409
NM_018053	XKR8	21.26	14.1046	-0.591974	0.0069	0.0466545
NM_001294	CLPTM1	63.4058	42.0609	-0.592136	0.00305	0.0261017
NM_002708	PPP1CA	365.55	242.389	-0.592741	0.0032	0.0269511
NM_153649	TPM3	243.849	161.675	-0.592885	0.00245	0.0221639
NM_002746	MAPK3	46.2922	30.6781	-0.59356	0.0043	0.0333823
NM_013336	SEC61A1	95.9457	63.5823	-0.593592	0.002	0.0190767
NM_014286	NCS1	24.0855	15.9565	-0.594014	0.00235	0.0214668
NM_004929	CALB1	20.7719	13.7577	-0.594394	0.00565	0.0405467
NM_020470	YIF1A	71.6955	47.4812	-0.594525	0.0043	0.0333823
NM_005569	LIMK2	18.8088	12.4392	-0.596512	0.0074	0.0491391
NM_012266	DNAJB5	28.9495	19.1381	-0.597093	0.0062	0.0434464
NM_144570	HN1L	81.0988	53.6093	-0.597199	0.0013	0.0139507
NM_005340	HINT1	438.434	289.818	-0.597213	0.0016	0.0162978
NM_014502	PRPF19	96.2204	63.5874	-0.597602	0.00235	0.0214668
NM_012225	NUBP2	93.1222	61.5021	-0.598489	0.003	0.0258087
NM_017840	MRPL16	90.3207	59.6506	-0.598519	0.0033	0.0275453
NM_021195	CLDN6	712.717	470.654	-0.598661	0.00175	0.0174636
NM_015966	ERGIC3	143.767	94.9381	-0.598675	0.0019	0.0184909
NM_014045	LRP10	23.6611	15.6176	-0.599349	0.00355	0.0289676
NM_000852	GSTP1	1423.7	939.596	-0.599531	0.0024	0.0218221
NM_019088	PAF1	24.383	16.0802	-0.600596	0.00515	0.0380279
NM_001017405	MAEA	54.6857	36.059	-0.600804	0.00355	0.0289676
NM_032336	GINS4	20.5622	13.5581	-0.600843	0.0033	0.0275453
NM_014303	PES1	92.8839	61.2441	-0.600858	0.0034	0.0281409
NM_003370	VASP	123.126	81.1826	-0.600897	0.00205	0.0194029
NM_017739	POMGNT1	31.8415	20.9929	-0.601003	0.0036	0.0292904
NM_018957	SH3BP1	35.2748	23.2434	-0.60182	0.00335	0.0278562
NM_001008395	LAMTOR4	245.806	161.959	-0.601896	0.00255	0.0228894
NM_032492	JAGN1	28.5805	18.8195	-0.602803	0.00635	0.0441981
NM_031946	AGAP3	32.685	21.5196	-0.602978	0.0073	0.0487055
NM_002085	GPX4	351.519	231.434	-0.603001	0.007	0.0471522
NM_017882	CLN6	30.2653	19.9136	-0.603914	0.0047	0.0356565
NM_004930	CAPZB	291.63	191.852	-0.604148	0.00105	0.0118982
NM_006600	NUDC	166.696	109.612	-0.60481	0.002	0.0190767
NM_001023	RPS20	1952.51	1283.55	-0.605192	0.0017	0.0170774
NM_005110	GFPT2	53.188	34.9557	-0.605574	0.00245	0.0221639
NM_001145638	GPSM1	19.2853	12.6723	-0.605829	0.0047	0.0356565
NM_004515	ILF2	306.082	201.069	-0.606225	0.0018	0.0178177
NM_002528	NTHL1	72.039	47.3153	-0.606472	0.0039	0.0310877
NM_001689	ATP5G3	114.266	75.0474	-0.606522	0.0013	0.0139507
NM_016176	SDF4	86.5055	56.8033	-0.606818	0.0022	0.0204677
NM_025234	WDR61	45.0711	29.5956	-0.606819	0.00565	0.0405467
NM_002882	RANBP1	492.59	323.406	-0.60704	0.00105	0.0118982
NM_001848	COL6A1	106.491	69.9068	-0.607224	0.0013	0.0139507
NM_005918	MDH2	408.529	268.181	-0.607231	0.0016	0.0162978
NM_014280	DNAJC8	112.316	73.7204	-0.607429	0.00205	0.0194029
NM_013260	SAP30BP	33.0104	21.6626	-0.607713	0.0032	0.0269511
NM_012318	LETM1	24.4674	16.05	-0.608291	0.00285	0.0248225
NM_022356	LEPRE1	37.2396	24.4256	-0.608444	0.00645	0.044594
NM_003653	COPS3	80.7521	52.9485	-0.60891	0.00235	0.0214668
NM_005871	SMNDC1	36.6731	24.0416	-0.609188	0.0029	0.0251355
NM_024036	LRFN4	34.7057	22.751	-0.60924	0.0064	0.0443263
NM_007121	NR1H2	40.5175	26.5428	-0.610228	0.0055	0.0398633
NM_018425	PI4K2A	19.3953	12.685	-0.612584	0.0032	0.0269511
NM_005655	KLF10	22.7086	14.8439	-0.613374	0.0053	0.0388002
NM_002791	PSMA6	269.982	176.391	-0.61409	0.00105	0.0118982
NM_001950	E2F4	71.588	46.769	-0.614167	0.0019	0.0184909
NM_021138	TRAF2	36.2249	23.6614	-0.614446	0.0033	0.0275453
NM_007277	EXOC3	24.1392	15.7657	-0.614592	0.0046	0.0351011
NR_033902	KIAA1967	69.9465	45.6828	-0.614599	0.0033	0.0275453
NM_004074	COX8A	802.991	524.206	-0.615249	0.00145	0.0151146
NM_001997	FAU	1251.35	816.786	-0.615459	0.006	0.0424232
NM_000904	NQO2	55.8043	36.4234	-0.615509	0.004	0.0317688
NM_016355	DDX47	52.4816	34.2537	-0.615554	0.0032	0.0269511
NM_016059	PPIL1	62.8111	40.9849	-0.615928	0.0027	0.0238652
NM_000981	RPL19	2455.25	1601.35	-0.616578	0.00135	0.0143462
NM_017854	TMEM160	125.536	81.8754	-0.616596	0.00445	0.0342491
NM_017670	OTUB1	90.0339	58.7206	-0.6166	0.00305	0.0261017
NM_016310	POLR3K	78.5195	51.2053	-0.616759	0.00595	0.0421759
NM_014206	TMEM258	636.068	414.67	-0.617216	0.00205	0.0194029
NM_006428	MRPL28	167.166	108.975	-0.617276	0.00155	0.0159455
NM_018093	WDR74	72.182	47.0287	-0.618098	0.00275	0.0241874
NM_006743	RBM3	70.3868	45.8504	-0.618372	0.00135	0.0143462
NM_006013	RPL10	785.76	511.82	-0.618453	0.0017	0.0170774
NM_001183	ATP6AP1	51.7114	33.6717	-0.618944	0.00215	0.020069
NM_018074	CCDC94	36.8867	24.0146	-0.619188	0.00405	0.0319978
NM_016306	DNAJB11	57.7777	37.6124	-0.619303	0.00325	0.0271973
NM_144564	SLC39A3	37.9675	24.7068	-0.619858	0.00645	0.044594
NM_014188	SSU72	182.614	118.823	-0.619978	0.0019	0.0184909
NM_003134	SRP14	304.117	197.87	-0.620077	0.00145	0.0151146
NM_015946	PELO	20.5403	13.3627	-0.620246	0.0068	0.0462489
NM_004597	SNRPD2	637.474	414.595	-0.620663	0.0011	0.0123086
NM_017875	SLC25A38	28.3669	18.4477	-0.620772	0.00345	0.0283399
NM_006373	VAT1	200.765	130.54	-0.621008	0.00105	0.0118982
NM_001010924	FAM171A1	27.0971	17.6109	-0.621673	0.00235	0.0214668
NM_013337	TIMM22	32.4854	21.1036	-0.622301	0.005	0.0372281
NM_022833	FAM129B	75.9266	49.2969	-0.623108	0.00155	0.0159455
NM_024309	TNIP2	44.7077	29.0249	-0.623233	0.00285	0.0248225
NM_000026	ADSL	129.137	83.8206	-0.623525	0.00255	0.0228894
NM_006742	PSKH1	21.463	13.9284	-0.623822	0.0028	0.0244956
NM_004860	FXR2	30.0692	19.5085	-0.624187	0.0069	0.0466545
NM_005415	SLC20A1	38.1471	24.7439	-0.624503	0.00105	0.0118982
NM_012456	TIMM10	120.81	78.3542	-0.624657	0.00305	0.0261017
NM_006110	CD2BP2	40.2909	26.1291	-0.624796	0.00155	0.0159455
NM_001243042_6	HLA-C	27.291	17.6974	-0.624889	0.00565	0.0405467
NM_019023	PRMT7	23.665	15.3381	-0.625634	0.0071	0.0476461
NM_003347	UBE2L3	80.215	51.9812	-0.625883	0.0017	0.0170774
NM_005022	PFN1	1654.57	1072.07	-0.62606	0.0016	0.0162978
NM_007176	C14orf1	68.3781	44.2894	-0.626574	0.0023	0.0211775
NM_003969	UBE2M	159.062	103.01	-0.626806	0.001	0.0115108
NM_014760	TATDN2	15.7152	10.1739	-0.627292	0.0036	0.0292904
NM_006253	PRKAB1	15.3403	9.92851	-0.627676	0.0065	0.0447821
NM_006468	POLR3C	18.3142	11.8503	-0.628039	0.0072	0.048202
NM_013375	ABT1	34.1138	22.0721	-0.628131	0.00225	0.0208244
NM_006009	TUBA1A	295.304	190.971	-0.628852	0.00125	0.0135773
NM_001919	ECI1	110.916	71.7121	-0.629174	0.00235	0.0214668
NM_018141	MRPS10	23.6613	15.2951	-0.629455	0.0038	0.0305009
NM_015288	PHF15	10.2103	6.59715	-0.630114	0.00345	0.0283399
NM_003249	THOP1	80.921	52.2835	-0.630159	0.00105	0.0118982
NM_004546	NDUFB2	339.87	219.551	-0.630431	0.0017	0.0170774
NM_016401	C11orf73	44.879	28.9873	-0.630617	0.00575	0.0411142
NM_001130	AES	261.468	168.876	-0.630672	0.00105	0.0118982
NM_002859	PXN	74.8649	48.3465	-0.630879	0.00465	0.0353728
NM_003491	NAA10	67.774	43.7651	-0.630951	0.00465	0.0353728
NM_015963	THAP4	58.4462	37.7385	-0.631071	0.0023	0.0211775
NM_016494	RNF181	111.992	72.3	-0.63133	0.0029	0.0251355
NM_005009	NME4	375.915	242.577	-0.631965	0.0013	0.0139507
NM_021102	SPINT2	266.086	171.687	-0.632113	0.0008	0.00972723
NM_006012	CLPP	103.167	66.5507	-0.632463	0.002	0.0190767
NM_001217	CA11	27.9288	18.0157	-0.632499	0.0073	0.0487055
NM_001254	CDC6	43.5055	28.0462	-0.63339	0.00145	0.0151146
NM_021149	COTL1	149.735	96.5225	-0.633473	0.0012	0.0131799
NM_006870	DSTN	136.162	87.7555	-0.63376	0.0009	0.0106339
NM_006406	PRDX4	380.912	245.49	-0.633796	0.00095	0.0110978
NM_025147	COQ10B	16.4008	10.5696	-0.633845	0.0073	0.0487055
NM_014321	ORC6	52.3195	33.7157	-0.633927	0.00325	0.0271973
NM_005001	NDUFA7	158.699	102.157	-0.635501	0.00245	0.0221639
NM_002715	PPP2CA	122.18	78.6368	-0.635737	0.001	0.0115108
NM_001664	RHOA	421.917	271.508	-0.635963	0.00055	0.00733669
NM_001002836	ZNF787	86.1146	55.4125	-0.636047	0.0009	0.0106339
NM_017503	SURF2	54.3899	34.998	-0.636066	0.00545	0.0396032
NM_006351	TIMM44	63.9775	41.1561	-0.636461	0.00135	0.0143462
NM_006818	MLLT11	45.2631	29.1099	-0.636826	0.0019	0.0184909
NM_181716	CENPV	242.531	155.931	-0.637261	0.00105	0.0118982
NM_002079	GOT1	39.0989	25.1351	-0.637421	0.0019	0.0184909
NM_005659	UFD1L	48.596	31.2342	-0.637712	0.00175	0.0174636
NM_004373	COX6A1	606.771	389.989	-0.637718	0.00085	0.0101839
NM_016478	ZC3HC1	23.1758	14.8872	-0.63855	0.00405	0.0319978
NM_004718	COX7A2L	135.408	86.9632	-0.63884	0.0012	0.0131799
NM_178014_1	TUBB	100.093	64.2766	-0.63898	0.0011	0.0123086
NM_005809	PRDX2	622.737	399.881	-0.639051	0.0008	0.00972723
NM_001948	DUT	66.281	42.5489	-0.639475	0.0039	0.0310877
NM_002773	PRSS8	119.523	76.7164	-0.639687	0.0018	0.0178177
NM_004756	NUMBL	10.9068	7.0001	-0.639785	0.00465	0.0353728
NM_199250	C19orf48	107.04	68.6988	-0.639794	0.00095	0.0110978
NM_004548	NDUFB10	232.097	148.954	-0.639859	0.00145	0.0151146
NM_002513	NME3	81.5852	52.3417	-0.640346	0.00315	0.0267016
NM_005441	CHAF1B	28.9904	18.5952	-0.640647	0.00295	0.0254677
NM_001255	CDC20	202.165	129.661	-0.64079	0.00065	0.0083096
NM_014165	NDUFAF4	16.2228	10.4035	-0.640963	0.00495	0.0369679
NM_024297	PHF23	27.5172	17.6412	-0.641385	0.00315	0.0267016
NM_001908	CTSB	28.185	18.0686	-0.641445	0.0019	0.0184909
NM_025108	C16orf59	30.3438	19.4524	-0.641455	0.00335	0.0278562
NM_018071	ARHGEF40	26.8121	17.1843	-0.641794	0.001	0.0115108
NM_001014446	OCIAD2	192.927	123.621	-0.642136	0.0019	0.0184909
NM_017510	TMED9	176.707	113.216	-0.642281	0.00155	0.0159455
NM_002455	MTX1	40.4363	25.9032	-0.64252	0.0055	0.0398633
NM_025219	DNAJC5	29.3126	18.7734	-0.642827	0.0007	0.00878869
NM_152346	SLC43A2	16.4934	10.5618	-0.643036	0.0038	0.0305009
NM_005507	CFL1	1242.13	795.033	-0.643736	0.0009	0.0106339
NM_003945	ATP6V0E1	68.6819	43.9411	-0.644358	0.00335	0.0278562
NM_001006	RPS3A	2281.81	1458.99	-0.645207	0.00065	0.0083096
NM_003754	EIF3F	363.082	232.044	-0.645898	0.00095	0.0110978
NM_012121	CDC42EP4	23.9051	15.2776	-0.6459	0.00215	0.020069
NM_005539	INPP5A	22.179	14.1722	-0.646129	0.0029	0.0251355
NM_017528	WBSCR22	106.962	68.3454	-0.646181	0.0013	0.0139507
NM_021237	SELK	57.7867	36.9196	-0.646352	0.005	0.0372281
NM_014232	VAMP2	14.3865	9.19093	-0.646432	0.00695	0.0468636
NM_005736	ACTR1A	86.934	55.5213	-0.646878	0.00095	0.0110978
NM_006317	BASP1	126.776	80.9665	-0.646889	0.00125	0.0135773
NM_020857	VPS18	17.4625	11.1474	-0.647547	0.0021	0.0197336
NM_001012507	CENPW	132.948	84.8584	-0.647737	0.00385	0.030764
NM_024571	SNRNP25	60.0649	38.3356	-0.647836	0.0029	0.0251355
NM_079834	SCAMP4	29.3698	18.7444	-0.647868	0.00485	0.0364288
NM_018992	KCTD5	31.3133	19.9752	-0.648566	0.00215	0.020069
NM_181697	PRDX1	1055.71	673.421	-0.648633	0.00095	0.0110978
NM_014184	CNIH4	118.792	75.7683	-0.648773	0.00345	0.0283399
NM_001416	EIF4A1	1049.88	669.585	-0.648882	0.0011	0.0123086
NM_006782	ZFPL1	43.5927	27.8019	-0.648899	0.00255	0.0228894
NM_006936	SUMO3	114.097	72.76	-0.649038	0.00075	0.00928592
NM_001113348	ECE1	20.6607	13.1736	-0.649239	0.0058	0.0413813
NM_006145	DNAJB1	44.1766	28.1387	-0.650725	0.0019	0.0184909
NM_002569	FURIN	49.4325	31.4781	-0.65111	0.00115	0.0127447
NM_194460	RNF126	101.523	64.6336	-0.651443	0.00095	0.0110978
NM_138809	CMBL	8.8659	5.64337	-0.651709	0.0047	0.0356565
NM_018201	TBC1D13	18.2237	11.5993	-0.651776	0.00175	0.0174636
NM_181876	PPP2R2C	11.0674	7.04411	-0.651829	0.0023	0.0211775
NM_001065	TNFRSF1A	45.2045	28.7695	-0.651926	0.00115	0.0127447
NM_002946	RPA2	40.1369	25.5394	-0.652203	0.0021	0.0197336
NM_001780	CD63	496.955	316.214	-0.652213	0.001	0.0115108
NM_024096	DCTPP1	120.653	76.7714	-0.652224	0.0009	0.0106339
NM_012142	CCNDBP1	8.84705	5.6273	-0.652753	0.00615	0.0431885
NM_005030	PLK1	134.732	85.6881	-0.652923	0.0007	0.00878869
NM_001098833	ATXN7L3	49.6416	31.5493	-0.653939	0.00205	0.0194029
NM_003025	SH3GL1	122.923	78.1098	-0.654176	0.00075	0.00928592
NM_002812	PSMD8	153.039	97.2218	-0.654545	0.001	0.0115108
NM_138358	C19orf52	28.876	18.3439	-0.654574	0.0035	0.0286429
NM_001861	COX4I1	713.443	453.199	-0.654653	0.0004	0.0057664
NM_030980	ISG20L2	30.3409	19.2721	-0.654752	0.00205	0.0194029
NM_018955	UBB	1649.96	1047.26	-0.655814	0.0008	0.00972723
NM_023080	C8orf33	47.9288	30.4135	-0.656178	0.0007	0.00878869
NM_007111	TFDP1	58.7669	37.2895	-0.656234	0.00165	0.0167377
NM_017582	UBE2Q1	33.2362	21.0886	-0.656291	0.0013	0.0139507
NM_001144	AMFR	23.5236	14.9254	-0.656336	0.00135	0.0143462
NM_001188	BAK1	40.0295	25.3924	-0.656668	0.00155	0.0159455
NM_024537	CARS2	30.3947	19.2767	-0.65696	0.0023	0.0211775
NM_021126	MPST	132.214	83.8334	-0.657278	0.00375	0.0301859
NM_033386	MICALL1	29.3665	18.6154	-0.657671	0.0007	0.00878869
NM_001042371	PGP	51.0365	32.3457	-0.657958	0.00075	0.00928592
NM_000977	RPL13	411.863	261.007	-0.658076	0.00255	0.0228894
NM_002969	MAPK12	25.182	15.9567	-0.658227	0.00385	0.030764
NM_024319	C1orf35	38.6668	24.5004	-0.65829	0.0031	0.0264604
NM_004359	CDC34	148.175	93.8744	-0.658495	0.00075	0.00928592
NM_005915	MCM6	89.0605	56.4212	-0.65855	0.0006	0.00780755
NM_000942	PPIB	557.312	353.058	-0.658581	0.0006	0.00780755
NM_001283	AP1S1	65.559	41.526	-0.658779	0.00175	0.0174636
NM_016050	MRPL11	53.4781	33.8701	-0.658936	0.00485	0.0364288
NM_058167	UBE2J2	41.4831	26.2721	-0.658994	0.00315	0.0267016
NM_133457	COL26A1	52.7472	33.4035	-0.659094	0.0006	0.00780755
NM_014341	MTCH1	120.6	76.3717	-0.659126	0.00475	0.0358972
NM_005643	TAF11	34.1364	21.6134	-0.659383	0.00555	0.0401221
NM_005706	TSSC4	28.8306	18.2502	-0.65969	0.00405	0.0319978
NM_003365	UQCRC1	288.677	182.717	-0.659843	0.00055	0.00733669
NM_006645	STARD10	19.6908	12.462	-0.659981	0.00385	0.030764
NM_024958	NRSN2	21.8089	13.795	-0.660773	0.003	0.0258087
NM_014056	HIGD1A	46.6405	29.5014	-0.660801	0.0013	0.0139507
NM_001100619	CABLES1	8.07031	5.10298	-0.661284	0.0037	0.0298813
NM_002808	PSMD2	236.352	149.44	-0.661365	0.00065	0.0083096
NM_016525	UBAP1	22.0904	13.967	-0.661395	0.00735	0.0489062
NM_006764	IFRD2	52.8454	33.4097	-0.661512	0.0008	0.00972723
NM_182649	PCNA	169.393	107.092	-0.661527	0.00325	0.0271973
NM_001170535	ATAD3A	56.8828	35.9471	-0.662118	0.0008	0.00972723
NM_004395	DBN1	233.069	147.252	-0.662471	0.00045	0.00632026
NM_033518	SLC38A5	31.9867	20.2049	-0.662766	0.0021	0.0197336
NM_015276	USP22	167.882	106.035	-0.662905	0.0004	0.0057664
NM_024844	NUP85	41.971	26.5089	-0.662919	0.0016	0.0162978
NM_018358	ABCF3	26.2902	16.6039	-0.663007	0.0018	0.0178177
NM_002796	PSMB4	587.492	370.808	-0.663897	0.0005	0.00685112
NM_052943	FAM46B	119.109	75.1625	-0.6642	0.00035	0.00519422
NM_006429	CCT7	423.181	267.027	-0.664288	0.00085	0.0101839
NM_001281	TBCB	107.382	67.7551	-0.66435	0.0068	0.0462489
NM_002794	PSMB2	44.7142	28.2117	-0.664436	0.0004	0.0057664
NM_194255	SLC19A1	19.8869	12.5465	-0.66453	0.00385	0.030764
NM_019070	DDX49	35.8684	22.622	-0.664986	0.0023	0.0211775
NM_013387	UQCR10	101.369	63.9288	-0.665075	0.00265	0.023561
NM_030579	CYB5B	38.1496	24.0591	-0.665084	0.0008	0.00972723
NM_001069	TUBB2A	444.925	280.562	-0.665242	0.00045	0.00632026
NM_005817	PLIN3	79.92	50.3767	-0.665801	0.00085	0.0101839
NM_012473	TXN2	63.7702	40.1953	-0.665856	0.00145	0.0151146
NM_023004	RTN4R	36.5671	23.0466	-0.665991	0.001	0.0115108
NM_002212	EIF6	156.942	98.8743	-0.666563	0.00485	0.0364288
NM_004332	BPHL	26.7913	16.8736	-0.666996	0.0058	0.0413813
NM_018389	SLC35C1	8.6941	5.47473	-0.667249	0.00695	0.0468636
NM_001134231	NT5DC2	320.526	201.73	-0.668015	0.00035	0.00519422
NM_022903	CCDC71	17.2211	10.8383	-0.668031	0.0049	0.0366921
NM_001080436	WTIP	20.5446	12.9258	-0.668497	0.00305	0.0261017
NM_000142	FGFR3	10.4057	6.5403	-0.669945	0.0034	0.0281409
NM_021943	ZFAND3	31.2024	19.6059	-0.670365	0.00075	0.00928592
NM_014044	UNC50	29.6934	18.6562	-0.670488	0.0055	0.0398633
NM_006455	LEPREL4	28.1933	17.6987	-0.671708	0.0014	0.0147737
NM_007024	TMEM115	29.0178	18.2137	-0.671914	0.0014	0.0147737
NM_014175	MRPL15	42.5053	26.6722	-0.672307	0.00165	0.0167377
NM_001009184	GRINA	57.9563	36.3528	-0.672898	0.00405	0.0319978
NM_033113	ZNF628	9.01135	5.64967	-0.673577	0.00325	0.0271973
NM_001001410	TSR3	108.431	67.9662	-0.673886	0.00145	0.0151146
NM_001128916	TOMM40	146.155	91.6105	-0.673918	0.00325	0.0271973
NM_018461	PPP2R2D	24.2492	15.1985	-0.674007	0.00475	0.0358972
NM_004436	ENSA	182.893	114.629	-0.674033	0.00665	0.0455599
NM_002802	PSMC1	138.246	86.6153	-0.674538	0.00045	0.00632026
NM_016208	VPS28	61.4127	38.4697	-0.674813	0.0034	0.0281409
NM_016407	RTFDC1	51.6685	32.3447	-0.675755	0.00105	0.0118982
NM_007100	ATP5I	723.894	452.93	-0.676489	0.0012	0.0131799
NM_004295	TRAF4	154.379	96.565	-0.676905	0.0002	0.00337612
NM_003012	SFRP1	62.5001	39.0801	-0.677425	0.0005	0.00685112
NM_005717	ARPC5	106.416	66.5204	-0.677843	0.00035	0.00519422
NM_005273	GNB2	214.612	134.144	-0.677949	0.0005	0.00685112
NM_003824	FADD	73.9217	46.1969	-0.678201	0.00035	0.00519422
NM_015631	TCTN3	24.8735	15.5443	-0.678222	0.00115	0.0127447
NM_006082	TUBA1B	1806.5	1128.7	-0.678533	0.0013	0.0139507
NM_176869	PPA2	26.9354	16.8292	-0.678535	0.00295	0.0254677
NM_002720	PPP4C	199.178	124.432	-0.678705	0.00045	0.00632026
NM_002624	PFDN5	237.782	148.541	-0.678781	0.00095	0.0110978
NM_002797	PSMB5	193.565	120.871	-0.679354	0.001	0.0115108
NM_000712	BLVRA	53.9674	33.6978	-0.679433	0.00385	0.030764
NM_005702	ERAL1	80.0404	49.9738	-0.679555	0.0007	0.00878869
NM_004563	PCK2	61.665	38.5007	-0.679568	0.00085	0.0101839
NM_016044	FAHD2A	34.773	21.7092	-0.679663	0.00295	0.0254677
NM_019037	EXOSC4	54.3111	33.8967	-0.680102	0.0034	0.0281409
NM_002166	ID2	24.6465	15.3823	-0.680116	0.0044	0.0339975
NM_024667	VPS37B	12.8074	7.99292	-0.680183	0.00375	0.0301859
NM_201398	FLAD1	45.8374	28.5903	-0.680999	0.00355	0.0289676
NM_007255	B4GALT7	16.0206	9.98818	-0.681635	0.00605	0.0426999
NM_001905	CTPS1	49.0861	30.5921	-0.682156	0.00055	0.00733669
NM_003757	EIF3I	303.55	189.168	-0.68226	0.00035	0.00519422
NM_004343	CALR	685.023	426.652	-0.683095	0.00035	0.00519422
NM_005094	SLC27A4	16.2375	10.1088	-0.683717	0.00175	0.0174636
NM_002106	H2AFZ	1080.8	672.688	-0.684089	0.0004	0.0057664
NM_002883	RANGAP1	124.588	77.5379	-0.684198	0.00025	0.0039937
NM_024954	UBTD1	41.8314	26.0253	-0.684668	0.00155	0.0159455
NM_001628	AKR1B1	202.332	125.878	-0.684697	0.0005	0.00685112
NM_004807	HS6ST1	49.7034	30.9163	-0.684978	0.00045	0.00632026
NM_014595	NT5C	70.7118	43.9823	-0.685027	0.00545	0.0396032
NM_005274	GNG5	149.768	93.1317	-0.685385	0.00575	0.0411142
NM_001124	ADM	144.485	89.7784	-0.686475	0.0007	0.00878869
NM_006627	POP4	12.2674	7.62242	-0.686505	0.0041	0.032276
NM_021104	RPL41	7296.76	4532.59	-0.68692	0.0005	0.00685112
NM_003680	YARS	109.641	68.0991	-0.687082	0.0009	0.0106339
NM_032349	NUDT16L1	52.2744	32.4661	-0.687172	0.00185	0.0182117
NM_017491	WDR1	227.784	141.469	-0.687174	0.00045	0.00632026
NM_001789	CDC25A	27.3523	16.9847	-0.687424	0.00165	0.0167377
NM_007241	SNF8	83.7407	51.9455	-0.68893	0.00105	0.0118982
NM_000988	RPL27	3327.92	2064.1	-0.689108	0.00035	0.00519422
NM_018235	CNDP2	57.9968	35.9574	-0.689684	0.00015	0.00271395
NM_001020	RPS16	3465.48	2148.4	-0.689792	0.0004	0.0057664
NM_001002	RPLP0	2600.22	1611.93	-0.68984	0.0037	0.0298813
NM_003088	FSCN1	707.033	438.297	-0.689869	0.00085	0.0101839
NM_020861	ZBTB2	8.65755	5.36666	-0.689935	0.0051	0.0377012
NM_001785	CDA	33.3457	20.6701	-0.689956	0.00555	0.0401221
NM_023934	FUNDC2	22.4411	13.9104	-0.689976	0.00105	0.0118982
NM_016172	UBAC1	61.5019	38.1155	-0.690253	0.001	0.0115108
NM_001016	RPS12	4057.37	2514.34	-0.690368	5e-05	0.00109648
NM_001018	RPS15	3294.35	2041.33	-0.690488	0.00055	0.00733669
NM_025083	EDC3	15.1454	9.38447	-0.690534	0.007	0.0471522
NM_001863	COX6B1	435.489	269.709	-0.691232	0.00065	0.0083096
NM_001011	RPS7	1620.05	1003.14	-0.69151	0.00025	0.0039937
NM_032940	POLR2C	78.7487	48.7562	-0.691672	0.0037	0.0298813
NM_145214	TRIM11	17.851	11.0516	-0.691744	0.0018	0.0178177
NM_013245	VPS4A	96.3644	59.6501	-0.691977	0.00045	0.00632026
NM_007126	VCP	295.583	182.924	-0.692316	0.0004	0.0057664
NM_014180	MRPL22	16.9888	10.5129	-0.69243	0.0017	0.0170774
NM_030974	SHARPIN	27.4035	16.9574	-0.692448	0.00505	0.0375009
NM_017789	SEMA4C	63.2217	39.1098	-0.692887	0.00065	0.0083096
NM_173852	KRTCAP2	171.7	106.203	-0.693059	0.0016	0.0162978
NM_000100	CSTB	154.104	95.3058	-0.693268	0.00075	0.00928592
NM_006402	LAMTOR5	91.8253	56.7789	-0.693537	0.00105	0.0118982
NM_006118	HAX1	73.5284	45.4649	-0.693549	0.0009	0.0106339
NM_198291	SRC	24.6657	15.2511	-0.693594	0.0006	0.00780755
NM_001099645	RPL22L1	56.6749	35.0406	-0.693683	0.00105	0.0118982
NM_024040	CUEDC2	78.0203	48.2371	-0.693706	0.0005	0.00685112
NM_032412	CYSTM1	39.1691	24.2151	-0.693809	0.0038	0.0305009
NM_000375	UROS	21.8873	13.5291	-0.694024	0.00565	0.0405467
NM_020438	DOLPP1	27.0173	16.6997	-0.694067	0.0023	0.0211775
NM_181471	RFC2	62.849	38.8459	-0.694127	0.0008	0.00972723
NM_005517	HMGN2	288.102	178.06	-0.694216	0.0004	0.0057664
NM_001212	C1QBP	412.606	254.941	-0.694603	0.00215	0.020069
NM_006503	PSMC4	95.8845	59.2263	-0.69506	0.00055	0.00733669
NM_006409	ARPC1A	135.867	83.873	-0.695921	0.0002	0.00337612
NM_002221	ITPKB	8.67637	5.35535	-0.696112	0.0013	0.0139507
NM_032790	ORAI1	43.2219	26.6753	-0.696258	0.0012	0.0131799
NM_006500	MCAM	24.4613	15.0954	-0.696393	0.0008	0.00972723
NM_133373	PLCD3	22.2008	13.6956	-0.696896	0.00115	0.0127447
NM_005911	MAT2A	66.3164	40.8772	-0.698067	0.0027	0.0238652
NM_002690	POLB	24.5576	15.1324	-0.698526	0.0041	0.032276
NM_001048241	UBL5	692.065	426.221	-0.699307	0.00085	0.0101839
NM_139159	DPP9	20.7749	12.7929	-0.699496	0.00055	0.00733669
NM_005194	CEBPB	30.8832	19.0167	-0.699553	0.0011	0.0123086
NM_014448	ARHGEF16	21.6483	13.32	-0.700659	0.0011	0.0123086
NM_001015	RPS11	3296.45	2028.12	-0.700766	0.00015	0.00271395
NM_207368	FAM195B	97.5698	60.0293	-0.700768	0.00505	0.0375009
NM_052850	GADD45GIP1	247.706	152.358	-0.701168	0.00045	0.00632026
NM_024068	NABP2	39.7699	24.4523	-0.701709	0.0017	0.0170774
NM_004111	FEN1	78.5086	48.2525	-0.702247	0.0007	0.00878869
NM_006454	MXD4	22.2792	13.6927	-0.702297	0.00065	0.0083096
NM_015584	POLDIP2	66.6546	40.9447	-0.703028	0.00085	0.0101839
NM_006741	PPP1R1A	13.8528	8.50836	-0.703226	0.0051	0.0377012
NM_005726	TSFM	22.2615	13.6713	-0.703404	0.0036	0.0292904
NM_000980	RPL18A	4244.74	2606.55	-0.703534	0.00045	0.00632026
NM_004317	ASNA1	128.042	78.6113	-0.703813	0.00025	0.0039937
NM_003164	STX5	26.5447	16.296	-0.70391	0.002	0.0190767
NM_130807	MOB3A	6.86497	4.21434	-0.703946	0.0059	0.041897
NM_001034	RRM2	48.1237	29.5396	-0.704096	0.0006	0.00780755
NM_001007563	IGFBPL1	29.085	17.844	-0.704836	0.00055	0.00733669
NM_172251	MRPL54	76.6845	47.0362	-0.705162	0.00315	0.0267016
NM_004814	SNRNP40	77.4869	47.5262	-0.70523	0.00045	0.00632026
NM_198097	CCZ1B	16.3389	10.0153	-0.706107	0.00365	0.029587
NM_014176	UBE2T	69.0777	42.3306	-0.706518	0.00115	0.0127447
NM_005002	NDUFA9	50.7847	31.1175	-0.706669	0.0007	0.00878869
NM_032283	ZDHHC18	28.7074	17.5849	-0.707085	0.00055	0.00733669
NM_001261413	DCTN2	69.8045	42.7477	-0.707475	0.0018	0.0178177
NM_001333	CTSL2	12.7412	7.8002	-0.707919	0.001	0.0115108
NM_002622	PFDN1	67.8815	41.5421	-0.708446	0.00055	0.00733669
NR_038111	SNHG16	48.029	29.3916	-0.708498	0.00545	0.0396032
NM_152307	TRMT61A	11.6944	7.1556	-0.708679	0.00165	0.0167377
NM_021034	IFITM3	1162.66	711.234	-0.709035	0.0002	0.00337612
NM_001145416	TMEM205	91.2595	55.8252	-0.709059	0.00255	0.0228894
NM_003009	SEPW1	436.838	267.179	-0.709292	0.0002	0.00337612
NM_003345	UBE2I	92.5846	56.6108	-0.709696	0.0007	0.00878869
NM_003214	TEAD3	26.8981	16.4445	-0.709897	0.0009	0.0106339
NM_032017	STK40	16.5656	10.1258	-0.71016	0.00075	0.00928592
NM_000994	RPL32	559.54	341.994	-0.71027	0.0002	0.00337612
NM_016332	MSRB1	37.0552	22.6459	-0.710427	0.00145	0.0151146
NM_018285	IMP3	111.94	68.403	-0.710592	0.0005	0.00685112
NM_001826	CKS1B	386.356	236.039	-0.710908	0.00035	0.00519422
NM_001079855	GYG2	35.9424	21.9531	-0.711266	0.0071	0.0476461
NM_001862	COX5B	439.419	268.259	-0.71197	0.00025	0.0039937
NM_033415	ARMC6	36.5079	22.2776	-0.712618	0.00385	0.030764
NM_002804	PSMC3	171.613	104.687	-0.713077	0.0002	0.00337612
NM_013442	STOML2	246.525	150.361	-0.713307	0.0002	0.00337612
NM_005737	ARL4C	8.45816	5.15834	-0.713436	0.0022	0.0204677
NM_003641	IFITM1	1366.41	833.159	-0.713722	0.0002	0.00337612
NM_014601	EHD2	13.1194	7.99709	-0.714158	0.0018	0.0178177
NM_001080849	DNLZ	45.7771	27.899	-0.714409	0.00395	0.0314225
NM_001004	RPLP2	2772.6	1689.66	-0.714508	0.00015	0.00271395
NM_032315	SLC25A33	23.9179	14.5728	-0.714813	0.0023	0.0211775
NM_006877	GMPR	12.6954	7.73078	-0.715616	0.00645	0.044594
NM_006825	CKAP4	75.1885	45.784	-0.715667	0.0003	0.00461967
NM_000140	FECH	7.79958	4.74808	-0.716051	0.00155	0.0159455
NM_024544	MUL1	19.7966	12.0512	-0.716072	0.0012	0.0131799
NM_016565	COA4	133.272	81.1247	-0.716157	0.0032	0.0269511
NM_012396	PHLDA3	50.1392	30.5188	-0.71624	0.00135	0.0143462
NM_015949	GET4	78.216	47.6062	-0.716313	0.00025	0.0039937
NM_017914	C19orf24	64.722	39.3889	-0.716467	0.00125	0.0135773
NM_002105	H2AFX	231.982	141.155	-0.716731	0.00015	0.00271395
NM_001199417	ARHGAP23	25.6971	15.6315	-0.71715	0.00035	0.00519422
NM_007221	PMF1	137.9	83.8845	-0.71715	0.00055	0.00733669
NM_014408	TRAPPC3	48.2476	29.3254	-0.718303	0.00265	0.023561
NM_006824	EBNA1BP2	95.7216	58.1739	-0.718474	0.00025	0.0039937
NM_024066	ERI3	62.0745	37.7159	-0.718828	0.00055	0.00733669
NM_001960	EEF1D	278.807	169.318	-0.719535	0.00235	0.0214668
NM_024598	USB1	51.6126	31.3422	-0.719617	0.00065	0.0083096
NM_014736	KIAA0101	61.9125	37.5947	-0.719702	0.0008	0.00972723
NM_017443	POLE3	36.3673	22.0685	-0.720654	0.00135	0.0143462
NM_030969	TMEM14B	109.938	66.6837	-0.72128	0.00105	0.0118982
NM_004240	TRIP10	90.2581	54.7034	-0.722425	0.0004	0.0057664
NM_002824	PTMS	644.349	390.477	-0.722602	0.0004	0.0057664
NM_003093	SNRPC	166.198	100.695	-0.722916	0.0002	0.00337612
NM_012288	TRAM2	10.7133	6.4905	-0.723003	0.00075	0.00928592
NM_018457	PRR13	141.298	85.5995	-0.723069	0.00035	0.00519422
NM_014501	UBE2S	539.426	326.743	-0.72327	0.0001	0.00197676
NM_016504	MRPL27	112.205	67.9192	-0.724242	0.00095	0.0110978
NM_005266	GJA5	7.05337	4.26945	-0.724261	0.00735	0.0489062
NM_016185	HN1	179.069	108.386	-0.72434	0.0001	0.00197676
NM_016209	TRAPPC2L	104.513	63.2331	-0.724924	0.00105	0.0118982
NM_014748	SNX17	79.4398	48.062	-0.724966	0.0004	0.0057664
NM_020190	OLFML3	114.86	69.4731	-0.725344	0.0002	0.00337612
NM_017883	WDR13	17.098	10.3417	-0.725363	0.00555	0.0401221
NM_207013	TCEB2	229.397	138.728	-0.725593	0.0064	0.0443263
NM_003720	PSMG1	44.7773	27.0767	-0.725715	0.0016	0.0162978
NM_004750	CRLF1	22.2943	13.4813	-0.725716	0.00225	0.0208244
NM_024855	ACTR5	11.9584	7.23011	-0.725941	0.0021	0.0197336
NM_001037663	EEF1B2	409.166	247.338	-0.7262	0.0035	0.0286429
NM_007364	TMED3	52.6821	31.8438	-0.726297	0.00035	0.00519422
NM_020243	TOMM22	117.829	71.2221	-0.726301	0.00015	0.00271395
NM_032758	PHF5A	92.9687	56.1477	-0.727517	0.00055	0.00733669
NM_005850	SF3B4	83.6335	50.5025	-0.727727	0.0002	0.00337612
NM_001099294	KIAA1644	2.98649	1.80298	-0.728063	0.0041	0.032276
NM_001001790	TOMM5	169.63	102.39	-0.728321	0.00045	0.00632026
NM_000979	RPL18	1768.46	1067.29	-0.728547	0.00015	0.00271395
NM_033212	CCDC102A	6.7168	4.05264	-0.728912	0.00735	0.0489062
NM_031286	SH3BGRL3	124.372	75.0369	-0.728985	0.0002	0.00337612
NM_004710	SYNGR2	50.3021	30.3473	-0.72905	0.00085	0.0101839
NM_002635	SLC25A3	473.236	285.417	-0.729492	0.00025	0.0039937
NM_138820	HIGD2A	169.137	101.995	-0.729687	0.0008	0.00972723
NM_003246	THBS1	18.0488	10.8749	-0.730893	0.0003	0.00461967
NM_004047	ATP6V0B	111.72	67.3144	-0.730898	0.0003	0.00461967
NM_001660	ARF4	141.124	85.0187	-0.73111	0.0001	0.00197676
NM_152906	TANGO2	7.42223	4.47027	-0.731493	0.00715	0.0479326
NM_004879	EI24	121.042	72.8962	-0.731594	0.00015	0.00271395
NM_018192	LEPREL1	27.4943	16.5579	-0.731608	0.0005	0.00685112
NM_015917	GSTK1	27.7961	16.7382	-0.731737	0.0055	0.0398633
NM_014320	HEBP2	75.274	45.3161	-0.732128	0.00025	0.0039937
NM_006088	TUBB4B	435.771	262.272	-0.732503	5e-05	0.00109648
NM_017547	FOXRED1	38.3817	23.0891	-0.733207	0.00055	0.00733669
NM_005003	NDUFAB1	208.653	125.469	-0.733776	0.00025	0.0039937
NM_006555	YKT6	87.3279	52.5114	-0.733813	0.0003	0.00461967
NM_152516	COMMD1	63.3814	38.1115	-0.733833	0.00235	0.0214668
NM_000972	RPL7A	3811.23	2291.5	-0.733963	0.00015	0.00271395
NM_021946	BCORL1	3.82447	2.29896	-0.73428	0.0019	0.0184909
NM_015338	ASXL1	7.96475	4.78674	-0.734586	0.0007	0.00878869
NM_004861	GAL3ST1	20.9634	12.5957	-0.734936	0.0018	0.0178177
NM_014186	COMMD9	9.35073	5.6171	-0.735255	0.00375	0.0301859
NM_014762	DHCR24	331.747	198.956	-0.737633	0.00015	0.00271395
NM_000661	RPL9	2413.72	1447.45	-0.737748	0.0005	0.00685112
NM_175614	NDUFA11	309.568	185.597	-0.73808	0.00035	0.00519422
NM_032111	MRPL14	185.951	111.401	-0.739157	0.00045	0.00632026
NM_001493	GDI1	65.9624	39.5066	-0.739552	0.0002	0.00337612
NM_031904	FRMD8	16.637	9.96416	-0.739571	0.0005	0.00685112
NM_001833	CLTA	203.147	121.644	-0.739856	5e-05	0.00109648
NM_002346	LY6E	102.635	61.4534	-0.739965	0.00265	0.023561
NM_030815	PDRG1	31.3555	18.774	-0.73998	0.00125	0.0135773
NM_005789	PSME3	99.3193	59.4563	-0.740244	0.00025	0.0039937
NM_014017	LAMTOR2	72.2578	43.2428	-0.740691	0.00145	0.0151146
NM_203290	POLR1C	27.7671	16.6135	-0.741021	0.00125	0.0135773
NM_018649	H2AFY2	68.9949	41.2796	-0.741063	0.00045	0.00632026
NM_058219	EXOSC6	52.839	31.6093	-0.741256	0.0005	0.00685112
NM_006337	MCRS1	91.4926	54.7271	-0.741399	0.0002	0.00337612
NM_015922	NSDHL	38.4555	23.0009	-0.741501	0.0024	0.0218221
NM_016466	ANKRD39	22.2574	13.3086	-0.741927	0.0069	0.0466545
NM_013301	CCDC106	21.1615	12.649	-0.742412	0.0015	0.0155533
NM_001545	ICT1	55.2365	33.0113	-0.742662	0.0013	0.0139507
NM_000303	PMM2	32.2675	19.2812	-0.742886	0.0006	0.00780755
NM_006432	NPC2	138.293	82.6208	-0.743154	0.0005	0.00685112
NM_001018006	TPM1	122.526	73.1901	-0.743366	0.00405	0.0319978
NM_004564	PET112	12.0476	7.19596	-0.743492	0.00285	0.0248225
NM_006026	H1FX	403.338	240.854	-0.743833	0.0001	0.00197676
NM_025232	REEP4	38.4753	22.9745	-0.743903	0.0005	0.00685112
NM_003827	NAPA	51.6369	30.8331	-0.743922	0.0012	0.0131799
NM_138384	MTG1	36.6969	21.9048	-0.744407	0.0008	0.00972723
NM_003926	MBD3	75.1385	44.8435	-0.744652	0.0002	0.00337612
NM_001017	RPS13	2025.34	1208.67	-0.744739	0.00015	0.00271395
NM_004691	ATP6V0D1	51.3579	30.6484	-0.744774	0.00025	0.0039937
NM_001070	TUBG1	82.6425	49.2372	-0.747133	0.0009	0.0106339
NM_001168	BIRC5	102.294	60.9252	-0.747613	0.0003	0.00461967
NM_012087	GTF3C5	63.0792	37.5653	-0.747763	0.0007	0.00878869
NM_147190	CERS5	28.5746	17.0078	-0.748537	0.0008	0.00972723
NM_003087	SNCG	39.5127	23.516	-0.748672	0.0034	0.0281409
NM_003302	TRIP6	114.864	68.3504	-0.748911	0.00025	0.0039937
NM_013234	EIF3K	309.106	183.926	-0.748977	0.0003	0.00461967
NM_014405	CACNG4	5.88811	3.50349	-0.749012	0.00415	0.0325133
NM_016057	COPZ1	72.7282	43.2712	-0.749106	0.00035	0.00519422
NM_000992	RPL29	2970.09	1766.86	-0.749319	0.00015	0.00271395
NM_001161476	WDR25	11.6558	6.93203	-0.749696	0.0039	0.0310877
NM_014172	PHPT1	85.585	50.8994	-0.749711	0.0004	0.0057664
NM_002230	JUP	60.7327	36.1184	-0.749738	0.00495	0.0369679
NM_014402	UQCRQ	53.3611	31.7124	-0.75074	0.00035	0.00519422
NM_004583	RAB5C	84.7667	50.3708	-0.750909	0.0002	0.00337612
NM_002998	SDC2	28.2972	16.8108	-0.751276	0.00025	0.0039937
NM_033414	ZNF622	50.9515	30.2622	-0.751607	0.0002	0.00337612
NM_006861	RAB35	34.6968	20.6005	-0.752121	0.00025	0.0039937
NM_001003	RPLP1	6024.12	3575.89	-0.752446	0.0001	0.00197676
NM_005617	RPS14	3697.18	2194.61	-0.752461	0.00015	0.00271395
NM_002793	PSMB1	387.067	229.758	-0.752466	0.0002	0.00337612
NM_006325	RAN	1287.34	763.977	-0.752796	5e-05	0.00109648
NM_005973	PRCC	77.4255	45.9337	-0.753257	5e-05	0.00109648
NM_020251	ARRB1	48.2988	28.6417	-0.753871	0.00055	0.00733669
NM_004045	ATOX1	90.6188	53.7372	-0.753889	0.00235	0.0214668
NM_033513	TPGS1	16.021	9.4945	-0.754804	0.00685	0.0464443
NM_024552	CERS4	76.031	45.0493	-0.755081	0.00025	0.0039937
NM_004494	HDGF	249.093	147.579	-0.755196	0.0001	0.00197676
NM_016070	MRPS23	60.445	35.8068	-0.75539	0.00035	0.00519422
NM_000991	RPL28	200.609	118.805	-0.755788	0.0021	0.0197336
NM_006291	TNFAIP2	18.823	11.1461	-0.755953	0.0002	0.00337612
NM_006471	MYL12A	240.369	142.309	-0.756222	0.00015	0.00271395
NM_007242	DDX19B	35.5441	21.043	-0.756269	0.00175	0.0174636
NM_003310	TSSC1	32.8269	19.4275	-0.756775	0.00055	0.00733669
NM_024607	PPP1R3B	46.4798	27.5011	-0.757114	0.0001	0.00197676
NM_001164280	SLC37A4	30.8704	18.2634	-0.757266	0.00535	0.0391079
NM_177533	NUDT14	33.0739	19.5652	-0.757406	0.00325	0.0271973
NM_030789	HM13	61.7723	36.542	-0.757407	0.00035	0.00519422
NM_004765	BCL7C	62.4648	36.9478	-0.757555	0.0006	0.00780755
NM_016213	TRIP4	10.9311	6.46425	-0.757885	0.0035	0.0286429
NM_004378	CRABP1	318.99	188.585	-0.758293	0.00015	0.00271395
NM_015703	RRP7A	27.0647	15.9995	-0.75838	0.00015	0.00271395
NM_000075	CDK4	142.686	84.2973	-0.759287	0.00015	0.00271395
NM_002452	NUDT1	124.926	73.8027	-0.759332	0.00225	0.0208244
NM_001170543	PGAM5	38.9445	23.0057	-0.759425	0.00485	0.0364288
NM_058182	SMIM11	19.3939	11.4513	-0.760087	0.0064	0.0443263
NM_001388	DRG2	41.74	24.6352	-0.760708	0.0002	0.00337612
NM_007278	GABARAP	185.621	109.549	-0.760779	0.0001	0.00197676
NM_080732	EGLN2	100.45	59.2668	-0.761181	0.0003	0.00461967
NM_001009	RPS5	2677.39	1579.33	-0.76151	0.0001	0.00197676
NM_006858	TMED1	48.938	28.855	-0.762137	0.0004	0.0057664
NM_002205	ITGA5	27.2955	16.0935	-0.762188	0.0004	0.0057664
NM_001128591	PSMG4	42.655	25.1325	-0.76316	0.00445	0.0342491
NM_004699	FAM50A	68.3666	40.2741	-0.763439	0.0003	0.00461967
NM_001270960	NOSIP	100.227	59.0376	-0.763564	0.00025	0.0039937
NM_175839	SMOX	16.8992	9.94862	-0.764384	0.0025	0.0225333
NM_020154	EMC7	60.1941	35.4317	-0.764583	0.0006	0.00780755
NM_002337	LRPAP1	12.2162	7.18727	-0.76528	5e-05	0.00109648
NM_002496	NDUFS8	213.361	125.526	-0.765308	0.00015	0.00271395
NM_017728	TMEM104	9.26178	5.44741	-0.765721	0.0007	0.00878869
NM_003562	SLC25A11	74.4307	43.7285	-0.767322	5e-05	0.00109648
NM_012145	DTYMK	69.7473	40.9653	-0.767734	0.0011	0.0123086
NM_006331	EMG1	69.2216	40.6311	-0.768638	0.00035	0.00519422
NM_031210	SLIRP	551.338	323.591	-0.768763	0.00025	0.0039937
NM_001201428	GORASP2	47.44	27.8423	-0.768829	0.0049	0.0366921
NM_080656	CDKN2AIPNL	89.3644	52.4443	-0.768915	0.0002	0.00337612
NM_003118	SPARC	159.157	93.3679	-0.769451	5e-05	0.00109648
NM_002101	GYPC	36.4826	21.3937	-0.770018	0.0014	0.0147737
NM_001123377	PARK7	353.633	207.286	-0.770628	0.0008	0.00972723
NM_006221	PIN1	114.399	67.049	-0.77079	0.0003	0.00461967
NM_006649	UTP14A	16.555	9.70226	-0.770871	0.0012	0.0131799
NM_022917	NOL6	26.4746	15.5069	-0.771701	5e-05	0.00109648
NM_000421	KRT10	16.391	9.59734	-0.772196	0.002	0.0190767
NM_001022	RPS19	2405.8	1407.77	-0.773106	0.0001	0.00197676
NM_002817	PSMD13	137.926	80.7068	-0.773134	5e-05	0.00109648
NM_004846	EIF4E2	122.227	71.5096	-0.773354	0.0002	0.00337612
NM_058179	PSAT1	152.905	89.4418	-0.77361	0.0001	0.00197676
NM_032377	ELOF1	109.743	64.1731	-0.774082	0.0001	0.00197676
NM_033215	PPP1R3F	6.45389	3.77368	-0.774199	0.0031	0.0264604
NM_003000	SDHB	75.2687	44.0006	-0.774528	0.00035	0.00519422
NM_004368	CNN2	466.419	272.635	-0.774658	0.00015	0.00271395
NM_006232	POLR2H	135.785	79.3506	-0.775015	0.00015	0.00271395
NM_001029885	GLTPD1	11.5733	6.76117	-0.77545	0.00195	0.0188654
NM_001014	RPS10	2647.69	1546.45	-0.775772	0.00025	0.0039937
NM_007240	DUSP12	21.6961	12.6713	-0.775864	0.00245	0.0221639
NM_002305	LGALS1	328.217	191.606	-0.776508	0.0001	0.00197676
NM_053044	HTRA3	5.86662	3.4238	-0.776931	0.00525	0.0385203
NM_004493	HSD17B10	145.509	84.9007	-0.777262	0.00025	0.0039937
NM_173666	DTWD2	18.0282	10.5084	-0.778706	0.00025	0.0039937
NM_020408	LYRM4	34.3046	19.9946	-0.77879	0.00055	0.00733669
NM_006427	SIVA1	195.209	113.778	-0.778791	0.0001	0.00197676
NM_004182	UXT	99.0832	57.74	-0.779069	0.0006	0.00780755
NM_018154	ASF1B	46.8254	27.285	-0.779183	0.00025	0.0039937
NM_000093	COL5A1	8.52868	4.96582	-0.780291	0.00035	0.00519422
NM_031485	GRWD1	49.6082	28.8841	-0.780303	5e-05	0.00109648
NM_006280	SSR4	283.843	165.256	-0.780393	0.0009	0.0106339
[truncated: 817 more rows]
