# Supplementary material for: Naïve pluripotency and genomic stability are coordinated in embryonic stem cells by a novel pluripotency regulator ZFP998
Source: Nucleic Acids Res. 2026 May 27;54(10):gkag546. doi: 10.1093/nar/gkag546 (PMC13213254; doi:10.1093/nar/gkag546)
Supplement: gkag546_Supplemental_Files [file gkag546_supplemental_files.zip › Supplymental Data S18.Zfp998 binding sites in hESCs.xlsx]

## Sheet: Sheet1
Zfp998 CUT&Tag peaks in H9, repeat 1
Chromsome	Start	End
chr1	10000	10600
chr1	12800	13200
chr1	13400	13600
chr1	15200	15400
chr1	17000	18000
chr1	29000	29200
chr1	29600	30200
chr1	36000	36600
chr1	37600	38200
chr1	132000	132600
chr1	134400	134600
chr1	172200	172400
chr1	331000	331200
chr1	384600	385000
chr1	385200	385800
chr1	440800	441200
chr1	452800	453000
chr1	541800	542000
chr1	564600	565400
chr1	565600	566800
chr1	567200	568200
chr1	569200	570200
chr1	658400	658600
chr1	659600	660200
chr1	660800	661000
chr1	664200	664600
chr1	762400	762800
chr1	794000	794200
chr1	812400	812600
chr1	839200	839400
chr1	841000	841200
chr1	841400	841600
chr1	876200	876400
chr1	876800	877000
chr1	894600	894800
chr1	901600	902600
chr1	906000	906400
chr1	911400	912000
chr1	935400	935600
chr1	949000	949600
chr1	950600	950800
chr1	960200	961000
chr1	965600	966400
chr1	967400	967600
chr1	969800	970000
chr1	993800	994200
chr1	994600	995400
chr1	999400	999600
chr1	1003400	1003600
chr1	1004400	1004600
chr1	1015600	1015800
chr1	1016200	1016600
chr1	1092200	1092600
chr1	1137200	1138000
chr1	1141400	1141600
chr1	1167000	1167600
chr1	1200800	1201000
chr1	1220200	1220800
chr1	1225400	1225600
chr1	1227400	1227600
chr1	1229000	1229600
chr1	1235600	1235800
chr1	1240400	1240600
chr1	1240800	1241400
chr1	1243800	1244000
chr1	1245800	1246000
chr1	1251400	1251600
chr1	1260000	1260400
chr1	1268400	1269200
chr1	1273200	1273400
chr1	1289200	1289400
chr1	1307200	1307800
chr1	1310600	1311000
chr1	1311800	1312000
chr1	1334800	1335000
chr1	1344800	1345000
chr1	1345200	1345800
chr1	1353600	1354000
chr1	1355200	1355400
chr1	1361000	1361400
chr1	1362200	1362400
chr1	1365800	1366000
chr1	1366800	1367000
chr1	1368400	1368800
chr1	1369800	1371200
chr1	1440200	1441200
chr1	1474800	1475000
chr1	1476400	1476600
chr1	1510200	1510400
chr1	1534200	1534400
chr1	1534600	1534800
chr1	1540800	1541600
chr1	1550600	1551200
chr1	1564200	1564400
chr1	1564600	1564800
chr1	1565200	1565800
chr1	1580400	1580600
chr1	1590200	1590800
chr1	1615000	1615400
chr1	1624200	1625000
chr1	1655800	1656400
chr1	1677400	1678200
chr1	1710200	1711600
chr1	1822800	1823200
chr1	1841000	1841200
chr1	1850200	1851200
chr1	1891200	1891800
chr1	1974800	1975000
chr1	1976200	1976400
chr1	1978000	1978200
chr1	1981000	1981200
chr1	2047200	2047600
chr1	2063800	2064000
chr1	2064400	2065200
chr1	2121000	2121200
chr1	2126800	2127000
chr1	2130800	2131000
chr1	2135800	2136400
chr1	2136600	2137200
chr1	2139000	2139200
chr1	2144000	2144200
chr1	2146600	2147000
chr1	2158200	2158400
chr1	2159200	2159400
chr1	2163400	2163600
chr1	2209400	2210000
chr1	2210600	2210800
chr1	2243000	2243200
chr1	2245800	2246000
chr1	2344000	2344200
chr1	2345200	2345400
chr1	2345600	2345800
chr1	2381200	2381400
chr1	2399600	2399800
chr1	2438200	2438400
chr1	2454200	2454400
chr1	2458000	2458400
chr1	2466400	2466600
chr1	2470800	2471200
chr1	2471600	2471800
chr1	2477800	2478200
chr1	2478400	2478800
chr1	2479200	2479400
chr1	2479600	2480000
chr1	2516800	2517400
chr1	2517600	2518200
chr1	2542600	2543000
chr1	2583600	2591800
chr1	2592200	2593800
chr1	2594200	2594600
chr1	2595000	2598400
chr1	2598800	2599000
chr1	2599600	2604600
chr1	2604800	2606800
chr1	2607000	2608000
chr1	2608400	2609200
chr1	2609400	2612200
chr1	2612400	2613200
chr1	2613600	2614600
chr1	2615400	2615800
chr1	2617000	2617400
chr1	2617600	2617800
chr1	2618000	2618400
chr1	2619200	2620000
chr1	2620400	2620600
chr1	2621000	2621400
chr1	2622000	2622400
chr1	2624600	2624800
chr1	2625800	2626000
chr1	2626200	2626600
chr1	2627000	2628200
chr1	2628800	2629400
chr1	2843200	2843800
chr1	2978000	2978200
chr1	3021800	3022400
chr1	3269000	3269400
chr1	3369600	3370000
chr1	3370200	3370600
chr1	3388000	3388600
chr1	3408000	3408600
chr1	3448400	3448600
chr1	3515400	3515600
chr1	3528200	3528800
chr1	3529600	3529800
chr1	3530400	3530600
chr1	3567800	3568000
chr1	3590800	3591000
chr1	3591400	3591600
chr1	3591800	3592200
chr1	3624000	3624800
chr1	3636800	3637000
chr1	3649400	3649600
chr1	3663800	3664000
chr1	3688000	3688200
chr1	3688600	3689800
chr1	3692600	3692800
chr1	3710000	3710800
chr1	3713000	3713200
chr1	3773400	3774400
chr1	3775000	3775400
chr1	3816200	3818000
chr1	3827600	3828000
chr1	4486200	4486400
chr1	4716400	4716600
chr1	4771000	4771400
chr1	4815400	4815600
chr1	5483000	5483400
chr1	5545800	5546000
chr1	5777200	5777600
chr1	5808400	5808600
chr1	5826400	5826600
chr1	5891800	5892000
chr1	5907200	5907600
chr1	5918800	5919200
chr1	6040600	6041200
chr1	6086200	6087400
chr1	6094200	6094800
chr1	6187600	6188800
chr1	6208800	6209200
chr1	6221800	6222000
chr1	6243800	6244000
chr1	6265000	6265600
chr1	6265800	6268000
chr1	6296400	6296600
chr1	6298200	6298600
chr1	6298800	6299400
chr1	6300400	6300600
chr1	6305200	6306200
chr1	6306600	6307000
chr1	6445800	6446000
chr1	6453400	6454200
chr1	6500600	6501200
chr1	6507400	6508400
chr1	6509000	6509400
chr1	6545800	6546800
chr1	6550000	6550200
chr1	6580000	6580400
chr1	6639600	6640000
chr1	6661200	6661600
chr1	6663000	6663200
chr1	6673000	6673200
chr1	6673600	6673800
chr1	6684800	6685200
chr1	6695000	6695200
chr1	6845000	6845400
chr1	7022400	7023400
chr1	7023600	7023800
chr1	7039000	7039200
chr1	7130200	7130400
chr1	7130600	7130800
chr1	7259400	7259600
chr1	7516600	7517000
chr1	7643600	7644000
chr1	7729600	7730000
chr1	7741000	7741200
chr1	7763600	7763800
chr1	7764600	7765000
chr1	7843400	7844400
chr1	7945600	7946200
chr1	8021400	8021800
chr1	8087000	8087600
chr1	8484200	8484400
chr1	8503800	8504200
chr1	8877200	8877400
chr1	8922600	8922800
chr1	8938200	8939400
chr1	9023200	9023400
chr1	9189200	9189800
chr1	9352200	9352400
chr1	9380400	9380600
chr1	9748400	9748600
chr1	9774600	9775000
chr1	9777400	9778000
chr1	9903400	9903600
chr1	9970600	9971000
chr1	10092800	10093600
chr1	10270400	10270800
chr1	10458600	10459600
chr1	10535400	10535600
chr1	10579000	10579200
chr1	10896200	10896400
chr1	10899400	10899600
chr1	10899800	10900000
chr1	11021200	11021600
chr1	11033800	11034000
chr1	11072400	11072800
chr1	11113400	11114400
chr1	11120000	11120200
chr1	11333000	11333600
chr1	11582800	11583000
chr1	11713400	11713600
chr1	11741200	11741800
chr1	11752600	11753000
chr1	11796000	11796800
chr1	11844800	11845000
chr1	11863400	11863600
chr1	11865600	11866400
chr1	11943000	11943600
chr1	11959000	11959200
chr1	11968600	11969600
chr1	12004600	12005000
chr1	12040000	12040200
chr1	12079400	12080000
chr1	12123600	12124000
chr1	12139200	12139400
chr1	12289600	12289800
chr1	12613000	12613200
chr1	12661400	12662000
chr1	12676000	12676600
chr1	12678800	12679000
chr1	12679600	12679800
chr1	12689600	12690000
chr1	12820400	12820600
chr1	13433800	13434000
chr1	13654600	13655000
chr1	13825200	13825400
chr1	13839200	13839600
chr1	13910000	13910600
chr1	14924400	14925000
chr1	15060000	15060600
chr1	15480800	15481400
chr1	15503000	15503200
chr1	15533600	15534000
chr1	15574000	15574200
chr1	15757600	15757800
chr1	15850800	15851600
chr1	15851800	15852000
chr1	15853200	15853800
chr1	15911400	15911800
chr1	15929800	15930200
chr1	15944000	15944200
chr1	16062400	16062600
chr1	16068000	16068400
chr1	16161000	16161600
chr1	16162000	16162200
chr1	16174000	16174200
chr1	16175200	16175400
chr1	16176000	16176600
chr1	16339400	16339600
chr1	16352800	16353400
chr1	16359000	16359200
chr1	16359400	16359600
chr1	16375000	16375200
chr1	16382600	16382800
chr1	16395000	16395200
chr1	16439600	16439800
chr1	16449000	16449200
chr1	16471600	16471800
chr1	16482600	16482800
chr1	16494200	16494600
chr1	16508200	16508600
chr1	16532800	16533600
chr1	16534400	16534800
chr1	16542400	16543200
chr1	16543800	16544400
chr1	16553000	16553600
chr1	16679000	16679200
chr1	16839600	16841200
chr1	16859400	16859600
chr1	16859800	16860200
chr1	16861200	16862800
chr1	16871800	16872400
chr1	16874600	16874800
chr1	16893400	16893800
chr1	16918400	16918600
chr1	16939200	16940600
chr1	16945400	16945800
chr1	16946400	16947000
chr1	16947600	16947800
chr1	16953200	16953800
chr1	16957400	16957600
chr1	16957800	16958000
chr1	16959600	16959800
chr1	16963800	16964000
chr1	16964400	16965400
chr1	16969400	16969600
chr1	16970000	16972200
chr1	16972400	16972600
chr1	16973000	16975400
chr1	16982800	16984000
chr1	16992600	16994000
chr1	16999400	17000000
chr1	17019400	17021600
chr1	17025200	17026000
chr1	17026800	17027400
chr1	17027600	17028000
chr1	17028200	17028400
chr1	17033400	17034000
chr1	17060400	17061000
chr1	17066600	17068000
chr1	17076400	17077600
chr1	17084000	17084400
chr1	17085400	17087800
chr1	17099600	17099800
chr1	17123200	17123400
chr1	17185800	17186400
chr1	17197600	17197800
chr1	17198800	17201000
chr1	17201400	17202000
chr1	17222200	17223400
chr1	17231200	17231800
chr1	17248000	17248200
chr1	17265400	17265600
chr1	17287400	17287800
chr1	17298200	17298600
chr1	17313200	17313600
chr1	17338200	17338800
chr1	17380200	17381400
chr1	17444800	17445200
chr1	17683000	17683200
chr1	17732800	17733200
chr1	17762000	17762200
chr1	17867400	17868000
chr1	17892000	17892200
chr1	17956000	17956200
chr1	18011200	18011600
chr1	18436000	18437000
chr1	18621400	18621600
chr1	18737000	18737400
chr1	18746200	18746400
chr1	18807000	18808000
chr1	18884200	18884800
chr1	19011000	19011200
chr1	19144600	19144800
chr1	19233800	19234000
chr1	19276600	19276800
chr1	19283000	19283600
chr1	19336400	19336600
chr1	19380400	19380600
chr1	19398200	19398400
chr1	19537000	19537200
chr1	19578000	19578400
chr1	19587600	19588000
chr1	19615200	19615400
chr1	19638000	19638400
chr1	19664600	19664800
chr1	19665000	19665200
chr1	19795000	19795200
chr1	19811400	19811800
chr1	20478400	20478600
chr1	20479000	20479400
chr1	20617400	20617800
chr1	20669800	20670200
chr1	20834400	20834800
chr1	20878600	20879000
chr1	20915800	20916200
chr1	20987800	20988600
chr1	21023400	21023800
chr1	21058600	21059400
chr1	21616400	21616600
chr1	21661200	21661400
chr1	21672000	21672400
chr1	21763600	21763800
chr1	21766800	21767200
chr1	21817400	21817800
chr1	21824400	21824600
chr1	21836600	21837000
chr1	21837200	21837400
chr1	21845400	21845600
chr1	21866400	21866600
chr1	21900600	21900800
chr1	21934200	21934800
chr1	21996200	21996600
chr1	22109200	22110200
chr1	22238000	22238200
chr1	22263000	22263600
chr1	22351400	22351600
chr1	22351800	22352000
chr1	22676800	22677400
chr1	22778400	22778800
chr1	22881600	22881800
chr1	22920000	22920200
chr1	23346400	23346600
chr1	23495400	23495600
chr1	23694600	23695600
chr1	23763200	23763600
chr1	23810400	23811400
chr1	23853800	23854000
chr1	23854800	23855000
chr1	23880600	23880800
chr1	23882600	23883400
chr1	23925200	23925400
chr1	24104800	24105000
chr1	24118000	24118400
chr1	24126000	24126400
chr1	24306800	24307000
chr1	24477000	24477800
chr1	24648200	24648400
chr1	24742200	24742800
chr1	24828800	24829000
chr1	24969400	24969800
chr1	25031800	25032000
chr1	25051400	25051600
chr1	25052400	25052600
chr1	25071400	25072000
chr1	25257200	25257400
chr1	25566200	25566800
chr1	25574000	25574600
chr1	25664600	25665200
chr1	25844000	25844200
chr1	25856600	25856800
chr1	25876000	25876200
chr1	25942800	25943200
chr1	26145600	26146800
chr1	26147200	26147400
chr1	26185400	26185600
chr1	26221800	26222200
chr1	26232000	26232200
chr1	26232800	26233000
chr1	26233400	26233600
chr1	26324600	26324800
chr1	26438200	26438800
chr1	26481600	26482000
chr1	26485600	26485800
chr1	26491000	26491400
chr1	26527400	26527600
chr1	26551600	26552400
chr1	26560400	26561000
chr1	26605800	26606600
chr1	26606800	26607000
chr1	26607400	26607600
chr1	26617200	26617600
chr1	26686400	26686800
chr1	26688200	26688400
chr1	26735800	26736000
chr1	26736200	26737200
chr1	26745200	26745600
chr1	26758400	26759000
chr1	26797600	26799000
chr1	26799400	26799800
chr1	26827600	26827800
chr1	26855800	26856000
chr1	26856600	26856800
chr1	26857000	26857200
chr1	26857600	26858000
chr1	26947600	26947800
chr1	27019000	27019800
chr1	27049800	27050200
chr1	27114600	27114800
chr1	27183800	27184000
chr1	27191200	27192000
chr1	27216400	27216800
chr1	27287000	27287400
chr1	27319600	27319800
chr1	27324200	27324800
chr1	27325400	27326200
chr1	27328000	27328200
chr1	27330600	27331800
chr1	27332800	27333800
chr1	27334000	27334400
chr1	27339400	27340000
chr1	27358000	27358400
chr1	27366800	27367000
chr1	27385400	27385600
chr1	27561200	27561400
chr1	27627400	27628400
chr1	27633400	27634200
chr1	27648400	27648600
chr1	27668200	27668400
chr1	27669400	27669800
chr1	27670000	27670200
chr1	27675400	27678200
chr1	27683400	27683600
chr1	27683800	27684200
chr1	27692200	27692800
chr1	27693000	27694000
chr1	27709800	27710000
chr1	27718200	27718600
chr1	27722000	27722200
chr1	27725600	27725800
chr1	27731600	27732800
chr1	27815800	27816200
chr1	27816600	27816800
chr1	27844800	27845200
chr1	27852200	27852600
chr1	27854000	27854200
chr1	27854800	27855200
chr1	27884200	27884800
chr1	27894800	27896400
chr1	27896600	27896800
chr1	27898800	27899400
chr1	27919400	27919800
chr1	27985800	27986200
chr1	28051600	28052400
chr1	28099600	28100200
chr1	28157600	28157800
chr1	28199400	28200000
chr1	28241000	28241800
chr1	28261400	28262000
chr1	28286000	28287000
chr1	28414800	28415200
chr1	28696000	28696600
chr1	28836800	28837200
chr1	28838200	28838800
chr1	28839600	28840200
chr1	28841000	28842200
chr1	28844400	28844800
chr1	28845400	28845800
chr1	28879400	28879600
chr1	28919400	28919600
chr1	28975600	28975800
chr1	29063000	29063400
chr1	29112000	29112200
chr1	29213200	29213800
chr1	29214400	29214600
chr1	29240800	29241000
chr1	29450800	29451200
chr1	29451600	29452000
chr1	29557400	29557600
chr1	29565600	29565800
chr1	29578800	29579000
chr1	29583000	29583200
chr1	29585800	29586400
chr1	29586800	29587000
chr1	29609400	29610200
chr1	29651000	29652200
chr1	30435800	30436200
chr1	30815400	30815600
chr1	31158200	31158800
chr1	31190800	31191600
chr1	31255400	31256000
chr1	31289400	31289800
chr1	31297000	31297400
chr1	31326400	31326600
chr1	31382000	31382600
chr1	31628200	31628400
chr1	31711400	31711600
chr1	31769400	31770200
chr1	31846000	31846200
chr1	31846400	31846800
chr1	31867800	31868000
chr1	31885800	31886000
chr1	31886400	31886800
chr1	31904600	31905000
chr1	32041200	32041600
chr1	32042000	32042200
chr1	32110000	32110800
chr1	32170200	32171200
chr1	32180600	32181600
chr1	32225000	32225200
chr1	32227800	32228600
chr1	32254600	32255000
chr1	32264200	32264600
chr1	32538200	32539200
chr1	32573800	32574400
chr1	32645600	32645800
chr1	32665800	32666200
chr1	32666600	32666800
chr1	32671000	32671600
chr1	32705400	32706400
chr1	32714000	32714400
chr1	32739600	32740200
chr1	32757600	32758000
chr1	32797800	32798000
chr1	32798400	32798600
chr1	32816600	32817600
chr1	32827200	32827600
chr1	32859600	32860800
chr1	32866600	32866800
chr1	32913600	32913800
chr1	32914000	32914200
chr1	32914800	32915000
chr1	32936800	32937000
chr1	33116000	33117000
chr1	33167600	33167800
chr1	33168800	33169000
chr1	33190800	33191000
chr1	33202600	33203000
chr1	33219400	33219600
chr1	33219800	33220000
chr1	33225200	33227200
chr1	33231000	33232200
chr1	33238600	33238800
chr1	33282800	33283800
chr1	33337000	33337200
chr1	33344200	33344400
chr1	33430400	33430600
chr1	33438400	33439000
chr1	33458200	33458400
chr1	33502000	33502800
chr1	33546600	33547200
chr1	33585600	33585800
chr1	33592800	33593400
chr1	33606200	33606800
chr1	33630800	33631000
chr1	33646200	33647400
chr1	33721200	33721400
chr1	33760800	33761200
chr1	33833800	33834000
chr1	33896600	33897000
chr1	34100600	34100800
chr1	34101000	34101400
chr1	34558200	34558600
chr1	34615200	34615400
chr1	34628600	34629000
chr1	34629800	34630000
chr1	34631400	34631800
chr1	35036800	35037600
chr1	35247600	35247800
chr1	35318400	35318600
chr1	35333000	35333200
chr1	35350600	35351000
chr1	35351200	35352000
chr1	35384600	35385000
chr1	35395800	35396200
chr1	35734200	35734400
chr1	35734600	35734800
chr1	36022800	36023600
chr1	36024400	36024800
chr1	36043000	36043600
chr1	36107200	36107800
chr1	36173200	36173400
chr1	36349000	36349200
chr1	36349400	36349800
chr1	36396400	36397200
chr1	36554400	36554600
chr1	36614600	36615200
chr1	36616400	36616600
chr1	36620800	36621000
chr1	36621400	36621800
chr1	36641600	36642200
chr1	36643800	36644400
chr1	36644600	36644800
chr1	36653600	36653800
chr1	36689800	36690400
chr1	36771800	36773000
chr1	36786600	36787800
chr1	36788200	36788800
chr1	36839600	36840000
chr1	36851600	36852600
chr1	36862800	36863200
chr1	36866200	36867400
chr1	37501800	37502200
chr1	37732400	37732800
chr1	37741000	37741200
chr1	37784400	37784800
chr1	37937000	37937600
chr1	37980400	37980800
chr1	38022400	38022600
chr1	38061200	38061400
chr1	38129400	38129600
chr1	38156200	38156800
chr1	38157600	38158200
chr1	38231400	38231800
chr1	38465200	38465400
chr1	38465600	38466000
chr1	38466800	38467000
chr1	38477800	38478400
chr1	38513200	38513400
chr1	38513600	38513800
chr1	38605800	38606200
chr1	38607200	38607400
chr1	38673600	38673800
chr1	38758000	38758600
chr1	38917600	38918000
chr1	39338800	39339200
chr1	39456600	39457000
chr1	39491800	39492000
chr1	39874000	39874600
chr1	39978000	39978400
chr1	39979800	39980000
chr1	39980200	39980600
chr1	40091200	40091400
chr1	40105600	40105800
chr1	40112200	40112400
chr1	40156600	40157200
chr1	40157400	40157600
chr1	40157800	40158400
chr1	40166800	40167800
chr1	40237000	40237400
chr1	40239200	40239600
chr1	40364200	40364800
chr1	40367600	40368400
chr1	40420800	40421200
chr1	40505600	40506200
chr1	40723200	40724000
chr1	40780800	40781000
chr1	40840000	40840200
chr1	40915600	40916400
chr1	40974200	40974400
chr1	41115800	41116000
chr1	41119600	41119800
chr1	41131400	41131600
chr1	41157200	41158400
chr1	41250200	41250400
chr1	41283800	41285400
chr1	41327800	41328400
chr1	41444800	41445800
chr1	41486000	41486200
chr1	41487200	41488000
chr1	41826200	41826800
chr1	41831000	41831600
chr1	41837000	41837600
chr1	41838000	41838200
chr1	41848400	41848600
chr1	41849000	41849200
chr1	41853400	41853600
chr1	41860400	41861200
chr1	42632400	42632600
chr1	43123800	43124000
chr1	43147400	43147800
chr1	43148000	43148200
chr1	43199800	43200000
chr1	43205600	43206000
chr1	43232400	43232800
chr1	43282600	43283000
chr1	43312000	43312600
chr1	43312800	43313000
chr1	43390000	43390600
chr1	43396800	43397200
chr1	43418400	43418600
chr1	43424600	43425000
chr1	43428400	43429200
chr1	43444200	43444600
chr1	43471800	43472200
chr1	43473200	43473400
chr1	43474000	43474600
chr1	43585600	43586000
chr1	43613400	43613800
chr1	43735800	43736000
chr1	43736200	43736800
chr1	43737000	43737200
chr1	43751000	43751400
chr1	43814800	43815600
chr1	43824000	43824800
chr1	43833400	43834200
chr1	43855200	43855800
chr1	43888600	43889600
chr1	43918600	43919200
chr1	43920200	43920400
chr1	43998000	43998200
chr1	44011000	44012000
chr1	44015000	44016000
chr1	44023800	44024000
chr1	44024600	44024800
chr1	44025000	44025200
chr1	44115200	44116400
chr1	44172800	44173200
chr1	44351000	44351400
chr1	44380600	44381000
chr1	44396200	44396600
chr1	44399200	44401200
chr1	44401400	44401600
chr1	44402400	44402600
chr1	44412200	44413000
chr1	44435400	44436000
chr1	44444000	44444400
chr1	44457400	44458200
chr1	44461800	44462000
chr1	44483000	44483200
chr1	44495200	44495800
chr1	44496000	44496200
chr1	44497200	44497600
chr1	44679000	44679600
chr1	44873200	44873800
chr1	44972800	44973400
chr1	45008600	45009000
chr1	45009200	45009400
chr1	45009600	45009800
chr1	45075600	45075800
chr1	45076000	45076200
chr1	45098200	45098400
chr1	45139600	45140600
chr1	45250200	45250600
chr1	45259200	45260000
chr1	45265400	45266000
chr1	45272600	45274200
chr1	45274400	45274600
chr1	45278600	45279400
chr1	45285800	45286000
chr1	45292400	45292600
chr1	45293000	45293200
chr1	45308800	45309200
chr1	45452000	45452400
chr1	45477000	45477200
chr1	45478400	45478600
chr1	45672200	45672600
chr1	45769600	45769800
chr1	45793800	45794000
chr1	45794400	45794800
chr1	45805400	45805800
chr1	45956400	45957200
chr1	45987600	45987800
chr1	46016400	46016800
chr1	46049000	46049800
chr1	46050000	46050600
chr1	46089200	46089400
chr1	46152200	46153000
chr1	46216000	46216400
chr1	46598200	46598800
chr1	46599000	46599400
chr1	46663600	46664400
chr1	46712600	46714000
chr1	46767800	46768400
chr1	46769200	46769600
chr1	46806200	46806400
chr1	46867600	46867800
chr1	46879400	46879600
chr1	46908000	46908600
chr1	46914400	46914600
chr1	46918600	46918800
chr1	46919200	46919600
chr1	46954800	46955400
chr1	46960800	46961000
chr1	46982000	46983000
chr1	46986000	46986400
chr1	46993800	46994200
chr1	47069400	47070200
chr1	47081800	47082000
chr1	47133600	47133800
chr1	47223400	47223600
chr1	47400600	47400800
chr1	47609600	47609800
chr1	47645000	47645400
chr1	47658600	47658800
chr1	47674200	47674400
chr1	47674600	47674800
chr1	47688800	47689600
chr1	47779600	47779800
chr1	47799800	47800000
chr1	47898200	47898600
chr1	47903200	47903800
chr1	47915800	47916000
chr1	48174200	48174400
chr1	48175600	48176000
chr1	48176200	48176400
chr1	48191400	48191600
chr1	48449800	48450200
chr1	48616000	48616400
chr1	48673600	48674200
chr1	48847600	48847800
chr1	48937400	48938200
chr1	49139600	49139800
chr1	49471800	49472400
chr1	49723200	49723400
chr1	50798800	50799400
chr1	50881600	50881800
chr1	50884200	50884400
chr1	50885000	50885200
chr1	50896200	50897000
chr1	51086600	51087000
chr1	51376200	51376600
chr1	51762200	51762800
chr1	52082800	52083400
chr1	52195200	52195400
chr1	52344000	52344400
chr1	52344600	52344800
chr1	52472000	52472600
chr1	52521800	52522400
chr1	52831000	52831200
chr1	52831800	52832200
chr1	52869800	52870200
chr1	53018600	53019200
chr1	53068200	53068800
chr1	53098600	53099200
chr1	53168800	53169400
chr1	53393400	53393600
chr1	53586200	53586600
chr1	53686000	53686400
chr1	53704200	53704800
chr1	53791400	53792400
chr1	53792600	53792800
chr1	53793800	53794200
chr1	53859200	53859600
chr1	53936200	53936600
chr1	54151400	54151600
chr1	54190800	54191200
chr1	54303800	54304200
chr1	54411400	54412200
chr1	54518400	54519400
chr1	54587000	54587200
chr1	54775800	54776000
chr1	54776400	54777000
chr1	54777200	54777400
chr1	54778600	54779200
chr1	54841400	54841600
chr1	54845600	54846000
chr1	54941200	54941400
chr1	54965800	54966000
chr1	55007800	55008800
chr1	55029800	55030200
chr1	55037600	55037800
chr1	55076400	55076600
chr1	55229800	55230400
chr1	55260800	55261000
chr1	55352800	55353000
chr1	55353200	55353800
chr1	55463200	55463600
chr1	55503800	55504000
chr1	55680200	55680400
chr1	56555600	56556000
chr1	56919400	56919600
chr1	57111400	57111600
chr1	57285000	57285400
chr1	58740000	58740400
chr1	58844000	58844600
chr1	59042800	59043200
chr1	59249600	59250200
chr1	60280200	60281200
chr1	60956000	60956400
chr1	62190800	62191000
chr1	62660000	62661000
chr1	62752200	62752800
chr1	62793400	62793600
chr1	62901800	62902800
chr1	63782600	63783400
chr1	63785800	63786000
chr1	63787600	63788200
chr1	63833200	63833400
chr1	64058800	64059800
chr1	64239400	64239600
chr1	64971000	64971400
chr1	65431200	65431400
chr1	65431600	65432200
chr1	65614400	65614600
chr1	65775600	65775800
chr1	65885600	65886200
chr1	66016000	66016200
chr1	66029600	66030200
chr1	66258400	66258600
chr1	66946800	66947000
chr1	67390000	67390200
chr1	67390600	67391400
chr1	67395600	67396200
chr1	67519600	67519800
chr1	67549800	67550600
chr1	67896000	67896800
chr1	68150800	68151200
chr1	68152000	68152400
chr1	68298400	68298600
chr1	68298800	68299200
chr1	68759400	68760000
chr1	68962600	68963000
chr1	69585600	69585800
chr1	70671200	70671400
chr1	70687000	70687400
chr1	70876600	70877400
chr1	71979400	71980000
chr1	72354000	72354800
chr1	73364600	73365000
chr1	75596200	75596400
chr1	75596600	75596800
chr1	75602200	75602600
chr1	75841800	75842200
chr1	76080400	76080800
chr1	76143800	76144200
chr1	76189800	76190400
chr1	76540200	76540400
chr1	77333800	77334600
chr1	77470600	77470800
chr1	77747600	77748000
chr1	77748400	77748600
chr1	78148000	78148200
chr1	78152600	78152800
chr1	78354400	78355000
chr1	78511000	78511600
chr1	80603600	80603800
chr1	81686400	81686600
chr1	82266200	82266800
chr1	82602000	82602400
chr1	83633600	83633800
chr1	83648000	83648200
chr1	84158200	84158800
chr1	84464600	84465000
chr1	84523400	84524000
chr1	84543800	84544200
chr1	84971800	84972400
chr1	85039600	85040200
chr1	85086400	85086600
chr1	85155800	85156200
chr1	85358200	85358600
chr1	85462600	85463400
chr1	85742000	85742600
chr1	85930000	85930200
chr1	86045800	86046200
chr1	86072600	86073200
chr1	86108000	86108200
chr1	86173800	86174200
chr1	86393000	86393400
chr1	86620600	86621200
chr1	86621800	86622000
chr1	87149800	87150800
chr1	87169800	87170000
chr1	87279800	87280000
chr1	87380000	87381000
chr1	88807600	88807800
chr1	89149800	89150400
chr1	89457600	89459000
chr1	89883600	89884000
chr1	89989600	89990200
chr1	90099000	90099200
chr1	90099400	90099600
chr1	90217800	90218600
chr1	90228400	90229200
chr1	90286200	90286600
chr1	90308800	90309600
chr1	90528200	90528800
chr1	90684800	90685200
chr1	91172600	91172800
chr1	91176200	91176400
chr1	91179400	91179600
chr1	91316800	91317200
chr1	91486800	91488000
chr1	91852600	91853200
chr1	91893800	91894000
chr1	91966200	91966800
chr1	92351800	92352000
chr1	92495800	92496000
chr1	92546000	92546400
chr1	92945800	92946400
chr1	92946600	92946800
chr1	92948600	92949800
chr1	92950400	92950600
chr1	93250400	93251200
chr1	93297200	93297600
chr1	93426600	93427200
chr1	93544600	93545400
chr1	93555800	93556000
chr1	93636000	93636200
chr1	93645400	93645600
chr1	93645800	93646600
chr1	93742600	93743200
chr1	94146400	94146800
chr1	94261400	94261800
chr1	94262000	94262200
chr1	94311600	94312000
chr1	94312200	94313200
chr1	94344600	94344800
chr1	94374800	94375600
chr1	94477400	94478000
chr1	94478200	94478600
chr1	94478800	94479000
chr1	94511400	94511600
chr1	94713000	94713200
chr1	94883600	94884000
chr1	95007400	95008000
chr1	95391200	95391400
chr1	95393000	95393600
chr1	95538200	95538600
chr1	95582800	95583000
chr1	95699200	95699800
chr1	97187600	97188000
chr1	99729600	99730200
chr1	100315600	100316000
chr1	100435200	100435600
chr1	100503800	100504000
chr1	100598200	100598800
chr1	100715000	100715200
chr1	100732000	100732200
chr1	100816800	100818800
chr1	101361000	101362200
chr1	103574000	103574400
chr1	105318000	105318400
chr1	107600000	107600200
chr1	108508200	108508600
chr1	108743000	108743200
chr1	108804400	108804600
chr1	108974600	108975200
chr1	109234800	109235800
chr1	109289200	109289600
chr1	109633200	109633600
chr1	109656400	109657000
chr1	109756400	109756600
chr1	109772200	109772800
chr1	109782200	109782600
chr1	109783400	109784000
chr1	109792000	109792200
chr1	109797400	109797800
chr1	109806000	109806200
chr1	109816600	109816800
chr1	109940600	109941000
chr1	109968600	109969400
chr1	110026000	110026400
chr1	110051400	110052200
chr1	110182600	110182800
chr1	110198600	110199400
chr1	110210600	110211000
chr1	110230200	110230600
chr1	110282600	110282800
chr1	110283000	110283200
chr1	110301400	110301600
chr1	110319600	110320000
chr1	110325600	110325800
chr1	110331800	110332000
chr1	110366600	110367000
chr1	110419800	110420400
chr1	110473800	110474000
chr1	110577600	110578000
chr1	110610000	110610800
chr1	110673600	110673800
chr1	110752200	110753000
chr1	110753600	110753800
chr1	110755000	110755400
chr1	110855200	110855400
chr1	110880600	110880800
chr1	110881200	110882200
chr1	111098000	111098200
chr1	111506000	111506800
chr1	111682400	111683400
chr1	111813400	111813800
chr1	111888800	111889600
chr1	111902800	111903000
chr1	111991400	111992000
chr1	112050400	112051000
chr1	112135600	112135800
chr1	112162000	112162400
chr1	112279400	112279800
chr1	112281000	112281400
chr1	112281600	112283000
chr1	112291600	112292000
chr1	112298200	112298600
chr1	112531400	112531600
chr1	112533600	112534200
chr1	112764200	112764400
chr1	112901800	112902000
chr1	113045600	113045800
chr1	113232400	113232600
chr1	113247400	113248000
chr1	113248200	113248800
chr1	113249400	113249800
chr1	113256200	113256400
chr1	113258000	113258800
chr1	113259000	113259200
chr1	113264800	113265400
chr1	113265600	113266200
chr1	113286200	113286600
chr1	113301200	113301400
chr1	113441600	113442000
chr1	113499400	113499800
chr1	113585000	113585400
chr1	113615200	113616400
chr1	113932600	113932800
chr1	114039800	114040800
chr1	114302000	114302400
chr1	114354800	114355200
chr1	114447200	114448400
chr1	114471800	114472200
chr1	114521800	114522000
chr1	114575000	114575200
chr1	114579600	114579800
chr1	114580000	114580200
chr1	114631200	114631400
chr1	114697400	114698000
chr1	114888600	114889400
chr1	115015800	115016000
chr1	115053800	115054000
chr1	115124200	115124400
chr1	115212400	115213400
chr1	115299800	115300200
chr1	115300400	115300800
chr1	115632600	115632800
chr1	115633000	115633200
chr1	115690800	115691000
chr1	115880800	115881000
chr1	115881200	115881600
chr1	116088800	116089000
chr1	116371200	116371400
chr1	116371600	116371800
chr1	116381400	116381600
chr1	116381800	116382200
chr1	116915400	116916000
chr1	117112600	117112800
chr1	117113000	117113200
chr1	117113400	117113800
chr1	117421600	117421800
chr1	117452000	117452200
chr1	117452400	117452600
chr1	117602400	117603200
chr1	117664400	117665200
chr1	118148400	118148600
chr1	118149000	118149200
chr1	118301400	118301800
chr1	118471800	118472400
chr1	118727400	118728000
chr1	119395000	119395800
chr1	119525800	119527600
chr1	119527800	119528000
chr1	119531000	119531200
chr1	119531600	119531800
chr1	119532000	119532200
chr1	119544800	119545200
chr1	119550600	119551400
chr1	119682600	119683400
chr1	119870200	119870600
chr1	120173800	120174200
chr1	120190200	120190400
chr1	120190800	120191400
chr1	120256200	120256600
chr1	120611200	120612800
chr1	120836000	120836800
chr1	120837000	120839400
chr1	121103800	121104000
chr1	121139200	121139400
chr1	121139600	121139800
chr1	121140000	121140400
chr1	121143400	121144000
chr1	121260800	121261800
chr1	121279400	121280200
chr1	121352000	121352800
chr1	121353600	121354600
chr1	121355000	121355400
chr1	121357800	121358600
chr1	121359000	121359200
chr1	121359600	121360200
chr1	121362400	121362600
chr1	121398200	121398400
chr1	121399200	121399400
chr1	121401600	121402200
chr1	121404000	121404200
chr1	121409400	121409600
chr1	121418800	121419000
chr1	121478600	121479400
chr1	121481600	121482000
chr1	121482200	121485600
chr1	142535800	142540800
chr1	142632400	142632600
chr1	142634600	142635200
chr1	142654000	142654200
chr1	142654600	142654800
chr1	142657200	142657400
chr1	142658000	142658200
chr1	142660600	142661000
chr1	142662400	142663200
chr1	142668000	142668800
chr1	142671600	142672200
chr1	142672400	142673000
chr1	142690400	142691200
chr1	142785000	142785600
chr1	142793200	142793400
chr1	142848400	142849200
chr1	142853200	142853600
chr1	142854200	142854400
chr1	142875800	142876000
chr1	142890600	142891000
chr1	142911200	142911400
chr1	142949600	142950000
chr1	143164400	143164600
chr1	143165000	143165400
chr1	143168200	143169200
chr1	143180800	143181000
chr1	143187400	143188400
chr1	143251000	143251400
chr1	143275000	143275200
chr1	143279800	143280000
chr1	143280200	143280600
chr1	143283000	143284200
chr1	143290800	143291000
chr1	143401400	143402000
chr1	143402600	143402800
chr1	143403200	143403400
chr1	143410000	143410200
chr1	143418400	143420400
chr1	143421400	143421800
chr1	143422400	143422600
chr1	143422800	143423600
chr1	143428400	143429200
chr1	143433000	143433600
chr1	143434000	143434200
chr1	143474400	143474600
chr1	143673200	143673400
chr1	143743400	143744400
chr1	143912600	143916200
chr1	144018000	144018200
chr1	144491600	144491800
chr1	144519800	144520000
chr1	144531000	144531200
chr1	144533800	144534800
chr1	144537800	144538200
chr1	144567600	144568200
chr1	144593600	144594000
chr1	144685400	144685600
chr1	144697400	144697600
chr1	144707400	144708000
chr1	144859800	144860000
chr1	144931000	144933200
chr1	144972600	144972800
chr1	144982600	144983400
chr1	144994000	144995200
chr1	145022800	145023200
chr1	145039000	145040400
chr1	145048000	145048400
chr1	145075200	145076000
chr1	145092000	145092800
chr1	145208600	145210200
chr1	145281400	145281600
chr1	145337000	145337400
chr1	145341800	145342000
chr1	145346400	145346800
chr1	145382400	145382800
chr1	145396000	145396800
chr1	145473200	145473400
chr1	145474400	145474600
chr1	145515600	145516600
chr1	145548600	145549200
chr1	145575000	145576800
chr1	145588600	145589200
chr1	145713400	145713800
chr1	145943800	145944000
chr1	145944200	145944600
chr1	145944800	145945200
chr1	145968600	145969200
chr1	145969400	145970000
chr1	145979200	145980000
chr1	146009200	146009800
chr1	146468600	146468800
chr1	146556400	146557000
chr1	146696800	146697000
chr1	146714600	146714800
chr1	146976600	146977000
chr1	147012600	147014200
chr1	147058400	147058600
chr1	147070800	147071800
chr1	147112800	147113000
chr1	147141600	147143000
chr1	147305400	147305800
chr1	147309800	147310000
chr1	147400800	147401000
chr1	147485800	147486200
chr1	147486400	147487000
chr1	147510400	147511800
chr1	147520800	147521600
chr1	147736000	147736400
chr1	147752600	147753800
chr1	147774200	147776000
chr1	147806600	147807200
chr1	147807400	147807600
chr1	147860600	147861000
chr1	147931000	147931800
chr1	147993800	147994600
chr1	148000200	148000800
chr1	148007600	148008000
chr1	148013800	148014200
chr1	148241000	148241800
chr1	148247600	148248200
chr1	148527000	148527400
chr1	148532400	148532800
chr1	148555600	148556400
chr1	148556600	148556800
chr1	148598400	148598600
chr1	148598800	148599000
chr1	148604800	148605000
chr1	148760400	148760600
chr1	148853000	148854200
chr1	148864200	148864800
chr1	148901400	148902400
chr1	148927600	148928800
chr1	148929000	148929400
chr1	148929600	148932000
chr1	148932600	148933000
chr1	149215600	149215800
chr1	149222800	149224600
chr1	149282400	149282600
chr1	149284800	149285000
chr1	149286400	149286600
chr1	149287000	149287400
chr1	149288800	149289000
chr1	149293800	149294800
chr1	149297800	149298400
chr1	149298600	149300200
chr1	149333200	149333400
chr1	149379600	149379800
chr1	149684400	149685400
chr1	149718600	149719000
chr1	149719200	149719600
chr1	149783200	149783400
chr1	149783600	149784000
chr1	149803600	149804600
chr1	149810800	149811600
chr1	149812800	149814000
chr1	149814400	149815000
chr1	149822000	149822400
chr1	149822800	149824200
chr1	149825400	149826000
chr1	149832400	149833400
chr1	149871000	149871400
chr1	149908200	149908400
chr1	150039200	150039400
chr1	150039600	150039800
chr1	150134600	150135000
chr1	150208600	150208800
chr1	150232400	150232800
chr1	150254200	150255400
chr1	150336400	150336600
chr1	150445000	150445200
chr1	150459600	150460000
chr1	150488000	150488400
chr1	150522400	150522800
chr1	150532200	150532600
chr1	150533600	150535200
chr1	150544200	150544400
chr1	150601600	150602600
chr1	150848800	150849000
chr1	150898600	150899000
chr1	150943400	150943800
chr1	150946000	150946400
chr1	150947600	150947800
chr1	150951800	150952000
chr1	150953800	150954000
chr1	151020400	151021200
chr1	151030600	151031000
chr1	151031800	151032200
chr1	151042200	151042600
chr1	151043200	151043600
chr1	151103800	151104800
chr1	151117600	151117800
chr1	151118000	151118600
chr1	151119000	151119600
chr1	151128200	151128400
chr1	151136200	151136400
chr1	151137800	151138600
chr1	151253800	151254800
chr1	151255200	151255800
chr1	151319400	151320000
chr1	151345000	151345200
chr1	151483800	151484600
chr1	151512000	151513200
chr1	151584400	151584800
chr1	151585000	151585400
chr1	151689200	151689400
chr1	151762800	151763000
chr1	151763200	151763400
chr1	151801000	151801200
chr1	151801400	151801600
chr1	151809200	151809600
chr1	151811600	151811800
chr1	151812000	151812800
chr1	151878200	151879000
chr1	151881600	151882400
chr1	151964800	151965800
chr1	152009400	152009800
chr1	152020400	152021200
chr1	152084000	152084200
chr1	152186200	152186800
chr1	152187000	152187800
chr1	152188000	152189400
chr1	152190600	152190800
chr1	153505400	153505800
chr1	153508200	153508600
chr1	153517600	153518400
chr1	153519800	153520000
chr1	153539000	153539200
chr1	153539600	153539800
chr1	153540200	153541000
chr1	153571000	153571200
chr1	153571400	153571600
chr1	153581800	153582200
chr1	153588600	153589200
chr1	153606200	153607000
chr1	153631000	153631200
chr1	153650800	153651000
chr1	153700200	153700600
chr1	153718800	153719000
chr1	153747600	153747800
chr1	153748000	153748200
chr1	153895200	153895600
chr1	153895800	153896200
chr1	153930600	153931400
chr1	153934600	153935400
chr1	153936000	153936400
chr1	153939800	153941000
chr1	153958600	153958800
chr1	154155000	154155400
chr1	154155600	154156000
chr1	154192600	154193200
chr1	154297200	154297800
chr1	154325200	154325800
chr1	154377400	154377600
chr1	154378000	154378200
chr1	154475200	154475600
chr1	154531200	154532200
chr1	154580200	154580800
chr1	154909000	154909800
chr1	154928600	154928800
chr1	154929000	154929200
chr1	154943200	154943800
chr1	154946200	154947600
chr1	154948000	154948200
chr1	154955600	154956200
chr1	154972200	154972600
chr1	154974600	154974800
chr1	154975400	154975600
chr1	154981200	154981400
chr1	154989600	154990200
chr1	155023000	155023200
chr1	155023400	155024200
chr1	155025000	155025200
chr1	155034800	155035400
chr1	155042400	155042600
chr1	155043600	155044200
chr1	155056800	155057000
chr1	155057200	155058000
chr1	155063600	155064200
chr1	155084600	155084800
chr1	155108000	155108200
chr1	155112600	155112800
chr1	155139600	155140600
chr1	155146600	155146800
chr1	155161200	155161600
chr1	155163400	155163600
chr1	155164000	155164800
chr1	155175000	155175600
chr1	155176800	155177800
chr1	155178800	155179400
chr1	155197200	155197800
chr1	155203400	155203600
chr1	155214200	155215000
chr1	155220600	155221000
chr1	155231400	155232200
chr1	155242800	155243400
chr1	155290600	155291000
chr1	155292800	155293000
chr1	155293200	155293400
chr1	155293600	155295200
chr1	155532800	155533200
chr1	155580200	155580400
chr1	155596800	155597400
chr1	155657600	155657800
chr1	155658000	155658200
chr1	155658400	155658800
chr1	155715400	155716200
chr1	155947800	155948600
chr1	155948800	155949000
chr1	156030800	156031400
chr1	156050200	156051200
chr1	156052200	156052400
chr1	156075000	156076000
chr1	156084200	156084600
chr1	156092600	156092800
chr1	156093000	156093400
chr1	156095400	156095600
chr1	156095800	156096400
chr1	156119400	156119600
chr1	156149200	156149600
chr1	156151400	156151600
chr1	156182600	156183400
chr1	156211600	156211800
chr1	156216800	156217200
chr1	156217800	156218200
chr1	156261400	156261600
chr1	156308000	156308800
chr1	156326800	156327200
chr1	156357800	156358000
chr1	156358400	156358600
chr1	156391200	156391600
chr1	156426400	156427600
chr1	156460200	156460600
chr1	156470600	156470800
chr1	156471000	156471600
chr1	156474200	156475200
chr1	156554000	156554200
chr1	156554400	156554600
chr1	156561200	156561600
chr1	156593800	156594800
chr1	156611800	156612600
chr1	156630000	156630200
chr1	156631200	156631600
chr1	156634600	156635000
chr1	156636800	156639600
chr1	156639800	156640000
chr1	156643200	156644200
chr1	156644600	156645000
chr1	156647200	156647400
chr1	156659600	156659800
chr1	156662000	156662600
chr1	156662800	156663200
chr1	156664200	156664400
chr1	156675600	156676400
chr1	156677800	156678200
chr1	156698200	156699000
chr1	156710400	156711000
chr1	156718200	156718600
chr1	156719400	156719800
chr1	156720600	156720800
chr1	156721600	156721800
chr1	156737000	156737400
chr1	156783800	156784200
chr1	156815000	156815400
chr1	156829400	156829600
chr1	156846000	156846200
chr1	156880400	156880600
chr1	156890000	156890400
chr1	156897400	156897800
chr1	157125600	157126000
chr1	157133200	157134000
chr1	157948400	157949200
chr1	157964000	157964200
chr1	157978000	157978200
chr1	158025600	158025800
chr1	158046000	158046200
chr1	158047200	158047400
chr1	158073600	158074000
chr1	158147400	158147800
chr1	159142600	159142800
chr1	159158000	159158400
chr1	159750400	159751400
chr1	159824200	159824600
chr1	159869800	159870400
chr1	159886600	159887000
chr1	159892800	159893200
chr1	159893600	159894200
chr1	159895000	159895800
chr1	159899400	159899800
chr1	159915400	159916000
chr1	160001400	160001600
chr1	160040000	160040600
chr1	160068000	160069000
chr1	160082600	160082800
chr1	160083200	160083400
chr1	160083600	160083800
chr1	160085400	160085600
chr1	160163000	160163600
chr1	160176000	160176400
chr1	160232200	160232400
chr1	160344400	160344800
chr1	160345000	160345400
chr1	160345600	160345800
chr1	160380200	160380400
chr1	160622200	160622400
chr1	160647400	160647600
chr1	160924600	160924800
chr1	160951400	160952200
chr1	160990400	160991400
chr1	161015200	161015800
chr1	161087400	161088200
chr1	161101800	161103000
chr1	161128800	161129400
chr1	161135600	161136800
chr1	161146800	161147800
chr1	161168800	161169000
chr1	161171400	161172600
chr1	161228400	161228600
chr1	161275600	161276200
chr1	161359800	161360400
chr1	161369200	161369400
chr1	161410000	161410200
chr1	161411200	161413800
chr1	161414000	161427200
chr1	161427600	161428600
chr1	161428800	161429000
chr1	161430200	161440400
chr1	161440600	161442200
chr1	161442800	161443200
chr1	161500400	161500800
chr1	161582000	161582400
chr1	161696000	161696800
chr1	161719800	161720200
chr1	161993200	161994000
chr1	162040200	162040800
chr1	162167600	162168000
chr1	162531000	162531200
chr1	162760200	162760600
chr1	163615200	163615400
chr1	164528200	164529000
chr1	164545400	164546200
chr1	165321800	165322400
chr1	165345800	165346000
chr1	165599600	165599800
chr1	165600000	165600600
chr1	165667400	165668000
chr1	165738200	165738600
chr1	165796800	165797000
chr1	165902800	165903000
chr1	166845200	166845800
chr1	167090800	167091000
chr1	167135600	167135800
chr1	167189400	167190200
chr1	167408600	167409000
chr1	167683600	167684600
chr1	167904800	167906200
chr1	167906400	167906800
chr1	168105200	168105600
chr1	168106400	168106600
chr1	168195000	168195400
chr1	168323800	168324000
chr1	169074800	169076000
chr1	169454800	169455400
chr1	169862800	169863600
chr1	170043600	170044000
chr1	170501000	170501200
chr1	170630600	170630800
chr1	170633800	170634200
chr1	171342800	171343600
chr1	171610600	171610800
chr1	171611400	171611600
chr1	171711200	171711600
chr1	171750400	171751000
chr1	171810200	171810600
chr1	172501600	172503000
chr1	172955800	172956000
chr1	173445800	173446400
chr1	173684000	173684400
chr1	173793600	173793800
chr1	173831800	173832000
chr1	173837000	173838000
chr1	173990800	173991200
chr1	174128400	174129200
chr1	174207600	174208400
chr1	174352400	174352800
chr1	174564800	174565400
chr1	174817800	174818200
chr1	174968400	174969200
chr1	174992400	174992600
chr1	175162200	175162600
chr1	175856800	175857600
chr1	176176600	176177000
chr1	176230400	176230800
chr1	178006800	178007200
chr1	178062800	178063000
chr1	178063200	178063600
chr1	178289200	178289800
chr1	178511200	178511600
chr1	178512200	178512600
chr1	178694000	178694400
chr1	178694600	178695000
chr1	179050800	179051800
chr1	179198800	179199000
chr1	179712000	179712200
chr1	179851400	179852400
chr1	179923800	179924000
chr1	180137400	180137600
chr1	180167400	180167600
chr1	180198800	180199400
chr1	180199800	180200000
chr1	180203400	180204400
chr1	180234600	180234800
chr1	180471200	180472200
chr1	180601000	180601800
chr1	180841200	180842000
chr1	180875800	180876000
chr1	180892400	180893000
chr1	180991600	180992200
chr1	181057400	181057800
chr1	181070800	181071400
chr1	181073800	181074000
chr1	181074400	181075000
chr1	181102800	181103000
chr1	181176200	181176400
chr1	181451600	181452000
chr1	181683600	181683800
chr1	181697800	181698400
chr1	181938800	181939000
chr1	181998600	181999400
chr1	182360400	182361200
chr1	182361400	182361600
chr1	182573000	182573800
chr1	182585400	182585600
chr1	182758600	182759000
chr1	182775400	182775600
chr1	182808200	182808600
chr1	182992600	182993000
chr1	183251000	183251400
chr1	183386000	183386200
chr1	183387200	183387400
chr1	183440600	183441200
chr1	183441400	183441600
chr1	183604800	183605600
chr1	183782000	183782200
chr1	184006200	184006600
chr1	184020800	184021000
chr1	184355800	184356000
chr1	184723600	184724600
chr1	184815000	184815600
chr1	185014200	185014600
chr1	185015000	185015400
chr1	185125600	185126800
chr1	185226400	185226800
chr1	185286200	185286400
chr1	185286600	185287000
chr1	185703200	185703800
chr1	186344200	186345000
chr1	186649800	186650000
chr1	188726600	188727200
chr1	192470200	192470400
chr1	192777600	192778400
chr1	193090800	193091200
chr1	193692200	193692600
chr1	196194000	196194400
chr1	196577600	196578600
chr1	196755400	196756000
chr1	196961200	196961400
chr1	197676800	197677800
chr1	197771600	197771800
chr1	197880200	197880400
chr1	197882600	197882800
chr1	199998400	199998800
chr1	200004400	200004800
chr1	200005000	200005800
chr1	200007800	200008400
chr1	200009800	200010200
chr1	200010400	200011200
chr1	200638600	200639400
chr1	200860200	200860800
chr1	200861000	200861200
chr1	200866600	200867000
chr1	200885200	200885600
chr1	200983200	200983800
chr1	200990200	200990400
chr1	201123000	201123400
chr1	201123600	201123800
chr1	201228600	201228800
chr1	201252400	201253600
chr1	201345000	201345200
chr1	201345400	201346400
chr1	201346600	201346800
chr1	201432600	201432800
chr1	201437600	201437800
chr1	201563800	201564000
chr1	201619400	201619800
chr1	201706600	201707000
chr1	201709200	201709400
chr1	201910800	201911400
chr1	201979200	201979800
chr1	201987600	201987800
chr1	202074800	202075200
chr1	202075600	202075800
chr1	202113000	202113200
chr1	202154000	202154400
chr1	202163000	202163200
chr1	202205400	202205800
chr1	202206000	202206400
chr1	202310600	202310800
chr1	202317600	202318000
chr1	202613200	202613400
chr1	202629000	202629200
chr1	202650000	202650400
chr1	202679600	202679800
chr1	202779800	202780000
chr1	202780200	202780400
chr1	202781600	202782000
chr1	202830000	202830200
chr1	202830600	202830800
chr1	202857800	202858000
chr1	202936400	202936600
chr1	202975600	202976000
chr1	202976200	202976400
chr1	202995400	202996000
chr1	203017800	203018000
chr1	203097400	203097600
chr1	203186200	203186400
chr1	203296200	203296400
chr1	203296800	203297000
chr1	203487800	203488800
chr1	203597800	203598000
chr1	203619200	203619600
chr1	203830600	203831000
chr1	203965400	203965600
chr1	203965800	203966200
chr1	204006200	204006400
chr1	204034200	204034400
chr1	204042200	204042400
chr1	204045600	204045800
chr1	204047200	204047600
chr1	204049000	204049800
chr1	204057400	204058200
chr1	204077800	204078400
chr1	204119400	204120200
chr1	204257400	204257600
chr1	204328600	204328800
chr1	204332400	204332600
chr1	204424600	204425000
chr1	204463400	204463600
chr1	204485000	204485200
chr1	204485400	204485600
chr1	204542800	204543000
chr1	204621200	204621400
chr1	204679200	204679400
chr1	204679800	204680200
chr1	204776400	204776600
chr1	204837400	204837600
chr1	204892600	204892800
chr1	204960400	204960800
chr1	205016000	205016600
chr1	205035000	205035200
chr1	205091400	205091600
chr1	205180800	205181000
chr1	205196800	205197000
chr1	205263400	205263600
chr1	205270200	205271200
chr1	205283000	205283600
chr1	205290400	205291200
chr1	205294400	205294600
chr1	205410400	205411400
chr1	205414000	205414600
chr1	205417200	205417800
chr1	205418600	205419800
chr1	205420600	205420800
chr1	205425600	205425800
chr1	205450800	205451000
chr1	205470200	205470400
chr1	205473600	205474000
chr1	205488800	205489000
chr1	205498200	205498400
chr1	205600600	205600800
chr1	205617600	205617800
chr1	205640200	205640400
chr1	205648000	205648600
chr1	205649000	205649400
chr1	205719000	205719600
[truncated: 21,368 more rows]

## Sheet: Sheet3
Zfp998 CUT&Tag peaks in H9, repeat 2
Chromsome	Start	End
chr1	10000	10800
chr1	13400	13600
chr1	15200	15800
chr1	19200	19400
chr1	29000	29400
chr1	29600	29800
chr1	36000	36400
chr1	132000	132400
chr1	437600	438000
chr1	544800	545800
chr1	546200	546400
chr1	565000	565400
chr1	565600	566800
chr1	567200	568200
chr1	569400	570000
chr1	604400	605000
chr1	714000	714400
chr1	858200	858400
chr1	874600	874800
chr1	894600	894800
chr1	902200	902400
chr1	902600	903200
chr1	906000	906400
chr1	911400	911600
chr1	933200	933400
chr1	941400	941600
chr1	949400	949800
chr1	950400	950600
chr1	954800	955400
chr1	956800	957200
chr1	957400	957600
chr1	959200	959400
chr1	960000	961000
chr1	965600	966600
chr1	967400	967600
chr1	967800	969000
chr1	975200	975400
chr1	976400	976800
chr1	994600	995400
chr1	999600	999800
chr1	1004000	1004800
chr1	1015000	1016200
chr1	1051400	1051600
chr1	1109400	1109600
chr1	1111600	1111800
chr1	1137000	1138200
chr1	1167200	1167800
chr1	1209600	1209800
chr1	1225400	1225800
chr1	1227000	1227600
chr1	1229000	1229600
chr1	1239800	1241400
chr1	1243200	1243600
chr1	1243800	1244400
chr1	1244600	1244800
chr1	1260200	1260600
chr1	1269000	1269200
chr1	1273200	1273400
chr1	1283400	1283600
chr1	1289200	1289400
chr1	1307200	1307400
chr1	1334800	1335000
chr1	1335200	1335400
chr1	1345200	1345800
chr1	1353400	1353600
chr1	1361000	1361800
chr1	1362200	1362400
chr1	1365600	1366600
chr1	1367200	1367600
chr1	1368600	1369000
chr1	1369600	1370000
chr1	1440200	1440600
chr1	1447000	1447200
chr1	1474600	1475400
chr1	1476400	1476600
chr1	1533000	1533400
chr1	1534200	1534400
chr1	1550400	1551400
chr1	1564200	1566000
chr1	1623800	1625000
chr1	1655400	1656200
chr1	1677400	1678200
chr1	1710400	1711800
chr1	1713400	1713800
chr1	1714400	1714600
chr1	1825800	1826200
chr1	1840600	1840800
chr1	1850200	1851400
chr1	1891400	1892000
chr1	1978000	1978200
chr1	1978600	1979000
chr1	1980800	1981400
chr1	1981600	1981800
chr1	2064600	2065400
chr1	2126200	2126600
chr1	2130600	2131000
chr1	2136000	2137200
chr1	2144000	2144200
chr1	2159000	2159400
chr1	2209600	2209800
chr1	2210600	2211200
chr1	2243000	2243200
chr1	2245200	2245800
chr1	2313400	2313600
chr1	2343800	2344200
chr1	2344800	2345800
chr1	2399400	2399800
chr1	2457600	2458200
chr1	2458400	2458600
chr1	2471200	2471600
chr1	2477200	2478000
chr1	2478600	2478800
chr1	2479600	2480200
chr1	2509800	2510000
chr1	2517200	2517400
chr1	2517600	2518000
chr1	2542600	2543000
chr1	2564400	2564800
chr1	2574400	2574600
chr1	2583600	2587800
chr1	2588000	2588800
chr1	2589200	2591800
chr1	2592400	2594200
chr1	2595000	2597200
chr1	2597600	2598200
chr1	2599600	2603800
chr1	2604000	2604600
chr1	2605000	2605600
chr1	2605800	2606600
chr1	2607000	2608000
chr1	2608400	2609200
chr1	2609400	2612200
chr1	2612600	2613000
chr1	2613600	2614600
chr1	2618200	2618400
chr1	2619600	2619800
chr1	2624600	2624800
chr1	2627000	2627600
chr1	2628000	2628200
chr1	2628400	2628600
chr1	2628800	2629400
chr1	2765800	2766000
chr1	2843200	2843600
chr1	2983200	2983400
chr1	3021800	3022400
chr1	3269000	3269200
chr1	3369800	3370000
chr1	3371000	3371400
chr1	3408200	3408400
chr1	3526800	3527000
chr1	3527200	3527400
chr1	3527800	3528600
chr1	3530400	3530600
chr1	3591200	3592000
chr1	3604200	3604400
chr1	3612200	3612600
chr1	3624400	3624600
chr1	3634200	3634800
chr1	3636400	3636600
chr1	3636800	3637000
chr1	3649000	3649600
chr1	3688200	3689600
chr1	3692400	3693000
chr1	3713000	3713200
chr1	3773400	3775000
chr1	3816200	3818000
chr1	4486000	4486200
chr1	4771000	4771400
chr1	5728000	5728200
chr1	5891400	5891800
chr1	5907400	5907600
chr1	5918600	5919400
chr1	6040400	6041200
chr1	6053000	6054000
chr1	6085800	6086800
chr1	6094200	6094800
chr1	6187600	6188400
chr1	6208800	6209000
chr1	6221800	6222000
chr1	6231400	6231600
chr1	6265000	6266400
chr1	6267600	6267800
chr1	6269400	6269600
chr1	6298800	6299200
chr1	6300000	6300200
chr1	6300400	6300800
chr1	6303000	6303200
chr1	6304200	6304800
chr1	6305200	6305400
chr1	6305600	6306200
chr1	6306800	6307000
chr1	6333800	6334000
chr1	6445600	6446200
chr1	6453400	6453600
chr1	6453800	6454000
chr1	6474400	6474600
chr1	6479600	6479800
chr1	6483600	6483800
chr1	6484200	6484400
chr1	6500200	6501000
chr1	6507000	6507200
chr1	6507400	6507600
chr1	6507800	6508400
chr1	6509000	6509600
chr1	6526200	6526400
chr1	6546200	6546800
chr1	6550000	6550800
chr1	6580200	6580600
chr1	6614600	6614800
chr1	6639800	6640000
chr1	6663000	6663200
chr1	6664000	6664200
chr1	6673400	6673800
chr1	6684800	6685600
chr1	6844600	6845600
chr1	7022000	7023400
chr1	7354400	7354600
chr1	7610600	7610800
chr1	7729600	7730400
chr1	7764600	7765000
chr1	7843600	7844400
chr1	7844600	7844800
chr1	7945600	7946200
chr1	8021400	8022000
chr1	8086400	8086600
chr1	8087000	8087400
chr1	8484200	8484400
chr1	8503800	8504000
chr1	8938600	8939400
chr1	9188200	9188600
chr1	9188800	9189000
chr1	9189200	9189800
chr1	9294600	9295000
chr1	9310000	9310400
chr1	9380000	9380200
chr1	9488800	9489200
chr1	9555400	9555600
chr1	9747600	9747800
chr1	9781400	9782000
chr1	9785200	9785400
chr1	9884200	9884800
chr1	9935000	9935400
chr1	9970200	9971000
chr1	10003000	10003200
chr1	10003400	10003600
chr1	10092800	10093600
chr1	10270200	10270600
chr1	10458600	10459400
chr1	10490400	10490600
chr1	10490800	10491000
chr1	10534800	10535600
chr1	10709200	10709800
chr1	10728200	10728800
chr1	10764400	10764600
chr1	10896000	10896400
chr1	11072200	11072400
chr1	11105600	11105800
chr1	11113000	11113800
chr1	11333000	11333600
chr1	11709000	11709200
chr1	11724200	11724400
chr1	11740800	11742000
chr1	11742600	11742800
chr1	11751800	11752200
chr1	11752400	11753000
chr1	11753800	11754000
chr1	11764400	11764600
chr1	11796000	11796200
chr1	11847800	11848000
chr1	11863200	11863800
chr1	11866000	11866200
chr1	11968600	11969400
chr1	12004600	12005000
chr1	12039800	12040600
chr1	12079400	12080000
chr1	12123800	12124000
chr1	12139400	12139600
chr1	12655000	12655200
chr1	12655400	12655800
chr1	12656000	12656400
chr1	12676000	12676800
chr1	12678200	12678400
chr1	12679000	12679200
chr1	13910200	13910800
chr1	14462600	14462800
chr1	15060200	15060400
chr1	15479400	15479800
chr1	15533400	15533800
chr1	15710200	15711200
chr1	15736200	15736400
chr1	15850600	15852000
chr1	15853200	15853800
chr1	15911400	15911600
chr1	16068000	16068200
chr1	16161000	16161400
chr1	16176000	16176200
chr1	16276400	16276600
chr1	16339400	16339600
chr1	16339800	16340000
chr1	16344000	16344400
chr1	16352800	16353800
chr1	16359400	16359600
chr1	16374800	16375600
chr1	16382200	16382800
chr1	16472000	16472600
chr1	16482600	16483000
chr1	16494000	16494800
chr1	16508400	16508600
chr1	16532800	16533600
chr1	16534400	16535000
chr1	16539200	16539400
chr1	16542400	16543000
chr1	16543600	16544200
chr1	16553200	16553600
chr1	16563000	16563400
chr1	16678800	16679000
chr1	16694000	16694200
chr1	16694400	16694600
chr1	16766800	16767600
chr1	16839600	16841200
chr1	16859600	16860000
chr1	16860800	16862800
chr1	16874600	16875200
chr1	16939200	16940600
chr1	16945400	16946000
chr1	16946600	16947200
chr1	16947400	16947800
chr1	16951200	16951600
chr1	16952000	16952400
chr1	16953200	16953600
chr1	16956600	16957000
chr1	16964600	16965200
chr1	16969000	16969800
chr1	16970200	16972200
chr1	16973200	16975400
chr1	16976000	16976200
chr1	16983000	16984000
chr1	16992400	16994000
chr1	17019400	17021200
chr1	17023800	17024200
chr1	17025600	17025800
chr1	17026000	17026400
chr1	17026800	17028000
chr1	17029600	17029800
chr1	17033800	17034400
chr1	17036000	17036400
chr1	17060800	17061000
chr1	17066600	17068200
chr1	17076400	17077400
chr1	17084000	17084600
chr1	17084800	17085200
chr1	17085600	17086600
chr1	17087000	17087400
chr1	17186000	17186200
chr1	17198600	17200200
chr1	17201200	17202200
chr1	17222200	17223200
chr1	17231400	17231800
chr1	17240400	17240600
chr1	17248000	17248200
chr1	17287400	17287600
chr1	17298000	17298600
chr1	17338400	17338600
chr1	17444800	17445200
chr1	17446600	17446800
chr1	17732800	17733000
chr1	17848600	17848800
chr1	17866800	17867800
chr1	17873600	17873800
chr1	17877800	17878000
chr1	17892000	17892200
chr1	17899200	17899400
chr1	17913600	17914600
chr1	17914800	17915000
chr1	18417200	18417400
chr1	18435400	18437000
chr1	18617000	18617200
chr1	18624800	18625000
chr1	18746000	18746400
chr1	18807000	18807800
chr1	18884200	18884600
chr1	19229000	19229600
chr1	19283000	19283400
chr1	19283600	19283800
chr1	19578000	19578200
chr1	19638000	19639000
chr1	19664600	19665200
chr1	19680200	19680400
chr1	19811400	19812600
chr1	19967200	19967400
chr1	20479000	20479200
chr1	20617000	20617800
chr1	20618200	20618400
chr1	20669600	20670400
chr1	20813600	20813800
chr1	20878600	20879000
chr1	20879600	20879800
chr1	20960400	20960600
chr1	20987800	20988400
chr1	21023400	21023600
chr1	21059000	21059600
chr1	21650800	21651200
chr1	21763000	21763800
chr1	21766400	21766600
chr1	21934200	21935000
chr1	21946000	21946200
chr1	22109200	22110400
chr1	22149000	22149200
chr1	22262800	22263000
chr1	22271000	22271200
chr1	22351800	22352000
chr1	22379000	22379200
chr1	22591400	22591600
chr1	22778200	22778600
chr1	22883200	22883400
chr1	22919800	22920200
chr1	23671000	23671200
chr1	23694600	23695600
chr1	23763200	23763600
chr1	23809800	23810000
chr1	23810400	23811400
chr1	23857400	23857600
chr1	23880600	23881200
chr1	23881400	23882000
chr1	23882600	23883000
chr1	24069600	24069800
chr1	24117600	24118000
chr1	24126000	24126800
chr1	24165000	24165200
chr1	24477000	24477600
chr1	24742000	24742200
chr1	24828800	24829400
chr1	24969400	24969800
chr1	25051400	25052200
chr1	25071400	25072000
chr1	25297000	25297200
chr1	25559000	25559200
chr1	25566200	25566800
chr1	25574000	25574400
chr1	25664600	25665200
chr1	25756800	25757000
chr1	25833200	25833600
chr1	25844200	25844400
chr1	25907600	25907800
chr1	25942600	25943200
chr1	26126800	26127200
chr1	26146000	26146200
chr1	26147000	26147400
chr1	26202000	26202800
chr1	26232000	26233400
chr1	26324600	26325200
chr1	26348400	26348600
chr1	26361800	26362800
chr1	26438000	26438800
chr1	26482000	26482400
chr1	26482600	26483200
chr1	26487600	26487800
chr1	26488400	26488600
chr1	26491200	26491400
chr1	26503600	26504000
chr1	26527600	26527800
chr1	26551600	26552400
chr1	26560400	26560800
chr1	26606200	26606600
chr1	26608400	26608800
chr1	26617400	26617800
chr1	26662800	26663400
chr1	26735800	26737400
chr1	26743600	26743800
chr1	26745000	26745600
chr1	26758400	26758800
chr1	26797800	26799600
chr1	26826800	26827800
chr1	26857600	26858400
chr1	26868400	26868600
chr1	26947000	26947800
chr1	27113400	27113600
chr1	27114000	27114400
chr1	27114600	27115000
chr1	27153000	27153200
chr1	27189400	27189800
chr1	27191200	27191800
chr1	27216600	27216800
chr1	27248200	27248600
chr1	27287000	27287200
chr1	27319600	27320200
chr1	27324000	27324800
chr1	27325600	27326400
chr1	27330800	27331600
chr1	27332600	27332800
chr1	27333000	27333600
chr1	27333800	27334200
chr1	27334800	27335000
chr1	27337400	27337800
chr1	27339200	27340000
chr1	27357800	27358400
chr1	27560400	27561200
chr1	27627200	27628000
chr1	27633400	27634400
chr1	27648400	27648600
chr1	27648800	27649000
chr1	27669400	27669600
chr1	27675800	27678400
chr1	27692000	27692800
chr1	27693000	27693200
chr1	27693400	27693800
chr1	27709600	27710000
chr1	27731600	27732000
chr1	27732200	27732600
chr1	27816600	27816800
chr1	27852400	27852600
chr1	27853800	27854400
chr1	27883600	27883800
chr1	27884000	27884200
chr1	27884400	27884600
chr1	27894600	27895000
chr1	27896000	27896400
chr1	27897400	27897600
chr1	27897800	27898000
chr1	27898400	27899200
chr1	27919600	27920000
chr1	27920200	27920400
chr1	27921200	27921400
chr1	27941600	27942000
chr1	28051600	28052600
chr1	28099600	28100000
chr1	28199400	28199800
chr1	28261400	28261800
chr1	28286200	28286800
chr1	28414800	28415200
chr1	28696000	28696600
chr1	28836800	28837000
chr1	28840600	28840800
chr1	28841000	28842000
chr1	28844600	28844800
chr1	28845000	28845200
chr1	28908400	28908600
chr1	28918600	28918800
chr1	28995600	28996200
chr1	29063000	29063400
chr1	29211200	29211600
chr1	29213200	29214200
chr1	29214400	29214800
chr1	29447600	29448000
chr1	29449200	29449400
chr1	29451000	29451200
chr1	29557400	29557600
chr1	29575800	29576200
chr1	29585800	29587000
chr1	29587200	29587400
chr1	29598400	29598800
chr1	29609400	29610200
chr1	29651200	29652400
chr1	30435800	30436200
chr1	31158000	31158800
chr1	31190800	31191800
chr1	31255400	31256000
chr1	31297000	31297600
chr1	31627800	31628000
chr1	31628200	31628400
chr1	31712000	31712400
chr1	31712600	31713000
chr1	31769600	31770200
chr1	31845600	31846800
chr1	31867600	31867800
chr1	31886200	31886600
chr1	31904600	31905000
chr1	32041400	32042400
chr1	32045400	32045600
chr1	32083200	32083400
chr1	32110000	32110600
chr1	32180400	32181600
chr1	32225000	32225200
chr1	32247600	32247800
chr1	32404200	32404400
chr1	32410000	32410200
chr1	32479000	32479200
chr1	32538200	32539000
chr1	32574000	32574200
chr1	32666200	32666800
chr1	32671000	32671600
chr1	32705200	32706600
chr1	32706800	32707200
chr1	32714000	32714400
chr1	32739400	32739800
chr1	32740200	32740400
chr1	32740600	32740800
chr1	32757600	32757800
chr1	32816600	32817600
chr1	32827200	32828400
chr1	32859600	32860800
chr1	32913600	32913800
chr1	32914000	32914600
chr1	32914800	32915000
chr1	32930400	32930600
chr1	33077800	33078000
chr1	33116200	33117000
chr1	33177800	33178000
chr1	33182000	33183000
chr1	33190600	33190800
chr1	33202800	33203200
chr1	33219400	33220000
chr1	33220200	33220400
chr1	33220600	33220800
chr1	33225200	33227000
chr1	33232000	33232200
chr1	33238400	33238800
chr1	33283000	33283800
chr1	33352200	33352400
chr1	33358600	33359000
chr1	33391000	33391200
chr1	33429400	33429600
chr1	33430400	33430600
chr1	33502200	33502600
chr1	33546600	33547200
chr1	33593000	33593200
chr1	33618400	33619000
chr1	33630800	33631200
chr1	33646200	33647400
chr1	33721200	33721600
chr1	33896600	33897000
chr1	34628600	34629400
chr1	34631400	34633200
chr1	34716600	34717000
chr1	35037200	35037600
chr1	35351200	35351800
chr1	35384400	35384800
chr1	35497200	35497400
chr1	35734600	35734800
chr1	36022600	36023800
chr1	36043400	36043600
chr1	36172800	36174200
chr1	36235000	36235800
chr1	36349200	36349800
chr1	36351600	36352000
chr1	36396200	36397200
chr1	36562400	36562800
chr1	36591200	36591400
chr1	36614600	36615400
chr1	36616400	36616600
chr1	36621400	36621800
chr1	36626400	36627000
chr1	36641400	36641600
chr1	36641800	36642200
chr1	36644600	36644800
chr1	36653400	36654000
chr1	36689600	36690600
chr1	36771800	36772000
chr1	36772200	36773000
chr1	36786400	36788200
chr1	36789600	36789800
chr1	36839400	36839600
chr1	36851200	36852400
chr1	36866200	36867400
chr1	36929800	36930200
chr1	37237000	37237200
chr1	37937400	37937800
chr1	38022400	38022600
chr1	38156000	38156200
chr1	38157600	38158200
chr1	38230000	38231000
chr1	38260800	38261000
chr1	38273800	38274000
chr1	38397600	38397800
chr1	38465800	38466000
chr1	38466200	38466400
chr1	38467000	38467400
chr1	38471200	38471400
chr1	38477800	38478600
chr1	38513000	38513400
chr1	38605600	38606400
chr1	38606600	38607400
chr1	38758000	38758200
chr1	39024200	39024400
chr1	39024600	39025000
chr1	39269800	39270000
chr1	39325400	39325800
chr1	39338600	39339200
chr1	39456600	39457000
chr1	39598600	39599000
chr1	39873800	39874600
chr1	39978000	39978400
chr1	40075600	40076000
chr1	40105600	40105800
chr1	40112000	40112400
chr1	40157000	40157200
chr1	40157800	40158000
chr1	40158200	40158400
chr1	40167200	40167800
chr1	40239400	40239600
chr1	40364000	40364200
chr1	40364400	40364600
chr1	40367600	40368200
chr1	40387800	40388400
chr1	40505400	40506800
chr1	40723400	40724000
chr1	40915600	40916000
chr1	41115800	41116000
chr1	41131400	41131600
chr1	41157200	41158200
chr1	41239400	41239800
chr1	41248400	41248600
chr1	41250200	41250600
chr1	41283800	41284800
chr1	41291000	41291400
chr1	41327000	41327200
chr1	41327600	41328400
chr1	41444800	41445800
chr1	41487400	41487800
chr1	41826000	41826200
chr1	41826600	41827000
chr1	41829000	41829200
chr1	41836600	41836800
chr1	41837600	41838200
chr1	41860400	41861400
chr1	41962000	41962400
chr1	41981800	41982000
chr1	42340800	42341000
chr1	42638800	42639200
chr1	43123800	43124000
chr1	43147400	43148200
chr1	43205800	43206200
chr1	43232400	43233200
chr1	43282600	43283200
chr1	43312000	43312400
chr1	43389800	43390800
chr1	43418000	43418400
chr1	43424600	43425000
chr1	43471600	43472200
chr1	43473000	43473400
chr1	43474000	43474600
chr1	43585400	43586000
chr1	43613400	43613600
chr1	43638200	43638400
chr1	43736200	43736800
chr1	43751000	43751600
chr1	43814400	43815400
chr1	43823800	43824800
chr1	43832000	43832200
chr1	43832400	43832800
chr1	43833200	43834200
chr1	43855400	43855800
chr1	43919000	43919400
chr1	43919600	43919800
chr1	43998000	43998200
chr1	44011000	44012200
chr1	44015000	44015200
chr1	44015600	44016200
chr1	44023800	44024400
chr1	44031400	44031600
chr1	44115600	44116400
chr1	44172800	44173400
chr1	44324200	44324400
chr1	44351000	44351400
chr1	44396200	44396400
chr1	44398800	44401000
chr1	44412000	44412800
chr1	44435400	44435600
chr1	44440400	44440600
chr1	44457000	44458000
chr1	44460400	44461200
chr1	44495600	44495800
chr1	44497200	44497400
chr1	44679200	44679400
chr1	44704000	44704200
chr1	44705200	44705400
chr1	44820600	44821000
chr1	44883000	44883200
chr1	44966400	44967000
chr1	44989800	44990000
chr1	45008400	45009200
chr1	45009600	45009800
chr1	45139400	45140400
chr1	45205400	45205600
chr1	45250000	45250400
chr1	45265400	45266000
chr1	45272800	45274600
chr1	45279000	45279200
chr1	45279400	45279600
chr1	45285800	45286400
chr1	45292400	45292600
chr1	45293000	45293200
chr1	45452000	45452400
chr1	45477000	45477200
chr1	45769200	45770000
chr1	45792400	45793200
chr1	45793800	45794000
chr1	45805400	45805800
chr1	45806000	45806200
chr1	45956400	45957000
chr1	45966000	45966200
chr1	46016400	46016800
chr1	46049200	46050400
chr1	46152200	46153000
chr1	46216000	46216600
chr1	46269200	46269600
chr1	46598200	46599200
chr1	46663800	46664200
chr1	46707400	46707600
chr1	46712800	46714200
chr1	46768200	46768400
chr1	46769200	46769400
chr1	46806200	46806400
chr1	46860000	46860400
chr1	46867600	46868200
chr1	46872000	46872200
chr1	46877800	46878000
chr1	46879400	46879600
chr1	46908000	46908200
chr1	46908400	46908600
chr1	46918600	46918800
chr1	46954600	46955800
chr1	46956200	46956600
chr1	46958600	46958800
chr1	46960600	46961000
chr1	46982600	46983200
chr1	46985800	46986400
chr1	46993800	46994000
chr1	47069600	47070000
chr1	47133600	47134200
chr1	47184800	47185000
chr1	47448800	47449000
chr1	47489400	47489600
chr1	47674000	47674800
chr1	47690400	47690600
chr1	47697000	47697200
chr1	47779600	47780200
chr1	47799400	47799600
chr1	47898200	47898600
chr1	47915800	47916200
chr1	48153000	48153200
chr1	48175200	48175400
chr1	48176200	48176400
chr1	48449800	48450400
chr1	48616000	48616400
chr1	48937200	48938000
chr1	48964200	48964400
chr1	49471800	49472200
chr1	49723200	49723400
chr1	50798800	50799400
chr1	50882800	50883000
chr1	50889000	50889400
chr1	50896200	50896800
chr1	51086600	51087000
chr1	51376200	51376400
chr1	51433800	51434400
chr1	51435400	51435600
chr1	51762200	51762800
chr1	51984400	51984600
chr1	52195600	52195800
chr1	52343800	52344600
chr1	52456200	52456600
chr1	52472000	52472400
chr1	52520800	52521400
chr1	52521800	52522200
chr1	52831800	52832200
chr1	52869600	52870200
chr1	53018800	53019200
chr1	53098600	53099600
chr1	53168800	53169200
chr1	53586200	53586600
chr1	53662400	53662600
chr1	53685800	53686400
chr1	53704200	53704600
chr1	53791600	53792400
chr1	53792600	53793000
chr1	53794000	53794200
chr1	53794400	53794600
chr1	53915200	53915600
chr1	53966800	53967200
chr1	54205000	54205200
chr1	54303600	54304200
chr1	54411200	54412400
chr1	54518600	54519000
chr1	54665400	54665600
chr1	54776800	54777200
chr1	54778600	54778800
chr1	54841600	54841800
chr1	54941600	54942000
chr1	54955000	54955400
chr1	54955800	54956400
chr1	54965800	54966000
chr1	55007800	55008600
chr1	55030000	55030400
chr1	55037600	55037800
chr1	55045200	55045400
chr1	55047400	55047600
chr1	55181400	55181600
chr1	55230000	55230400
chr1	55352800	55353000
chr1	55353200	55353800
chr1	55487800	55488000
chr1	55679600	55680400
chr1	56555600	56555800
chr1	57111200	57111800
chr1	57285000	57285400
chr1	57888200	57888400
chr1	58715600	58716400
chr1	58740000	58740600
chr1	58844200	58844600
chr1	59012200	59012600
chr1	59042600	59043200
chr1	59165800	59166000
chr1	59249400	59250200
chr1	59369200	59369800
chr1	59612600	59613000
chr1	59762200	59762800
chr1	60118800	60119000
chr1	60280000	60281000
chr1	60955800	60956400
chr1	62208000	62208200
chr1	62660200	62660800
chr1	62752600	62753000
chr1	62793400	62793600
chr1	62901800	62902800
chr1	63782400	63783400
chr1	63785800	63786400
chr1	63792600	63793000
chr1	63793400	63793600
chr1	63832800	63833600
chr1	64058800	64059600
chr1	64971000	64971400
chr1	65431400	65432400
chr1	65531800	65532000
chr1	65613800	65614000
chr1	65614200	65614800
chr1	65720000	65720800
chr1	65775600	65775800
chr1	65885400	65886600
chr1	65921400	65921600
chr1	66016000	66016600
chr1	66029600	66030000
chr1	67390400	67391400
chr1	67395800	67396400
chr1	67519800	67520000
chr1	67550000	67550400
chr1	67896000	67896800
chr1	68150800	68151200
chr1	68151600	68151800
chr1	68152000	68152400
chr1	68759400	68759600
chr1	68962600	68963000
chr1	69347000	69347200
chr1	69585600	69585800
chr1	70671200	70671400
chr1	70819800	70820200
chr1	70876600	70877000
chr1	71979600	71980000
chr1	72354000	72354800
chr1	75596000	75596200
chr1	75596600	75597000
chr1	75841600	75841800
chr1	75842000	75842200
chr1	76080400	76080600
chr1	76081600	76081800
chr1	76143600	76143800
chr1	76190000	76190600
chr1	76262400	76263000
chr1	76540400	76541000
chr1	77333800	77334200
chr1	77334400	77334600
chr1	77684800	77685000
chr1	77747800	77748400
chr1	78148200	78148400
chr1	78148600	78148800
chr1	78149000	78149400
chr1	78354200	78355000
chr1	78444800	78445000
chr1	82148400	82148800
chr1	82266200	82266600
chr1	82268800	82269000
chr1	82602000	82602400
chr1	83648000	83648600
chr1	83729800	83730000
chr1	84158600	84158800
chr1	84326400	84326600
chr1	84464800	84465000
chr1	84523600	84524000
chr1	84543600	84544000
chr1	84971600	84972400
chr1	85463200	85463400
chr1	85513800	85514000
chr1	85667400	85667600
chr1	85725000	85725400
chr1	85741800	85742600
chr1	85773800	85774000
chr1	86045800	86046400
chr1	86072600	86073200
chr1	86173800	86174200
chr1	86214400	86214600
chr1	86393200	86393400
chr1	86620600	86621400
chr1	86621800	86622000
chr1	86622200	86622800
chr1	87150000	87150400
chr1	87169800	87170600
chr1	87380000	87380200
chr1	87381000	87381200
chr1	87565800	87566000
chr1	87797200	87797400
chr1	89150200	89150400
chr1	89357000	89357200
chr1	89458200	89459000
chr1	89883600	89884000
chr1	89989800	89990800
chr1	90098400	90098600
chr1	90098800	90099200
chr1	90217800	90218600
chr1	90228200	90228800
chr1	90286400	90286600
chr1	90308800	90309600
chr1	90460600	90460800
chr1	90528200	90528800
chr1	90684800	90685200
chr1	91173000	91173200
chr1	91179600	91179800
chr1	91486800	91487400
chr1	91487600	91487800
chr1	91852800	91853200
chr1	91893800	91894000
chr1	91966600	91966800
chr1	92351800	92352000
chr1	92495600	92495800
chr1	92545800	92546400
chr1	92764400	92764600
chr1	92945600	92946600
chr1	92948600	92949600
chr1	92950200	92950800
chr1	93250600	93251200
chr1	93297400	93297800
chr1	93426600	93426800
chr1	93427000	93427200
chr1	93544600	93544800
chr1	93635800	93636200
chr1	93645400	93646200
chr1	93742600	93743200
chr1	93913200	93913600
chr1	93913800	93914000
chr1	93914200	93914400
chr1	94146400	94146800
chr1	94261600	94261800
chr1	94311800	94312000
chr1	94312800	94313600
chr1	94375200	94375400
chr1	94478200	94478600
chr1	94703200	94703400
chr1	94713000	94713200
chr1	94883600	94884000
chr1	95007400	95007600
chr1	95089000	95089200
chr1	95123200	95123600
chr1	95285400	95285600
chr1	95285800	95286000
chr1	95391200	95391600
chr1	95392000	95392200
chr1	95392600	95393400
chr1	95538200	95538600
chr1	95582600	95583200
chr1	95699200	95700200
chr1	97187000	97187400
chr1	98386600	98386800
chr1	98519400	98520000
chr1	100315600	100316000
chr1	100435400	100436000
chr1	100503800	100504000
chr1	100598200	100598400
chr1	100731800	100732200
chr1	100816800	100818400
chr1	101005000	101005600
chr1	101361400	101361800
chr1	101491400	101491600
chr1	105318000	105318400
chr1	107599600	107599800
chr1	108507200	108507400
chr1	108508200	108508600
chr1	108742800	108743200
chr1	109234800	109236000
chr1	109289200	109289600
chr1	109584600	109585000
chr1	109633400	109633600
chr1	109642800	109643200
chr1	109656600	109657000
chr1	109772200	109772800
chr1	109782200	109782400
chr1	109783200	109783600
chr1	109791800	109792200
chr1	109806000	109806200
chr1	109825800	109826000
chr1	109940600	109940800
chr1	109968800	109969600
chr1	110026000	110026400
chr1	110036600	110037000
chr1	110051800	110052200
chr1	110075000	110075600
chr1	110091400	110091600
chr1	110163600	110163800
chr1	110186000	110186200
chr1	110198600	110199200
chr1	110210600	110211000
chr1	110230200	110230600
chr1	110282400	110283400
chr1	110331800	110332000
chr1	110419800	110420400
chr1	110453200	110453400
chr1	110526800	110527000
chr1	110577600	110577800
chr1	110609800	110610800
chr1	110612000	110612800
chr1	110613400	110613600
chr1	110693600	110693800
chr1	110752600	110753000
chr1	110754800	110755400
chr1	110880600	110882200
chr1	110882400	110882600
chr1	111098000	111098400
chr1	111148600	111149200
chr1	111506000	111506800
chr1	111682200	111683200
chr1	111888800	111889600
chr1	111991400	111992000
chr1	111992200	111992400
chr1	112050400	112051000
chr1	112162200	112162400
chr1	112281000	112283200
chr1	112298200	112298600
chr1	112938600	112938800
chr1	113044600	113045000
chr1	113050600	113051000
chr1	113217000	113217800
chr1	113243400	113243600
chr1	113247400	113248000
chr1	113249600	113250200
chr1	113257000	113257200
chr1	113257800	113258800
chr1	113259000	113259200
chr1	113265200	113266200
chr1	113286600	113287000
chr1	113392200	113392400
chr1	113392600	113392800
chr1	113499600	113499800
chr1	113585000	113585400
chr1	113586200	113586800
chr1	113615400	113616200
chr1	113932600	113933200
chr1	114039800	114040400
chr1	114302000	114302600
chr1	114354800	114355200
chr1	114447800	114448000
chr1	114448200	114448400
chr1	114521800	114522200
chr1	114545600	114545800
chr1	114575600	114576000
chr1	114579800	114580400
chr1	114888600	114889000
chr1	114889200	114889400
chr1	115212400	115213200
chr1	115300000	115300800
chr1	115632600	115632800
chr1	115633000	115633200
chr1	115690600	115691200
chr1	115880800	115881000
chr1	116184200	116184600
chr1	116185000	116185200
chr1	116371000	116371400
chr1	116382000	116382200
chr1	116519000	116519200
chr1	116710200	116711200
chr1	116915200	116916000
chr1	117113600	117113800
chr1	117114000	117114200
chr1	117602600	117603400
chr1	117664400	117665000
chr1	117909000	117909800
chr1	117910000	117910200
chr1	118148400	118148800
chr1	118301200	118301800
chr1	118471800	118472400
chr1	118727600	118728000
chr1	119395000	119395800
chr1	119526000	119526600
chr1	119526800	119527400
chr1	119530200	119531200
chr1	119532000	119532200
chr1	119532600	119533000
chr1	119543400	119543600
chr1	119543800	119544000
chr1	119682600	119683600
chr1	119869800	119870600
chr1	120174000	120174400
chr1	120189800	120191000
chr1	120255600	120256200
chr1	120256400	120256600
chr1	120611400	120612800
chr1	120836000	120836600
chr1	120837000	120839400
chr1	120925400	120925600
chr1	121260800	121261600
chr1	121279400	121280200
chr1	121482600	121482800
chr1	121484200	121485400
chr1	142535600	142540000
chr1	142540200	142541000
chr1	142634400	142635400
chr1	142658200	142658400
chr1	142662600	142663000
chr1	142668200	142668400
chr1	142671800	142672000
chr1	142672600	142672800
chr1	142689400	142689800
chr1	142690400	142691200
chr1	142793200	142793400
chr1	142795200	142795600
chr1	142848600	142849200
chr1	142853200	142853400
chr1	142949600	142950000
chr1	143167400	143167800
chr1	143168200	143168400
chr1	143169000	143169200
chr1	143187600	143187800
chr1	143280200	143280600
chr1	143283000	143284000
chr1	143290800	143291200
chr1	143401600	143401800
chr1	143417800	143418000
chr1	143418600	143420400
chr1	143421400	143421800
chr1	143423200	143423600
chr1	143428400	143428800
chr1	143430200	143430400
chr1	143663400	143663800
chr1	143673200	143673400
chr1	143743200	143744000
chr1	143912600	143915200
chr1	143915600	143916400
chr1	144491600	144492000
chr1	144534000	144534800
chr1	144568000	144568200
chr1	144593600	144593800
chr1	144685200	144685600
chr1	144692000	144692200
chr1	144707400	144707800
chr1	144859800	144860000
chr1	144931200	144933000
chr1	144982600	144983200
chr1	144994200	144995400
chr1	145039000	145040400
chr1	145075400	145076000
chr1	145092200	145092800
chr1	145139400	145139600
chr1	145208600	145210200
chr1	145281400	145281800
chr1	145382400	145382800
chr1	145396800	145397000
chr1	145397200	145397600
chr1	145438000	145438400
chr1	145473000	145473400
chr1	145474000	145474200
chr1	145477000	145477400
chr1	145515400	145515600
chr1	145515800	145516800
chr1	145548600	145549400
chr1	145575200	145576800
chr1	145588600	145588800
chr1	145589000	145589400
chr1	145826600	145826800
chr1	145827000	145827200
chr1	145944000	145944200
chr1	145944400	145944600
chr1	145945000	145945600
chr1	145968800	145970000
chr1	145979200	145979600
chr1	146009200	146010000
chr1	146556200	146556600
chr1	146643800	146644200
chr1	146714400	146714800
chr1	146895200	146895600
chr1	146976400	146976800
chr1	147012600	147014000
chr1	147070800	147072200
chr1	147141600	147142800
chr1	147305400	147305800
chr1	147400400	147401000
chr1	147485800	147486000
chr1	147486600	147487200
chr1	147510400	147511800
chr1	147520800	147521400
chr1	147624400	147624600
chr1	147752800	147753800
chr1	147774600	147775600
chr1	147806400	147807200
chr1	147860800	147861000
chr1	147931200	147931800
chr1	147993800	147994800
chr1	148000200	148000600
chr1	148007600	148007800
chr1	148013800	148014200
chr1	148241000	148241800
chr1	148247200	148248200
chr1	148356800	148357200
chr1	148532400	148532600
chr1	148555600	148556000
chr1	148556200	148556400
chr1	148598400	148599200
chr1	148604600	148605000
chr1	148760400	148760800
chr1	148853200	148854000
chr1	148864400	148864600
chr1	148901600	148902800
chr1	148927800	148928600
chr1	148928800	148932000
chr1	148932600	148933000
chr1	149215400	149215600
chr1	149223000	149224600
chr1	149287000	149287200
chr1	149293800	149294800
chr1	149297800	149298000
chr1	149298800	149299000
chr1	149299200	149300200
chr1	149333000	149333400
chr1	149333800	149334200
chr1	149379600	149379800
chr1	149684600	149685400
chr1	149718600	149719600
chr1	149783600	149783800
chr1	149803600	149804600
chr1	149810800	149811600
chr1	149812400	149812600
chr1	149812800	149814000
chr1	149814400	149814800
chr1	149822000	149822600
chr1	149822800	149823800
chr1	149824000	149824600
chr1	149825400	149826000
chr1	149832200	149833400
chr1	149857800	149858000
chr1	149860000	149860200
chr1	149871400	149871600
chr1	149900000	149900200
chr1	150039200	150039600
chr1	150134800	150135600
chr1	150208400	150208800
chr1	150229400	150229600
chr1	150230000	150230600
chr1	150232200	150232800
chr1	150241400	150241600
chr1	150254200	150255400
chr1	150336400	150336600
chr1	150488000	150488400
chr1	150521400	150521600
chr1	150522600	150523000
chr1	150532400	150532600
chr1	150533400	150535200
chr1	150540200	150540400
chr1	150552200	150552400
chr1	150577600	150577800
chr1	150601600	150602200
chr1	150607600	150608000
chr1	150848800	150849000
chr1	150944600	150944800
chr1	150946400	150946600
chr1	150951800	150952000
chr1	150953800	150954000
chr1	150954400	150954600
chr1	151020800	151021200
chr1	151032000	151032400
chr1	151103800	151104800
chr1	151105600	151105800
chr1	151117600	151118000
chr1	151119400	151119600
chr1	151137800	151138400
chr1	151253800	151255000
chr1	151255400	151256000
chr1	151319400	151319800
chr1	151344800	151345000
chr1	151345200	151345400
chr1	151483600	151484400
chr1	151486200	151486400
chr1	151512200	151513000
chr1	151584400	151584600
chr1	151585200	151585400
chr1	151688600	151688800
chr1	151762800	151763800
chr1	151803200	151803400
chr1	151809200	151809600
chr1	151811400	151812800
chr1	151878400	151879000
chr1	151881800	151882600
chr1	151965000	151965400
chr1	151965600	151965800
chr1	151966000	151966400
chr1	152009400	152009600
chr1	152020400	152021000
chr1	152083600	152085000
chr1	152186800	152189400
chr1	153505400	153506000
chr1	153508200	153509000
chr1	153517600	153518000
chr1	153538600	153539200
chr1	153571000	153571200
chr1	153571400	153571600
chr1	153581400	153582000
chr1	153585000	153585200
chr1	153585400	153585800
chr1	153599600	153600200
chr1	153606200	153606600
chr1	153700200	153700400
chr1	153748000	153748200
chr1	153748400	153748800
chr1	153895000	153896000
chr1	153919000	153919600
chr1	153930400	153931200
chr1	153935000	153936800
chr1	153939800	153940800
chr1	154155000	154155400
chr1	154155600	154156000
chr1	154192600	154192800
chr1	154193000	154193400
chr1	154297200	154297600
chr1	154298800	154299000
chr1	154325400	154325800
chr1	154377600	154378600
chr1	154475000	154475600
chr1	154531200	154532200
chr1	154540000	154540200
chr1	154580200	154580600
chr1	154908800	154910000
chr1	154933800	154934600
chr1	154943200	154944200
chr1	154945200	154945400
chr1	154946200	154947600
chr1	154955600	154955800
chr1	154972600	154974200
chr1	154980800	154981000
chr1	154989600	154990200
chr1	155020000	155020400
chr1	155023000	155023200
chr1	155023400	155024200
chr1	155034800	155035000
chr1	155036000	155036600
chr1	155043600	155044200
chr1	155044400	155044600
chr1	155057400	155058000
chr1	155097800	155098000
chr1	155107600	155109000
chr1	155112600	155112800
chr1	155138800	155140400
chr1	155145400	155145600
chr1	155145800	155146000
chr1	155146400	155146800
chr1	155161200	155161600
chr1	155163000	155163800
chr1	155164000	155164800
chr1	155166000	155166200
chr1	155177000	155177400
chr1	155178400	155178600
chr1	155179000	155179200
chr1	155196800	155197000
chr1	155197400	155197600
chr1	155214600	155214800
chr1	155231800	155232200
chr1	155243000	155243400
chr1	155247000	155247400
chr1	155247800	155248400
chr1	155264800	155265200
chr1	155290600	155291200
chr1	155293600	155295400
chr1	155532600	155532800
chr1	155579800	155580400
chr1	155596800	155597200
chr1	155605000	155605200
chr1	155658400	155658600
chr1	155715600	155716000
chr1	155948800	155949000
chr1	155953600	155953800
chr1	155954000	155954200
chr1	156023600	156024000
chr1	156024400	156025000
chr1	156030800	156031400
chr1	156046600	156046800
chr1	156052200	156052800
chr1	156074600	156075000
chr1	156075800	156076800
chr1	156084000	156084800
chr1	156085800	156086000
chr1	156093200	156093800
chr1	156095800	156096200
chr1	156119400	156120600
chr1	156130600	156131000
chr1	156149200	156149800
chr1	156151400	156151800
chr1	156182600	156182800
chr1	156183000	156183200
chr1	156217800	156218200
chr1	156252000	156252400
chr1	156261200	156261800
chr1	156308000	156308600
chr1	156326800	156327000
chr1	156352800	156353000
chr1	156371600	156371800
chr1	156391200	156391800
chr1	156426400	156427600
chr1	156460200	156460600
chr1	156468800	156469000
chr1	156470200	156471400
chr1	156474400	156475200
chr1	156542400	156542600
chr1	156561400	156561800
chr1	156594000	156594600
chr1	156611800	156612000
chr1	156612200	156612400
chr1	156626600	156627000
chr1	156629800	156630200
chr1	156631200	156631600
chr1	156634200	156635000
chr1	156637200	156637400
chr1	156637600	156639600
chr1	156640200	156640400
chr1	156643200	156644200
chr1	156644600	156645400
chr1	156647200	156647600
chr1	156661600	156661800
chr1	156662400	156663400
chr1	156675800	156676600
chr1	156677200	156677400
chr1	156677800	156678000
chr1	156678200	156678400
chr1	156698200	156698600
chr1	156710400	156711000
chr1	156711200	156711400
chr1	156716400	156716600
chr1	156718400	156718600
chr1	156720200	156720400
chr1	156721600	156721800
chr1	156737000	156737800
chr1	156783600	156784000
chr1	156829400	156829600
chr1	156883000	156883200
chr1	156890200	156890600
chr1	156897200	156897800
chr1	157015800	157016000
chr1	157107800	157108000
chr1	157108200	157108400
chr1	157125600	157125800
chr1	157133200	157134000
chr1	157948400	157949000
chr1	157964000	157964400
chr1	157965000	157965200
chr1	157978000	157978200
chr1	158025600	158026000
chr1	158065600	158065800
chr1	158083400	158083600
chr1	158087800	158088000
chr1	158147400	158147800
chr1	158150800	158151200
chr1	159141000	159141200
chr1	159142600	159143000
chr1	159157800	159158400
chr1	159750400	159751400
chr1	159824200	159824400
chr1	159869800	159870400
chr1	159892800	159893600
chr1	159894400	159895800
chr1	159899400	159899800
chr1	159915400	159916000
chr1	160001000	160001800
chr1	160039800	160040600
chr1	160067000	160067200
chr1	160068200	160069200
chr1	160070800	160071000
chr1	160139400	160140000
chr1	160231800	160232400
chr1	160345800	160346200
chr1	160370000	160370400
chr1	160622200	160622400
chr1	160924600	160924800
chr1	160951400	160952200
chr1	160990400	160991400
chr1	161015200	161015800
chr1	161067600	161068200
chr1	161088000	161088200
chr1	161101800	161102800
chr1	161128800	161129800
chr1	161135600	161136800
chr1	161146600	161147600
chr1	161168400	161169000
chr1	161170200	161172400
chr1	161197200	161197400
chr1	161228400	161228800
chr1	161275600	161276200
chr1	161359800	161360400
chr1	161369000	161370000
chr1	161393400	161393600
chr1	161410000	161410200
chr1	161410400	161411000
chr1	161411200	161414200
chr1	161414400	161415400
chr1	161415800	161422200
chr1	161423200	161427000
chr1	161427600	161429000
chr1	161430600	161437400
chr1	161438000	161442000
chr1	161494000	161494400
chr1	161500400	161500600
chr1	161582200	161582600
chr1	161695600	161697000
chr1	161719600	161720200
chr1	161942400	161942600
chr1	161993400	161993800
chr1	162039400	162040200
chr1	162167600	162167800
chr1	162531000	162531200
chr1	163291600	163291800
chr1	164528200	164528600
chr1	164528800	164529000
chr1	164558200	164558400
chr1	165321800	165322000
chr1	165599600	165599800
chr1	165600000	165601000
chr1	165667200	165668000
chr1	165738000	165738200
chr1	166134600	166134800
chr1	166136200	166136600
chr1	166808400	166808600
chr1	167189400	167190000
chr1	167682600	167683400
chr1	167683600	167684000
chr1	167684200	167684600
chr1	167691000	167691600
chr1	167789400	167789600
chr1	167905200	167905600
chr1	167905800	167906200
chr1	168105600	168105800
chr1	168194600	168195600
chr1	168323600	168323800
chr1	169075000	169076200
chr1	169455000	169455400
chr1	169764000	169764200
chr1	169862800	169863200
chr1	169863400	169863600
chr1	170043600	170044000
chr1	170633600	170634400
chr1	171002200	171002400
chr1	171342800	171343400
chr1	171455000	171455200
chr1	171710800	171711600
chr1	171750400	171750800
chr1	171810400	171810600
chr1	172501600	172502600
chr1	173446000	173446400
chr1	173684200	173684400
chr1	173793400	173794200
chr1	173831600	173832000
chr1	173837200	173838000
chr1	174128400	174129200
chr1	174207800	174208400
chr1	174352400	174352600
chr1	174564800	174565400
chr1	174817800	174818200
chr1	174968400	174969400
chr1	174992600	174992800
chr1	175161800	175162400
chr1	175856800	175857400
chr1	176230600	176230800
chr1	177140000	177140400
chr1	177151000	177151400
chr1	178006800	178007200
chr1	178062800	178063600
chr1	178289400	178289600
chr1	178512000	178512400
chr1	178694200	178694800
chr1	178695200	178695400
chr1	178972000	178972200
chr1	178994800	178995400
chr1	179051000	179052000
chr1	179198800	179199000
chr1	179262800	179263200
chr1	179544600	179545000
chr1	179851200	179852400
chr1	179923800	179924000
chr1	180137000	180137800
chr1	180199000	180199400
chr1	180200000	180200400
chr1	180202600	180202800
chr1	180203600	180204400
chr1	180471200	180472200
chr1	180601000	180601600
chr1	180841200	180841800
chr1	180891800	180892000
chr1	180892200	180893000
chr1	180991600	180992400
chr1	181057400	181058200
chr1	181058800	181059400
chr1	181070800	181071400
chr1	181073800	181074800
chr1	181287600	181287800
chr1	181697800	181698200
chr1	181998600	181999400
chr1	182360800	182361600
chr1	182573200	182574000
chr1	182584200	182584600
chr1	182668800	182669400
chr1	182758800	182759000
chr1	182808200	182809000
chr1	182991800	182993400
chr1	183118600	183119000
chr1	183155000	183155400
chr1	183386000	183386200
chr1	183387000	183387600
chr1	183440400	183441800
chr1	183604600	183605600
chr1	184005600	184006800
chr1	184020600	184021200
chr1	184355400	184356000
chr1	184633200	184633600
chr1	184723800	184724400
chr1	184815000	184815400
chr1	185014200	185014800
chr1	185015000	185015200
chr1	185125600	185125800
chr1	185126000	185126800
chr1	185286600	185287000
chr1	185703200	185703600
chr1	186344400	186345000
chr1	188726800	188727200
chr1	190447400	190447600
chr1	192777600	192778200
chr1	193027800	193028200
chr1	193090800	193091000
chr1	193692200	193692600
chr1	196194000	196194400
chr1	196577400	196578600
chr1	197677000	197677800
chr1	197771600	197772200
chr1	197881400	197881600
chr1	197882400	197882800
chr1	197887200	197887600
chr1	198126800	198127000
chr1	198284000	198284600
chr1	200007800	200008800
chr1	200009800	200010200
chr1	200379200	200379400
chr1	200638800	200639400
chr1	200708000	200708800
chr1	200857400	200857600
chr1	200860000	200860200
chr1	200860400	200860800
chr1	200885400	200885600
chr1	200983400	200983800
chr1	200990200	200990400
chr1	201096000	201096400
chr1	201123000	201123400
chr1	201123600	201123800
chr1	201139800	201140000
chr1	201228600	201229200
chr1	201252200	201253200
chr1	201345400	201346400
chr1	201346800	201347200
chr1	201377400	201377600
chr1	201417600	201417800
chr1	201437600	201437800
chr1	201438600	201439000
chr1	201449600	201450200
chr1	201451000	201451400
chr1	201509000	201509200
chr1	201618400	201619800
chr1	201708800	201709200
chr1	201710000	201710200
chr1	201910600	201911200
chr1	201951600	201951800
chr1	201979200	201980200
chr1	202074800	202075200
chr1	202104400	202104600
chr1	202112600	202112800
chr1	202113000	202113200
chr1	202158200	202158600
chr1	202162000	202162200
chr1	202182600	202182800
chr1	202205400	202205800
chr1	202206000	202206400
chr1	202310800	202311200
chr1	202317800	202318400
chr1	202612800	202613000
chr1	202779800	202780200
chr1	202830000	202830600
chr1	202857800	202858200
chr1	202896200	202896600
chr1	202975600	202976000
chr1	202976200	202976600
chr1	202995400	202995800
chr1	203017800	203018000
chr1	203023000	203023200
chr1	203097200	203097600
chr1	203242400	203242800
chr1	203259600	203259800
chr1	203274400	203274600
chr1	203296200	203296400
chr1	203296600	203297200
chr1	203456600	203456800
chr1	203488400	203489200
chr1	203595600	203595800
chr1	203597600	203598800
chr1	203619400	203619800
chr1	203765000	203765200
chr1	203830400	203831000
chr1	203965200	203966000
chr1	204041800	204042400
chr1	204048800	204050000
chr1	204053000	204053800
chr1	204077000	204077200
chr1	204077400	204078400
chr1	204098200	204098800
chr1	204116800	204117000
chr1	204120000	204120400
chr1	204320400	204320600
chr1	204328600	204328800
chr1	204485400	204485600
chr1	204679000	204680200
chr1	204680400	204680600
chr1	204797600	204797800
chr1	204960400	204960800
chr1	205180200	205181000
chr1	205196800	205197400
chr1	205253600	205254200
chr1	205270000	205271200
chr1	205282600	205282800
chr1	205283200	205283600
chr1	205290400	205290600
chr1	205290800	205291200
chr1	205294200	205294600
chr1	205321600	205321800
chr1	205410200	205411200
chr1	205413600	205414800
chr1	205416800	205420000
chr1	205420400	205420800
chr1	205421000	205421200
chr1	205446400	205446800
chr1	205473800	205474400
chr1	205639800	205640400
chr1	205648200	205648600
chr1	205718200	205719200
chr1	205781800	205782000
chr1	205782400	205782800
chr1	206135600	206136200
chr1	206136600	206139000
chr1	206287800	206288600
chr1	206644000	206644800
chr1	206680400	206681000
chr1	206681200	206681600
chr1	207226400	207227200
chr1	207494400	207495200
chr1	207925200	207926400
chr1	208407000	208407400
chr1	209921000	209921400
chr1	209978800	209979800
chr1	210092600	210092800
chr1	210111200	210111600
chr1	210406600	210406800
chr1	210424600	210424800
chr1	210425200	210426400
chr1	211432000	211433200
chr1	211433600	211434200
chr1	211589800	211590200
chr1	211751200	211751400
chr1	211752400	211753200
chr1	211848800	211849600
chr1	212063000	212063200
chr1	212208600	212209200
chr1	212458000	212458800
chr1	212588000	212588400
chr1	212688000	212688600
chr1	212732200	212732400
chr1	212781600	212783000
chr1	212803400	212804200
chr1	212838600	212839000
chr1	212872600	212872800
chr1	212873000	212873200
chr1	212933200	212933800
chr1	213030800	213031600
chr1	213032000	213032200
chr1	213083800	213084000
chr1	213089000	213089200
chr1	213089600	213090400
chr1	213123600	213124000
chr1	213188600	213189200
chr1	213224400	213225000
chr1	214153400	214153600
chr1	214156400	214156600
chr1	214157800	214158000
chr1	214158600	214158800
chr1	214162800	214163000
chr1	214724600	214725200
chr1	214725400	214726000
chr1	214776400	214776800
chr1	214780800	214781600
chr1	215255600	215255800
chr1	216659200	216659600
chr1	218188000	218188200
chr1	218338000	218338400
chr1	220445400	220446000
chr1	220921400	220922200
chr1	220959400	220960800
chr1	221052600	221053000
chr1	221055600	221055800
chr1	221058200	221058400
chr1	221060800	221061000
chr1	221067400	221067800
chr1	221915000	221916800
chr1	222885400	222886200
chr1	222886600	222886800
chr1	223190600	223190800
chr1	223192000	223192200
chr1	223196000	223196400
chr1	223203400	223203800
chr1	223204000	223204200
chr1	223316400	223316600
chr1	223574200	223574800
chr1	223900000	223900200
chr1	223914200	223914400
chr1	223922000	223922200
chr1	224033800	224034200
chr1	224180200	224180400
chr1	224371200	224371600
chr1	224527600	224528200
chr1	224528600	224529000
chr1	224544600	224545000
chr1	224622800	224623000
chr1	224690600	224690800
chr1	224691000	224691600
chr1	224803600	224804400
chr1	224804600	224804800
chr1	224924600	224924800
chr1	225117200	225117400
chr1	225965400	225965600
chr1	226030600	226030800
chr1	226033200	226034000
chr1	226069000	226070600
chr1	226076800	226077000
chr1	226087000	226087200
chr1	226087400	226087600
chr1	226111600	226112400
chr1	226127400	226127800
chr1	226138800	226139000
chr1	226187000	226187400
chr1	226250200	226250400
chr1	226271200	226271600
chr1	226299200	226299600
chr1	226309400	226309800
chr1	226315600	226315800
chr1	226323000	226323200
chr1	226323600	226323800
chr1	226374400	226374800
chr1	226592200	226592800
chr1	226593200	226593400
chr1	226841400	226841600
chr1	226867800	226868000
chr1	226925000	226925200
chr1	226925400	226925800
chr1	227127200	227128200
chr1	227730000	227730400
chr1	227751400	227751600
chr1	227915800	227916400
chr1	227917400	227917600
chr1	227917800	227918600
chr1	227975200	227976600
chr1	227982400	227982800
chr1	228074200	228074600
chr1	228075400	228075600
chr1	228134400	228134600
chr1	228192000	228192600
chr1	228193800	228194200
chr1	228247000	228248800
chr1	228269600	228270400
chr1	228291000	228291200
chr1	228297000	228297400
chr1	228327600	228328400
chr1	228337200	228337400
chr1	228350200	228350400
chr1	228353200	228354400
chr1	228361400	228361800
chr1	228362200	228362600
chr1	228400200	228401400
chr1	228463000	228463600
chr1	228463800	228464400
chr1	228566200	228566600
chr1	228594600	228595400
chr1	228604000	228604400
chr1	228645200	228645400
chr1	228645600	228645800
chr1	228674800	228675000
chr1	228744200	228753800
chr1	228754200	228756200
chr1	228756600	228758600
chr1	228758800	228760600
chr1	228761000	228762600
chr1	228763000	228765000
chr1	228765600	228767800
chr1	228768000	228771400
chr1	228771600	228771800
[truncated: 19,215 more rows]

## Sheet: Sheet2
Common Zfp998 CUT&Tag peaks in H9 in two replicates
seqnames	start	end	width	strand	annotation	geneChr	geneStart	geneEnd	geneLength	geneStrand	geneId	transcriptId	distanceToTSS
chr1	10001	10600	600	*	Promoter (1-2kb)	1	11874	14409	2536	1	DDX11L1	NR_046018	-1274
chr1	13401	13600	200	*	Promoter (1-2kb)	1	11874	14409	2536	1	DDX11L1	NR_046018	1527
chr1	15201	15400	200	*	Intron (NR_024540/WASH7P, intron 9 of 10)	1	11874	14409	2536	1	DDX11L1	NR_046018	3327
chr1	29001	29200	200	*	Promoter (<=1kb)	1	14362	29370	15009	2	WASH7P	NR_024540	170
chr1	36001	36600	600	*	Promoter (<=1kb)	1	34611	36081	1471	2	FAM138A	NR_026818_1	0
chr1	132001	132600	600	*	Distal Intergenic	1	134773	140566	5794	2	LOC729737	NR_039983	7966
chr1	564601	565400	800	*	Distal Intergenic	1	621096	622034	939	2	OR4F16	NM_001005277_2	56634
chr1	565601	566800	1200	*	Distal Intergenic	1	621096	622034	939	2	OR4F16	NM_001005277_2	55234
chr1	567201	568200	1000	*	Distal Intergenic	1	621096	622034	939	2	OR4F16	NM_001005277_2	53834
chr1	569201	570200	1000	*	Distal Intergenic	1	621096	622034	939	2	OR4F16	NM_001005277_2	51834
chr1	894601	894800	200	*	Promoter (<=1kb)	1	879583	894679	15097	2	NOC2L	NM_015658	0
chr1	906001	906400	400	*	Exon (NM_001160184/PLEKHN1, exon 5 of 15)	1	901877	910484	8608	1	PLEKHN1	NM_032129	4124
chr1	960201	961000	800	*	Intron (NM_198576/AGRN, intron 2 of 35)	1	955503	991499	35997	1	AGRN	NM_198576	4698
chr1	965601	966400	800	*	Intron (NM_198576/AGRN, intron 2 of 35)	1	955503	991499	35997	1	AGRN	NM_198576	10098
chr1	967401	967600	200	*	Intron (NM_198576/AGRN, intron 2 of 35)	1	955503	991499	35997	1	AGRN	NM_198576	11898
chr1	994601	995400	800	*	Distal Intergenic	1	1007126	1009687	2562	2	RNF223	NM_001205252	14287
chr1	1004401	1004600	200	*	Distal Intergenic	1	1007126	1009687	2562	2	RNF223	NM_001205252	5087
chr1	1015601	1015800	200	*	Distal Intergenic	1	1007126	1009687	2562	2	RNF223	NM_001205252	-5914
chr1	1137201	1138000	800	*	Distal Intergenic	1	1138888	1142089	3202	2	TNFRSF18	NM_004195	4089
chr1	1167001	1167600	600	*	Promoter (<=1kb)	1	1152288	1167447	15160	2	SDF4	NM_016176	0
chr1	1225401	1225600	200	*	Intron (NM_001130413/SCNN1D, intron 12 of 17)	1	1215816	1227409	11594	1	SCNN1D	NR_037668	9585
chr1	1227401	1227600	200	*	3' UTR	1	1215816	1227409	11594	1	SCNN1D	NR_037668	11585
chr1	1229001	1229600	600	*	Exon (NM_030649/ACAP3, exon 22 of 24)	1	1215816	1227409	11594	1	SCNN1D	NR_037668	13185
chr1	1240401	1240600	200	*	Intron (NM_030649/ACAP3, intron 1 of 23)	1	1227764	1243269	15506	2	ACAP3	NM_030649	2669
chr1	1240801	1241400	600	*	Promoter (1-2kb)	1	1227764	1243269	15506	2	ACAP3	NM_030649	1869
chr1	1243801	1244000	200	*	Promoter (<=1kb)	1	1243994	1247057	3064	1	PUSL1	NM_153339	0
chr1	1260001	1260400	400	*	Promoter (<=1kb)	1	1246965	1260067	13103	2	CPSF3L	NM_001256456	0
chr1	1273201	1273400	200	*	Exon (NM_004421/DVL1, exon 14 of 15)	1	1266726	1269844	3119	1	TAS1R3	NM_152228	6475
chr1	1289201	1289400	200	*	Exon (NM_032348/MXRA8, exon 9 of 10)	1	1288071	1293915	5845	2	MXRA8	NM_032348	4515
chr1	1334801	1335000	200	*	Promoter (<=1kb)	1	1334910	1337426	2517	1	LOC148413	NR_015434	0
chr1	1345201	1345800	600	*	Distal Intergenic	1	1337276	1342693	5418	2	MRPL20	NM_017971	-2508
chr1	1361001	1361400	400	*	Promoter (<=1kb)	1	1361508	1363167	1660	1	TMEM88B	NM_001146685	-108
chr1	1362201	1362400	200	*	Promoter (<=1kb)	1	1361508	1363167	1660	1	TMEM88B	NM_001146685	693
chr1	1365801	1366000	200	*	Distal Intergenic	1	1361508	1363167	1660	1	TMEM88B	NM_001146685	4293
chr1	1368401	1368800	400	*	Promoter (2-3kb)	1	1370903	1378262	7360	1	VWA1	NM_022834	-2103
chr1	1474801	1475000	200	*	Promoter (<=1kb)	1	1470158	1475740	5583	2	TMEM240	NM_001114748	740
chr1	1476401	1476600	200	*	Promoter (<=1kb)	1	1470158	1475740	5583	2	TMEM240	NM_001114748	-661
chr1	1534201	1534400	200	*	Promoter (1-2kb)	1	1533388	1535476	2089	2	C1orf233	NM_001242659	1076
chr1	1550601	1551200	600	*	Promoter (<=1kb)	1	1550795	1565990	15196	1	MIB2	NM_001170686	0
chr1	1564201	1564400	200	*	Intron (NM_001170686/MIB2, intron 16 of 19)	1	1567560	1570030	2471	1	MMP23B	NM_006983	-3160
chr1	1564601	1564800	200	*	Exon (NM_001170686/MIB2, exon 17 of 20)	1	1567560	1570030	2471	1	MMP23B	NM_006983	-2760
chr1	1565201	1565800	600	*	Promoter (1-2kb)	1	1567560	1570030	2471	1	MMP23B	NM_006983	-1760
chr1	1624201	1625000	800	*	Promoter (<=1kb)	1	1592939	1624243	31305	2	SLC35E2B	NM_001110781	0
chr1	1655801	1656400	600	*	Promoter (<=1kb)	1	1634170	1655791	21622	2	CDK11A	NM_033529	-10
chr1	1677401	1678200	800	*	Promoter (<=1kb)	1	1656277	1677438	21162	2	SLC35E2	NM_001199787	0
chr1	1710201	1711600	1400	*	Promoter (<=1kb)	1	1682671	1710297	27627	2	NADK	NM_001198993	0
chr1	1850201	1851200	1000	*	Promoter (<=1kb)	1	1849029	1850740	1712	2	TMEM52	NM_178545	0
chr1	1891201	1891800	600	*	Exon (NM_001080484/KIAA1751, exon 15 of 18)	1	1849029	1850740	1712	2	TMEM52	NM_178545	-40461
chr1	1978001	1978200	200	*	Distal Intergenic	1	1981909	2116834	134926	1	PRKCZ	NM_002744	-3709
chr1	1981001	1981200	200	*	Promoter (<=1kb)	1	1981909	2116834	134926	1	PRKCZ	NM_002744	-709
chr1	2064401	2065200	800	*	Intron (NM_002744/PRKCZ, intron 4 of 17)	1	2036155	2116834	80680	1	PRKCZ	NM_001033582	28246
chr1	2130801	2131000	200	*	Exon (NR_046424/C1orf86, exon 4 of 8)	1	2123334	2126214	2881	2	C1orf86	NM_001256946	-4587
chr1	2135801	2136400	600	*	Intron (NM_001146310/C1orf86, intron 3 of 7)	1	2115899	2139172	23274	2	C1orf86	NM_001146310	2772
chr1	2136601	2137200	600	*	Promoter (1-2kb)	1	2115899	2139172	23274	2	C1orf86	NM_001146310	1972
chr1	2144001	2144200	200	*	Promoter (<=1kb)	1	2120988	2144159	23172	2	C1orf86	NR_046424	0
chr1	2159201	2159400	200	*	Promoter (<=1kb)	1	2160134	2241652	81519	1	SKI	NM_003036	-734
chr1	2210601	2210800	200	*	Intron (NM_003036/SKI, intron 1 of 6)	1	2160134	2241652	81519	1	SKI	NM_003036	50467
chr1	2243001	2243200	200	*	Distal Intergenic	1	2281853	2284100	2248	2	LOC100129534	NR_024489	40900
chr1	2344001	2344200	200	*	Promoter (<=1kb)	1	2336241	2344010	7770	2	PEX10	NM_002617	0
chr1	2345201	2345400	200	*	Promoter (1-2kb)	1	2336241	2344010	7770	2	PEX10	NM_153818	-1191
chr1	2345601	2345800	200	*	Promoter (1-2kb)	1	2336241	2344010	7770	2	PEX10	NM_153818	-1591
chr1	2399601	2399800	200	*	Distal Intergenic	1	2407754	2436964	29211	1	PLCH2	NM_014638	-7954
chr1	2458001	2458400	400	*	Promoter (<=1kb)	1	2439975	2458035	18061	2	PANK4	NM_018216	0
chr1	2477801	2478200	400	*	Distal Intergenic	1	2481359	2484284	2926	2	LOC115110	NR_026927	6084
chr1	2478401	2478800	400	*	Distal Intergenic	1	2481359	2484284	2926	2	LOC115110	NR_026927	5484
chr1	2479601	2480000	400	*	Distal Intergenic	1	2481359	2484284	2926	2	LOC115110	NR_026927	4284
chr1	2517601	2518200	600	*	Promoter (<=1kb)	1	2517899	2522908	5010	1	FAM213B	NR_036637	0
chr1	2542601	2543000	400	*	Exon (NM_033467/MMEL1, exon 4 of 24)	1	2522081	2564481	42401	2	MMEL1	NM_033467	21481
chr1	2583601	2591800	8200	*	Intron (NM_001242672/TTC34, intron 4 of 6)	1	2522081	2564481	42401	2	MMEL1	NM_033467	-19120
chr1	2592201	2593800	1600	*	Intron (NM_001242672/TTC34, intron 4 of 6)	1	2522081	2564481	42401	2	MMEL1	NM_033467	-27720
chr1	2595001	2598400	3400	*	Intron (NM_001242672/TTC34, intron 4 of 6)	1	2522081	2564481	42401	2	MMEL1	NM_033467	-30520
chr1	2599601	2604600	5000	*	Intron (NM_001242672/TTC34, intron 4 of 6)	1	2522081	2564481	42401	2	MMEL1	NM_033467	-35120
chr1	2607001	2608000	1000	*	Intron (NM_001242672/TTC34, intron 4 of 6)	1	2522081	2564481	42401	2	MMEL1	NM_033467	-42520
chr1	2608401	2609200	800	*	Intron (NM_001242672/TTC34, intron 4 of 6)	1	2522081	2564481	42401	2	MMEL1	NM_033467	-43920
chr1	2609401	2612200	2800	*	Intron (NM_001242672/TTC34, intron 4 of 6)	1	2522081	2564481	42401	2	MMEL1	NM_033467	-44920
chr1	2612401	2613200	800	*	Intron (NM_001242672/TTC34, intron 4 of 6)	1	2522081	2564481	42401	2	MMEL1	NM_033467	-47920
chr1	2613601	2614600	1000	*	Intron (NM_001242672/TTC34, intron 4 of 6)	1	2522081	2564481	42401	2	MMEL1	NM_033467	-49120
chr1	2618001	2618400	400	*	Intron (NM_001242672/TTC34, intron 4 of 6)	1	2522081	2564481	42401	2	MMEL1	NM_033467	-53520
chr1	2624601	2624800	200	*	Intron (NM_001242672/TTC34, intron 4 of 6)	1	2522081	2564481	42401	2	MMEL1	NM_033467	-60120
chr1	2627001	2628200	1200	*	Intron (NM_001242672/TTC34, intron 4 of 6)	1	2522081	2564481	42401	2	MMEL1	NM_033467	-62520
chr1	2628801	2629400	600	*	Intron (NM_001242672/TTC34, intron 4 of 6)	1	2522081	2564481	42401	2	MMEL1	NM_033467	-64320
chr1	2843201	2843800	600	*	Distal Intergenic	1	2938046	2939467	1422	1	ACTRT2	NM_080431	-94246
chr1	3021801	3022400	600	*	Intron (NM_022114/PRDM16, intron 1 of 16)	1	3044539	3044599	61	1	MIR4251	NR_036215	-22139
chr1	3269001	3269400	400	*	Intron (NM_022114/PRDM16, intron 3 of 16)	1	3371147	3397677	26531	1	ARHGEF16	NM_014448	-101747
chr1	3369601	3370000	400	*	Promoter (1-2kb)	1	3371147	3397677	26531	1	ARHGEF16	NM_014448	-1147
chr1	3528201	3528800	600	*	Promoter (<=1kb)	1	3404506	3528059	123554	2	MEGF6	NM_001409	-142
chr1	3530401	3530600	200	*	Promoter (2-3kb)	1	3404506	3528059	123554	2	MEGF6	NM_001409	-2342
chr1	3591401	3591600	200	*	Intron (NM_001204184/TP73, intron 1 of 12)	1	3607236	3652765	45530	1	TP73	NM_001126240	-15636
chr1	3591801	3592200	400	*	Intron (NM_001204184/TP73, intron 1 of 12)	1	3607236	3652765	45530	1	TP73	NM_001126240	-15036
chr1	3636801	3637000	200	*	Intron (NM_001204184/TP73, intron 4 of 12)	1	3614610	3652765	38156	1	TP73	NM_001204192	22191
chr1	3649401	3649600	200	*	3' UTR	1	3652548	3663335	10788	2	TP73-AS1	NR_033712	13735
chr1	3688601	3689800	1200	*	Promoter (<=1kb)	1	3689352	3692546	3195	1	SMIM1	NM_001163724	0
chr1	3692601	3692800	200	*	Downstream (<=300bp)	1	3689352	3692546	3195	1	SMIM1	NM_001163724	3249
chr1	3713001	3713200	200	*	Promoter (<=1kb)	1	3696784	3713068	16285	2	LRRC47	NM_020710	0
chr1	3773401	3774400	1000	*	Promoter (<=1kb)	1	3728645	3773797	45153	2	CEP104	NM_014704	0
chr1	3816201	3818000	1800	*	Promoter (<=1kb)	1	3805697	3816857	11161	2	C1orf174	NM_207356	0
chr1	4771001	4771400	400	*	Intron (NM_001042478/AJAP1, intron 1 of 5)	1	4715105	4843851	128747	1	AJAP1	NM_018836	55896
chr1	5907201	5907600	400	*	Distal Intergenic	1	5922732	5922801	70	2	MIR4689	NR_039838	15201
chr1	5918801	5919200	400	*	Distal Intergenic	1	5922732	5922801	70	2	MIR4689	NR_039838	3601
chr1	6040601	6041200	600	*	Intron (NM_015102/NPHP4, intron 2 of 29)	1	6052358	6161253	108896	1	KCNAB2	NM_001199861	-11158
chr1	6086201	6087400	1200	*	Promoter (<=1kb)	1	6086073	6161253	75181	1	KCNAB2	NM_172130	128
chr1	6094201	6094800	600	*	Promoter (<=1kb)	1	6094348	6161253	66906	1	KCNAB2	NM_001199860	0
chr1	6187601	6188800	1200	*	Exon (NM_015557/CHD5, exon 24 of 42)	1	6161847	6240194	78348	2	CHD5	NM_015557	51394
chr1	6208801	6209200	400	*	Exon (NM_015557/CHD5, exon 9 of 42)	1	6161847	6240194	78348	2	CHD5	NM_015557	30994
chr1	6221801	6222000	200	*	Intron (NM_015557/CHD5, intron 2 of 41)	1	6161847	6240194	78348	2	CHD5	NM_015557	18194
chr1	6265001	6265600	600	*	Promoter (<=1kb)	1	6266189	6281359	15171	1	RNF207	NM_207396	-589
chr1	6298801	6299400	600	*	Distal Intergenic	1	6281253	6296044	14792	2	ICMT	NM_012405	-2757
chr1	6300401	6300600	200	*	Distal Intergenic	1	6304252	6305638	1387	1	HES3	NM_001024598	-3652
chr1	6305201	6306200	1000	*	Promoter (<=1kb)	1	6304252	6305638	1387	1	HES3	NM_001024598	949
chr1	6306601	6307000	400	*	Promoter (2-3kb)	1	6304252	6305638	1387	1	HES3	NM_001024598	2349
chr1	6445801	6446000	200	*	Promoter (<=1kb)	1	6324332	6445883	121552	2	ACOT7	NM_181864	0
chr1	6500601	6501200	600	*	Exon (NM_031475/ESPN, exon 4 of 13)	1	6489894	6489956	63	2	MIR4252	NR_036218	-10645
chr1	6507401	6508400	1000	*	Intron (NM_031475/ESPN, intron 7 of 12)	1	6489894	6489956	63	2	MIR4252	NR_036218	-17445
chr1	6509001	6509400	400	*	Exon (NM_031475/ESPN, exon 8 of 13)	1	6521214	6526255	5042	2	TNFRSF25	NM_003790	16855
chr1	6545801	6546800	1000	*	Promoter (<=1kb)	1	6526152	6546014	19863	2	PLEKHG5	NM_001042665	0
chr1	6550001	6550200	200	*	Promoter (<=1kb)	1	6526152	6550640	24489	2	PLEKHG5	NM_001042664	440
chr1	6580001	6580400	400	*	Promoter (<=1kb)	1	6526152	6580121	53970	2	PLEKHG5	NM_198681	0
chr1	6639601	6640000	400	*	Promoter (<=1kb)	1	6640063	6649340	9278	1	ZBTB48	NM_005341	-63
chr1	6663001	6663200	200	*	Promoter (<=1kb)	1	6650784	6662929	12146	2	KLHL21	NM_014851	-72
chr1	6673601	6673800	200	*	Promoter (<=1kb)	1	6673756	6684093	10338	1	PHF13	NM_153812	0
chr1	6684801	6685200	400	*	Promoter (<=1kb)	1	6684925	6693642	8718	1	THAP3	NM_001195753	0
chr1	6845001	6845400	400	*	Promoter (<=1kb)	1	6845384	6932107	86724	1	CAMTA1	NM_001195563	0
chr1	7022401	7023400	1000	*	Intron (NM_015215/CAMTA1, intron 3 of 22)	1	6845384	7829766	984383	1	CAMTA1	NM_015215	177017
chr1	7729601	7730000	400	*	Intron (NM_015215/CAMTA1, intron 9 of 22)	1	7831329	7841492	10164	1	VAMP3	NM_004781	-101329
chr1	7764601	7765000	400	*	Intron (NM_015215/CAMTA1, intron 11 of 22)	1	7831329	7841492	10164	1	VAMP3	NM_004781	-66329
chr1	7843401	7844400	1000	*	Promoter (<=1kb)	1	7844763	7905237	60475	1	PER3	NM_016831	-363
chr1	7945601	7946200	600	*	Distal Intergenic	1	7907672	7913551	5880	2	UTS2	NM_021995	-32050
chr1	8021401	8021800	400	*	Promoter (<=1kb)	1	8021714	8045342	23629	1	PARK7	NM_001123377	0
chr1	8087001	8087600	600	*	Promoter (<=1kb)	1	8071779	8086393	14615	2	ERRFI1	NM_018948	-608
chr1	8484201	8484400	200	*	Promoter (<=1kb)	1	8412464	8483747	71284	2	RERE	NM_001042682	-454
chr1	8503801	8504200	400	*	Intron (NM_001042681/RERE, intron 11 of 22)	1	8412464	8483747	71284	2	RERE	NM_001042682	-20054
chr1	8938201	8939400	1200	*	Promoter (<=1kb)	1	8921059	8939151	18093	2	ENO1	NM_001428	0
chr1	9189201	9189800	600	*	Promoter (<=1kb)	1	9164476	9189229	24754	2	GPR157	NM_024980	0
chr1	9970601	9971000	400	*	Promoter (<=1kb)	1	9908334	9970316	61983	2	CTNNBIP1	NM_020248	-285
chr1	10092801	10093600	800	*	Promoter (<=1kb)	1	10093041	10241296	148256	1	UBE4B	NM_001105562	0
chr1	10270401	10270800	400	*	Promoter (<=1kb)	1	10270764	10368655	97892	1	KIF1B	NM_183416	0
chr1	10458601	10459600	1000	*	Promoter (<=1kb)	1	10459085	10480201	21117	1	PGD	NM_002631	0
chr1	10535401	10535600	200	*	Promoter (<=1kb)	1	10535003	10690815	155813	1	PEX14	NM_004565	398
chr1	10896201	10896400	200	*	Distal Intergenic	1	10707263	10856733	149471	2	CASZ1	NM_017766	-39468
chr1	11333001	11333600	600	*	Promoter (<=1kb)	1	11333255	11348491	15237	1	UBIAD1	NM_013319	0
chr1	11741201	11741800	600	*	Promoter (<=1kb)	1	11734537	11741271	6735	2	MAD2L2	NM_006341	0
chr1	11752601	11753000	400	*	Promoter (<=1kb)	1	11751781	11780336	28556	1	DRAXIN	NM_198545	820
chr1	11863401	11863600	200	*	Intron (NM_005957/MTHFR, intron 1 of 11)	1	11866153	11903201	37049	1	CLCN6	NM_001256959	-2553
chr1	11968601	11969600	1000	*	Distal Intergenic	1	11979645	11986485	6841	2	KIAA2013	NM_138346	16885
chr1	12004601	12005000	400	*	Intron (NM_000302/PLOD1, intron 1 of 18)	1	11994724	12035599	40876	1	PLOD1	NM_000302	9877
chr1	12040001	12040200	200	*	Promoter (<=1kb)	1	12040238	12073572	33335	1	MFN2	NM_001127660	-38
chr1	12079401	12080000	600	*	Promoter (<=1kb)	1	12079299	12092106	12808	1	MIIP	NM_021933	102
chr1	12123601	12124000	400	*	Promoter (<=1kb)	1	12123434	12204264	80831	1	TNFRSF8	NM_001243	167
chr1	12676001	12676600	600	*	Promoter (1-2kb)	1	12627939	12677820	49882	2	DHRS3	NM_004753	1220
chr1	13910001	13910600	600	*	Promoter (<=1kb)	1	13910252	13944452	34201	1	PDPN	NM_006474	0
chr1	15533601	15534000	400	*	Intron (NM_001136216/TMEM51, intron 1 of 3)	1	15573768	15724622	150855	1	FHAD1	NM_052929	-39768
chr1	15850801	15851600	800	*	Promoter (<=1kb)	1	15818769	15850940	32172	2	CASP9	NM_001229	0
chr1	15851801	15852000	200	*	Promoter (<=1kb)	1	15818769	15851285	32517	2	CASP9	NM_032996	-516
chr1	15853201	15853800	600	*	Promoter (<=1kb)	1	15853352	15898228	44877	1	DNAJC16	NM_015291	0
chr1	15911401	15911800	400	*	Promoter (<=1kb)	1	15898194	15911605	13412	2	AGMAT	NM_024758	0
chr1	16068001	16068400	400	*	Promoter (<=1kb)	1	16068987	16074292	5306	1	TMEM82	NM_001013641	-587
chr1	16161001	16161600	600	*	Exon (NR_024279/FLJ37453, exon 2 of 2)	1	16174359	16266950	92592	1	SPEN	NM_015001	-12759
chr1	16339401	16339600	200	*	Distal Intergenic	1	16340523	16345285	4763	2	HSPB7	NM_014424	5685
chr1	16352801	16353400	600	*	Exon (NM_001042704/CLCNKA, exon 6 of 20)	1	16348486	16360545	12060	1	CLCNKA	NM_004070	4315
chr1	16359401	16359600	200	*	Intron (NM_001042704/CLCNKA, intron 18 of 19)	1	16370231	16383821	13591	1	CLCNKB	NM_000085	-10631
chr1	16375001	16375200	200	*	Promoter (<=1kb)	1	16375257	16383821	8565	1	CLCNKB	NM_001165945	-57
chr1	16382601	16382800	200	*	Intron (NM_000085/CLCNKB, intron 18 of 19)	1	16375257	16383821	8565	1	CLCNKB	NM_001165945	7344
chr1	16482601	16482800	200	*	Promoter (<=1kb)	1	16450832	16482582	31751	2	EPHA2	NM_004431	-19
chr1	16494201	16494600	400	*	Distal Intergenic	1	16450832	16482582	31751	2	EPHA2	NM_004431	-11619
chr1	16508201	16508600	400	*	Distal Intergenic	1	16450832	16482582	31751	2	EPHA2	NM_004431	-25619
chr1	16532801	16533600	800	*	Exon (NM_153213/ARHGEF19, exon 6 of 16)	1	16524599	16539104	14506	2	ARHGEF19	NM_153213	5504
chr1	16534401	16534800	400	*	Exon (NM_153213/ARHGEF19, exon 3 of 16)	1	16524599	16539104	14506	2	ARHGEF19	NM_153213	4304
chr1	16542401	16543200	800	*	Distal Intergenic	1	16524599	16539104	14506	2	ARHGEF19	NM_153213	-3297
chr1	16543801	16544400	600	*	Distal Intergenic	1	16524599	16539104	14506	2	ARHGEF19	NM_153213	-4697
chr1	16553001	16553600	600	*	Distal Intergenic	1	16558182	16563659	5478	2	RSG1	NM_030907	10059
chr1	16839601	16841200	1600	*	Distal Intergenic	1	16793931	16819196	25266	2	CROCCP3	NR_023386	-20405
chr1	16859801	16860200	400	*	Distal Intergenic	1	16875409	16875482	74	1	MIR3675	NR_037446	-15209
chr1	16861201	16862800	1600	*	Distal Intergenic	1	16875409	16875482	74	1	MIR3675	NR_037446	-12609
chr1	16874601	16874800	200	*	Promoter (<=1kb)	1	16875409	16875482	74	1	MIR3675	NR_037446	-609
chr1	16939201	16940600	1400	*	Promoter (<=1kb)	1	16890412	16939982	49571	2	NBPF1	NM_017940	0
chr1	16945401	16945800	400	*	Exon (NR_026752/CROCCP2, exon 7 of 7)	1	16890412	16939982	49571	2	NBPF1	NM_017940	-5419
chr1	16946401	16947000	600	*	Exon (NR_026752/CROCCP2, exon 6 of 7)	1	16890412	16939982	49571	2	NBPF1	NM_017940	-6419
chr1	16947601	16947800	200	*	Intron (NR_026752/CROCCP2, intron 5 of 6)	1	16890412	16939982	49571	2	NBPF1	NM_017940	-7619
chr1	16953201	16953800	600	*	Exon (NR_026752/CROCCP2, exon 3 of 7)	1	16944751	16957401	12651	2	CROCCP2	NR_026752	3601
chr1	16964401	16965400	1000	*	Distal Intergenic	1	16972069	16976915	4847	1	MST1P2	NR_027504	-6669
chr1	16969401	16969600	200	*	Promoter (2-3kb)	1	16972069	16976915	4847	1	MST1P2	NR_027504	-2469
chr1	16970001	16972200	2200	*	Promoter (<=1kb)	1	16972069	16976915	4847	1	MST1P2	NR_027504	0
chr1	16973001	16975400	2400	*	Promoter (<=1kb)	1	16972069	16976915	4847	1	MST1P2	NR_027504	932
chr1	16982801	16984000	1200	*	Distal Intergenic	1	16972069	16976915	4847	1	MST1P2	NR_027504	10732
chr1	16992601	16994000	1400	*	Distal Intergenic	1	17007750	17007823	74	1	MIR3675	NR_037446_1	-13750
chr1	17019401	17021600	2200	*	Intron (NR_026567/ESPNP, intron 10 of 10)	1	17007750	17007823	74	1	MIR3675	NR_037446_1	11651
chr1	17026801	17027400	600	*	Intron (NR_026567/ESPNP, intron 6 of 10)	1	17007750	17007823	74	1	MIR3675	NR_037446_1	19051
chr1	17027601	17028000	400	*	Intron (NR_026567/ESPNP, intron 6 of 10)	1	17017713	17046652	28940	2	ESPNP	NR_026567	18652
chr1	17066601	17068000	1400	*	Distal Intergenic	1	17017713	17046652	28940	2	ESPNP	NR_026567	-19949
chr1	17076401	17077600	1200	*	Distal Intergenic	1	17081129	17090975	9847	2	MST1L	NM_001271733	13375
chr1	17084001	17084400	400	*	Exon (NM_001271733/MST1L, exon 13 of 15)	1	17081129	17090975	9847	2	MST1L	NM_001271733	6575
chr1	17198801	17201000	2200	*	Distal Intergenic	1	17185444	17185516	73	2	MIR3675	NR_037446_2	-13285
chr1	17201401	17202000	600	*	Distal Intergenic	1	17185444	17185516	73	2	MIR3675	NR_037446_2	-15885
chr1	17222201	17223400	1200	*	Distal Intergenic	1	17248445	17299474	51030	1	CROCC	NM_014675	-25045
chr1	17231201	17231800	600	*	Distal Intergenic	1	17248445	17299474	51030	1	CROCC	NM_014675	-16645
chr1	17248001	17248200	200	*	Promoter (<=1kb)	1	17248445	17299474	51030	1	CROCC	NM_014675	-245
chr1	17287401	17287800	400	*	Exon (NM_014675/CROCC, exon 27 of 37)	1	17300999	17307173	6175	2	MFAP2	NM_001135248	19373
chr1	17298201	17298600	400	*	Intron (NM_014675/CROCC, intron 36 of 36)	1	17300999	17307173	6175	2	MFAP2	NM_001135248	8573
chr1	17444801	17445200	400	*	Promoter (<=1kb)	1	17393256	17445948	52693	2	PADI2	NM_007365	748
chr1	17732801	17733200	400	*	Distal Intergenic	1	17733251	17765059	31809	2	RCC2	NM_001136204	31859
chr1	17867401	17868000	600	*	Promoter (1-2kb)	1	17866330	18024370	158041	1	ARHGEF10L	NM_018125	1071
chr1	17892001	17892200	200	*	Intron (NM_018125/ARHGEF10L, intron 1 of 28)	1	17907048	18024370	117323	1	ARHGEF10L	NM_001011722	-14848
chr1	18436001	18437000	1000	*	Promoter (1-2kb)	1	18434240	18704977	270738	1	IGSF21	NM_032880	1761
chr1	18746201	18746400	200	*	Distal Intergenic	1	18807424	18812480	5057	1	KLHDC7A	NM_152375	-61024
chr1	18807001	18808000	1000	*	Promoter (<=1kb)	1	18807424	18812480	5057	1	KLHDC7A	NM_152375	0
chr1	18884201	18884800	600	*	Distal Intergenic	1	18957500	19062632	105133	1	PAX7	NM_002584	-72700
chr1	19283001	19283600	600	*	Promoter (<=1kb)	1	19230774	19282826	52053	2	IFFO2	NM_001136265	-175
chr1	19578001	19578400	400	*	Promoter (<=1kb)	1	19542158	19578053	35896	2	EMC1	NM_001271427	0
chr1	19638001	19638400	400	*	Promoter (<=1kb)	1	19629202	19638640	9439	2	AKR7A2	NM_003689	240
chr1	19664601	19664800	200	*	Distal Intergenic	1	19638740	19655794	17055	1	PQLC2	NM_017765	25861
chr1	19665001	19665200	200	*	Distal Intergenic	1	19638740	19655794	17055	1	PQLC2	NM_017765	26261
chr1	19811401	19811800	400	*	Promoter (<=1kb)	1	19665267	19811201	145935	2	CAPZB	NR_038125	-200
chr1	20479001	20479400	400	*	Distal Intergenic	1	20465823	20476879	11057	1	PLA2G2F	NM_022819	13178
chr1	20617401	20617800	400	*	Promoter (<=1kb)	1	20617412	20681387	63976	1	VWA5B1	NM_001039500	0
chr1	20669801	20670200	400	*	Exon (NM_001039500/VWA5B1, exon 16 of 22)	1	20617412	20681387	63976	1	VWA5B1	NM_001039500	52389
chr1	20878601	20879000	400	*	Promoter (<=1kb)	1	20878932	20881513	2582	1	FAM43B	NM_207334	0
chr1	20987801	20988600	800	*	Promoter (<=1kb)	1	20978260	20988037	9778	2	DDOST	NM_005216	0
chr1	21023401	21023800	400	*	Intron (NM_001122819/KIF17, intron 6 of 14)	1	20990507	21044317	53811	2	KIF17	NM_001122819	20517
chr1	21058601	21059400	800	*	Promoter (<=1kb)	1	21046225	21059133	12909	2	SH2D5	NM_001103160	0
chr1	21763601	21763800	200	*	Distal Intergenic	1	21766621	21811393	44773	1	NBPF3	NM_001256416	-2821
chr1	21934201	21934800	600	*	Exon (NM_001145658/RAP1GAP, exon 17 of 25)	1	21922708	21978348	55641	2	RAP1GAP	NM_001145658	43548
chr1	22109201	22110200	1000	*	Promoter (<=1kb)	1	22004792	22109688	104897	2	USP48	NM_032236	0
chr1	22351801	22352000	200	*	Promoter (<=1kb)	1	22352042	22357715	5674	1	LINC00339	NR_023919	-42
chr1	22778401	22778800	400	*	Promoter (<=1kb)	1	22778344	22857650	79307	1	ZBTB40	NM_014870	57
chr1	22920001	22920200	200	*	Exon (NM_020526/EPHA8, exon 7 of 17)	1	22890004	22930087	40084	1	EPHA8	NM_020526	29997
chr1	23694601	23695600	1000	*	Promoter (<=1kb)	1	23695464	23698330	2867	1	C1orf213	NR_033690	0
chr1	23763201	23763600	400	*	Exon (NM_001143778/ASAP3, exon 14 of 24)	1	23707555	23751261	43707	2	TCEA3	NM_003196	-11940
chr1	23810401	23811400	1000	*	Promoter (<=1kb)	1	23755056	23810750	55695	2	ASAP3	NM_001143778	0
chr1	23880601	23880800	200	*	Distal Intergenic	1	23884421	23886285	1865	2	ID3	NM_002167	5485
chr1	23882601	23883400	800	*	Distal Intergenic	1	23884421	23886285	1865	2	ID3	NM_002167	2885
chr1	24126001	24126400	400	*	Promoter (<=1kb)	1	24122089	24126060	3972	2	GALE	NM_001127621	0
chr1	24477001	24477800	800	*	Distal Intergenic	1	24446261	24469775	23515	2	IL22RA1	NM_021258	-7226
chr1	24828801	24829000	200	*	Promoter (<=1kb)	1	24828841	24863510	34670	1	RCAN3	NM_001251979	0
chr1	24969401	24969800	400	*	Promoter (<=1kb)	1	24969594	24999772	30179	1	SRRM1	NM_005839	0
chr1	25051401	25051600	200	*	Distal Intergenic	1	25071760	25170815	99056	1	CLIC4	NM_013943	-20160
chr1	25071401	25072000	600	*	Promoter (<=1kb)	1	25071760	25170815	99056	1	CLIC4	NM_013943	0
chr1	25566201	25566800	600	*	Distal Intergenic	1	25568740	25573985	5246	2	C1orf63	NM_020317	7185
chr1	25574001	25574600	600	*	Promoter (<=1kb)	1	25568740	25573985	5246	2	C1orf63	NM_020317	-16
chr1	25664601	25665200	600	*	Promoter (<=1kb)	1	25664789	25688852	24064	1	TMEM50A	NM_014313	0
chr1	25942801	25943200	400	*	Promoter (<=1kb)	1	25943959	26111258	167300	1	MAN1C1	NM_020379	-759
chr1	26147201	26147400	200	*	Promoter (<=1kb)	1	26147319	26159433	12115	1	MTFR1L	NM_001099626	0
chr1	26232001	26232200	200	*	Promoter (<=1kb)	1	26226607	26232644	6038	2	STMN1	NM_203401	444
chr1	26232801	26233000	200	*	Promoter (<=1kb)	1	26232853	26232945	93	2	MIR3917	NR_037481	0
chr1	26324601	26324800	200	*	Promoter (<=1kb)	1	26286258	26324648	38391	2	PAFAH2	NM_000437	0
chr1	26438201	26438800	600	*	Promoter (<=1kb)	1	26438268	26452039	13772	1	PDIK1L	NM_001243533	0
chr1	26491001	26491400	400	*	Distal Intergenic	1	26496388	26497364	977	1	ZNF593	NM_015871	-4988
chr1	26551601	26552400	800	*	Distal Intergenic	1	26560693	26605299	44607	1	CEP85	NM_022778	-8293
chr1	26560401	26561000	600	*	Promoter (<=1kb)	1	26560693	26605299	44607	1	CEP85	NM_022778	0
chr1	26605801	26606600	800	*	Promoter (<=1kb)	1	26606213	26608013	1801	1	SH3BGRL3	NM_031286	0
chr1	26617201	26617600	400	*	Intron (NM_001077262/UBXN11, intron 4 of 10)	1	26606213	26608013	1801	1	SH3BGRL3	NM_031286	10988
chr1	26735801	26736000	200	*	Promoter (1-2kb)	1	26737269	26756219	18951	1	LIN28A	NM_024674	-1269
chr1	26736201	26737200	1000	*	Promoter (<=1kb)	1	26737269	26756219	18951	1	LIN28A	NM_024674	-69
chr1	26745201	26745600	400	*	Intron (NM_024674/LIN28A, intron 2 of 3)	1	26737269	26756219	18951	1	LIN28A	NM_024674	7932
chr1	26758401	26759000	600	*	Promoter (<=1kb)	1	26758773	26797795	39023	1	DHDDS	NM_001243564	0
chr1	26797601	26799000	1400	*	Promoter (<=1kb)	1	26798902	26803133	4232	1	HMGN2	NM_005517	0
chr1	26799401	26799800	400	*	Promoter (<=1kb)	1	26798902	26803133	4232	1	HMGN2	NM_005517	499
chr1	26827601	26827800	200	*	Distal Intergenic	1	26856249	26901520	45272	1	RPS6KA1	NM_002953	-28449
chr1	26857601	26858000	400	*	Promoter (1-2kb)	1	26856249	26901520	45272	1	RPS6KA1	NM_002953	1352
chr1	26947601	26947800	200	*	Distal Intergenic	1	26881033	26881084	52	1	MIR1976	NR_031740	66568
chr1	27114601	27114800	200	*	Promoter (<=1kb)	1	27114679	27124894	10216	1	PIGV	NM_001202554	0
chr1	27191201	27192000	800	*	Promoter (1-2kb)	1	27189633	27190947	1315	1	SFN	NM_006142	1568
chr1	27216401	27216800	400	*	Promoter (<=1kb)	1	27205873	27216869	10997	2	GPN2	NM_018066	69
chr1	27287001	27287400	400	*	Promoter (<=1kb)	1	27276047	27286901	10855	2	C1orf172	NM_152365	-100
chr1	27319601	27319800	200	*	Promoter (<=1kb)	1	27320195	27327377	7183	1	TRNP1	NM_001013642	-395
chr1	27324201	27324800	600	*	Intron (NM_001013642/TRNP1, intron 1 of 1)	1	27320195	27327377	7183	1	TRNP1	NM_001013642	4006
chr1	27325401	27326200	800	*	Intron (NM_001013642/TRNP1, intron 1 of 1)	1	27320195	27327377	7183	1	TRNP1	NM_001013642	5206
chr1	27330601	27331800	1200	*	3' UTR	1	27331511	27339333	7823	2	FAM46B	NM_052943	7533
chr1	27332801	27333800	1000	*	Exon (NM_052943/FAM46B, exon 2 of 2)	1	27331511	27339333	7823	2	FAM46B	NM_052943	5533
chr1	27334001	27334400	400	*	Intron (NM_052943/FAM46B, intron 1 of 1)	1	27331511	27339333	7823	2	FAM46B	NM_052943	4933
chr1	27339401	27340000	600	*	Promoter (<=1kb)	1	27331511	27339333	7823	2	FAM46B	NM_052943	-68
chr1	27358001	27358400	400	*	Distal Intergenic	1	27331511	27339333	7823	2	FAM46B	NM_052943	-18668
chr1	27627401	27628400	1000	*	Exon (NM_001276252/WDTC1, exon 13 of 16)	1	27648636	27662891	14256	1	TMEM222	NM_032125	-20236
chr1	27633401	27634200	800	*	3' UTR	1	27648636	27662891	14256	1	TMEM222	NM_032125	-14436
chr1	27648401	27648600	200	*	Promoter (<=1kb)	1	27648636	27662891	14256	1	TMEM222	NM_032125	-36
chr1	27669401	27669800	400	*	Promoter (<=1kb)	1	27668483	27680423	11941	1	SYTL1	NM_032872	918
chr1	27675401	27678200	2800	*	Exon (NM_001193308/SYTL1, exon 6 of 15)	1	27668483	27680423	11941	1	SYTL1	NM_032872	6918
chr1	27692201	27692800	600	*	Promoter (<=1kb)	1	27681670	27693337	11668	2	MAP3K6	NM_004672	537
chr1	27709801	27710000	200	*	Promoter (<=1kb)	1	27705596	27709805	4210	2	CD164L2	NM_207397	0
chr1	27816601	27816800	200	*	Promoter (<=1kb)	1	27730734	27816678	85945	2	WASF2	NM_001201404	0
chr1	27852201	27852600	400	*	Distal Intergenic	1	27730734	27816678	85945	2	WASF2	NM_006990	-35523
chr1	27854001	27854200	200	*	Distal Intergenic	1	27730734	27816678	85945	2	WASF2	NM_006990	-37323
chr1	27898801	27899400	600	*	Intron (NM_001029882/AHDC1, intron 1 of 6)	1	27860756	27930143	69388	2	AHDC1	NM_001029882	30743
chr1	27919401	27919800	400	*	Intron (NM_001029882/AHDC1, intron 1 of 6)	1	27860756	27930143	69388	2	AHDC1	NM_001029882	10343
chr1	28051601	28052400	800	*	Promoter (<=1kb)	1	28052490	28089423	36934	1	FAM76A	NM_001143912	-90
chr1	28099601	28100200	600	*	Promoter (<=1kb)	1	28099694	28150963	51270	1	STX12	NM_177424	0
chr1	28199401	28200000	600	*	Promoter (<=1kb)	1	28199055	28213193	14139	1	THEMIS2	NM_004848	346
chr1	28261401	28262000	600	*	Promoter (<=1kb)	1	28261504	28282991	21488	1	SMPDL3B	NM_001009568	0
chr1	28286001	28287000	1000	*	Promoter (<=1kb)	1	28286504	28294604	8101	1	XKR8	NM_018053	0
chr1	28414801	28415200	400	*	Promoter (<=1kb)	1	28296855	28415148	118294	2	EYA3	NM_001990	0
chr1	28696001	28696600	600	*	Promoter (<=1kb)	1	28696093	28826881	130789	1	PHACTR4	NM_001048183	0
chr1	28836801	28837200	400	*	Exon (NR_002909/SNHG3, exon 3 of 3)	1	28832455	28837404	4950	1	SNHG3	NR_036473	4346
chr1	28841001	28842200	1200	*	Intron (NM_001048199/RCC1, intron 3 of 11)	1	28844745	28865708	20964	1	RCC1	NM_001048194	-2545
chr1	28844401	28844800	400	*	Promoter (<=1kb)	1	28844745	28865708	20964	1	RCC1	NM_001048194	0
chr1	29063001	29063400	400	*	Promoter (<=1kb)	1	29063133	29096287	33155	1	YTHDF2	NM_001173128	0
chr1	29213201	29213800	600	*	Promoter (<=1kb)	1	29213603	29446558	232956	1	EPB41	NM_001166005	0
chr1	29214401	29214600	200	*	Promoter (<=1kb)	1	29213603	29446558	232956	1	EPB41	NM_203343	798
chr1	29450801	29451200	400	*	Promoter (<=1kb)	1	29445937	29450421	4485	2	TMEM200B	NM_001003682	-380
chr1	29557401	29557600	200	*	Promoter (<=1kb)	1	29519385	29557454	38070	2	MECR	NM_001024732	0
chr1	29585801	29586400	600	*	Exon (NM_001195001/PTPRU, exon 4 of 30)	1	29563028	29653325	90298	1	PTPRU	NM_133178	22773
chr1	29586801	29587000	200	*	Intron (NM_001195001/PTPRU, intron 6 of 29)	1	29563028	29653325	90298	1	PTPRU	NM_133178	23773
chr1	29609401	29610200	800	*	Exon (NM_001195001/PTPRU, exon 12 of 30)	1	29563028	29653325	90298	1	PTPRU	NM_133178	46373
chr1	29651001	29652200	1200	*	3' UTR	1	29563028	29653325	90298	1	PTPRU	NM_133178	87973
chr1	30435801	30436200	400	*	Distal Intergenic	1	31191619	31199593	7975	1	MATN1-AS1	NR_034182	-755419
chr1	31158201	31158800	600	*	Distal Intergenic	1	31191619	31199593	7975	1	MATN1-AS1	NR_034182	-32819
chr1	31190801	31191600	800	*	Promoter (<=1kb)	1	31191619	31199593	7975	1	MATN1-AS1	NR_034182	-19
chr1	31255401	31256000	600	*	Distal Intergenic	1	31205315	31230683	25369	2	LAPTM5	NM_006762	-24718
chr1	31297001	31297400	400	*	Distal Intergenic	1	31205315	31230683	25369	2	LAPTM5	NM_006762	-66318
chr1	31628201	31628400	200	*	Distal Intergenic	1	31652592	31712734	60143	2	NKAIN1	NM_024522	84334
chr1	31769401	31770200	800	*	Promoter (<=1kb)	1	31732415	31769644	37230	2	SNRNP40	NM_004814	0
chr1	31846001	31846200	200	*	Promoter (<=1kb)	1	31838100	31845923	7824	2	FABP3	NM_004102	-78
chr1	31846401	31846800	400	*	Promoter (<=1kb)	1	31838100	31845923	7824	2	FABP3	NM_004102	-478
chr1	31886401	31886800	400	*	Promoter (<=1kb)	1	31886660	31907527	20868	1	SERINC2	NM_001199039	0
chr1	31904601	31905000	400	*	Intron (NM_001199038/SERINC2, intron 9 of 10)	1	31886660	31907527	20868	1	SERINC2	NM_018565	17941
chr1	32041201	32041600	400	*	Promoter (<=1kb)	1	32042086	32053287	11202	1	TINAGL1	NM_001204414	-486
chr1	32042001	32042200	200	*	Promoter (<=1kb)	1	32042086	32053287	11202	1	TINAGL1	NM_001204414	0
chr1	32110001	32110800	800	*	Promoter (<=1kb)	1	32095463	32110218	14756	2	PEF1	NR_033688	0
chr1	32180601	32181600	1000	*	Distal Intergenic	1	32117848	32169768	51921	2	COL16A1	NM_001856	-10833
chr1	32225001	32225200	200	*	Promoter (<=1kb)	1	32224261	32224336	76	2	MIR4254	NR_036216	-665
chr1	32538201	32539200	1000	*	Promoter (<=1kb)	1	32538503	32568467	29965	1	TMEM39B	NM_018056	0
chr1	32666601	32666800	200	*	Promoter (<=1kb)	1	32666202	32670991	4790	1	CCDC28B	NM_024296	399
chr1	32671001	32671600	600	*	Promoter (<=1kb)	1	32671236	32674288	3053	1	IQCC	NM_001160042	0
chr1	32705401	32706400	1000	*	Promoter (<=1kb)	1	32697261	32707311	10051	2	MTMR9LP	NR_026850	911
chr1	32714001	32714400	400	*	Promoter (1-2kb)	1	32712818	32714461	1644	1	FAM167B	NM_032648	1183
chr1	32757601	32758000	400	*	Promoter (<=1kb)	1	32757708	32799224	41517	1	HDAC1	NM_004964	0
chr1	32816601	32817600	1000	*	Distal Intergenic	1	32826871	32827844	974	2	FAM229A	NM_001167676	10244
chr1	32827201	32827600	400	*	Promoter (<=1kb)	1	32826871	32827844	974	2	FAM229A	NM_001167676	244
chr1	32859601	32860800	1200	*	Promoter (<=1kb)	1	32830705	32860062	29358	2	BSDC1	NM_001143888	0
chr1	32913601	32913800	200	*	Distal Intergenic	1	32930658	32953459	22802	1	ZBTB8B	NM_001145720	-16858
chr1	32914001	32914200	200	*	Distal Intergenic	1	32930658	32953459	22802	1	ZBTB8B	NM_001145720	-16458
chr1	32914801	32915000	200	*	Distal Intergenic	1	32930658	32953459	22802	1	ZBTB8B	NM_001145720	-15658
chr1	33116001	33117000	1000	*	Promoter (<=1kb)	1	33116749	33151812	35064	1	RBBP4	NM_001135255	0
chr1	33202601	33203000	400	*	Distal Intergenic	1	33207512	33240571	33060	1	KIAA1522	NM_020888	-4512
chr1	33219401	33219600	200	*	Intron (NM_020888/KIAA1522, intron 1 of 6)	1	33231235	33240571	9337	1	KIAA1522	NM_001198972	-11635
chr1	33219801	33220000	200	*	Intron (NM_020888/KIAA1522, intron 1 of 6)	1	33231235	33240571	9337	1	KIAA1522	NM_001198972	-11235
chr1	33225201	33227200	2000	*	Intron (NM_020888/KIAA1522, intron 1 of 6)	1	33231235	33240571	9337	1	KIAA1522	NM_001198972	-4035
chr1	33238601	33238800	200	*	3' UTR	1	33231235	33240571	9337	1	KIAA1522	NM_001198973	7366
chr1	33282801	33283800	1000	*	Promoter (<=1kb)	1	33283043	33324480	41438	1	S100PBP	NM_001256121	0
chr1	33430401	33430600	200	*	Promoter (<=1kb)	1	33402050	33430286	28237	2	RNF19B	NM_153341	-115
chr1	33502001	33502800	800	*	Promoter (<=1kb)	1	33473541	33502512	28972	2	AK2	NM_001199199	0
chr1	33546601	33547200	600	*	Promoter (<=1kb)	1	33546714	33585995	39282	1	ADC	NM_052998	0
chr1	33630801	33631000	200	*	Intron (NM_018207/TRIM62, intron 2 of 4)	1	33611003	33647671	36669	2	TRIM62	NM_018207	16671
chr1	33646201	33647400	1200	*	Promoter (<=1kb)	1	33611003	33647671	36669	2	TRIM62	NM_018207	271
chr1	33721201	33721400	200	*	Promoter (<=1kb)	1	33722174	33766320	44147	1	ZNF362	NM_152493	-774
chr1	33896601	33897000	400	*	Distal Intergenic	1	33938232	33961995	23764	1	ZSCAN20	NM_145238	-41232
chr1	34628601	34629000	400	*	Promoter (2-3kb)	1	33979609	34631443	651835	2	CSMD2	NM_052896	2443
chr1	34631401	34631800	400	*	Promoter (<=1kb)	1	33979609	34631443	651835	2	CSMD2	NM_052896	0
chr1	35036801	35037600	800	*	Distal Intergenic	1	35220648	35224113	3466	1	GJB5	NM_005268	-183048
chr1	35351201	35352000	800	*	Exon (NM_001080418/DLGAP3, exon 4 of 10)	1	35331037	35370984	39948	2	DLGAP3	NM_001080418	18984
chr1	35384601	35385000	400	*	Distal Intergenic	1	35331037	35370984	39948	2	DLGAP3	NM_001080418	-13617
chr1	35734601	35734800	200	*	Promoter (<=1kb)	1	35734568	35887545	152978	1	ZMYM4	NM_005095	33
chr1	36022801	36023600	800	*	Promoter (<=1kb)	1	35899091	36023037	123947	2	KIAA0319L	NM_024874	0
chr1	36173201	36173400	200	*	Distal Intergenic	1	36179477	36184790	5314	2	C1orf216	NM_152374	11390
chr1	36349401	36349800	400	*	Promoter (<=1kb)	1	36348810	36389899	41090	1	AGO1	NM_012199	591
chr1	36396401	36397200	800	*	Promoter (<=1kb)	1	36396683	36522063	125381	1	AGO3	NM_024852	0
chr1	36614601	36615200	600	*	Promoter (<=1kb)	1	36602170	36615115	12946	2	TRAPPC3	NM_001270894	0
chr1	36616401	36616600	200	*	Promoter (1-2kb)	1	36602170	36615115	12946	2	TRAPPC3	NR_073098	-1286
chr1	36621401	36621800	400	*	Promoter (<=1kb)	1	36602170	36621654	19485	2	TRAPPC3	NM_001270895	0
chr1	36641601	36642200	600	*	Exon (NM_018067/MAP7D1, exon 7 of 17)	1	36621803	36646441	24639	1	MAP7D1	NM_018067	19798
chr1	36644601	36644800	200	*	Exon (NM_018067/MAP7D1, exon 12 of 17)	1	36621803	36646441	24639	1	MAP7D1	NM_018067	22798
chr1	36653601	36653800	200	*	Distal Intergenic	1	36621803	36646441	24639	1	MAP7D1	NM_018067	31798
chr1	36689801	36690400	600	*	Promoter (<=1kb)	1	36690017	36770957	80941	1	THRAP3	NM_005119	0
chr1	36771801	36773000	1200	*	Promoter (<=1kb)	1	36771994	36786948	14955	1	SH3D21	NM_001162530	0
chr1	36786601	36787800	1200	*	Promoter (1-2kb)	1	36787632	36789755	2124	2	EVA1B	NM_018166	1955
chr1	36851601	36852600	1000	*	Promoter (<=1kb)	1	36805225	36851485	46261	2	STK40	NM_032017	-116
chr1	36866201	36867400	1200	*	Distal Intergenic	1	36859031	36863493	4463	2	LSM10	NM_032881	-2708
chr1	38022401	38022600	200	*	Promoter (<=1kb)	1	38022520	38032458	9939	1	DNALI1	NM_003462	0
chr1	38157601	38158200	600	*	Promoter (<=1kb)	1	38158073	38175391	17319	1	CDCA8	NM_001256875	0
chr1	38465601	38466000	400	*	Intron (NM_001243878/FHL3, intron 1 of 4)	1	38462442	38471187	8746	2	FHL3	NM_001243878	5187
chr1	38477801	38478400	600	*	Promoter (<=1kb)	1	38478384	38490497	12114	1	UTP11L	NM_016037	0
chr1	38513201	38513400	200	*	Promoter (<=1kb)	1	38509523	38512450	2928	2	POU3F1	NM_002699	-751
chr1	38605801	38606200	400	*	Distal Intergenic	1	38554903	38555001	99	1	MIR3659	NR_037432	50898
chr1	38607201	38607400	200	*	Distal Intergenic	1	38554903	38555001	99	1	MIR3659	NR_037432	52298
chr1	39338801	39339200	400	*	Promoter (<=1kb)	1	39328162	39339050	10889	2	MYCBP	NM_012333	0
chr1	39456601	39457000	400	*	Promoter (<=1kb)	1	39456916	39471737	14822	1	AKIRIN1	NM_001136275	0
chr1	39874001	39874600	600	*	Promoter (<=1kb)	1	39875176	39882154	6979	1	KIAA0754	NM_015038	-576
chr1	39978001	39978400	400	*	Intron (NM_181809/BMP8A, intron 3 of 6)	1	39957318	39995541	38224	1	BMP8A	NM_181809	20683
chr1	40105601	40105800	200	*	Promoter (<=1kb)	1	40089103	40105348	16246	2	HEYL	NM_014571	-253
chr1	40112201	40112400	200	*	Distal Intergenic	1	40089103	40105348	16246	2	HEYL	NM_014571	-6853
chr1	40166801	40167800	1000	*	Distal Intergenic	1	40144645	40157089	12445	2	HPCAL4	NM_016257	-9712
chr1	40239201	40239600	400	*	Promoter (2-3kb)	1	40235197	40237020	1824	2	OXCT2	NM_022120	-2181
chr1	40367601	40368400	800	*	Promoter (<=1kb)	1	40361096	40367687	6592	2	MYCL1	NM_001033081	0
chr1	40505601	40506200	600	*	Promoter (<=1kb)	1	40506255	40538321	32067	1	CAP1	NM_001105530	-55
chr1	40723201	40724000	800	*	Promoter (<=1kb)	1	40723722	40759856	36135	1	ZMPSTE24	NM_005857	0
chr1	40915601	40916400	800	*	Promoter (<=1kb)	1	40916337	40929390	13054	1	ZFP69B	NM_023070	0
chr1	41115801	41116000	200	*	Intron (NM_014747/RIMS3, intron 1 of 7)	1	41086352	41131324	44973	2	RIMS3	NM_014747	15324
chr1	41131401	41131600	200	*	Promoter (<=1kb)	1	41086352	41131324	44973	2	RIMS3	NM_014747	-77
chr1	41157201	41158400	1200	*	Promoter (<=1kb)	1	41154752	41157933	3182	2	LOC100130557	NR_024567	0
chr1	41250201	41250400	200	*	Promoter (<=1kb)	1	41249684	41306124	56441	1	KCNQ4	NM_172163	517
chr1	41283801	41285400	1600	*	Exon (NM_004700/KCNQ4, exon 3 of 14)	1	41249684	41306124	56441	1	KCNQ4	NM_172163	34117
chr1	41327801	41328400	600	*	Promoter (<=1kb)	1	41326728	41328018	1291	2	CITED4	NM_133467	0
chr1	41444801	41445800	1000	*	Promoter (<=1kb)	1	41445007	41478235	33229	1	CTPS1	NM_001905	0
chr1	41487201	41488000	800	*	Promoter (<=1kb)	1	41481269	41487397	6129	2	SLFNL1	NM_001168247	0
chr1	41838001	41838200	200	*	Distal Intergenic	1	41944446	41950344	5899	2	EDN2	NM_001956	112144
chr1	41860401	41861200	800	*	Distal Intergenic	1	41944446	41950344	5899	2	EDN2	NM_001956	89144
chr1	43123801	43124000	200	*	Promoter (<=1kb)	1	43124048	43142429	18382	1	PPIH	NM_006347	-48
chr1	43147401	43147800	400	*	Promoter (<=1kb)	1	43148066	43168020	19955	1	YBX1	NM_004559	-266
chr1	43148001	43148200	200	*	Promoter (<=1kb)	1	43148066	43168020	19955	1	YBX1	NM_004559	0
chr1	43205601	43206000	400	*	Promoter (<=1kb)	1	43198764	43205925	7162	2	CLDN19	NM_001123395	0
chr1	43232401	43232800	400	*	Promoter (<=1kb)	1	43212006	43232755	20750	2	LEPRE1	NM_001146289	0
chr1	43282601	43283000	400	*	Promoter (<=1kb)	1	43282776	43310660	27885	1	ERMAP	NM_001017922	0
chr1	43312001	43312600	600	*	Promoter (<=1kb)	1	43312244	43318146	5903	1	ZNF691	NM_001242739	0
chr1	43390001	43390600	600	*	Distal Intergenic	1	43424720	43449029	24310	1	SLC2A1-AS1	NR_033967	-34120
chr1	43424601	43425000	400	*	Promoter (<=1kb)	1	43391046	43424847	33802	2	SLC2A1	NM_006516	0
chr1	43471801	43472200	400	*	Distal Intergenic	1	43391046	43424847	33802	2	SLC2A1	NM_006516	-46954
chr1	43473201	43473400	200	*	Distal Intergenic	1	43391046	43424847	33802	2	SLC2A1	NM_006516	-48354
chr1	43474001	43474600	600	*	Distal Intergenic	1	43391046	43424847	33802	2	SLC2A1	NM_006516	-49154
chr1	43585601	43586000	400	*	Distal Intergenic	1	43613594	43622067	8474	1	FAM183A	NM_001101376	-27594
chr1	43613401	43613800	400	*	Promoter (<=1kb)	1	43613594	43622067	8474	1	FAM183A	NM_001101376	0
chr1	43736201	43736800	600	*	Promoter (<=1kb)	1	43735665	43739673	4009	1	TMEM125	NM_144626	536
chr1	43751001	43751400	400	*	Promoter (<=1kb)	1	43747557	43751250	3694	2	C1orf210	NM_182517	0
chr1	43814801	43815600	800	*	Exon (NM_005373/MPL, exon 10 of 12)	1	43824626	43828873	4248	1	CDC20	NM_001255	-9026
chr1	43824001	43824800	800	*	Promoter (<=1kb)	1	43824626	43828873	4248	1	CDC20	NM_001255	0
chr1	43833401	43834200	800	*	Promoter (<=1kb)	1	43829068	43833409	4342	2	ELOVL1	NM_001256399	0
chr1	43855201	43855800	600	*	Promoter (<=1kb)	1	43849579	43855483	5905	2	MED8	NM_001001653	0
chr1	43998001	43998200	200	*	Promoter (1-2kb)	1	43996547	44089343	92797	1	PTPRF	NM_130440	1454
chr1	44011001	44012000	1000	*	Intron (NM_002840/PTPRF, intron 3 of 33)	1	43996547	44089343	92797	1	PTPRF	NM_130440	14454
chr1	44023801	44024000	200	*	Intron (NM_002840/PTPRF, intron 5 of 33)	1	43996547	44089343	92797	1	PTPRF	NM_130440	27254
chr1	44115201	44116400	1200	*	Promoter (<=1kb)	1	44115797	44171189	55393	1	KDM4A	NM_014663	0
chr1	44172801	44173200	400	*	Promoter (<=1kb)	1	44165409	44173012	7604	2	KDM4A-AS1	NR_033827	0
chr1	44351001	44351400	400	*	Intron (NM_001270459/ST3GAL3, intron 5 of 11)	1	44398992	44402912	3921	1	ARTN	NM_001136215	-47592
chr1	44396201	44396600	400	*	Promoter (2-3kb)	1	44398992	44402912	3921	1	ARTN	NM_001136215	-2392
chr1	44399201	44401200	2000	*	Promoter (<=1kb)	1	44398992	44402912	3921	1	ARTN	NM_057091	209
chr1	44412201	44413000	800	*	Promoter (<=1kb)	1	44412478	44433694	21217	1	IPO13	NM_014652	0
chr1	44457401	44458200	800	*	Promoter (<=1kb)	1	44457280	44462198	4919	1	CCDC24	NM_152499	121
chr1	44497201	44497600	400	*	Promoter (<=1kb)	1	44462155	44497164	35010	2	SLC6A9	NR_048549	-37
chr1	45008601	45009000	400	*	Promoter (2-3kb)	1	45011165	45011224	60	1	MIR5584	NR_049849	-2165
chr1	45009601	45009800	200	*	Promoter (1-2kb)	1	45011165	45011224	60	1	MIR5584	NR_049849	-1365
chr1	45139601	45140600	1000	*	Promoter (<=1kb)	1	45140394	45191263	50870	1	C1orf228	NM_001145636	0
chr1	45250201	45250600	400	*	Exon (NM_153274/BEST4, exon 7 of 9)	1	45249257	45253426	4170	2	BEST4	NM_153274	2826
chr1	45265401	45266000	600	*	Promoter (<=1kb)	1	45266036	45271667	5632	1	PLK3	NM_004073	-36
chr1	45272601	45274200	1600	*	Promoter (<=1kb)	1	45274154	45279801	5648	1	BTBD19	NM_001136537	0
chr1	45274401	45274600	200	*	Promoter (<=1kb)	1	45274154	45279801	5648	1	BTBD19	NM_001136537	247
chr1	45285801	45286000	200	*	3' UTR	1	45274154	45279801	5648	1	BTBD19	NM_001136537	11647
chr1	45292401	45292600	200	*	Exon (NM_001166292/PTCH2, exon 17 of 23)	1	45285516	45308616	23101	2	PTCH2	NM_001166292	16016
chr1	45293001	45293200	200	*	Exon (NM_001166292/PTCH2, exon 15 of 23)	1	45285516	45308616	23101	2	PTCH2	NM_001166292	15416
chr1	45452001	45452400	400	*	Promoter (<=1kb)	1	45316194	45452394	136201	2	EIF2B3	NM_001261418	0
chr1	45477001	45477200	200	*	Promoter (<=1kb)	1	45468220	45477027	8808	2	HECTD3	NM_024602	0
chr1	45769601	45769800	200	*	Promoter (<=1kb)	1	45769582	45771291	1710	1	LOC400752	NR_024270	19
chr1	45793801	45794000	200	*	Promoter (1-2kb)	1	45792545	45794346	1802	1	HPDL	NM_032756	1256
chr1	45805401	45805800	400	*	Promoter (<=1kb)	1	45794914	45805629	10716	2	MUTYH	NM_001048174	0
chr1	45956401	45957200	800	*	Promoter (<=1kb)	1	45809555	45956840	147286	2	TESK2	NM_007170	0
chr1	46016401	46016800	400	*	Promoter (<=1kb)	1	46016455	46035723	19269	1	AKR1A1	NM_001202413	0
chr1	46049001	46049800	800	*	Promoter (<=1kb)	1	46049660	46084578	34919	1	NASP	NM_001195193	0
chr1	46050001	46050600	600	*	Promoter (<=1kb)	1	46049660	46084578	34919	1	NASP	NM_152298	341
chr1	46152201	46153000	800	*	Promoter (<=1kb)	1	46092976	46152302	59327	2	GPBP1L1	NM_021639	0
chr1	46216001	46216400	400	*	Promoter (<=1kb)	1	46159998	46216485	56488	2	IPP	NM_001145349	85
chr1	46598201	46598800	600	*	Promoter (<=1kb)	1	46505812	46598380	92569	2	PIK3R3	NM_003629	0
chr1	46599001	46599400	400	*	Promoter (<=1kb)	1	46505812	46598708	92897	2	PIK3R3	NM_001114172	-293
chr1	46663601	46664400	800	*	Promoter (<=1kb)	1	46654353	46664121	9769	2	POMGNT1	NM_017739	0
chr1	46712601	46714000	1400	*	Promoter (<=1kb)	1	46713367	46744145	30779	1	RAD54L	NM_001142548	0
chr1	46769201	46769600	400	*	Promoter (<=1kb)	1	46769380	46782447	13068	1	UQCRH	NM_006004	0
chr1	46806201	46806400	200	*	Promoter (<=1kb)	1	46805849	46830824	24976	1	NSUN4	NR_045791	352
chr1	46867601	46867800	200	*	Exon (NM_001441/FAAH, exon 2 of 15)	1	46859939	46879520	19582	1	FAAH	NM_001441	7662
chr1	46879401	46879600	200	*	3' UTR	1	46859939	46879520	19582	1	FAAH	NM_001441	19462
chr1	46918601	46918800	200	*	Distal Intergenic	1	46899499	46911374	11876	1	LOC729041	NR_045483	19102
chr1	46954801	46955400	600	*	Distal Intergenic	1	46972668	46979886	7219	1	DMBX1	NM_147192	-17268
chr1	46960801	46961000	200	*	Distal Intergenic	1	46972668	46979886	7219	1	DMBX1	NM_147192	-11668
chr1	46986001	46986400	400	*	Distal Intergenic	1	46972668	46979886	7219	1	DMBX1	NM_172225	13333
chr1	46993801	46994200	400	*	Distal Intergenic	1	47004368	47035927	31560	1	MKNK1-AS1	NR_038403	-10168
chr1	47069401	47070200	800	*	Promoter (<=1kb)	1	47023079	47069966	46888	2	MKNK1	NM_001135553	0
chr1	47133601	47133800	200	*	Promoter (<=1kb)	1	47100711	47134099	33389	2	ATPAF1	NM_001042546	299
chr1	47674201	47674400	200	*	Distal Intergenic	1	47649261	47655771	6511	2	PDZK1IP1	NM_005764	-18430
chr1	47674601	47674800	200	*	Distal Intergenic	1	47649261	47655771	6511	2	PDZK1IP1	NM_005764	-18830
chr1	47779601	47779800	200	*	Promoter (<=1kb)	1	47715811	47779819	64009	2	STIL	NM_001048166	19
chr1	47898201	47898600	400	*	Promoter (1-2kb)	1	47897807	47900313	2507	2	FOXD2-AS1	NR_026878	1713
chr1	47915801	47916000	200	*	Distal Intergenic	1	47901689	47906363	4675	1	FOXD2	NM_004474	14112
chr1	48176201	48176400	200	*	Distal Intergenic	1	47901689	47906363	4675	1	FOXD2	NM_004474	274512
chr1	48449801	48450200	400	*	Intron (NM_001194986/TRABD2B, intron 2 of 6)	1	48226200	48462562	236363	2	TRABD2B	NM_001194986	12362
chr1	48616001	48616400	400	*	Intron (NR_026749/SKINTL, intron 7 of 9)	1	48567387	48648100	80714	2	SKINTL	NR_026749	31700
chr1	48937401	48938200	800	*	Promoter (<=1kb)	1	48761044	48937876	176833	2	SPATA6	NM_019073	0
chr1	49471801	49472400	600	*	Intron (NM_032785/AGBL4, intron 5 of 13)	1	49193540	49242547	49008	2	BEND5	NM_024603	-229254
chr1	49723201	49723400	200	*	Intron (NM_032785/AGBL4, intron 3 of 13)	1	49193540	49242547	49008	2	BEND5	NM_024603	-480654
chr1	50798801	50799400	600	*	Distal Intergenic	1	50883223	50889119	5897	2	DMRTA2	NM_032110	89719
chr1	50896201	50897000	800	*	Distal Intergenic	1	50883223	50889119	5897	2	DMRTA2	NM_032110	-7082
chr1	51086601	51087000	400	*	Intron (NM_007051/FAF1, intron 8 of 18)	1	50883223	50889119	5897	2	DMRTA2	NM_032110	-197482
chr1	51376201	51376600	400	*	Intron (NM_007051/FAF1, intron 1 of 18)	1	50906935	51425936	519002	2	FAF1	NM_007051	49336
chr1	51762201	51762800	600	*	Intron (NM_001080494/TTC39A, intron 12 of 17)	1	51752930	51787938	35009	2	TTC39A	NM_001080494	25138
chr1	52344001	52344400	400	*	Promoter (<=1kb)	1	52254866	52344609	89744	2	NRD1	NM_001101662	209
chr1	52472001	52472600	600	*	Distal Intergenic	1	52373628	52456436	82809	2	RAB3B	NM_002867	-15565
chr1	52521801	52522400	600	*	Promoter (<=1kb)	1	52521857	52556388	34532	1	BTF3L4	NM_001136497	0
chr1	52831801	52832200	400	*	Promoter (<=1kb)	1	52816265	52831877	15613	2	CC2D1B	NM_032449	0
chr1	52869801	52870200	400	*	Promoter (<=1kb)	1	52838501	52870143	31643	2	ORC1	NM_001190818	0
chr1	53018601	53019200	600	*	Promoter (<=1kb)	1	52888948	53018762	129815	2	ZCCHC11	NM_001009881	0
chr1	53098601	53099200	600	*	Promoter (<=1kb)	1	53099066	53122737	23672	1	FAM159A	NM_001042693	0
chr1	53168801	53169400	600	*	Distal Intergenic	1	53152014	53164038	12025	2	SELRC1	NM_023077	-4763
chr1	53586201	53586600	400	*	Intron (NM_006671/SLC1A7, intron 2 of 10)	1	53552855	53608289	55435	2	SLC1A7	NM_006671	21689
chr1	53686001	53686400	400	*	Promoter (<=1kb)	1	53679772	53686289	6518	2	C1orf123	NM_017887	0
chr1	53704201	53704800	600	*	Promoter (<=1kb)	1	53704282	53708455	4174	1	LOC100507564	NR_038953	0
chr1	53791401	53792400	1000	*	Promoter (1-2kb)	1	53708041	53793821	85781	2	LRP8	NM_001018054	1421
chr1	53792601	53792800	200	*	Promoter (1-2kb)	1	53708041	53793821	85781	2	LRP8	NM_001018054	1021
chr1	53793801	53794200	400	*	Promoter (<=1kb)	1	53708041	53793821	85781	2	LRP8	NM_001018054	0
chr1	54303801	54304200	400	*	Promoter (<=1kb)	1	54231134	54304225	73092	2	TMEM48	NM_001168551	25
chr1	54411401	54412200	800	*	Promoter (<=1kb)	1	54411999	54433841	21843	1	LRRC42	NM_001256409	0
chr1	54965801	54966000	200	*	Distal Intergenic	1	55013807	55076005	62199	1	ACOT11	NM_147161	-47807
chr1	55007801	55008800	1000	*	Distal Intergenic	1	55013807	55076005	62199	1	ACOT11	NM_147161	-5007
chr1	55029801	55030200	400	*	Intron (NM_147161/ACOT11, intron 1 of 15)	1	55013807	55100417	86611	1	ACOT11	NM_015547	15994
chr1	55037601	55037800	200	*	Intron (NM_147161/ACOT11, intron 1 of 15)	1	55013807	55100417	86611	1	ACOT11	NM_015547	23794
chr1	55229801	55230400	600	*	Promoter (<=1kb)	1	55222571	55230226	7656	2	PARS2	NM_152268	0
chr1	55352801	55353000	200	*	Promoter (<=1kb)	1	55315300	55352921	37622	2	DHCR24	NM_014762	0
chr1	55353201	55353800	600	*	Promoter (<=1kb)	1	55315300	55352921	37622	2	DHCR24	NM_014762	-280
chr1	55680201	55680400	200	*	Promoter (<=1kb)	1	55532032	55681039	149008	2	USP24	NM_015306	639
chr1	56555601	56556000	400	*	Distal Intergenic	1	56960419	57045257	84839	2	PPAP2B	NM_003713	489257
chr1	57111401	57111600	200	*	Promoter (<=1kb)	1	57110990	57181008	70019	1	PRKAA2	NM_006252	411
chr1	57285001	57285400	400	*	Promoter (<=1kb)	1	57184477	57285369	100893	2	C1orf168	NM_001004303	0
chr1	58740001	58740400	400	*	Distal Intergenic	1	57463579	58716211	1252633	2	DAB1	NM_021080	-23790
chr1	58844001	58844600	600	*	Distal Intergenic	1	57463579	58716211	1252633	2	DAB1	NM_021080	-127790
chr1	59042801	59043200	400	*	Promoter (<=1kb)	1	59041095	59043166	2072	2	TACSTD2	NM_002353	0
chr1	59249601	59250200	600	*	Promoter (<=1kb)	1	59246463	59249785	3323	2	JUN	NM_002228	0
chr1	60280201	60281200	1000	*	Promoter (<=1kb)	1	60280533	60342050	61518	1	HOOK1	NM_015888	0
chr1	60956001	60956400	400	*	Distal Intergenic	1	60456066	60539442	83377	2	C1orf87	NM_152377	-416559
chr1	62660001	62661000	1000	*	Promoter (<=1kb)	1	62660474	62678001	17528	1	L1TD1	NM_001164835	0
chr1	62793401	62793600	200	*	Distal Intergenic	1	62701837	62785083	83247	2	KANK4	NM_181712	-8318
chr1	62901801	62902800	1000	*	Promoter (<=1kb)	1	62901975	62917475	15501	1	USP1	NM_001017415	0
chr1	63782601	63783400	800	*	Promoter (<=1kb)	1	63624754	63782901	158148	2	LINC00466	NR_038252	0
chr1	63785801	63786000	200	*	Distal Intergenic	1	63788730	63790797	2068	1	FOXD3	NM_012183	-2730
chr1	63833201	63833400	200	*	Promoter (<=1kb)	1	63833261	63904233	70973	1	ALG6	NM_013339	0
chr1	64058801	64059800	1000	*	Promoter (<=1kb)	1	64058947	64125916	66970	1	PGM1	NM_002633	0
chr1	64971001	64971400	400	*	Intron (NM_020925/CACHD1, intron 1 of 26)	1	64936476	65158741	222266	1	CACHD1	NM_020925	34525
chr1	65431601	65432200	600	*	Promoter (<=1kb)	1	65298906	65432187	133282	2	JAK1	NM_002227	0
chr1	65614401	65614600	200	*	Promoter (<=1kb)	1	65613850	65697828	83979	1	AK4	NM_013410	551
chr1	65775601	65775800	200	*	Promoter (<=1kb)	1	65775218	65881552	106335	1	DNAJC6	NM_001256864	383
chr1	65885601	65886200	600	*	Promoter (<=1kb)	1	65886131	65893692	7562	1	LEPROT	NM_001198683	0
chr1	66016001	66016200	200	*	Intron (NM_001003680/LEPR, intron 2 of 19)	1	65991372	66101111	109740	1	LEPR	NM_001198689	24629
chr1	66029601	66030200	600	*	Intron (NM_001003680/LEPR, intron 2 of 19)	1	65991372	66101111	109740	1	LEPR	NM_001198689	38229
chr1	67390601	67391400	800	*	Promoter (<=1kb)	1	67390578	67454302	63725	1	MIER1	NM_020948	23
chr1	67395601	67396200	600	*	Promoter (<=1kb)	1	67395926	67454302	58377	1	MIER1	NM_001077701	0
chr1	67549801	67550600	800	*	Distal Intergenic	1	67465015	67520080	55066	2	SLC35D1	NM_015139	-29721
chr1	67896001	67896800	800	*	Promoter (<=1kb)	1	67873493	67896123	22631	2	SERBP1	NM_001018067	0
chr1	68150801	68151200	400	*	Promoter (<=1kb)	1	68150860	68154021	3162	1	GADD45A	NM_001199741	0
chr1	68152001	68152400	400	*	Promoter (1-2kb)	1	68150860	68154021	3162	1	GADD45A	NM_001924	1141
chr1	68962601	68963000	400	*	Promoter (<=1kb)	1	68939835	68962799	22965	2	DEPDC1	NM_001114120	0
chr1	69585601	69585800	200	*	Distal Intergenic	1	68939835	68962799	22965	2	DEPDC1	NM_017779	-622802
chr1	70671201	70671400	200	*	Promoter (<=1kb)	1	70610485	70671361	60877	2	LRRC40	NM_017768	0
chr1	70876601	70877400	800	*	Promoter (<=1kb)	1	70876901	70905534	28634	1	CTH	NM_001190463	0
chr1	71979401	71980000	600	*	Intron (NM_173808/NEGR1, intron 6 of 6)	1	72259915	72302695	42781	2	NEGR1-IT1	NR_046218	322695
chr1	72354001	72354800	800	*	Intron (NM_173808/NEGR1, intron 2 of 6)	1	72259915	72302695	42781	2	NEGR1-IT1	NR_046218	-51306
chr1	75596601	75596800	200	*	Promoter (2-3kb)	1	75594119	75627218	33100	1	LHX8	NM_001001933	2482
chr1	75841801	75842200	400	*	Intron (NM_001130058/SLC44A5, intron 3 of 23)	1	75667816	76076799	408984	2	SLC44A5	NM_001130058	234599
chr1	76080401	76080800	400	*	Distal Intergenic	1	75672075	76076799	404725	2	SLC44A5	NM_152697	-3602
chr1	76189801	76190400	600	*	Promoter (<=1kb)	1	76190043	76229355	39313	1	ACADM	NM_000016	0
chr1	77333801	77334600	800	*	Promoter (<=1kb)	1	77333186	77529737	196552	1	ST6GALNAC5	NM_030965	615
chr1	77747601	77748000	400	*	Promoter (<=1kb)	1	77747662	78025654	277993	1	AK5	NM_174858	0
chr1	78354401	78355000	600	*	Promoter (<=1kb)	1	78354200	78409578	55379	1	NEXN	NM_144573	201
chr1	82266201	82266800	600	*	Promoter (<=1kb)	1	82266082	82458107	192026	1	LPHN2	NM_012302	119
chr1	82602001	82602400	400	*	Distal Intergenic	1	82266082	82458107	192026	1	LPHN2	NM_012302	335919
chr1	83648001	83648200	200	*	Distal Intergenic	1	84259598	84379059	119462	2	MIR548AP	NR_049805	730859
chr1	84464601	84465000	400	*	Promoter (<=1kb)	1	84335057	84464833	129777	2	TTLL7	NM_024686	0
chr1	84523401	84524000	600	*	Distal Intergenic	1	84543745	84670979	127235	1	PRKACB	NM_207578	-19745
chr1	84543801	84544200	400	*	Promoter (<=1kb)	1	84543745	84704181	160437	1	PRKACB	NM_002731	56
chr1	84971801	84972400	600	*	Promoter (<=1kb)	1	84964006	84972262	8257	2	GNG5	NM_005274	0
chr1	85742001	85742600	600	*	Promoter (<=1kb)	1	85731460	85742587	11128	2	BCL10	NM_003921	0
chr1	86045801	86046200	400	*	Promoter (<=1kb)	1	86046444	86049648	3205	1	CYR61	NM_001554	-244
chr1	86072601	86073200	600	*	Distal Intergenic	1	86046444	86049648	3205	1	CYR61	NM_001554	26157
chr1	86173801	86174200	400	*	Promoter (<=1kb)	1	86115106	86174116	59011	2	ZNHIT6	NM_001170670	0
chr1	86393001	86393400	400	*	Intron (NM_152890/COL24A1, intron 24 of 59)	1	86115106	86174116	59011	2	ZNHIT6	NM_017953	-218885
chr1	86620601	86621200	600	*	Promoter (<=1kb)	1	86194916	86622121	427206	2	COL24A1	NM_152890	921
chr1	86621801	86622000	200	*	Promoter (<=1kb)	1	86194916	86622121	427206	2	COL24A1	NM_152890	121
chr1	87169801	87170000	200	*	Promoter (<=1kb)	1	87170253	87213867	43615	1	SH3GLB1	NM_001206651	-253
chr1	89457601	89459000	1400	*	Promoter (<=1kb)	1	89401456	89458643	57188	2	CCBL2	NM_001008661	0
chr1	89883601	89884000	400	*	Intron (NR_003133/GBP1P1, intron 2 of 4)	1	89873238	89890493	17256	1	GBP1P1	NR_003133	10363
chr1	89989601	89990200	600	*	Promoter (<=1kb)	1	89990397	90063420	73024	1	LRRC8B	NM_001134476	-197
chr1	90099001	90099200	200	*	Promoter (<=1kb)	1	90098644	90185094	86451	1	LRRC8C	NM_032270	357
chr1	90217801	90218600	800	*	Distal Intergenic	1	90286573	90401989	115417	1	LRRC8D	NM_001134479	-67973
chr1	90228401	90229200	800	*	Distal Intergenic	1	90286573	90401989	115417	1	LRRC8D	NM_001134479	-57373
chr1	90286201	90286600	400	*	Promoter (<=1kb)	1	90286573	90401989	115417	1	LRRC8D	NM_001134479	0
chr1	90308801	90309600	800	*	5' UTR	1	90287480	90401989	114510	1	LRRC8D	NM_018103	21321
chr1	90528201	90528800	600	*	Distal Intergenic	1	90460678	90494094	33417	1	ZNF326	NM_182976	67523
chr1	90684801	90685200	400	*	Distal Intergenic	1	90460678	90494094	33417	1	ZNF326	NM_182976	224123
chr1	91486801	91488000	1200	*	Promoter (<=1kb)	1	91380857	91487065	106209	2	ZNF644	NM_016620	0
chr1	91852601	91853200	600	*	Intron (NM_001017975/HFM1, intron 4 of 38)	1	91726323	91870426	144104	2	HFM1	NM_001017975	17226
chr1	91893801	91894000	200	*	Distal Intergenic	1	91726323	91870426	144104	2	HFM1	NM_001017975	-23375
chr1	92351801	92352000	200	*	Promoter (<=1kb)	1	92145900	92351836	205937	2	TGFBR3	NM_001195683	0
chr1	92546001	92546400	400	*	Promoter (<=1kb)	1	92545862	92613401	67540	1	BTBD8	NM_183242	139
chr1	92945801	92946400	600	*	Exon (NM_001127215/GFI1, exon 4 of 7)	1	92940318	92949356	9039	2	GFI1	NM_001127215	2956
chr1	92948601	92949800	1200	*	Promoter (<=1kb)	1	92940318	92949356	9039	2	GFI1	NM_001127215	0
chr1	92950401	92950600	200	*	Promoter (1-2kb)	1	92940318	92951628	11311	2	GFI1	NM_001127216	1028
chr1	93250401	93251200	800	*	Intron (NM_005665/EVI5, intron 1 of 17)	1	92974253	93257961	283709	2	EVI5	NM_005665	6761
chr1	93297201	93297600	400	*	Promoter (<=1kb)	1	93297594	93307481	9888	1	RPL5	NM_000969	0
chr1	93636001	93636200	200	*	Intron (NM_001167830/TMED5, intron 1 of 4)	1	93615299	93646246	30948	2	TMED5	NM_001167830	10046
chr1	93645401	93645600	200	*	Promoter (<=1kb)	1	93615299	93646246	30948	2	TMED5	NM_001167830	646
chr1	93645801	93646600	800	*	Promoter (<=1kb)	1	93646281	93744287	98007	1	CCDC18	NM_206886	0
chr1	93742601	93743200	600	*	Intron (NM_206886/CCDC18, intron 27 of 27)	1	93775666	93811368	35703	2	LOC100131564	NR_034089	68168
chr1	94146401	94146800	400	*	Promoter (<=1kb)	1	94027343	94146926	119584	2	BCAR3	NM_001261409	126
chr1	94261401	94261800	400	*	Intron (NM_001261408/BCAR3, intron 2 of 13)	1	94312388	94312467	80	1	MIR760	NR_030621	-50588
chr1	94311601	94312000	400	*	Promoter (<=1kb)	1	94312388	94312467	80	1	MIR760	NR_030621	-388
chr1	94478201	94478600	400	*	Intron (NM_000350/ABCA4, intron 38 of 49)	1	94352590	94375012	22423	2	GCLM	NM_002061	-103189
chr1	94713001	94713200	200	*	Distal Intergenic	1	94634463	94703307	68845	2	ARHGAP29	NM_004815	-9694
chr1	94883601	94884000	400	*	Promoter (<=1kb)	1	94883933	94944260	60328	1	ABCD3	NM_001122674	0
chr1	95391201	95391400	200	*	Promoter (1-2kb)	1	95362507	95392735	30229	2	CNN3	NM_001839	1335
chr1	95393001	95393600	600	*	Promoter (<=1kb)	1	95393584	95428826	35243	1	LOC729970	NR_033998	0
chr1	95538201	95538600	400	*	Promoter (<=1kb)	1	95448279	95538507	90229	2	ALG14	NM_144988	0
chr1	95582801	95583000	200	*	Promoter (<=1kb)	1	95582894	95663161	80268	1	TMEM56	NM_152487	0
chr1	95699201	95699800	600	*	Promoter (<=1kb)	1	95699711	95712781	13071	1	RWDD3	NM_001128142	0
chr1	100315601	100316000	400	*	Promoter (<=1kb)	1	100315640	100389579	73940	1	AGL	NM_000642	0
chr1	100435201	100435600	400	*	Promoter (<=1kb)	1	100435345	100492534	57190	1	SLC35A3	NM_001271684	0
chr1	100503801	100504000	200	*	Promoter (<=1kb)	1	100503789	100548929	45141	1	HIAT1	NM_033055	12
chr1	100732001	100732200	200	*	Promoter (<=1kb)	1	100731714	100758325	26612	1	RTCA	NM_003729	287
chr1	100816801	100818800	2000	*	Promoter (<=1kb)	1	100818023	100950926	132904	1	CDC14A	NM_033313	0
chr1	105318001	105318400	400	*	Distal Intergenic	1	104615645	104619693	4049	1	LOC100129138	NR_033990	702356
chr1	108508201	108508600	400	*	Promoter (<=1kb)	1	108113782	108507545	393764	2	VAV3	NM_006113	-656
chr1	108743001	108743200	200	*	Promoter (<=1kb)	1	108677344	108742980	65637	2	SLC25A24	NM_013386	-21
chr1	109234801	109235800	1000	*	Promoter (<=1kb)	1	109234932	109244422	9491	1	PRPF38B	NM_018061	0
chr1	109289201	109289600	400	*	Promoter (<=1kb)	1	109289285	109352148	62864	1	STXBP3	NM_007269	0
chr1	109633201	109633600	400	*	Promoter (<=1kb)	1	109633403	109639554	6152	1	TMEM167B	NM_020141	0
chr1	109656401	109657000	600	*	Promoter (<=1kb)	1	109648573	109656479	7907	2	C1orf194	NM_001122961	0
chr1	109772201	109772800	600	*	Intron (NM_006513/SARS, intron 4 of 10)	1	109756515	109780804	24290	1	SARS	NM_006513	15686
chr1	109782201	109782600	400	*	Distal Intergenic	1	109792641	109818378	25738	1	CELSR2	NM_001408	-10041
chr1	109792001	109792200	200	*	Promoter (<=1kb)	1	109792641	109818378	25738	1	CELSR2	NM_001408	-441
chr1	109806001	109806200	200	*	Intron (NM_001408/CELSR2, intron 8 of 33)	1	109792641	109818378	25738	1	CELSR2	NM_001408	13360
chr1	109940601	109941000	400	*	Promoter (<=1kb)	1	109852188	109940563	88376	2	SORT1	NM_002959	-38
chr1	109968601	109969400	800	*	Promoter (<=1kb)	1	109941653	109969070	27418	2	PSMA5	NM_001199772	0
chr1	110026001	110026400	400	*	Promoter (<=1kb)	1	110026561	110035420	8860	1	ATXN7L2	NM_153340	-161
chr1	110051401	110052200	800	*	Promoter (<=1kb)	1	110049446	110052336	2891	2	AMIGO1	NM_020703	136
chr1	110198601	110199400	800	*	Promoter (<=1kb)	1	110198698	110204331	5634	1	GSTM4	NM_000850	0
chr1	110210601	110211000	400	*	Promoter (<=1kb)	1	110210644	110217908	7265	1	GSTM2	NM_000848	0
chr1	110230201	110230600	400	*	Promoter (<=1kb)	1	110230418	110236367	5950	1	GSTM1	NM_000561	0
chr1	110282601	110282800	200	*	Promoter (<=1kb)	1	110276554	110283660	7107	2	GSTM3	NM_000849	860
chr1	110283001	110283200	200	*	Promoter (<=1kb)	1	110276554	110283660	7107	2	GSTM3	NM_000849	460
chr1	110331801	110332000	200	*	Distal Intergenic	1	110292702	110306644	13943	2	EPS8L3	NM_139053	-25157
chr1	110419801	110420400	600	*	Distal Intergenic	1	110453233	110467824	14592	1	CSF1	NM_172210	-32833
chr1	110577601	110578000	400	*	Promoter (<=1kb)	1	110577223	110597263	20041	1	STRIP1	NR_073071	378
chr1	110610001	110610800	800	*	Intron (NM_006492/ALX3, intron 1 of 3)	1	110602997	110613322	10326	2	ALX3	NM_006492	2522
chr1	110752201	110753000	800	*	Promoter (<=1kb)	1	110753336	110776674	23339	1	KCNC4	NM_001039574	-336
chr1	110755001	110755400	400	*	Promoter (1-2kb)	1	110753336	110776674	23339	1	KCNC4	NR_036437	1665
chr1	110880601	110880800	200	*	Promoter (<=1kb)	1	110828999	110881793	52795	2	LOC440600	NR_036595	993
chr1	110881201	110882200	1000	*	Promoter (<=1kb)	1	110828999	110881793	52795	2	LOC440600	NR_036595	0
chr1	111098001	111098200	200	*	Distal Intergenic	1	111059839	111061797	1959	2	KCNA10	NM_005549	-36204
chr1	111506001	111506800	800	*	Promoter (<=1kb)	1	111489812	111506566	16755	2	LRIF1	NM_001006945	0
chr1	111682401	111683400	1000	*	Promoter (<=1kb)	1	111682833	111727724	44892	1	CEPT1	NM_006090	0
chr1	111888801	111889600	800	*	Promoter (<=1kb)	1	111889195	111895639	6445	1	PIFO	NM_181643	0
chr1	111991401	111992000	600	*	Promoter (<=1kb)	1	111991743	112004525	12783	1	ATP5F1	NM_001688	0
chr1	112050401	112051000	600	*	Intron (NM_001081976/ADORA3, intron 1 of 5)	1	112042051	112046743	4693	2	ADORA3	NM_000677	-3658
chr1	112162001	112162400	400	*	Promoter (<=1kb)	1	112162405	112256101	93697	1	RAP1A	NM_001010935	-5
chr1	112281001	112281400	400	*	Promoter (<=1kb)	1	112264686	112282046	17361	2	FAM212B	NM_019099	646
chr1	112281601	112283000	1400	*	Promoter (<=1kb)	1	112264686	112282046	17361	2	FAM212B	NM_019099	0
chr1	112298201	112298600	400	*	Promoter (<=1kb)	1	112264686	112298419	33734	2	FAM212B	NM_198926	0
chr1	113247401	113248000	600	*	Promoter (1-2kb)	1	113243749	113249678	5930	2	RHOC	NM_001042679	1678
chr1	113249401	113249800	400	*	Promoter (<=1kb)	1	113243749	113249678	5930	2	RHOC	NM_001042679	0
chr1	113258001	113258800	800	*	Promoter (<=1kb)	1	113252616	113257950	5335	2	PPM1J	NM_005167	-51
chr1	113259001	113259200	200	*	Promoter (1-2kb)	1	113252616	113257950	5335	2	PPM1J	NM_005167	-1051
chr1	113265601	113266200	600	*	Promoter (2-3kb)	1	113263189	113269856	6668	1	FAM19A3	NM_182759	2412
chr1	113499401	113499800	400	*	Promoter (<=1kb)	1	113454470	113498975	44506	2	SLC16A1	NM_003051	-426
chr1	113585001	113585400	400	*	Distal Intergenic	1	113615831	113667342	51512	1	LRIG2	NM_014813	-30431
chr1	113615201	113616400	1200	*	Promoter (<=1kb)	1	113615831	113667342	51512	1	LRIG2	NM_014813	0
chr1	113932601	113932800	200	*	Promoter (<=1kb)	1	113933475	114228545	295071	1	MAGI3	NM_001142782	-675
chr1	114039801	114040800	1000	*	Intron (NM_001142782/MAGI3, intron 1 of 20)	1	113933475	114228545	295071	1	MAGI3	NM_152900	106326
chr1	114302001	114302400	400	*	Promoter (<=1kb)	1	114239824	114301777	61954	2	PHTF1	NM_006608	-224
chr1	114354801	114355200	400	*	Promoter (<=1kb)	1	114304454	114355070	50617	2	RSBN1	NM_018364	0
chr1	114521801	114522000	200	*	Promoter (<=1kb)	1	114522030	114524875	2846	1	OLFML3	NM_020190	-30
chr1	114580001	114580200	200	*	Distal Intergenic	1	114522030	114524875	2846	1	OLFML3	NM_020190	57971
chr1	114888601	114889400	800	*	Distal Intergenic	1	114935399	115053781	118383	2	TRIM33	NM_015906	164381
chr1	115212401	115213400	1000	*	Promoter (<=1kb)	1	115127196	115212732	85537	2	DENND2C	NM_001256404	0
chr1	115299801	115300200	400	*	Promoter (<=1kb)	1	115259534	115300671	41138	2	CSDE1	NM_001007553	471
chr1	115300401	115300800	400	*	Promoter (<=1kb)	1	115259534	115300671	41138	2	CSDE1	NM_001007553	0
chr1	115632601	115632800	200	*	Promoter (<=1kb)	1	115590633	115632121	41489	2	TSPAN2	NM_005725	-480
chr1	115633001	115633200	200	*	Promoter (<=1kb)	1	115590633	115632121	41489	2	TSPAN2	NM_005725	-880
chr1	115690801	115691000	200	*	Distal Intergenic	1	115590633	115632121	41489	2	TSPAN2	NM_005725	-58680
chr1	115880801	115881000	200	*	Promoter (<=1kb)	1	115828537	115880857	52321	2	NGF	NM_002506	0
chr1	116371201	116371400	200	*	Distal Intergenic	1	116378999	116383333	4335	2	NHLH2	NM_001111061	11933
chr1	116381801	116382200	400	*	Promoter (1-2kb)	1	116378999	116383333	4335	2	NHLH2	NM_001111061	1133
chr1	116915401	116916000	600	*	Promoter (<=1kb)	1	116915795	116947396	31602	1	ATP1A1	NM_000701	0
chr1	117113401	117113800	400	*	Promoter (<=1kb)	1	117057156	117113715	56560	2	CD58	NM_001779	0
chr1	117602401	117603200	800	*	Promoter (<=1kb)	1	117602949	117645491	42543	1	TTF2	NM_003594	0
chr1	117664401	117665200	800	*	Promoter (<=1kb)	1	117653677	117664411	10735	2	TRIM45	NM_001145635	0
chr1	118148401	118148600	200	*	Promoter (<=1kb)	1	118148604	118171011	22408	1	FAM46C	NM_017709	-4
chr1	118301401	118301800	400	*	Distal Intergenic	1	118148604	118171011	22408	1	FAM46C	NM_017709	152797
chr1	118471801	118472400	600	*	Promoter (<=1kb)	1	118406107	118472302	66196	2	GDAP2	NM_017686	0
chr1	118727401	118728000	600	*	Promoter (<=1kb)	1	118496288	118727848	231561	2	SPAG17	NM_206996	0
chr1	119395001	119395800	800	*	Distal Intergenic	1	119425666	119532179	106514	2	TBX15	NM_152380	136379
chr1	119531001	119531200	200	*	Promoter (<=1kb)	1	119425666	119532179	106514	2	TBX15	NM_152380	979
chr1	119532001	119532200	200	*	Promoter (<=1kb)	1	119425666	119532179	106514	2	TBX15	NM_152380	0
chr1	119682601	119683400	800	*	Promoter (<=1kb)	1	119573839	119683295	109457	2	WARS2	NM_015836	0
chr1	119870201	119870600	400	*	Distal Intergenic	1	119911402	119936751	25350	1	HAO2	NM_001005783	-40802
chr1	120173801	120174200	400	*	Intron (NM_001080470/ZNF697, intron 1 of 2)	1	120162000	120190390	28391	2	ZNF697	NM_001080470	16190
chr1	120190201	120190400	200	*	Promoter (<=1kb)	1	120162000	120190390	28391	2	ZNF697	NM_001080470	0
chr1	120256201	120256600	400	*	Promoter (1-2kb)	1	120254419	120286849	32431	1	PHGDH	NM_006623	1782
chr1	120611201	120612800	1600	*	Promoter (<=1kb)	1	120454176	120612317	158142	2	NOTCH2	NM_024408	0
chr1	120836001	120836800	800	*	Promoter (2-3kb)	1	120839005	120855681	16677	1	FAM72B	NM_001100910	-2205
chr1	120837001	120839400	2400	*	Promoter (<=1kb)	1	120839005	120855681	16677	1	FAM72B	NM_001100910	0
chr1	121260801	121261800	1000	*	Promoter (<=1kb)	1	121260910	121313686	52777	1	EMBP1	NR_003955	0
chr1	121279401	121280200	800	*	Intron (NR_003955/EMBP1, intron 1 of 7)	1	121260910	121313686	52777	1	EMBP1	NR_003955	18491
chr1	142535801	142540800	5000	*	Distal Intergenic	1	142697421	142713605	16185	2	ANKRD20A12P	NR_046228	172805
chr1	142634601	142635200	600	*	Distal Intergenic	1	142697421	142713605	16185	2	ANKRD20A12P	NR_046228	78405
chr1	142662401	142663200	800	*	Distal Intergenic	1	142697421	142713605	16185	2	ANKRD20A12P	NR_046228	50405
chr1	142690401	142691200	800	*	Distal Intergenic	1	142697421	142713605	16185	2	ANKRD20A12P	NR_046228	22405
chr1	142793201	142793400	200	*	Distal Intergenic	1	142697421	142713605	16185	2	ANKRD20A12P	NR_046228	-79596
chr1	142848401	142849200	800	*	Distal Intergenic	1	142697421	142713605	16185	2	ANKRD20A12P	NR_046228	-134796
chr1	142853201	142853600	400	*	Distal Intergenic	1	142697421	142713605	16185	2	ANKRD20A12P	NR_046228	-139596
chr1	142949601	142950000	400	*	Distal Intergenic	1	142697421	142713605	16185	2	ANKRD20A12P	NR_046228	-235996
chr1	143280201	143280600	400	*	Distal Intergenic	1	143687130	143714180	27051	1	LOC100130000	NR_033189	-406530
chr1	143283001	143284200	1200	*	Distal Intergenic	1	143687130	143714180	27051	1	LOC100130000	NR_033189	-402930
chr1	143290801	143291000	200	*	Distal Intergenic	1	143687130	143714180	27051	1	LOC100130000	NR_033189	-396130
chr1	143418401	143420400	2000	*	Distal Intergenic	1	143687130	143714180	27051	1	LOC100130000	NR_033189	-266730
chr1	143421401	143421800	400	*	Distal Intergenic	1	143687130	143714180	27051	1	LOC100130000	NR_033189	-265330
chr1	143422801	143423600	800	*	Distal Intergenic	1	143687130	143714180	27051	1	LOC100130000	NR_033189	-263530
chr1	143428401	143429200	800	*	Distal Intergenic	1	143687130	143714180	27051	1	LOC100130000	NR_033189	-257930
chr1	143673201	143673400	200	*	Distal Intergenic	1	143687130	143714180	27051	1	LOC100130000	NR_033189	-13730
chr1	143743401	143744400	1000	*	Promoter (<=1kb)	1	143718513	143744457	25945	2	FLJ39739	NR_027468	57
chr1	143912601	143916200	3600	*	Promoter (<=1kb)	1	143896452	143913143	16692	2	FAM72D	NM_207418	0
chr1	144491601	144491800	200	*	Intron (NR_024584_1/LOC728875, intron 2 of 3)	1	144480746	144521969	41224	2	LOC728875	NR_024584_1	30169
chr1	144533801	144534800	1000	*	Distal Intergenic	1	144480746	144521969	41224	2	LOC728875	NR_024584_1	-11832
chr1	144593601	144594000	400	*	Distal Intergenic	1	144610815	144612727	1913	2	PFN1P2	NR_003242	18727
chr1	144685401	144685600	200	*	Intron (NM_001037675/NBPF9, intron 7 of 20)	1	144676437	144680025	3589	2	LOC653513	NR_037182	-5376
chr1	144707401	144708000	600	*	Intron (NM_001037675/NBPF9, intron 7 of 20)	1	144676437	144680025	3589	2	LOC653513	NR_037182	-27376
chr1	144859801	144860000	200	*	Exon (NM_001198834/PDE4DIP, exon 38 of 44)	1	144890591	144932032	41442	2	PDE4DIP	NM_001002811	72032
chr1	144931001	144933200	2200	*	Promoter (<=1kb)	1	144890591	144932032	41442	2	PDE4DIP	NM_001002811	0
chr1	144982601	144983400	800	*	Intron (NM_001198834/PDE4DIP, intron 1 of 43)	1	144851427	144995022	143596	2	PDE4DIP	NM_014644	11622
chr1	144994001	144995200	1200	*	Promoter (<=1kb)	1	144851424	144995033	143610	2	PDE4DIP	NM_001198834	0
chr1	145039001	145040400	1400	*	Promoter (<=1kb)	1	144851424	145039992	188569	2	PDE4DIP	NM_001198832	0
chr1	145075201	145076000	800	*	Promoter (<=1kb)	1	144951761	145076186	124426	2	PDE4DIP	NM_022359	186
chr1	145092001	145092800	800	*	Distal Intergenic	1	145096407	145116997	20591	1	SEC22B	NM_004892	-3607
chr1	145208601	145210200	1600	*	Promoter (<=1kb)	1	145209111	145285912	76802	1	NOTCH2NL	NM_203458	0
chr1	145281401	145281600	200	*	Exon (NM_203458/NOTCH2NL, exon 4 of 5)	1	145293371	145368684	75314	1	NBPF10	NM_001039703	-11771
chr1	145382401	145382800	400	*	Distal Intergenic	1	145413191	145417545	4355	1	HFE2	NM_145277	-30391
chr1	145473201	145473400	200	*	5' UTR	1	145470508	145475647	5140	1	ANKRD34A	NM_001039888	2693
chr1	145515601	145516600	1000	*	Promoter (<=1kb)	1	145509820	145516076	6257	2	GNRHR2	NR_002328	0
chr1	145548601	145549200	600	*	Promoter (<=1kb)	1	145549209	145568526	19318	1	ANKRD35	NM_144698	-9
chr1	145575001	145576800	1800	*	Promoter (<=1kb)	1	145575988	145586546	10559	1	PIAS3	NM_006099	0
chr1	145944201	145944600	400	*	Promoter (1-2kb)	1	145924388	145942619	18232	2	PDZK1P1	NR_003377	-1582
chr1	145944801	145945200	400	*	Promoter (2-3kb)	1	145924388	145942619	18232	2	PDZK1P1	NR_003377	-2182
chr1	145968601	145969200	600	*	Distal Intergenic	1	145924388	145942619	18232	2	PDZK1P1	NR_003377	-25982
chr1	145969401	145970000	600	*	Distal Intergenic	1	145924388	145942619	18232	2	PDZK1P1	NR_003377	-26782
chr1	145979201	145980000	800	*	Distal Intergenic	1	145924388	145942619	18232	2	PDZK1P1	NR_003377	-36582
chr1	146009201	146009800	600	*	Distal Intergenic	1	146032542	146057734	25193	2	NBPF24	NM_001101663_1	47934
chr1	146714601	146714800	200	*	Promoter (<=1kb)	1	146714291	146767447	53157	1	CHD1L	NR_046070	310
chr1	146976601	146977000	400	*	Intron (NR_038423/LINC00624, intron 3 of 3)	1	146853914	146989699	135786	2	LINC00624	NR_038423	12699
chr1	147012601	147014200	1600	*	Promoter (<=1kb)	1	147013182	147098015	84834	1	BCL9	NM_004326	0
chr1	147070801	147071800	1000	*	Intron (NM_004326/BCL9, intron 1 of 9)	1	147013182	147098015	84834	1	BCL9	NM_004326	57619
chr1	147141601	147143000	1400	*	Promoter (<=1kb)	1	147119168	147142634	23467	2	ACP6	NM_016361	0
chr1	147305401	147305800	400	*	Distal Intergenic	1	147228332	147245484	17153	2	GJA5	NM_005266	-59917
chr1	147400801	147401000	200	*	Promoter (<=1kb)	1	147400506	147465753	65248	1	GPR89B	NM_016334	295
chr1	147485801	147486200	400	*	Promoter (1-2kb)	1	147466094	147484331	18238	2	PDZK1P1	NR_003377_1	-1470
chr1	147486401	147487000	600	*	Promoter (2-3kb)	1	147466094	147484331	18238	2	PDZK1P1	NR_003377_1	-2070
chr1	147510401	147511800	1400	*	Distal Intergenic	1	147466094	147484331	18238	2	PDZK1P1	NR_003377_1	-26070
chr1	147520801	147521600	800	*	Distal Intergenic	1	147466094	147484331	18238	2	PDZK1P1	NR_003377_1	-36470
chr1	147752601	147753800	1200	*	Distal Intergenic	1	147806603	147806678	76	2	MIR5087	NR_049810	52878
chr1	147774201	147776000	1800	*	Distal Intergenic	1	147806603	147806678	76	2	MIR5087	NR_049810	30678
chr1	147806601	147807200	600	*	Promoter (<=1kb)	1	147806603	147806678	76	2	MIR5087	NR_049810	0
chr1	147860601	147861000	400	*	Distal Intergenic	1	147806603	147806678	76	2	MIR5087	NR_049810	-53923
chr1	147931001	147931800	800	*	Promoter (<=1kb)	1	147906022	147931980	25959	2	FLJ39739	NR_027468_1	180
chr1	147993801	147994600	800	*	Distal Intergenic	1	148003642	148025848	22207	2	NBPF14	NM_015383	31248
chr1	148000201	148000800	600	*	Distal Intergenic	1	148003642	148025848	22207	2	NBPF14	NM_015383	25048
chr1	148007601	148008000	400	*	Exon (NM_015383/NBPF14, exon 18 of 22)	1	148003642	148025848	22207	2	NBPF14	NM_015383	17848
chr1	148013801	148014200	400	*	Exon (NM_015383/NBPF14, exon 10 of 22)	1	148003642	148025848	22207	2	NBPF14	NM_015383	11648
chr1	148241001	148241800	800	*	Distal Intergenic	1	148201752	148202536	785	2	PPIAL4F	NM_001164262_1	-38465
chr1	148247601	148248200	600	*	Distal Intergenic	1	148201752	148202536	785	2	PPIAL4F	NM_001164262_1	-45065
chr1	148532401	148532800	400	*	Distal Intergenic	1	148558188	148596267	38080	1	NBPF15	NM_001170755	-25388
chr1	148555601	148556400	800	*	Promoter (1-2kb)	1	148558188	148596267	38080	1	NBPF15	NM_001170755	-1788
chr1	148598401	148598600	200	*	Distal Intergenic	1	148577357	148596267	18911	1	NBPF16	NM_001102663	21044
chr1	148598801	148599000	200	*	Distal Intergenic	1	148577357	148596267	18911	1	NBPF16	NM_001102663	21444
chr1	148604801	148605000	200	*	Distal Intergenic	1	148577357	148596267	18911	1	NBPF16	NM_001102663	27444
chr1	148760401	148760600	200	*	Distal Intergenic	1	148739442	148758311	18870	1	NBPF16	NM_001102663_1	20959
chr1	148853001	148854200	1200	*	Distal Intergenic	1	148806015	148806799	785	1	PPIAL4F	NM_001164262	46986
chr1	148901401	148902400	1000	*	Distal Intergenic	1	148928286	148951595	23310	1	LOC645166	NR_027355	-25886
chr1	148927601	148928800	1200	*	Promoter (<=1kb)	1	148928286	148951595	23310	1	LOC645166	NR_027355	0
chr1	148929001	148929400	400	*	Promoter (<=1kb)	1	148928286	148951595	23310	1	LOC645166	NR_027356	715
chr1	148929601	148932000	2400	*	Promoter (<=1kb)	1	148930405	148953054	22650	1	LOC645166	NR_027354	0
chr1	148932601	148933000	400	*	Promoter (2-3kb)	1	148930405	148953054	22650	1	LOC645166	NR_027354	2196
chr1	149222801	149224600	1800	*	Distal Intergenic	1	149279476	149291742	12267	1	LOC388692	NR_027002	-54876
chr1	149287001	149287400	400	*	Exon (NR_027002/LOC388692, exon 1 of 1)	1	149279476	149291742	12267	1	LOC388692	NR_027002	7525
chr1	149293801	149294800	1000	*	Distal Intergenic	1	149279476	149291742	12267	1	LOC388692	NR_027002	14325
chr1	149298601	149300200	1600	*	Distal Intergenic	1	149279476	149291742	12267	1	LOC388692	NR_027002	19125
chr1	149333201	149333400	200	*	Distal Intergenic	1	149369294	149378297	9004	1	FCGR1C	NR_027484	-35894
chr1	149379601	149379800	200	*	Distal Intergenic	1	149369294	149378297	9004	1	FCGR1C	NR_027484	10307
chr1	149684401	149685400	1000	*	Distal Intergenic	1	149754250	149764074	9825	1	FCGR1A	NM_000566	-68850
chr1	149718601	149719000	400	*	Distal Intergenic	1	149754250	149764074	9825	1	FCGR1A	NM_000566	-35250
chr1	149719201	149719600	400	*	Distal Intergenic	1	149754250	149764074	9825	1	FCGR1A	NM_000566	-34650
chr1	149783601	149784000	400	*	Promoter (<=1kb)	1	149754245	149783928	29684	2	HIST2H2BF	NM_001161334	0
chr1	149803601	149804600	1000	*	Promoter (<=1kb)	1	149804221	149804616	396	1	HIST2H4A	NM_003548	0
chr1	149810801	149811600	800	*	Promoter (1-2kb)	1	149812259	149812765	507	2	HIST2H3A	NM_001005464	1165
chr1	149812801	149814000	1200	*	Promoter (<=1kb)	1	149812259	149812765	507	2	HIST2H3C	NM_021059	-36
chr1	149814401	149815000	600	*	Promoter (<=1kb)	1	149813785	149814318	534	2	HIST2H2AA4	NM_001040874_1	-83
chr1	149822001	149822400	400	*	Promoter (<=1kb)	1	149821759	149822340	582	2	HIST2H2BC	NR_036461	0
chr1	149822801	149824200	1400	*	Promoter (<=1kb)	1	149824181	149824687	507	1	HIST2H3A	NM_001005464_1	0
chr1	149825401	149826000	600	*	Promoter (1-2kb)	1	149824181	149824687	507	1	HIST2H3C	NM_021059_1	1220
chr1	149832401	149833400	1000	*	Promoter (<=1kb)	1	149832330	149832725	396	2	HIST2H4A	NM_003548_1	0
chr1	150039201	150039400	200	*	Promoter (<=1kb)	1	150039342	150117505	78164	1	VPS45	NM_007259	0
chr1	150134601	150135000	400	*	Distal Intergenic	1	150122170	150131825	9656	1	PLEKHO1	NM_016274	12431
chr1	150208601	150208800	200	*	Promoter (<=1kb)	1	150190717	150208504	17788	2	ANP32E	NM_030920	-97
chr1	150232401	150232800	400	*	Promoter (2-3kb)	1	150230218	150237480	7263	1	CA14	NM_012113	2183
chr1	150254201	150255400	1200	*	Promoter (<=1kb)	1	150255229	150259501	4273	1	C1orf51	NM_144697	0
chr1	150336401	150336600	200	*	Promoter (<=1kb)	1	150336990	150449041	112052	1	RPRD2	NM_015203	-390
chr1	150488001	150488400	400	*	Promoter (<=1kb)	1	150488233	150490508	2276	1	LINC00568	NR_051960	0
chr1	150522401	150522800	400	*	Promoter (<=1kb)	1	150521898	150533412	11515	1	ADAMTSL4	NM_019032	503
chr1	150532201	150532600	400	*	Exon (NM_019032/ADAMTSL4, exon 18 of 19)	1	150524405	150524490	86	1	MIR4257	NR_036211	7796
chr1	150533601	150535200	1600	*	Downstream (<=300bp)	1	150524405	150524490	86	1	MIR4257	NR_036211	9196
chr1	150601601	150602600	1000	*	Promoter (<=1kb)	1	150594599	150601609	7011	2	ENSA	NM_207045	0
chr1	150848801	150849000	200	*	Promoter (<=1kb)	1	150782181	150849244	67064	2	ARNT	NM_001197325	244
chr1	150951801	150952000	200	*	Promoter (2-3kb)	1	150954499	150968114	13616	1	ANXA9	NM_003568	-2499
chr1	150953801	150954000	200	*	Promoter (<=1kb)	1	150954499	150968114	13616	1	ANXA9	NM_003568	-499
chr1	151020401	151021200	800	*	Promoter (<=1kb)	1	151020259	151023871	3613	1	C1orf56	NM_017860	142
chr1	151031801	151032200	400	*	Promoter (<=1kb)	1	151023447	151032125	8679	2	CDC42SE1	NM_001038707	0
chr1	151103801	151104800	1000	*	3' UTR	1	151104163	151119140	14978	2	SEMA6C	NM_001178061	14340
chr1	151117601	151117800	200	*	Promoter (1-2kb)	1	151104163	151119140	14978	2	SEMA6C	NM_001178061	1340
chr1	151137801	151138600	800	*	Promoter (<=1kb)	1	151132224	151138370	6147	2	LYSMD1	NM_212551	0
chr1	151253801	151254800	1000	*	Promoter (<=1kb)	1	151254791	151264381	9591	1	ZNF687	NM_020832	0
chr1	151255201	151255800	600	*	Promoter (<=1kb)	1	151254791	151264381	9591	1	ZNF687	NM_020832	410
chr1	151319401	151320000	600	*	Promoter (<=1kb)	1	151313116	151319769	6654	2	RFX5	NM_000449	0
chr1	151483801	151484600	800	*	Promoter (<=1kb)	1	151483862	151511167	27306	1	CGN	NM_020770	0
chr1	151512001	151513200	1200	*	Promoter (<=1kb)	1	151512781	151556059	43279	1	TUFT1	NM_001126337	0
chr1	151584401	151584800	400	*	Promoter (<=1kb)	1	151584662	151671559	86898	1	SNX27	NM_030918	0
chr1	151585001	151585400	400	*	Promoter (<=1kb)	1	151584662	151671559	86898	1	SNX27	NM_030918	339
chr1	151762801	151763000	200	*	Promoter (<=1kb)	1	151744041	151763010	18970	2	TDRKH	NM_006862	10
chr1	151763201	151763400	200	*	Promoter (<=1kb)	1	151745955	151763010	17056	2	TDRKH	NM_001083965	-191
chr1	151809201	151809600	400	*	Promoter (1-2kb)	1	151810945	151816641	5697	1	LOC100132111	NR_024237	-1345
chr1	151811601	151811800	200	*	Promoter (<=1kb)	1	151810945	151816641	5697	1	LOC100132111	NR_024237	656
chr1	151812001	151812800	800	*	Promoter (<=1kb)	1	151810339	151813033	2695	2	C2CD4D	NM_001136003	233
chr1	151878201	151879000	800	*	Intron (NM_053055/THEM4, intron 1 of 5)	1	151843343	151882361	39019	2	THEM4	NM_053055	3361
chr1	151881601	151882400	800	*	Promoter (<=1kb)	1	151843343	151882361	39019	2	THEM4	NM_053055	0
chr1	152009401	152009800	400	*	Promoter (<=1kb)	1	152004982	152009511	4530	2	S100A11	NM_005620	0
chr1	152020401	152021200	800	*	Distal Intergenic	1	152004982	152009511	4530	2	S100A11	NM_005620	-10890
chr1	152084001	152084200	200	*	Exon (NM_007113/TCHH, exon 3 of 3)	1	152078793	152087930	9138	2	TCHH	NM_007113	3730
chr1	152187001	152187800	800	*	Exon (NM_001009931/HRNR, exon 3 of 3)	1	152184552	152196672	12121	2	HRNR	NM_001009931	8872
chr1	152188001	152189400	1400	*	Exon (NM_001009931/HRNR, exon 3 of 3)	1	152184552	152196672	12121	2	HRNR	NM_001009931	7272
chr1	153505401	153505800	400	*	Distal Intergenic	1	153507076	153508717	1642	2	S100A6	NM_014624	2917
chr1	153508201	153508600	400	*	Promoter (<=1kb)	1	153507076	153508717	1642	2	S100A6	NM_014624	117
chr1	153517601	153518400	800	*	Promoter (<=1kb)	1	153516095	153518282	2188	2	S100A4	NM_019554	0
chr1	153539001	153539200	200	*	Promoter (<=1kb)	1	153533585	153538306	4722	2	S100A2	NM_005978	-695
chr1	153571001	153571200	200	*	Distal Intergenic	1	153579367	153585514	6148	2	S100A16	NM_080388	14314
chr1	153571401	153571600	200	*	Distal Intergenic	1	153579367	153585514	6148	2	S100A16	NM_080388	13914
chr1	153581801	153582200	400	*	Intron (NM_080388/S100A16, intron 1 of 2)	1	153579367	153585514	6148	2	S100A16	NM_080388	3314
chr1	153606201	153607000	800	*	Promoter (<=1kb)	1	153606458	153618782	12325	1	CHTOP	NM_001206612	0
chr1	153700201	153700600	400	*	Promoter (<=1kb)	1	153700567	153746555	45989	1	INTS3	NM_023015	0
chr1	153748001	153748200	200	*	Promoter (<=1kb)	1	153747768	153752633	4866	1	SLC27A3	NM_024330	233
chr1	153895201	153895600	400	*	Promoter (<=1kb)	1	153777203	153895451	118249	2	GATAD2B	NM_020699	0
chr1	153895801	153896200	400	*	Promoter (<=1kb)	1	153777203	153895451	118249	2	GATAD2B	NM_020699	-350
chr1	153930601	153931400	800	*	Promoter (<=1kb)	1	153920148	153931132	10985	2	CRTC2	NM_181715	0
chr1	153934601	153935400	800	*	Promoter (<=1kb)	1	153931575	153935844	4270	2	SLC39A1	NM_001271957	444
chr1	153936001	153936400	400	*	Promoter (<=1kb)	1	153931575	153936117	4543	2	SLC39A1	NM_001271958	0
chr1	153939801	153941000	1200	*	Promoter (<=1kb)	1	153940315	153946840	6526	1	CREB3L4	NM_001255978	0
chr1	154155001	154155400	400	*	Promoter (<=1kb)	1	154127780	154155725	27946	2	TPM3	NM_001043351	325
chr1	154155601	154156000	400	*	Promoter (<=1kb)	1	154127780	154155725	27946	2	TPM3	NM_001043351	0
chr1	154297201	154297800	600	*	Promoter (<=1kb)	1	154298036	154310322	12287	1	ATP8B2	NM_001005855	-236
chr1	154325201	154325800	600	*	Distal Intergenic	1	154300276	154323780	23505	1	ATP8B2	NM_020452	24925
chr1	154378001	154378200	200	*	Promoter (<=1kb)	1	154377669	154441926	64258	1	IL6R	NM_181359	332
chr1	154475201	154475600	400	*	Promoter (<=1kb)	1	154474695	154520623	45929	1	TDRD10	NM_182499	506
chr1	154531201	154532200	1000	*	Promoter (<=1kb)	1	154521051	154531120	10070	2	UBE2Q1	NM_017582	-81
chr1	154580201	154580800	600	*	Promoter (<=1kb)	1	154554534	154580724	26191	2	ADAR	NM_001111	0
chr1	154909001	154909800	800	*	Promoter (<=1kb)	1	154897208	154909484	12277	2	PMVK	NM_006556	0
chr1	154943201	154943800	600	*	Promoter (<=1kb)	1	154934774	154943223	8450	2	SHC1	NM_001130040	0
chr1	154946201	154947600	1400	*	Promoter (<=1kb)	1	154947118	154951725	4608	1	CKS1B	NM_001826	0
chr1	154989601	154990200	600	*	3' UTR	1	154975106	154991001	15896	1	ZBTB7B	NR_049765	14495
chr1	155023001	155023200	200	*	Promoter (<=1kb)	1	155017668	155023641	5974	2	LOC100505666	NR_040772	441
chr1	155023401	155024200	800	*	Promoter (<=1kb)	1	155023748	155031159	7412	1	ADAM15	NM_001261466	0
chr1	155043601	155044200	600	*	Distal Intergenic	1	155017668	155036467	18800	2	LOC100505666	NR_040773	-7134
chr1	155057201	155058000	800	*	Exon (NM_004952/EFNA3, exon 2 of 5)	1	155051348	155060014	8667	1	EFNA3	NM_004952	5853
chr1	155108001	155108200	200	*	Promoter (<=1kb)	1	155108288	155111334	3047	1	SLC50A1	NM_001122837	-88
chr1	155112601	155112800	200	*	Promoter (<=1kb)	1	155112367	155112883	517	2	DPM3	NM_018973	83
chr1	155139601	155140600	1000	*	Distal Intergenic	1	155141884	155145804	3921	2	KRTCAP2	NM_173852	5204
chr1	155146601	155146800	200	*	Promoter (<=1kb)	1	155146263	155157447	11185	1	TRIM46	NR_046328	338
chr1	155161201	155161600	400	*	Promoter (1-2kb)	1	155158300	155162706	4407	2	MUC1	NM_001018016	1106
chr1	155163401	155163600	200	*	Promoter (<=1kb)	1	155158300	155162706	4407	2	MUC1	NM_002456	-695
chr1	155164001	155164800	800	*	Promoter (<=1kb)	1	155164968	155165063	96	1	MIR92B	NR_030281	-168
chr1	155231401	155232200	800	*	Promoter (<=1kb)	1	155225770	155232176	6407	2	SCAMP3	NM_005698	0
chr1	155242801	155243400	600	*	Promoter (<=1kb)	1	155232659	155243281	10623	2	CLK2	NM_003993	0
chr1	155290601	155291000	400	*	Promoter (<=1kb)	1	155290640	155300909	10270	1	RUSC1	NM_001105203	0
chr1	155293601	155295200	1600	*	Promoter (<=1kb)	1	155293728	155300909	7182	1	RUSC1	NM_001105205	0
chr1	155580201	155580400	200	*	Promoter (<=1kb)	1	155579979	155584616	4638	1	MSTO2P	NR_024117	222
chr1	155596801	155597400	600	*	Distal Intergenic	1	155579979	155584616	4638	1	MSTO2P	NR_024117	16822
chr1	155658401	155658800	400	*	Promoter (<=1kb)	1	155629233	155658447	29215	2	YY1AP1	NM_001198903	0
chr1	155715401	155716200	800	*	Promoter (<=1kb)	1	155715559	155720479	4921	1	MSTO2P	NR_024117_1	0
chr1	155948801	155949000	200	*	Promoter (<=1kb)	1	155916630	155948336	31707	2	ARHGEF2	NM_001162384	-465
chr1	156030801	156031400	600	*	Promoter (<=1kb)	1	156030966	156040295	9330	1	RAB25	NM_020387	0
chr1	156052201	156052400	200	*	Promoter (<=1kb)	1	156052369	156107657	55289	1	LMNA	NR_047544	0
chr1	156084201	156084600	400	*	Promoter (<=1kb)	1	156084461	156107657	23197	1	LMNA	NM_005572	0
chr1	156093001	156093400	400	*	Intron (NR_047544/LMNA, intron 4 of 12)	1	156095951	156107657	11707	1	LMNA	NR_047545	-2551
chr1	156095801	156096400	600	*	Promoter (<=1kb)	1	156095951	156107657	11707	1	LMNA	NR_047545	0
chr1	156119401	156119600	200	*	Promoter (<=1kb)	1	156119735	156147542	27808	1	SEMA4A	NM_001193301	-135
chr1	156149201	156149600	400	*	Distal Intergenic	1	156163730	156182587	18858	1	SLC25A44	NM_014655	-14130
chr1	156151401	156151600	200	*	Distal Intergenic	1	156163730	156182587	18858	1	SLC25A44	NM_014655	-12130
chr1	156217801	156218200	400	*	Promoter (<=1kb)	1	156213112	156217908	4797	2	PAQR6	NM_001272104	0
chr1	156261401	156261600	200	*	3' UTR	1	156262478	156265480	3003	2	C1orf85	NM_001256604	3880
chr1	156308001	156308800	800	*	Promoter (<=1kb)	1	156278752	156308206	29455	2	CCT3	NM_001008800	0
chr1	156326801	156327200	400	*	Distal Intergenic	1	156338980	156355013	16034	1	RHBG	NM_001256395	-11780
chr1	156391201	156391600	400	*	Promoter (<=1kb)	1	156390133	156390221	89	2	MIR9-1	NR_029691	-980
chr1	156426401	156427600	1200	*	Distal Intergenic	1	156374055	156399184	25130	2	C1orf61	NM_006365	-27217
chr1	156460201	156460600	400	*	Promoter (<=1kb)	1	156433513	156460391	26879	2	MEF2D	NM_001271629	0
chr1	156470601	156470800	200	*	Promoter (<=1kb)	1	156433513	156470634	37122	2	MEF2D	NM_005920	0
chr1	156471001	156471600	600	*	Promoter (<=1kb)	1	156433513	156470634	37122	2	MEF2D	NM_005920	-367
chr1	156474201	156475200	1000	*	Distal Intergenic	1	156433513	156470634	37122	2	MEF2D	NM_005920	-3567
chr1	156561201	156561600	400	*	Promoter (<=1kb)	1	156561558	156564091	2534	1	APOA1BP	NM_144772	0
chr1	156593801	156594800	1000	*	Exon (NM_021817/HAPLN2, exon 4 of 7)	1	156589086	156595517	6432	1	HAPLN2	NM_021817	4715
chr1	156630001	156630200	200	*	Distal Intergenic	1	156638556	156647189	8634	2	NES	NM_006617	16989
chr1	156631201	156631600	400	*	Distal Intergenic	1	156638556	156647189	8634	2	NES	NM_006617	15589
chr1	156634601	156635000	400	*	Distal Intergenic	1	156638556	156647189	8634	2	NES	NM_006617	12189
chr1	156636801	156639600	2800	*	3' UTR	1	156638556	156647189	8634	2	NES	NM_006617	7589
chr1	156643201	156644200	1000	*	Exon (NM_006617/NES, exon 3 of 4)	1	156638556	156647189	8634	2	NES	NM_006617	2989
chr1	156644601	156645000	400	*	Promoter (2-3kb)	1	156638556	156647189	8634	2	NES	NM_006617	2189
chr1	156647201	156647400	200	*	Promoter (<=1kb)	1	156638556	156647189	8634	2	NES	NM_006617	-12
chr1	156662801	156663200	400	*	Distal Intergenic	1	156669400	156675459	6060	2	CRABP2	NM_001878	12259
chr1	156675601	156676400	800	*	Promoter (<=1kb)	1	156669400	156675608	6209	2	CRABP2	NM_001199723	0
chr1	156677801	156678200	400	*	Promoter (2-3kb)	1	156669400	156675608	6209	2	CRABP2	NM_001199723	-2193
chr1	156698201	156699000	800	*	Promoter (<=1kb)	1	156698263	156706752	8490	1	RRNAD1	NM_001142560	0
chr1	156710401	156711000	600	*	Promoter (<=1kb)	1	156707094	156710923	3830	2	MRPL24	NM_024540	0
chr1	156718201	156718600	400	*	Intron (NM_004494/HDGF, intron 1 of 5)	1	156711899	156721543	9645	2	HDGF	NM_004494	2943
chr1	156721601	156721800	200	*	Promoter (<=1kb)	1	156711899	156721543	9645	2	HDGF	NM_004494	-58
chr1	156737001	156737400	400	*	Promoter (<=1kb)	1	156737274	156770609	33336	1	PRCC	NM_005973	0
chr1	156783801	156784200	400	*	Promoter (1-2kb)	1	156785542	156851642	66101	1	NTRK1	NM_001007792	-1342
chr1	156829401	156829600	200	*	Promoter (<=1kb)	1	156810665	156828712	18048	2	INSRR	NM_014215	-689
chr1	156890001	156890400	400	*	Promoter (<=1kb)	1	156890424	156902880	12457	1	LRRC71	NM_144702	-24
chr1	156897401	156897800	400	*	Exon (NM_144702/LRRC71, exon 7 of 15)	1	156890424	156902880	12457	1	LRRC71	NM_144702	6977
chr1	157125601	157126000	400	*	Distal Intergenic	1	157094459	157108383	13925	2	ETV3	NM_001145312	-17218
chr1	157133201	157134000	800	*	Distal Intergenic	1	157094459	157108383	13925	2	ETV3	NM_001145312	-24818
chr1	157948401	157949200	800	*	Distal Intergenic	1	157963063	158065844	102782	1	KIRREL	NM_018240	-13863
chr1	157964001	157964200	200	*	Promoter (<=1kb)	1	157963063	158065844	102782	1	KIRREL	NM_018240	938
chr1	157978001	157978200	200	*	Intron (NM_018240/KIRREL, intron 1 of 14)	1	157963063	158065844	102782	1	KIRREL	NM_018240	14938
chr1	158025601	158025800	200	*	Intron (NM_018240/KIRREL, intron 1 of 14)	1	157963063	158065844	102782	1	KIRREL	NM_018240	62538
chr1	158147401	158147800	400	*	Promoter (1-2kb)	1	158149737	158156216	6480	1	CD1D	NM_001766	-1937
chr1	159142601	159142800	200	*	Promoter (1-2kb)	1	159141414	159172932	31519	1	CADM3	NM_001127173	1187
chr1	159158001	159158400	400	*	Intron (NM_021189/CADM3, intron 1 of 9)	1	159165775	159172212	6438	2	LOC100131825	NR_037870	13812
chr1	159750401	159751400	1000	*	Promoter (<=1kb)	1	159750759	159752333	1575	1	DUSP23	NM_017823	0
chr1	159824201	159824600	400	*	Promoter (<=1kb)	1	159804264	159825137	20874	2	C1orf204	NM_001134233	537
chr1	159869801	159870400	600	*	Promoter (<=1kb)	1	159842154	159869906	27753	2	CCDC19	NM_012337	0
chr1	159892801	159893200	400	*	Promoter (2-3kb)	1	159887903	159895284	7382	2	TAGLN2	NM_003564	2084
chr1	159895001	159895800	800	*	Promoter (<=1kb)	1	159887903	159895284	7382	2	TAGLN2	NM_003564	0
chr1	159899401	159899800	400	*	Exon (NM_001135050/IGSF9, exon 16 of 21)	1	159887903	159895284	7382	2	TAGLN2	NM_003564	-4117
chr1	159915401	159916000	600	*	Promoter (<=1kb)	1	159896829	159915386	18558	2	IGSF9	NM_020789	-15
chr1	160001401	160001600	200	*	Promoter (<=1kb)	1	159997462	160001783	4322	2	PIGM	NM_145167	183
chr1	160040001	160040600	600	*	Promoter (<=1kb)	1	160007257	160040051	32795	2	KCNJ10	NM_002241	0
chr1	160068001	160069000	1000	*	Promoter (<=1kb)	1	160061129	160068439	7311	2	IGSF8	NM_052868	0
chr1	160232201	160232400	200	*	Promoter (<=1kb)	1	160185505	160232318	46814	2	DCAF8	NR_028103	0
chr1	160622201	160622400	200	*	Distal Intergenic	1	160579891	160617081	37191	2	SLAMF1	NM_003037	-5120
chr1	160924601	160924800	200	*	Promoter (<=1kb)	1	160914816	160924589	9774	2	ITLN2	NM_080878	-12
chr1	160951401	160952200	800	*	Distal Intergenic	1	160914816	160924589	9774	2	ITLN2	NM_080878	-26812
chr1	160990401	160991400	1000	*	Promoter (<=1kb)	1	160965001	160991133	26133	2	F11R	NM_016946	0
chr1	161015201	161015800	600	*	Promoter (<=1kb)	1	161009041	161015769	6729	2	USF1	NM_007122	0
chr1	161101801	161103000	1200	*	Promoter (<=1kb)	1	161090769	161102256	11488	2	DEDD	NM_001039712	0
chr1	161128801	161129400	600	*	Promoter (<=1kb)	1	161129254	161135516	6263	1	USP21	NM_001014443	0
chr1	161135601	161136800	1200	*	Promoter (<=1kb)	1	161136181	161141010	4830	1	PPOX	NM_000309	0
chr1	161146801	161147800	1000	*	Promoter (<=1kb)	1	161141100	161147758	6659	2	B4GALT3	NM_001199873	0
chr1	161168801	161169000	200	*	Promoter (<=1kb)	1	161159538	161168845	9308	2	ADAMTS4	NM_005099	0
chr1	161171401	161172600	1200	*	Promoter (<=1kb)	1	161171937	161184184	12248	1	NDUFS2	NM_001166159	0
chr1	161228401	161228600	200	*	Promoter (<=1kb)	1	161228517	161255240	26724	1	PCP4L1	NM_001102566	0
chr1	161275601	161276200	600	*	3' UTR	1	161274525	161279762	5238	2	MPZ	NM_000530	3562
chr1	161359801	161360400	600	*	Distal Intergenic	1	161334521	161337673	3153	2	C1orf192	NM_001013625	-22128
chr1	161369201	161369400	200	*	Distal Intergenic	1	161334521	161337673	3153	2	C1orf192	NM_001013625	-31528
chr1	161410001	161410200	200	*	Distal Intergenic	1	161475205	161489360	14156	1	FCGR2A	NM_001136219	-65005
chr1	161411201	161413800	2600	*	Distal Intergenic	1	161475205	161489360	14156	1	FCGR2A	NM_001136219	-61405
chr1	161427601	161428600	1000	*	Distal Intergenic	1	161475205	161489360	14156	1	FCGR2A	NM_001136219	-46605
chr1	161428801	161429000	200	*	Distal Intergenic	1	161475205	161489360	14156	1	FCGR2A	NM_001136219	-46205
chr1	161430201	161440400	10200	*	Distal Intergenic	1	161475205	161489360	14156	1	FCGR2A	NM_001136219	-34805
chr1	161440601	161442200	1600	*	Distal Intergenic	1	161475205	161489360	14156	1	FCGR2A	NM_001136219	-33005
chr1	161500401	161500800	400	*	Distal Intergenic	1	161494036	161496687	2652	1	HSPA6	NM_002155	6365
chr1	161582001	161582400	400	*	Distal Intergenic	1	161575849	161578341	2493	1	HSPA7	NR_024151	6152
chr1	161696001	161696800	800	*	Exon (NM_001002901/FCRLB, exon 5 of 6)	1	161692457	161697933	5477	1	FCRLB	NM_001002901	3544
chr1	161719801	161720200	400	*	Promoter (<=1kb)	1	161719581	161726952	7372	1	DUSP12	NM_007240	220
chr1	161993201	161994000	800	*	Promoter (<=1kb)	1	161952982	161993644	40663	2	OLFML2B	NM_015441	0
chr1	162167601	162168000	400	*	Intron (NM_001164757/NOS1AP, intron 2 of 9)	1	162126897	162126972	76	1	MIR4654	NR_039798	40704
chr1	162531001	162531200	200	*	Promoter (<=1kb)	1	162531296	162569633	38338	1	UAP1	NM_003115	-96
chr1	164528201	164529000	800	*	Promoter (<=1kb)	1	164528597	164821060	292464	1	PBX1	NM_001204961	0
chr1	165599601	165599800	200	*	Promoter (<=1kb)	1	165600110	165625372	25263	1	MGST3	NM_004528	-310
chr1	165600001	165600600	600	*	Promoter (<=1kb)	1	165600110	165625372	25263	1	MGST3	NM_004528	0
chr1	165667401	165668000	600	*	Promoter (<=1kb)	1	165631449	165667900	36452	2	ALDH9A1	NM_000696	0
chr1	167189401	167190200	800	*	Promoter (<=1kb)	1	167190066	167396582	206517	1	POU2F1	NM_001198786	0
chr1	168195001	168195400	400	*	Promoter (<=1kb)	1	168195255	168212088	16834	1	SFT2D2	NM_199344	0
chr1	169074801	169076000	1200	*	Promoter (<=1kb)	1	169075947	169101960	26014	1	ATP1B1	NM_001677	0
chr1	169454801	169455400	600	*	Promoter (<=1kb)	1	169433149	169455208	22060	2	SLC19A2	NM_006996	0
chr1	169862801	169863600	800	*	Promoter (<=1kb)	1	169822215	169863100	40886	2	SCYL3	NM_020423	0
chr1	170043601	170044000	400	*	Promoter (<=1kb)	1	169890470	170043879	153410	2	KIFAP3	NM_001204514	0
chr1	170633801	170634200	400	*	Promoter (<=1kb)	1	170633313	170708541	75229	1	PRRX1	NM_022716	488
chr1	171342801	171343600	800	*	Distal Intergenic	1	171308035	171310463	2429	1	TOP1P1	NR_002719	34766
chr1	171711201	171711600	400	*	Promoter (<=1kb)	1	171669296	171711379	42084	2	VAMP4	NM_001185127	0
chr1	171750401	171751000	600	*	Promoter (<=1kb)	1	171750761	171766856	16096	1	METTL13	NM_001007239	0
chr1	171810201	171810600	400	*	Promoter (<=1kb)	1	171810621	172381857	571237	1	DNM3	NM_001136127	-21
chr1	172501601	172503000	1400	*	Promoter (<=1kb)	1	172502260	172580973	78714	1	SUCO	NM_014283	0
chr1	173445801	173446400	600	*	Promoter (<=1kb)	1	173204199	173446294	242096	2	LOC100506023	NR_037845	0
chr1	173684001	173684400	400	*	Promoter (<=1kb)	1	173684080	173755840	71761	1	KLHL20	NM_014458	0
chr1	173793601	173793800	200	*	Promoter (<=1kb)	1	173768688	173793777	25090	2	CENPL	NM_001127181	0
chr1	173831801	173832000	200	*	Promoter (<=1kb)	1	173832386	173833079	694	1	GAS5-AS1	NR_037605	-386
chr1	173837001	173838000	1000	*	Promoter (<=1kb)	1	173833039	173837125	4087	2	GAS5	NR_002578	0
chr1	174128401	174129200	800	*	Promoter (<=1kb)	1	174128552	174927327	798776	1	RABGAP1L	NM_014857	0
chr1	174207601	174208400	800	*	Intron (NM_014857/RABGAP1L, intron 4 of 20)	1	174128552	174927327	798776	1	RABGAP1L	NM_014857	79049
chr1	174352401	174352800	400	*	Intron (NM_014857/RABGAP1L, intron 12 of 20)	1	174417212	174418683	1472	1	GPR52	NM_005684	-64412
chr1	174564801	174565400	600	*	Intron (NM_014857/RABGAP1L, intron 13 of 20)	1	174417212	174418683	1472	1	GPR52	NM_005684	147589
chr1	174817801	174818200	400	*	Intron (NM_014857/RABGAP1L, intron 19 of 20)	1	174843524	174927327	83804	1	RABGAP1L	NM_001243763	-25324
chr1	174968401	174969200	800	*	Promoter (<=1kb)	1	174968571	174981163	12593	1	CACYBP	NM_001007214	0
chr1	175162201	175162600	400	*	Promoter (<=1kb)	1	175126123	175162229	36107	2	KIAA0040	NM_001162893	0
chr1	175856801	175857600	800	*	Distal Intergenic	1	175937533	175937676	144	2	SCARNA3	NR_002998	80076
chr1	176230401	176230800	400	*	Distal Intergenic	1	175913967	176176370	262404	2	RFWD2	NM_022457	-54031
chr1	178006801	178007200	400	*	Promoter (<=1kb)	1	177975275	178007142	31868	2	LOC730102	NR_037167	0
chr1	178062801	178063000	200	*	Promoter (<=1kb)	1	178062864	178448648	385785	1	RASAL2	NM_170692	0
chr1	178063201	178063600	400	*	Promoter (<=1kb)	1	178060643	178063128	2486	2	RASAL2-AS1	NR_027982	-73
chr1	178512201	178512600	400	*	Promoter (<=1kb)	1	178511931	178518024	6094	1	C1orf220	NR_033186	270
chr1	178694001	178694400	400	*	Promoter (<=1kb)	1	178694300	178889237	194938	1	RALGPS2	NM_152663	0
chr1	178694601	178695000	400	*	Promoter (<=1kb)	1	178694300	178889237	194938	1	RALGPS2	NM_152663	301
chr1	179050801	179051800	1000	*	Promoter (<=1kb)	1	179051112	179065129	14018	1	TOR3A	NM_022371	0
chr1	179198801	179199000	200	*	Promoter (<=1kb)	1	179068462	179198819	130358	2	ABL2	NM_001168236	0
chr1	179851401	179852400	1000	*	Promoter (<=1kb)	1	179851177	179889212	38036	1	TOR1AIP1	NM_015602	224
chr1	179923801	179924000	200	*	Promoter (<=1kb)	1	179923908	180084015	160108	1	CEP350	NM_014810	0
chr1	180137401	180137600	200	*	Intron (NM_001004128/QSOX1, intron 2 of 12)	1	180123968	180167169	43202	1	QSOX1	NM_002826	13433
chr1	180198801	180199400	600	*	Promoter (<=1kb)	1	180199433	180244188	44756	1	LHX4	NM_033343	-33
chr1	180203401	180204400	1000	*	Intron (NM_033343/LHX4, intron 1 of 5)	1	180199433	180244188	44756	1	LHX4	NM_033343	3968
chr1	180471201	180472200	1000	*	Promoter (<=1kb)	1	180257352	180472022	214671	2	ACBD6	NM_032360	0
chr1	180601001	180601800	800	*	Promoter (<=1kb)	1	180601146	180859415	258270	1	XPR1	NM_001135669	0
chr1	180841201	180842000	800	*	Intron (NM_001135669/XPR1, intron 11 of 13)	1	180882313	180915239	32927	1	KIAA1614	NM_020950	-40313
chr1	180892401	180893000	600	*	Intron (NM_020950/KIAA1614, intron 3 of 8)	1	180882313	180915239	32927	1	KIAA1614	NM_020950	10088
chr1	180991601	180992200	600	*	Promoter (<=1kb)	1	180942176	180992046	49871	2	STX6	NM_005819	0
chr1	181057401	181057800	400	*	Promoter (<=1kb)	1	181057638	181059979	2342	1	IER5	NM_016545	0
chr1	181070801	181071400	600	*	Distal Intergenic	1	181057638	181059979	2342	1	IER5	NM_016545	13163
chr1	181073801	181074000	200	*	Distal Intergenic	1	181057638	181059979	2342	1	IER5	NM_016545	16163
chr1	181074401	181075000	600	*	Distal Intergenic	1	181057638	181059979	2342	1	IER5	NM_016545	16763
chr1	181697801	181698400	600	*	Intron (NM_000721/CACNA1E, intron 18 of 46)	1	181452686	181775921	323236	1	CACNA1E	NM_001205294	245115
chr1	181998601	181999400	800	*	Distal Intergenic	1	182023705	182030847	7143	2	ZNF648	NM_001009992	31447
chr1	182360401	182361200	800	*	Promoter (<=1kb)	1	182350839	182360539	9701	2	GLUL	NM_001033056	0
chr1	182361401	182361600	200	*	Promoter (<=1kb)	1	182350839	182361341	10503	2	GLUL	NM_002065	-60
chr1	182573001	182573800	800	*	Promoter (<=1kb)	1	182567758	182573548	5791	2	RGS16	NM_002928	0
chr1	182758601	182759000	400	*	Promoter (<=1kb)	1	182758584	182799519	40936	1	NPL	NM_030769	17
chr1	182808201	182808600	400	*	Promoter (<=1kb)	1	182808439	182857117	48679	1	DHX9	NM_001357	0
chr1	182992601	182993000	400	*	Promoter (<=1kb)	1	182992595	183114727	122133	1	LAMC1	NM_002293	6
chr1	183386001	183386200	200	*	Promoter (1-2kb)	1	183217372	183387634	170263	2	NMNAT2	NM_015039	1434
chr1	183387201	183387400	200	*	Promoter (<=1kb)	1	183217372	183387634	170263	2	NMNAT2	NM_015039	234
chr1	183440601	183441200	600	*	Promoter (<=1kb)	1	183430011	183441117	11107	2	SMG7-AS1	NR_040063	0
chr1	183441401	183441600	200	*	Promoter (<=1kb)	1	183441506	183523328	81823	1	SMG7	NM_001174061	0
chr1	183604801	183605600	800	*	Promoter (<=1kb)	1	183595328	183605076	9749	2	ARPC5	NM_001270439	0
chr1	184006201	184006600	400	*	Promoter (<=1kb)	1	183904966	184006863	101898	2	GLT25D2	NM_015101	263
chr1	184020801	184021000	200	*	Promoter (<=1kb)	1	184020811	184043344	22534	1	TSEN15	NM_001127394	0
chr1	184355801	184356000	200	*	Promoter (<=1kb)	1	184356150	184598155	242006	1	C1orf21	NM_030806	-150
chr1	184723601	184724600	1000	*	Promoter (<=1kb)	1	184659625	184724041	64417	2	EDEM3	NM_025191	0
chr1	184815001	184815600	600	*	Intron (NM_052966/FAM129A, intron 5 of 13)	1	184659625	184724041	64417	2	EDEM3	NM_025191	-90960
chr1	185014201	185014600	400	*	Promoter (<=1kb)	1	185014551	185071740	57190	1	RNF2	NM_007212	0
chr1	185015001	185015400	400	*	Promoter (<=1kb)	1	185014551	185071740	57190	1	RNF2	NM_007212	450
chr1	185125601	185126800	1200	*	Promoter (<=1kb)	1	185126192	185260913	134722	1	SWT1	NM_001105518	0
chr1	185286601	185287000	400	*	Promoter (<=1kb)	1	185265522	185286461	20940	2	IVNS1ABP	NM_006469	-140
chr1	185703201	185703800	600	*	Promoter (<=1kb)	1	185703683	186160085	456403	1	HMCN1	NM_031935	0
chr1	186344201	186345000	800	*	Promoter (<=1kb)	1	186344890	186390503	45614	1	C1orf27	NM_001164245	0
chr1	188726601	188727200	600	*	Distal Intergenic	1	190066797	190446759	379963	2	FAM5C	NM_199051	1719559
chr1	192777601	192778400	800	*	Promoter (<=1kb)	1	192778169	192781407	3239	1	RGS2	NM_002923	0
chr1	193090801	193091200	400	*	Promoter (<=1kb)	1	193091088	193223942	132855	1	CDC73	NM_024529	0
chr1	193692201	193692600	400	*	Distal Intergenic	1	193147860	193155743	7884	2	B3GALT2	NM_003783	-536458
chr1	196194001	196194400	400	*	Distal Intergenic	1	196551543	196551611	69	2	MIR4735	NR_039888	357211
chr1	196577601	196578600	1000	*	Promoter (<=1kb)	1	196194913	196577499	382587	2	KCNT2	NM_198503	-102
chr1	197676801	197677800	1000	*	Intron (NM_001195215/DENND1B, intron 3 of 22)	1	197473879	197744623	270745	2	DENND1B	NM_001195215	66823
chr1	197771601	197771800	200	*	Distal Intergenic	1	197703139	197744623	41485	2	DENND1B	NM_001195216	-26978
chr1	197882601	197882800	200	*	Promoter (<=1kb)	1	197881635	197899273	17639	1	LHX9	NM_001014434	966
chr1	200007801	200008400	600	*	Intron (NM_003822/NR5A2, intron 1 of 6)	1	200011953	200146550	134598	1	NR5A2	NM_001276464	-3553
chr1	200009801	200010200	400	*	Promoter (1-2kb)	1	200011953	200146550	134598	1	NR5A2	NM_001276464	-1753
chr1	200638601	200639400	800	*	Promoter (<=1kb)	1	200613165	200639126	25962	2	DDX59	NM_001031725	0
chr1	200860201	200860800	600	*	Promoter (<=1kb)	1	200860627	200884864	24238	1	C1orf106	NM_018265	0
chr1	200885201	200885600	400	*	Distal Intergenic	1	200863949	200884864	20916	1	C1orf106	NM_001142569	21252
chr1	200983201	200983800	600	*	Intron (NM_001252100/KIF21B, intron 1 of 34)	1	200938514	200992828	54315	2	KIF21B	NM_001252100	9028
chr1	200990201	200990400	200	*	Promoter (2-3kb)	1	200938514	200992828	54315	2	KIF21B	NM_001252100	2428
chr1	201123001	201123400	400	*	Promoter (<=1kb)	1	201103900	201123632	19733	2	TMEM9	NM_016456	232
chr1	201123601	201123800	200	*	Promoter (<=1kb)	1	201103900	201123632	19733	2	TMEM9	NM_016456	0
chr1	201228601	201228800	200	*	Distal Intergenic	1	201252580	201302121	49542	1	PKP1	NM_000299	-23780
chr1	201252401	201253600	1200	*	Promoter (<=1kb)	1	201252580	201302121	49542	1	PKP1	NM_000299	0
chr1	201345401	201346400	1000	*	Promoter (<=1kb)	1	201328136	201346828	18693	2	TNNT2	NM_000364	428
chr1	201437601	201437800	200	*	Promoter (<=1kb)	1	201434607	201438299	3693	2	PHLDA3	NR_073080	499
chr1	201619401	201619800	400	*	Promoter (1-2kb)	1	201617450	201796102	178653	1	NAV1	NM_020443	1951
chr1	201910801	201911400	600	*	Intron (NM_012134/LMOD1, intron 1 of 2)	1	201865584	201915716	50133	2	LMOD1	NM_012134	4316
chr1	201979201	201979800	600	*	Promoter (<=1kb)	1	201979690	201986315	6626	1	ELF3	NM_001114309	0
chr1	202074801	202075200	400	*	Distal Intergenic	1	202092029	202098634	6606	1	GPR37L1	NM_004767	-16829
chr1	202113001	202113200	200	*	Promoter (<=1kb)	1	202102532	202113871	11340	2	ARL8A	NM_001256129	671
chr1	202205401	202205800	400	*	Intron (NM_001017403/LGR6, intron 4 of 17)	1	202183283	202288889	105607	1	LGR6	NM_001017404	22118
chr1	202206001	202206400	400	*	Intron (NM_001017403/LGR6, intron 4 of 17)	1	202183283	202288889	105607	1	LGR6	NM_001017404	22718
chr1	202317601	202318000	400	*	Promoter (<=1kb)	1	202317830	202407370	89541	1	PPP1R12B	NM_001167857	0
chr1	202779801	202780000	200	*	Promoter (<=1kb)	1	202780074	202781041	968	1	KDM5B-AS1	NR_046325	-74
chr1	202830001	202830200	200	*	Promoter (<=1kb)	1	202830882	202844369	13488	1	LOC148709	NR_002929	-682
chr1	202857801	202858000	200	*	Promoter (<=1kb)	1	202847410	202858385	10976	2	RABIF	NM_002871	385
chr1	202975601	202976000	400	*	Promoter (<=1kb)	1	202955580	202976393	20814	2	LOC401980	NR_036557	393
chr1	202976201	202976400	200	*	Promoter (<=1kb)	1	202955580	202976393	20814	2	LOC401980	NR_036557	0
chr1	202995401	202996000	600	*	Distal Intergenic	1	202976536	202992668	16133	1	TMEM183B	NM_001079809	18865
chr1	203017801	203018000	200	*	Promoter (2-3kb)	1	203020311	203047864	27554	1	PPFIA4	NM_015053	-2311
chr1	203097401	203097600	200	*	Promoter (<=1kb)	1	203096836	203136533	39698	1	ADORA1	NM_001048230	565
chr1	203296201	203296400	200	*	Distal Intergenic	1	203274664	203278729	4066	1	BTG2	NM_006763	21537
chr1	203296801	203297000	200	*	Distal Intergenic	1	203274664	203278729	4066	1	BTG2	NM_006763	22137
chr1	203597801	203598000	200	*	Promoter (1-2kb)	1	203595915	203713209	117295	1	ATP2B4	NM_001684	1886
chr1	203619201	203619600	400	*	Intron (NM_001001396/ATP2B4, intron 1 of 21)	1	203595915	203713209	117295	1	ATP2B4	NM_001684	23286
chr1	203830601	203831000	400	*	Promoter (<=1kb)	1	203830740	203840280	9541	1	SNRPE	NM_003094	0
chr1	203965401	203965600	200	*	Distal Intergenic	1	204001575	204010392	8818	2	LINC00303	NR_027902	44792
chr1	203965801	203966200	400	*	Distal Intergenic	1	204001575	204010392	8818	2	LINC00303	NR_027902	44192
chr1	204042201	204042400	200	*	Promoter (<=1kb)	1	204042246	204096871	54626	1	SOX13	NM_005686	0
chr1	204049001	204049800	800	*	Intron (NM_005686/SOX13, intron 1 of 13)	1	204042246	204096871	54626	1	SOX13	NM_005686	6755
chr1	204077801	204078400	600	*	Intron (NM_005686/SOX13, intron 1 of 13)	1	204042246	204096871	54626	1	SOX13	NM_005686	35555
chr1	204328601	204328800	200	*	Promoter (<=1kb)	1	204187979	204329057	141079	2	PLEKHA6	NM_014935	257
chr1	204485401	204485600	200	*	Promoter (<=1kb)	1	204485507	204527248	41742	1	MDM4	NM_001204171	0
chr1	204679201	204679400	200	*	Distal Intergenic	1	204586303	204654597	68295	2	LRRN2	NM_201630	-24604
chr1	204679801	204680200	400	*	Distal Intergenic	1	204586303	204654597	68295	2	LRRN2	NM_201630	-25204
chr1	204960401	204960800	400	*	Exon (NM_001005388/NFASC, exon 24 of 30)	1	204913354	204991950	78597	1	NFASC	NM_001160331	47047
chr1	205180801	205181000	200	*	Promoter (<=1kb)	1	205111631	205180727	69097	2	DSTYK	NM_199462	-74
chr1	205196801	205197000	200	*	Promoter (<=1kb)	1	205197038	205242471	45434	1	TMCC2	NM_014858	-38
chr1	205270201	205271200	1000	*	3' UTR	1	205271191	205290883	19693	2	NUAK2	NM_030952	19683
chr1	205283001	205283600	600	*	Intron (NM_030952/NUAK2, intron 1 of 6)	1	205271191	205290883	19693	2	NUAK2	NM_030952	7283
chr1	205290401	205291200	800	*	Promoter (<=1kb)	1	205271191	205290883	19693	2	NUAK2	NM_030952	0
chr1	205294401	205294600	200	*	Distal Intergenic	1	205271191	205290883	19693	2	NUAK2	NM_030952	-3518
chr1	205410401	205411400	1000	*	Distal Intergenic	1	205417430	205417526	97	2	MIR135B	NR_029893	6126
chr1	205414001	205414600	600	*	Distal Intergenic	1	205417430	205417526	97	2	MIR135B	NR_029893	2926
chr1	205417201	205417800	600	*	Promoter (<=1kb)	1	205417430	205417526	97	2	MIR135B	NR_029893	0
chr1	205418601	205419800	1200	*	Promoter (1-2kb)	1	205417430	205417526	97	2	MIR135B	NR_029893	-1075
chr1	205420601	205420800	200	*	Distal Intergenic	1	205417430	205417526	97	2	MIR135B	NR_029893	-3075
chr1	205473601	205474000	400	*	Promoter (<=1kb)	1	205473684	205501921	28238	1	CDK18	NM_002596	0
chr1	205640201	205640400	200	*	Intron (NM_033102/SLC45A3, intron 1 of 4)	1	205626981	205649630	22650	2	SLC45A3	NM_033102	9230
chr1	205648001	205648600	600	*	Promoter (1-2kb)	1	205626981	205649630	22650	2	SLC45A3	NM_033102	1030
chr1	205781801	205782000	200	*	Promoter (<=1kb)	1	205758221	205782161	23941	2	SLC41A1	NM_173854	161
chr1	205782601	205782800	200	*	Promoter (<=1kb)	1	205758221	205782161	23941	2	SLC41A1	NM_173854	-440
chr1	206135601	206136200	600	*	Distal Intergenic	1	206138911	206155074	16164	1	FAM72A	NM_001123168	-2711
chr1	206136401	206136800	400	*	Promoter (2-3kb)	1	206138911	206155074	16164	1	FAM72A	NM_001123168	-2111
chr1	206137001	206139000	2000	*	Promoter (<=1kb)	1	206138911	206155074	16164	1	FAM72A	NM_001123168	0
chr1	206288001	206288600	600	*	Promoter (<=1kb)	1	206238882	206288236	49355	2	C1orf186	NM_001007544	0
chr1	206643801	206644200	400	*	Promoter (<=1kb)	1	206643586	206670223	26638	1	IKBKE	NM_014002	215
chr1	207226401	207227000	600	*	Promoter (<=1kb)	1	207226620	207251162	24543	1	PFKFB2	NM_006212	0
chr1	207494601	207495400	800	*	Promoter (<=1kb)	1	207494817	207534311	39495	1	CD55	NM_000574	0
chr1	207925201	207925800	600	*	Promoter (<=1kb)	1	207925383	207968861	43479	1	CD46	NM_002389	0
chr1	208406801	208407600	800	*	Intron (NM_025179/PLXNA2, intron 1 of 31)	1	208195588	208417665	222078	2	PLXNA2	NM_025179	10065
chr1	209921001	209921400	400	*	Distal Intergenic	1	209929394	209955668	26275	1	TRAF3IP3	NM_025228	-7994
chr1	209978801	209979600	800	*	Promoter (<=1kb)	1	209958968	209979520	20553	2	IRF6	NM_001206696	0
chr1	210092401	210092800	400	*	Distal Intergenic	1	210111519	210337633	226115	1	SYT14	NM_001146261	-18719
chr1	210425601	210425800	200	*	Distal Intergenic	1	210404804	210407466	2663	2	SERTAD4-AS1	NR_024337	-18135
chr1	210426001	210426400	400	*	Distal Intergenic	1	210404804	210407466	2663	2	SERTAD4-AS1	NR_024337	-18535
chr1	211432201	211433200	1000	*	Promoter (<=1kb)	1	211432708	211486655	53948	1	RCOR3	NM_001136225	0
chr1	211590001	211590200	200	*	Intron (NR_026761/LINC00467, intron 4 of 5)	1	211556097	211605877	49781	1	LINC00467	NR_026761	33904
chr1	211752601	211753200	600	*	Promoter (<=1kb)	1	211748381	211752099	3719	2	SLC30A1	NM_021194	-502
chr1	211848601	211849600	1000	*	Promoter (<=1kb)	1	211831599	211848972	17374	2	NEK2	NM_001204182	0
chr1	212208401	212209000	600	*	Promoter (<=1kb)	1	212208919	212278187	69269	1	DTL	NM_016448	0
chr1	212458001	212458600	600	*	Promoter (<=1kb)	1	212458879	212535205	76327	1	PPP2R5A	NM_006243	-279
chr1	212588201	212588400	200	*	Promoter (<=1kb)	1	212537816	212588243	50428	2	TMEM206	NM_001198862	0
chr1	212688201	212688800	600	*	Distal Intergenic	1	212738676	212794119	55444	1	ATF3	NM_001030287	-49876
chr1	212781601	212783000	1400	*	Promoter (<=1kb)	1	212781970	212794119	12150	1	ATF3	NM_001040619	0
chr1	212803601	212804200	600	*	Distal Intergenic	1	212797789	212800120	2332	1	FAM71A	NM_153606	5812
chr1	212872601	212872800	200	*	Promoter (<=1kb)	1	212859759	212873327	13569	2	BATF3	NM_018664	527
chr1	212933201	212933800	600	*	Intron (NM_001042549/NSL1, intron 5 of 6)	1	212899495	212965139	65645	2	NSL1	NM_001042549	31339
chr1	213031001	213031600	600	*	Promoter (<=1kb)	1	213031597	213072705	41109	1	FLVCR1	NM_014053	0
chr1	213089601	213090000	400	*	Distal Intergenic	1	213123887	213164927	41041	1	VASH2	NM_001136474	-33887
chr1	213188601	213189200	600	*	Promoter (<=1kb)	1	213165524	213189168	23645	2	ANGEL2	NM_144567	0
chr1	214153401	214153600	200	*	Distal Intergenic	1	214161278	214214847	53570	1	PROX1	NM_001270616	-7678
chr1	214724801	214726000	1200	*	Promoter (<=1kb)	1	214522039	214725024	202986	2	PTPN14	NM_005401	0
chr1	216659201	216659400	200	*	Distal Intergenic	1	216347292	216596738	249447	2	USH2A	NM_007123	-62463
chr1	220445601	220445800	200	*	Promoter (<=1kb)	1	220321610	220445843	124234	2	RAB3GAP2	NM_012414	43
chr1	220921201	220922200	1000	*	Promoter (<=1kb)	1	220921676	220957596	35921	1	2024-03-02	NM_017898	0
chr1	220959801	220960000	200	*	Promoter (<=1kb)	1	220960039	220987741	27703	1	2024-03-01	NM_022746	-39
chr1	220960401	220960600	200	*	Promoter (<=1kb)	1	220960039	220987741	27703	1	2024-03-01	NM_022746	362
chr1	221055601	221055800	200	*	Exon (NM_021958/HLX, exon 3 of 4)	1	221052743	221058400	5658	1	HLX	NM_021958	2858
chr1	221060801	221061000	200	*	Distal Intergenic	1	221052743	221058400	5658	1	HLX	NM_021958	8058
chr1	221067401	221068000	600	*	Distal Intergenic	1	221052743	221058400	5658	1	HLX	NM_021958	14658
chr1	221914801	221916800	2000	*	Promoter (<=1kb)	1	221874764	221915516	40753	2	DUSP10	NM_007207	0
chr1	222885401	222885600	200	*	Promoter (<=1kb)	1	222841355	222885864	44510	2	AIDA	NM_022831	264
chr1	223196201	223196400	200	*	Distal Intergenic	1	223282748	223316624	33877	2	TLR5	NM_003268	120224
chr1	223574201	223574800	600	*	Distal Intergenic	1	223566715	223568812	2098	1	C1orf65	NM_152610	7486
chr1	223900001	223900200	200	*	Promoter (<=1kb)	1	223900119	223963720	63602	1	CAPN2	NM_001748	0
chr1	223914201	223914400	200	*	Intron (NM_001146068/CAPN2, intron 2 of 20)	1	223900119	223963720	63602	1	CAPN2	NM_001748	14082
chr1	224033801	224034200	400	*	Promoter (<=1kb)	1	223967595	224033674	66080	2	TP53BP2	NM_005426	-127
chr1	224371001	224371600	600	*	Promoter (<=1kb)	1	224370910	224381142	10233	1	DEGS1	NM_003676	91
chr1	224527601	224528200	600	*	Distal Intergenic	1	224415036	224517891	102856	2	NVL	NM_206840	-9710
chr1	224528401	224529000	600	*	Distal Intergenic	1	224415036	224517891	102856	2	NVL	NM_206840	-10510
chr1	224544801	224545200	400	*	Promoter (<=1kb)	1	224544595	224563695	19101	1	CNIH4	NM_014184	206
chr1	224690601	224690800	200	*	Distal Intergenic	1	224572845	224622001	49157	2	WDR26	NM_025160	-68600
chr1	224691001	224691400	400	*	Distal Intergenic	1	224572845	224622001	49157	2	WDR26	NM_025160	-69000
chr1	224803601	224804800	1200	*	Promoter (<=1kb)	1	224804179	224928249	124071	1	CNIH3	NM_152495	0
chr1	226033001	226034000	1000	*	3' UTR	1	226013002	226033262	20261	1	EPHX1	NM_000120	19999
chr1	226069201	226070400	1200	*	Promoter (<=1kb)	1	226033233	226070420	37188	2	TMEM63A	NM_014698	20
chr1	226087001	226087200	200	*	Distal Intergenic	1	226073982	226076846	2865	2	LEFTY1	NM_020997	-10155
chr1	226087401	226087600	200	*	Distal Intergenic	1	226073982	226076846	2865	2	LEFTY1	NM_020997	-10555
chr1	226111601	226112000	400	*	Promoter (<=1kb)	1	226107577	226112040	4464	2	PYCR2	NM_001271681	40
chr1	226138601	226139000	400	*	Distal Intergenic	1	226124298	226129083	4786	2	LEFTY2	NM_003240	-9518
chr1	226271001	226271600	600	*	Distal Intergenic	1	226250428	226259703	9276	1	H3F3AP4	NR_002315	20573
chr1	226309401	226310000	600	*	Distal Intergenic	1	226250428	226259703	9276	1	H3F3AP4	NR_002315	58973
chr1	226323601	226323800	200	*	Distal Intergenic	1	226332380	226374423	42044	2	ACBD3	NM_022735	50623
chr1	226374401	226374800	400	*	Promoter (<=1kb)	1	226332380	226374423	42044	2	ACBD3	NM_022735	0
chr1	226592201	226592600	400	*	Intron (NM_001618/PARP1, intron 1 of 22)	1	226548392	226595801	47410	2	PARP1	NM_001618	3201
chr1	226867801	226868000	200	*	Intron (NM_002221/ITPKB, intron 2 of 7)	1	226819391	226926876	107486	2	ITPKB	NM_002221	58876
chr1	227127201	227128400	1200	*	Promoter (<=1kb)	1	227127938	227175246	47309	1	ADCK3	NM_020247	0
chr1	227730001	227730400	400	*	Distal Intergenic	1	227751220	227850164	98945	1	ZNF678	NM_178549	-20820
chr1	227751401	227751600	200	*	Promoter (<=1kb)	1	227751220	227850164	98945	1	ZNF678	NR_033184	181
chr1	227915801	227916800	1000	*	Promoter (<=1kb)	1	227916240	227922055	5816	1	LOC100130093	NR_024485	0
chr1	227975601	227976600	1000	*	Distal Intergenic	1	228003418	228034171	30754	1	PRSS38	NM_183062	-26818
chr1	228134401	228134600	200	*	Promoter (1-2kb)	1	228109165	228135676	26512	2	WNT9A	NM_003395	1076
chr1	228192001	228192600	600	*	Promoter (2-3kb)	1	228194723	228248972	54250	1	WNT3A	NM_033131	-2123
chr1	228193801	228194000	200	*	Promoter (<=1kb)	1	228194723	228248972	54250	1	WNT3A	NM_033131	-723
chr1	228247201	228248600	1400	*	3' UTR	1	228270361	228286913	16553	1	ARF1	NM_001024226	-21761
chr1	228269801	228270400	600	*	Promoter (<=1kb)	1	228270361	228286913	16553	1	ARF1	NM_001024226	0
chr1	228327401	228328000	600	*	Promoter (<=1kb)	1	228327785	228336655	8871	1	GUK1	NM_001242839	0
chr1	228337201	228337400	200	*	Promoter (<=1kb)	1	228337415	228347527	10113	1	GJC2	NM_020435	-15
chr1	228353001	228353800	800	*	Promoter (<=1kb)	1	228353429	228369958	16530	1	IBA57	NM_001010867	0
chr1	228354201	228354400	200	*	Promoter (<=1kb)	1	228353429	228369958	16530	1	IBA57	NM_001010867	772
chr1	228361401	228361800	400	*	Intron (NM_001010867/IBA57, intron 1 of 2)	1	228353429	228369958	16530	1	IBA57	NM_001010867	7972
chr1	228362201	228362400	200	*	Exon (NM_001010867/IBA57, exon 2 of 3)	1	228353429	228369958	16530	1	IBA57	NM_001010867	8772
chr1	228400401	228401600	1200	*	Promoter (<=1kb)	1	228391207	228401356	10150	2	C1orf145	NR_073155	0
chr1	228566201	228566600	400	*	3' UTR	1	228581377	228594517	13141	2	TRIM11	NM_145214	27917
chr1	228594801	228595200	400	*	Promoter (<=1kb)	1	228581377	228594517	13141	2	TRIM11	NM_145214	-284
chr1	228645201	228645400	200	*	Promoter (<=1kb)	1	228645065	228645560	496	2	HIST3H2A	NM_033445	160
chr1	228674601	228675000	400	*	Promoter (<=1kb)	1	228675068	228683889	8822	1	RNF187	NM_001010858	-68
chr1	228744201	228747200	3000	*	Distal Intergenic	1	228780394	228882416	102023	1	RHOU	NR_037962	-33194
chr1	228747601	228753800	6200	*	Distal Intergenic	1	228780394	228882416	102023	1	RHOU	NR_037962	-26594
chr1	228754001	228756200	2200	*	Distal Intergenic	1	228780394	228882416	102023	1	RHOU	NR_037962	-24194
chr1	228756801	228758600	1800	*	Distal Intergenic	1	228780394	228882416	102023	1	RHOU	NR_037962	-21794
chr1	228759001	228760600	1600	*	Distal Intergenic	1	228780394	228882416	102023	1	RHOU	NR_037962	-19794
chr1	228760801	228762800	2000	*	Distal Intergenic	1	228780394	228882416	102023	1	RHOU	NR_037962	-17594
chr1	228768801	228771800	3000	*	Distal Intergenic	1	228780394	228882416	102023	1	RHOU	NR_037962	-8594
chr1	228772401	228776800	4400	*	Distal Intergenic	1	228780394	228882416	102023	1	RHOU	NR_037962	-3594
chr1	228777601	228778600	1000	*	Promoter (1-2kb)	1	228780394	228882416	102023	1	RHOU	NR_037962	-1794
chr1	228778801	228779000	200	*	Promoter (1-2kb)	1	228780394	228882416	102023	1	RHOU	NR_037962	-1394
chr1	228779201	228782600	3400	*	Promoter (<=1kb)	1	228780657	228788159	7503	1	DUSP5P1	NR_002834	0
chr1	229694401	229695000	600	*	Promoter (<=1kb)	1	229652329	229694442	42114	2	ABCB10	NM_012089	0
chr1	230404401	230404800	400	*	Intron (NM_004481/GALNT2, intron 14 of 15)	1	230457392	230561674	104283	2	PGBD5	NM_001258311	156874
chr1	230560201	230560400	200	*	Promoter (1-2kb)	1	230457392	230561674	104283	2	PGBD5	NM_001258311	1274
chr1	230562201	230562600	400	*	Promoter (<=1kb)	1	230457392	230561674	104283	2	PGBD5	NM_001258311	-527
chr1	230777601	230778600	1000	*	Promoter (<=1kb)	1	230778202	230829731	51530	1	COG2	NM_001145036	0
chr1	230889201	230890000	800	*	Intron (NM_006615/CAPN9, intron 1 of 19)	1	230883161	230937749	54589	1	CAPN9	NM_016452	6040
chr1	231557801	231558200	400	*	5' UTR	1	231499497	231560790	61294	2	EGLN1	NM_022051	2590
chr1	231664001	231664400	400	*	Promoter (<=1kb)	1	231664399	231702269	37871	1	TSNAX	NM_005999	0
chr1	232246201	232246800	600	*	Distal Intergenic	1	231950372	231954263	3892	2	DISC2	NR_002227	-291938
chr1	232766201	232766400	200	*	Distal Intergenic	1	232533712	232651243	117532	2	SIPA1L2	NM_020808	-114958
chr1	233086201	233086800	600	*	Promoter (<=1kb)	1	233086370	233114219	27850	1	NTPCR	NM_032324	0
chr1	233462801	233463600	800	*	Promoter (<=1kb)	1	233463514	233520894	57381	1	KIAA1804	NM_032435	0
chr1	233464401	233464800	400	*	Promoter (<=1kb)	1	233463514	233520894	57381	1	KIAA1804	NM_032435	887
chr1	234040601	234040800	200	*	Promoter (<=1kb)	1	234040679	234460262	419584	1	SLC35F3	NM_173508	0
chr1	234350401	234350600	200	*	Intron (NM_173508/SLC35F3, intron 2 of 7)	1	234442213	234442285	73	1	MIR4671	NR_039818	-91613
chr1	234350801	234351000	200	*	Intron (NM_173508/SLC35F3, intron 2 of 7)	1	234442213	234442285	73	1	MIR4671	NR_039818	-91213
chr1	234736001	234736200	200	*	Distal Intergenic	1	234740015	234745271	5257	2	IRF2BP2	NM_001077397	9071
chr1	234746401	234746800	400	*	Promoter (1-2kb)	1	234740015	234745271	5257	2	IRF2BP2	NM_182972	-1130
chr1	235093601	235093800	200	*	Distal Intergenic	1	235291118	235291252	135	2	SNORA14B	NR_002956	197452
chr1	235256801	235257200	400	*	Distal Intergenic	1	235291118	235291252	135	2	SNORA14B	NR_002956	34052
chr1	235291801	235292200	400	*	Promoter (<=1kb)	1	235272658	235292256	19599	2	TOMM20	NM_014765	56
chr1	235491601	235492400	800	*	Promoter (<=1kb)	1	235491753	235507844	16092	1	GGPS1	NM_001037277	0
chr1	235530601	235531000	400	*	Promoter (<=1kb)	1	235530728	235612280	81553	1	TBCE	NM_001079515	0
chr1	235667801	235668600	800	*	Promoter (<=1kb)	1	235610533	235667781	57249	2	B3GALNT2	NM_152490	-20
chr1	235806001	235806600	600	*	Intron (NM_001098722/GNG4, intron 1 of 3)	1	235710985	235813293	102309	2	GNG4	NM_001098722	6693
chr1	235813401	235813800	400	*	Promoter (<=1kb)	1	235710985	235813293	102309	2	GNG4	NM_001098722	-108
chr1	236228401	236228600	200	*	Promoter (<=1kb)	1	236139132	236228481	89350	2	NID1	NM_002508	0
chr1	236260401	236260800	400	*	Distal Intergenic	1	236139132	236228481	89350	2	NID1	NM_002508	-31920
chr1	236767801	236768200	400	*	Promoter (<=1kb)	1	236712305	236767841	55537	2	HEATR1	NM_018072	0
chr1	236958401	236958600	200	*	Promoter (<=1kb)	1	236958581	237067281	108701	1	MTR	NM_000254	0
chr1	237238601	237239200	600	*	Intron (NM_001035/RYR2, intron 1 of 104)	1	237205702	237997288	791587	1	RYR2	NM_001035	32899
chr1	239792201	239792400	200	*	Promoter (<=1kb)	1	239792373	240072717	280345	1	CHRM3	NM_000740	0
chr1	241803201	241803400	200	*	Promoter (<=1kb)	1	241756452	241803701	47250	2	OPN3	NM_014322	301
chr1	242011401	242011600	200	*	Promoter (<=1kb)	1	242011493	242053241	41749	1	EXO1	NM_130398	0
chr1	243417601	243418000	400	*	Promoter (<=1kb)	1	243287730	243418708	130979	2	CEP170	NM_001042404	708
chr1	243418401	243419600	1200	*	Promoter (<=1kb)	1	243287730	243418708	130979	2	CEP170	NM_001042404	0
chr1	243651001	243651400	400	*	Intron (NM_006642/SDCCAG8, intron 16 of 17)	1	243509478	243509557	80	1	MIR4677	NR_039824	141523
chr1	244014201	244014400	200	*	Distal Intergenic	1	243663021	244006886	343866	2	AKT3	NM_001206729	-7315
chr1	244211001	244211800	800	*	Distal Intergenic	1	244214561	244220778	6218	1	ZBTB18	NM_205768	-2761
chr1	244602801	244603200	400	*	Intron (NM_001126/ADSS, intron 1 of 12)	1	244571794	244615436	43643	2	ADSS	NM_001126	12236
chr1	244615201	244615400	200	*	Promoter (<=1kb)	1	244571794	244615436	43643	2	ADSS	NM_001126	36
chr1	244815801	244816800	1000	*	Promoter (<=1kb)	1	244816352	244872334	55983	1	DESI2	NM_016076	0
chr1	244998401	244999000	600	*	Promoter (<=1kb)	1	244998639	245008359	9721	1	COX20	NM_198076	0
chr1	245027801	245028000	200	*	Promoter (<=1kb)	1	245013602	245027827	14226	2	HNRNPU	NM_004501	0
chr1	245133201	245133800	600	*	Promoter (<=1kb)	1	245133284	245288530	155247	1	EFCAB2	NR_026586	0
chr1	246670401	246670600	200	*	Promoter (<=1kb)	1	245912642	246670644	758003	2	SMYD3	NM_001167740	44
chr1	246729401	246730200	800	*	Promoter (<=1kb)	1	246729639	246811544	81906	1	CNST	NM_001139459	0
chr1	246887801	246888000	200	*	Promoter (<=1kb)	1	246887378	246931440	44063	1	SCCPDH	NM_016002	423
chr1	247095201	247095600	400	*	Promoter (<=1kb)	1	247002402	247094726	92325	2	AHCTF1	NM_015446	-475
chr1	247170801	247171400	600	*	Promoter (<=1kb)	1	247108849	247171395	62547	2	ZNF695	NM_001204221	0
chr1	247241801	247242200	400	*	Promoter (<=1kb)	1	247197940	247242115	44176	2	ZNF670	NM_001204220	0
chr1	247267001	247267800	800	*	Promoter (<=1kb)	1	247263264	247267674	4411	2	ZNF669	NM_001142572	0
chr1	247275401	247275600	200	*	Promoter (<=1kb)	1	247273462	247275719	2258	2	C1orf229	NM_207401	119
chr1	247282401	247282600	200	*	Distal Intergenic	1	247273462	247275719	2258	2	C1orf229	NM_207401	-6682
chr1	247289601	247289800	200	*	Intron (NM_001243740/ZNF124, intron 3 of 3)	1	247273462	247275719	2258	2	C1orf229	NM_207401	-13882
chr1	247335201	247335400	200	*	Promoter (<=1kb)	1	247285277	247335318	50042	2	ZNF124	NM_001243740	0
chr1	247373801	247374000	200	*	Distal Intergenic	1	247365269	247365362	94	2	MIR3916	NR_037480	-8439
chr1	247495601	247495800	200	*	Promoter (<=1kb)	1	247463622	247495045	31424	2	ZNF496	NM_032752	-556
chr1	247496601	247497000	400	*	Promoter (1-2kb)	1	247463622	247495045	31424	2	ZNF496	NM_032752	-1556
chr1	247850801	247851400	600	*	Distal Intergenic	1	247835420	247836343	924	2	OR13G1	NM_001005487	-14458
chr1	248571401	248572400	1000	*	Promoter (2-3kb)	1	248569296	248570405	1110	1	OR2T1	NM_030904	2105
chr1	249120001	249121000	1000	*	Promoter (<=1kb)	1	249120576	249120642	67	1	MIR3124	NR_036070	0
chr1	249132001	249133200	1200	*	Promoter (<=1kb)	1	249132530	249143714	11185	1	ZNF672	NM_024836	0
chr1	249133401	249133600	200	*	Promoter (<=1kb)	1	249132530	249143714	11185	1	ZNF672	NM_024836	871
chr1	249152201	249152400	200	*	Promoter (<=1kb)	1	249144203	249153125	8923	2	ZNF692	NM_001136036	725
chr1	249152601	249153000	400	*	Promoter (<=1kb)	1	249144203	249153125	8923	2	ZNF692	NM_001136036	125
chr1	249153201	249153600	400	*	Promoter (<=1kb)	1	249144203	249153315	9113	2	ZNF692	NM_001193328	0
chr1	249167201	249168200	1000	*	Distal Intergenic	1	249144203	249153315	9113	2	ZNF692	NM_017865	-13886
chr1	249200201	249200400	200	*	Promoter (<=1kb)	1	249200442	249213345	12904	1	PGBD2	NM_001017434	-42
chr1	249200601	249201000	400	*	Promoter (<=1kb)	1	249200442	249213345	12904	1	PGBD2	NM_170725	159
chr1	249238601	249240400	1800	*	Distal Intergenic	1	249200442	249213345	12904	1	PGBD2	NM_170725	38159
chr10	482401	483400	1000	*	Intron (NM_014974/DIP2C, intron 4 of 36)	10	687629	687718	90	2	MIR5699	NR_049884	204318
chr10	781601	782200	600	*	Distal Intergenic	10	320130	735608	415479	2	DIP2C	NM_014974	-45993
chr10	782801	783200	400	*	Distal Intergenic	10	320130	735608	415479	2	DIP2C	NM_014974	-47193
chr10	783401	783800	400	*	Distal Intergenic	10	320130	735608	415479	2	DIP2C	NM_014974	-47793
chr10	977801	978200	400	*	Promoter (<=1kb)	10	852854	977645	124792	2	LARP4B	NM_015155	-156
chr10	1033601	1034400	800	*	Promoter (<=1kb)	10	1034349	1063708	29360	1	GTPBP4	NM_012341	0
chr10	1094801	1095400	600	*	Promoter (<=1kb)	10	1085964	1095061	9098	2	IDI1	NM_004508	0
chr10	1102601	1103000	400	*	Promoter (<=1kb)	10	1102776	1178237	75462	1	WDR37	NM_014023	0
chr10	1281601	1282400	800	*	Intron (NM_018702/ADARB2, intron 5 of 9)	10	1205708	1210612	4905	1	LINC00200	NR_015376	75893
chr10	1339801	1340000	200	*	Intron (NM_018702/ADARB2, intron 3 of 9)	10	1205708	1210612	4905	1	LINC00200	NR_015376	134093
chr10	1352001	1352200	200	*	Intron (NM_018702/ADARB2, intron 3 of 9)	10	1205708	1210612	4905	1	LINC00200	NR_015376	146293
chr10	1352401	1353000	600	*	Intron (NM_018702/ADARB2, intron 3 of 9)	10	1205708	1210612	4905	1	LINC00200	NR_015376	146693
chr10	1659001	1659800	800	*	Intron (NM_018702/ADARB2, intron 1 of 9)	10	1568825	1599179	30355	1	ADARB2-AS1	NR_033387	90176
chr10	3214801	3216000	1200	*	Promoter (<=1kb)	10	3179919	3215033	35115	2	PITRM1	NM_001242307	0
chr10	3825601	3826000	400	*	Promoter (1-2kb)	10	3818188	3827473	9286	2	KLF6	NM_001160124	1473
chr10	4868201	4869000	800	*	Promoter (<=1kb)	10	4868369	4890251	21883	1	AKR1E2	NM_001040177	0
chr10	5508401	5508800	400	*	Distal Intergenic	10	5488514	5501019	12506	1	NET1	NR_073040	19887
chr10	5726601	5726800	200	*	Promoter (<=1kb)	10	5726801	5805703	78903	1	FAM208B	NM_017782	-1
chr10	5727201	5727400	200	*	Promoter (<=1kb)	10	5726801	5805703	78903	1	FAM208B	NM_017782	400
chr10	5930801	5931600	800	*	Promoter (<=1kb)	10	5931535	5979558	48024	1	FBXO18	NM_001258452	0
chr10	6193201	6193600	400	*	Promoter (<=1kb)	10	6194159	6194240	82	1	MIR3155A	NR_036111	-559
chr10	6205201	6205800	600	*	Intron (NM_001145443/PFKFB3, intron 1 of 14)	10	6194171	6194225	55	2	MIR3155B	NR_039698	-10976
chr10	6243601	6245400	1800	*	Promoter (<=1kb)	10	6244840	6277507	32668	1	PFKFB3	NM_004566	0
chr10	6246401	6246800	400	*	Promoter (1-2kb)	10	6244840	6277507	32668	1	PFKFB3	NM_004566	1561
chr10	7453801	7454000	200	*	Promoter (<=1kb)	10	7200586	7453448	252863	2	SFMBT2	NM_001029880	-353
chr10	7709601	7710000	400	*	Promoter (<=1kb)	10	7613368	7708961	95594	2	ITIH5	NM_001001851	-640
chr10	7829801	7830600	800	*	Promoter (<=1kb)	10	7830093	7849762	19670	1	ATP5C1	NM_001001973	0
chr10	8087201	8087400	200	*	Distal Intergenic	10	8092413	8095447	3035	2	GATA3-AS1	NR_024255	8047
chr10	8093201	8093600	400	*	Promoter (1-2kb)	10	8092413	8095447	3035	2	GATA3-AS1	NR_024255	1847
chr10	11207801	11208000	200	*	Promoter (<=1kb)	10	11206993	11378672	171680	1	CELF2	NM_001083591	808
chr10	11778601	11779000	400	*	Distal Intergenic	10	11784356	11806065	21710	1	ECHDC3	NM_024693	-5356
chr10	11955001	11955400	400	*	Distal Intergenic	10	11891607	11936709	45103	2	PROSER2-AS1	NR_038222	-18292
chr10	12084801	12085400	600	*	Promoter (<=1kb)	10	11962021	12084840	122820	2	UPF2	NM_015542	0
chr10	12171201	12171600	400	*	Promoter (<=1kb)	10	12171640	12207403	35764	1	SEC61A2	NM_001142628	-40
chr10	12817201	12817400	200	*	Intron (NM_020397/CAMK1D, intron 5 of 9)	10	12875133	12877545	2413	1	LOC283070	NR_027322	-57733
chr10	13203401	13203800	400	*	Promoter (<=1kb)	10	13203554	13253104	49551	1	MCM10	NM_018518	0
chr10	13341401	13342200	800	*	Promoter (<=1kb)	10	13319796	13341746	21951	2	PHYH	NM_001037537	0
chr10	13344201	13344400	200	*	Promoter (2-3kb)	10	13319796	13342130	22335	2	PHYH	NM_006214	-2071
chr10	13391801	13392600	800	*	Promoter (1-2kb)	10	13359438	13390298	30861	2	SEPHS1	NM_012247	-1503
chr10	13482201	13482400	200	*	Intron (NM_152751/BEND7, intron 8 of 8)	10	13480484	13544976	64493	2	BEND7	NM_152751	62576
chr10	13924001	13924200	200	*	Intron (NM_018027/FRMD4A, intron 2 of 24)	10	13628939	13672868	43930	1	PRPF18	NM_003675	295062
chr10	14879801	14880400	600	*	Promoter (<=1kb)	10	14861251	14879983	18733	2	CDNF	NM_001029954	0
chr10	14920001	14920800	800	*	Promoter (<=1kb)	10	14920782	14946304	25523	1	SUV39H2	NM_001193424	0
chr10	14995601	14996400	800	*	Promoter (<=1kb)	10	14948871	14996094	47224	2	DCLRE1C	NM_001033855	0
chr10	15001201	15002000	800	*	Promoter (<=1kb)	10	15001438	15014850	13413	1	MEIG1	NM_001080836	0
chr10	15139001	15139600	600	*	Promoter (<=1kb)	10	15137384	15139318	1935	2	C10orf111	NM_153244	0
chr10	15209801	15210000	200	*	Promoter (<=1kb)	10	15147771	15210695	62925	2	NMT2	NM_004808	695
chr10	15210801	15211000	200	*	Promoter (<=1kb)	10	15147771	15210695	62925	2	NMT2	NM_004808	-106
chr10	16478801	16479200	400	*	Promoter (<=1kb)	10	16478942	16555744	76803	1	PTER	NM_001001484	0
chr10	16859001	16859800	800	*	Promoter (<=1kb)	10	16632617	16859453	226837	2	RSU1	NM_012425	0
chr10	17243401	17243800	400	*	Promoter (<=1kb)	10	17184982	17244070	59089	2	TRDMT1	NM_004412	270
chr10	17495401	17495600	200	*	Promoter (<=1kb)	10	17362676	17496254	133579	2	ST8SIA6	NM_001004470	654
chr10	17658801	17659200	400	*	Promoter (<=1kb)	10	17631958	17659373	27416	2	PTPLA	NM_014241	173
chr10	17659401	17659800	400	*	Promoter (<=1kb)	10	17631958	17659373	27416	2	PTPLA	NM_014241	-28
chr10	17685801	17686600	800	*	Promoter (<=1kb)	10	17686124	17758821	72698	1	STAM	NM_003473	0
chr10	20104801	20105200	400	*	Promoter (<=1kb)	10	20105372	20569115	463744	1	PLXDC2	NM_032812	-172
chr10	20659001	20660200	1200	*	Distal Intergenic	10	20840899	20840975	77	1	MIR4675	NR_039822	-180699
chr10	21790001	21790200	200	*	Distal Intergenic	10	21783421	21786213	2793	2	C10orf114	NM_001010911	-3788
chr10	21798601	21798800	200	*	Distal Intergenic	10	21783421	21786213	2793	2	C10orf114	NM_001010911	-12388
chr10	21814601	21815000	400	*	Promoter (<=1kb)	10	21802409	21814611	12203	2	SKIDA1	NM_207371	0
chr10	21822601	21823200	600	*	Promoter (<=1kb)	10	21823101	21846114	23014	1	MLLT10	NM_001195627	0
chr10	22041001	22041400	400	*	Distal Intergenic	10	21823574	22032559	208986	1	MLLT10	NM_001195626	217427
chr10	22292601	22292800	200	*	Promoter (<=1kb)	10	22045477	22292650	247174	2	DNAJC1	NM_022365	0
chr10	22418201	22418400	200	*	Distal Intergenic	10	22497743	22498912	1170	2	EBLN1	NM_001199938	80512
chr10	22623801	22624200	400	*	Distal Intergenic	10	22634374	22706539	72166	1	SPAG6	NM_001253854	-10174
chr10	22625601	22625800	200	*	Distal Intergenic	10	22634374	22706539	72166	1	SPAG6	NM_001253854	-8574
chr10	22766401	22766800	400	*	Distal Intergenic	10	22724354	22726858	2505	2	LOC100499489	NR_036533	-39543
chr10	22802801	22803200	400	*	Distal Intergenic	10	22724354	22726858	2505	2	LOC100499489	NR_036533	-75943
chr10	23384401	23384600	200	*	Promoter (<=1kb)	10	23384427	23410942	26516	1	MSRB2	NM_012228	0
chr10	23727601	23727800	200	*	Promoter (<=1kb)	10	23728198	23731310	3113	1	OTUD1	NM_001145373	-398
chr10	25305201	25306000	800	*	Promoter (<=1kb)	10	25305508	25315593	10086	1	THNSL1	NM_024838	0
chr10	25463801	25464000	200	*	Promoter (<=1kb)	10	25464290	25891157	426868	1	GPR158	NM_020752	-290
chr10	25541601	25542200	600	*	Intron (NM_020752/GPR158, intron 2 of 10)	10	25447001	25465205	18205	2	GPR158-AS1	NR_027333	-76396
chr10	26223001	26223600	600	*	Promoter (<=1kb)	10	26223002	26501465	278464	1	MYO3A	NM_017433	0
chr10	26502201	26502400	200	*	Distal Intergenic	10	26505236	26590048	84813	1	GAD2	NM_001134366	-2836
chr10	27149801	27150000	200	*	Promoter (<=1kb)	10	27035525	27150016	114492	2	ABI1	NM_001012750	16
chr10	27182601	27183000	400	*	Distal Intergenic	10	27035525	27150016	114492	2	ABI1	NM_005470	-32585
chr10	27443801	27444400	600	*	Promoter (<=1kb)	10	27443753	27475848	32096	1	MASTL	NM_032844	48
chr10	27541401	27542000	600	*	Promoter (<=1kb)	10	27534782	27541235	6454	2	LRRC37A6P	NR_003525	-166
chr10	28032001	28032600	600	*	Promoter (2-3kb)	10	27961803	28034778	72976	2	MKX	NM_001242702	2178
chr10	28591601	28592200	600	*	Distal Intergenic	10	28339923	28571067	231145	2	MPP7	NM_173496	-20534
chr10	28821201	28822000	800	*	Promoter (<=1kb)	10	28821422	28912041	90620	1	WAC	NR_024557	0
chr10	28966201	28966600	400	*	Promoter (<=1kb)	10	28966424	28971868	5445	1	BAMBI	NM_012342	0
chr10	29431601	29432200	600	*	Distal Intergenic	10	29577990	29600158	22169	1	LYZL1	NM_032517	-145790
chr10	30648601	30649200	600	*	Distal Intergenic	10	30598730	30638267	39538	2	MTPAP	NM_018109	-10334
chr10	30722801	30723200	400	*	Promoter (<=1kb)	10	30722950	30750762	27813	1	MAP3K8	NM_001244134	0
chr10	30723401	30723600	200	*	Promoter (<=1kb)	10	30722950	30750762	27813	1	MAP3K8	NM_005204	451
chr10	31320801	31321400	600	*	Promoter (<=1kb)	10	31133565	31320866	187302	2	ZNF438	NM_001143766	0
chr10	31892001	31893200	1200	*	Distal Intergenic	10	31610064	31818742	208679	1	ZEB1	NM_001174094	281937
chr10	32049001	32049200	200	*	Distal Intergenic	10	32094326	32197854	103529	2	ARHGAP12	NM_001270699	148654
chr10	33247201	33247800	600	*	Promoter (<=1kb)	10	33189246	33247293	58048	2	ITGB1	NM_002211	0
chr10	35098201	35098600	400	*	Intron (NM_001184785/PARD3, intron 1 of 24)	10	34398488	35104253	705766	2	PARD3	NM_001184785	5653
chr10	35379201	35379400	200	*	Promoter (<=1kb)	10	35297479	35379311	81833	2	CUL2	NM_003591	0
chr10	35415601	35416200	600	*	Promoter (<=1kb)	10	35415769	35468775	53007	1	CREM	NM_001881	0
chr10	35928401	35929000	600	*	Promoter (1-2kb)	10	35930100	35930180	81	2	MIR4683	NR_039831	1180
chr10	35929401	35930600	1200	*	Promoter (<=1kb)	10	35927177	35930362	3186	2	FZD8	NM_031866	0
chr10	35931001	35931800	800	*	Promoter (<=1kb)	10	35927177	35930362	3186	2	FZD8	NM_031866	-639
chr10	36147801	36148200	400	*	Distal Intergenic	10	35927177	35930362	3186	2	FZD8	NM_031866	-217439
chr10	38265001	38265800	800	*	Promoter (<=1kb)	10	38238795	38265453	26659	2	ZNF25	NM_145011	0
chr10	38299201	38300200	1000	*	Promoter (<=1kb)	10	38299578	38348995	49418	1	ZNF33A	NM_006954	0
chr10	38383401	38383800	400	*	Promoter (<=1kb)	10	38383264	38412278	29015	1	ZNF37A	NM_003421	137
chr10	39030801	39031400	600	*	Distal Intergenic	10	38989727	38991371	1645	1	ACTR3BP5	NR_045000	41074
chr10	43048201	43048400	200	*	Promoter (<=1kb)	10	43008961	43048280	39320	2	ZNF37BP	NR_026777	0
chr10	43133401	43134200	800	*	Promoter (<=1kb)	10	43084555	43133992	49438	2	ZNF33B	NM_006955	0
chr10	43248601	43248800	200	*	Distal Intergenic	10	43277954	43330385	52432	1	BMS1	NM_014753	-29154
chr10	43249201	43250200	1000	*	Distal Intergenic	10	43277954	43330385	52432	1	BMS1	NM_014753	-27754
chr10	43278001	43278400	400	*	Promoter (<=1kb)	10	43277954	43330385	52432	1	BMS1	NM_014753	47
chr10	43362201	43362400	200	*	Distal Intergenic	10	43277954	43330385	52432	1	BMS1	NM_014753	84247
chr10	43428001	43429600	1600	*	Distal Intergenic	10	43493011	43493129	119	1	MIR5100	NR_049836	-63411
chr10	43447201	43448200	1000	*	Distal Intergenic	10	43493011	43493129	119	1	MIR5100	NR_049836	-44811
chr10	43521601	43522400	800	*	Distal Intergenic	10	43493011	43493129	119	1	MIR5100	NR_049836	28590
chr10	43571801	43572200	400	*	Promoter (<=1kb)	10	43572517	43622952	50436	1	RET	NM_020630	-317
chr10	43572401	43572800	400	*	Promoter (<=1kb)	10	43572517	43622952	50436	1	RET	NM_020630	0
chr10	43600801	43601200	400	*	Intron (NM_020630/RET, intron 4 of 18)	10	43572517	43625797	53281	1	RET	NM_020975	28284
chr10	43697801	43700600	2800	*	Exon (NM_145313/RASGEF1A, exon 3 of 13)	10	43689984	43762367	72384	2	RASGEF1A	NM_145313	61767
chr10	43725601	43726000	400	*	Intron (NM_145313/RASGEF1A, intron 1 of 12)	10	43689984	43762367	72384	2	RASGEF1A	NM_145313	36367
chr10	43818201	43818800	600	*	Distal Intergenic	10	43867092	43871783	4692	1	FXYD4	NM_001184963	-48292
chr10	43857201	43858200	1000	*	Distal Intergenic	10	43867092	43871783	4692	1	FXYD4	NM_001184963	-8892
chr10	43872801	43873000	200	*	Distal Intergenic	10	43867092	43871783	4692	1	FXYD4	NM_173160	5709
chr10	43891401	43892000	600	*	Promoter (<=1kb)	10	43881065	43892279	11215	2	HNRNPF	NM_001098208	279
chr10	43892601	43892800	200	*	Promoter (<=1kb)	10	43881065	43892794	11730	2	HNRNPF	NM_001098207	0
chr10	43904201	43905200	1000	*	Promoter (<=1kb)	10	43881065	43904332	23268	2	HNRNPF	NM_001098205	0
chr10	43915801	43916000	200	*	Distal Intergenic	10	43881065	43904696	23632	2	HNRNPF	NM_001098204	-11105
chr10	43916401	43916600	200	*	Distal Intergenic	10	43881065	43904696	23632	2	HNRNPF	NM_001098204	-11705
chr10	43932001	43932800	800	*	Promoter (<=1kb)	10	43932574	43978007	45434	1	ZNF487P	NR_026693	0
chr10	43951001	43951600	600	*	Intron (NR_026693/ZNF487P, intron 1 of 3)	10	43932574	43978007	45434	1	ZNF487P	NR_026693	18427
chr10	44069601	44070200	600	*	Promoter (<=1kb)	10	44051793	44070065	18273	2	ZNF239	NM_001099282	0
chr10	44101801	44102600	800	*	Promoter (<=1kb)	10	44101855	44113352	11498	1	ZNF485	NM_145312	0
chr10	44185001	44185400	400	*	Distal Intergenic	10	44139307	44144326	5020	2	ZNF32	NM_006973	-40675
chr10	44185601	44186000	400	*	Distal Intergenic	10	44139307	44144326	5020	2	ZNF32	NM_006973	-41275
chr10	44728601	44729600	1000	*	Distal Intergenic	10	44788198	44790097	1900	1	LOC100130539	NM_001258000	-58598
chr10	44812001	44812400	400	*	Distal Intergenic	10	44788198	44790097	1900	1	LOC100130539	NM_001258000	23803
chr10	44866001	44866600	600	*	3' UTR	10	44865605	44880545	14941	2	CXCL12	NM_000609	13945
chr10	44877601	44878000	400	*	Intron (NM_000609/CXCL12, intron 1 of 3)	10	44865605	44880545	14941	2	CXCL12	NM_000609	2545
chr10	44879201	44880400	1200	*	Promoter (<=1kb)	10	44865605	44880545	14941	2	CXCL12	NM_000609	145
chr10	45359201	45361000	1800	*	Intron (NR_033842/TMEM72-AS1, intron 2 of 7)	10	45406764	45430642	23879	1	TMEM72	NM_001123376	-45764
chr10	45374201	45374400	200	*	Intron (NR_033842/TMEM72-AS1, intron 2 of 7)	10	45406764	45430642	23879	1	TMEM72	NM_001123376	-32364
chr10	45374601	45374800	200	*	Intron (NR_033842/TMEM72-AS1, intron 2 of 7)	10	45406764	45430642	23879	1	TMEM72	NM_001123376	-31964
chr10	45406601	45406800	200	*	Promoter (<=1kb)	10	45406764	45430642	23879	1	TMEM72	NM_001123376	0
chr10	45474001	45474400	400	*	Promoter (<=1kb)	10	45471709	45474330	2622	2	C10orf10	NM_007021	0
chr10	45857801	45858200	400	*	Distal Intergenic	10	45869624	45941567	71944	1	ALOX5	NM_000698	-11424
chr10	45869001	45869800	800	*	Promoter (<=1kb)	10	45869624	45941567	71944	1	ALOX5	NM_000698	0
chr10	45914801	45915200	400	*	Intron (NM_000698/ALOX5, intron 4 of 13)	10	45869624	45941567	71944	1	ALOX5	NM_001256154	45177
chr10	46090001	46090400	400	*	Promoter (<=1kb)	10	45952817	46090354	137538	2	2024-03-08	NM_001002265	0
chr10	46168201	46168600	400	*	Promoter (<=1kb)	10	46111039	46168251	57213	2	ZFAND4	NM_001128324	0
chr10	46951401	46952000	600	*	Distal Intergenic	10	46955444	46970601	15158	2	SYT15	NM_181519	18601
chr10	46962401	46962800	400	*	Intron (NM_181519/SYT15, intron 7 of 8)	10	46955444	46970601	15158	2	SYT15	NM_181519	7801
chr10	46971201	46971800	600	*	Promoter (<=1kb)	10	46957881	46970601	12721	2	SYT15	NM_031912	-600
chr10	46975201	46975800	600	*	Distal Intergenic	10	46957881	46970601	12721	2	SYT15	NM_031912	-4600
chr10	46991401	46994200	2800	*	Promoter (<=1kb)	10	46993546	47000568	7023	1	GPRIN2	NM_014696	0
chr10	47004001	47004400	400	*	Distal Intergenic	10	46993546	47000568	7023	1	GPRIN2	NM_014696	10455
chr10	47007801	47008600	800	*	Distal Intergenic	10	46993546	47000568	7023	1	GPRIN2	NM_014696	14255
chr10	47152401	47152800	400	*	Promoter (1-2kb)	10	47096454	47151400	54947	2	LINC00842	NR_033957	-1001
chr10	47655801	47656000	200	*	Distal Intergenic	10	47746920	47763040	16121	1	ANXA8L2	NM_001630	-90920
chr10	48185801	48186000	200	*	Promoter (<=1kb)	10	48185839	48203780	17942	1	BMS1P2	NR_072978	0
chr10	48276401	48276800	400	*	Distal Intergenic	10	48255307	48271363	16057	1	ANXA8L1	NM_001098845_1	21094
chr10	48277001	48277600	600	*	Distal Intergenic	10	48255307	48271363	16057	1	ANXA8L1	NM_001098845_1	21694
chr10	48336401	48336600	200	*	Distal Intergenic	10	48355089	48373866	18778	1	ZNF488	NM_153034	-18489
chr10	48354601	48355400	800	*	Promoter (<=1kb)	10	48355089	48373866	18778	1	ZNF488	NM_153034	0
chr10	49196201	49196400	200	*	Distal Intergenic	10	49203373	49207825	4453	2	FAM25B	NM_001137556	11425
chr10	49514401	49515200	800	*	Distal Intergenic	10	49364602	49482941	118340	2	FRMPD2	NM_001018071	-31460
chr10	50605601	50606200	600	*	Promoter (1-2kb)	10	50574161	50604062	29902	2	DRGX	NM_001276451	-1539
chr10	50625401	50625600	200	*	Distal Intergenic	10	50574161	50604062	29902	2	DRGX	NM_001276451	-21339
chr10	50746801	50747200	400	*	Promoter (<=1kb)	10	50664491	50747147	82657	2	ERCC6	NM_000124	0
chr10	50817401	50817800	400	*	Promoter (<=1kb)	10	50817141	50873150	56010	1	CHAT	NM_020984	260
chr10	52384001	52385200	1200	*	Promoter (<=1kb)	10	52065345	52383737	318393	2	SGMS1	NM_147156	-264
chr10	52469401	52469800	400	*	Distal Intergenic	10	52499688	52514569	14882	1	ASAH2B	NM_001079516	-29888
chr10	53459001	53459400	400	*	Promoter (<=1kb)	10	53455246	53459355	4110	2	CSTF2T	NM_015235	0
chr10	53993201	53993600	400	*	Intron (NM_001098512/PRKG1, intron 9 of 17)	10	54056608	54073888	17281	2	PRKG1-AS1	NR_038277	80288
chr10	54074001	54074200	200	*	Promoter (<=1kb)	10	54074041	54077417	3377	1	DKK1	NM_012242	0
chr10	57659801	57660000	200	*	Distal Intergenic	10	57358750	57360487	1738	1	MTRNR2L5	NM_001190478	301051
chr10	57914801	57915600	800	*	Distal Intergenic	10	58117199	58121034	3836	2	ZWINT	NM_001005413	205434
chr10	60028601	60029400	800	*	Promoter (<=1kb)	10	60028862	60049019	20158	1	CISD1	NM_018464	0
chr10	60144801	60145200	400	*	Promoter (<=1kb)	10	60144903	60158990	14088	1	TFAM	NM_001270782	0
chr10	60727401	60727800	400	*	Distal Intergenic	10	60936348	61007534	71187	1	PHYHIPL	NM_032439	-208548
chr10	61607001	61607400	400	*	Intron (NM_005436/CCDC6, intron 2 of 8)	10	61548506	61666414	117909	2	CCDC6	NM_005436	59014
chr10	62538201	62538600	400	*	Promoter (<=1kb)	10	62538212	62546827	8616	1	CDK1	NM_001170407	0
chr10	62704201	62704600	400	*	Promoter (<=1kb)	10	62629198	62704033	74836	2	RHOBTB1	NM_014836	-168
chr10	64564401	64564600	200	*	Promoter (<=1kb)	10	64564516	64568239	3724	1	ADO	NM_032804	0
chr10	64577401	64578400	1000	*	Promoter (<=1kb)	10	64571756	64578927	7172	2	EGR2	NM_001136178	527
chr10	65280601	65281600	1000	*	Promoter (<=1kb)	10	65281123	65384883	103761	1	REEP3	NM_001001330	0
chr10	65389401	65389800	400	*	Distal Intergenic	10	65281123	65384883	103761	1	REEP3	NM_001001330	108278
chr10	68990601	68991000	400	*	Intron (NM_001127384/CTNNA3, intron 5 of 17)	10	68685792	68860867	175076	1	LRRTM3	NM_178011	304809
chr10	69147201	69147400	200	*	Intron (NM_001127384/CTNNA3, intron 5 of 17)	10	67679725	69425416	1745692	2	CTNNA3	NM_001127384	278016
chr10	69523601	69524400	800	*	Distal Intergenic	10	67679725	69455949	1776225	2	CTNNA3	NM_013266	-67652
chr10	69834401	69835200	800	*	Promoter (<=1kb)	10	69681656	69835103	153448	2	HERC4	NM_015601	0
chr10	70091601	70092400	800	*	Promoter (<=1kb)	10	70091768	70102953	11186	1	HNRNPH3	NM_012207	0
chr10	70166401	70166800	400	*	Promoter (<=1kb)	10	70103275	70166946	63672	2	RUFY2	NM_017987	146
chr10	70167001	70167200	200	*	Promoter (<=1kb)	10	70136950	70167051	30102	2	RUFY2	NM_001042417	0
chr10	70660601	70661400	800	*	Promoter (<=1kb)	10	70661034	70706603	45570	1	DDX50	NM_024045	0
chr10	70883201	70884000	800	*	Promoter (<=1kb)	10	70883908	70932616	48709	1	VPS26A	NM_001035260	0
chr10	71168401	71169000	600	*	Exon (NM_001057/TACR2, exon 3 of 5)	10	71163958	71176674	12717	2	TACR2	NM_001057	7674
chr10	71211001	71211200	200	*	Promoter (<=1kb)	10	71211226	71267423	56198	1	TSPAN15	NM_012339	-26
chr10	71211401	71211800	400	*	Promoter (<=1kb)	10	71211226	71267423	56198	1	TSPAN15	NM_012339	175
chr10	71626201	71626400	200	*	Intron (NM_001130103/COL13A1, intron 3 of 39)	10	71561644	71718904	157261	1	COL13A1	NM_080805	64557
chr10	71906001	71907000	1000	*	Promoter (<=1kb)	10	71897737	71906496	8760	2	TYSND1	NM_001040273	0
chr10	71993001	71993600	600	*	Promoter (<=1kb)	10	71962586	71993190	30605	2	PPA1	NM_021129	0
chr10	72142001	72142400	400	*	Promoter (<=1kb)	10	72058729	72142382	83654	2	LRRC20	NM_018205	0
chr10	72200801	72201400	600	*	Promoter (<=1kb)	10	72191692	72201465	9774	2	NODAL	NM_018055	65
chr10	72201601	72202400	800	*	Promoter (<=1kb)	10	72191692	72201465	9774	2	NODAL	NM_018055	-136
chr10	72318801	72319400	600	*	Intron (NM_014431/PALD1, intron 18 of 19)	10	72357104	72362531	5428	2	PRF1	NM_001083116	43131
chr10	72978201	72978400	200	*	Promoter (<=1kb)	10	72976981	72977985	1005	2	UNC5B-AS1	NR_038453	-216
chr10	73155801	73156200	400	*	Promoter (<=1kb)	10	73156691	73377362	220672	1	CDH23	NM_001171932	-491
chr10	73565401	73566000	600	*	Exon (NM_022124/CDH23, exon 54 of 68)	10	73571640	73575704	4065	1	CDH23	NM_001171935	-5640
chr10	73610601	73611200	600	*	Promoter (<=1kb)	10	73576055	73611082	35028	2	PSAP	NM_001042465	0
chr10	73723401	73723600	200	*	Promoter (<=1kb)	10	73724120	73773322	49203	1	CHST3	NM_004273	-520
chr10	74020001	74020600	600	*	Distal Intergenic	10	74033677	74035797	2121	1	DDIT4	NM_019058	-13077
chr10	74032801	74033800	1000	*	Promoter (<=1kb)	10	74033677	74035797	2121	1	DDIT4	NM_019058	0
chr10	74080601	74080800	200	*	Distal Intergenic	10	74092588	74114907	22320	2	DNAJB12	NM_001002762	34107
chr10	74091601	74092400	800	*	Distal Intergenic	10	74092588	74114907	22320	2	DNAJB12	NM_001002762	22507
chr10	74114201	74114600	400	*	Promoter (<=1kb)	10	74092588	74114907	22320	2	DNAJB12	NM_001002762	307
chr10	74856401	74856800	400	*	Promoter (<=1kb)	10	74766980	74856732	89753	2	P4HA1	NM_000917	0
chr10	75006601	75007200	600	*	Promoter (<=1kb)	10	75002582	75007025	4444	2	DNAJC9	NM_015190	0
chr10	75173401	75173600	200	*	Promoter (<=1kb)	10	75135189	75173841	38653	2	ANXA7	NM_001156	241
chr10	75173801	75174000	200	*	Promoter (<=1kb)	10	75135189	75173841	38653	2	ANXA7	NM_001156	0
chr10	75255401	75255800	400	*	Promoter (<=1kb)	10	75196563	75255782	59220	2	PPP3CB	NM_001142353	0
chr10	75385201	75385800	600	*	Distal Intergenic	10	75391370	75401515	10146	2	MYOZ1	NM_021245	15715
chr10	75407001	75407400	400	*	Exon (NM_024875/SYNPO2L, exon 2 of 2)	10	75404644	75410787	6144	2	SYNPO2L	NM_024875	3387
chr10	75490201	75490400	200	*	Promoter (<=1kb)	10	75458909	75490272	31364	2	BMS1P4	NR_026592	0
chr10	75504001	75504400	400	*	Promoter (<=1kb)	10	75504131	75531933	27803	1	SEC24C	NM_004922	0
chr10	75571601	75571800	200	*	Promoter (<=1kb)	10	75561669	75571589	9921	2	NDST2	NM_003635	-12
chr10	75634401	75634800	400	*	Promoter (<=1kb)	10	75572259	75634349	62091	2	CAMK2G	NM_172173	-52
chr10	75666601	75667000	400	*	Distal Intergenic	10	75670862	75677258	6397	1	PLAU	NM_001145031	-3862
chr10	75670801	75671000	200	*	Promoter (<=1kb)	10	75670862	75677258	6397	1	PLAU	NM_001145031	0
chr10	75757201	75757800	600	*	Promoter (<=1kb)	10	75757872	75879914	122043	1	VCL	NM_003373	-72
chr10	75910201	75911000	800	*	Promoter (<=1kb)	10	75910943	76469061	558119	1	ADK	NM_001202450	0
chr10	75911201	75911400	200	*	Promoter (<=1kb)	10	75910943	76469061	558119	1	ADK	NM_006721	258
chr10	75936201	75936800	600	*	Promoter (<=1kb)	10	75936247	76469061	532815	1	ADK	NM_001123	0
chr10	76585201	76587200	2000	*	Promoter (<=1kb)	10	76586171	76792380	206210	1	KAT6B	NM_001256468	0
chr10	76859601	76860000	400	*	Promoter (<=1kb)	10	76854192	76859248	5057	2	DUSP13	NM_016364	-353
chr10	76994201	76994800	600	*	Promoter (<=1kb)	10	76993729	76995770	2042	2	COMTD1	NM_144589	970
chr10	77162601	77162800	200	*	Promoter (<=1kb)	10	77163514	77168740	5227	1	ZNF503-AS2	NR_024422	-714
chr10	79279801	79280000	200	*	Intron (NM_001014797/KCNMA1, intron 1 of 28)	10	78629359	79397577	768219	2	KCNMA1	NM_001014797	117577
chr10	79470601	79471400	800	*	Distal Intergenic	10	79395961	79397577	1617	2	KCNMA1	NM_001271522	-73024
chr10	79637201	79638200	1000	*	Intron (NM_004747/DLG5, intron 1 of 31)	10	79550549	79686348	135800	2	DLG5	NM_004747	48148
chr10	79788801	79789400	600	*	Promoter (<=1kb)	10	79734907	79789298	54392	2	POLR3A	NM_007055	0
chr10	79807001	79807200	200	*	Intron (NM_001142285/RPS24, intron 4 of 4)	10	79793518	79816571	23054	1	RPS24	NM_001142285	13483
chr10	80063201	80063400	200	*	Distal Intergenic	10	80027085	80039970	12886	1	LINC00595	NR_073447	36116
chr10	80166601	80167400	800	*	Distal Intergenic	10	80027085	80039970	12886	1	LINC00595	NR_073447	139516
chr10	80733001	80733400	400	*	Intron (NR_015429/ZMIZ1-AS1, intron 3 of 7)	10	80703083	80827205	124123	2	ZMIZ1-AS1	NR_015429	93805
chr10	80734601	80734800	200	*	Intron (NR_015429/ZMIZ1-AS1, intron 3 of 7)	10	80703083	80827205	124123	2	ZMIZ1-AS1	NR_015429	92405
chr10	80830601	80831000	400	*	Promoter (1-2kb)	10	80828792	81076285	247494	1	ZMIZ1	NM_020338	1809
chr10	80917201	80917800	600	*	Intron (NM_020338/ZMIZ1, intron 3 of 24)	10	80828792	81076285	247494	1	ZMIZ1	NM_020338	88409
chr10	80918601	80918800	200	*	Intron (NM_020338/ZMIZ1, intron 3 of 24)	10	80828792	81076285	247494	1	ZMIZ1	NM_020338	89809
chr10	80990001	80990600	600	*	Intron (NM_020338/ZMIZ1, intron 7 of 24)	10	81107220	81115089	7870	1	PPIF	NM_005729	-116620
chr10	81077201	81078200	1000	*	Distal Intergenic	10	81107220	81115089	7870	1	PPIF	NM_005729	-29020
chr10	81159001	81159600	600	*	Intron (NM_153367/ZCCHC24, intron 2 of 3)	10	81142083	81205383	63301	2	ZCCHC24	NM_153367	45783
chr10	81204601	81204800	200	*	Promoter (<=1kb)	10	81142083	81205383	63301	2	ZCCHC24	NM_153367	583
chr10	81205401	81205800	400	*	Promoter (<=1kb)	10	81142083	81205383	63301	2	ZCCHC24	NM_153367	-18
chr10	81206001	81206400	400	*	Promoter (<=1kb)	10	81142083	81205383	63301	2	ZCCHC24	NM_153367	-618
chr10	81586601	81586800	200	*	Promoter (<=1kb)	10	81585658	81587358	1701	1	LOC642361	NR_029407	943
chr10	81838401	81839000	600	*	Promoter (<=1kb)	10	81838402	81852307	13906	1	TMEM254	NM_001270370	0
chr10	81964601	81965000	400	*	Promoter (<=1kb)	10	81914880	81965328	50449	2	ANXA11	NM_001157	328
chr10	82025801	82026000	200	*	Distal Intergenic	10	82031576	82049434	17859	2	MAT1A	NM_000429	23434
chr10	82116401	82116800	400	*	Promoter (<=1kb)	10	82095861	82116514	20654	2	DYDC1	NM_001269053	0
chr10	82220601	82221000	400	*	Intron (NM_001128309/TSPAN14, intron 1 of 5)	10	82214038	82282391	68354	1	TSPAN14	NM_030927	6563
chr10	82224601	82225200	600	*	Intron (NM_001128309/TSPAN14, intron 1 of 5)	10	82214038	82282391	68354	1	TSPAN14	NM_030927	10563
chr10	82263801	82264200	400	*	Intron (NM_001128309/TSPAN14, intron 2 of 5)	10	82297658	82406316	108659	1	SH2D4B	NM_207372	-33458
chr10	85899201	85899600	400	*	Promoter (<=1kb)	10	85899185	85913311	14127	1	GHITM	NM_014394	16
chr10	85974001	85974600	600	*	3' UTR	10	85980249	85985284	5036	2	LRIT2	NM_001017924	10684
chr10	86039801	86040000	200	*	Promoter (<=1kb)	10	86039736	86054415	14680	1	LINC00858	NR_038220	65
chr10	86040201	86040400	200	*	Promoter (<=1kb)	10	86039736	86054415	14680	1	LINC00858	NR_038220	465
chr10	86087801	86088400	600	*	Promoter (<=1kb)	10	86088410	86278276	189867	1	CCSER2	NM_018999	-10
chr10	86373201	86373400	200	*	Distal Intergenic	10	86088410	86278276	189867	1	CCSER2	NM_018999	284791
chr10	86373601	86373800	200	*	Distal Intergenic	10	86088410	86278276	189867	1	CCSER2	NM_018999	285191
chr10	87115401	87116200	800	*	Distal Intergenic	10	87337488	87366972	29485	1	GRID1-AS1	NR_038986	-221288
chr10	88126201	88126400	200	*	Promoter (<=1kb)	10	87359312	88126250	766939	2	GRID1	NM_017551	0
chr10	88295201	88295600	400	*	Distal Intergenic	10	88195013	88281541	86529	2	WAPAL	NM_015045	-13660
chr10	88714201	88714800	600	*	Intron (NM_024756/MMRN2, intron 1 of 6)	10	88695298	88717425	22128	2	MMRN2	NM_024756	2625
chr10	88720201	88720400	200	*	Promoter (1-2kb)	10	88718288	88723017	4730	1	SNCG	NM_003087	1913
chr10	88726201	88727200	1000	*	Promoter (<=1kb)	10	88728188	88730666	2479	1	ADIRF	NM_006829	-988
chr10	88731001	88731200	200	*	Promoter (<=1kb)	10	88730498	88769960	39463	1	AGAP11	NM_133447	503
chr10	88731401	88731800	400	*	Promoter (<=1kb)	10	88730498	88769960	39463	1	AGAP11	NM_133447	903
chr10	88853801	88854800	1000	*	Promoter (<=1kb)	10	88809959	88854776	44818	2	GLUD1	NM_005271	0
chr10	88855201	88855600	400	*	Promoter (<=1kb)	10	88854953	88951222	96270	1	FAM35A	NM_019054	248
chr10	89102201	89102800	600	*	Promoter (<=1kb)	10	88998424	89102315	103892	2	LOC728190	NR_024397	0
chr10	89419401	89419600	200	*	Promoter (<=1kb)	10	89419476	89507462	87987	1	PAPSS2	NM_001015880	0
chr10	89621401	89623200	1800	*	Promoter (<=1kb)	10	89618918	89623194	4277	2	KLLN	NM_001126049	0
chr10	90342601	90343000	400	*	Promoter (<=1kb)	10	90033621	90343082	309462	2	RNLS	NM_018363	82
chr10	91174201	91174600	400	*	Promoter (<=1kb)	10	91174325	91180759	6435	1	IFIT5	NM_012420	0
chr10	91295201	91295400	200	*	Promoter (<=1kb)	10	91190051	91295313	105263	2	SLC16A12	NM_213606	0
chr10	91461201	91461400	200	*	Promoter (<=1kb)	10	91461367	91534700	73334	1	KIF20B	NM_016195	0
chr10	93647201	93647400	200	*	Distal Intergenic	10	93666345	93669258	2914	2	FGFBP3	NM_152429	21858
chr10	93683401	93683800	400	*	Promoter (<=1kb)	10	93683736	93790080	106345	1	BTAF1	NM_003972	0
chr10	94136601	94136800	200	*	Distal Intergenic	10	94178418	94179363	946	1	MARK2P9	NR_038243	-41618
chr10	94333201	94334400	1200	*	Promoter (<=1kb)	10	94211441	94333852	122412	2	IDE	NM_004969	0
chr10	94831801	94833400	1600	*	Promoter (<=1kb)	10	94833232	94837641	4410	1	CYP26A1	NM_057157	0
chr10	95040001	95040600	600	*	Distal Intergenic	10	95066186	95242074	175889	2	MYOF	NM_013451	201474
chr10	95197401	95198400	1000	*	Intron (NM_013451/MYOF, intron 3 of 53)	10	95066186	95242074	175889	2	MYOF	NM_013451	43674
chr10	95198601	95198800	200	*	Intron (NM_013451/MYOF, intron 3 of 53)	10	95066186	95242074	175889	2	MYOF	NM_013451	43274
chr10	96122601	96122800	200	*	Promoter (<=1kb)	10	96092989	96122683	29695	2	NOC3L	NM_022451	0
chr10	96162201	96162600	400	*	Promoter (<=1kb)	10	96162186	96296089	133904	1	TBC1D12	NM_015188	15
chr10	96990201	96991000	800	*	Distal Intergenic	10	96953957	96988686	34730	1	C10orf129	NM_207321	36244
chr10	97237001	97237200	200	*	Intron (NM_015385/SORBS1, intron 2 of 24)	10	97071530	97200937	129408	2	SORBS1	NM_006434	-36064
chr10	97415801	97416200	400	*	Promoter (<=1kb)	10	97365686	97416567	50882	2	ALDH18A1	NM_001017423	367
chr10	97667601	97667800	200	*	Promoter (<=1kb)	10	97667722	97698415	30694	1	C10orf131	NM_001130446	0
chr10	97802801	97803600	800	*	Promoter (<=1kb)	10	97803159	97820625	17467	1	CCNJ	NM_001134375	0
chr10	97889401	97890000	600	*	Promoter (<=1kb)	10	97889472	97923517	34046	1	ZNF518A	NM_014803	0
chr10	97890201	97890400	200	*	Promoter (<=1kb)	10	97889472	97923517	34046	1	ZNF518A	NM_014803	729
chr10	98273601	98273800	200	*	Promoter (<=1kb)	10	98124363	98273683	149321	2	TLL2	NM_012465	0
chr10	99052001	99052400	400	*	Promoter (<=1kb)	10	98981930	99052430	70501	2	ARHGAP19	NM_001204300	30
chr10	99078601	99078800	200	*	Promoter (<=1kb)	10	99079022	99081672	2651	1	FRAT1	NM_005479	-222
chr10	99094401	99094600	200	*	Promoter (<=1kb)	10	99092254	99094458	2205	2	FRAT2	NM_012083	0
chr10	99097201	99097400	200	*	Distal Intergenic	10	99092254	99094458	2205	2	FRAT2	NM_012083	-2743
chr10	99205801	99206400	600	*	Promoter (<=1kb)	10	99205930	99217127	11198	1	ZDHHC16	NM_032327	0
chr10	99258001	99258600	600	*	Promoter (<=1kb)	10	99218081	99258366	40286	2	MMS19	NM_022362	0
chr10	99313401	99313600	200	*	Intron (NM_024954/UBTD1, intron 1 of 2)	10	99332256	99343641	11386	1	ANKRD2	NM_001129981	-18656
chr10	99392801	99393800	1000	*	Promoter (<=1kb)	10	99374310	99393344	19035	2	MORN4	NM_178832	0
chr10	99400201	99400800	600	*	Promoter (<=1kb)	10	99400443	99436187	35745	1	PI4K2A	NM_018425	0
chr10	99446401	99447200	800	*	Promoter (<=1kb)	10	99437181	99447015	9835	2	AVPI1	NM_021732	0
chr10	99474601	99475800	1200	*	Promoter (1-2kb)	10	99473465	99477909	4445	1	MARVELD1	NM_031484	1136
chr10	99496401	99496800	400	*	Promoter (<=1kb)	10	99496878	99520664	23787	1	ZFYVE27	NM_001002262	-78
chr10	99649201	99649600	400	*	Intron (NM_018058/CRTAC1, intron 11 of 14)	10	99609995	99631335	21341	1	GOLGA7B	NM_001010917	39206
chr10	100174601	100175000	400	*	Promoter (<=1kb)	10	100143322	100174978	31657	2	PYROXD2	NM_032709	0
chr10	101190801	101191000	200	*	Promoter (<=1kb)	10	101156627	101190530	33904	2	GOT1	NM_002079	-271
chr10	101282601	101282800	200	*	Distal Intergenic	10	101292690	101296280	3591	1	NKX2-3	NM_145285	-9890
chr10	101380601	101381200	600	*	Promoter (<=1kb)	10	101370275	101380221	9947	2	SLC25A28	NM_031212	-380
chr10	102046401	102046600	200	*	Promoter (<=1kb)	10	102033035	102046469	13435	2	BLOC1S2	NM_173809	0
chr10	102106201	102106400	200	*	Promoter (<=1kb)	10	102106772	102124588	17817	1	SCD	NM_005063	-372
chr10	102132801	102133600	800	*	Promoter (<=1kb)	10	102133333	102148111	14779	1	LINC00263	NR_026762	0
chr10	102242201	102242600	400	*	3' UTR	10	102222812	102243399	20588	1	WNT8B	NM_003393	19389
chr10	102279201	102279400	200	*	Promoter (<=1kb)	10	102246403	102279595	33193	2	SEC31B	NM_015490	195
chr10	102756401	102757400	1000	*	Promoter (<=1kb)	10	102756864	102767593	10730	1	LZTS2	NM_032429	0
chr10	102758001	102758600	600	*	Promoter (1-2kb)	10	102756864	102767593	10730	1	LZTS2	NM_032429	1137
chr10	102771401	102771800	400	*	Exon (NM_001195263/PDZD7, exon 13 of 17)	10	102756864	102767593	10730	1	LZTS2	NM_032429	14537
chr10	102789401	102789600	200	*	Promoter (1-2kb)	10	102767440	102790914	23475	2	PDZD7	NM_001195263	1314
chr10	102790001	102791600	1600	*	Promoter (<=1kb)	10	102767440	102790914	23475	2	PDZD7	NM_001195263	0
chr10	102820401	102820800	400	*	Promoter (<=1kb)	10	102820999	102825351	4353	1	KAZALD1	NM_030929	-199
chr10	102996601	102996800	200	*	Intron (NR_029380/FLJ41350, intron 2 of 2)	10	102989351	102998616	9266	1	FLJ41350	NR_029380	7250
chr10	103113801	103114200	400	*	Promoter (<=1kb)	10	103113790	103317078	203289	1	BTRC	NM_033637	11
chr10	103403801	103404000	200	*	Intron (NM_022039/FBXW4, intron 5 of 8)	10	103361174	103361254	81	2	MIR3158-2	NR_036115	-42547
chr10	103539401	103539600	200	*	Promoter (<=1kb)	10	103529887	103540126	10240	2	FGF8	NM_001206389	526
chr10	103577801	103578600	800	*	Promoter (<=1kb)	10	103544200	103578222	34023	2	MGEA5	NM_001142434	0
chr10	103589601	103590800	1200	*	Exon (NM_014591/KCNIP2, exon 3 of 10)	10	103585731	103599611	13881	2	KCNIP2	NM_173194	8811
chr10	103599601	103599800	200	*	Promoter (<=1kb)	10	103585731	103599611	13881	2	KCNIP2	NM_173194	0
chr10	103600601	103600800	200	*	Promoter (<=1kb)	10	103585731	103599611	13881	2	KCNIP2	NM_173194	-990
chr10	103815401	103816000	600	*	Promoter (<=1kb)	10	103605356	103815932	210577	2	C10orf76	NM_024541	0
chr10	103877201	103878000	800	*	Promoter (2-3kb)	10	103867325	103880210	12886	2	LDB1	NM_001113407	2210
chr10	103881201	103882000	800	*	Promoter (<=1kb)	10	103867325	103880210	12886	2	LDB1	NM_001113407	-991
chr10	103911601	103912400	800	*	Promoter (<=1kb)	10	103911933	103923627	11695	1	NOLC1	NM_004741	0
chr10	103990001	103990400	400	*	3' UTR	10	103986143	103989344	3202	1	ELOVL3	NM_152310	3858
chr10	104005201	104005600	400	*	Promoter (<=1kb)	10	104005255	104142656	137402	1	GBF1	NM_001199378	0
chr10	104180401	104181600	1200	*	Promoter (<=1kb)	10	104162374	104179691	17318	2	PSD	NM_001270965	-710
chr10	104182401	104182800	400	*	3' UTR	10	104162374	104179691	17318	2	PSD	NM_001270965	-2710
chr10	104192201	104192600	400	*	Promoter (<=1kb)	10	104183002	104192423	9422	2	CUEDC2	NM_024040	0
chr10	104209401	104210200	800	*	Promoter (<=1kb)	10	104209574	104216050	6477	1	LOC100505761	NR_038937	0
chr10	104221001	104221600	600	*	Promoter (<=1kb)	10	104221170	104236802	15633	1	TMEM180	NM_024789	0
chr10	104261801	104262800	1000	*	Promoter (<=1kb)	10	104238986	104262512	23527	2	ACTR1A	NM_005736	0
chr10	104263801	104264200	400	*	Promoter (<=1kb)	10	104263719	104393214	129496	1	SUFU	NM_016169	82
chr10	104389401	104390000	600	*	3' UTR	10	104404252	104418076	13825	1	TRIM8	NM_030912	-14252
chr10	104404801	104405200	400	*	Promoter (<=1kb)	10	104404252	104418076	13825	1	TRIM8	NM_030912	549
chr10	104473601	104475000	1400	*	Promoter (<=1kb)	10	104433484	104474190	40707	2	ARL3	NM_004311	0
chr10	104503601	104503800	200	*	Promoter (<=1kb)	10	104503727	104576021	72295	1	WBP1L	NM_001083913	0
chr10	104629401	104630000	600	*	Promoter (<=1kb)	10	104629210	104661655	32446	1	AS3MT	NM_020682	191
chr10	104677401	104678400	1000	*	Promoter (<=1kb)	10	104678075	104687375	9301	1	CNNM2	NM_199077	0
chr10	105352601	105352800	200	*	Downstream (<=300bp)	10	105253735	105352309	98575	1	NEURL	NM_004210	98866
chr10	105531601	105532600	1000	*	Intron (NM_014631/SH3PXD2A, intron 2 of 13)	10	105506537	105515167	8631	1	LOC100505839	NR_038940	25064
chr10	105677401	105678400	1000	*	Promoter (<=1kb)	10	105637318	105678045	40728	2	OBFC1	NM_024928	0
chr10	105881601	105882000	400	*	Promoter (<=1kb)	10	105881816	105886143	4328	1	SFR1	NM_145247	0
chr10	106034801	106035000	200	*	Promoter (<=1kb)	10	106034887	106059176	24290	1	GSTO2	NM_001191014	0
chr10	106088201	106089200	1000	*	Promoter (<=1kb)	10	106069454	106088750	19297	2	ITPRIP	NM_001272012	0
chr10	106091001	106091400	400	*	Promoter (2-3kb)	10	106069454	106088750	19297	2	ITPRIP	NM_001272012	-2251
chr10	107142401	107143000	600	*	Distal Intergenic	10	106400859	107024993	624135	1	SORCS3	NM_014978	741542
chr10	111577601	111578200	600	*	Distal Intergenic	10	111624524	111683311	58788	2	XPNPEP1	NM_001167604	105111
chr10	111767001	111768000	1000	*	Promoter (<=1kb)	10	111767711	111895323	127613	1	ADD3	NM_001121	0
chr10	111967201	111967600	400	*	Promoter (<=1kb)	10	111967363	112047123	79761	1	MXI1	NM_130439	0
chr10	112327001	112327800	800	*	Promoter (<=1kb)	10	112327449	112364392	36944	1	SMC3	NM_005445	0
chr10	112631601	112631800	200	*	Promoter (<=1kb)	10	112631553	112659764	28212	1	PDCD4	NM_145341	48
chr10	112678401	112679200	800	*	Promoter (<=1kb)	10	112658488	112678694	20207	2	BBIP1	NM_001195306	0
chr10	114592401	114592600	200	*	Distal Intergenic	10	114710009	114927436	217428	1	TCF7L2	NM_001146274	-117409
chr10	114658401	114658600	200	*	Distal Intergenic	10	114710009	114927436	217428	1	TCF7L2	NM_001146274	-51409
chr10	115933601	115934600	1000	*	Promoter (<=1kb)	10	115881974	115934364	52391	2	C10orf118	NM_018017	0
chr10	116064401	116064800	400	*	Exon (NM_001001936/AFAP1L2, exon 11 of 19)	10	115999013	116054259	55247	1	VWA2	NM_001272046	65388
chr10	118976801	118977200	400	*	Distal Intergenic	10	118957000	118969810	12811	1	KCNK18	NM_181840	19801
chr10	118999601	119000200	600	*	Promoter (<=1kb)	10	119000584	119038941	38358	1	SLC18A2	NM_003054	-384
chr10	119134001	119135400	1400	*	Promoter (<=1kb)	10	119042606	119134937	92332	2	PDZD8	NM_173791	0
chr10	119597601	119598400	800	*	Distal Intergenic	10	119764427	119806114	41688	2	RAB11FIP2	NM_014904	207714
chr10	119805801	119806600	800	*	Promoter (<=1kb)	10	119806332	119859647	53316	1	CASC2	NR_026941	0
chr10	120353801	120354600	800	*	Promoter (<=1kb)	10	120352916	120355160	2245	2	PRLHR	NM_004248	560
chr10	120355001	120355600	600	*	Promoter (<=1kb)	10	120352916	120355160	2245	2	PRLHR	NM_004248	0
chr10	120514401	120514800	400	*	Promoter (<=1kb)	10	120440494	120514758	74265	2	CACUL1	NM_153810	0
chr10	120519401	120520200	800	*	Distal Intergenic	10	120440494	120514758	74265	2	CACUL1	NM_153810	-4643
chr10	120788801	120789000	200	*	Promoter (<=1kb)	10	120789228	120793854	4627	1	NANOS1	NM_199461	-228
chr10	120840601	120840800	200	*	Promoter (<=1kb)	10	120794541	120840334	45794	2	EIF3A	NM_003750	-267
chr10	120925401	120925600	200	*	Promoter (<=1kb)	10	120900425	120925204	24780	2	SFXN4	NM_213649	-197
chr10	121076801	121077200	400	*	Intron (NM_005308/GRK5, intron 1 of 15)	10	121137484	121137555	72	1	MIR4681	NR_039829	-60284
chr10	121356001	121356800	800	*	Promoter (<=1kb)	10	121332978	121356541	23564	2	TIAL1	NM_001033925	0
chr10	121485001	121485400	400	*	Promoter (<=1kb)	10	121485559	121551720	66162	1	INPP5F	NM_001243195	-159
chr10	121577601	121578000	400	*	Promoter (<=1kb)	10	121578769	121588662	9894	1	INPP5F	NM_001243194	-769
chr10	121632801	121633200	400	*	Promoter (<=1kb)	10	121588916	121633140	44225	2	MCMBP	NM_001256379	0
chr10	121887401	121888200	800	*	Distal Intergenic	10	121718025	121718104	80	1	MIR4682	NR_039830	169376
chr10	123339201	123339400	200	*	Intron (NM_001144914/FGFR2, intron 1 of 14)	10	123237844	123353481	115638	2	FGFR2	NM_001144914	14081
chr10	123339601	123340400	800	*	Intron (NM_001144914/FGFR2, intron 1 of 14)	10	123237844	123353481	115638	2	FGFR2	NM_001144914	13081
chr10	123355801	123356400	600	*	Promoter (<=1kb)	10	123237844	123356159	118316	2	FGFR2	NM_001144915	0
chr10	123922201	123923200	1000	*	Promoter (<=1kb)	10	123923105	124014057	90953	1	TACC2	NM_006997	0
chr10	124222001	124222400	400	*	Promoter (<=1kb)	10	124221041	124274424	53384	1	HTRA1	NM_002775	960
chr10	124713401	124714000	600	*	Promoter (<=1kb)	10	124690419	124713919	23501	2	C10orf88	NM_024942	0
chr10	124739801	124740200	400	*	Promoter (<=1kb)	10	124739556	124749907	10352	1	PSTK	NM_153336	245
chr10	124768401	124768800	400	*	Promoter (<=1kb)	10	124768429	124817806	49378	1	ACADSB	NM_001609	0
chr10	124904401	124904800	400	*	Distal Intergenic	10	124907638	124910188	2551	1	HMX2	NM_005519	-2838
chr10	124908201	124908600	400	*	Promoter (<=1kb)	10	124907638	124910188	2551	1	HMX2	NM_005519	563
chr10	124910401	124911200	800	*	Downstream (<=300bp)	10	124913760	124924886	11127	1	BUB3	NM_001007793	-2560
chr10	124913601	124914000	400	*	Promoter (<=1kb)	10	124913760	124924886	11127	1	BUB3	NM_001007793	0
chr10	124914201	124914600	400	*	Promoter (<=1kb)	10	124913760	124924886	11127	1	BUB3	NM_004725	441
chr10	125729801	125730400	600	*	Distal Intergenic	10	125505152	125651500	146349	2	CPXM2	NM_198148	-78301
chr10	125754801	125755000	200	*	Distal Intergenic	10	125767182	125851940	84759	2	CHST15	NM_015892	96940
chr10	125755201	125755600	400	*	Distal Intergenic	10	125767182	125851940	84759	2	CHST15	NM_015892	96340
chr10	125851801	125852600	800	*	Promoter (<=1kb)	10	125767182	125851940	84759	2	CHST15	NM_015892	0
chr10	126107401	126107800	400	*	Promoter (<=1kb)	10	126085872	126107545	21674	2	OAT	NM_000274	0
chr10	126138801	126139000	200	*	Promoter (<=1kb)	10	126135998	126138550	2553	2	NKX1-2	NM_001146340	-251
chr10	126150401	126150600	200	*	Promoter (<=1kb)	10	126150341	126302710	152370	1	LHPP	NM_022126	60
chr10	126158601	126159000	400	*	Intron (NM_001167880/LHPP, intron 1 of 5)	10	126150341	126302710	152370	1	LHPP	NM_022126	8260
chr10	126480001	126480600	600	*	Promoter (<=1kb)	10	126447406	126480439	33034	2	METTL10	NM_212554	0
chr10	126489201	126489600	400	*	Promoter (<=1kb)	10	126490354	126525239	34886	1	FAM175B	NM_032182	-754
chr10	126489801	126490400	600	*	Promoter (<=1kb)	10	126490354	126525239	34886	1	FAM175B	NM_032182	0
chr10	126840001	126840800	800	*	Intron (NM_001329/CTBP2, intron 1 of 10)	10	126676418	126849103	172686	2	CTBP2	NM_001329	8303
chr10	126841401	126841800	400	*	Intron (NM_001329/CTBP2, intron 1 of 10)	10	126676418	126849103	172686	2	CTBP2	NM_001329	7303
chr10	127407601	127408400	800	*	Promoter (<=1kb)	10	127408084	127452712	44629	1	C10orf137	NM_001202438	0
chr10	127511801	127512200	400	*	Promoter (<=1kb)	10	127512104	127525124	13021	1	BCCIP	NM_078468	0
chr10	127584801	127585400	600	*	Promoter (<=1kb)	10	127585108	127698161	113054	1	FANK1	NM_145235	0
chr10	128570601	128571000	400	*	Distal Intergenic	10	128594023	129250780	656758	1	DOCK1	NM_001380	-23023
chr10	129845801	129846000	200	*	Promoter (<=1kb)	10	129845813	129884164	38352	1	PTPRE	NM_130435	0
chr10	130066601	130066800	200	*	Distal Intergenic	10	129894925	129924468	29544	2	MKI67	NM_002417	-142133
chr10	130338801	130339000	200	*	Distal Intergenic	10	129894925	129924468	29544	2	MKI67	NM_002417	-414333
chr10	130425001	130425400	400	*	Distal Intergenic	10	129894925	129924468	29544	2	MKI67	NM_002417	-500533
chr10	131766401	131766600	200	*	Distal Intergenic	10	131633496	131762091	128596	2	EBF3	NM_001005463	-4310
chr10	131908401	131910200	1800	*	Promoter (<=1kb)	10	131862162	131909081	46920	2	LOC387723	NR_034125	0
chr10	131988401	131989000	600	*	Distal Intergenic	10	131934639	131978646	44008	1	GLRX3	NM_001199868	53762
chr10	133110401	133110600	200	*	Promoter (<=1kb)	10	132890655	133109984	219330	2	TCERG1L	NM_174937	-417
chr10	133251401	133252600	1200	*	Distal Intergenic	10	132890655	133109984	219330	2	TCERG1L	NM_174937	-141417
chr10	133638201	133641200	3000	*	Distal Intergenic	10	133604734	133622535	17802	2	FLJ46300	NR_038365	-15666
chr10	133730401	133730800	400	*	Distal Intergenic	10	133747960	133770053	22094	1	PPP2R2D	NM_018461	-17160
chr10	133731201	133731600	400	*	Distal Intergenic	10	133747960	133770053	22094	1	PPP2R2D	NM_018461	-16360
chr10	133795401	133795600	200	*	Promoter (<=1kb)	10	133781204	133795435	14232	2	BNIP3	NM_004052	0
chr10	133956001	133956200	200	*	Intron (NM_001105521/JAKMIP3, intron 10 of 23)	10	133918313	133998313	80001	1	JAKMIP3	NM_001105521	37688
chr10	133976601	133977200	600	*	Exon (NM_001105521/JAKMIP3, exon 19 of 24)	10	134000414	134019280	18867	1	DPYSL4	NM_006426	-23214
chr10	134063601	134064000	400	*	Intron (NM_173575/STK32C, intron 1 of 11)	10	134020996	134121477	100482	2	STK32C	NM_173575	57477
chr10	134121401	134122800	1400	*	Promoter (<=1kb)	10	134020996	134121477	100482	2	STK32C	NM_173575	0
chr10	134177601	134178200	600	*	Intron (NM_030626/LRRC27, intron 9 of 10)	10	134150611	134180509	29899	1	LRRC27	NR_026559	26990
chr10	134218601	134218800	200	*	Exon (NM_001098637/PWWP2B, exon 2 of 3)	10	134210702	134231358	20657	1	PWWP2B	NM_138499	7899
chr10	134261401	134262200	800	*	3' UTR	10	134258714	134261825	3112	1	C10orf91	NM_173541	2687
chr10	134330601	134331200	600	*	Distal Intergenic	10	134351353	134596984	245632	1	INPP5A	NM_005539	-20153
chr10	134350801	134351400	600	*	Promoter (<=1kb)	10	134351353	134596984	245632	1	INPP5A	NM_005539	0
chr10	134385201	134386000	800	*	Intron (NM_005539/INPP5A, intron 1 of 15)	10	134351353	134596984	245632	1	INPP5A	NM_005539	33848
chr10	134785201	134785800	600	*	Exon (NR_046231/LOC399829, exon 2 of 3)	10	134779038	134790001	10964	1	LOC399829	NR_046231	6163
chr10	134954001	134954200	200	*	Distal Intergenic	10	134973971	135039916	65946	1	KNDC1	NM_152643	-19771
chr10	135033401	135034000	600	*	Exon (NM_152643/KNDC1, exon 29 of 30)	10	135043778	135045062	1285	1	UTF1	NM_003577	-9778
chr10	135044801	135046000	1200	*	Promoter (1-2kb)	10	135043778	135045062	1285	1	UTF1	NM_003577	1023
chr10	135050601	135051800	1200	*	Promoter (<=1kb)	10	135051408	135055433	4026	1	VENTX	NM_014468	0
chr10	135060601	135061400	800	*	Promoter (<=1kb)	10	135061015	135061124	110	2	MIR202	NR_030170	0
chr10	135122401	135122800	400	*	Promoter (<=1kb)	10	135092134	135122660	30527	2	TUBGCP2	NM_001256617	0
chr10	135132201	135132800	600	*	Distal Intergenic	10	135092134	135125841	33708	2	TUBGCP2	NR_046330	-6360
chr10	135138001	135138400	400	*	Distal Intergenic	10	135138928	135150475	11548	2	CALY	NM_015722	12075
chr10	135165001	135165400	400	*	Intron (NM_001145201/PRAP1, intron 3 of 4)	10	135160844	135166187	5344	1	PRAP1	NM_145202	4157
chr10	135171201	135171800	600	*	Promoter (<=1kb)	10	135168658	135171529	2872	2	FUOM	NM_198472	0
chr10	135207601	135208400	800	*	Promoter (<=1kb)	10	135207621	135234174	26554	1	MTG1	NM_138384	0
chr10	135478001	135479200	1200	*	Promoter (1-2kb)	10	135480368	135485275	4908	1	DUX4L2	NM_001127386_3	-1168
chr10	135479601	135482400	2800	*	Promoter (<=1kb)	10	135480432	135485275	4844	1	DUX2	NM_012147_9	0
chr10	135483001	135485600	2600	*	Promoter (<=1kb)	10	135483742	135488584	4843	1	DUX2	NM_012147_3	0
chr10	135486201	135486800	600	*	Promoter (2-3kb)	10	135483742	135488584	4843	1	DUX2	NM_012147_3	2459
chr10	135487201	135489000	1800	*	Promoter (1-2kb)	10	135490279	135495193	4915	1	DUX4L2	NM_001127386_5	-1279
chr10	135489401	135490200	800	*	Promoter (<=1kb)	10	135490279	135495193	4915	1	DUX4L2	NM_001127386_5	-79
chr10	135490401	135492400	2000	*	Promoter (<=1kb)	10	135490279	135495193	4915	1	DUX4L6	NM_001127388_16	122
chr10	135492801	135495800	3000	*	Promoter (<=1kb)	10	135493660	135498492	4833	1	DUX2	NM_012147_4	0
chr10	135496001	135496800	800	*	Promoter (2-3kb)	10	135493660	135498492	4833	1	DUX2	NM_012147_4	2341
chr10	135497001	135499000	2000	*	3' UTR	10	135493660	135498492	4833	1	DUX2	NM_012147_4	3341
chr10	135499801	135501400	1600	*	Distal Intergenic	10	135493660	135498492	4833	1	DUX2	NM_012147_4	6141
chr10	135523801	135524600	800	*	Distal Intergenic	10	135493660	135498492	4833	1	DUX2	NM_012147_4	30141
chr11	189401	190200	800	*	Distal Intergenic	11	193080	194500	1421	1	LOC653486	NM_001097610	-2880
chr11	207001	208000	1000	*	Promoter (<=1kb)	11	202924	207422	4499	2	BET1L	NM_001098787	0
chr11	208601	208800	200	*	Promoter (<=1kb)	11	208530	215110	6581	1	RIC8A	NM_021932	71
chr11	308201	309000	800	*	Promoter (<=1kb)	11	308107	309410	1304	1	IFITM2	NM_006435	94
chr11	313601	315400	1800	*	Promoter (<=1kb)	11	313991	315272	1282	1	IFITM1	NM_003641	0
chr11	318601	321400	2800	*	Promoter (<=1kb)	11	319673	320914	1242	2	IFITM3	NM_021034	0
chr11	416801	417200	400	*	Promoter (<=1kb)	11	405716	417397	11682	2	SIGIRR	NM_001135053	197
chr11	448201	448600	400	*	Promoter (1-2kb)	11	450280	491387	41108	1	PTDSS2	NM_030783	-1680
chr11	506801	507400	600	*	Promoter (<=1kb)	11	494512	506821	12310	2	RNH1	NM_002939	0
chr11	535601	535800	200	*	Promoter (<=1kb)	11	532242	535550	3309	2	HRAS	NM_176795	-51
chr11	560601	561000	400	*	Promoter (<=1kb)	11	554850	560779	5930	2	C11orf35	NM_173573	0
chr11	571601	572000	400	*	Distal Intergenic	11	565657	568457	2801	2	MIR210HG	NR_038262	-3144
chr11	576001	576600	600	*	Promoter (<=1kb)	11	576483	612222	35740	1	PHRF1	NM_020901	0
chr11	613401	614200	800	*	Promoter (1-2kb)	11	612555	615728	3174	2	IRF7	NM_004031	1528
chr11	615601	615800	200	*	Promoter (<=1kb)	11	612555	615728	3174	2	IRF7	NM_004031	0
chr11	616001	616200	200	*	Promoter (<=1kb)	11	612555	615999	3445	2	IRF7	NM_004029	-2
chr11	642601	642800	200	*	Distal Intergenic	11	637305	640705	3401	1	DRD4	NM_000797	5296
chr11	695001	696200	1200	*	Promoter (<=1kb)	11	644225	695740	51516	2	DEAF1	NM_021008	0
chr11	705601	705800	200	*	Promoter (<=1kb)	11	706120	727727	21608	1	EPS8L2	NM_022772	-320
chr11	720401	720800	400	*	Exon (NM_022772/EPS8L2, exon 6 of 21)	11	706120	727727	21608	1	EPS8L2	NM_022772	14281
chr11	728201	728600	400	*	Distal Intergenic	11	747432	765024	17593	1	TALDO1	NM_006755	-18832
chr11	746401	747400	1000	*	Promoter (<=1kb)	11	747432	765024	17593	1	TALDO1	NM_006755	-32
chr11	762601	763800	1200	*	Exon (NM_006755/TALDO1, exon 5 of 8)	11	767223	777487	10265	2	PDDC1	NM_182612	13687
chr11	776801	777000	200	*	Promoter (<=1kb)	11	767223	777487	10265	2	PDDC1	NM_182612	487
chr11	777401	777600	200	*	Promoter (<=1kb)	11	767223	777487	10265	2	PDDC1	NM_182612	0
chr11	782201	782600	400	*	Distal Intergenic	11	779454	780755	1302	1	NS3BP	NR_046316	2747
chr11	790801	791200	400	*	Promoter (<=1kb)	11	787110	790126	3017	2	CEND1	NM_016564	-675
chr11	819401	819600	200	*	Promoter (<=1kb)	11	818901	825571	6671	1	PNPLA2	NM_020376	500
chr11	829601	830400	800	*	Promoter (2-3kb)	11	827585	831991	4407	1	EFCAB4A	NM_173584	2016
chr11	834601	835000	400	*	Promoter (1-2kb)	11	832952	838835	5884	1	CD151	NM_139030	1649
chr11	838401	839200	800	*	3' UTR	11	839721	842529	2809	2	POLR2L	NM_021128	3329
chr11	843601	844400	800	*	Promoter (<=1kb)	11	844081	867116	23036	1	TSPAN4	NM_001025234	0
chr11	845201	845600	400	*	Promoter (<=1kb)	11	844446	867116	22671	1	TSPAN4	NM_001025237	755
chr11	850601	851200	600	*	Intron (NM_001025238/TSPAN4, intron 2 of 7)	11	844446	867116	22671	1	TSPAN4	NM_001025237	6155
chr11	861801	862600	800	*	5' UTR	11	844446	867116	22671	1	TSPAN4	NM_001025237	17355
chr11	863201	864000	800	*	Intron (NM_001025238/TSPAN4, intron 3 of 7)	11	844446	867116	22671	1	TSPAN4	NM_001025237	18755
chr11	1016801	1017600	800	*	Exon (NM_005961/MUC6, exon 31 of 33)	11	1012824	1036706	23883	2	MUC6	NM_005961	19106
chr11	1092801	1093600	800	*	Exon (NM_002457/MUC2, exon 30 of 50)	11	1074875	1104417	29543	1	MUC2	NM_002457	17926
chr11	1284001	1284400	400	*	Distal Intergenic	11	1244295	1283406	39112	1	MUC5B	NM_002458	39706
chr11	1330801	1331000	200	*	Promoter (<=1kb)	11	1330938	1331937	1000	1	LOC255512	NR_029409	0
chr11	1403601	1404000	400	*	Distal Intergenic	11	1411129	1483919	72791	1	BRSK2	NM_001256627	-7129
chr11	1410001	1411400	1400	*	Promoter (<=1kb)	11	1411129	1483919	72791	1	BRSK2	NM_001256627	0
chr11	1412201	1412400	200	*	Promoter (1-2kb)	11	1411129	1483919	72791	1	BRSK2	NR_046331	1072
chr11	1536601	1537000	400	*	Intron (NM_053005/MOB2, intron 2 of 5)	11	1490685	1507948	17264	2	MOB2	NM_001172223	-28653
chr11	1575801	1576000	200	*	3' UTR	11	1575281	1593150	17870	2	DUSP8	NM_004420	17150
chr11	1585801	1586000	200	*	Intron (NM_053005/MOB2, intron 1 of 5)	11	1575281	1593150	17870	2	DUSP8	NM_004420	7150
chr11	1770801	1771400	600	*	Promoter (<=1kb)	11	1753640	1771824	18185	2	IFITM10	NM_001170820	424
chr11	1771801	1772000	200	*	Promoter (<=1kb)	11	1753640	1771824	18185	2	IFITM10	NM_001170820	0
chr11	2025601	2026000	400	*	Distal Intergenic	11	2016406	2019065	2660	2	H19	NR_002196	-6536
chr11	2398401	2398600	200	*	Promoter (<=1kb)	11	2398547	2418649	20103	1	CD81	NM_004356	0
chr11	2410601	2411000	400	*	Intron (NM_004356/CD81, intron 1 of 7)	11	2398547	2418649	20103	1	CD81	NM_004356	12054
chr11	2421401	2422000	600	*	Promoter (1-2kb)	11	2423523	2425106	1584	1	TSSC4	NM_005706	-1523
chr11	2714601	2715200	600	*	Exon (NR_002728/KCNQ1OT1, exon 1 of 1)	11	2629558	2721228	91671	2	KCNQ1OT1	NR_002728	6028
chr11	2721201	2721400	200	*	Promoter (<=1kb)	11	2629558	2721228	91671	2	KCNQ1OT1	NR_002728	0
chr11	2906801	2907000	200	*	Promoter (<=1kb)	11	2904448	2906995	2548	2	CDKN1C	NM_000076	0
chr11	2913401	2913800	400	*	Intron (NM_007105/SLC22A18AS, intron 3 of 3)	11	2904448	2906995	2548	2	CDKN1C	NM_001122631	-6406
chr11	2923001	2923400	400	*	Promoter (<=1kb)	11	2923512	2946476	22965	1	SLC22A18	NM_002555	-112
chr11	2951601	2952200	600	*	Promoter (<=1kb)	11	2949503	2950650	1148	2	PHLDA2	NM_003311	-951
chr11	2952401	2952600	200	*	Promoter (1-2kb)	11	2949503	2950650	1148	2	PHLDA2	NM_003311	-1751
chr11	2962401	2962800	400	*	Distal Intergenic	11	2949503	2950650	1148	2	PHLDA2	NM_003311	-11751
chr11	3013601	3014400	800	*	Promoter (<=1kb)	11	2965660	3013607	47948	2	NAP1L4	NM_005969	0
chr11	3078601	3079200	600	*	Promoter (<=1kb)	11	3022152	3078681	56530	2	CARS	NM_001014437	0
chr11	3113001	3113400	400	*	Intron (NM_001144063/OSBPL5, intron 18 of 20)	11	3022152	3078681	56530	2	CARS	NR_036542	-34320
chr11	3131201	3131600	400	*	Intron (NM_001144063/OSBPL5, intron 6 of 20)	11	3022152	3078681	56530	2	CARS	NR_036542	-52520
chr11	3210801	3211000	200	*	Distal Intergenic	11	3108346	3186582	78237	2	OSBPL5	NM_145638	-24219
chr11	3224401	3224800	400	*	Distal Intergenic	11	3239562	3244361	4800	1	MRGPRG-AS1	NR_027138	-14762
chr11	3238601	3238800	200	*	Promoter (<=1kb)	11	3239562	3244361	4800	1	MRGPRG-AS1	NR_027138	-762
chr11	3400001	3400600	600	*	Promoter (<=1kb)	11	3379157	3400452	21296	2	ZNF195	NM_001130519	0
chr11	3425801	3426400	600	*	Exon (NR_024248/LOC650368, exon 8 of 11)	11	3411937	3413145	1209	2	OR7E12P	NR_044999	-12656
chr11	3443401	3445000	1600	*	Distal Intergenic	11	3411937	3413145	1209	2	OR7E12P	NR_044999	-30256
chr11	3602201	3602600	400	*	Distal Intergenic	11	3647690	3658789	11100	1	TRPC2	NR_002720	-45090
chr11	3663001	3663600	600	*	Promoter (<=1kb)	11	3659736	3663485	3750	2	ART5	NM_053017	0
chr11	3663801	3664200	400	*	Promoter (<=1kb)	11	3659736	3663546	3811	2	ART5	NM_001079536	-255
chr11	3818801	3819400	600	*	Promoter (<=1kb)	11	3696240	3819022	122783	2	NUP98	NM_016320	0
chr11	3862001	3863000	1000	*	Promoter (<=1kb)	11	3848208	3862213	14006	2	RHOG	NM_001665	0
chr11	3875801	3876600	800	*	Promoter (<=1kb)	11	3876933	4114440	237508	1	STIM1	NM_003156	-333
chr11	4115401	4116600	1200	*	Promoter (<=1kb)	11	4115924	4160106	44183	1	RRM1	NM_001033	0
chr11	4197001	4197400	400	*	Distal Intergenic	11	4208382	4223883	15502	1	LOC100506082	NR_047550	-10982
chr11	4208401	4208800	400	*	Promoter (<=1kb)	11	4208382	4223883	15502	1	LOC100506082	NR_047550	19
chr11	4629001	4629600	600	*	Promoter (<=1kb)	11	4619902	4629489	9588	2	TRIM68	NM_018073	0
chr11	6165001	6165400	400	*	Distal Intergenic	11	6190585	6191556	972	2	OR52B2	NM_001004052	26156
chr11	6207001	6207200	200	*	Distal Intergenic	11	6220454	6221416	963	1	OR52W1	NM_001005178	-13254
chr11	6255601	6256600	1000	*	Promoter (<=1kb)	11	6232564	6255941	23378	2	FAM160A2	NM_001098794	0
chr11	6279801	6280600	800	*	Promoter (<=1kb)	11	6280904	6293357	12454	1	CCKBR	NM_176875	-304
chr11	6340401	6341800	1400	*	Promoter (<=1kb)	11	6340176	6341740	1565	2	PRKCDBP	NM_145040	0
chr11	6495001	6495600	600	*	Promoter (<=1kb)	11	6469843	6495214	25372	2	TRIM3	NM_001248007	0
chr11	6502401	6503200	800	*	Promoter (<=1kb)	11	6495913	6502709	6797	2	ARFIP2	NM_001242854	0
chr11	6607801	6608600	800	*	Distal Intergenic	11	6621144	6624880	3737	2	RRP8	NM_015324	16280
chr11	6625201	6625800	600	*	Promoter (<=1kb)	11	6625207	6632099	6893	1	ILK	NM_001014795	0
chr11	6633601	6633800	200	*	Promoter (<=1kb)	11	6632048	6633475	1428	2	TAF10	NM_006284	-126
chr11	7272801	7274200	1400	*	Promoter (<=1kb)	11	7273181	7490276	217096	1	SYT9	NM_175733	0
chr11	7436401	7436800	400	*	Intron (NM_175733/SYT9, intron 3 of 6)	11	7506600	7532606	26007	1	OLFML1	NM_198474	-69800
chr11	7534801	7535000	200	*	Promoter (<=1kb)	11	7534996	7674996	140001	1	PPFIBP2	NM_003621	0
chr11	7695201	7695800	600	*	Promoter (<=1kb)	11	7686326	7694821	8496	2	CYB5R2	NM_016229	-380
chr11	7883001	7883200	200	*	Intron (NR_036678/LOC283299, intron 6 of 7)	11	7870598	7871118	521	1	OR5E1P	NR_027711	12403
chr11	8719801	8721400	1600	*	Exon (NM_213618/ST5, exon 15 of 20)	11	8706986	8707116	131	1	SNORA45	NR_002977	12815
chr11	8932601	8933200	600	*	Promoter (<=1kb)	11	8932701	8941626	8926	1	AKIP1	NM_001206646	0
chr11	8986001	8986800	800	*	Promoter (<=1kb)	11	8986222	8997830	11609	1	TMEM9B-AS1	NR_073431	0
chr11	9336001	9336400	400	*	Promoter (<=1kb)	11	9302201	9336315	34115	2	TMEM41B	NM_015012	0
chr11	9482201	9482600	400	*	Promoter (<=1kb)	11	9481103	9482245	1143	2	LOC644656	NR_036539	0
chr11	9594601	9595000	400	*	Promoter (<=1kb)	11	9595228	9611313	16086	1	WEE1	NM_003390	-228
chr11	9595201	9595400	200	*	Promoter (<=1kb)	11	9595228	9611313	16086	1	WEE1	NM_003390	0
chr11	9634801	9635800	1000	*	Distal Intergenic	11	9596234	9611313	15080	1	WEE1	NM_001143976	38567
chr11	9685601	9686000	400	*	Promoter (<=1kb)	11	9685628	9774507	88880	1	SWAP70	NM_015055	0
chr11	9686201	9686400	200	*	Promoter (<=1kb)	11	9685628	9774507	88880	1	SWAP70	NM_015055	573
chr11	10325001	10325600	600	*	Promoter (1-2kb)	11	10326642	10328923	2282	1	ADM	NM_001124	-1042
chr11	10326001	10326800	800	*	Promoter (<=1kb)	11	10326642	10328923	2282	1	ADM	NM_001124	0
chr11	10373201	10374000	800	*	Distal Intergenic	11	10326642	10328923	2282	1	ADM	NM_001124	46559
chr11	10472401	10472600	200	*	Promoter (<=1kb)	11	10472224	10529126	56903	1	AMPD3	NM_000480	177
chr11	10562401	10562800	400	*	Promoter (<=1kb)	11	10562783	10621479	58697	1	MRVI1-AS1	NR_034093	0
chr11	10772401	10772800	400	*	Promoter (<=1kb)	11	10772811	10801290	28480	1	CTR9	NM_014633	-11
chr11	10813801	10814400	600	*	Distal Intergenic	11	10823014	10823155	142	2	SNORD97	NR_004403	8755
chr11	10830601	10831000	400	*	Promoter (<=1kb)	11	10818593	10830582	11990	2	EIF4G2	NM_001418	-19
chr11	10879201	10880200	1000	*	Promoter (<=1kb)	11	10879764	10900823	21060	1	LOC729013	NR_034137	0
chr11	11023201	11024200	1000	*	Distal Intergenic	11	10879764	10900823	21060	1	LOC729013	NR_034137	143437
chr11	11177601	11177800	200	*	Distal Intergenic	11	11373489	11374904	1416	2	CSNK2A3	NM_001256686	197104
chr11	11302001	11302200	200	*	Intron (NM_198516/GALNT18, intron 10 of 10)	11	11373489	11374904	1416	2	CSNK2A3	NM_001256686	72704
chr11	11642001	11642200	200	*	Promoter (1-2kb)	11	11292421	11643561	351141	2	GALNT18	NM_198516	1361
chr11	11643601	11644000	400	*	Promoter (<=1kb)	11	11292421	11643561	351141	2	GALNT18	NM_198516	-40
chr11	11863001	11863200	200	*	Promoter (<=1kb)	11	11862970	11980872	117903	1	USP47	NM_017944	31
chr11	11863401	11864000	600	*	Promoter (<=1kb)	11	11862970	11980872	117903	1	USP47	NM_017944	431
chr11	12030401	12030800	400	*	Promoter (<=1kb)	11	11984543	12030629	46087	2	DKK3	NM_015881	0
chr11	12031201	12031400	200	*	Promoter (<=1kb)	11	11984543	12030917	46375	2	DKK3	NM_013253	-284
chr11	12131401	12132200	800	*	Promoter (<=1kb)	11	12132138	12285331	153194	1	MICAL2	NM_014632	0
chr11	12398601	12398800	200	*	Promoter (<=1kb)	11	12399026	12556903	157878	1	PARVA	NM_018222	-226
chr11	12746201	12746400	200	*	Intron (NM_021961/TEAD1, intron 2 of 12)	11	12695969	12966284	270316	1	TEAD1	NM_021961	50232
chr11	12936001	12936400	400	*	Intron (NM_021961/TEAD1, intron 10 of 12)	11	13001081	13011095	10015	2	LOC100506305	NR_038904	74695
chr11	13030201	13031800	1600	*	Promoter (<=1kb)	11	13030970	13033653	2684	1	RASSF10	NM_001080521	0
chr11	13032401	13032800	400	*	Promoter (1-2kb)	11	13030970	13033653	2684	1	RASSF10	NM_001080521	1431
chr11	13298601	13299200	600	*	Promoter (<=1kb)	11	13299325	13408812	109488	1	ARNTL	NM_001030272	-125
chr11	13484201	13484600	400	*	Promoter (<=1kb)	11	13409556	13484838	75283	2	BTBD10	NM_032320	238
chr11	13689601	13690600	1000	*	Promoter (<=1kb)	11	13690206	13753893	63688	1	FAR1	NM_032228	0
chr11	13984201	13984600	400	*	Promoter (<=1kb)	11	13984184	14289679	305496	1	SPON1	NM_006108	17
chr11	14402601	14403000	400	*	Distal Intergenic	11	14299466	14386052	86587	2	RRAS2	NM_001177314	-16549
chr11	14541601	14542000	400	*	Promoter (<=1kb)	11	14526422	14541991	15570	2	PSMA1	NM_002786	0
chr11	14665201	14666000	800	*	Promoter (<=1kb)	11	14665269	14893604	228336	1	PDE3B	NM_000922	0
chr11	14737401	14738000	600	*	Intron (NM_000922/PDE3B, intron 1 of 15)	11	14665269	14893604	228336	1	PDE3B	NM_000922	72132
chr11	14913201	14914000	800	*	Promoter (<=1kb)	11	14899556	14913751	14196	2	CYP2R1	NM_024514	0
chr11	15096201	15096800	600	*	Promoter (1-2kb)	11	15095146	15100177	5032	1	CALCB	NM_000728	1055
chr11	17058601	17058800	200	*	Distal Intergenic	11	17073433	17074591	1159	1	OR7E14P	NR_045002	-14633
chr11	17229401	17229800	400	*	Distal Intergenic	11	17108124	17191354	83231	2	PIK3C2A	NM_002645	-38047
chr11	17297801	17298600	800	*	Promoter (<=1kb)	11	17298286	17353070	54785	1	NUCB2	NM_005013	0
chr11	17568401	17569400	1000	*	Promoter (2-3kb)	11	17515442	17565963	50522	2	USH1C	NM_153676	-2438
chr11	17740801	17741000	200	*	Promoter (<=1kb)	11	17741110	17743678	2569	1	MYOD1	NM_002478	-110
chr11	17752201	17752800	600	*	Distal Intergenic	11	17757495	17799377	41883	1	KCNC1	NM_004976	-4695
chr11	18343801	18344200	400	*	Promoter (<=1kb)	11	18343816	18388590	44775	1	GTF2H1	NM_001142307	0
chr11	18416001	18416400	400	*	Promoter (<=1kb)	11	18415936	18429765	13830	1	LDHA	NR_028500	65
chr11	18417601	18417800	200	*	Promoter (<=1kb)	11	18417813	18429765	11953	1	LDHA	NM_001165414	-13
chr11	18548001	18548600	600	*	Promoter (<=1kb)	11	18501858	18548503	46646	2	TSG101	NM_006292	0
chr11	18656001	18656400	400	*	Promoter (<=1kb)	11	18627948	18656020	28073	2	SPTY2D1	NM_194285	0
chr11	18742601	18743800	1200	*	Exon (NM_173588/IGSF22, exon 3 of 23)	11	18725852	18747777	21926	2	IGSF22	NM_173588	3977
chr11	19695601	19695800	200	*	Intron (NM_001111018V2, intron 1 of 37)	11	19734881	20143147	408267	1	NAV2	NM_001244963	-39081
chr11	19733601	19735000	1400	*	Promoter (<=1kb)	11	19734881	20143147	408267	1	NAV2	NM_001244963	0
chr11	19839001	19839400	400	*	Intron (NM_001111018V2, intron 1 of 37)	11	19781550	19781629	80	2	MIR4694	NR_039843	-57372
chr11	20044601	20044800	200	*	Promoter (<=1kb)	11	20044102	20143147	99046	1	NAV2	NM_001111019	499
chr11	20048801	20049200	400	*	Intron (NM_001111018V2, intron 11 of 37)	11	20044102	20143147	99046	1	NAV2	NM_001111019	4699
chr11	20180201	20180600	400	*	Promoter (1-2kb)	11	20177760	20181870	4111	2	DBX1	NM_001029865	1270
chr11	20184801	20185400	600	*	Distal Intergenic	11	20177760	20181870	4111	2	DBX1	NM_001029865	-2931
chr11	20409001	20409400	400	*	Promoter (<=1kb)	11	20409076	20530879	121804	1	PRMT3	NM_001145166	0
chr11	22214401	22214600	200	*	Promoter (<=1kb)	11	22214722	22304913	90192	1	ANO5	NM_001142649	-122
chr11	22362601	22363200	600	*	Exon (NM_020346/SLC17A6, exon 2 of 12)	11	22359667	22401046	41380	1	SLC17A6	NM_020346	2934
chr11	22365201	22365400	200	*	Intron (NM_020346/SLC17A6, intron 3 of 11)	11	22359667	22401046	41380	1	SLC17A6	NM_020346	5534
chr11	22646801	22647400	600	*	Promoter (<=1kb)	11	22644079	22647387	3309	2	FANCF	NM_022725	0
chr11	22851001	22851600	600	*	Promoter (<=1kb)	11	22843598	22851382	7785	2	SVIP	NM_148893	0
chr11	24349601	24350000	400	*	Distal Intergenic	11	24518516	25104186	585671	1	LUZP2	NM_001009909	-168516
chr11	26986601	26987400	800	*	Distal Intergenic	11	27015628	27018632	3005	1	FIBIN	NM_203371	-28228
chr11	27326201	27326600	400	*	Distal Intergenic	11	27360061	27384795	24735	2	CCDC34	NM_030771	58195
chr11	27528001	27528600	600	*	Promoter (<=1kb)	11	27528399	27699350	170952	1	BDNF-AS	NR_002832	0
chr11	27740201	27740600	400	*	Promoter (<=1kb)	11	27676442	27741294	64853	2	BDNF	NM_001143807	694
chr11	28129601	28129800	200	*	Promoter (<=1kb)	11	28042163	28129746	87584	2	KIF18A	NM_031217	0
chr11	28814601	28815200	600	*	Distal Intergenic	11	28129798	28355054	225257	1	METTL15	NM_152636	684803
chr11	30344601	30345000	400	*	Promoter (<=1kb)	11	30344649	30359165	14517	1	ARL14EP	NM_152316	0
chr11	31342401	31343200	800	*	Intron (NM_181807/DCDC1, intron 3 of 8)	11	31284171	31391357	107187	2	DCDC1	NM_181807	48157
chr11	31531201	31531600	400	*	Promoter (<=1kb)	11	31531297	31805329	274033	1	ELP4	NM_019040	0
chr11	31832601	31832800	200	*	Promoter (<=1kb)	11	31806340	31832690	26351	2	PAX6	NM_001258465	0
chr11	31833601	31833800	200	*	Promoter (<=1kb)	11	31806340	31833731	27392	2	PAX6	NM_001258463	0
chr11	31841001	31841800	800	*	Promoter (1-2kb)	11	31806340	31839509	33170	2	PAX6	NM_001258462	-1492
chr11	31844401	31844600	200	*	Intron (NR_033971/DKFZp686K1684, intron 1 of 2)	11	31806340	31839509	33170	2	PAX6	NM_001258462	-4892
chr11	32112601	32113000	400	*	Promoter (<=1kb)	11	32112477	32127272	14796	1	RCN1	NM_002901	124
chr11	32457401	32457800	400	*	Promoter (<=1kb)	11	32457285	32461620	4336	1	WT1-AS	NR_023920	116
chr11	32605201	32605400	200	*	Promoter (<=1kb)	11	32605313	32624037	18725	1	EIF3M	NM_006360	0
chr11	33037401	33037600	200	*	Promoter (<=1kb)	11	33037410	33055128	17719	1	DEPDC7	NM_001077242	0
chr11	33061001	33061400	400	*	Promoter (<=1kb)	11	33060963	33095109	34147	1	TCP11L1	NM_018393	38
chr11	33182801	33183200	400	*	Promoter (<=1kb)	11	33106130	33183037	76908	2	CSTF3	NM_001326	0
chr11	33721401	33721800	400	*	Promoter (<=1kb)	11	33719654	33722286	2633	2	C11orf91	NM_001166692	486
chr11	33722201	33722600	400	*	Promoter (<=1kb)	11	33719654	33722286	2633	2	C11orf91	NM_001166692	0
chr11	33795801	33796200	400	*	Promoter (<=1kb)	11	33762490	33796071	33582	2	FBXO3	NM_012175	0
chr11	34196001	34196600	600	*	Intron (NM_145804/ABTB2, intron 3 of 16)	11	34127111	34168458	41348	1	NAT10	NM_024662	68890
chr11	34378601	34378800	200	*	Promoter (<=1kb)	11	34172534	34379555	207022	2	ABTB2	NM_145804	755
chr11	34713801	34714200	400	*	Distal Intergenic	11	34654011	34684834	30824	1	EHF	NM_001206616	59790
chr11	34937601	34938200	600	*	Promoter (<=1kb)	11	34903843	34937939	34097	2	APIP	NM_015957	0
chr11	35104001	35104400	400	*	Distal Intergenic	11	35160417	35244867	84451	1	CD44	NM_001202557	-56017
chr11	35160201	35160400	200	*	Promoter (<=1kb)	11	35160417	35244867	84451	1	CD44	NM_001202557	-17
chr11	35161201	35161600	400	*	Promoter (<=1kb)	11	35160417	35253949	93533	1	CD44	NM_001202556	784
chr11	35440001	35440200	200	*	Promoter (<=1kb)	11	35272752	35441105	168354	2	SLC1A2	NM_004171	905
chr11	35547001	35547800	800	*	Promoter (<=1kb)	11	35453376	35547176	93801	2	PAMR1	NM_001001991	0
chr11	35639401	35640200	800	*	Promoter (<=1kb)	11	35639735	35642421	2687	1	FJX1	NM_014344	0
chr11	35640401	35641800	1400	*	Promoter (<=1kb)	11	35639735	35642421	2687	1	FJX1	NM_014344	666
chr11	35683801	35684800	1000	*	Promoter (<=1kb)	11	35684353	35830930	146578	1	TRIM44	NM_017583	0
chr11	36578401	36579200	800	*	Distal Intergenic	11	36589563	36601310	11748	1	RAG1	NM_000448	-10363
chr11	36616001	36616400	400	*	Promoter (<=1kb)	11	36616093	36680817	64725	1	C11orf74	NM_138787	0
chr11	43333401	43333800	400	*	Promoter (<=1kb)	11	43333505	43366080	32576	1	API5	NM_001142930	0
chr11	43372801	43373800	1000	*	Distal Intergenic	11	43380435	43516483	136049	1	TTC17	NM_018259	-6635
chr11	43380401	43381200	800	*	Promoter (<=1kb)	11	43380435	43516483	136049	1	TTC17	NM_018259	0
chr11	43702001	43702600	600	*	Promoter (<=1kb)	11	43702143	43878169	176027	1	HSD17B12	NM_016142	0
chr11	44087601	44088400	800	*	Promoter (<=1kb)	11	44087729	44105569	17841	1	ACCS	NM_001127219	0
chr11	44117201	44117600	400	*	Promoter (<=1kb)	11	44117099	44266980	149882	1	EXT2	NM_207122	102
chr11	44489201	44489400	200	*	Distal Intergenic	11	44587141	44641315	54175	1	CD82	NM_001024844	-97741
chr11	44586201	44587800	1600	*	Promoter (<=1kb)	11	44587141	44641315	54175	1	CD82	NM_001024844	0
chr11	44656401	44656600	200	*	Distal Intergenic	11	44587141	44641315	54175	1	CD82	NM_002231	69260
chr11	44819801	44820200	400	*	Intron (NM_130783/TSPAN18, intron 1 of 8)	11	44785976	44953977	168002	1	TSPAN18	NM_130783	33825
chr11	44846001	44846200	200	*	Intron (NM_130783/TSPAN18, intron 1 of 8)	11	44785976	44953977	168002	1	TSPAN18	NM_130783	60025
chr11	44884001	44884400	400	*	Intron (NM_130783/TSPAN18, intron 2 of 8)	11	44953899	44971759	17861	2	TP53I11	NM_001258320	87359
chr11	44970801	44971200	400	*	Promoter (<=1kb)	11	44953899	44971759	17861	2	TP53I11	NM_001258320	559
chr11	45001201	45001400	200	*	Distal Intergenic	11	44995453	44999578	4126	1	LOC221122	NR_026681	5748
chr11	45104601	45105000	400	*	Distal Intergenic	11	45115564	45246639	131076	1	PRDM11	NR_046338	-10564
chr11	45123201	45123800	600	*	Intron (NR_046338/PRDM11, intron 2 of 7)	11	45115564	45246639	131076	1	PRDM11	NR_046338	7637
chr11	45307801	45308200	400	*	Promoter (<=1kb)	11	45261853	45307884	46032	2	SYT13	NM_001247987	0
chr11	45680201	45680400	200	*	Intron (NM_003654/CHST1, intron 1 of 3)	11	45669239	45687206	17968	2	CHST1	NM_003654	6806
chr11	45826001	45827400	1400	*	Promoter (<=1kb)	11	45826641	45834567	7927	1	SLC35C1	NM_018389	0
chr11	45868801	45869000	200	*	Promoter (<=1kb)	11	45868957	45904799	35843	1	CRY2	NM_021117	0
chr11	45906801	45907200	400	*	Promoter (<=1kb)	11	45907047	45928016	20970	1	MAPK8IP1	NM_005456	0
chr11	45917801	45918200	400	*	Intron (NM_005456/MAPK8IP1, intron 1 of 11)	11	45928086	45928833	748	2	C11orf94	NM_001080446	10633
chr11	45921001	45921600	600	*	Intron (NM_005456/MAPK8IP1, intron 2 of 11)	11	45928086	45928833	748	2	C11orf94	NM_001080446	7233
chr11	45939601	45939800	200	*	Promoter (<=1kb)	11	45931220	45939674	8455	2	PEX16	NM_004813	0
chr11	45943601	45944400	800	*	Promoter (<=1kb)	11	45943196	45950647	7452	1	GYLTL1B	NM_152312	405
chr11	46260401	46261000	600	*	Distal Intergenic	11	46299228	46342972	43745	1	CREB3L1	NM_052854	-38228
chr11	46302801	46303200	400	*	Intron (NM_052854/CREB3L1, intron 1 of 11)	11	46299228	46342972	43745	1	CREB3L1	NM_052854	3573
chr11	46312201	46312600	400	*	Intron (NM_052854/CREB3L1, intron 1 of 11)	11	46299228	46342972	43745	1	CREB3L1	NM_052854	12973
chr11	46316801	46317200	400	*	Intron (NM_052854/CREB3L1, intron 1 of 11)	11	46299228	46342972	43745	1	CREB3L1	NM_052854	17573
chr11	46317801	46318000	200	*	Intron (NM_052854/CREB3L1, intron 1 of 11)	11	46299228	46342972	43745	1	CREB3L1	NM_052854	18573
chr11	46318201	46318800	600	*	Intron (NM_052854/CREB3L1, intron 1 of 11)	11	46299228	46342972	43745	1	CREB3L1	NM_052854	18973
chr11	46373401	46373800	400	*	Intron (NM_201532/DGKZ, intron 1 of 30)	11	46368956	46402104	33149	1	DGKZ	NM_003646	4445
chr11	46388401	46389600	1200	*	Exon (NM_201532/DGKZ, exon 2 of 31)	11	46383145	46402104	18960	1	DGKZ	NM_001105540	5256
chr11	46401801	46402000	200	*	Promoter (<=1kb)	11	46402334	46405387	3054	1	MDK	NM_001270550	-334
chr11	46402201	46402400	200	*	Promoter (<=1kb)	11	46402334	46405387	3054	1	MDK	NM_001270550	0
chr11	46411601	46411800	200	*	Distal Intergenic	11	46406640	46408107	1468	2	CHRM4	NM_000741	-3494
chr11	46638601	46638800	200	*	Promoter (<=1kb)	11	46624856	46638777	13922	2	HARBI1	NM_173811	0
chr11	46722201	46722800	600	*	Promoter (<=1kb)	11	46698625	46722215	23591	2	ARHGAP1	NM_004308	0
chr11	46867401	46867600	200	*	Promoter (<=1kb)	11	46765084	46867859	102776	2	CKAP5	NM_001008938	259
chr11	46934201	46934600	400	*	Intron (NM_002334/LRP4, intron 1 of 37)	11	46878268	46940173	61906	2	LRP4	NM_002334	5573
chr11	47140601	47141000	400	*	Intron (NM_001003676/C11orf49, intron 3 of 7)	11	47185849	47198676	12828	2	ARFGAP2	NM_001242832	57676
chr11	47182601	47183400	800	*	3' UTR	11	47185849	47198676	12828	2	ARFGAP2	NM_001242832	15276
chr11	47207401	47207600	200	*	Promoter (<=1kb)	11	47199073	47207432	8360	2	PACSIN3	NM_001184975	0
chr11	47235801	47237000	1200	*	Promoter (<=1kb)	11	47236493	47260769	24277	1	DDB2	NM_000107	0
chr11	47270601	47270800	200	*	Promoter (<=1kb)	11	47267070	47270457	3388	2	ACP2	NM_001131064	-144
chr11	47290401	47292000	1600	*	Promoter (<=1kb)	11	47290927	47351582	60656	1	MADD	NM_130470	0
chr11	47574801	47575000	200	*	Promoter (<=1kb)	11	47487489	47574792	87304	2	CELF1	NM_006560	-9
chr11	47600201	47600400	200	*	Promoter (<=1kb)	11	47593749	47600521	6773	2	KBTBD4	NM_016506	121
chr11	47789001	47789400	400	*	Promoter (<=1kb)	11	47738069	47788993	50925	2	FNBP4	NM_015308	-8
chr11	47870001	47870400	400	*	Promoter (<=1kb)	11	47799670	47870057	70388	2	NUP160	NM_015231	0
chr11	48001401	48001800	400	*	Promoter (<=1kb)	11	48002110	48154266	152157	1	PTPRJ	NM_001098503	-310
chr11	48040401	48040800	400	*	Intron (NM_001098503/PTPRJ, intron 1 of 8)	11	48002110	48192394	190285	1	PTPRJ	NM_002843	38291
chr11	50371401	50372200	800	*	Intron (NR_024504/LOC646813, intron 2 of 5)	11	50368318	50379802	11485	1	LOC646813	NR_024504	3083
chr11	56923601	56924000	400	*	Distal Intergenic	11	56949221	56959188	9968	1	LRRC55	NM_001005210	-25221
chr11	56947601	56948400	800	*	Promoter (<=1kb)	11	56949221	56959188	9968	1	LRRC55	NM_001005210	-821
chr11	57070601	57071000	400	*	Intron (NM_033396/TNKS1BP1, intron 6 of 11)	11	57067103	57092413	25311	2	TNKS1BP1	NM_033396	21413
chr11	57078601	57079400	800	*	Intron (NM_033396/TNKS1BP1, intron 5 of 11)	11	57067103	57092413	25311	2	TNKS1BP1	NM_033396	13013
chr11	57091401	57092800	1400	*	Promoter (<=1kb)	11	57067103	57092413	25311	2	TNKS1BP1	NM_033396	0
chr11	57103001	57103600	600	*	Promoter (<=1kb)	11	57093459	57103351	9893	2	SSRP1	NM_003146	0
chr11	57107801	57108000	200	*	Promoter (1-2kb)	11	57105841	57137549	31709	1	P2RX3	NM_002559	1960
chr11	57244401	57245200	800	*	Downstream (<=300bp)	11	57228339	57244384	16046	1	RTN4RL2	NM_178570	16062
chr11	57250601	57250800	200	*	Distal Intergenic	11	57228339	57244384	16046	1	RTN4RL2	NM_178570	22262
chr11	57267001	57267400	400	*	Intron (NM_001198810/SLC43A1, intron 5 of 14)	11	57252004	57282358	30355	2	SLC43A1	NM_001198810	14958
chr11	57281601	57282200	600	*	Promoter (<=1kb)	11	57252004	57282358	30355	2	SLC43A1	NM_001198810	158
chr11	57365201	57365400	200	*	Promoter (<=1kb)	11	57365027	57382326	17300	1	SERPING1	NM_000062	174
chr11	57404801	57405800	1000	*	Distal Intergenic	11	57408671	57408759	89	1	MIR130A	NR_029673	-2871
chr11	57406201	57407800	1600	*	Promoter (<=1kb)	11	57408671	57408759	89	1	MIR130A	NR_029673	-871
[truncated: 10,457 more rows]

## Sheet: zfp998_suppressed
Zfp998 directly suppressed genes in H9 cells
Transcript_id	Gene_id	FPKM value of H9_vector	FPKM value of H9_Zfp998	log2.fold_change.	p_value	q_value
NM_012242	DKK1	4.64758	0.20918	-4.47366	0.00175	0.0174636
NM_022454	SOX17	37.8409	3.71684	-3.3478	5e-05	0.00109648
NM_006216	SERPINE2	61.0897	9.66806	-2.65963	0.0001	0.00197676
NM_003467	CXCR4	25.6411	4.06734	-2.6563	5e-05	0.00109648
NM_018042	SLFN12	4.56648	0.789309	-2.53242	5e-05	0.00109648
NM_006732	FOSB	70.0601	12.546	-2.48136	5e-05	0.00109648
NM_033027	CSRNP1	38.8446	7.17795	-2.43607	5e-05	0.00109648
NM_203411	TMEM88	8.4124	1.85978	-2.17739	0.0002	0.00337612
NM_005114	HS3ST1	1.28472	0.284665	-2.17411	0.00755	0.0498655
NR_001558	LINC00261	4.92743	1.16572	-2.07961	5e-05	0.00109648
NM_176875	CCKBR	31.4042	7.43063	-2.0794	5e-05	0.00109648
NM_018055	NODAL	79.7836	19.1567	-2.05825	5e-05	0.00109648
NM_004887	CXCL14	3.91127	0.959243	-2.02767	0.00015	0.00271395
NM_031479	INHBE	6.98407	1.71837	-2.02303	5e-05	0.00109648
NM_003280	TNNC1	25.0183	6.74397	-1.89131	5e-05	0.00109648
NM_031866	FZD8	20.4796	5.68846	-1.84807	5e-05	0.00109648
NM_001015881	TSC22D3	19.4282	5.51182	-1.81755	5e-05	0.00109648
NM_020949	SLC7A14	1.30302	0.373668	-1.80203	5e-05	0.00109648
NM_030952	NUAK2	22.6185	6.79786	-1.73435	5e-05	0.00109648
NM_012182	FOXB1	13.1827	3.99546	-1.72221	5e-05	0.00109648
NM_001554	CYR61	323.277	101.638	-1.66934	5e-05	0.00109648
NM_005252	FOS	207.976	65.5021	-1.6668	5e-05	0.00109648
NM_000958	PTGER4	2.10606	0.664445	-1.66432	0.00015	0.00271395
NM_001080950	MYO1C	17.4541	5.58044	-1.64511	0.00235	0.0214668
NR_028502	MIR22HG	4.97595	1.61245	-1.62572	5e-05	0.00109648
NM_030965	ST6GALNAC5	11.0708	3.68029	-1.58886	5e-05	0.00109648
NM_002229	JUNB	17.6829	5.92951	-1.57637	5e-05	0.00109648
NM_002381	MATN3	23.0921	7.75218	-1.57473	5e-05	0.00109648
NM_001394	DUSP4	9.09655	3.05862	-1.57244	5e-05	0.00109648
NM_004417	DUSP1	41.7564	14.2478	-1.55126	5e-05	0.00109648
NM_000903	NQO1	41.2953	14.2592	-1.53408	5e-05	0.00109648
NM_152243	CDC42EP1	40.2438	14.0377	-1.51946	5e-05	0.00109648
NM_004431	EPHA2	83.2154	29.174	-1.51217	5e-05	0.00109648
NM_002026	FN1	27.5813	9.82798	-1.48873	0.00015	0.00271395
NM_053279	FAM167A	2.49569	0.890703	-1.48642	5e-05	0.00109648
NM_052901	SLC25A25	18.0532	6.47524	-1.47925	5e-05	0.00109648
NM_001276275	MAZ	106.883	38.4358	-1.47551	0.00025	0.0039937
NM_004040	RHOB	128.832	46.4112	-1.47295	5e-05	0.00109648
NM_003311	PHLDA2	63.2486	22.8038	-1.47176	5e-05	0.00109648
NM_017709	FAM46C	1.26377	0.457202	-1.46683	0.0003	0.00461967
NM_033150	COL2A1	2.37959	0.863603	-1.46227	0.00725	0.0484872
NM_003028	SHB	8.42832	3.06299	-1.46031	5e-05	0.00109648
NM_013409	FST	19.2168	6.9954	-1.45789	5e-05	0.00109648
NM_001466	FZD2	40.7909	15.0102	-1.4423	5e-05	0.00109648
NM_021977	SLC22A3	4.91794	1.8276	-1.4281	5e-05	0.00109648
NM_005451	PDLIM7	47.3987	17.7143	-1.41993	5e-05	0.00109648
NM_001901	CTGF	205.331	76.9669	-1.41564	5e-05	0.00109648
NM_032125	TMEM222	27.3466	10.338	-1.40341	5e-05	0.00109648
NM_003955	SOCS3	30.0072	11.3457	-1.40316	5e-05	0.00109648
NM_022343	GLIPR2	7.41571	2.80852	-1.40077	0.0001	0.00197676
NM_203434	IER5L	5.04144	1.92707	-1.38743	5e-05	0.00109648
NM_003564	TAGLN2	376.725	144.815	-1.3793	5e-05	0.00109648
NM_001964	EGR1	169.394	65.3926	-1.37319	5e-05	0.00109648
NM_001162384	ARHGEF2	9.12924	3.56069	-1.35834	0.002	0.0190767
NM_020702	KIAA1161	15.2338	5.95274	-1.35565	5e-05	0.00109648
NM_016201	AMOTL2	64.9941	25.5218	-1.34858	5e-05	0.00109648
NM_001098416	HDAC7	27.3781	10.7538	-1.34818	0.00045	0.00632026
NM_152495	CNIH3	4.57664	1.80738	-1.34039	0.0001	0.00197676
NM_152611	LRRN4	1.55534	0.628126	-1.30811	0.0068	0.0462489
NM_005524	HES1	114.518	46.3714	-1.30427	5e-05	0.00109648
NM_080593	HIST1H2BK	25.7689	10.4779	-1.29829	5e-05	0.00109648
NR_033688	PEF1	33.6908	13.7169	-1.2964	5e-05	0.00109648
NM_001024809	RARA	3.97142	1.61928	-1.2943	0.00725	0.0484872
NM_001177801	RANGRF	20.7023	8.46651	-1.28995	0.0035	0.0286429
NM_013376	SERTAD1	18.0118	7.41543	-1.28034	5e-05	0.00109648
NM_004039	ANXA2	286.133	120.359	-1.24934	5e-05	0.00109648
NM_001142305	ZNF771	11.5611	4.89749	-1.23916	0.0003	0.00461967
NM_005139	ANXA3	45.5819	19.4351	-1.2298	5e-05	0.00109648
NM_018653	GPRC5C	15.6177	6.774	-1.20511	0.0001	0.00197676
NM_003761	VAMP8	115.67	50.6398	-1.19167	5e-05	0.00109648
NM_016139	CHCHD2	492.681	216.353	-1.18727	5e-05	0.00109648
NM_002539	ODC1	86.3887	37.9797	-1.18562	5e-05	0.00109648
NM_173546	KLHDC8B	17.8371	7.86517	-1.18133	5e-05	0.00109648
NM_006225	PLCD1	21.0172	9.29901	-1.17642	5e-05	0.00109648
NM_005620	S100A11	544.952	241.549	-1.17381	5e-05	0.00109648
NM_012342	BAMBI	47.377	21.0226	-1.17225	5e-05	0.00109648
NM_003468	FZD5	58.4796	26.0587	-1.16617	5e-05	0.00109648
NM_052969	RPL39L	64.0957	28.7605	-1.15614	5e-05	0.00109648
NM_025069	ZNF703	4.6201	2.109	-1.13137	0.00115	0.0127447
NM_080725	SRXN1	26.7089	12.2231	-1.12771	5e-05	0.00109648
NM_000033	ABCD1	6.67502	3.06085	-1.12484	5e-05	0.00109648
NM_181553	CMTM3	35.5881	16.3224	-1.12454	5e-05	0.00109648
NM_145040	PRKCDBP	71.3119	32.847	-1.11838	5e-05	0.00109648
NM_003486	SLC7A5	149.092	68.8282	-1.11513	5e-05	0.00109648
NM_005572	LMNA	52.2174	24.2415	-1.10705	0.0002	0.00337612
NM_004542	NDUFA3	516.116	240.125	-1.10391	5e-05	0.00109648
NR_003697	SNHG15	35.136	16.367	-1.10216	5e-05	0.00109648
NM_032309	CHCHD5	56.8405	26.5192	-1.09988	5e-05	0.00109648
NM_005793	NME6	10.3969	4.87484	-1.09273	0.0011	0.0123086
NM_001458	FLNC	15.1496	7.11788	-1.08976	5e-05	0.00109648
NM_001004356	FGFRL1	28.552	13.4601	-1.0849	5e-05	0.00109648
NM_032476	MRPS6	237.989	112.52	-1.08072	5e-05	0.00109648
NM_001243186	PIM1	102.141	48.5012	-1.07447	5e-05	0.00109648
NM_005438	FOSL1	9.66493	4.61002	-1.06799	0.00035	0.00519422
NM_003876	TMEM11	32.768	15.6616	-1.06505	0.00025	0.0039937
NM_001127608	FAM189A2	15.7922	7.59835	-1.05546	5e-05	0.00109648
NM_012135	FAM50B	4.70414	2.26842	-1.05224	0.0046	0.0351011
NM_006358	SLC25A17	21.7634	10.504	-1.05097	5e-05	0.00109648
NM_005067	SIAH2	32.2346	15.5984	-1.04721	5e-05	0.00109648
NM_007207	DUSP10	4.75975	2.31247	-1.04145	0.0012	0.0131799
NM_001040158	H2AFY	101.026	49.2405	-1.03682	5e-05	0.00109648
NM_014183	DYNLRB1	281.469	137.888	-1.02948	5e-05	0.00109648
NM_005371	METTL1	16.3689	8.02095	-1.02911	0.00015	0.00271395
NM_001448	GPC4	216.809	106.377	-1.02723	5e-05	0.00109648
NM_001009813	MEIS3	81.9305	40.3475	-1.02192	5e-05	0.00109648
NM_001645	APOC1	196.524	97.0147	-1.01843	5e-05	0.00109648
NM_004935	CDK5	17.5658	8.69449	-1.0146	0.00025	0.0039937
NM_012118	CCRN4L	46.9572	23.287	-1.01182	5e-05	0.00109648
NM_203344	SERTAD3	25.0011	12.4261	-1.00861	0.0001	0.00197676
NM_138370	PKDCC	22.3067	11.1843	-0.996002	5e-05	0.00109648
NM_006010	MANF	106.765	53.8393	-0.987704	5e-05	0.00109648
NM_173701	WARS	64.9697	32.8168	-0.985333	0.0006	0.00780755
NM_024104	SMIM7	38.2261	19.3225	-0.984274	5e-05	0.00109648
NM_003676	DEGS1	26.0735	13.1858	-0.983595	5e-05	0.00109648
NM_016639	TNFRSF12A	138.372	70.0207	-0.9827	5e-05	0.00109648
NM_002676	PMM1	24.1923	12.2794	-0.978308	5e-05	0.00109648
NM_033630	SCAND1	148.445	75.4135	-0.97703	5e-05	0.00109648
NM_001272051	C16orf91	22.7332	11.5583	-0.97587	0.00025	0.0039937
NM_016169	SUFU	8.32004	4.24206	-0.971824	0.0002	0.00337612
NM_004095	EIF4EBP1	274.194	139.903	-0.970768	5e-05	0.00109648
NM_005842	SPRY2	64.852	33.3527	-0.959348	5e-05	0.00109648
NM_015516	TSKU	23.8897	12.2867	-0.95929	5e-05	0.00109648
NM_000270	PNP	40.6486	20.9855	-0.953812	5e-05	0.00109648
NM_001010858	RNF187	59.3134	30.6501	-0.952465	5e-05	0.00109648
NM_012282	KCNE1L	13.5988	7.03554	-0.950749	0.00085	0.0101839
NM_018269	ADI1	36.3495	18.8851	-0.94469	5e-05	0.00109648
NM_001119	ADD1	35.0734	18.2536	-0.942195	0.00065	0.0083096
NM_006527	SLBP	55.8254	29.1895	-0.935472	5e-05	0.00109648
NM_003390	WEE1	82.2936	43.0825	-0.933679	5e-05	0.00109648
NM_002228	JUN	65.1721	34.2668	-0.927444	5e-05	0.00109648
NM_032525	TUBB6	101.335	53.3815	-0.924717	5e-05	0.00109648
NM_000504	F10	6.93162	3.65286	-0.924164	0.0031	0.0264604
NM_006519	DYNLT1	132.321	69.8406	-0.921903	5e-05	0.00109648
NM_014567	BCAR1	68.3613	36.1059	-0.920945	0.0018	0.0178177
NM_001198569	ATP6V0C	228.248	120.84	-0.91751	5e-05	0.00109648
NM_004069	AP2S1	314.593	166.565	-0.917402	5e-05	0.00109648
NM_013242	C16orf80	54.4573	28.9878	-0.909678	5e-05	0.00109648
NM_182920	ADAMTS9	1.46892	0.782869	-0.907911	0.00375	0.0301859
NM_213674	TPM2	79.0632	42.2494	-0.904076	0.00325	0.0271973
NM_020143	PNO1	38.9637	20.8347	-0.903143	0.0001	0.00197676
NM_004739	MTA2	83.9138	44.9032	-0.90209	5e-05	0.00109648
NM_021932	RIC8A	42.1429	22.5829	-0.900062	0.0001	0.00197676
NM_001101	ACTB	6870.94	3682.31	-0.899894	0.0003	0.00461967
NM_022044	SDF2L1	85.7154	45.9534	-0.899383	5e-05	0.00109648
NM_030666	SERPINB1	14.6732	7.89322	-0.894497	0.00025	0.0039937
NM_138778	WDR85	18.7753	10.1247	-0.89096	0.00025	0.0039937
NM_018447	EMC3	36.0853	19.4599	-0.890907	0.0005	0.00685112
NM_213649	SFXN4	20.5929	11.1061	-0.890798	0.00035	0.00519422
NM_001013251	SLC3A2	204.158	110.111	-0.890722	0.0005	0.00685112
NM_001665	RHOG	40.8005	22.0449	-0.888143	0.0001	0.00197676
NM_017823	DUSP23	32.6334	17.6491	-0.886752	0.0019	0.0184909
NM_006039	MRC2	15.0078	8.12811	-0.884724	5e-05	0.00109648
NM_005837	POP7	126.203	68.5029	-0.881511	5e-05	0.00109648
NM_001280	CIRBP	152.721	82.9006	-0.881439	0.0001	0.00197676
NM_020187	C3orf37	44.2981	24.0468	-0.8814	0.00095	0.0110978
NR_002578	GAS5	451.395	245.43	-0.87908	5e-05	0.00109648
NM_006076	AGFG2	1.84745	1.00516	-0.878114	0.0064	0.0443263
NM_003080	SMPD2	9.46607	5.15117	-0.877865	0.00205	0.0194029
NM_003849	SUCLG1	43.7023	23.8126	-0.875986	0.0002	0.00337612
NM_032704	TUBA1C	695.847	379.235	-0.875678	5e-05	0.00109648
NM_001071	TYMS	81.946	44.7755	-0.871964	0.00125	0.0135773
NM_032856	WDR73	8.8535	4.83983	-0.871293	0.003	0.0258087
NM_005861	STUB1	74.1929	40.5805	-0.870493	0.0019	0.0184909
NM_024050	DDA1	18.6562	10.2447	-0.864773	0.00145	0.0151146
NM_002134	HMOX2	36.8895	20.3127	-0.860825	0.0026	0.0232427
NM_033550	TP53RK	9.00612	4.9605	-0.860419	0.00585	0.0416624
NM_004148	NINJ1	50.0389	27.5679	-0.860064	0.00015	0.00271395
NM_024092	TMEM109	32.2889	17.7912	-0.859874	0.00015	0.00271395
NM_004181	UCHL1	689.257	379.876	-0.859512	5e-05	0.00109648
NM_007002	ADRM1	191.469	105.671	-0.85754	5e-05	0.00109648
NM_001546	ID4	7.38849	4.0831	-0.855613	0.00035	0.00519422
NM_032593	HINT2	61.0991	33.79	-0.854554	0.00115	0.0127447
NM_032286	MED10	38.6119	21.3769	-0.852991	0.0004	0.0057664
NM_032477	MRPL41	261.097	144.934	-0.84919	5e-05	0.00109648
NM_032803	SLC7A3	39.4116	21.8906	-0.848306	0.00225	0.0208244
NM_016545	IER5	25.6097	14.2643	-0.84428	0.00015	0.00271395
NM_004489	GPS2	48.9374	27.3422	-0.83981	5e-05	0.00109648
NM_005801	EIF1	464.834	259.728	-0.839715	5e-05	0.00109648
NM_033641	COL4A6	11.1767	6.25672	-0.837012	0.00115	0.0127447
NM_183352	SEC13	127.744	71.5178	-0.836885	5e-05	0.00109648
NM_012106	ARL2BP	17.2827	9.69793	-0.833583	0.0006	0.00780755
NM_001985	ETFB	99.7453	56.0206	-0.832292	5e-05	0.00109648
NM_213720	CHCHD10	148.053	83.2698	-0.830249	0.00015	0.00271395
NM_002928	RGS16	9.7568	5.49104	-0.829327	0.00085	0.0101839
NM_016095	GINS2	86.8565	48.9405	-0.827606	0.00035	0.00519422
NM_145109	MAP2K3	44.4909	25.0885	-0.826484	0.00035	0.00519422
NM_001252053	PCMT1	77.5409	43.7455	-0.825823	0.006	0.0424232
NM_031219	HDHD3	8.7383	4.93324	-0.824817	0.00545	0.0396032
NM_033643	RPL36	2084.76	1179.11	-0.82218	5e-05	0.00109648
NM_021640	C12orf10	74.0551	42.0153	-0.817683	5e-05	0.00109648
NM_001098794	FAM160A2	7.11323	4.04184	-0.815493	0.0054	0.0394148
NR_045680	HEIH	10.9196	6.20551	-0.815295	0.00695	0.0468636
NM_000146	FTL	1622.75	922.217	-0.815266	5e-05	0.00109648
NM_015629	PRPF31	81.4337	46.3241	-0.813863	0.00015	0.00271395
NM_005576	LOXL1	21.5171	12.2417	-0.81368	0.0007	0.00878869
NM_012320	PLA2G15	9.07715	5.16513	-0.813436	0.0011	0.0123086
NM_000481	AMT	27.5063	15.7015	-0.80886	0.0067	0.0457748
NM_021213	PCTP	10.1919	5.81849	-0.808705	0.00325	0.0271973
NM_020967	NCOA5	16.8912	9.65143	-0.807457	0.0003	0.00461967
NM_001344	DAD1	229.559	131.381	-0.805108	5e-05	0.00109648
NM_006270	RRAS	52.3495	30.0385	-0.801362	0.00055	0.00733669
NM_005772	RCL1	13.3708	7.67498	-0.80085	0.00115	0.0127447
NM_002466	MYBL2	190.86	109.616	-0.800058	5e-05	0.00109648
NM_004870	MPDU1	44.6903	25.6758	-0.799555	0.00265	0.023561
NM_016034	MRPS2	115.175	66.2607	-0.797607	0.0001	0.00197676
NM_014573	TMEM97	55.2267	31.7755	-0.797452	0.00015	0.00271395
NM_005796	NUTF2	304.669	175.387	-0.796705	0.0013	0.0139507
NM_024644	C14orf169	13.621	7.85242	-0.794622	0.0015	0.0155533
NM_012088	PGLS	102.264	59.0462	-0.792378	5e-05	0.00109648
NR_024031	DANCR	362.518	209.409	-0.791732	5e-05	0.00109648
NM_205767	C19orf70	31.013	17.9231	-0.791053	0.00635	0.0441981
NM_007209	RPL35	5606.31	3244.52	-0.789047	5e-05	0.00109648
NM_005347	HSPA5	221.414	128.327	-0.786916	5e-05	0.00109648
NM_019887	DIABLO	28.1234	16.3155	-0.785529	0.00085	0.0101839
NM_002213	ITGB5	253.612	147.166	-0.785176	5e-05	0.00109648
NM_015454	LARP7	33.8965	19.6757	-0.784719	0.0059	0.041897
NM_014840	NUAK1	10.3845	6.0301	-0.784182	0.00025	0.0039937
NM_006086	TUBB3	210.84	122.476	-0.783656	5e-05	0.00109648
NM_005698	SCAMP3	36.647	21.3073	-0.782346	0.00445	0.0342491
NM_000093	COL5A1	8.52868	4.96582	-0.780291	0.00035	0.00519422
NM_018154	ASF1B	46.8254	27.285	-0.779183	0.00025	0.0039937
NM_006427	SIVA1	195.209	113.778	-0.778791	0.0001	0.00197676
NM_173666	DTWD2	18.0282	10.5084	-0.778706	0.00025	0.0039937
NM_002305	LGALS1	328.217	191.606	-0.776508	0.0001	0.00197676
NM_007240	DUSP12	21.6961	12.6713	-0.775864	0.00245	0.0221639
NM_004846	EIF4E2	122.227	71.5096	-0.773354	0.0002	0.00337612
NM_001022	RPS19	2405.8	1407.77	-0.773106	0.0001	0.00197676
NM_022917	NOL6	26.4746	15.5069	-0.771701	5e-05	0.00109648
NM_006221	PIN1	114.399	67.049	-0.77079	0.0003	0.00461967
NM_001123377	PARK7	353.633	207.286	-0.770628	0.0008	0.00972723
NM_003118	SPARC	159.157	93.3679	-0.769451	5e-05	0.00109648
NM_080656	CDKN2AIPNL	89.3644	52.4443	-0.768915	0.0002	0.00337612
NM_006331	EMG1	69.2216	40.6311	-0.768638	0.00035	0.00519422
NM_002337	LRPAP1	12.2162	7.18727	-0.76528	5e-05	0.00109648
NM_006858	TMED1	48.938	28.855	-0.762137	0.0004	0.0057664
NM_080732	EGLN2	100.45	59.2668	-0.761181	0.0003	0.00461967
NM_058182	SMIM11	19.3939	11.4513	-0.760087	0.0064	0.0443263
NM_000075	CDK4	142.686	84.2973	-0.759287	0.00015	0.00271395
NM_024607	PPP1R3B	46.4798	27.5011	-0.757114	0.0001	0.00197676
NM_006471	MYL12A	240.369	142.309	-0.756222	0.00015	0.00271395
NM_004494	HDGF	249.093	147.579	-0.755196	0.0001	0.00197676
NM_024552	CERS4	76.031	45.0493	-0.755081	0.00025	0.0039937
NM_033513	TPGS1	16.021	9.4945	-0.754804	0.00685	0.0464443
NM_004045	ATOX1	90.6188	53.7372	-0.753889	0.00235	0.0214668
NM_020251	ARRB1	48.2988	28.6417	-0.753871	0.00055	0.00733669
NM_005973	PRCC	77.4255	45.9337	-0.753257	5e-05	0.00109648
NM_006325	RAN	1287.34	763.977	-0.752796	5e-05	0.00109648
NM_001003	RPLP1	6024.12	3575.89	-0.752446	0.0001	0.00197676
NM_014402	UQCRQ	53.3611	31.7124	-0.75074	0.00035	0.00519422
NM_002230	JUP	60.7327	36.1184	-0.749738	0.00495	0.0369679
NM_013234	EIF3K	309.106	183.926	-0.748977	0.0003	0.00461967
NM_003087	SNCG	39.5127	23.516	-0.748672	0.0034	0.0281409
NM_147190	CERS5	28.5746	17.0078	-0.748537	0.0008	0.00972723
NM_138384	MTG1	36.6969	21.9048	-0.744407	0.0008	0.00972723
NM_003827	NAPA	51.6369	30.8331	-0.743922	0.0012	0.0131799
NM_025232	REEP4	38.4753	22.9745	-0.743903	0.0005	0.00685112
NM_006432	NPC2	138.293	82.6208	-0.743154	0.0005	0.00685112
NM_016466	ANKRD39	22.2574	13.3086	-0.741927	0.0069	0.0466545
NM_014762	DHCR24	331.747	198.956	-0.737633	0.00015	0.00271395
NM_005003	NDUFAB1	208.653	125.469	-0.733776	0.00025	0.0039937
NM_017547	FOXRED1	38.3817	23.0891	-0.733207	0.00055	0.00733669
NM_014320	HEBP2	75.274	45.3161	-0.732128	0.00025	0.0039937
NM_018192	LEPREL1	27.4943	16.5579	-0.731608	0.0005	0.00685112
NM_152906	TANGO2	7.42223	4.47027	-0.731493	0.00715	0.0479326
NM_001660	ARF4	141.124	85.0187	-0.73111	0.0001	0.00197676
NM_003246	THBS1	18.0488	10.8749	-0.730893	0.0003	0.00461967
NM_138820	HIGD2A	169.137	101.995	-0.729687	0.0008	0.00972723
NM_004710	SYNGR2	50.3021	30.3473	-0.72905	0.00085	0.0101839
NM_031286	SH3BGRL3	124.372	75.0369	-0.728985	0.0002	0.00337612
NM_033212	CCDC102A	6.7168	4.05264	-0.728912	0.00735	0.0489062
NM_000979	RPL18	1768.46	1067.29	-0.728547	0.00015	0.00271395
NM_001001790	TOMM5	169.63	102.39	-0.728321	0.00045	0.00632026
NM_024855	ACTR5	11.9584	7.23011	-0.725941	0.0021	0.0197336
NM_020190	OLFML3	114.86	69.4731	-0.725344	0.0002	0.00337612
NM_014501	UBE2S	539.426	326.743	-0.72327	0.0001	0.00197676
NM_012288	TRAM2	10.7133	6.4905	-0.723003	0.00075	0.00928592
NM_002824	PTMS	644.349	390.477	-0.722602	0.0004	0.0057664
NM_004240	TRIP10	90.2581	54.7034	-0.722425	0.0004	0.0057664
NM_017914	C19orf24	64.722	39.3889	-0.716467	0.00125	0.0135773
NM_015949	GET4	78.216	47.6062	-0.716313	0.00025	0.0039937
NM_016565	COA4	133.272	81.1247	-0.716157	0.0032	0.0269511
NM_001080849	DNLZ	45.7771	27.899	-0.714409	0.00395	0.0314225
NM_003641	IFITM1	1366.41	833.159	-0.713722	0.0002	0.00337612
NM_013442	STOML2	246.525	150.361	-0.713307	0.0002	0.00337612
NM_033415	ARMC6	36.5079	22.2776	-0.712618	0.00385	0.030764
NM_001826	CKS1B	386.356	236.039	-0.710908	0.00035	0.00519422
NM_018285	IMP3	111.94	68.403	-0.710592	0.0005	0.00685112
NM_016332	MSRB1	37.0552	22.6459	-0.710427	0.00145	0.0151146
NM_032017	STK40	16.5656	10.1258	-0.71016	0.00075	0.00928592
NM_003009	SEPW1	436.838	267.179	-0.709292	0.0002	0.00337612
NM_021034	IFITM3	1162.66	711.234	-0.709035	0.0002	0.00337612
NM_001333	CTSL2	12.7412	7.8002	-0.707919	0.001	0.0115108
NM_198097	CCZ1B	16.3389	10.0153	-0.706107	0.00365	0.029587
NM_004814	SNRNP40	77.4869	47.5262	-0.70523	0.00045	0.00632026
NM_172251	MRPL54	76.6845	47.0362	-0.705162	0.00315	0.0267016
NM_004317	ASNA1	128.042	78.6113	-0.703813	0.00025	0.0039937
NM_015584	POLDIP2	66.6546	40.9447	-0.703028	0.00085	0.0101839
NM_006454	MXD4	22.2792	13.6927	-0.702297	0.00065	0.0083096
NM_001015	RPS11	3296.45	2028.12	-0.700766	0.00015	0.00271395
NM_014448	ARHGEF16	21.6483	13.32	-0.700659	0.0011	0.0123086
NM_139159	DPP9	20.7749	12.7929	-0.699496	0.00055	0.00733669
NM_006500	MCAM	24.4613	15.0954	-0.696393	0.0008	0.00972723
NM_032790	ORAI1	43.2219	26.6753	-0.696258	0.0012	0.0131799
NM_006503	PSMC4	95.8845	59.2263	-0.69506	0.00055	0.00733669
NM_005517	HMGN2	288.102	178.06	-0.694216	0.0004	0.0057664
NM_024040	CUEDC2	78.0203	48.2371	-0.693706	0.0005	0.00685112
NM_007126	VCP	295.583	182.924	-0.692316	0.0004	0.0057664
NM_145214	TRIM11	17.851	11.0516	-0.691744	0.0018	0.0178177
NM_001863	COX6B1	435.489	269.709	-0.691232	0.00065	0.0083096
NM_001016	RPS12	4057.37	2514.34	-0.690368	5e-05	0.00109648
NM_020861	ZBTB2	8.65755	5.36666	-0.689935	0.0051	0.0377012
NM_003088	FSCN1	707.033	438.297	-0.689869	0.00085	0.0101839
NM_018235	CNDP2	57.9968	35.9574	-0.689684	0.00015	0.00271395
NM_006627	POP4	12.2674	7.62242	-0.686505	0.0041	0.032276
NM_001124	ADM	144.485	89.7784	-0.686475	0.0007	0.00878869
NM_005274	GNG5	149.768	93.1317	-0.685385	0.00575	0.0411142
NM_001628	AKR1B1	202.332	125.878	-0.684697	0.0005	0.00685112
NM_005094	SLC27A4	16.2375	10.1088	-0.683717	0.00175	0.0174636
NM_004343	CALR	685.023	426.652	-0.683095	0.00035	0.00519422
NM_001905	CTPS1	49.0861	30.5921	-0.682156	0.00055	0.00733669
NM_007255	B4GALT7	16.0206	9.98818	-0.681635	0.00605	0.0426999
NM_019037	EXOSC4	54.3111	33.8967	-0.680102	0.0034	0.0281409
NM_016044	FAHD2A	34.773	21.7092	-0.679663	0.00295	0.0254677
NM_004563	PCK2	61.665	38.5007	-0.679568	0.00085	0.0101839
NM_006082	TUBA1B	1806.5	1128.7	-0.678533	0.0013	0.0139507
NM_005273	GNB2	214.612	134.144	-0.677949	0.0005	0.00685112
NM_003012	SFRP1	62.5001	39.0801	-0.677425	0.0005	0.00685112
NM_004295	TRAF4	154.379	96.565	-0.676905	0.0002	0.00337612
NM_007100	ATP5I	723.894	452.93	-0.676489	0.0012	0.0131799
NM_016208	VPS28	61.4127	38.4697	-0.674813	0.0034	0.0281409
NM_001128916	TOMM40	146.155	91.6105	-0.673918	0.00325	0.0271973
NM_033113	ZNF628	9.01135	5.64967	-0.673577	0.00325	0.0271973
NM_007024	TMEM115	29.0178	18.2137	-0.671914	0.0014	0.0147737
NM_006455	LEPREL4	28.1933	17.6987	-0.671708	0.0014	0.0147737
NM_021943	ZFAND3	31.2024	19.6059	-0.670365	0.00075	0.00928592
NM_000142	FGFR3	10.4057	6.5403	-0.669945	0.0034	0.0281409
NM_001080436	WTIP	20.5446	12.9258	-0.668497	0.00305	0.0261017
NM_018389	SLC35C1	8.6941	5.47473	-0.667249	0.00695	0.0468636
NM_004332	BPHL	26.7913	16.8736	-0.666996	0.0058	0.0413813
NM_005817	PLIN3	79.92	50.3767	-0.665801	0.00085	0.0101839
NM_052943	FAM46B	119.109	75.1625	-0.6642	0.00035	0.00519422
NM_018358	ABCF3	26.2902	16.6039	-0.663007	0.0018	0.0178177
NM_024844	NUP85	41.971	26.5089	-0.662919	0.0016	0.0162978
NM_015276	USP22	167.882	106.035	-0.662905	0.0004	0.0057664
NM_182649	PCNA	169.393	107.092	-0.661527	0.00325	0.0271973
NM_006764	IFRD2	52.8454	33.4097	-0.661512	0.0008	0.00972723
NM_024958	NRSN2	21.8089	13.795	-0.660773	0.003	0.0258087
NM_006645	STARD10	19.6908	12.462	-0.659981	0.00385	0.030764
NM_003365	UQCRC1	288.677	182.717	-0.659843	0.00055	0.00733669
NM_005706	TSSC4	28.8306	18.2502	-0.65969	0.00405	0.0319978
NM_016050	MRPL11	53.4781	33.8701	-0.658936	0.00485	0.0364288
NM_000942	PPIB	557.312	353.058	-0.658581	0.0006	0.00780755
NM_004359	CDC34	148.175	93.8744	-0.658495	0.00075	0.00928592
NM_001042371	PGP	51.0365	32.3457	-0.657958	0.00075	0.00928592
NM_024537	CARS2	30.3947	19.2767	-0.65696	0.0023	0.0211775
NM_017582	UBE2Q1	33.2362	21.0886	-0.656291	0.0013	0.0139507
NM_012142	CCNDBP1	8.84705	5.6273	-0.652753	0.00615	0.0431885
NM_001780	CD63	496.955	316.214	-0.652213	0.001	0.0115108
NM_001065	TNFRSF1A	45.2045	28.7695	-0.651926	0.00115	0.0127447
NM_006145	DNAJB1	44.1766	28.1387	-0.650725	0.0019	0.0184909
NM_006936	SUMO3	114.097	72.76	-0.649038	0.00075	0.00928592
NM_014184	CNIH4	118.792	75.7683	-0.648773	0.00345	0.0283399
NM_020857	VPS18	17.4625	11.1474	-0.647547	0.0021	0.0197336
NM_006317	BASP1	126.776	80.9665	-0.646889	0.00125	0.0135773
NM_005736	ACTR1A	86.934	55.5213	-0.646878	0.00095	0.0110978
NM_014232	VAMP2	14.3865	9.19093	-0.646432	0.00695	0.0468636
NM_005539	INPP5A	22.179	14.1722	-0.646129	0.0029	0.0251355
NM_012121	CDC42EP4	23.9051	15.2776	-0.6459	0.00215	0.020069
NM_003945	ATP6V0E1	68.6819	43.9411	-0.644358	0.00335	0.0278562
NM_005507	CFL1	1242.13	795.033	-0.643736	0.0009	0.0106339
NM_018071	ARHGEF40	26.8121	17.1843	-0.641794	0.001	0.0115108
NM_025108	C16orf59	30.3438	19.4524	-0.641455	0.00335	0.0278562
NM_001255	CDC20	202.165	129.661	-0.64079	0.00065	0.0083096
NM_004548	NDUFB10	232.097	148.954	-0.639859	0.00145	0.0151146
NM_004756	NUMBL	10.9068	7.0001	-0.639785	0.00465	0.0353728
NM_002773	PRSS8	119.523	76.7164	-0.639687	0.0018	0.0178177
NM_004718	COX7A2L	135.408	86.9632	-0.63884	0.0012	0.0131799
NM_002079	GOT1	39.0989	25.1351	-0.637421	0.0019	0.0184909
NM_006351	TIMM44	63.9775	41.1561	-0.636461	0.00135	0.0143462
NM_001002836	ZNF787	86.1146	55.4125	-0.636047	0.0009	0.0106339
NM_002715	PPP2CA	122.18	78.6368	-0.635737	0.001	0.0115108
NM_014321	ORC6	52.3195	33.7157	-0.633927	0.00325	0.0271973
NM_025147	COQ10B	16.4008	10.5696	-0.633845	0.0073	0.0487055
NM_001254	CDC6	43.5055	28.0462	-0.63339	0.00145	0.0151146
NM_001217	CA11	27.9288	18.0157	-0.632499	0.0073	0.0487055
NM_003249	THOP1	80.921	52.2835	-0.630159	0.00105	0.0118982
NM_015288	PHF15	10.2103	6.59715	-0.630114	0.00345	0.0283399
NM_014760	TATDN2	15.7152	10.1739	-0.627292	0.0036	0.0292904
NM_007176	C14orf1	68.3781	44.2894	-0.626574	0.0023	0.0211775
NM_005022	PFN1	1654.57	1072.07	-0.62606	0.0016	0.0162978
NM_006110	CD2BP2	40.2909	26.1291	-0.624796	0.00155	0.0159455
NM_004860	FXR2	30.0692	19.5085	-0.624187	0.0069	0.0466545
NM_000026	ADSL	129.137	83.8206	-0.623525	0.00255	0.0228894
NM_022833	FAM129B	75.9266	49.2969	-0.623108	0.00155	0.0159455
NM_006373	VAT1	200.765	130.54	-0.621008	0.00105	0.0118982
NM_017875	SLC25A38	28.3669	18.4477	-0.620772	0.00345	0.0283399
NM_016306	DNAJB11	57.7777	37.6124	-0.619303	0.00325	0.0271973
NM_018074	CCDC94	36.8867	24.0146	-0.619188	0.00405	0.0319978
NM_016310	POLR3K	78.5195	51.2053	-0.616759	0.00595	0.0421759
NM_017854	TMEM160	125.536	81.8754	-0.616596	0.00445	0.0342491
NM_000904	NQO2	55.8043	36.4234	-0.615509	0.004	0.0317688
NM_001997	FAU	1251.35	816.786	-0.615459	0.006	0.0424232
NM_004074	COX8A	802.991	524.206	-0.615249	0.00145	0.0151146
NM_005655	KLF10	22.7086	14.8439	-0.613374	0.0053	0.0388002
NM_018425	PI4K2A	19.3953	12.685	-0.612584	0.0032	0.0269511
NM_024036	LRFN4	34.7057	22.751	-0.60924	0.0064	0.0443263
NM_016176	SDF4	86.5055	56.8033	-0.606818	0.0022	0.0204677
NM_002528	NTHL1	72.039	47.3153	-0.606472	0.0039	0.0310877
NM_017882	CLN6	30.2653	19.9136	-0.603914	0.0047	0.0356565
NM_002085	GPX4	351.519	231.434	-0.603001	0.007	0.0471522
NM_001008395	LAMTOR4	245.806	161.959	-0.601896	0.00255	0.0228894
NM_017739	POMGNT1	31.8415	20.9929	-0.601003	0.0036	0.0292904
NM_003370	VASP	123.126	81.1826	-0.600897	0.00205	0.0194029
NM_032336	GINS4	20.5622	13.5581	-0.600843	0.0033	0.0275453
NM_014045	LRP10	23.6611	15.6176	-0.599349	0.00355	0.0289676
NM_015966	ERGIC3	143.767	94.9381	-0.598675	0.0019	0.0184909
NM_017840	MRPL16	90.3207	59.6506	-0.598519	0.0033	0.0275453
NM_012225	NUBP2	93.1222	61.5021	-0.598489	0.003	0.0258087
NM_020470	YIF1A	71.6955	47.4812	-0.594525	0.0043	0.0333823
NM_013336	SEC61A1	95.9457	63.5823	-0.593592	0.002	0.0190767
NM_018053	XKR8	21.26	14.1046	-0.591974	0.0069	0.0466545
NM_015897	PIAS4	32.7138	21.7125	-0.591377	0.00685	0.0464443
NM_002070	GNAI2	292.265	193.979	-0.591376	0.00145	0.0151146
NM_024836	ZNF672	25.1588	16.7079	-0.590536	0.0049	0.0366921
NM_032478	MRPL38	56.5447	37.59	-0.589045	0.00355	0.0289676
NM_004911	PDIA4	182.18	121.155	-0.588507	0.00235	0.0214668
NM_017723	TOR4A	27.1748	18.0771	-0.588109	0.00355	0.0289676
NM_004396	DDX5	176.564	117.543	-0.587002	0.00205	0.0194029
NM_006814	PSMF1	25.8019	17.1867	-0.586183	0.0032	0.0269511
NM_018708	FEM1A	24.9371	16.6107	-0.58618	0.0042	0.0328265
NM_000999	RPL38	2508.13	1670.91	-0.585981	0.0022	0.0204677
NM_145253	UBALD1	58.8659	39.2216	-0.585784	0.0042	0.0328265
NM_138387	G6PC3	101.482	67.6169	-0.585774	0.0043	0.0333823
NM_014972	TCF25	30.7813	20.516	-0.5853	0.0066	0.0452963
NM_000107	DDB2	41.1432	27.4281	-0.585001	0.00465	0.0353728
NM_006617	NES	133.922	89.2828	-0.584936	0.0028	0.0244956
NM_001002027	ATP5G1	213.177	142.305	-0.58307	0.0074	0.0491391
NM_007129	ZIC2	68.8965	46.0834	-0.580181	0.00245	0.0221639

## Sheet: zfp998_activate
Zfp998 directly activated genes in H9 cells
Transcript_id	Gene_id	FPKM value of H9_vector	FPKM value of H9_Zfp998	log2.fold_change.	p_value	q_value
NM_021239	RBM25	24.0076	35.9834	0.583837	0.0027	0.0238652
NM_001190467	FLJ22184	7.61812	11.4379	0.586318	0.0074	0.0491391
NM_024408	NOTCH2	6.21908	9.34728	0.587844	0.0032	0.0269511
NM_003870	IQGAP1	22.239	33.4772	0.590086	0.0019	0.0184909
NM_012247	SEPHS1	201.033	303.36	0.5936	0.00245	0.0221639
NM_005445	SMC3	18.2901	27.6592	0.596699	0.00345	0.0283399
NM_002740	PRKCI	21.5861	32.6714	0.59793	0.0021	0.0197336
NM_013302	EEF2K	4.90841	7.44473	0.600964	0.00565	0.0405467
NM_001408	CELSR2	5.3314	8.10569	0.604421	0.00275	0.0241874
NM_015525	IBTK	5.46811	8.31556	0.604771	0.00445	0.0342491
NM_005746	NAMPT	16.2107	24.6677	0.605675	0.00295	0.0254677
NR_036447	PKD1P1	23.1787	35.3627	0.609429	0.0014	0.0147737
NM_000170	GLDC	31.5794	48.2522	0.611609	0.0018	0.0178177
NM_015325	KIAA0947	8.2508	12.6146	0.612484	0.0024	0.0218221
NM_032142	CEP192	4.31623	6.60145	0.613012	0.00465	0.0353728
NM_014832	TBC1D4	6.38587	9.78792	0.616119	0.00335	0.0278562
NM_015239	AGTPBP1	12.3487	18.9342	0.616634	0.0034	0.0281409
NM_002844	PTPRK	11.1509	17.1413	0.620311	0.0015	0.0155533
NM_052905	FMNL2	8.78435	13.5097	0.620989	0.0021	0.0197336
NM_003291	TPP2	10.3789	16.0025	0.624647	0.0028	0.0244956
NM_002485	NBN	5.6254	8.68172	0.626024	0.00575	0.0411142
NM_015885	PCF11	4.03501	6.23557	0.627949	0.0061	0.0429756
NM_014633	CTR9	10.9614	16.9997	0.633075	0.0022	0.0204677
NM_012287	ACAP2	5.30172	8.23119	0.63464	0.0033	0.0275453
NM_014739	BCLAF1	13.1786	20.4867	0.63649	0.0038	0.0305009
NM_032228	FAR1	11.4355	17.805	0.638764	0.0016	0.0162978
NM_007157	ZXDB	3.05763	4.76549	0.640212	0.00655	0.0450476
NM_173630	RTTN	2.81564	4.39858	0.643577	0.0059	0.041897
NM_015601	HERC4	5.48738	8.58099	0.645027	0.0058	0.0413813
NM_003413	ZIC3	23.0651	36.0815	0.645548	0.00155	0.0159455
NM_032226	ZCCHC7	7.49313	11.7495	0.648957	0.0051	0.0377012
NM_001134232	TMEM106B	4.43358	6.95388	0.649346	0.00395	0.0314225
NM_020772	NUFIP2	9.23823	14.4903	0.649396	0.0007	0.00878869
NM_000291	PGK1	366.448	575.528	0.651277	0.00075	0.00928592
NM_012154	AGO2	12.2523	19.2876	0.654624	0.0016	0.0162978
NM_032582	USP32	14.6181	23.0453	0.656715	0.0006	0.00780755
NM_007005	TLE4	3.54647	5.59428	0.65757	0.00755	0.0498655
NM_203282	ZNF254	3.75699	5.96527	0.667012	0.00595	0.0421759
NM_015542	UPF2	4.95254	7.87632	0.669352	0.00455	0.0348142
NM_001270520	DAAM1	3.22858	5.13823	0.670372	0.00415	0.0325133
NM_001106	ACVR2B	11.8927	18.9393	0.671307	0.00045	0.00632026
NM_002480	PPP1R12A	10.5281	16.7865	0.673066	0.002	0.0190767
NM_006828	ASCC3	9.47798	15.1319	0.674937	0.0013	0.0139507
NM_147128	ZNRF2	5.32581	8.51031	0.676212	0.0042	0.0328265
NM_017782	FAM208B	5.40388	8.63957	0.676965	0.001	0.0115108
NM_020964	EPG5	1.82654	2.92806	0.680831	0.0029	0.0251355
NM_001136503	C19orf77	20.5225	32.906	0.681144	0.0064	0.0443263
NM_032947	SMIM3	30.1775	48.4235	0.682232	0.0008	0.00972723
NM_024594	PANK3	18.7858	30.146	0.682326	0.0007	0.00878869
NM_017944	USP47	3.15009	5.07297	0.687437	0.00185	0.0182117
NM_020650	RCN3	11.8659	19.1432	0.690003	0.00415	0.0325133
NM_012117	CBX5	22.3308	36.0275	0.690067	0.0018	0.0178177
NM_012197	RABGAP1	5.05416	8.1734	0.693466	0.00185	0.0182117
NM_006390	IPO8	8.93986	14.4992	0.697645	0.0006	0.00780755
NM_007202	AKAP10	5.8329	9.46393	0.698226	0.0028	0.0244956
NM_014971	EFR3B	2.07834	3.37563	0.699727	0.0043	0.0333823
NM_012120	CD2AP	10.755	17.495	0.701932	0.00045	0.00632026
NM_020337	ANKRD50	2.75135	4.47626	0.702154	0.00215	0.020069
NM_032435	KIAA1804	6.58739	10.7253	0.703238	0.0005	0.00685112
NM_004360	CDH1	46.8025	76.4078	0.707134	0.0005	0.00685112
NM_006506	RASA2	4.13661	6.756	0.70772	0.0074	0.0491391
NM_032236	USP48	12.7364	20.8051	0.707977	0.00035	0.00519422
NM_017768	LRRC40	11.0452	18.0541	0.70891	0.0009	0.0106339
NM_018364	RSBN1	2.70545	4.42597	0.710125	0.0027	0.0238652
NM_013262	MYLIP	12.5317	20.5378	0.712694	0.00055	0.00733669
NM_020786	PDP2	2.80361	4.59555	0.712953	0.00265	0.023561
NM_014109	ATAD2	4.17407	6.86732	0.718292	0.0018	0.0178177
NM_002687	PNN	30.8407	50.8139	0.720386	0.0002	0.00337612
NM_005095	ZMYM4	11.9968	19.7784	0.721283	0.0002	0.00337612
NM_017520	MPHOSPH8	4.42226	7.32661	0.728361	0.0024	0.0218221
NM_198836	ACACA	17.0276	28.224	0.729049	0.00155	0.0159455
NM_015859	GTF2A1	6.36566	10.5565	0.72975	0.00045	0.00632026
NM_152663	RALGPS2	6.60018	10.9769	0.733892	0.0008	0.00972723
NM_198560	LHFPL4	2.69194	4.48065	0.73506	0.00415	0.0325133
NM_004354	CCNG2	3.00497	5.01226	0.73811	0.0015	0.0155533
NM_025191	EDEM3	1.74685	2.91788	0.740168	0.0056	0.0403204
NM_014691	AQR	13.3765	22.3526	0.740736	0.00045	0.00632026
NM_024045	DDX50	13.6303	22.8082	0.742736	0.0009	0.0106339
NM_000466	PEX1	5.98867	10.0696	0.749695	0.0008	0.00972723
NM_173566	PRR14L	4.17413	7.0284	0.751722	0.0002	0.00337612
NM_004792	PPIG	12.5427	21.1225	0.751929	0.0008	0.00972723
NM_004318	ASPH	6.09171	10.2877	0.756005	0.00565	0.0405467
NM_024513	FYCO1	1.68306	2.84855	0.759146	0.0028	0.0244956
NM_006875	PIM2	106.192	179.814	0.759834	5e-05	0.00109648
NM_018559	KIAA1704	7.73473	13.1043	0.760624	0.0061	0.0429756
NM_018989	RBM27	6.85968	11.6452	0.763524	0.0003	0.00461967
NM_004719	SCAF11	6.80958	11.5679	0.764488	0.0001	0.00197676
NM_003112	SP4	3.30748	5.61926	0.764645	0.00135	0.0143462
NR_024374	LOC642846	2.72155	4.6265	0.765492	0.0051	0.0377012
NM_020894	UVSSA	2.07549	3.52992	0.76618	0.0052	0.0383251
NM_031217	KIF18A	2.85911	4.86716	0.767514	0.005	0.0372281
NM_005433	YES1	26.6653	45.4166	0.768259	5e-05	0.00109648
NM_014805	EPM2AIP1	1.3051	2.22458	0.769374	0.0051	0.0377012
NM_152995	NFXL1	6.13003	10.4622	0.771223	0.0009	0.0106339
NM_002890	RASA1	8.91066	15.2115	0.77156	0.0027	0.0238652
NM_003247	THBS2	5.14612	8.8125	0.776067	0.00055	0.00733669
NM_000722	CACNA2D1	2.55741	4.38439	0.777692	0.0042	0.0328265
NM_015306	USP24	6.99595	12.0017	0.778646	0.0001	0.00197676
NM_004775	B4GALT6	14.3218	24.6024	0.780582	0.00025	0.0039937
NM_015322	FEM1B	15.1947	26.1565	0.7836	0.00025	0.0039937
NM_022894	PAPOLG	2.30805	3.97358	0.783762	0.00125	0.0135773
NM_001009984	C20orf194	1.98392	3.42974	0.789745	0.002	0.0190767
NM_003714	STC2	8.2212	14.2238	0.790881	0.00035	0.00519422
NM_022841	RFX7	3.56303	6.17712	0.793831	0.00015	0.00271395
NM_181783	TMTC3	4.54242	7.87534	0.793879	0.00015	0.00271395
NM_007195	POLI	3.4225	5.94346	0.79625	0.0006	0.00780755
NM_203390	RBM12B	5.40337	9.414	0.800947	0.0003	0.00461967
NM_004671	PIAS2	4.17122	7.27716	0.802906	0.0026	0.0232427
NM_005862	STAG1	2.98426	5.20826	0.803426	0.00125	0.0135773
NM_152432	ARHGAP42	3.75203	6.5488	0.803561	0.0006	0.00780755
NM_002253	KDR	31.1945	54.4629	0.803983	0.0001	0.00197676
NM_014990	RALGAPA1	2.19138	3.838	0.808515	0.00085	0.0101839
NM_052925	LENG8	17.0164	29.8298	0.809832	5e-05	0.00109648
NM_023010	UPF3B	5.69584	9.98488	0.809836	0.0056	0.0403204
NM_001080481	USP45	2.1093	3.69901	0.810372	0.0014	0.0147737
NM_153689	C2orf69	4.9451	8.6728	0.8105	0.0008	0.00972723
NM_020774	MIB1	10.704	18.7761	0.81075	5e-05	0.00109648
NM_145799	SEPT6	4.71079	8.26382	0.810841	0.0057	0.0408458
NM_031953	SNX25	4.05026	7.12701	0.815282	0.00215	0.020069
NR_027130	ZNF738	2.15686	3.80406	0.818604	0.0002	0.00337612
NM_017705	PAQR5	2.65168	4.67754	0.818843	0.00135	0.0143462
NR_036592	LOC100506710	5.86432	10.3633	0.821445	0.0003	0.00461967
NM_020177	FEM1C	2.61447	4.62488	0.822899	0.00115	0.0127447
NM_013390	TMEM2	6.28729	11.1241	0.823185	0.0002	0.00337612
NM_207418	FAM72D	6.4158	11.3708	0.825634	0.00105	0.0118982
NM_000254	MTR	4.22543	7.50413	0.828588	0.0001	0.00197676
NM_015358	MORC3	3.31425	5.89817	0.831587	0.0011	0.0123086
NM_001001664	SPOPL	1.86544	3.3199	0.831623	0.002	0.0190767
NM_002114	HIVEP1	1.18557	2.11228	0.83322	0.0014	0.0147737
NM_015473	HEATR5A	2.35431	4.19596	0.833697	0.00055	0.00733669
NM_001128174	UGT8	4.31032	7.68276	0.833831	0.0032	0.0269511
NM_015382	HECTD1	9.74884	17.3909	0.835032	5e-05	0.00109648
NM_052886	MAL2	26.7508	47.8581	0.839179	5e-05	0.00109648
NM_016252	BIRC6	4.11541	7.36657	0.839957	0.0001	0.00197676
NM_005570	LMAN1	17.4468	31.2705	0.841842	5e-05	0.00109648
NM_001173463	KIF21A	2.56689	4.60755	0.843979	0.006	0.0424232
NM_001017440	CALN1	1.17913	2.11665	0.844058	0.001	0.0115108
NM_183376	ARRDC4	1.8956	3.40434	0.844724	0.0043	0.0333823
NM_033141	MAP3K9	3.62255	6.5189	0.847622	0.0004	0.0057664
NM_014283	SUCO	6.29227	11.3337	0.848962	0.00025	0.0039937
NM_153221	CILP2	3.41566	6.16403	0.851712	0.00075	0.00928592
NM_015058	VWA8	2.26194	4.09308	0.855629	0.00545	0.0396032
NM_133638	ADAMTS19	4.82553	8.73651	0.85637	0.0002	0.00337612
NM_014498	GOLIM4	7.14638	12.941	0.85666	0.0002	0.00337612
NM_001349	DARS	45.64	82.7766	0.858923	5e-05	0.00109648
NM_014735	PHF16	2.89813	5.25847	0.859523	0.0065	0.0447821
NR_003610	PDXDC2P	2.08073	3.79124	0.865578	0.00205	0.0194029
NM_015015	KDM4B	15.583	28.4057	0.86621	5e-05	0.00109648
NM_006516	SLC2A1	240.594	439.775	0.870163	5e-05	0.00109648
NM_144607	CYB5D1	3.62335	6.62888	0.871441	0.0071	0.0476461
NM_018290	PGM2	6.81497	12.4701	0.871692	5e-05	0.00109648
NM_178439	GMCL1	7.66896	14.06	0.874491	0.0003	0.00461967
NM_014611	MDN1	18.9487	34.811	0.877446	5e-05	0.00109648
NM_005921	MAP3K1	3.00819	5.53786	0.880433	0.0002	0.00337612
NM_007361	NID2	1.82973	3.36938	0.880852	0.0019	0.0184909
NM_001430	EPAS1	1.22952	2.2683	0.883512	0.00405	0.0319978
NM_007110	TEP1	1.57741	2.91211	0.884509	0.0002	0.00337612
NM_022484	TMEM168	2.47461	4.56943	0.884813	0.001	0.0115108
NM_030961	TRIM56	3.63266	6.71592	0.886558	0.0008	0.00972723
NM_003943	STBD1	2.1766	4.02543	0.887068	0.0055	0.0398633
NM_020367	PARP11	1.1653	2.15542	0.887262	0.00625	0.0436877
NM_001017970	TMEM30B	5.26618	9.77286	0.892023	0.00015	0.00271395
NM_001258379	SLC4A7	12.0396	22.35	0.892494	5e-05	0.00109648
NM_174942	GAS2L3	2.25628	4.18926	0.892751	0.0052	0.0383251
NM_001008938	CKAP5	23.3728	43.4847	0.895679	5e-05	0.00109648
NM_173495	PTCHD1	0.835877	1.55558	0.896094	0.0068	0.0462489
NM_006540	NCOA2	2.95564	5.5051	0.897299	0.00015	0.00271395
NM_017940	NBPF1	1.68996	3.16695	0.906105	0.00195	0.0188654
NM_078485	COL9A1	2.29716	4.30759	0.907026	0.00235	0.0214668
NM_001174072	SERINC5	29.5845	55.6587	0.911765	5e-05	0.00109648
NM_182625	GEN1	1.70315	3.20572	0.912444	0.00085	0.0101839
NM_182540	DDX26B	1.89409	3.57981	0.918382	0.00305	0.0261017
NM_001627	ALCAM	4.17154	7.8849	0.918512	0.0013	0.0139507
NM_018112	TMEM38B	2.34219	4.42894	0.919106	0.00135	0.0143462
NM_016530	RAB8B	6.09061	11.5235	0.919925	5e-05	0.00109648
NM_015278	SASH1	3.74472	7.09418	0.92178	5e-05	0.00109648
NM_001112736	FAM208A	4.07498	7.72652	0.923026	5e-05	0.00109648
NM_001035223	RGL3	6.83002	12.9595	0.924053	0.00015	0.00271395
NR_002323	TUG1	11.646	22.1243	0.925795	5e-05	0.00109648
NM_032870	PNISR	18.3021	34.7999	0.927072	5e-05	0.00109648
NM_014819	PJA2	13.9477	26.5214	0.927136	5e-05	0.00109648
NM_032221	CHD6	4.36467	8.31045	0.929053	5e-05	0.00109648
NM_198516	GALNT18	2.02921	3.87273	0.932432	0.00555	0.0401221
NM_012382	TTC33	1.44348	2.75795	0.934046	0.0014	0.0147737
NM_032788	ZNF514	1.78085	3.40619	0.935598	0.00325	0.0271973
NM_017831	RNF125	5.29944	10.1487	0.937387	5e-05	0.00109648
NM_001040715	KIAA0895L	4.4509	8.52501	0.937604	0.0005	0.00685112
NM_016281	TAOK3	2.16435	4.15664	0.941483	0.0006	0.00780755
NM_178564	NRBP2	1.84175	3.54612	0.945167	0.00145	0.0151146
NM_005952	MT1X	239.701	462.172	0.947193	5e-05	0.00109648
NM_173465	COL23A1	8.76602	16.9121	0.948064	5e-05	0.00109648
NM_001100910	FAM72B	4.29113	8.31503	0.954365	0.0002	0.00337612
NM_006777	ZBTB33	3.32267	6.44371	0.955545	5e-05	0.00109648
NM_138360	LRRC16B	0.906906	1.76043	0.956903	0.00515	0.0380279
NM_001159576	SCNN1A	11.6065	22.5516	0.958296	0.0055	0.0398633
NM_152762	TSGA10IP	2.68463	5.22027	0.959399	0.00435	0.0336774
NM_001114120	DEPDC1	5.51291	10.7828	0.967849	5e-05	0.00109648
NM_015336	ZDHHC17	3.43784	6.73082	0.96928	0.00015	0.00271395
NM_032824	TMEM87B	3.50636	6.87729	0.971867	0.0001	0.00197676
NM_004482	GALNT3	4.06784	7.99102	0.974116	0.0003	0.00461967
NM_017573	PCSK4	1.32413	2.60137	0.974227	0.00695	0.0468636
NR_045562	GULP1	7.22793	14.2021	0.974454	0.0012	0.0131799
NM_152603	ZNF567	1.50563	2.96306	0.976716	0.00415	0.0325133
NM_000597	IGFBP2	551.788	1088.29	0.979884	5e-05	0.00109648
NM_017643	MBTD1	10.3517	20.4388	0.981446	5e-05	0.00109648
NM_002866	RAB3A	3.5531	7.01593	0.981558	0.0041	0.032276
NM_030627	CPEB4	1.51431	2.99086	0.981901	0.00015	0.00271395
NM_025040	ZNF614	2.1143	4.1846	0.984912	0.00015	0.00271395
NM_020342	SLC39A10	10.9319	21.6426	0.985333	5e-05	0.00109648
NM_000112	SLC26A2	1.71946	3.40492	0.985667	0.0001	0.00197676
NM_152484	ZNF569	1.053	2.08702	0.986936	0.0031	0.0264604
NM_018699	PRDM5	2.32233	4.60602	0.987948	0.00135	0.0143462
NM_017672	TRPM7	2.19394	4.35204	0.988168	5e-05	0.00109648
NM_012414	RAB3GAP2	6.11466	12.1462	0.990167	5e-05	0.00109648
NM_152515	CKAP2L	3.79384	7.53887	0.99069	0.0001	0.00197676
NM_024915	GRHL2	3.41486	6.81196	0.996243	5e-05	0.00109648
NM_153006	NAGS	3.25526	6.49628	0.996842	0.00195	0.0188654
NM_018036	ATG2B	1.65537	3.3179	1.00311	5e-05	0.00109648
NM_001008495	TMEM64	4.92444	9.88728	1.00562	0.00025	0.0039937
NM_021269	ZNF708	1.35029	2.7119	1.00603	0.0016	0.0162978
NM_018353	MIS18BP1	8.17677	16.4232	1.00613	5e-05	0.00109648
NM_152420	C9orf41	5.77409	11.6341	1.01069	0.0002	0.00337612
NM_023073	C5orf42	0.43213	0.87367	1.01562	0.00145	0.0151146
NM_173791	PDZD8	7.30424	14.7801	1.01685	5e-05	0.00109648
NM_152345	ANKRD13B	3.60612	7.29729	1.01691	0.0001	0.00197676
NM_020431	TMEM63C	0.893998	1.81076	1.01825	0.002	0.0190767
NM_018004	TMEM45A	4.80432	9.73104	1.01826	0.00065	0.0083096
NR_026790	HCG11	2.26168	4.59081	1.02135	0.0001	0.00197676
NM_015036	ENDOD1	0.667223	1.35525	1.02232	0.0056	0.0403204
NM_005941	MMP16	1.97196	4.00579	1.02246	0.0002	0.00337612
NM_001242480	LOC389831	5.95501	12.1618	1.03018	0.0001	0.00197676
NM_001199282	LRBA	4.58609	9.37182	1.03107	0.0006	0.00780755
NM_015092	SMG1	6.26052	12.8025	1.03207	5e-05	0.00109648
NM_015030	FRYL	1.97595	4.04179	1.03245	5e-05	0.00109648
NM_173689	CRB2	0.825226	1.69439	1.0379	0.0011	0.0123086
NM_002349	LY75	0.850418	1.75105	1.04198	0.0045	0.0345528
NM_080597	OSBPL1A	4.1405	8.5695	1.04941	0.00075	0.00928592
NM_005509	DMXL1	3.31762	6.88061	1.05239	5e-05	0.00109648
NM_024491	CEP70	3.08776	6.40673	1.05303	0.00045	0.00632026
NM_007137	ZNF81	0.457079	0.94951	1.05474	0.0032	0.0269511
NM_002158	FOXN2	1.72929	3.59594	1.05619	0.0001	0.00197676
NM_001080407	GLB1L3	4.1044	8.57242	1.06253	5e-05	0.00109648
NM_001080539	CCDC150	1.37011	2.86544	1.06447	0.001	0.0115108
NM_016277	RAB23	2.64289	5.53793	1.06723	0.00545	0.0396032
NM_005406	ROCK1	6.48144	13.5894	1.06809	5e-05	0.00109648
NM_006267	RANBP2	7.76565	16.3115	1.07071	5e-05	0.00109648
NM_181453	GCC2	3.05991	6.43407	1.07224	5e-05	0.00109648
NM_001012754	NHLRC3	2.05637	4.32507	1.07263	0.00475	0.0358972
NM_198503	KCNT2	0.771031	1.62247	1.07333	0.0015	0.0155533
NM_198273	LYSMD3	2.44203	5.13979	1.07363	0.0002	0.00337612
NM_138330	ZNF675	2.32942	4.91941	1.07851	0.00145	0.0151146
NM_001040185	ZNF765	1.03571	2.18945	1.07995	0.00115	0.0127447
NM_138286	ZNF681	0.731698	1.54721	1.08035	0.0013	0.0139507
NM_003218	TERF1	50.3542	106.69	1.08324	5e-05	0.00109648
NM_001678	ATP1B2	3.76175	7.99882	1.08838	5e-05	0.00109648
NM_014367	FAM162A	70.5986	150.456	1.09163	5e-05	0.00109648
NR_002824	HERC2P2	4.25306	9.08953	1.0957	5e-05	0.00109648
NM_001002838	WNK3	1.37377	2.93695	1.09618	0.0006	0.00780755
NM_015474	SAMHD1	4.24623	9.08131	1.09672	5e-05	0.00109648
NM_001012279	SOGA3	0.744556	1.59429	1.09846	5e-05	0.00109648
NM_032143	ZRANB3	1.16234	2.49237	1.10049	0.00145	0.0151146
NM_024838	THNSL1	1.23634	2.65327	1.1017	0.0019	0.0184909
NM_024512	LRRC2	0.676828	1.46039	1.10949	0.0021	0.0197336
NM_003116	SPAG4	2.65591	5.73195	1.10982	0.00345	0.0283399
NM_002841	PTPRG	16.3999	35.4593	1.11248	5e-05	0.00109648
NM_018051	WDR60	4.15499	8.98921	1.11335	5e-05	0.00109648
NM_015091	FAM179B	0.764291	1.6545	1.1142	0.0009	0.0106339
NM_015888	HOOK1	3.96479	8.60601	1.1181	5e-05	0.00109648
NM_152446	CEP128	0.76286	1.65721	1.11926	0.0029	0.0251355
NM_001040440	CCDC112	2.0957	4.5621	1.12226	0.00045	0.00632026
NM_003162	STRN	2.69854	5.87599	1.12265	5e-05	0.00109648
NM_014155	ZBTB44	6.3957	13.9274	1.12275	5e-05	0.00109648
NM_003566	EEA1	1.09041	2.37736	1.1245	5e-05	0.00109648
NM_133465	KIAA1958	4.0915	8.9512	1.12945	5e-05	0.00109648
NM_005246	FER	0.844452	1.84925	1.13086	0.00605	0.0426999
NM_019050	USP53	3.26794	7.17419	1.13444	5e-05	0.00109648
NM_016248	AKAP11	1.94675	4.27597	1.13519	5e-05	0.00109648
NM_018351	FGD6	2.4618	5.40999	1.13591	5e-05	0.00109648
NR_030672	KIAA1324L	3.16285	6.95082	1.13596	5e-05	0.00109648
NM_020666	CLK4	1.47623	3.24912	1.13813	0.002	0.0190767
NM_144665	SESN3	2.67897	5.89952	1.13892	5e-05	0.00109648
NM_203406	MBLAC2	0.957064	2.11776	1.14585	0.00135	0.0143462
NM_001009899	KIAA2018	0.940265	2.08186	1.14673	5e-05	0.00109648
NM_024548	CEP97	1.3781	3.05523	1.1486	0.0002	0.00337612
NM_173582	PGM2L1	3.51376	7.79231	1.14904	5e-05	0.00109648
NM_015268	DNAJC13	3.14767	6.98686	1.15036	5e-05	0.00109648
NM_005732	RAD50	4.4977	9.99834	1.1525	5e-05	0.00109648
NM_015271	TRIM2	4.38532	9.76348	1.15471	5e-05	0.00109648
NM_004331	BNIP3L	14.906	33.1978	1.15519	5e-05	0.00109648
NM_001195278	TMEM178B	1.04975	2.34885	1.16191	0.0001	0.00197676
NM_133460	ZNF418	0.734774	1.64883	1.16607	0.00455	0.0348142
NM_001105529	ATP8A1	1.02551	2.30533	1.16864	5e-05	0.00109648
NM_001135726	HMBOX1	0.953399	2.14378	1.169	0.0025	0.0225333
NM_003604	IRS4	3.32048	7.47122	1.16995	5e-05	0.00109648
NM_001009571	CADPS2	1.11569	2.51226	1.17105	0.00035	0.00519422
NM_182503	ADAT2	1.12698	2.5383	1.17139	0.0001	0.00197676
NM_006212	PFKFB2	1.51259	3.41584	1.17522	0.0031	0.0264604
NM_015565	LTN1	3.42662	7.74046	1.17563	5e-05	0.00109648
NM_018164	ASUN	9.91617	22.4184	1.17683	5e-05	0.00109648
NM_018089	ANKZF1	14.8479	33.5705	1.17693	5e-05	0.00109648
NM_014898	ZFP30	0.782339	1.77131	1.17895	0.0012	0.0131799
NM_152581	MOSPD2	1.65087	3.74027	1.17992	0.0001	0.00197676
NM_144508	CASC5	1.87264	4.24303	1.18002	0.00025	0.0039937
NM_004112	FGF11	6.4345	14.5846	1.18055	5e-05	0.00109648
NM_020759	STARD9	0.493896	1.1213	1.18289	5e-05	0.00109648
NM_001146314	ABHD14B	1.84488	4.19244	1.18426	0.00755	0.0498655
NM_020886	USP28	14.0155	31.8584	1.18466	5e-05	0.00109648
NM_006955	ZNF33B	1.37376	3.12927	1.1877	5e-05	0.00109648
NM_003972	BTAF1	6.0314	13.7464	1.18849	5e-05	0.00109648
NM_020235	BBX	2.50756	5.72345	1.1906	5e-05	0.00109648
NM_004239	TRIP11	1.29493	2.96379	1.19457	5e-05	0.00109648
NM_001080410	FBXO41	2.75361	6.30564	1.19532	5e-05	0.00109648
NM_014278	HSPA4L	0.820732	1.88215	1.1974	0.0051	0.0377012
NM_015120	ALMS1	2.2798	5.23967	1.20057	5e-05	0.00109648
NM_181705	LYRM7	1.42123	3.26776	1.20117	5e-05	0.00109648
NM_020459	PAIP2B	3.23389	7.43824	1.20169	5e-05	0.00109648
NM_138374	ZNF845	1.62933	3.7532	1.20385	5e-05	0.00109648
NM_018555	ZNF331	3.711	8.56758	1.20708	5e-05	0.00109648
NM_000465	BARD1	2.67332	6.17629	1.20811	0.00015	0.00271395
NM_001130918	TTLL6	0.68421	1.58367	1.21076	0.0045	0.0345528
NM_014112	TRPS1	0.540988	1.25644	1.21567	0.00015	0.00271395
NR_027155	LOC100271836	0.431023	1.0113	1.23037	0.004	0.0317688
NM_144697	C1orf51	1.92602	4.52792	1.23322	0.0015	0.0155533
NM_001109977	FAM160A1	2.81304	6.61557	1.23374	5e-05	0.00109648
NM_000740	CHRM3	2.04019	4.79893	1.23401	0.0001	0.00197676
NM_052896	CSMD2	0.601655	1.41589	1.2347	5e-05	0.00109648
NM_001040100	SPTSSB	2.3679	5.57256	1.23473	0.0002	0.00337612
NM_001193552	ZNF850	0.86267	2.03498	1.23813	0.00035	0.00519422
NM_015566	FAM169A	4.11391	9.73438	1.24258	5e-05	0.00109648
NM_001137560	TMEM151B	0.886478	2.10281	1.24616	0.00025	0.0039937
NM_002223	ITPR2	4.44829	10.5599	1.24728	5e-05	0.00109648
NM_003715	USO1	17.824	42.4417	1.25167	5e-05	0.00109648
NM_001025266	C3orf70	0.325136	0.777392	1.2576	0.00525	0.0385203
NM_001004301	ZNF813	1.62453	3.89909	1.26312	5e-05	0.00109648
NM_014810	CEP350	1.6248	3.9027	1.26421	5e-05	0.00109648
NM_016195	KIF20B	3.63497	8.7602	1.26902	5e-05	0.00109648
NM_024989	PGAP1	2.07641	5.01438	1.27198	5e-05	0.00109648
NR_033266	WASH5P	3.22178	7.79327	1.27437	0.0017	0.0170774
NM_001160264	FEZF1	1.46723	3.56112	1.27924	0.00435	0.0336774
NM_004998	MYO1E	6.88294	16.8149	1.28864	5e-05	0.00109648
NM_002942	ROBO2	0.765492	1.87649	1.29358	5e-05	0.00109648
NM_004440	EPHA7	1.12778	2.76727	1.29497	5e-05	0.00109648
NM_001099678	LRRC58	3.61763	8.90213	1.2991	5e-05	0.00109648
NM_017925	DENND4C	1.43664	3.54284	1.30221	5e-05	0.00109648
NM_004973	JARID2	34.5317	85.3968	1.30626	5e-05	0.00109648
NM_001040450	FAM63B	2.48514	6.16157	1.30997	5e-05	0.00109648
NM_052937	PCMTD1	2.84401	7.05406	1.31053	5e-05	0.00109648
NM_003054	SLC18A2	1.60162	3.97339	1.31084	5e-05	0.00109648
NM_001031723	DNAJB14	3.35474	8.34673	1.31501	5e-05	0.00109648
NM_180991	SLCO4C1	1.25231	3.11601	1.31511	5e-05	0.00109648
NM_007186	CEP250	3.36223	8.3838	1.31819	5e-05	0.00109648
NM_001128595	TC2N	2.53312	6.32333	1.31977	5e-05	0.00109648
NM_003071	HLTF	5.44885	13.7396	1.33432	5e-05	0.00109648
NM_001135178	ZNF397	3.25774	8.2154	1.33446	0.0005	0.00685112
NM_019058	DDIT4	53.2798	134.455	1.33547	5e-05	0.00109648
NM_000051	ATM	2.24818	5.67614	1.33615	5e-05	0.00109648
NM_017516	RAB39A	1.09591	2.77173	1.33865	0.00505	0.0375009
NM_017769	G2E3	4.33603	11.0145	1.34495	5e-05	0.00109648
NM_001040284	PAPD5	1.13618	2.88997	1.34687	5e-05	0.00109648
NM_014692	SEC14L5	0.699776	1.78063	1.34742	0.0001	0.00197676
NM_024776	PEAK1	3.13889	8.04191	1.35728	5e-05	0.00109648
NM_003441	ZNF141	1.25606	3.23065	1.36291	0.00325	0.0271973
NM_002583	PAWR	21.7206	55.8821	1.36332	5e-05	0.00109648
NM_130439	MXI1	1.90602	4.94505	1.37542	0.00205	0.0194029
NM_006901	MYO9A	0.885692	2.30203	1.37803	5e-05	0.00109648
NM_001104647	SLC25A36	10.43	27.1287	1.37908	5e-05	0.00109648
NM_016577	RAB6B	1.51763	3.95053	1.38023	5e-05	0.00109648
NM_213606	SLC16A12	0.643765	1.68244	1.38595	0.0004	0.0057664
NM_032530	ZNF594	0.562265	1.47623	1.39259	0.00055	0.00733669
NM_016578	RSF1	3.2584	8.55663	1.39288	5e-05	0.00109648
NM_014895	KIAA1009	0.443	1.16399	1.3937	0.0012	0.0131799
NM_015394	ZNF10	0.455245	1.19863	1.39667	0.00365	0.029587
NM_152756	RICTOR	1.45621	3.84947	1.40245	5e-05	0.00109648
NM_017684	VPS13C	0.8221	2.17876	1.40612	5e-05	0.00109648
NM_000189	HK2	14.6986	39.146	1.41319	5e-05	0.00109648
NM_014803	ZNF518A	2.02454	5.41225	1.41863	5e-05	0.00109648
NM_015076	CDK19	0.594866	1.59985	1.4273	5e-05	0.00109648
NM_001193502	TCF24	0.594999	1.60231	1.42919	0.006	0.0424232
NM_001001668	ZNF470	0.645779	1.75128	1.4393	5e-05	0.00109648
NM_025208	PDGFD	0.740219	2.01048	1.44152	0.00405	0.0319978
NM_006298	ZKSCAN8	1.69963	4.62132	1.44309	5e-05	0.00109648
NR_037167	LOC730102	0.432977	1.18165	1.44844	0.0064	0.0443263
NM_025190	ANKRD36B	0.483198	1.32168	1.45169	0.00015	0.00271395
NM_016831	PER3	0.536271	1.46695	1.45179	5e-05	0.00109648
NM_017413	APLN	5.0293	13.7782	1.45396	5e-05	0.00109648
NM_152327	AK7	0.609517	1.67605	1.45933	0.0017	0.0170774
NM_032888	COL27A1	3.10747	8.59299	1.46742	5e-05	0.00109648
NM_172069	PLEKHH2	0.488589	1.35123	1.46758	5e-05	0.00109648
NM_001007595	C2CD4B	1.14068	3.1586	1.46939	0.00345	0.0283399
NM_003459	SLC30A3	0.819729	2.28635	1.47982	0.00345	0.0283399
NM_000237	LPL	1.14824	3.20264	1.47983	5e-05	0.00109648
NM_207361	FREM2	2.20162	6.15772	1.48383	5e-05	0.00109648
NM_003621	PPFIBP2	1.88806	5.28229	1.48426	0.0002	0.00337612
NM_001007527	LMBRD2	0.675896	1.90279	1.49324	0.00075	0.00928592
NM_004567	PFKFB4	8.51831	24.0203	1.49562	5e-05	0.00109648
NR_024359	LINC00086	2.21154	6.24593	1.49787	5e-05	0.00109648
NM_018561	USP49	1.09664	3.10344	1.50078	0.0001	0.00197676
NM_005950	MT1G	53.9729	153.423	1.50721	5e-05	0.00109648
NM_015275	KIAA1033	3.65924	10.4049	1.50765	5e-05	0.00109648
NM_000917	P4HA1	10.5034	29.9474	1.51158	5e-05	0.00109648
NM_173569	UBN2	1.59574	4.56998	1.51796	5e-05	0.00109648
NM_001083	PDE5A	2.40598	6.90218	1.52043	5e-05	0.00109648
NM_138444	KCTD12	1.30634	3.76551	1.52731	5e-05	0.00109648
NM_017644	KLHL24	2.31491	6.7043	1.53413	5e-05	0.00109648
NM_020805	KLHL14	0.342049	1.00305	1.55212	0.00225	0.0208244
NM_004823	KCNK6	2.19781	6.44602	1.55234	5e-05	0.00109648
NM_023927	GRAMD3	1.34061	3.94843	1.5584	0.00245	0.0221639
NM_005609	PYGM	1.37239	4.0441	1.55913	5e-05	0.00109648
NM_052911	ESCO1	3.65374	10.8454	1.56965	5e-05	0.00109648
NR_003587	MYO15B	0.411741	1.23493	1.58462	0.00455	0.0348142
NM_004052	BNIP3	66.4768	199.637	1.58646	5e-05	0.00109648
NM_206886	CCDC18	0.764737	2.31938	1.60071	5e-05	0.00109648
NM_014106	ZNF770	11.6776	35.6428	1.60987	5e-05	0.00109648
NM_198581	ZC3H6	0.568799	1.74406	1.61646	5e-05	0.00109648
NM_198457	ZNF600	0.673322	2.06696	1.61814	0.0017	0.0170774
NM_002463	MX2	3.46737	10.6579	1.62001	5e-05	0.00109648
NM_001018038	VPS13A	0.744596	2.30267	1.62878	0.00045	0.00632026
NM_018017	C10orf118	0.874135	2.71645	1.63579	5e-05	0.00109648
NM_014373	GPR160	6.42254	20.0236	1.64048	5e-05	0.00109648
NM_207330	NIPAL1	0.621154	1.94667	1.64798	0.0029	0.0251355
NM_005385	NKTR	4.88079	15.4633	1.66366	5e-05	0.00109648
NM_001040274	SYCP2L	0.447612	1.42018	1.66575	0.00185	0.0182117
NM_006158	NEFL	2.44801	7.78279	1.66868	5e-05	0.00109648
NM_024686	TTLL7	0.416364	1.32405	1.66905	0.00145	0.0151146
NM_003430	ZNF91	1.06894	3.40438	1.67121	5e-05	0.00109648
NM_001136501	ZNF844	0.479257	1.56803	1.71009	0.002	0.0190767
NM_004566	PFKFB3	7.4874	24.6466	1.71886	0.0004	0.0057664
NM_173633	TMEM145	0.778579	2.56737	1.72137	0.00275	0.0241874
NM_138983	OLIG1	0.503918	1.66302	1.72255	0.0039	0.0310877
NM_002563	P2RY1	12.5319	41.5166	1.72808	5e-05	0.00109648
NM_020917	ZFP14	0.555052	1.85598	1.74148	5e-05	0.00109648
NM_198465	NRK	0.670158	2.25772	1.75229	5e-05	0.00109648
NM_005711	EDIL3	9.93522	33.9099	1.77108	5e-05	0.00109648
NM_005519	HMX2	0.700321	2.39608	1.77459	0.00275	0.0241874
NR_036573	LOC155060	0.379691	1.32454	1.8026	0.00195	0.0188654
NM_002908	REL	0.335372	1.17025	1.80298	0.0064	0.0443263
NM_139245	PPM1L	0.551114	1.92921	1.80759	0.001	0.0115108
NM_006252	PRKAA2	0.792952	2.77752	1.80849	5e-05	0.00109648
NM_001039886	ZNF808	1.04897	3.68984	1.81459	5e-05	0.00109648
NM_020309	SLC17A7	0.310203	1.09653	1.82166	0.00495	0.0369679
NR_003578	ZNF702P	0.549651	1.95569	1.83109	0.0006	0.00780755
NM_001167	XIAP	2.62251	9.40047	1.84178	5e-05	0.00109648
NM_001080448	EPHA6	0.242097	0.871585	1.84805	0.00505	0.0375009
NR_027504	MST1P2	0.450526	1.63173	1.85672	0.0019	0.0184909
NM_015225	PRUNE2	1.39782	5.11477	1.87149	5e-05	0.00109648
NM_133466	ZFP82	1.10162	4.09315	1.89359	5e-05	0.00109648
NM_173531	ZNF100	0.616726	2.34601	1.92751	5e-05	0.00109648
NR_026592	BMS1P4	0.403062	1.54384	1.93745	0.0066	0.0452963
NM_015021	ZNF292	1.17849	4.5532	1.94994	5e-05	0.00109648
NM_005603	ATP8B1	0.386417	1.50968	1.96601	0.00015	0.00271395
NM_000909	NPY1R	1.53582	6.00245	1.96654	5e-05	0.00109648
NM_005382	NEFM	3.52284	14.0027	1.9909	5e-05	0.00109648
NR_003699	ZNF525	1.48386	5.97487	2.00956	5e-05	0.00109648
NM_001102603	ZNF160	2.04477	8.41426	2.0409	5e-05	0.00109648
NM_018433	KDM3A	1.20955	5.00627	2.04926	0.0003	0.00461967
NM_170692	RASAL2	1.37974	5.74132	2.05698	5e-05	0.00109648
NM_001162530	SH3D21	1.1753	5.00981	2.09173	0.00175	0.0174636
NM_001013746	ZNF107	0.637009	2.75745	2.11395	5e-05	0.00109648
NM_178523	ZNF616	1.10678	4.79842	2.11619	5e-05	0.00109648
NM_003159	CDKL5	0.636756	2.76602	2.119	0.0056	0.0403204
NM_173550	CCDC171	0.173318	0.753698	2.12057	0.0032	0.0269511
NM_001100878	MROH6	0.213902	0.94086	2.13703	0.0046	0.0351011
NM_001039141	TRIOBP	2.44887	10.7934	2.13997	5e-05	0.00109648
NM_013278	IL17C	0.804041	3.56334	2.14789	0.0035	0.0286429
NM_152573	RASEF	0.848498	3.98894	2.23302	5e-05	0.00109648
NM_016133	INSIG2	3.8907	18.7876	2.27168	5e-05	0.00109648
NM_001171195	ELAVL2	1.00814	4.88326	2.27614	5e-05	0.00109648
NM_004385	VCAN	2.08486	10.3774	2.31542	0.00105	0.0118982
NM_001024598	HES3	8.82063	44.31	2.32868	5e-05	0.00109648
NM_177454	FAM171B	1.06673	5.46357	2.35665	5e-05	0.00109648
NM_021110	COL14A1	0.923404	5.1542	2.48071	5e-05	0.00109648
NM_003259	ICAM5	0.236873	1.34192	2.50212	0.0021	0.0197336
NM_153605	CRYBG3	0.360517	2.10103	2.54295	0.0001	0.00197676
NM_024582	FAT4	0.375912	2.26462	2.5908	5e-05	0.00109648
NR_027049	ZNF788	0.669025	4.03537	2.59257	5e-05	0.00109648
NM_003577	UTF1	7.55573	47.0756	2.63934	5e-05	0.00109648
NM_153607	CREBRF	0.189262	1.22273	2.69165	0.00045	0.00632026
NM_025003	ADAMTS20	0.419453	2.72253	2.69837	5e-05	0.00109648
NM_005450	NOG	0.23702	1.55578	2.71456	0.00455	0.0348142
NM_001276464	NR5A2	0.314725	2.15759	2.77725	0.0027	0.0238652
NM_001042544	LTBP4	1.73771	11.9372	2.78021	0.00045	0.00632026
NR_046420	UPK1A-AS1	1.31886	9.52378	2.85224	0.00515	0.0380279
NM_014080	DUOX2	0.117685	0.934839	2.98979	0.0001	0.00197676
NM_015053	PPFIA4	0.595388	5.79791	3.28363	5e-05	0.00109648
NM_007138	ZNF90	0.790773	8.37959	3.40554	5e-05	0.00109648
NR_024281	LINC00599	0.354187	3.9931	3.49492	5e-05	0.00109648
NM_031218	ZNF93	0.372154	4.76422	3.67827	5e-05	0.00109648
NM_030762	BHLHE41	0.22133	3.34012	3.91563	5e-05	0.00109648
NM_004498	ONECUT1	0.491415	8.65965	4.13929	5e-05	0.00109648

## Sheet: go_zfp998_suppress
Gene ontology enrichment of Zfp998 directly suppressed genes in H9 cells
Category	Term	Count	%	P Value	Genes	List Total	Pop Hits	Pop Total	Fold Enrichment	Bonferroni	Benjamini	FDR
GOTERM_BP_DIRECT	GO:0006412~translation	16	3.66133	0.000109986	NM_052969, NM_000999, NM_000979, NM_016034, NM_017840, NM_001003, NM_001015, NM_173701, NM_001016, NM_016050, NM_001997, NM_007209, NM_032477, NM_033643, NM_032476, NM_001022	415	227	19478	3.30819	0.22215	0.243209	0.243209
GOTERM_BP_DIRECT	GO:0045333~cellular respiration	7	1.60183	0.000212968	NM_004074, NM_052901, NM_014402, NM_003365, NM_025147, NM_001863, NM_032309	415	41	19478	8.01328	0.385208	0.243209	0.243209
GOTERM_BP_DIRECT	GO:0002181~cytoplasmic translation	9	2.0595	0.000764036	NM_000999, NM_000979, NM_033643, NM_001022, NM_001003, NM_001015, NM_001016, NM_001997, NM_007209	415	92	19478	4.59146	0.825482	0.581659	0.581659
GOTERM_BP_DIRECT	GO:0008285~negative regulation of cell population proliferation	21	4.80549	0.00101867	NM_052943, NM_003246, NM_001254, NM_003641, NM_001124, NM_018192, NM_003468, NM_005842, NM_006216, NM_001024809, NM_173701, NM_005655, NM_022833, NM_005438, NM_004417, NM_007024, NM_005572, NM_005620, NM_003012, NM_014762, NM_001004356	415	433	19478	2.27629	0.902492	0.581659	0.581659
GOTERM_BP_DIRECT	GO:0042274~ribosomal small subunit biogenesis	8	1.83066	0.00134513	NM_006331, NM_018285, NM_020143, NM_005772, NM_001022, NM_022917, NM_001015, NM_001016	415	78	19478	4.81384	0.95378	0.593202	0.593202
GOTERM_BP_DIRECT	GO:0001525~angiogenesis	15	3.43249	0.0018142	NM_001901, NM_001009813, NM_022454, NM_016201, NM_004148, NM_003468, NM_003028, NM_002026, NM_004039, NM_173701, NM_004040, NM_006500, NM_004431, NM_031866, NM_016639	415	267	19478	2.63679	0.984194	0.593202	0.593202
GOTERM_BP_DIRECT	GO:0045048~protein insertion into ER membrane	4	0.915332	0.00181805	NM_015949, NM_013336, NM_012288, NM_004317	415	12	19478	15.645	0.984333	0.593202	0.593202
GOTERM_BP_DIRECT	GO:0001706~endoderm formation	4	0.915332	0.0023264	NM_001394, NM_022454, NM_012242, NM_004417	415	13	19478	14.4415	0.995106	0.664188	0.664188
GOTERM_BP_DIRECT	GO:0010595~positive regulation of endothelial cell migration	7	1.60183	0.00297549	NM_004040, NM_014567, NM_004343, NM_003246, NM_005139, NM_003118, NM_006270	415	67	19478	4.90365	0.998893	0.703114	0.703114
GOTERM_BP_DIRECT	GO:0032496~response to lipopolysaccharide	10	2.28833	0.00307843	NM_005252, NM_012118, NM_002085, NM_000903, NM_000958, NM_005576, NM_004563, NM_007207, NM_001124, NM_003009	415	140	19478	3.3525	0.999126	0.703114	0.703114
GOTERM_BP_DIRECT	GO:0043066~negative regulation of apoptotic process	22	5.03432	0.00352593	NM_002824, NM_001628, NM_000903, NM_052943, NM_003246, NM_012242, NM_001344, NM_138820, NM_001554, NM_005842, NM_005347, NM_001024809, NM_005507, NM_022833, NM_003955, NM_032017, NM_005067, NM_003012, NM_001660, NM_032856, NM_030952, NM_001243186	415	515	19478	2.00499	0.999686	0.732112	0.732112
GOTERM_BP_DIRECT	GO:0032543~mitochondrial translation	8	1.83066	0.00390557	NM_172251, NM_138384, NM_016034, NM_032478, NM_032477, NM_017840, NM_032476, NM_016050	415	94	19478	3.99446	0.999869	0.74336	0.74336
GOTERM_BP_DIRECT	GO:0043217~myelin maintenance	3	0.686499	0.00431928	NM_000033, NM_003676, NM_003467	415	5	19478	28.161	0.999949	0.758864	0.758864
GOTERM_BP_DIRECT	GO:0030091~protein repair	3	0.686499	0.00638803	NM_016332, NM_001123377, NM_001252053	415	6	19478	23.4675	1	0.963537	0.963537
GOTERM_BP_DIRECT	GO:0032570~response to progesterone	5	1.14416	0.00692326	NM_005252, NM_001071, NM_003246, NM_006732, NM_005438	415	36	19478	6.51874	1	0.963537	0.963537
GOTERM_BP_DIRECT	GO:0008284~positive regulation of cell population proliferation	21	4.80549	0.00693558	NM_002539, NM_001009813, NM_176875, NM_001010858, NM_025069, NM_005524, NM_003246, NM_001101, NM_001124, NM_002026, NM_001024809, NM_001665, NM_001276275, NM_005438, NM_012342, NM_004343, NM_003012, NM_013376, NM_000142, NM_000075, NM_002070	415	512	19478	1.92507	1	0.963537	0.963537
GOTERM_BP_DIRECT	GO:0060716~labyrinthine layer blood vessel development	4	0.915332	0.00717169	NM_005524, NM_003468, NM_001554, NM_002229	415	19	19478	9.88104	1	0.963537	0.963537
GOTERM_BP_DIRECT	GO:0046718~symbiont entry into host cell	8	1.83066	0.00788017	NM_001013251, NM_003761, NM_004431, NM_020857, NM_006427, NM_002213, NM_003467, NM_006519	415	107	19478	3.50915	1	0.999906	0.999906
GOTERM_BP_DIRECT	GO:0043523~regulation of neuron apoptotic process	4	0.915332	0.0108745	NM_080732, NM_012242, NM_001123377, NM_001964	415	22	19478	8.53363	1	1	1
GOTERM_BP_DIRECT	GO:0043588~skin development	5	1.14416	0.0109562	NM_002230, NM_016169, NM_014762, NM_005094, NM_000093	415	41	19478	5.72377	1	1	1
GOTERM_BP_DIRECT	GO:0016477~cell migration	13	2.97483	0.0135691	NM_001901, NM_005524, NM_003246, NM_002213, NM_001448, NM_003088, NM_014567, NM_002230, NM_001780, NM_012342, NM_004431, NM_001660, NM_000093	415	271	19478	2.25149	1	1	1
GOTERM_BP_DIRECT	GO:1902600~proton transmembrane transport	10	2.28833	0.013631	NM_004074, NM_007100, NM_004718, NM_003365, NM_004542, NM_001002027, NM_001863, NM_004548, NM_001198569, NM_003945	415	177	19478	2.65169	1	1	1
GOTERM_BP_DIRECT	GO:0035331~negative regulation of hippo signaling	4	0.915332	0.0138527	NM_002715, NM_007126, NM_001080436, NM_145109	415	24	19478	7.82249	1	1	1
GOTERM_BP_DIRECT	GO:0000209~protein polyubiquitination	9	2.0595	0.0139465	NM_017582, NM_000903, NM_005861, NM_014501, NM_015288, NM_004359, NM_024050, NM_003249, NM_000107	415	148	19478	2.85415	1	1	1
GOTERM_BP_DIRECT	GO:1900180~regulation of protein localization to nucleus	3	0.686499	0.0146973	NM_005572, NM_006221, NM_006936	415	9	19478	15.645	1	1	1
GOTERM_BP_DIRECT	GO:0042074~cell migration involved in gastrulation	3	0.686499	0.0146973	NM_018055, NM_022454, NM_021932	415	9	19478	15.645	1	1	1
GOTERM_BP_DIRECT	GO:0140467~integrated stress response signaling	4	0.915332	0.0154981	NM_005252, NM_002228, NM_005438, NM_002229	415	25	19478	7.50959	1	1	1
GOTERM_BP_DIRECT	GO:0021766~hippocampus development	6	1.373	0.0156598	NM_014402, NM_005139, NM_001024809, NM_015516, NM_001546, NM_004935	415	69	19478	4.0813	1	1	1
GOTERM_BP_DIRECT	GO:0045668~negative regulation of osteoblast differentiation	6	1.373	0.0165793	NM_024644, NM_012118, NM_001098416, NM_012342, NM_016169, NM_003012	415	70	19478	4.02299	1	1	1
GOTERM_BP_DIRECT	GO:0060670~branching involved in labyrinthine layer morphogenesis	3	0.686499	0.0181157	NM_001124, NM_003468, NM_003955	415	10	19478	14.0805	1	1	1
GOTERM_BP_DIRECT	GO:0021762~substantia nigra development	5	1.14416	0.0187565	NM_006317, NM_001101, NM_005347, NM_001863, NM_004181	415	48	19478	4.88906	1	1	1
GOTERM_BP_DIRECT	GO:0017148~negative regulation of translation	7	1.60183	0.0190395	NM_001280, NM_001071, NM_004095, NM_006764, NM_004343, NM_001024809, NM_004846	415	99	19478	3.31863	1	1	1
GOTERM_BP_DIRECT	GO:0035567~non-canonical Wnt signaling pathway	4	0.915332	0.0191054	NM_003012, NM_031866, NM_003468, NM_001466	415	27	19478	6.95332	1	1	1
GOTERM_BP_DIRECT	GO:0015031~protein transport	19	4.34783	0.0199786	NM_182920, NM_001001790, NM_024844, NM_020251, NM_014232, NM_006325, NM_005698, NM_183352, NM_014184, NM_006858, NM_007024, NM_013336, NM_005796, NM_003761, NM_001780, NM_001098794, NM_020470, NM_138370, NM_016208	415	496	19478	1.79791	1	1	1
GOTERM_BP_DIRECT	GO:0030335~positive regulation of cell migration	13	2.97483	0.0207856	NM_001080950, NM_025069, NM_003246, NM_001554, NM_003467, NM_005842, NM_005347, NM_001276275, NM_000504, NM_014567, NM_006500, NM_004431, NM_002070	415	288	19478	2.11859	1	1	1
GOTERM_BP_DIRECT	GO:0006107~oxaloacetate metabolic process	3	0.686499	0.0218336	NM_016044, NM_004563, NM_002079	415	11	19478	12.8004	1	1	1
GOTERM_BP_DIRECT	GO:0043279~response to alkaloid	3	0.686499	0.0218336	NM_000903, NM_003365, NM_005524	415	11	19478	12.8004	1	1	1
GOTERM_BP_DIRECT	GO:0030036~actin cytoskeleton organization	11	2.51716	0.0219226	NM_001119, NM_005022, NM_005451, NM_004240, NM_003088, NM_016201, NM_030952, NM_001665, NM_005507, NM_004935, NM_001458	415	224	19478	2.30484	1	1	1
GOTERM_BP_DIRECT	GO:0001501~skeletal system development	8	1.83066	0.0219967	NM_000999, NM_002381, NM_004431, NM_000142, NM_013409, NM_138370, NM_001004356, NM_033150	415	131	19478	2.86626	1	1	1
GOTERM_BP_DIRECT	GO:0014823~response to activity	5	1.14416	0.0229312	NM_005252, NM_052901, NM_003365, NM_003467, NM_004039	415	51	19478	4.60146	1	1	1
GOTERM_BP_DIRECT	GO:0006626~protein targeting to mitochondrion	4	0.915332	0.0231372	NM_006221, NM_006351, NM_001001790, NM_001128916	415	29	19478	6.47378	1	1	1
GOTERM_BP_DIRECT	GO:0016311~dephosphorylation	4	0.915332	0.0231372	NM_001394, NM_007207, NM_017823, NM_007240	415	29	19478	6.47378	1	1	1
GOTERM_BP_DIRECT	GO:0051301~cell division	16	3.66133	0.0233543	NM_001826, NM_001162384, NM_001254, NM_001255, NM_173546, NM_006325, NM_006519, NM_004935, NM_014501, NM_014567, NM_025232, NM_000075, NM_006082, NM_003390, NM_002070, NM_032704	415	397	19478	1.89158	1	1	1
GOTERM_BP_DIRECT	GO:0000278~mitotic cell cycle	8	1.83066	0.0254197	NM_002715, NM_006086, NM_032525, NM_002466, NM_006325, NM_006082, NM_003390, NM_032704	415	135	19478	2.78133	1	1	1
GOTERM_BP_DIRECT	GO:0060070~canonical Wnt signaling pathway	7	1.60183	0.025661	NM_002230, NM_005067, NM_003012, NM_031866, NM_012242, NM_003468, NM_001466	415	106	19478	3.09948	1	1	1
GOTERM_BP_DIRECT	GO:0032964~collagen biosynthetic process	3	0.686499	0.0258367	NM_006455, NM_012288, NM_000093	415	12	19478	11.7337	1	1	1
GOTERM_BP_DIRECT	GO:0070372~regulation of ERK1 and ERK2 cascade	4	0.915332	0.0275939	NM_004431, NM_002026, NM_001554, NM_006270	415	31	19478	6.05612	1	1	1
GOTERM_BP_DIRECT	GO:0071218~cellular response to misfolded protein	3	0.686499	0.0301113	NM_005861, NM_022044, NM_007126	415	13	19478	10.8311	1	1	1
GOTERM_BP_DIRECT	GO:0051412~response to corticosterone	3	0.686499	0.0301113	NM_005252, NM_006732, NM_005438	415	13	19478	10.8311	1	1	1
GOTERM_BP_DIRECT	GO:0006364~rRNA processing	8	1.83066	0.0301892	NM_006331, NM_018285, NM_019037, NM_021640, NM_001022, NM_022917, NM_005837, NM_006627	415	140	19478	2.682	1	1	1
GOTERM_BP_DIRECT	GO:0034605~cellular response to heat	5	1.14416	0.031055	NM_005861, NM_007126, NM_006145, NM_003246, NM_016545	415	56	19478	4.19062	1	1	1
GOTERM_BP_DIRECT	GO:0009615~response to virus	7	1.60183	0.0324303	NM_002539, NM_021034, NM_006432, NM_003641, NM_003467, NM_005507, NM_005438	415	112	19478	2.93343	1	1	1
GOTERM_BP_DIRECT	GO:0030182~neuron differentiation	9	2.0595	0.0328554	NM_005252, NM_006221, NM_003827, NM_004431, NM_031866, NM_003468, NM_001466, NM_001546, NM_004935	415	174	19478	2.42767	1	1	1
GOTERM_BP_DIRECT	GO:0001843~neural tube closure	6	1.373	0.0333456	NM_003370, NM_005022, NM_016169, NM_003012, NM_001124, NM_001024809	415	84	19478	3.3525	1	1	1
GOTERM_BP_DIRECT	GO:0048715~negative regulation of oligodendrocyte differentiation	3	0.686499	0.0346441	NM_005524, NM_007207, NM_001546	415	14	19478	10.0575	1	1	1
GOTERM_BP_DIRECT	GO:0035970~peptidyl-threonine dephosphorylation	3	0.686499	0.0346441	NM_002715, NM_007207, NM_004417	415	14	19478	10.0575	1	1	1
GOTERM_BP_DIRECT	GO:0031397~negative regulation of protein ubiquitination	5	1.14416	0.034721	NM_020251, NM_005842, NM_001123377, NM_016208, NM_004935	415	58	19478	4.04612	1	1	1
GOTERM_BP_DIRECT	GO:0043161~proteasome-mediated ubiquitin-dependent protein catabolic process	13	2.97483	0.0348673	NM_020251, NM_001010858, NM_006503, NM_004359, NM_006814, NM_007002, NM_018708, NM_004295, NM_005861, NM_014501, NM_007126, NM_005067, NM_004181	415	311	19478	1.96191	1	1	1
GOTERM_BP_DIRECT	GO:0046513~ceramide biosynthetic process	4	0.915332	0.0350711	NM_024552, NM_003676, NM_003080, NM_147190	415	34	19478	5.52176	1	1	1
GOTERM_BP_DIRECT	GO:0007015~actin filament organization	8	1.83066	0.0355273	NM_004040, NM_001080950, NM_003088, NM_014567, NM_001162384, NM_003564, NM_001665, NM_213674	415	145	19478	2.58951	1	1	1
GOTERM_BP_DIRECT	GO:0001666~response to hypoxia	9	2.0595	0.0368261	NM_006221, NM_000026, NM_080732, NM_003246, NM_002134, NM_001124, NM_003467, NM_001964, NM_001080436	415	178	19478	2.37311	1	1	1
GOTERM_BP_DIRECT	GO:0045931~positive regulation of mitotic cell cycle	4	0.915332	0.0377724	NM_004095, NM_015584, NM_015276, NM_003028	415	35	19478	5.36399	1	1	1
GOTERM_BP_DIRECT	GO:0060326~cell chemotaxis	6	1.373	0.0379399	NM_014448, NM_014567, NM_004431, NM_004887, NM_003467, NM_001665	415	87	19478	3.23689	1	1	1
GOTERM_BP_DIRECT	GO:0007266~Rho protein signal transduction	5	1.14416	0.0386275	NM_004040, NM_152243, NM_012121, NM_001665, NM_005507	415	60	19478	3.91124	1	1	1
GOTERM_BP_DIRECT	GO:0045597~positive regulation of cell differentiation	5	1.14416	0.0386275	NM_001901, NM_001101, NM_001554, NM_003955, NM_002229	415	60	19478	3.91124	1	1	1
GOTERM_BP_DIRECT	GO:0070848~response to growth factor	3	0.686499	0.0394223	NM_004431, NM_005139, NM_004359	415	15	19478	9.38699	1	1	1
GOTERM_BP_DIRECT	GO:0002082~regulation of oxidative phosphorylation	3	0.686499	0.0394223	NM_004718, NM_000033, NM_001040158	415	15	19478	9.38699	1	1	1
GOTERM_BP_DIRECT	GO:0045176~apical protein localization	3	0.686499	0.0394223	NM_003827, NM_001660, NM_001101	415	15	19478	9.38699	1	1	1
GOTERM_BP_DIRECT	GO:0006915~apoptotic process	22	5.03432	0.0419045	NM_019887, NM_003246, NM_006427, NM_003311, NM_001344, NM_003028, NM_003467, NM_018053, NM_002305, NM_004040, NM_032593, NM_004295, NM_002085, NM_033027, NM_005067, NM_032477, NM_005793, NM_001065, NM_000142, NM_030952, NM_016639, NM_001243186	415	656	19478	1.57404	1	1	1
GOTERM_BP_DIRECT	GO:0090630~activation of GTPase activity	4	0.915332	0.0434836	NM_014448, NM_004431, NM_001665, NM_005094	415	37	19478	5.07405	1	1	1
GOTERM_BP_DIRECT	GO:0006888~endoplasmic reticulum to Golgi vesicle-mediated transport	7	1.60183	0.046101	NM_001177801, NM_007126, NM_001660, NM_020470, NM_014184, NM_015966, NM_006858	415	122	19478	2.69299	1	1	1
GOTERM_BP_DIRECT	GO:0007017~microtubule-based process	4	0.915332	0.0464914	NM_006086, NM_032525, NM_006082, NM_032704	415	38	19478	4.94052	1	1	1
GOTERM_BP_DIRECT	GO:2001237~negative regulation of extrinsic apoptotic signaling pathway	4	0.915332	0.0464914	NM_005572, NM_005067, NM_003246, NM_001123377	415	38	19478	4.94052	1	1	1
GOTERM_BP_DIRECT	GO:0001570~vasculogenesis	5	1.14416	0.0494487	NM_001098416, NM_022454, NM_004431, NM_001124, NM_002229	415	65	19478	3.61038	1	1	1
GOTERM_BP_DIRECT	GO:0042776~proton motive force-driven mitochondrial ATP synthesis	5	1.14416	0.0494487	NM_007100, NM_005003, NM_004542, NM_013442, NM_004548	415	65	19478	3.61038	1	1	1
GOTERM_BP_DIRECT	GO:0032897~negative regulation of viral transcription	3	0.686499	0.0496653	NM_145214, NM_021034, NM_015454	415	17	19478	8.28264	1	1	1

## Sheet: go_zfp998_activate
Gene ontology enrichment of Zfp998 directly activated genes in H9 cells
Category	Term	Count	%	P Value	Genes	List Total	Pop Hits	Pop Total	Fold Enrichment	Bonferroni	Benjamini	FDR
GOTERM_BP_DIRECT	GO:0006355~regulation of DNA-templated transcription	48	9.93789	4.6487e-07	NM_015394, NM_001408, NM_203282, NM_152484, NM_006955, NM_001039886, NM_002158, NM_133466, NM_001106, NM_001276464, NM_152603, NM_024408, NM_138286, NM_006540, NM_014735, NR_003578, NM_014810, NM_014898, NM_030762, NM_007138, NM_014633, NM_007137, NM_001171195, NM_003430, NM_031218, NM_198457, NM_016578, NM_032788, NM_001136501, NM_001004301, NM_025040, NM_021269, NM_152995, NM_001013746, NM_0176…	430	980	19478	2.21866	0.000871715	0.000872095	0.00087163
GOTERM_BP_DIRECT	GO:0006357~regulation of transcription by RNA polymerase II	62	12.8364	0.000119181	NM_022841, NM_015394, NM_006955, NM_002158, NM_002114, NM_133466, NM_130439, NM_001276464, NM_138286, NM_014735, NM_014898, NM_007138, NM_007137, NM_001040185, NM_198457, NM_025040, NM_001160264, NM_020235, NM_015021, NM_001013746, NM_173531, NM_024915, NM_032530, NM_138374, NM_005385, NM_020917, NM_004498, NM_001193552, NM_014803, NM_203282, NM_152484, NM_001039886, NM_152603, NM_030762, NM_0031…	430	1711	19478	1.64141	0.200362	0.111791	0.111732
GOTERM_BP_DIRECT	GO:0110025~DNA strand resection involved in replication fork processing	4	0.828157	0.000547153	NM_000465, NM_015474, NM_002485, NM_005732	430	8	19478	22.6488	0.641827	0.292754	0.292598
GOTERM_BP_DIRECT	GO:0016239~positive regulation of macroautophagy	6	1.24224	0.00062421	NM_004052, NM_144665, NM_006252, NM_004331, NM_002253, NM_006875	430	32	19478	8.49331	0.690062	0.292754	0.292598
GOTERM_BP_DIRECT	GO:0046777~protein autophosphorylation	11	2.27743	0.000923912	NM_024776, NM_001002838, NM_017672, NM_013302, NM_032435, NM_005246, NM_002253, NM_000051, NM_033141, NM_015092, NM_016281	430	137	19478	3.63704	0.823434	0.346652	0.346467
GOTERM_BP_DIRECT	GO:0046835~carbohydrate phosphorylation	5	1.0352	0.00203381	NM_000189, NM_006212, NM_004566, NM_004567, NM_015888	430	25	19478	9.05953	0.978057	0.635903	0.635564
GOTERM_BP_DIRECT	GO:1990830~cellular response to leukemia inhibitory factor	9	1.86335	0.00268374	NM_018433, NM_007005, NM_000189, NM_018699, NM_004973, NM_017831, NM_000170, NM_014739, NM_001276464	430	108	19478	3.77481	0.993536	0.719242	0.718858
GOTERM_BP_DIRECT	GO:1904354~negative regulation of telomere capping	3	0.621118	0.00463112	NM_002485, NM_000051, NM_005732	430	5	19478	27.1786	0.999835	0.965331	0.964816
GOTERM_BP_DIRECT	GO:0006003~fructose 2,6-bisphosphate metabolic process	3	0.621118	0.00463112	NM_006212, NM_004566, NM_004567	430	5	19478	27.1786	0.999835	0.965331	0.964816
GOTERM_BP_DIRECT	GO:0140331~aminophospholipid translocation	3	0.621118	0.00944492	NM_001017970, NM_001105529, NM_005603	430	7	19478	19.4133	1	1	1
GOTERM_BP_DIRECT	GO:0006468~protein phosphorylation	14	2.89855	0.010054	NM_017672, NM_016252, NM_002740, NM_005921, NM_006875, NM_033141, NM_016281, NM_005406, NM_001002838, NM_006252, NM_032435, NM_005246, NM_015358, NM_000051	430	282	19478	2.24882	1	1	1
GOTERM_BP_DIRECT	GO:0006006~glucose metabolic process	6	1.24224	0.0133306	NM_173582, NM_000189, NM_004498, NM_000909, NM_018290, NM_015888	430	64	19478	4.24666	1	1	1
GOTERM_BP_DIRECT	GO:0006000~fructose metabolic process	3	0.621118	0.019374	NM_006212, NM_004566, NM_004567	430	10	19478	13.5893	1	1	1
GOTERM_BP_DIRECT	GO:0035825~homologous recombination	3	0.621118	0.019374	NM_000465, NM_002485, NM_005732	430	10	19478	13.5893	1	1	1
GOTERM_BP_DIRECT	GO:0005980~glycogen catabolic process	3	0.621118	0.019374	NM_005609, NM_018290, NM_003943	430	10	19478	13.5893	1	1	1
GOTERM_BP_DIRECT	GO:0006974~DNA damage response	14	2.89855	0.0219712	NM_178564, NM_000465, NM_015474, NM_001167, NM_005732, NM_020886, NM_015092, NM_016281, NM_012117, NM_032143, NM_001002838, NM_017944, NM_000051, NM_014739	430	313	19478	2.02609	1	1	1
GOTERM_BP_DIRECT	GO:0000729~DNA double-strand break processing	3	0.621118	0.0233383	NM_002485, NM_000051, NM_005732	430	11	19478	12.3539	1	1	1
GOTERM_BP_DIRECT	GO:0006096~glycolytic process	5	1.0352	0.0241015	NM_000189, NM_006212, NM_004566, NM_015888, NM_000291	430	50	19478	4.52977	1	1	1
GOTERM_BP_DIRECT	GO:0016579~protein deubiquitination	8	1.65631	0.0251238	NM_018561, NM_032582, NM_032236, NM_001080481, NM_019050, NM_017944, NM_020886, NM_015306	430	130	19478	2.78755	1	1	1
GOTERM_BP_DIRECT	GO:0008543~fibroblast growth factor receptor signaling pathway	7	1.44928	0.0253045	NM_005450, NM_004482, NM_004440, NM_002253, NM_003870, NM_024582, NM_001080448	430	102	19478	3.10866	1	1	1
GOTERM_BP_DIRECT	GO:0009791~post-embryonic development	6	1.24224	0.0261354	NM_003054, NM_012154, NM_015358, NM_000051, NM_002866, NM_001106	430	76	19478	3.57613	1	1	1
GOTERM_BP_DIRECT	GO:0032868~response to insulin	6	1.24224	0.0261354	NM_144665, NM_000597, NM_017684, NM_012120, NM_014805, NM_006516	430	76	19478	3.57613	1	1	1
GOTERM_BP_DIRECT	GO:0072015~podocyte development	3	0.621118	0.0276034	NM_003870, NM_004998, NM_024408	430	12	19478	11.3244	1	1	1
GOTERM_BP_DIRECT	GO:0016567~protein ubiquitination	17	3.51967	0.0344671	NM_015382, NM_020894, NM_016252, NM_020774, NM_000465, NM_020177, NM_015322, NM_183376, NM_013262, NM_015565, NM_001001664, NM_017644, NM_014819, NM_015601, NM_017769, NM_003071, NM_052937	430	439	19478	1.75412	1	1	1
GOTERM_BP_DIRECT	GO:0070507~regulation of microtubule cytoskeleton organization	4	0.828157	0.035532	NM_006252, NM_031217, NM_024491, NM_005406	430	33	19478	5.49063	1	1	1
GOTERM_BP_DIRECT	GO:0048008~platelet-derived growth factor receptor signaling pathway	4	0.828157	0.035532	NM_025208, NM_005246, NM_003870, NM_004998	430	33	19478	5.49063	1	1	1
GOTERM_BP_DIRECT	GO:0035264~multicellular organism growth	7	1.44928	0.0375634	NM_001018038, NM_014080, NM_004482, NM_170692, NM_000051, NM_024915, NM_024408	430	112	19478	2.8311	1	1	1
GOTERM_BP_DIRECT	GO:0016477~cell migration	12	2.48447	0.0384328	NM_004360, NM_001162530, NM_024776, NM_004498, NM_002253, NM_003870, NM_001080481, NM_012120, NM_002740, NM_138360, NM_002844, NM_052905	430	271	19478	2.0058	1	1	1
GOTERM_BP_DIRECT	GO:0051726~regulation of cell cycle	11	2.27743	0.0416888	NM_016195, NM_014735, NM_015076, NM_000465, NM_017643, NM_004354, NM_002463, NM_002485, NM_001167, NM_000051, NM_003159	430	241	19478	2.06753	1	1	1
GOTERM_BP_DIRECT	GO:0090128~regulation of synapse maturation	3	0.621118	0.0473771	NM_006158, NM_012154, NM_005406	430	16	19478	8.49331	1	1	1
