# Supplementary material for: Naïve pluripotency and genomic stability are coordinated in embryonic stem cells by a novel pluripotency regulator ZFP998
Source: Nucleic Acids Res. 2026 May 27;54(10):gkag546. doi: 10.1093/nar/gkag546 (PMC13213254; doi:10.1093/nar/gkag546)
Supplement: gkag546_Supplemental_Files [file gkag546_supplemental_files.zip › Supplymental Data S2.Antibody information.xlsx]

## Sheet: Antibody information
Supplymentary Data S2. Antibody information.
Name	Company	Catalog#
Nanog antibody	Abcam	Cat#ab214549
Pou5f1 antibody	Abcam	Cat#ab200834
Sox2 antibody	Abcam	Cat#ab92494
Klf4 antibody	Abcam	Cat#ab215036
Dppa3 antibody	Abcam	Cat#ab313479
KLF17 Polyclonal Antibody	Thermo Fisher Scientific	Cat#PA5-80755
β-Actin mouse antibody	Cell Signaling Technology	Cat#3700
Mouse monoclonal anti-BrdU, also used for immunostaining of IdU	BD Biosciences	Cat#347580
Rat monoclonal anti-BrdU, also used for immunostaining of CIdU	Abcam	Cat#ab6326
Anti-ATR antibody	Abcam	Cat#ab2905
Rabbit p-ATR (Ser428) antibody	Cell Signaling Technology	Cat#2853
P-CHK1(S345) Rabbit monoclonal antibody	Cell Signaling Technology	Cat#2348
Chk1 (2G1D5) Mouse mAb	Cell Signaling Technology	Cat#2360
Phospho-HistoneH2A.X(Ser139) Mouse mAb	Cell Signaling Technology	Cat#80312
RAD51 purified MaxPab mouse polyclonal antibody	Abnova	Cat#H00005888-B01P
Anti-ATM antibody	Abcam	Cat#ab201022
Mouse Monoclonal ATM [p Ser1981] Antibody	Novus	Cat#NB100-306
Phospho-Chk2 (Thr68) Rabbit mAb	Cell Signaling Technology	Cat#2197
Monoclonal ANTI-FLAG® M2 antibody produced in mouse	Sigma-Aldrich	Cat#F1804
Gapdh antibody	Cell Signaling Technology	Cat#2118
ATRX Antibody	Affinity Biosciences	Cat#AF0413
P300 Antibody	Abcam	Cat#275378
P300 Antibody	Abmart	Cat#PC6954
Acetyl-Lysine Rabbit Monoclonal Antibody	Beyotime Biotechnology	Cat#AG0436
Vinculin Antibody	Boster	Cat#BM1611
Tri-Methyl-Histone H3 (Lys4) Rabbit mAb	Cell Signaling Technology	Cat#9751
Acetyl-Histone H3 (Lys27) XP® Rabbit mAb	Cell Signaling Technology	Cat#8173
TRIM28 Polyclonal Antibody	Thermo Fisher Scientific	Cat#PA5-27648
Recombinant Anti-DDX17 antibody	Abcam	Cat# ab180190
DDX5 antibody	Abcam	Cat#ab128928
Recombinant Anti-hnRNP A1 antibody	Abcam	Cat#ab177152
Recombinant Anti-hnRNP D/AUF1 antibody	Abcam	Cat#ab259895
Goat anti-Rabbit IgG (H+L) Secondary Antibody, Alexa Fluor 488	Thermo Fisher Scientific	Cat#A-32731
Goat anti-Mouse IgG (H+L) Secondary Antibody, Alexa Fluor 488	Thermo Fisher Scientific	Cat#A-11029
Donkey anti-Rabbit IgG (H+L) Highly Cross-Adsorbed Secondary Antibody, Alexa Fluor 594	Thermo Fisher Scientific	Cat#A-21207
Donkey anti-Mouse IgG (H+L) Highly Cross-Adsorbed Secondary Antibody, Alexa Fluor 555	Thermo Fisher Scientific	Cat# A-31570
Donkey anti-Rat IgG (H+L) Highly Cross-Adsorbed Secondary Antibody, Alexa Fluor 647	Thermo Fisher Scientific	Cat#A48272
Goat anti-Mouse IgG (H+L) Secondary Antibody, HRP	Thermo Fisher Scientific	Cat#31430
Goat anti-Rabbit IgG (H+L) Secondary Antibody, HRP	Thermo Fisher Scientific	Cat#31460
