# Supplementary material for: Naïve pluripotency and genomic stability are coordinated in embryonic stem cells by a novel pluripotency regulator ZFP998
Source: Nucleic Acids Res. 2026 May 27;54(10):gkag546. doi: 10.1093/nar/gkag546 (PMC13213254; doi:10.1093/nar/gkag546)
Supplement: gkag546_Supplemental_Files [file gkag546_supplemental_files.zip › Supplymental Data S3.mESC highly expressed genes.xlsx]

## Sheet: Sheet1
Mouse ESCs highly expressed genes
Gene_name	Colon_R1	Colon_R2	Heart_R1	Heart_R2	Kidney_R1	Kidney_R2	Large_intestine_R1	Large_intestine_R2	Liver_R1	Liver_R2	Lung_R1	Lung_R2	Small_intestine_R1	Small_intestine_R2	Spleen_R1	Spleen_R2	Stomach_R1	Stomach_R2	mESC_R1	mESC_R2
0610010B08Rik	0.219546	0.246283	0.69095	0.411449	0.656935	0.865984	0.421622	0.467651	0.352884	0.334569	0.54389	0.391805	0.0807915	0.12617	0.265229	0.283115	0.0879072	0.133301	4.20877	2.7
1110019D14Rik	0.182785	0.22212	0.902864	0.72834	1.0087	1.10907	0.374805	0.578898	0.485988	0.453996	0.405902	0.335034	0.220769	0.0917	0.0843524	0.175804	0.0996843	0.539441	3.8874	2.18798
1110059G10Rik	0.501455	0.54726	0.609424	0.719724	0.902013	0.989514	0.972369	1.1583	0.569161	0.573513	0.51306	0.553657	0.136657	0.538708	0.545962	0.56383	0.256642	0.360166	2.81619	2.03646
1500015A07Rik	0.833568	0.866324	0.545047	0.5682	1.09615	1.46442	1.22338	1.06897	0.529998	1.08281	1.67648	0.956724	0.250967	0.305581	1.07856	1.39033	0.466109	0.89309	3.41499	2.09814
1700001L05Rik	1.05027	1.01121	0.13313	0.160612	1.0355	0.903452	1.62634	1.44088	1.00546	1.42575	0.9933	0.971845	0.537619	0.837417	0.826314	0.850867	0.412707	0.81471	2.60595	2.64533
1700013H16Rik	0	0	0	0	0	0	0.0153664	0	0	0	0	0	0	0	0	0	0	0	20.8442	17.5085
1700019A02Rik	0	0	0	0.0320558	0	0	0	0	0	0	0	0	0	0	0	0	0.0437	0	2.64346	3.31
1700029P11Rik	0	0	0.0178436	0	0.0730759	0.0350972	0	0.0359718	0	0	0.019454	0	0	0	0	0	0	0	6.92969	9.08248
1700061G19Rik	0.172232	0.0451254	0.0194358	0.0243087	0.0425329	0.00858319	0.166326	0.104089	0	0.0183603	0.112945	0.0881	0.0334734	0.0299776	0.110501	0.195829	0.294554	0.378	8.43806	8.02
2210409E12Rik	0	0	0	0.0385727	0.209298	0.053237	0.0944453	0	0	0.0350407	0	0	0.263866	0	0.0944145	0.0423475	0.429405	0.90067	55.0943	66.1533
2310010G23Rik	0	0	0.0701703	0.0980739	0.258648	0.368153	0.207127	0.123765	0	0.016207	0.0765017	0.0217093	0	0.0613573	0.0938524	0.0181316	0.0442201	0.0198158	2.32445	2.42399
2400006E01Rik	0.0197908	0.0788806	0	0.079639	0.0279984	0	0	0.12055	0	0	0	0	0	0.0199178	0	0	0.0646222	0.0193143	3.01557	3.98962
2410003L11Rik	0	0	0	0	1.70738	1.55811	0	0	0.0349416	0.224869	0.0786872	0.0446783	0	0	0	0	0	0	23.3286	18.0252
2410089E03Rik	0.688039	0.662272	0.855405	0.684748	1.531	1.34622	0.57726	0.472137	0.32681	0.41027	1.96713	1.91643	0.248543	0.294332	1.28473	1.33443	0.425	0.769495	3.24846	2.63
2410141K09Rik	0	0	0	0	0	0.0303	0	0	0	0	0	0	0	0	0	0	0	0	43.217	62.4157
2610020H08Rik	0.614021	0.424099	0.161757	0.183572	0.353885	0.42073	0.704685	0.720336	0.329323	0.466469	0.534846	0.418568	0.125762	0.243526	0.496559	0.62381	0	0.0962	3.43465	2.64257
2610305D13Rik	0	0.0104157	0.588047	0.362278	0.047473	0.0845145	0.00661743	0.0248475	0	0.00584785	0.106506	0.0452598	0	0	0.013189	0.0212848	0.0182323	0	90.5224	43.3
2700049A03Rik	0.669549	0.744288	0.707489	0.584753	0.9252	1.02979	1.01577	1.16661	0.321854	0.504004	1.08664	1.04	0.409229	0.616311	1.20664	1.09322	0.462432	0.950186	5.30998	5.37736
2700099C18Rik	0.284259	0.489063	0.0272902	0.0254882	0.0111842	0.0449014	0.672917	0.700466	0.0136216	0.0127048	0.104113	0.0844053	0.107274	0.0634583	0.243017	0.42435	0.0516303	0.449066	5.53879	4.60745
2810047C21Rik1	0.310738	0.270131	0.537322	0.730642	0.507193	0.374835	0.26962	0.531043	0.101684	0.228153	0.464041	0.332285	0.0395729	0.337063	0.227236	0.319643	0.140747	0.623897	2.23	3.12986
2810408A11Rik	0.562792	0.87444	0.0595839	0.185916	0.456106	0.465597	1.51007	1.42763	0.0697414	0.0279471	0.681808	0.405314	1.3174	1.35885	0.307358	0.320032	0.651757	1.08672	2.257	2.95
2810429I04Rik	0	0.0440441	0.038635	0	0.0630649	0.0994583	0.208695	0	0	0	0.0843374	0	0	0.045725	0.0416347	0.0393038	0.0485076	0	2.97027	2.76171
2900011O08Rik	0.360529	0.393495	0.0678039	0.114464	0.205867	0.211043	0.17409	0.190661	0.0204944	0.00640127	0.103432	0.0251519	0.105161	0.172594	0	0.00706567	0.059939	0.131892	5.44838	12.5126
3110001I22Rik	0.396078	0.600975	0.394313	0.57293	0.408476	0.452064	1.14468	1.13724	0.29132	0.243133	0.610668	0.397863	0.270155	0.553687	0.564887	0.6578	0.0785737	0.271907	10.6973	6.74035
4930430F08Rik	0.608834	0.588505	0.829596	0.722561	1.48045	1.72262	0.584597	0.595058	1.53942	1.27478	1.27698	1.07463	0.0765575	0.213276	0.919493	0.789147	0.540483	0.85905	6.46	5.76154
4930432K21Rik	0.570928	0.534589	0.113468	0.149347	0.50261	0.372333	0.192791	0.19118	0.0739836	0.0693297	0.661633	0.779774	0.0344981	0.177611	1.15096	1.26167	0.353875	0.076382	2.38722	2.13285
4930444M15Rik	0	0	0	0	0	0	0.032256	0.010094	0	0	0	0	0.0522442	0	0	0	0	0	3.91296	3.50433
4930447C04Rik	0	0	0	0	0	0	0	0	0	0	0	0	0	0	0	0	0	0	10.8052	2.85138
4930455C13Rik	0.0208724	0.353319	0.414469	0.50358	0.531342	0.602466	0.986617	0.617614	0.375577	0.665306	0.235762	0.0223014	0.0952856	0.378299	0.250703	0.521323	0	0.0813756	2.50465	2.49306
4930513N10Rik	0.317667	0.351833	0.269266	0.25798	0.303879	0.264046	0.239967	0.242152	0.164166	0.138026	0.281153	0.187267	0.22424	0.214015	0.645658	0.520736	0.0850299	0.205692	2.50433	2.9766
4930548H24Rik	0	0	0.0119433	0	0	0	0.0127974	0	0	0.0111583	0	0	0	0.0138693	0	0.0123969	0	0	6.7569	7.40788
4930558J18Rik	0.0365098	0.00915745	0	0.0295966	0.0194315	0.00522291	0.118282	0.111038	0	0.0297456	0	0	0	0.00914162	0.0589392	0.0246595	0.00996786	0	2.23402	2.01588
4930579G24Rik	0.753224	0.685345	0.821283	0.73554	0.790879	0.760887	1.35028	1.40638	0.450879	0.402519	0.866778	0.780454	0.47285	0.449	1.48249	1.20632	0.677537	0.438278	8.17013	7.54937
4933427D06Rik	0	0	0	0	0	0	0	0	0	0	0	0	0	0	0	0.00629028	0	0	2.32684	2.91162
9530027J09Rik	0.0798531	0.19428	0.226857	0.184664	0.113255	0.156328	0.221802	0.347046	0.178136	0.231346	0.41921	0.0731937	0.14109	0.0686226	0.263162	0.287117	0	0	2.95792	2.18977
A2m	0.0150711	0.0227597	0.136988	0.242175	0.238348	0.0910107	0.0592542	0.0817924	0	0.0248114	0.0888308	0.0564467	0.00837262	0	0.0416783	0.023856	0	0	10.4285	7.5393
A830080D01Rik	0.308918	0.230343	0.368763	0.307348	0.306502	0.495506	0.266115	0.379321	0.139737	0.249152	0.612688	0.398913	0.0237285	0.143782	0.530364	0.668793	0.00582355	0.105764	26.9	17.5117
A930004D18Rik	0.217438	0.284228	0.56858	0.720361	0.630494	0.518036	0.0980159	0.101691	0.219339	0.365871	0.783266	0.70903	0.0559083	0.0334501	0.179924	0.166172	0.298679	0.276697	2.62	2.5415
Adad2	0.0880792	0	0.0169278	0.0079299	0.0277741	0.0055966	0.416738	0.0935526	0	0.0079634	0	0.020934	0.230494	0.686329	0	0	0.0427419	0.135311	2.13793	2.79659
Adarb2	0.511176	0.588343	0.151377	0.413635	0.49357	0.451311	1.81071	1.13133	0.119611	0.105139	0.395475	0.389376	0.24223	0.342095	0.735102	0.947088	0.20747	0.427391	5.98638	8.65878
Adat1	0.820822	0.91705	0.927386	0.759583	1.31194	1.40381	1.06541	1.0793	1.29545	1.44447	1.10713	1.28682	0.438311	0.450311	1.46113	1.62153	0.373903	0.650554	10.7358	10.916
Akap17b	0.0678737	0.111109	0.399106	0.216428	0.275468	0.328841	0.217124	0.154691	0.344923	0.303178	0.306741	0.205807	0.16002	0.127098	0.172	0.266239	0.030946	0.107022	2.1759	2.197
Alg13	0.789629	0.82622	0.569703	0.722304	0.847332	1.08531	1.10985	1.11186	1.394	1.13979	0.823995	0.77148	0.675235	1.05	0.961446	1.21556	0.82921	1.20766	42.3664	30.6504
Alkbh8	0.236788	0.393457	0.932362	0.51662	0.811427	0.935292	0.627242	0.652662	0.42683	0.486514	0.715768	0.427968	0.127879	0.147136	0.527181	0.62551	0.0535176	0.218143	6.07014	5.35915
Alms1	0.180259	0.253946	0.204236	0.171617	0.344664	0.306496	0.363388	0.335855	0.0823481	0.0959173	0.362696	0.330038	0.0968097	0.0735187	0.224222	0.287434	0.0326247	0.0805888	6.3332	4.94043
Ankrd26	0.162139	0.258833	0.206586	0.171826	0.374085	0.470081	0.271666	0.156716	0.19321	0.330335	0.39528	0.31102	0.0713021	0.10389	0.422966	0.448533	0.0234311	0.0609144	4.88657	4.92784
Ankrd35	0.677765	0.594074	0.291437	0.266715	0.0807939	0.108075	0.315541	0.174674	0	0.0143806	1.00199	0.290096	0.564103	0.415155	0.447455	0.399272	1.75038	2.49	4.60757	3.09026
Ankrd6	0.368177	0.354287	0.391749	0.335863	0.369616	0.395167	0.356153	0.420561	0.0139108	0.0587954	0.43237	0.265448	0.158838	0.180911	0.106538	0.25131	0.247516	0.307939	3.86028	3.67195
Ap4e1	0.700998	0.759045	0.929533	0.83265	0.786417	1.04594	1.18739	1.10887	0.526544	0.695083	1.53519	1.29236	0.224057	0.45332	1.04102	1.37398	0.354138	0.34604	4.59077	3.67141
Arl14epl	0	0	0	0	0.00585838	0	0	0	0	0	0.015559	0	0	0	0	0	0	0	46.4428	48.0874
Armcx4	0.129773	0.232696	0.544438	0.495075	0.34714	0.477208	0.120771	0.0741735	0.0908706	0.102039	1.93151	1.11376	0.110542	0.08534	0.189901	0.273573	0.0982383	0.118678	4.32682	3.05968
Asic1	0.83535	0.658925	0.778966	0.875128	0.870426	0.791523	1.25147	1.30655	0.298039	0.408022	0.736747	0.678132	0.401837	0.80827	1.14395	1.52303	0.310332	0.342885	2.73055	2.65587
Aspm	0.299366	0.352671	0.0406932	0.0311972	0.0136166	0.0300875	0.505465	0.469901	0.00764699	0.0129447	0.116565	0.0596112	0.20049	0.211961	0.458738	0.536153	0.0743022	0.135374	9.82267	5.68627
Atad5	0.21657	0.211038	0.117456	0.10466	0.10323	0.0877134	0.488685	0.398771	0.0689522	0.0746417	0.197536	0.142635	0.0817964	0.114063	0.429909	0.396537	0.0104182	0.163621	7.23639	4.39947
Atf7ip2	0.0354064	0.0355697	0	0	0.110621	0.129916	0.0458727	0.110729	0.00617842	0.00579194	0.00667562	0	0	0.0637713	0	0	0.0154765	0.0140321	7.74975	2.8957
AU015836	0.0060251	0.0121141	0.00521385	0	0.00855924	0.0242044	0.00557517	0	0	0	0.0227224	0.0193385	0	0	0.00555571	0	0	0	34.4485	16.2413
AU018091	0.00519126	0.0104432	0	0	0.00368827	0	0	0.00901721	0	0.00426147	0.132162	0.127753	0	0	0	0.0140703	0.0227051	0.0103102	52.5542	65.3208
AU022751	0	0	0	0	0	0.00589576	0	0	0	0	0	0	0	0.03101	0	0	0	0.0101803	4.82258	4.7775
Aurkc	0.0357113	0.0890714	0.293045	0.201453	0.113742	0.0405371	0.0165435	0.0776688	0.0307199	0.0572376	0.0504389	0.0381666	0	0	0.148421	0.271438	0	0	5.70739	6.53236
B230307C23Rik	0.875821	1.16626	0.420387	0.536472	1.02216	0.553157	1.96823	1.98198	1.51004	1.17339	0.840094	1.00552	0.679859	0.814823	1.22803	1.88789	0.830623	0.747087	3.63515	3.30708
Bard1	0.542283	0.562309	0.150009	0.094021	0.199598	0.199412	1.58503	1.68001	0.036583	0.0370179	0.417622	0.29188	0.402521	0.737186	1.62376	1.26311	0.266818	0.562148	8.42415	9.45
Bbs5	0.166918	0.195	0.697287	0.618167	0.414	0.74484	0.231882	0.544255	0.276635	0.213	0.563435	0.609729	0.0314028	0.014	0.0899	0.0873	0.0303	0.123	8.485	3.90342
BC002163	3.82e-06	2.71e-05	0.000197363	0.000161418	8.46e-05	0.00139129	3.31e-05	7.36e-05	2.99e-05	8.23e-05	2.74e-05	1.37e-05	5.1e-06	4.42e-06	2.43e-06	4.06e-05	3.11e-06	1.42e-05	77.9855	163.45
BC052688	0.019848	0.0238531	0.0720714	0.0192712	0.0365898	0.0883566	0.0468633	0.0724635	0.0103244	0.0193025	0.0785444	0.0836829	0.00446682	0	0.0329692	0	0	0	17.3358	14.6212
BC055324	0.547888	0.431815	0.41484	0.389394	0.486426	0.543004	1.67075	1.83873	0.261041	0.178526	0.581119	0.392999	0.277761	0.286464	1.14822	1.06222	0.0680548	0.383	35.2251	31.2135
Bend4	0.187103	0.140327	0.318364	0.393392	0.0974695	0.149122	0.175069	0.152991	0.0592296	0.0934109	0.508919	0.372554	0.0868086	0.149878	0.525332	0.786206	0.109533	0.106247	12.2208	8.83916
Blm	0.0995916	0.119543	0.135949	0.135774	0.119793	0.198256	0.492555	0.306007	0.124191	0.0693579	0.270924	0.127067	0.0468	0.0880256	0.53029	0.44346	0.0754219	0.22479	28.6812	23.6106
Brca1	0.245396	0.323519	0.0226029	0.0233826	0.042693	0.0571159	0.859646	0.917946	0.0893609	0.0904557	0.108339	0.0642596	0.14477	0.208556	0.618371	0.61	0.0628502	0.101418	16.5616	11.8689
Brip1	0.129996	0.136441	0.171717	0.126622	0.289745	0.30217	0.422771	0.500713	0.150322	0.177576	0.12261	0.0887364	0.0702284	0.100684	0.169733	0.196929	0.0369333	0.0597732	2.40101	2.5102
Brwd3	0.194427	0.350948	0.547089	0.292422	0.426239	0.486591	1.04408	0.572058	0.367321	0.387564	0.71568	0.502851	0.179723	0.307425	0.42311	0.506	0.0886495	0.220548	5.77052	4.6378
Bub1	0.158896	0.295273	0.0634814	0.019885	0.0260607	0.0304525	1.14971	1.44396	0.0178449	0.0268138	0.234286	0.126433	0.0317028	0.122182	0.304335	0.339077	0.0802166	0.0769748	56.1345	39.3673
C330024D21Rik	0.0967134	0.0816111	0.18033	0.056144	0.177698	0.135968	0.169088	0.137275	0.0977306	0.247978	0.193475	0.131496	0.128591	0.135039	0.180139	0.156654	0.02159	0.148508	4.16415	2.62715
Cacng6	0	0	0.354563	0.399288	0	0.923639	0	0.0255917	0	0	0.442	0	0	0	0.0271699	0.0520455	0.223	0.453522	2.36609	2.12719
Calca	0	0.0500998	0.0620506	0.0202283	1.58451	1.39088	0.023387	0.0186707	0	0	0.355862	1.11679	0.0735404	0	0.0233215	0.0765	0.303475	0.191187	23.6734	12.7519
Calcoco2	0.0415931	0.058285	0.0182729	0.00749215	0.0215506	0.0343746	0.0197	0.0368122	0	0.0138028	0.0861802	0.10243	0.0051787	0.0150438	0.046896	0.0364133	0.0302808	0.0013	31.2369	23.7911
Camkmt	1.36833	1.492	0.461246	0.575019	1.63876	1.78539	1.62204	1.59423	0.201199	0.431033	0.902305	0.980181	0.725689	0.741576	0.745189	1.16632	0.820699	1.10297	2.90346	2.7415
Camkv	0.0238355	0.0179721	0.00515659	0.0145229	0.012698	0	0.00551384	0.0155274	0.00520685	0	0.0618003	0.0382521	0.0132866	0.0476765	0.0439567	0.0591825	0.612319	0.230565	4.00025	4.24659
Casc5	0.0745207	0.0616719	0.0115215	0.0130022	0.0113541	0.0214516	0.37173	0.217206	0.00233578	0.00219544	0.047694	0.00854492	0.0177122	0.0239202	0.110385	0.125294	0	0.0159058	10.4935	5.79639
Casp8ap2	0.155479	0.254242	0.398109	0.227123	0.294891	0.337243	0.471565	0.457819	0.089491	0.149023	0.485704	0.381163	0.101759	0.20107	0.367515	0.417966	0.125518	0.104104	13.7437	8.12177
Ccdc112	0.0519041	0.058684	0.0392982	0.0579584	0.064509	0.119098	0.0300191	0.10708	0.0113305	0.00531273	0.146802	0.131882	0.0144784	0.0389419	0.0717952	0.0702655	0.0709129	0.0578952	8.70333	7.5274
Ccdc136	1.15612	1.38351	0.556673	0.452873	0.891481	0.642636	0.425275	0.56143	0.0293996	0.0367797	0.870359	0.642207	0.368482	0.357459	0.0413445	0.0809957	0.925323	1.46	5.09492	3.54914
Ccdc14	0.530523	0.533925	0.675753	0.571798	0.416873	0.416526	1.08936	1.1424	0.14353	0.1596	1.11852	0.808	0.259004	0.375012	0.544747	0.729225	0.240592	0.347301	9.36133	6.31835
Ccdc55	0.318149	0.447838	0.665778	0.549887	0.59581	0.909806	0.59947	0.668225	0.424676	0.384189	0.905352	0.507491	0.212758	0.254528	0.442697	0.590262	0.139123	0.212385	14.5644	11.4786
Ccdc77	0.41711	0.490014	0.820676	0.665	0.576719	0.656899	1.02734	1.09477	0.222382	0.305051	0.627142	0.592733	0.242981	0.23662	0.666367	0.935371	0.0752769	0.215039	10.8249	11
Ccl7	0.771489	0.481311	0.418879	0.708684	0.0806349	0.160567	0.477108	0.821463	0	0	0.349352	0.305091	0.72633	0.173235	0.0264279	0	1.20958	0.910792	2.61465	2.58234
Ccnb1ip1	0	0.013	0.011199	0	0	0	0	0	0	0	0	0	0	0	0	0.0116309	0	0	13.2	11.8253
Ccsap	0.832688	0.541776	0.259846	0.221664	0.252036	0.203531	0.915846	0.776706	0.0476568	0.0670237	0.469718	0.496521	0.48765	0.78531	1.60504	1.19469	0.417713	0.446457	3.61428	5.88404
Cdc6	0.256672	0.229015	0.0572298	0.0411284	0.0746308	0.0447273	1.0687	1.25065	0.00681311	0.0352049	0.129748	0.074908	0.244632	0.291696	0.949086	0.839591	0.0808249	0.259151	14.7051	13.6764
Cdkl2	0.909595	0.39711	0.554076	0.429364	1.02342	1.10116	0.398922	0.429513	0.35083	0.364634	1.59148	1.48781	0.147883	0.198497	0.145445	0.0703332	0.524988	0.308973	5.2714	3.13
Cdyl2	0.398989	0.324702	0.508053	0.58393	0.666093	0.878729	0.33746	0.433441	0.237981	0.283656	1.24876	1.04814	0.182079	0.202368	1.74418	1.8977	0.179812	0.23605	15.7716	20.7976
Cenpc1	1.00937	0.822185	0.771037	0.765205	0.656951	0.877319	1.12701	1.31748	0.40421	0.379249	1.26539	0.926102	0.439847	0.524407	1.90297	1.1153	0.573337	0.728	17.0234	12.7568
Cenpe	0.210001	0.365349	0.0191403	0.0270065	0.0377267	0.039469	0.644047	0.715821	0.0116472	0.00912534	0.0625505	0.0354874	0.0514538	0.141251	0.234286	0.362	0.0677413	0.0837147	17.189	8.59206
Cenpf	0.15231	0.246187	0.593257	0.286494	0.0282834	0.0548856	0.580454	0.73031	0.0203507	0.00662081	0.12481	0.0261553	0.0581038	0.189401	0.186686	0.336825	0.0375131	0.172587	20.8295	11.2152
Cenph	0.441318	0.408071	0.0282433	0.0395561	0.127313	0.0836093	0.832799	1.54961	0	0.105088	0.107752	0.104828	0.0185212	0.180666	0.664079	0.439012	0	0.0961005	36.026	44.5724
Cenpi	0.210716	0.260467	0.0255661	0.0320198	0.0346548	0.0416033	0.73557	0.968655	0.00861404	0	0.1138	0.0568186	0.14041	0.10828	0.33911	0.28475	0.123833	0.165786	9.26943	6.20119
Cenpj	0.141654	0.244435	0.367857	0.197537	0.256007	0.279245	0.32949	0.231958	0.102819	0.10655	0.446552	0.359463	0.107971	0.137504	0.298477	0.486776	0.026562	0.156959	4.78388	3.45995
Cenpk	0.219742	0.102518	0.0509464	0.0118307	0.134921	0.13343	0.356542	0.383367	0.253098	0.0944872	0.0689826	0.0313219	0.0165551	0.0588356	0.135239	0.183872	0.01597	0.0143835	10.8676	8.29
Cenpp	0.0996581	0.317739	0.464689	0.400991	0.225572	0.203229	0.664977	1.26613	0.0341989	0.143198	0.131343	0.0425962	0.272566	0.140425	0.0736532	0.0889652	0.0867723	0.252831	17.3597	11.2233
Cenpq	0.1365	0.13655	0.755076	0.628788	0.232159	0.342218	0.720553	0.72396	0.271559	0.18744	0.29575	0.175127	0.0924105	0.0547969	0.277189	0.44091	0.0595424	0.0268372	12.8128	9.22938
Cenpu	0.20111	0.396498	0.0322209	0.0544051	0.0634607	0.055496	0.63419	0.54356	0.0259827	0.0365281	0.175538	0.0876485	0.15	0.208723	0.274782	0.423174	0.105802	0.243429	8.47147	9.26627
Cep135	0.21734	0.325001	0.458987	0.399338	0.468193	0.432	0.405	0.311662	0.236787	0.331002	0.680144	0.514508	0.051186	0.167762	0.676887	0.655544	0.0756599	0.114715	4.12868	3.24714
Cep152	0.671328	0.773667	0.426743	0.248623	0.423528	0.396808	1.20841	0.92946	0.363418	0.44122	0.653117	0.550155	0.251704	0.465132	1.42709	1.35203	0.254777	0.346238	2.89955	2.88
Cep57l1	0.242614	0.317022	0.322232	0.364347	0.676732	0.684253	0.551858	1.00483	0.389588	0.395316	0.566997	0.324763	0.0627968	0.196364	0.612929	0.72398	0.0101928	0.175263	7.8038	6.43525
Cep70	0.0851548	0.0926757	0.386804	0.328348	0.196514	0.390564	0.394025	0.369877	0.142401	0.063844	0.628833	0.273292	0.023776	0.0284028	0.0916208	0.121623	0	0	7.38813	4.08645
Cep72	0.633655	0.909262	0.27209	0.263564	0.750392	0.821192	1.068	1.31818	0.262185	0.161378	0.541917	0.467772	0.404586	0.412465	1.29521	1.02982	0.343773	0.678247	4.24899	3.09441
Cep95	0.687919	0.570467	0.991054	0.862289	0.843151	1.04192	1.03891	1.0337	0.285689	0.349886	1.14748	0.680357	0.156541	0.273953	1.01008	1.17788	0.138689	0.450193	7	4.09781
Cep97	0.24554	0.190348	0.503392	0.561323	0.7326	1.12563	0.460537	0.817174	0.4451	0.230124	0.75811	0.383192	0.133644	0.0951151	0.941724	1.03591	0.150049	0.0475318	3.99828	6.50792
Chek1	0.137133	0.185671	0.0730356	0.0214344	0.0637027	0.0575523	0.512408	0.710028	0.0645807	0.030303	0.10941	0.0733634	0.111605	0.09492	0.155615	0.190594	0.138408	0.157113	20.1842	17.0668
Chrna9	0.018754	0.00940632	0	0	0.00665375	0.0107289	0.0607599	0.0407421	0	0	0.512581	0.0100293	0	0.0469632	0.0086504	0.00844287	0.0716772	0.296484	2.32126	3.14298
Cldn6	0.0259308	0.233566	0	0	0.974148	0.975794	0.0120064	0.022544	0.303072	0.283136	0.293155	0.166355	0.628387	0.0130082	0.251297	0.116398	0.0707106	0.242365	46.0031	12.0941
Clgn	0	0.0571306	0.0421958	0.019784	0.0115415	0.0279375	0	0.0282529	0	0	0	0	0.0181879	0.016277	0.00749833	0	0	0.0160891	7.89941	6.7448
Clspn	0.292341	0.329832	0.0792771	0.0687881	0.0200295	0.0587581	1.38801	1.32732	0.0277888	0.0290064	0.152799	0.0452301	0.148654	0.302609	0.746738	0.729707	0.0462393	0.203271	13.6154	12.1
Col9a2	0.258522	0.386355	0.0344142	0.0645929	0.0094151	0.0114062	0.0797442	0.132438	0.00578707	0	0.168732	0.00709165	0.199742	0.0729471	0.0183386	0.0478544	0.217344	0.479702	5.3158	9.11687
Crmp1	1.14576	1.1455	0.297827	0.237654	0.147192	0.276316	0.826075	1.20407	0.0159735	0	0.241336	0.233362	0.618487	0.44895	0.826176	0.830885	0.643471	0.839632	15.5649	11.543
Crtac1	1.27165	1.17931	0.0302269	0.0283615	0.0744219	0.0480744	0.362095	0.491645	0	0	0.0395212	0.082222	0.358895	0.272654	0.00644357	0.0126066	1.05371	0.373867	2.86842	4.19536
Crxos	0	0	0	0	0	0	0.00807002	0.0151526	0	0	0	0	0	0.00873061	0	0	0	0	2.88337	8.3848
Cyct	0	0	0	0.0597783	0	0	0	0	0	0	0.0353128	0	0	0.152537	0	0	0	0	27.4254	29.3749
D1Pas1	0	0	0	0.00910025	0.00397782	0.0257184	0	0	0.00489515	0	0	0	0	0	0	0	0	0	8.56235	5.32602
D7Ertd143e	0	0	0	0.0134878	0	0.0095228	0	0	0.144853	0.312094	0.117558	0.0266815	0.0465181	0	0.138045	0.0674348	0	0.0082258	17.2467	8.73422
Dazl	0.0183117	0.00613592	0.0739475	0.0297498	0.00871179	0	0.00575163	0.0212074	0	0	0	0.0130608	0	0	0.0112568	0	0	0	29.8448	23.6179
Dcaf12l1	0.641418	0.337965	0.895843	0.902865	1.44802	1.11553	0.0800698	0.142079	1.80276	1.75792	0.288003	0.345874	0.243711	0.12265	0.244059	0.248652	0.346571	0.401084	8.01883	9.60002
Ddx25	0	0.068988	0.079391	0.0836056	0.0651137	0.045873	0.042508	0.11972	0.0497818	0	0.0540748	0.0613693	0	0.0460311	0.180052	0.196016	0.0250505	0.0904989	6.75091	7.75531
Ddx4	0	0.00659438	0.0170374	0.0373111	0.0279685	0.0225897	0.0182207	0.00570003	0	0.0053724	0.0185631	0.00702008	0	0	0	0.041464	0	0	11.6096	11.7748
Ddx43	0.29436	0.194162	0	0.00682109	0.00596951	0.00481577	0.0545	0	0	0.00686148	0.023782	0.0359845	0	0.00842059	0.116363	0.106098	0	0.0415977	5.11619	5.31438
Dennd2c	0.179933	0.110128	0.332912	0.255516	0.235741	0.267899	0.150131	0.15011	0.0556705	0.0435822	1.4873	0.532346	0.0548597	0.0740171	0.400013	0.635174	0.397554	0.544132	12.089	11.6971
Diap3	0.0711824	0.132977	0.026403	0.0619959	0.0180625	0.0379669	0.291665	0.353263	0.0222397	0	0.201358	0.0707232	0.0566078	0.0559134	0.192198	0.169978	0.0222387	0.0656459	13.9636	8.3482
Dlgap3	0.83266	0.874686	0.0356391	0.0892862	0.0877787	0.118314	0.190473	0.158924	0.0280347	0.0451206	0.0992255	0.107699	0.605665	0.3018	0.531444	0.550017	0.460319	0.318258	10.5379	24.6503
Dmc1	0.0251052	0	0.0177965	0.0750137	0.0438	0.00588127	0.0477097	0.0357706	0	0.00836434	0.0581817	0.071611	0	0.0412447	0.0189869	0.00754093	0	0	10.5337	2.22674
Dmrt1	0	0	0	0	0.00584692	0	0	0.00715681	0	0	0	0	0	0	0	0	0	0	19.6	33.4635
Dnmt3b	0.971159	1.02307	0.313317	0.323856	0.555296	0.551106	0.620077	0.788269	1.20978	1.58561	1.19627	1.04478	0.500635	0.584509	1.9249	1.59981	0.95283	0.942861	47.8873	31.6585
Dnmt3l	0.437657	0.462014	0.0500173	0.0596689	0.300591	0.0838788	0.448839	0.714606	0	0	0.225577	0.197435	0.417231	0.468752	0.068292	0.0165197	0.784763	1.17417	323.957	180.249
Doc2a	0.9171	0.638344	0.268655	0.134814	0.820384	0.687168	0.661605	1.01628	0.321268	0.242099	1.25938	1.30554	0.403326	0.831016	1.37191	0.729491	0.481344	0.794041	5.83633	5.83756
Dpf1	0.243886	0.416237	0.0703264	0.0923252	0.0230829	0.0232813	0.263347	0.21896	0.0283328	0.0597	0.72798	0.574	0.236443	0.138354	0.0974783	0.0512898	0.337473	0.386137	5.6116	9.38232
Dpm1	0.212289	0.292062	0.295604	0.185323	0.320295	0.569095	0.212701	0.204646	0.514421	0.366861	0.212197	0.200441	0.102635	0.364282	0.136113	0.220177	4.01e-123	2.64e-92	2.74596	2.06696
Dppa2	0	0.00974129	0	0.0157414	0.0068915	0	0	0	0	0	0.0274619	0.0519421	0.0217844	0	0	0.0262291	0	0	87.4487	106.18
Dppa3	0	0	0	0	0	0.015567	0.0513478	0	0	0	0	0	0	0	0	0	0	0	7.50712	6.77722
Dppa4	0	0	0	0.0116296	0	0	0	0	0	0	0	0	0	0	0	0	0	0	101.806	126.237
Dppa5a	0.0785037	0	0	0	0	0	0	0.0684867	0	0	0.184366	0.0418709	0.646019	0	0	0	1.10407	1.02981	2795.83	3187.79
Dscc1	0.780463	0.994016	0.0264472	0.0123536	0.0541975	0.0870621	0.807972	0.958213	0.0132083	0.0616139	0.158548	0.196309	0.225058	0.676278	1.73782	0.726762	0.383636	0.450429	13.0332	3.49908
Dtwd2	1.07674	0.919002	0.394862	0.502591	1.0988	1.00571	0.599724	0.605283	0.794937	0.535425	0.817433	0.909011	0.619143	0.592787	1.47	1.02349	0.776414	0.665004	4.13089	4.54954
E2f7	0.258528	0.270019	0.0829	0.0701416	0.0499181	0.0404055	0.549153	0.665104	0.0195942	0.0604937	0.19867	0.136625	0.24093	0.353878	0.285368	0.361038	0.133	0.168386	4.05952	3.87455
Eda2r	0.079511	0.0709106	0.762501	0.378786	0.124753	0.0837595	0.103495	0.0963428	0.0247349	0.0869449	0.370859	0.266855	0.0505098	0.00861973	0.0317384	0.062003	0	0.0425748	5.54579	6.17
Eif5a2	0.0913851	0.0955578	0.425985	0.280298	0.604626	0.622751	0.162572	0.247207	0.0154061	0.052103	1.09056	0.895187	0.0624595	0.031602	0.641499	0.515136	0.130738	0.0874342	4.14072	3.47598
Elavl2	0.0338165	0.0662575	0.0744661	0.0709705	0.00342978	0.067183	0.0178766	0.0223415	0	0	0.0352408	0	0	0.00482493	0	0	0.0105622	0.0191999	2.7364	3.21269
Elavl3	0.642025	0.593784	0.0241652	0.056789	0.31004	0.311127	0.24854	0.233291	0	0	0.0296161	0.0298717	0.182134	0.18126	0.00643267	0	0.244308	0.229156	2.66993	4.31532
Enox1	0.342523	0.257121	0.176981	0.0997347	0.521518	0.422842	0.203389	0.260353	0	0	0.151631	0.196918	0.211	0.166	0.0566	0.0230926	0.603725	0.390939	16.3902	9.19959
Eras	0	0	0	0	0	0	0	0	0	0	0	0	0	0	0	0	0	0	39.1397	60
Ercc6l	0.181234	0.258765	0.0729657	0.0651345	0.0419352	0.0726889	0.803241	0.808869	0.00738276	0.027731	0.103339	0.0947108	0.140585	0.122146	0.244784	0.37728	0.0276597	0.0879965	20.8112	13.2469
Eri2	0.435366	0.599052	0.454766	0.455622	0.448003	0.652547	0.814878	0.973514	0.731161	0.862974	0.608701	0.444417	0.111415	0.145076	0.433689	0.370787	0.0876	0.124262	8.83	5.55476
Esco1	0.329952	0.496287	0.883745	0.568445	0.47455	0.808075	0.851081	0.916844	0.493183	0.357793	0.805355	0.598157	0.17255	0.27538	0.794392	0.958449	0.254773	0.312726	13.7908	8.90359
Esf1	0.10037	0.159396	0.576058	0.545286	0.334026	0.591592	0.361694	0.408335	0.240246	0.238465	0.513044	0.265654	0.0294162	0.0633797	0.16073	0.181348	0.0924166	0.178339	37.2119	20.164
Esx1	0	0	0	0.0195739	0	0.0138062	0	0	0	0	0	0	0	0	0	0	0	0	2.85	8.36543
Etaa1	0.645829	0.611774	0.350763	0.281529	0.50098	0.589664	0.613102	0.615814	0.31054	0.24648	0.696596	0.700109	0.361383	0.472447	0.887219	0.820575	0.517092	0.109111	17.6191	11.8667
EU599041	0.0425715	0	0.0686175	0.0669424	0.0277216	0.0216315	0.0596723	0	0.0159204	0.00929117	0.0140903	0.0356739	0	0.00692889	0.0127447	0.00619341	0	0	16.8471	16.1867
Fam169a	0	0.0313944	0.111372	0.0729498	0.170508	0.0672587	0.0468849	0.0473941	0.0546543	0.019247	0.0294098	0.016683	0	0.0233691	0.0251541	0.0244966	0	0.0193835	72.0114	48.8439
Fam171b	0.269246	0.318592	0.23302	0.154472	0.0750148	0.0697339	0.239349	0.210917	0.170837	0.0953267	0.199115	0.0960272	0.0470362	0.147793	0.0827483	0.0715398	0.1674	0.225406	3.17681	2.11913
Fam72a	0.0443603	0.0712214	0.0844149	0.158254	0.0251856	0.0355459	0.394181	0.454837	0.108116	0.130173	0.200692	0.113876	0.0596164	0.0533088	0.212784	0.10389	0	0.0614004	3.32631	3.69689
Fancb	0.0656722	0.0430762	0.233083	0.169071	0.147835	0.186182	0.453168	0.489194	0.0909153	0.0451465	0.704135	0.379868	0.0341328	0.0428599	0.265307	0.342643	0.0079691	0.0667947	4.69358	5.73816
Fancd2	0.433991	0.429548	0.0668607	0.0628438	0.10457	0.118463	1.30991	1.13373	0.00644696	0.0121119	0.457842	0.125944	0.192036	0.301311	0.92555	0.944852	0.193125	0.226853	14.667	12.6668
Fanci	0.186799	0.272492	0.0495009	0.0372189	0.0541925	0.0570021	0.719441	0.589235	0.0334062	0.0188265	0.111449	0.0611918	0.114372	0.236156	0.699322	0.541348	0.0750637	0.147886	15.4476	14.7804
Fbxo15	0	0	0	0	0.0433203	0.0139451	0.0113157	0	0.0211808	0	0.0690839	0.0261	0.013758	0	0	0	0	0	85.8978	99.5709
Fbxo2	1.23187	0.869293	0.212857	0.251733	0.837372	1.15749	0.593421	0.685738	0.113246	0.14518	1.31479	1.19385	0.558423	0.313596	0.197166	0.10293	0.787434	1.06217	14.5543	28.2518
Fez1	0.219032	0.406401	0.229812	0.328294	0.099725	0.080081	0.39129	0.81639	0.0269947	0	0.44205	0.317758	0.141668	0.0785791	0.0722249	0.0840899	0.187557	0.291527	4.34622	2.79299
Fgf17	0.0227688	0.0342156	0	0.00921458	0.0161465	0.0585052	0.0316215	0	0	0	0.0107272	0.0121742	0.0127999	0.0342412	0.0735355	0.0614013	0.0496952	0.0673299	7.98802	8.71247
Fgf4	0.0715318	0.0179785	0	0	0.00423416	0	0.0110316	0.0155329	0	0	0.0056202	0	0.0398742	0	0	0	0	0.017742	43.6562	46.9129
Fignl1	0.231948	0.402385	0.0528036	0.129581	0.0476903	0.0945737	1.33337	1.34194	0.0479929	0.020907	0.247458	0.0979563	0.13613	0.241388	1.05427	1.06859	0.0976598	0.094927	45.586	43.3504
Fkbp6	0	0.032737	0.0910757	0.0219744	0.0331158	0.0342704	0	0	0.0268926	0	0.0256136	0.017519	0	0	0.0143871	0.0279264	2.63614	1.16615	11.5952	12.866
Fkbpl	0.784003	0.977742	0.646417	0.933362	0.920633	1.55744	0.957531	1.03856	0.766	0.757	0.822107	0.895	0.364276	0.662909	0.60888	0.446141	0.679203	1.25495	5.50383	7.24507
Fmr1nb	0	0.219184	0.199483	0.869224	0.38336	0	0	0	0	0	0	0.106942	0	1.00098	0.0618241	0.153775	0.803705	0.22457	49.5447	56.4
Foxh1	0.0436441	0.014545	0	0.0705	0.10307	0.0165649	0.0538974	0.0379516	0.0125689	0.0117314	0.0137034	0.0155529	0.0164383	0.0146065	0.335752	0.286964	0	0.0142862	30.0254	27.9211
G2e3	0.33657	0.411211	0.440644	0.318553	0.323801	0.487114	0.778513	0.834446	0.175438	0.206241	0.586129	0.469021	0.0849948	0.161487	0.380821	0.540914	0.0628819	0.125368	16.8094	10.7881
Gas2l3	0.537976	0.42144	0.257127	0.220881	0.205255	0.209615	1.49729	1.21478	0.267753	0.361718	0.407693	0.25318	0.19856	1.1735	0.369986	0.496032	0.24972	0.498478	5.85949	5.32757
Gcfc2	0.626701	0.384598	0.188	0.16403	0.264126	0.225702	0.422607	0.304438	0.28333	0.344344	0.360558	0.579621	0.295756	0.254884	0.617	0.446199	0.0580702	0.0949189	3.35	4.87
Gdf3	0.0619735	0.100686	0.0229738	0.073885	0.0613132	0.0650313	0.156384	0.0961605	0.0359636	0.0523223	0.0440871	0.0520833	0.138808	0.0423598	0.314303	0.523013	0.00725	0	41.5249	49.823
Gen1	0.109402	0.143027	0.0568076	0.0577897	0.0738347	0.0753814	0.328983	0.275554	0.0813083	0.0179518	0.0670492	0.0468212	0.0304688	0.0929815	0.146263	0.202576	0.0358837	0.0325809	9.21433	6.21227
Gins3	0.320654	0.337353	0.31704	0.254006	0.390257	0.328112	0.812562	0.941858	0.133127	0.137234	0.439007	0.302179	0.179209	0.229239	0.859048	0.894899	0.258587	0.151185	5.45691	7.14017
Glmn	0.083392	0.114894	0.454668	0.218948	0.233133	0.394353	0.224178	0.262572	0.122481	0.175814	0.318498	0.144877	0.0234048	0	0.153882	0.152132	0.0341374	0	13.734	12.5551
Gm10324	0	0	0	0	0	0	0	0	0	0	0	0	0	0	0	0	0	0	25.2	13.0845
Gm10416	0.194894	0.0767356	0.134235	0.278726	0.274139	0.173562	0.361994	0.51	0.195788	0.150232	0.878825	0.332645	0.0458028	0	0.866457	0.822469	0	0.148795	7.51993	4.62964
Gm13051	0.00640883	0.00966179	0.0221823	0.0156148	0.0168411	0.03309	0.0187799	0.00835044	0	0.00349912	0.00241686	0.0404533	0.0250249	0.00128218	0.0118197	0.0791219	0	0	96.6661	29.6861
Gm13139	1.5e-08	0.101439	0.175622	0.193977	0.0334172	0.0728721	0.0321147	0.0159934	8.95e-09	0.055407	0.125245	0.0128	0.00771904	2.7e-09	0.0875293	0.0536027	0	0	15.8251	5.16426
Gm13154	0	0	0.118577	0.0886858	0.00456208	0.0202677	0.0138696	0.0251088	0	0.00350705	0.00605599	0	0	0	0.00789789	0.011112	0	0.00318468	11.1307	7.03942
Gm13157	0.106776	0.0865084	0.886994	0.221453	0.212522	0.43255	0.559716	0.631882	0.106612	0.044612	0.801538	0.329607	0.0148967	0.0814528	0.470588	0.473929	0.00729362	0.0595374	27.1368	15.0626
Gm13212	0.0116045	0.0302226	0.614123	0.128974	0.00528996	0.0961241	0.171197	0.0857397	0.00402587	0.0141151	0.13923	0.0330915	0	0.0116356	0.0863819	0.207722	0	0	15.8528	10.3729
Gm13238	0.26858	0.0590909	0	0.0715661	0.0210457	0.0837495	0.276866	0.156014	0.0252758	0.116945	0.168374	0.0637199	0	0.301718	0.441694	0.21143	0	0.0287824	7.46804	6.06498
Gm13242	0	0	0.00558097	0.0117528	0.0196974	0.0141447	0	0	0.0548313	0.0357719	0.00251593	0.00523398	0	0	0.00409943	0.0192285	0	0	66.3442	29.91
Gm13247	0	0.00123209	0.0196216	0.0250873	0.0152339	0.0400048	0.0108848	0.0102174	0	0	0	0.0140427	0	0	0	0.0125691	0	0.0350154	31.1002	12.9361
Gm13251	0.11911	0.114021	0.570347	0.412221	0.206324	0.384246	0.391212	0.371832	0.160577	0.190401	0.23328	0.191688	0.0277656	0.0862401	0.249305	0.314928	0.0211221	0.127127	21.8064	9.97973
Gm14124	0.00748308	0	0.00647556	0.0032422	0.00425223	0.00629883	0.00553939	0.0277322	0	0.0114491	0	0.00640486	0	0	0.00690007	0.0319797	0	0	8.80806	3.99337
Gm14139	0	0	0	0	0	0	0	0	0	0	0	0	0	0	0	0	0	0	15.8006	7.65771
Gm14296	0.325592	0.41602	0.82267	0.77912	1.24474	1.46098	0.607653	0.559454	0.936714	1.08053	1.18584	0.740614	0.25927	0.189462	0.385437	0.629155	0.0891211	0.235632	5.36857	4.08022
Gm14322	0.119842	0.299224	0.711024	0.799197	1.18559	1.20568	0.303416	0.332347	0.296341	0.378879	0.865236	0.593105	0.109795	0.0408015	0.174472	0.256492	0.0892335	0.109525	7.76976	5.31158
Gm14393	0.026666	0.0393465	0.483299	0.181821	0.543489	0.474562	0.138697	0.0795683	0.271213	0.182386	0.221928	0.251375	0.0392334	0.0309554	0.0518735	0.0273296	0.0216313	0	15.7919	9.39545
Gm14430	0.113282	0.147452	0.558471	0.357307	0.426491	0.579381	0.30134	0.344344	0.203285	0.239779	0.465804	0.287551	0.0855078	0.0789821	0.185967	0.229974	0.0400228	0.0494748	3.42383	2.05292
Gm14434	0.109882	0.148158	0.553682	0.350441	0.425613	0.58416	0.305055	0.339628	0.201912	0.242252	0.46669	0.280307	0.0845757	0.0823326	0.185476	0.230395	0.0391204	0.0518498	3.41011	2.05
Gm15446	0.265424	0.326386	0.34147	0.40398	0.672637	0.538823	0.710247	0.528712	0.228111	0.431392	0.78368	0.5408	0.193033	0.119497	0.669303	1.0079	0.136796	0.197495	2.38561	2.63191
Gm1564	0.00769779	0.015499	0.0233225	0	0.00273566	0	0.0178031	0.00668434	0	0.0126708	0.0217782	0.012356	0	0	0.00709601	0.00348114	0	0.0114848	3.64614	2.0982
Gm16973	0.319761	0.366714	0.626173	0.500584	0.809858	0.934228	1.18455	0.999064	0.345426	0.618926	1.21738	0.609682	0.25256	0.215525	0.894296	1.27341	0.056186	0.29984	3.14612	3.68094
Gm17066	0.265583	0.378934	0.923645	0.887257	0.964143	1.31504	1.23305	1.74453	0.4437	0.654502	1.77123	0.697518	0.0806099	0.139979	0.623262	0.754955	0.153135	0.369387	9.49839	4.44336
Gm19705	0.0826581	0	0	0.255425	0.344	0.358932	0.154268	0	0.131166	0.118184	0.233142	0.352	0	0	0.154095	0.0711969	0	0	6.27136	9.89546
Gm21283	0	0	0	0	0	0	0	0	0	0	0	0	0	0	0	0	0	0	2.65	2.95988
Gm2381	0.00869783	0	0.00941084	0.00707386	0.0123624	0.014582	0.00402341	0.00377661	0.0076164	0.00357579	0.00615152	0	0	0	0	0	0.00475649	0	7.89	3.71114
Gm2694	0.282973	0.128896	0.0921761	0.545585	0	0.0398275	0.0331146	0.330524	0	0	0	0.0380618	0	0	0.227065	0.0314429	0.0714953	0	9.82034	23.3086
Gm2897	0.041435	0.112226	0.376209	0.534638	0.00770957	0.0822816	0.222275	0.131698	0.00208633	0.00884268	0.209877	0.0975002	0.0270286	2.83e-06	0.0712094	0.144314	0.0271535	0.0507287	4.25741	2.43214
Gm3264	0.0553059	0.081025	0.313127	0.36	0.0157494	0.00623464	0.20956	0.158887	0	0	0.226231	0.129083	0.0351134	0.0557573	0.104631	0.0631265	0.0553003	0	3.651	2.47
Gm3448	0.0826451	0.18394	0.150905	0.0699829	0.241755	0.239179	0.113651	0.0889466	0.0206057	0.164042	0.166873	0.347021	0.106827	0.0393092	0.260811	0.377356	0.279618	0.221486	2.38911	2.26234
Gm3558	0.0298014	0.185818	0.346283	0.741083	0.0644965	0.0619084	0.344708	0.0697388	0	0.00311781	0.403204	0.269435	0.00528445	0.0529377	0.164059	0.150393	0.0120892	0.0440746	3.87573	2.16205
Gm3636	0.0372316	0.32222	0.365298	0.96123	0.0488368	0.0699842	0.614163	0.126654	0.00385546	0.000530257	0.425515	0.249503	0.0700021	0.0312526	0.377694	0.364108	0.0515351	0.0117852	6.99998	3.05161
Gm4349	0.169629	0.0984222	0.303665	0.211167	0.2488	0.360374	0.197188	0.319312	0.135193	0.14071	0.479133	0.243906	0.0841615	0.147351	0.197983	0.333527	0.161195	0.17484	4.20117	3.43202
Gm4532	0.669352	0.595053	0.144191	0.266885	0.447959	0.374443	0.279564	0.320927	0.22572	0.416913	0.440427	0.500065	0.54567	0.406721	0.774368	0.65	1.08814	0.385718	4.12721	3.05579
Gm4724	0.109316	0.147467	0.553866	0.352636	0.428447	0.580321	0.300078	0.346074	0.204042	0.240732	0.468073	0.288046	0.0813967	0.0792695	0.183	0.2277	0.0409408	0.0520572	3.42638	2.05468
Gm4984	0.208002	0.1149	0.0398931	0.148469	0.0653272	0.117478	0.128556	0.0402393	0	0	0.195742	0.172822	0.132355	0.302834	0.51264	0.370418	0.0251288	0.202203	2.02667	2.65522
Gm6710	0.0609816	0.160255	0.362412	0.251866	0.288948	0.502666	0.281469	0.195745	0.158089	0.159116	0.540924	0.221797	0.0166364	0.0333	0.11577	0.142944	0.0309736	0.0301737	4.3904	2.38568
Gng13	0.743923	0.237512	0.353625	0.51085	0.0573949	0	0.308537	0.725315	0	0	0.0773314	0.527275	0.418169	0.599384	0.0770476	0.210797	0.2649	0.901865	6.75505	5.04965
Gng3	1.54709	1.68577	0.146462	0.246803	0.256268	0.490102	0.909619	1.3938	0.0293945	0.0274877	0.202174	0.169065	0.380845	0.350958	0.166724	0.131973	0.59155	0.623413	13.4902	14.5793
Gorab	0.789737	1.13848	0.474491	0.640989	1.00724	0.796375	1.52941	1.51191	0.446467	0.316851	1.10293	0.680559	0.449321	0.51224	0.485559	0.540791	0.167795	0.543225	3.91489	3.83305
Got1l1	0	0.0440124	0.0253642	0.0829611	0	0.0417689	0.108738	0.0127612	0	0	0.207	0.267	0.0497555	0.0147349	0	0	0	0.0288176	3.59441	4.45599
Gpat2	0.0973333	0.160656	0.0180462	0.0451542	1.13055	0.761411	0.102942	0.0845535	1.42574	1.43335	0.131084	0.185941	0	0.0765194	0.275697	0.301064	0.463461	0.172	4.80572	5.34234
Gpc2	1.03655	0.98253	0.233676	0.302166	0.409454	0.263605	0.553952	0.710251	0.0254685	0.0298404	1.4382	1.18696	0.489307	0.379858	1.42722	1.4089	1.04491	1.61241	2.90197	4.9092
Gprasp2	0.363736	0.404321	0.446858	0.465022	0.406035	0.399833	0.227617	0.354491	0.0493807	0.0349928	0.524846	0.449049	0.146853	0.113073	0.26178	0.435791	0.0927867	0.329211	5.07462	4.49887
Greb1l	0.640658	0.538438	0.131153	0.145054	1.6754	1.33473	0.0435424	0.0533081	0.0629244	0.290757	0.127423	0.197159	0.122481	0.0306518	0.0962044	0.127926	0.23299	0.29788	3.89048	2.0484
Grik3	0.514006	0.745744	0.0792377	0.128472	0.0650785	0.0493541	0.145864	0.125078	0	0.0257329	0.0606043	0.495949	0.153161	0.1001	0.00897163	0.0282193	0.351628	0.425077	3.75609	2.23865
Gspt2	1.458	1.67156	0.0955627	0.161365	0.392121	0.493814	0.102221	0.211106	0.141292	0.288943	0.659452	0.669573	0.6006	0.140015	0.767406	0.617611	0.852889	0.8752	7.14381	5.66
Gtf2e2	0.21043	0.436246	0.569289	0.897379	0.433918	0.911452	0.682006	1.32953	0.404	0.365009	0.474077	0.359079	0.141336	0.276357	0.399038	0.72527	0.168885	0.258315	73.53	104.145
Gtsf1l	0	0	0.0433376	0.302102	0.0532104	0.0283164	0.0931535	0.0218694	0	0	0.0708873	0.187769	0	0	0	0	0	0	29.1344	17.2231
Guca1b	0.599708	0.589194	0.309115	0.298681	0.441621	0.335805	0.694077	0.992439	0.340118	0.31801	0.521609	0.57964	0.557701	0.312	0.925877	1.37864	0.465653	0.454638	2.37444	3.68103
H2-M5	0.070084	0.0116559	0.0454045	0.0564908	0.0124021	0.00994732	0.0649329	0.0152417	0	0	0.544445	0.355798	0.099453	0.0352304	0.14563	0.156716	0	0.0857256	10.4851	12.7362
Haus3	0.0676006	0.145285	0.459372	0.453895	0.185004	0.265119	0.598956	0.612633	0.083973	0.157202	0.245738	0.227233	0.0108287	0.0290236	0.329642	0.356421	0	0.0381552	25.2	17.4891
Haus6	0.245985	0.344532	0.367364	0.258814	0.257038	0.343625	0.531033	0.456576	0.215265	0.18226	0.60944	0.454156	0.04831	0.106069	0.698141	0.806399	0.0738427	0.129377	23.4768	16.0559
Hells	0.215436	0.198535	0.0155358	0.0486158	0.0467579	0.0618212	0.869375	0.862857	0.0366025	0.0588603	0.0733486	0.0640258	0.0733917	0.125687	0.336604	0.210721	0.0588763	0.0831179	167.867	99.2449
Helq	0.874763	1.24961	0.351371	0.420434	1.04739	1.10514	1.14022	1.28015	0.494832	0.412887	0.943343	0.801544	0.925131	0.666684	1.61297	1.3103	0.549648	0.489737	6.66486	7.33674
Hexim2	1.90368	1.22935	0.740554	0.891751	1.69277	1.39011	1.03825	1.23151	0.659692	0.720679	1.82939	1.3665	0.614197	0.85904	1.20337	1.54091	1.14336	0.629055	3.17996	3.47011
Hmgn5	0.247694	0.278189	0.771169	0.626139	0.695894	1.39365	1.26571	1.17099	1.64495	1.06394	0.532224	0.360281	0.211165	1.03237	0.0822659	0.151587	0.216347	0.26415	14.9962	8.22482
Hormad1	0	0	0	0	0.0160061	0	0	0	0	0	0	0	0	0	0	0	0	0	20.4236	10.7418
Hormad2	0	0	0	0	0	0	0	0	0.0897353	0.0119631	0	0	0	0	0	0.0133056	0	0	2.59784	2.27298
Hoxa1	0.185637	0.216284	0.096364	0.162713	0.55884	0.566023	0.158057	0.14192	0.0518062	0.0849724	0.83998	0.746681	0.0829727	0.141194	0.0684828	0.140624	0.0405676	0.117664	5.41338	6.75802
Hsf2bp	0.341647	0.254363	0.104019	0.149019	1.34356	1.12889	0.24589	0.263791	0.0331539	0.0621878	0.0775431	0.148913	0.0705754	0.0379715	0.0116683	0.0571	0.0622389	0.0690159	15.6967	24.8243
Hyls1	0.387228	0.646413	0.365228	0.303854	0.440983	0.468867	0.858316	1.46879	0.305262	0.351976	0.442252	0.439174	0.0792021	0.247092	0.801297	0.991226	0.153649	0.161862	11.4254	14.8994
Ice2	0.853854	0.9833	0.99813	0.758836	1.42314	1.39896	1.13606	1.13135	1.02897	1.09279	1.18701	0.819468	0.308386	0.263923	1.52563	1.81839	0.235872	0.791839	6.01782	4.54428
Ift88	0.785125	0.765807	0.633796	0.814008	1.86039	1.88668	0.889127	0.824436	0.706613	0.47075	1.73461	1.49195	0.208996	0.251961	0.307946	0.375634	0.468	0.482534	4.81498	2.7446
Igdcc3	0.0802102	0.0748899	0.0396649	0.0744832	0.439547	0.322315	0.0106026	0.00995249	0.00500778	0	0.0648228	0.0674285	0.057466	0.00572937	0.169048	0.108652	0.0501082	0.0739143	2.14918	3.57274
Igf2bp1	0.141923	0.122311	0.00356201	0.0100526	0.17699	0.20261	0.00380484	0.00535691	0	0.00169869	0.316236	0.257561	0.0045586	0.00205346	0.0056868	0.00372612	0.00675374	0	68.2105	89.0402
Igf2bp3	0.0487551	0.0531653	0.105508	0.0727095	0.115504	0.119137	0.169141	0.292834	0.0676232	0.193864	0.0804604	0.0869525	0.0361304	0.0365392	0.205997	0.150637	0	0.0969622	17.6	27.0938
Ina	0.91075	1.10373	0.0496845	0.0332775	0.0291207	0.155071	0.24301	0.449116	0.00714819	0	0.0232019	0	0.596662	0.402499	0.0454078	0.081341	0.815636	0.787487	14.5753	14.1655
Ing2	1.58223	1.31108	0.536464	0.555944	1.58695	1.61527	1.03387	1.07708	1.06583	1.23223	1.4369	1.49238	0.857451	1.54401	1.20297	1.38721	0.762	1.22304	6.04848	10.3935
Iqcb1	0.0408652	0.147689	0.721162	0.590047	0.45252	0.650655	0.264757	0.276941	0.214	0.220142	0.49305	0.419642	0.0182865	0.00818218	0.331693	0.383035	0.00892825	0.0161743	10.9805	11.1338
Islr2	1.04854	1.23835	0.314769	0.294077	0.384457	0.458554	0.338895	0.484899	0	0	0.211565	0.0685904	0.554725	0.71665	0.460116	0.24419	0.999238	0.668884	5.55827	11.6142
Jade3	0.173277	0.276241	0.239	0.138057	0.351543	0.42775	0.518	0.391822	0.212002	0.208069	0.691102	0.490609	0.0882178	0.194751	0.22	0.291	0.0276429	0.172397	12.0773	7.89461
Kbtbd6	1.10672	1.10646	0.217779	0.22168	0.542728	0.384552	0.65934	0.566245	0.558958	0.539218	0.760425	1.09323	0.821571	0.652012	1.86767	1.53844	0.785536	0.646687	2.74932	2.16
Kbtbd8	0.0974717	0.108524	0.205928	0.0877034	0.124622	0.212857	0.489153	0.45831	0.0781809	0.125457	0.168261	0.139213	0.0619425	0.0194778	0.280957	0.25889	0.0170588	0.0155	9.43604	10.1685
Khdc3	0.262019	0.502167	0	0.00922078	0.0323149	0.0845641	0.0843812	0.079217	0.0691826	0.0277247	0.128813	0.231466	0.704478	0.137058	0.252	0.194568	2.10104	0.763582	7.09524	11.5868
Kif14	0.289483	0.273007	0.00895213	0.0134743	0.0205865	0.0226311	0.579483	0.583404	0	0.00853821	0.126773	0.0464735	0.105404	0.208498	0.432578	0.408292	0.278367	0.352	4.48877	4.51323
Kif15	0.218616	0.293485	0.0662377	0.0652241	0.0362587	0.033532	1.33477	1.02508	0.00319357	0.00299993	0.127138	0.0906534	0.109284	0.163809	0.534028	0.375746	0.0518176	0.0561868	20.4424	13.1918
Kif18a	0.0745193	0.139189	0.0552794	0.038935	0.0340342	0.0519648	0.403844	0.508522	0.0558598	0.0218418	0.140528	0.0626467	0.0652117	0.0372532	0.186491	0.24523	0	0.0158547	15.0469	10.1988
Kif20b	0.0784957	0.12017	0.019028	0.0204456	0.0312502	0.0542054	0.403715	0.335323	0	0.00258767	0.0740311	0.0201607	0.0139409	0.0282257	0.11287	0.133549	0.0103062	0.0125026	25.8933	18.6979
Kif24	0.479872	0.482724	0.0702165	0.106643	0.252814	0.181117	1.14556	1.00891	0.123122	0.090412	0.394229	0.310462	0.259685	0.461136	0.806516	0.715	0.160416	0.273277	4.47517	3.5109
Kirrel2	0.0519534	0.0522372	0.00499554	0	0.0656093	0.0497048	0.0160241	0.0401111	0	0	0	0.0123523	0.0965069	0.0230911	0.0585497	0.10947	0.454376	0.910814	4.40749	3.21586
Klf8	0.197883	0.167326	0.119906	0.103027	0.191276	0.147922	0.157435	0.120284	0	0.00325655	0.798697	0.618315	0.0703774	0.118636	0.448744	0.483193	0.0952405	0.346362	3.79169	2.42042
Krt42	0.0503091	0	0	0	0	0	0.0232929	0.0218679	0	0	0	0.0134484	0.0708376	0	0	0	0.096043	0.315686	5.49365	11.3142
L1td1	0	0	0.0212979	0.00999613	0	0	0	0.0106892	0	0	0.0174035	0.019749	0	0	0	0	0	0	251.336	168
Lca5	0.200448	0.243783	0.304161	0.248448	0.243815	0.230474	0.208621	0.250219	0.0182909	0.0144764	0.737457	0.509419	0.106785	0.0959817	0.354173	0.295817	0.150732	0.190991	2.56029	2.44387
Ldhc	0	0	0.819119	0.580096	0.34655	0.208762	0.028324	0.0132964	0	0	0	0.0163442	0.08648	0	0.0705788	0	0	0.0450026	2.2251	2.18968
Lefty2	0.0634812	0.0675085	0.0452294	0.0393968	0.0106049	0.00214011	0.00345588	0.0162205	0.00325641	0	0.028161	0.0399464	0.0542475	0.0112115	0.0551031	0.0437765	0.028561	0.0517729	78.4001	56.9487
Lin28a	0	0	0.00444892	0	0	0	0	0	0	0	0.029082	0.00550013	0	0	0.0284365	0.037155	0.0056208	0	119.395	77.2099
Lin28b	0	0.00651922	0.011208	0.0105371	0.0092035	0	0.00299396	0.00281025	0	0	0	0	0	0	0	0.0029288	0	0.0193296	3.61512	4.00876
Lincenc1	0.03225	0.0486535	0	0.0393168	0.0114546	0.00308492	0.0198919	0.0560226	0	0	0.045614	0.0632638	0.0838227	0.085993	0.0976889	0.111682	0.0176	0.192127	39.3	17.7833
Lmln	0.732491	0.81091	0.615386	0.567709	1.57086	1.05511	1.06832	0.673512	0.267901	0.389736	1.17	1.20798	0.551013	0.439218	0.293941	0.373979	0.358161	0.501146	2.2	2.11806
LOC105246506	0.477805	0.676222	0.133927	0.131143	0.234173	0.216134	0.448386	0.350753	0.13511	0.313958	0.900901	0.676753	0.0826278	0.296242	1.51425	1.99172	0.85316	0.346863	24.0052	18.1077
Lrch2	0.52806	0.441866	0.115327	0.216653	0.126237	0.0793846	0.232868	0.167155	0.0215909	0.0202661	0.274558	0.322113	0.0714125	0.177603	0.1274	0.0668945	0.30761	0.2157	4.46439	3.29126
Lrr1	0.299592	0.299822	0	0	0.0276979	0.00742634	0.952925	1.2004	0	0.0105341	0.0368145	0.0139273	0.205562	0.235242	0.384713	0.339107	0.440437	0.320361	7.40685	6.18992
Lrrc34	0	0	0.0178408	0.033421	0.0365871	0.0589599	0	0	0	0.00838511	0.437438	0.17651	0	0	0	0	0	0	11.5271	11.3669
M1ap	0.292237	0.26571	0.00789896	0.0666282	0.077768	0.0261286	0.0591734	0.206326	0.00794645	0.0372019	1.67	1.0647	0.0409272	0.182932	1.10361	1.05271	0.169545	0.0361	2.98845	6.64023
Mael	0	0	0.0870468	0.0814352	0.0713811	0.0502529	0	0	0.0109024	0	0	0	0	0	0	0	0	0	22.2276	14.4053
Mageb16	0	0	0	0	0.00787044	0	0	0	0	0	0	0	0	0	0	0.0399161	0	0	28.837	27.8563
Maneal	0.407409	0.335569	0.294727	0.244044	0.175492	0.19919	0.191596	0.330696	0.0233215	0.0218679	0.188895	0.242936	0.216175	0.193772	0.51736	0.572539	0.437964	0.781216	2.49263	2.8368
Map10	1.23878	1.06378	0.862951	0.708187	1.47768	0.986397	0.638302	0.481075	0.0837059	0.0537551	1.1	1.7188	0.723184	0.588999	1.21641	0.67342	1.37661	0.915284	2.2848	2.05
Map7d2	0.0184509	0.0278485	0.0558954	0.0675146	0.0229447	0.0397613	0.0170704	0.0320468	0	0	0.013049	0.0197429	0.00513183	0.00922091	0	0	0	0.0137513	4.21859	5.05952
Mastl	0.13622	0.293329	0.0687866	0.0584932	0.121028	0.115336	0.626582	0.325284	0.0464229	0.0685212	0.121326	0.0526389	0.0714735	0.105857	0.184867	0.0924085	0.0124178	0.0112917	10.1	5.84375
Mbd4	0.253678	0.271093	0.379028	0.387468	0.585123	0.628007	0.707618	0.785362	0.157446	0.21179	0.778098	0.413529	0.0984376	0.141032	1.20324	1.36082	0.0335946	0.242523	4.80941	4.64701
Mcm8	0.380827	0.409627	0.512893	0.335728	0.37578	0.431339	0.8026	1.00594	0.407076	0.303878	0.28926	0.274475	0.171	0.285567	0.585086	0.645067	0.306512	0.567196	13.0663	9.02021
Mettl18	0.0943996	0.161904	0.501223	0.425092	0.372736	0.63019	0.212311	0.328302	0.35002	0.141655	0.406533	0.144185	0.0456373	0.0405999	0.236503	0.363051	0	0	7.56719	6.71828
Mex3a	0.712638	0.64177	0.203915	0.149943	0.47659	0.408404	0.536299	0.487658	0.0185422	0.0273812	0.558197	0.529975	0.345174	0.361919	0.765402	0.852692	0.413005	0.601291	16.8962	16.279
Mgarp	0.733102	0.279913	0.131205	0.0665019	0.420321	0.0281116	0.419334	0.506627	0.0852605	0.0132477	0.0310569	0.0176246	0	0.198843	0.243621	0.265702	0.521017	0.258486	18.5273	19.4644
Mgat5b	0.124691	0.112953	0.143911	0.283986	0.218591	0.250901	0.019226	0.0577491	0	0	0.0470344	0.0711615	0.0277251	0.0290743	0.00383161	0	0.472803	0.615751	2.68134	3.17953
Micu3	0.604661	0.768382	0.266402	0.393104	0.80835	0.691213	0.162756	0.148002	0.12496	0.180389	0.653048	1.40564	0.31232	0.203367	0.669018	0.412095	1.66475	0.540206	2.68513	2.36993
Mipol1	0.980312	0.356272	0.439907	0.633199	0.846259	0.701468	0.262279	0.215976	0.828791	0.567029	1.00757	1.09232	0.449029	0.276916	0.768286	0.509889	0.305407	0.279806	3.74628	2.44252
Mir124a-1hg	0.070237	0.0971904	0.0227983	0.00714018	0	0	0.0487351	0.118177	0	0	0.00413956	0	0.0244107	0.0570337	0	0	0.00480116	0.0436343	3.46934	2.8273
Mir17hg	0.189516	0.222005	0.457697	0.333146	0.280286	0.506663	1.09625	1.6534	0.192704	0.664213	0.573149	0.320985	0.0971311	0.158087	0.415141	0.804385	0.0690154	0.0859773	16.732	6.93937
Mis18bp1	0.0883037	0.11108	0.0343949	0.0143627	0.00627525	0.0177639	0.392136	0.578963	0	0.0181491	0.0624522	0.033071	0.0343739	0.057364	0.146532	0.155668	0.00482888	0.0219426	30.7781	18.6365
Mkrn3	0.445993	0.267366	0.186712	0.140136	0.413723	0.284537	0.179742	0.199973	0.144333	0.182355	0.820534	0.561761	0.200877	0.0359915	0.218924	0.24007	0.479494	0.413319	3.35468	2.6851
Mnd1	0.12671	0.150972	0.131184	0.121916	0.304233	0.399932	0.328996	0.485495	0.798793	0.60082	0.0715269	0.108265	0.0582589	0.0511383	0.0937144	0.112622	0	0.122855	21.5621	28.9243
Mns1	0.157927	0.0844284	0.036418	0.0852676	0.0298729	0.0481334	0.185195	0.274512	0.100588	0	0.506001	0.292754	0	0.0949638	0.475993	0.37883	0	0	9.1581	11.6
Mobp	0	0	0	0	0	0	0	0	0	0	0	0	0	0	0	0	0	0	2.03898	4.91
Morc1	0	0.00595076	0	0.0144261	0	0.0101917	0.0109538	0.0154234	0	0	0.0502257	0.0189981	0.0329923	0	0	0	0	0.0176179	10.1988	12.2011
Mphosph10	0.101278	0.245669	0.71547	0.321712	0.467254	0.691057	0.445265	0.667315	0.389579	0.454424	0.604593	0.352081	0.0188913	0.0676024	0.30361	0.395453	0	0.0751364	61.6588	47.2
Mre11a	0.812224	0.961694	0.963183	0.762462	1.05128	1.00133	1.56438	1.68273	0.541448	0.552279	1.37274	0.901173	0.36224	0.511473	1.48125	1.54268	0.31569	0.543147	19.2428	20.6097
Mtbp	0.601313	0.542381	0.384876	0.39879	0.719973	0.953697	1.60958	1.28733	0.238533	0.394694	0.986915	0.770503	0.121317	0.288076	1.04	1.03429	0.200433	0.514793	10.565	3.2
Mterf1a	0.0439776	0.263837	0.392645	0.256303	0.291238	0.328494	0.333963	0.313544	0.126649	0.183218	0.45038	0.156739	0.0414159	0.0147126	0.359494	0.394469	0	0.107964	5.43205	4.63728
Mtfr2	0.256546	0.362213	0.0970964	0.084551	0.0512198	0.123993	1.09074	1.97121	0.0419174	0.032728	0.143583	0.0857582	0.322797	0.361146	0.547191	0.614245	0.157649	0.396715	8.61819	10.4
Naa16	0.155934	0.249204	0.607358	0.346833	0.511671	0.67472	0.42007	0.589	0.417539	0.459848	0.536269	0.495652	0.0510221	0.0687597	0.317113	0.42285	0.0752362	0.0774802	10.7091	8.21082
Nanog	0.0193503	0.0306958	0.019542	0.0148953	0.0350808	0.0760815	0.0737636	0.0306843	0.006615	0.0306698	0.185919	0.0908442	0.0239829	0.0031345	0.0329132	0.0541709	0	0.0119403	200.913	263
Ncapg	0.539738	0.567263	0.025026	0.0195903	0.0273939	0.0498384	1.05223	1.08814	0.00843456	0.0118764	0.140869	0.07219	0.0804469	0.178235	0.741969	0.801353	0.105	0.349	32.3002	24.7802
Necab2	0.72561	0.478814	0.00825745	0.0154749	0.0338719	0.0709944	0.345	0.68863	0.0415154	0.0621792	0.593876	0.428884	0.342521	0.449514	0.0793	0.0859518	0.844441	0.613057	4.47438	10.6707
Nefh	0.21333	0.228097	0.0115407	0.0361433	0.0347418	0.155819	0.0863471	0.146663	0.0350217	0.00730722	0.0544829	0.114136	0.113695	0.155465	0.712924	0.687039	0.0437468	0.163443	5.24587	5.69272
Nefm	0.0166983	0.0391808	0.004817	0.0226155	0.00395414	0.0543276	0.0206007	0.0193376	0	0	0	0.00595534	0	0.00556576	0	0	0	0.00552484	5.89429	2.57838
Neil2	0.118404	0.0890526	0.204801	0.271818	1.27408	1.20743	0.210084	0.102897	0.0686188	0.104359	0.381256	0.274377	0.0885403	0.0494283	0.172958	0.222013	0.129276	0.165641	2.36619	2.55029
Neil3	0.61718	0.586524	0.0783048	0.0467246	0.0467297	0.0612666	1.58421	1.55865	0	0	0.224944	0.123234	0.313029	0.280108	0.986729	0.800951	0.107872	0.219835	3.75851	3.68955
Nespas	0	0.0165621	0.00713607	0.0401474	0	0.00944858	0.175608	0.0501715	0	0	0.0388785	0	0.0276888	0.0412939	0.152178	0.163555	0	0	4.09649	9.72712
Nkrf	0.115511	0.259982	0.514111	0.37101	0.211012	0.445317	0.514035	0.582841	0.264509	0.248196	0.446023	0.323686	0.0612796	0.0495001	0.37	0.357713	0.0241	0.032761	8.9031	7.04675
Nlrp4f	0	0	0	0	0.0108016	0.0174653	0	0	0	0	0	0	0	0	0	0	0	0	3.64966	5.42624
Nodal	0.071391	0.0358175	0.138939	0.0289405	0.0633308	0.0306444	0.0991214	0.0465251	0.233014	0.181834	0.100932	0.171811	0.129934	0.00893691	0.172869	0.152719	0.0877155	0.0529331	14.6896	19.6348
Nol8	0.0871474	0.213678	0.864464	0.519696	0.463324	0.653796	0.503573	0.483652	0.305531	0.424219	0.513476	0.369079	0.0505	0.0302859	0.384745	0.522681	0.0207429	0.0678739	21.8036	16.1048
Nr0b1	0	0	0.00916758	0.017171	0.105278	0.0181741	0	0	0	0	0	0	0	0.0318753	0.00978166	0	0	0.0104598	43.852	33.6
Nup62cl	0.0366468	0.0548256	0.0791298	0.0147615	0.363075	0.145531	0	0.0478242	0	0.293424	0.310543	0.195824	0.0624837	0.0184286	0	0.0982718	0.0798111	0.143306	38.3694	37.0128
Nxph4	0.0688662	0.195466	0.12901	0.18579	1.18019	1.01576	0.116897	0.169603	0.0298691	0.00930948	0.118965	0.147286	0.245227	0.230156	0.0105913	0.0206333	0.425859	0.282809	2.15	3.40547
Odf2l	0.112856	0.113279	0.424033	0.265862	0.326018	0.504735	0.400099	0.323112	0.246069	0.190959	0.240343	0.263192	0.0450718	0.121019	0.0669012	0.116228	0.184892	0.271175	6.17463	3.28638
Ofd1	0.320873	0.366869	0.534942	0.473725	0.644756	0.687914	0.707294	0.712636	0.281123	0.189056	0.930201	0.720635	0.17611	0.304788	1.00424	0.748757	0.212326	0.232438	9.56123	8.11465
Oip5	1.19845	0.937335	0.0323763	0.0706785	0.23895	0.135299	1.60682	1.80153	0.118963	0.131381	0.294042	0.200229	0.885793	0.66368	1.54385	1.13	0.953323	1.56	18.8638	11.6647
Olig1	0.02572	0.0430229	0.0593282	0.125146	0.115614	0.0932592	0.023806	0.0223477	1.59015	1.26561	0.0242426	0.146726	0.0671792	0.00858447	0.173979	0.0154486	0.028093	0.0678333	4.69316	6.50301
Olig2	0	0	0	0	0.0053595	0.0129781	0	0	0	0	0	0	0	0	0.0696222	0.027228	0	0	3.40294	2.61436
Ooep	0.286793	0.21894	0	0.0272082	0.0119438	0.0191673	0.0390728	0.151635	0	0	0.4766	0.306539	0	0.0339118	0.00778933	0	0.110272	0.00944057	75.4075	62.0849
Orc1	0.50394	0.952926	0.00519154	0.029242	0.0596585	0.0413165	0.938164	1.41737	0.0157257	0.00491714	0.0622192	0.0770229	0.127087	0.198003	0.857443	0.921	0.0393488	0.3452	32.8719	24.0861
OTTMUSG00000016609	0.0193186	0.0617401	0.245477	0.205096	0.0926352	0.213072	0.199776	0.0654423	0.0420025	0.0688962	0.12366	0.116036	2.06e-07	0.00149027	0.0271996	0.0452896	2.57e-07	0.00886113	4.84534	2.25676
Otx2	0	0	0	0	0	0	0	0	0	0	0	0	0	0	0	0	0	0	18.1413	19.9137
Palb2	0.604828	0.709236	0.191815	0.226245	0.431785	0.344395	1.62741	1.76086	0.16161	0.0999359	0.333188	0.409162	0.40698	0.585944	1.86127	1.81036	0.367482	0.630949	7.4365	6.07652
Parpbp	0.103274	0.420529	0.034051	0.0279864	0.0244599	0.0169515	0.6006	0.610747	0.00860621	0.0201956	0.111293	0.0526201	0.109477	0.083573	0.24937	0.319971	0.11831	0.132	7.13325	4.98595
Pask	0.838846	0.872294	0.115598	0.136531	0.311536	0.295	1.56463	1.42403	0.126078	0.172033	0.452063	0.410368	0.509491	0.417281	1.01308	0.907655	0.33338	0.634	11.2073	8.67779
Pax6	0.239006	0.160049	0.00837204	0	0.00364374	0.0147379	0.219622	0.147107	0	0.00842417	0	0.0109791	0.242205	0.436398	0	0.0139083	0.106631	0.275085	2.05983	2.58824
Pcyt1b	0.144119	0.130891	0.0562603	0.0703623	0.0282245	0.0540016	0.169984	0.19084	0.0189934	0.0297201	0.398033	0.223626	0.104057	0.0252	0.614423	0.661654	0.07489	0.233007	9.17301	5.73038
Phf6	0.327382	0.353663	0.922749	0.498416	0.689392	1.13772	1.08694	1.34507	0.566445	0.465396	1.02785	0.669209	0.0993541	0.0899586	0.883045	0.925855	0.0524057	0.166756	9.17123	8.74838
Pibf1	1.75704	1.6679	0.876354	0.55603	0.789379	0.675729	0.668524	0.461	0.58867	0.556864	1.05284	1.72766	0.670754	0.678661	1.9077	1.18163	0.927599	0.934591	5.60739	5.75788
Pinx1	0.515881	0.839869	0.636879	0.583249	0.877124	0.998399	1.09215	1.76879	0.929371	1.09309	1.0829	0.535747	0.199915	0.236799	1.00693	1.04386	0.594524	1.01296	16.863	17.0906
Pisd-ps3	0.00233763	0.00128852	0.013001	0.00154838	0.00561819	0.00365626	0.007207	0.0219259	0.000872673	0.00114998	0.00225014	0.00316509	0.0096021	0.00381417	0.00434572	0.00251314	0.0178244	0.000927094	10.2477	10.8451
Piwil2	0.0607557	0.0539775	0.247507	0.148314	0.0381058	0.0102789	0.0760399	0.0962003	0.0469911	0.00882873	0.0808903	0.0764893	0.166726	0.0357042	0.171306	0.15519	0.136842	0.167126	10.4894	9.38519
Platr10	0	0	0	0	0	0	0	0	0	0.0163401	0	0	0	0	0.0946556	0	0	0	21.4414	27.6815
Platr14	0.0452769	0	0	0	0.0317833	0.0250572	0	0	0	0	0	0	0	0	0.042	0	0	0	20.5515	15.4452
Platr17	0.0916182	0.0575083	0.0899497	0.154159	0.0895071	0.0776494	0.177067	0.58938	0.0558306	0.254857	0.283255	0.376259	0.138345	0.0854401	0.929896	0.649968	0.244818	0.35414	16.1674	11.7
Platr21	0	0	0	0	0.30306	0.28747	0	0	0	0	0.694072	0.35875	0	0	0	0	0.0726859	0.0644096	5.15	3.3305
Platr26	0.0781388	0	0.0672723	0.124159	0	0	0.145136	0.170417	0	0	0.0367025	0	0	0	0	0	0	0	2.10647	3.50676
Platr4	0	0.0172354	0	0	0	0	0	0	0.0971982	0.126052	0	0	0	0	0	0	0	0.00849203	6.09237	4.6188
Pms1	0.113219	0.107833	0.25783	0.237208	0.241262	0.307798	0.28672	0.248438	0.338445	0.44448	0.224728	0.140258	0.0265733	0.0715147	0.247257	0.349715	0	0.0354715	8.71	9.38951
Pnldc1	0.22738	0.148069	0.393202	0.634952	0.5	0.519	0.242103	0.286578	0.453719	0.535	0.546345	0.486309	0.281209	0.102584	0.441	0.296375	0.186	0.30258	10.8183	7.65183
Pnma2	0.0312129	0.0589152	0.0303966	0	0.0221847	0.0291669	0.0360941	0.0779234	0	0.00321077	0.018397	0.0167003	0.0130077	0.0467813	0.00719326	0.00352868	0.00426788	0.0659676	4.02506	3.0566
Pnma5	0	0	0	0	0.0114916	0.0185449	0.00749156	0	0	0	0.0686678	0.00865838	0	0	0	0	0	0.0640799	3.67444	6.90552
Pola1	0.137419	0.164754	0.31158	0.22635	0.14886	0.229677	0.674936	0.75568	0.109029	0.186011	0.286973	0.164565	0.105343	0.11439	0.358887	0.447058	0.039377	0.12375	13.9312	9.46176
Polk	0.443648	0.501293	0.499955	0.401707	0.627621	0.72184	0.646628	0.650576	0.333586	0.285719	1.38929	0.622525	0.120986	0.129657	0.470718	0.446562	0.155647	0.245513	3.18513	2.94
Polr3g	0.465959	0.468467	0.760519	0.37856	0.804414	0.839569	1.17886	1.26028	1.72668	0.996059	1.3847	0.391251	0.341904	0.395216	0.647196	0.62311	1.00586	0.930494	25.1414	25.5225
Pomc	0.316222	0.335822	0.0363965	0.20342	0.20869	0.512956	0.293096	0.183474	0.0361136	0	0.377022	0.315342	0.0721996	0.106142	0.253221	0.338438	0.114677	0.0410808	2.35834	2.46555
Pop1	0.847811	0.885423	0.533388	0.547672	1.98839	1.52601	1.27549	1.52462	1.4589	1.25041	1.02751	0.854777	0.248212	0.505365	1.45316	1.04321	0.511012	0.701383	11.8786	12.0488
Pou5f1	0	0.0214399	0	0.0173158	0	0	0	0.0187485	0	0.0171439	0	0	0	0.0216963	0	0	0	0.125876	1034.03	1110.53
Pramef12	0	0.0150085	0.00646421	0.0181912	0.116706	0.0685139	0.00691484	0.155787	0	0	0.112694	0.0799283	0	0	0	0	0.0408195	0.0813932	7.32949	5.2299
Pramel1	0	0	0	0	0	0	0	0	0	0	0	0	0	0	0	0	0	0	2.25886	2.34971
Prdm14	0.232799	0.198441	0	0	0	0.0202231	0.0326423	0.153209	0	0.0230814	0	0	0.0551476	0.00705885	0.00650584	0	0	0	5.75566	10.0768
Primpol	0.257733	0.400772	0.296084	0.354352	0.459518	0.554696	0.849752	0.911581	0.332228	0.207926	0.640721	0.396117	0.213774	0.346608	0.812198	1.20286	0.0922442	0.190905	4.49628	5.01389
Prkdc	0.347876	0.320868	0.46356	0.357128	0.538049	0.550289	0.579865	0.481057	0.235902	0.197372	0.718633	0.532538	0.119404	0.213967	0.733092	0.943404	0.109233	0.160075	3.32165	2.12838
Prr11	0.462006	0.537706	0.267618	0.136412	0.0975265	0.13379	1.44642	1.74682	0.106779	0.0891451	0.364082	0.185642	0.142761	0.330536	0.519508	0.712108	0.118162	0.16932	6.70018	6.3892
Prr19	0.0310589	0.0155164	0	0	0	0.0353323	0	0.0135057	0	0	0.0292525	0.0332013	0.105446	0	0.0430139	0.0278254	0	0	2.88931	4.80166
Prr23a3	0	0	0	0	0	0	0	0	0	0	0.00987832	0	0	0	0	0	0	0	5.08999	3.13006
Prrg4	0.299729	0.217925	0.12692	0.103587	0.439337	0.585382	0.247851	0.188342	0.0111	0.0261156	0.505038	0.307021	0.241888	0.204133	0.182301	0.126632	0.230024	0.208685	4.14985	2.39229
Prtg	0.0294712	0.0217839	0.0374281	0.0224072	0.0405208	0.031693	0.0145377	0.0204679	0.00345186	0.0129833	0.0222389	0.0273367	0.0304769	0.0117686	0.0398353	0.053393	0.0150535	0.00979325	5.74238	2.6
Psma8	0.0453532	0.0113594	0.0392142	0.137663	0.0562849	0.0194236	0.0524888	0	0.157396	0.202375	0.0854702	0.0727497	0	0	0.0627749	0.08154	0	0	8.03067	8.78945
Purg	0.810132	0.505298	0.799882	0.648097	1.0375	1.01617	0.352857	0.435691	0.303667	0.318492	1.33962	1.07011	0.306183	0.102569	0.638995	0.528893	0.0578255	0.146346	2.47555	5.72136
Pus10	0.762608	0.693113	0.876316	0.909217	1.01236	1.53005	1.20619	1.57755	1.33768	1.11375	1.44303	0.819459	0.306	0.252063	0.812	0.942488	0.152267	0.484097	15.611	11.1
Rad18	0.243279	0.273559	0.123786	0.180012	0.197437	0.323984	0.859128	0.748041	0.193468	0.138373	0.435839	0.326333	0.357836	0.408024	0.886294	0.846248	0.227	0.269309	14.33	18.3617
Rad51b	0.399602	0.28641	0.105877	0.372608	0.123041	0.110811	1.12889	1.14111	0.434387	0.47283	0.863693	0.232888	0.184074	0.338464	0.266906	0.277474	0.0668287	0.181275	3.43598	2.49987
Rad51c	0.232792	0.246197	0.22265	0.174169	0.181201	0.348096	0.323117	0.393768	0.0588692	0.135537	0.167968	0.170408	0.0273252	0.159309	0.367182	0.425848	0.127233	0.127609	7.03977	6.40383
Rad54b	0.123832	0.199176	0.0107157	0.0201177	0.0351825	0.056845	0.629273	0.446439	0.0241216	0.0845306	0.134268	0.0662429	0.100676	0.0961	0.164957	0.100617	0.0177341	0.0322951	10.3183	12
Rad9b	0.413395	0.68179	0.641204	0.668855	1.44822	1.0129	0.506625	0.507335	0.337204	0.462906	0.836269	0.702068	0.123183	0.268274	1.2455	1.37626	0.252045	0.527	6.18507	5.5553
Ranbp17	0.0596256	0.211907	0.0728724	0.0770631	0.211925	0.203788	0.0811148	0.082229	0.00614839	0.0115533	0.310936	0.202684	0.0467447	0.0560625	0.0646612	0.0698098	0.126626	0.0698006	7.67227	8.90822
Rbakdn	0.0529809	0.0529619	0.187017	0.198281	0.426908	0.119772	0.249872	0.772872	0	0	0.0994057	0.0578823	0	0.162413	0.151	0.104224	0	0.0995326	3.08	6.44796
Rbbp8	0.773449	0.654969	0.379929	0.293007	0.994969	1.15599	0.995298	0.878118	0.207152	0.275852	0.796529	0.696701	0.273803	0.147918	0.559321	0.537493	0.442625	0.294605	10.9073	8.31048
Rbm41	0.107233	0.159556	0.605132	0.376724	0.320696	0.391449	0.358854	0.479233	0.141075	0.161152	0.598058	0.502076	0.119031	0.11719	0.346491	0.392632	0.0966216	0.147563	5.04365	3.95013
Rbmx2	0.329049	0.439651	0.588019	0.390733	0.490087	0.639073	0.87331	1.15352	0.0952084	0.258243	1.05423	0.445726	0.234156	0.0549724	0.860245	0.93697	0.143655	0.140619	13.1524	12.1297
Rbmxl2	0.0932767	0.0399988	0.011518	0.0323139	0.0283323	0.00759498	0	0	0.0345929	0.0323107	0.163193	0.0569888	0.0150277	0.0133714	0.0122992	0	0.261594	0.11794	60.3337	55.0573
Rex2	0	0.00349792	0.014083	0.0223735	0.016923	0.0258283	0	0	0.0126268	0.00634034	0.0039054	0.0106305	0	0	0	0.0119674	0	0	35.7905	15.3
Rfc4	0.0334383	0.166923	0.418875	0.296641	0.153886	0.23748	0.526623	1.04707	0.187248	0.0402813	0.251915	0.107223	0.113738	0.218438	0.169827	0.299281	0.0364	0.032752	67.9	51.6938
Rhox1	0	0	0	0	0	0	0	0	0	0	0	0	0	0	0	0	0	0	3.78969	3.72265
Rhox10	0	0	0	0	0	0	0	0	0	0	0.0287755	0	0	0	0	0	0	0	2.13088	2.46006
Rhox13	0	0	0	0	0	0	0	0	0.01389	0.0777168	0	0	0	0	0	0	0	0	2.26164	3.44634
Rhox6	0	0	0	0	0.816318	0.911934	0.0952957	0.0447453	0	0	0	0	0	0	0	0	0	0	2.69016	2.70356
Rhox9	0	0	0	0	0	0	0	0	0	0	0	0	0	0	0	0	0	0	2.06711	2.18224
Ribc1	0.493066	0.350618	0.0448649	0.178348	0.763363	0.584443	0.25233	0.48507	0.49427	0.388294	0.598985	0.388461	0.307128	0.416585	0.155685	0.116487	0.113224	0.306377	5.28951	2.98535
Rif1	0.196603	0.2002	0.911734	0.568777	0.308459	0.5044	0.629882	0.401182	0.186934	0.279558	0.661479	0.459883	0.0718698	0.0566571	0.388529	0.337808	0.0310578	0.0848565	57.272	31.2503
Rimklb	0.00441519	0.00444321	0.011465	0.021544	0.0439267	0.0583672	0	0.0115026	0	0.00725963	0.141558	0.0897641	0.0196422	0	0.00814067	0.00399148	0.0193	0.0351082	15.0168	14.9787
Ripply1	0.646171	0.318644	0	0	0.0505417	0.0200372	0.0333277	0.313042	1.17665	1.75306	0.0674699	0.114915	0	0	0.0664708	0	0	0	3.74267	3.85939
Rlbp1	0.0175934	0.017655	0.0152	0	0.00624	0.0453222	0.0312467	0.0382205	0	0	0.18297	0.153471	0	0.0264282	0.00811348	0.0159	0.0288241	0.00869674	2.3188	2.69238
Rnf113a1	0.902768	1.08408	0.556936	0.623337	0.782259	1.35864	1.70714	1.93951	0.744339	0.722694	1.00611	0.826962	0.523635	1.03771	0.93593	1.16916	0.300923	0.774402	7.0478	6.6154
Rnf165	0.120895	0.162432	0.112887	0.1139	0.124736	0.135147	0.151289	0.119365	0.062437	0.0821744	0.15651	0.147145	0.097241	0.132548	0.146378	0.145969	0.194571	0.115737	4.44027	4.92
Rnf17	0	0	0.0265253	0.0193941	0.00484017	0.0058759	0	0	0	0.00280432	0	0	0	0	0.0125524	0.00924083	0	0	17.1042	9.94794
Rpgr	0.392082	0.242867	0.79235	0.571348	0.63595	0.724823	0.552813	0.519398	0.192845	0.140018	1.15035	0.624797	0.0749585	0.0871734	0.179793	0.281817	0.0587661	0.1453	6.13202	4.42221
Rpl10l	0	0	0	0.09986	0.0146331	0.0585659	0	0	0	0	0.0194779	0	0	0	0	0	0	0	48.9087	44.1565
Rpl39l	0	0	0.0731766	0.226343	0.0399137	0.0317975	0.0524749	0.0246405	0.04801	0	0	0.120807	0	0	0.0784798	0.050162	0	0	25.3175	37.8829
Rpp40	0.505782	0.52163	0.75435	0.751151	1.05393	1.32069	0.926851	1.38744	1.10676	1.24889	0.744001	0.479394	0.178259	0.423	0.885785	0.636569	0.363672	0.35954	8.29635	8.26604
Rps6ka6	0.045092	0.0151325	0.0292758	0.0519742	0.211	0.309041	0.11819	0.205564	0.00329305	0	0.198447	0.0603163	0.0292251	0.0150174	0	0.0101967	0.0739908	0.0411172	15.0073	11.3107
Rragb	0.414006	0.31784	0.610954	0.684856	0.749111	0.809023	0.180319	0.345596	0.120242	0.0596389	0.864659	0.616525	0.163451	0.0406332	1.11563	1.19	0.186228	0.465913	3.14649	3.31717
Rsbn1	0.998053	0.940621	0.634144	0.419994	0.628969	0.565736	0.784813	0.338096	0.255789	0.323414	1.13594	1.54562	0.52627	0.836975	1.89917	1.34494	0.872	0.601155	4.44699	3.75228
Rttn	0.39285	0.431852	0.917367	0.577814	0.568853	0.60877	0.722329	0.851625	0.135873	0.186683	0.91399	0.713476	0.224376	0.244865	0.994038	1.15346	0.0807755	0.211137	2.69841	2.05202
Rufy2	0.433354	0.493107	0.708795	0.613481	0.858827	1.0325	0.61992	0.630354	0.235187	0.267295	1.33347	0.861654	0.236861	0.306	0.978019	1.09	0.31622	0.512674	3.7609	2.85993
Rwdd2a	0.343608	0.977433	0.215169	0.415543	0.656781	0.634828	0.653917	1.22515	0.207089	0.537642	1.1972	0.585655	0.9162	0.552647	0.825028	0.635326	0.786408	1.09283	3.01084	3.81295
Sall4	0.0725816	0.0348038	0.333658	0.498126	0	0.0115878	0.0159862	0.018008	0	0	0.00325956	0	0.0383834	0.0207183	0	0	0	0.0133514	66.5467	84.0103
Sass6	0.177016	0.246543	0.328407	0.24426	0.206459	0.289305	0.984709	0.924288	0.133776	0.174735	0.41649	0.362556	0.115171	0.162834	0.591935	0.609655	0.0915174	0.133712	4.89872	3.84295
Scube3	0.867186	0.658391	0.467044	0.620704	1.93401	1.14843	0.533083	0.321311	0.0105964	0.0347883	1.57231	1.66742	0.317809	0.491284	1.42032	1.16615	0.165725	0.625632	3.08	2.73714
Sema5b	0.595594	0.412702	0.083697	0.358693	0.755938	0.502638	0.189625	0.110825	0.579486	0.366034	0.153184	0.244176	0.133231	0.309143	0.0748684	0.0979416	0.384984	0.39236	3.72497	6.22078
Serpinb2	0.0188805	0	0.0408241	0.0541242	0	0.0382011	0.105987	0.0331603	0	0.0155284	1.79299	0.152294	0.0427804	0.0286671	0.374478	0.309244	0.875212	1.51	2.64242	4.11623
Serpinb6c	0	0	0.0129992	0	0.010656	0.0513613	0	0	0	0	0	0.0321625	0	0	0	0	0	0	4.61933	3.73998
Setdb2	0.547634	0.502686	0.741761	0.37236	0.782212	1.01124	1.08507	0.579073	1.44078	1.22	0.70153	0.745124	0.238903	0.535789	1.35023	1.58549	0.234256	0.301189	4.54657	4.16863
Sfmbt1	0.205351	0.313462	0.538278	0.453581	0.641508	0.965268	0.555512	0.711406	0.785229	0.623467	0.614183	0.402104	0.12528	0.20183	0.51461	0.590516	0.0368629	0.11637	2.28761	3.56
Sfmbt2	0.0243209	0.0341205	0.0421245	0.0341186	0.0396759	0.0743575	0.0122658	0.0114843	0.0310756	0.0327654	0.253707	0.258003	0.0122468	0.00661423	0.196351	0.270574	0.0434113	0.0603038	6.42574	3.64614
Sgol1	0.232429	0.373123	0.0214008	0.0160813	0.0421654	0.0170459	1.14844	1.28416	0	0.00812297	0.0839358	0.0582056	0.209177	0.212575	0.278122	0.393253	0.0324466	0.0933338	22.851	15.5656
Sgol2a	0.299666	0.348215	0.728334	0.615727	0.0290608	0.0208425	0.598604	0.632579	0.0115519	0	0.185271	0.0563846	0.109684	0.197367	0.352103	0.2354	0.162128	0.186821	23.0896	13.7461
Sgtb	0.552495	0.487463	0.291495	0.235245	0.583743	0.711004	0.36787	0.397998	0.405813	0.2647	1.41014	1.16772	0.481328	0.323563	0.0683477	0.158069	0.191455	0.427418	2.30089	2.06342
Sh3gl3	0.309569	0.419364	0.398668	0.128151	0.112321	0.176012	0.469513	0.599719	0	0	0.232438	0.0661738	0.0693611	0.161438	0.147898	0.24369	0.0157241	0.212485	6.93646	4.56139
Shcbp1	0.209937	0.2019	0.0453982	0.0780214	0.111747	0.225324	1.71647	1.95336	0.0152306	0.0142638	0.140161	0.0187128	0.0293835	0.105113	0.371167	0.33884	0.0955392	0	27.6248	34.5532
Shq1	1.65286	1.21339	0.677068	0.716368	1.54604	1.45834	1.32033	1.83274	1.56555	1.37407	1.22598	1.39118	0.687466	0.628032	1.66623	1.6422	0.999931	1.07741	10.5	13.5332
Six4	0.172401	0.116811	0.873819	0.816454	0.456825	0.376999	0.0811874	0.1007	0	0	1.48996	1.40217	0.0417521	0.0469638	0.0173354	0.0113469	0.116608	0.324524	3.71456	3.02073
Ska1	0.0912492	0.140795	0.00607084	0.00569608	0.0246032	0.0120735	0.478073	0.703924	0	0.0172233	0.0529369	0.0222356	0.116	0.0977136	0.236132	0.29066	0.0685876	0.229515	9.67994	9.40998
Ska3	0.381344	0.46241	0.0496603	0.099784	0.0873195	0.052448	1.28657	1.6317	0.00714474	0.0440648	0.108223	0.0263171	0.0825739	0.198414	0.437467	0.500128	0.215008	0.24073	23.7793	22.3652
Slc25a14	0.640378	0.813752	0.596	0.626706	1.29924	1.71173	1.19561	1.51536	0.6314	0.47892	1.27853	0.871	0.0776524	0.149042	0.552868	0.667107	0.184804	0.305703	2.59812	3.23484
Slc25a31	0.0353948	0.00887938	0.0612312	0.179363	0.0125597	0.0455825	0.00819046	0	0.00770246	0.0432788	0.0917418	0.104112	0.0396382	0	0.0734619	0.0956474	0	0	4.18791	3.09444
Slc30a3	0.140812	0.0376671	0.0730734	0.144563	0.133223	0.0644447	0.0695175	0.146836	0.277632	0.642136	0.00884747	0.0602432	0.11574	0.0846285	0.0606205	0.0676179	0.153765	0.352464	4.09807	3.77586
Slc7a3	0.317204	0.302121	0.0562873	0.151749	0.438787	0.302801	0.255946	0.268532	0.0212587	0.0132774	0.367998	0.426152	0.436723	0.10585	0.405105	0.307886	0.142161	0.185112	76.9874	48.1159
Slc9b1	0.0247843	0.00829321	0.0214397	0.0201031	0.0117282	0.0378496	0.00764638	0.0287118	0	0.00674197	0.0545101	0.00883702	0	0	0	0.00744519	0	0	4.34397	3.0801
Slfn9	0.486376	0.670317	0.149638	0.0974678	0.0950045	0.174413	1.6734	0.657266	0.117032	0.134499	0.339088	0.167722	0.242773	0.329466	1.23469	1.44738	0.13613	0.203867	3.73023	3.33335
Slmo1	0.19759	0.275906	0.163486	0.1672	0.134142	0.152468	0.198789	0.246328	0	0	0.194337	0.192972	0.0480846	0.0516126	0.134713	0.0619199	0.309653	0.203912	2.85	4.1101
Slx4ip	0.207769	0.395917	0.236176	0.212344	0.301401	0.289752	0.745481	0.668075	0.207808	0.180497	0.461208	0.252925	0.21155	0.236629	0.347439	0.602152	0.0939655	0.248448	3.68797	2.70309
Smc2	0.3677	0.462411	0.197383	0.139924	0.171653	0.308888	1.40763	1.9781	0.102503	0.164344	0.385982	0.261789	0.165	0.428538	1.10109	1.39162	0.248931	0.491077	61.8485	34.1622
Smim10l2a	1.48427	1.80315	0.10194	0.0765633	0.801894	0.493574	0.310651	0.342764	0.0308826	0.0579424	0.642328	0.590255	0.562469	0.268997	0.380169	0.28187	0.798415	0.958419	2.14792	2.9
Smtnl1	0	0.0108645	0	0	0	1.35016	0.0702569	0.00942234	0	0	1.85925	0.0231871	0	0.0325986	0	0.0389973	0.662633	1.33661	3.06816	3.23941
Sncb	0.324113	0.40866	0.0589457	0.110034	0.0603824	0.135645	0.189648	0.296771	0	0	0	0	0.0193515	0.0857334	0.0630121	0.045791	0.445989	0.751579	6.41435	7.35561
Snhg14	0.0169563	0.0340384	0.579372	0.446929	0.126369	0.169902	0.102013	0.0662982	0.081219	0.0899077	0.143843	0.0181374	0	0.0254665	0	0.00763916	0	0.016772	13.1546	3.65605
Soga3	0.40492	0.461797	0.00778851	0.0292697	0.0127887	0.0465433	0.216446	0.28522	0	0	0.0212129	0	0.105096	0.22	0	0	0.177139	0.0626009	4.03073	2.65495
Sohlh2	0	0.0157911	0	0.00637981	0.00558217	0	0.0145551	0	0	0.0192658	0.0148243	0.0252342	0	0	0.0652722	0	0	0.0934022	24.3281	24.6
Sox1	0.101018	0.092821	0	0.00357195	0	0	0	0	0	0	0	0.00469974	0	0.00877901	0	0	0.0432	0	3.15877	6.12184
Spa17	0.0701484	0.0346101	0.483442	0.502914	0.814992	1.03837	0.0976787	0.244658	0.0295088	0.0816846	0.725195	0.449139	0	0	0	0.0309326	0	0.168117	5.12987	3.58059
Spata24	0.441276	0.532047	0.644065	0.779904	1.80912	1.79434	0.815271	0.76541	0.284657	0.0790126	1.90626	1.51135	0.509905	0.272802	1.30987	0.982528	0.037075	0.841054	5.25563	9.07138
Spdl1	0.336223	0.653424	0.0126476	0.0355951	0.166071	0.251378	1.23111	1.5811	0.0510028	0.0358545	0.186038	0.0938294	0.18	0.321839	0.687576	0.685585	0.24759	0.354754	15.4589	10.3
Sptbn4	0.521192	0.317769	0.0644578	0.109587	0.0714549	0.0492509	0.15499	0.126118	0.00651468	0.0162805	0.0666406	0.0278663	0.185902	0.106254	0.28831	0.191972	0.341061	0.201045	5.52189	4.61468
Srbd1	0.3696	0.427812	0.749314	0.86841	0.931698	1.16622	1.17111	1.33673	1.07189	1.13076	1.07893	0.796344	0.197285	0.329	0.947597	1.07963	0.155015	0.261483	14.5853	12.7618
Ssc4d	1.10332	1.43794	0.185148	0.200897	0.930741	0.77086	0.860119	1.27209	1.05655	1.10016	0.73757	0.73683	0.76872	0.742566	0.758468	0.585287	1.14737	0.901451	2.30095	2.19623
Stag3	0.108765	0.0968405	0.0760422	0.119091	0.0535145	0.0480988	0.135453	0.145308	0.00366396	0.0206442	0.0946774	0.0940037	0.0325567	0.0668865	0.447345	0.612772	0.0366046	0.170526	8.2177	9.45694
Stil	0.75611	0.922546	0.0448162	0.0421287	0.0565017	0.0655208	1.95388	1.59423	0.031689	0.0270648	0.156233	0.154924	0.226134	0.537852	0.884389	0.811862	0.181238	0.315966	3.82474	2.8413
Stk31	0	0	0	0.0135336	0	0	0	0	0.00485342	0	0	0	0	0	0	0	0	0	4.8377	3.74782
Stra8	0	0	0	0.0109171	0	0	0	0.0352319	0	0	0.0127246	0	0	0	0	0	0	0	122.798	145.172
Strbp	0.933068	0.808535	0.421166	0.321715	1.23473	1.47496	0.893733	0.981675	0.69793	0.846433	0.853678	0.546176	0.195872	0.343968	0.935608	1.0456	0.277058	0.434426	5.78146	4.3664
Suv39h2	0.753514	0.498879	0.220945	0.125356	0.101753	0.0843791	0.556393	0.681354	0.0862352	0.0809755	0.11325	0.133989	0.280559	0.542741	0.546421	0.345311	0.566603	0.238048	12.5162	8.56752
Syce1	0.0402953	0.0940701	0	0.0434265	0.0475964	0.0229648	0.0498	0	0	0.0434165	0.253	0.129248	0.0303007	0	0.0495908	0.0723	0.146486	0	7.60821	6.95967
Syce3	0	0.273355	0.121406	0	0	0.0383169	0.66011	0.744647	0	0	0	0	0.877747	0.656771	0	0	0	0	4.11	5.81699
Sycp1	0	0.241009	0	0.338713	0.107324	0.0807758	0.424119	0	0	0.136827	0.211198	0.446	0.0464042	0	0.374605	0.381188	0.0056956	0	9.38143	5.17517
Sycp3	0.0368881	0	0.191159	0.0297149	0.130519	0.136011	0.0170902	0	0	0.0147645	0.0868288	0.0197112	0.0209691	0.055653	0	0	0	0.0180287	13.5112	7.92887
Syt9	0.293665	0.206368	0.0363112	0.00379022	0.48691	0.589285	0.323445	0.485772	0.338648	0.31026	0.118678	0.214472	0.191894	0.186366	0.0171897	0.0547712	0.193713	0.185273	4.82867	5.3541
Taf1d	0.322781	0.451086	0.851565	0.485472	0.614533	1.02605	1.52661	1.78542	0.339915	0.347755	0.737231	0.296574	0.0407411	0.0360642	0.513054	0.503798	0.058588	0.0883133	78.628	66.9795
Taf4b	1.0039	1.03835	0.603942	0.747755	0.866039	0.700907	1.18995	0.963	0.319256	0.37843	1.03343	1.29646	0.510158	0.513328	1.89151	1.60418	0.517512	0.768765	6.79953	5.46872
Taf7l	0	0	0	0	0.0276616	0	0	0	0	0	0	0	0	0	0	0	0	0	11.1387	5.10989
Tcfl5	0.0084187	0.0169005	0.0509772	0.0887625	0.0179264	0.0241028	0.00779208	0	0	0.00686825	0.0555468	0.00900512	0	0	0.046592	0.0151719	0	0.1499	27.016	13.8523
Tcl1	0	0	0	0.0134033	0	0	0	0	0	0	0	0	0	0	0	0	0	0	11.7362	14.8747
Tdgf1	0.0391691	0.039281	0.0169377	0	0	0	0.0181296	0	0	0	0.369143	0.335139	0.0109824	0.0196209	0.04517	0.0352552	0	0	813.443	710.292
Tdh	0.020124	0.0403559	0	0	0	0.0115052	0	0	0	0	0.132755	0.0107613	0.959621	0.0403275	0.204229	0.479892	1.08754	1.06292	60.0532	57.8127
Tdrd12	0	0.0358048	0.0206064	0	0.0422489	0.102021	0.0441379	0.072515	0	0	0	0.0254868	0.0268203	0.0239017	0	0	0	0.0117394	4.81546	3.36057
Tet1	0.0853936	0.077502	0.913972	0.521003	0.277687	0.303825	0.100411	0.0804793	0.00750742	0.00605333	0.59207	0.379972	0.032401	0.0365222	0.207969	0.221149	0.00801151	0.105898	33.8297	28.0972
Tex101	0.0199316	0	0.0516321	0.128317	0.0986878	0.022581	0	0	0	0	0.131343	0.10649	0	0	0.0552399	0	0	0.213934	3.04	2.02222
Tex11	0	0	0	0.0426467	0	0	0	0	0	0	0.05965	0.0532455	0	0	0.0131776	0	0	0	4.41062	4.42881
Tex14	0.0147557	0.0371584	0.01597	0.0360369	0.0892098	0.0360905	0.0853683	0.0288416	0	0.0182352	0.125324	0.110603	0.0081854	0.0553149	0.0782597	0.123547	0.00806022	0.0367159	7.66212	5.29241
Tex15	0.0164006	0.0227287	0.00887571	0.0116895	0.0262425	0.0366097	0.0208577	0.0302558	0	0	0.334531	0.225995	0.0068153	0.00818678	0.0264509	0.0111416	0.0650712	0.169611	3.9773	2.11687
Tex19.1	0.153958	0.176318	0	0	0.0155989	0.0125633	0.0203628	0	0	0	0.0207251	0.0235206	0	0	0	0	0	0.0433792	75.1021	53.4424
Tex40	0	0.233516	0.228729	0.117841	0.623687	0.413746	0.191419	0.154091	0.0999089	0	0.166314	0.0944094	0.204641	0	0.190859	0.0261119	1.11947	1.99088	10.2367	11.1331
Tex9	0.708021	0.631098	0.230248	0.343725	0.770732	0.755654	0.524268	0.590457	0.120396	0.108445	1.17919	0.831474	0.18289	0.238057	1.16597	0.862396	0.199205	0.519671	4.08369	4.00176
Thg1l	0.801929	0.708474	0.754826	0.873424	0.766788	1.17493	1.2582	1.77603	0.56247	0.466634	1.20383	0.657987	0.313016	0.379977	1.17485	0.958262	0.276887	0.386863	9.95017	16.0304
Thoc1	0.147567	0.180965	0.634638	0.539969	0.439106	0.728758	0.511971	0.696826	0.47633	0.360026	0.669665	0.35034	0.0359129	0.0184368	0.204067	0.308451	0.0252162	0.0366603	22.3754	16.2177
Thumpd2	0.54139	0.63496	0.503524	0.628866	0.956534	1.24375	0.520106	0.63918	0.710055	0.755769	0.75086	1.016	0.0573198	0.225188	1.00841	1.2224	1.02595	0.645307	4.68489	6.12243
Ticrr	0.497998	0.729687	0.0104152	0.00391841	0.0153963	0.0249372	1.49091	1.46833	0.00211212	0.0198553	0.0680742	0.0952659	0.424118	0.574127	0.822613	0.792972	0.231693	0.436263	16.4	15.2513
Tmem121	1.863	1.36888	0.146421	0.0489347	0.23158	0.138062	0.548875	0.989	0	0.00980058	0.284952	0.375139	1.55231	1.40737	1.77509	1.42373	2.12503	1.78715	3.43279	5.52662
Tmsb15b1	0.20753	0.276089	1.35e-05	0.180798	0.540206	0.877663	0.416109	0.888832	0.413329	0.374007	0.350236	0.192859	0	0.198631	0.479703	0.328233	0	0.337968	10.2621	13.3532
Tmsb15b2	0.055728	0	1.86e-15	2.67e-05	0.566026	0.46655	2.24e-06	0.342485	0.312466	0.0834703	0.0001044	6.28e-06	0	0.0849315	2.48e-05	9.96e-06	0	0.171898	2.95093	4.95932
Tmsb15l	0.0450063	0.0303132	0.0714941	0.284017	0.293719	0.802351	0.56228	0.560468	0.108988	7.29e-06	0.283728	0.192907	0	0.16889	0.332202	0.485192	0	4.2e-06	3.47932	2.89632
Tomt	0.177165	0.354244	0.127583	0.0596031	0.240572	0.2101	0.17777	0.205421	0.267797	0.380856	0.206982	0.363033	0.0333565	0.103764	0.490702	0.555908	0.0482664	0.130444	3.6569	2.70531
Trap1a	0	0	0	0	0	0.00990668	0	0	0	0	0	0	0	0	0	0	0	0	106.124	127.871
Trh	0	0.0143239	0	0	0	0	0.0132673	0.0124561	0	0	0.0134935	0	0	0	0	0	0	0	211.556	170.485
Trim45	0.767529	0.88294	0.692342	0.93273	0.617076	0.611216	0.420918	0.538811	0.361385	0.321412	1.03476	0.864751	0.302961	0.304547	0.691	0.689599	0.62693	0.629225	2.53081	2.4416
Trim6	1.98899	1.98728	0.269495	0.124698	0.340132	0.360512	0.490141	0.597295	0.178982	0.366607	0.666083	0.442558	0.222328	0.269407	0.192795	0.189018	0.584456	0.572609	45.8356	48.0047
Trim71	0	0	0	0	0.0239824	0.00970497	0.0093625	0.00585868	0.0236645	0.00277915	0.0604526	0.0722063	0	0	0.0901826	0.0824182	0	0	25.25	34.9605
Triml1	0	0	0	0.0332185	0	0	0	0	0	0	0	0	0	0	0	0	0	0	6.97159	7.13977
Triml2	0	0	0	0	0	0	0	0	0	0	0	0	0	0	0	0	0	0	10.1985	15.771
Trmt10a	0.312134	0.319452	0.378959	0.239314	0.570664	0.741246	0.40645	0.498785	0.538202	0.654449	0.378806	0.28938	0.10711	0.128666	0.262671	0.435214	0.128346	0.21532	9.08675	6.54798
Trmt11	0.164283	0.361345	0.737688	0.463354	0.277683	0.564728	0.347531	0.727238	0.368219	0.40893	0.597314	0.435	0.0525	0.0861356	0.231	0.40905	0.0940149	0.162625	9.42322	8.86811
Tro	0.709594	0.741514	0.624478	0.622344	0.361468	0.351276	0.239573	0.443559	0.0679277	0.11387	0.783212	0.725797	0.386491	0.299717	0.305638	0.390166	0.574866	0.487191	8.75209	6.0743
Trp53rkb	1.32104	1.21438	0.478297	0.611062	1.01707	0.997583	0.812071	1.11647	0.808728	0.854951	1.06225	1.48708	0.98307	0.831174	1.85556	1.35079	1.59592	1.05986	6.86692	6.88
Ttc26	0.233095	0.284814	0.458047	0.367952	1.10951	1.18928	0.229837	0.323127	0.0745991	0.0807472	0.946358	0.71155	0.0569509	0.115404	0.0836211	0.0716946	0.149693	0.217553	3.84122	3.52134
Ttk	0.376309	0.506572	0.0231955	0.0253416	0.023866	0.034694	1.08511	1.31506	0	0.0109961	0.164784	0.0575187	0.135044	0.18034	0.139195	0.42814	0.0881	0.166555	29.8774	19.9501
Tuba3a	0.103564	0.0647804	0.289084	0.465781	0.440447	0.214053	0.103895	0.0412668	0.0784553	0	0.11	0.110733	0.0291813	0	0.382338	0.599	0.33889	0.140103	20.5639	58.3083
Tuba3b	0.0371753	0	0.25889	0.375866	0.360185	0.106037	0.00382483	0.0143633	0.0107364	0	0.0467003	0.106002	0	0	0.0343086	0.00556498	0	0	2.47844	5.47359
Tube1	0.537876	0.63389	0.149798	0.21594	0.456685	0.340566	1.06409	1.28347	0.270032	0.288734	0.215669	0.158747	0.199955	0.315375	0.541591	0.429745	0.060822	0.153303	4.88793	3.61479
Tyw5	0.345256	0.355089	0.963902	0.641246	0.98195	1.33855	0.7562	0.990476	1.04045	1.19196	1.21103	0.775838	0.0812433	0.0982227	0.442704	0.75158	0.199361	0.195345	10.4358	10.2998
Uba1y	0	0.0246703	0	0.00362485	0.00158377	0.00512367	0.119589	0	0.00390259	0	0.00840643	0.00953904	0	0.0155919	0.0205461	0.0120884	0.0341244	0	2.36055	2.06023
Ube2cbp	0.70664	0.739637	0.494256	0.39559	0.847728	0.843382	1.14483	1.13796	1.20965	0.701027	0.401509	0.377865	0.501625	0.426968	0.757438	0.766602	0.317634	0.133319	2.71652	5.55846
Usp26	0	0	0.00370871	0.00696956	0	0	0	0	0	0	0	0	0	0	0	0	0	0	11.1043	4.24374
Usp27x	0.527034	0.429571	0.0768178	0.108197	0.484757	0.44912	0.148862	0.212011	0.160058	0.204794	0.742774	0.789447	0.222516	0.24963	0.337603	0.236	0.436706	0.666314	3.25228	2.26906
Usp44	0.0434208	0	0.0062609	0.00587375	0.00513816	0.0165937	0.0803673	0.031434	0	0	0.191019	0.162576	0.00808365	0.0913441	0.0533928	0.0261087	0.00790744	0	3.49746	3.14394
Utf1	0.15935	0.0353321	0	0.0142697	0.0125321	0.0603023	0.114832	0.277248	0	0	0.0833591	0.0567697	0.160848	0.39165	1.89683	1.0609	0.15427	0	345.186	501.911
Vcpip1	0.204374	0.319694	0.75519	0.449289	0.521269	0.94515	0.998891	1.03698	0.709036	0.652238	0.95725	0.531767	0.292725	0.311292	0.607249	0.846005	0.0809988	0.144058	5.00411	3.34346
Vgf	0.853826	1.05953	0.0186235	0.0291207	0.040757	0.0493588	0.146081	0.19946	0.00625942	0	0.00676391	0.0460539	0.416743	0.581563	0.0397024	0.0388311	1.61514	0.924053	7.96566	4.73548
Wdr60	1.12378	1.14027	0.306284	0.505447	1.43054	1.54966	0.433586	0.494206	0.343177	0.491082	1.95702	1.65018	0.186257	0.258124	0.379154	0.44515	0.606624	0.902706	3.27808	2.42
Wdr89	0.187911	0.134551	0.250345	0.414915	0.373308	0.415387	0.586252	0.45508	0.709751	0.543646	0.414052	0.319034	0.0780965	0.046876	0.598843	0.418842	0.0343967	0.0937484	9.10091	8.07691
Wnk3	0.0066897	0.0168603	0.00579184	0.0136256	0.0380634	0.0395139	0.01392	0.0145172	0.00293835	0	0.017352	0.00894873	0.00555526	0	0.01387	0.0196992	0.00182933	0.0183448	4.47323	4.47265
Wrn	0.626413	0.536105	0.523322	0.47884	0.859539	1.09537	1.13631	1.04448	0.602851	0.541251	1.19818	0.895856	0.242945	0.484471	1.05124	1.21666	0.1001	0.262274	2.52408	2.66342
Xkr5	0.605683	0.290094	0.00553462	0.0506236	0.00908568	0.0183483	0.424348	0.400319	0	0.00373289	0.0612913	0.075375	0.100982	0.317159	0.395391	0.349577	0.19814	0.146514	2.61433	3.74794
Xlr3a	0.0175522	0.177761	0.0867172	0.0631279	0.136906	0.0834956	0.111956	0.227162	0.0101475	0.23243	0.316801	0.166839	0.0277048	0.049727	0	0.115675	0.0766113	0.22291	3.1	3.8845
Yy2	0.189804	0.133541	0.509144	0.390533	0.148286	0.203273	0.398108	0.500103	0.154718	0.160652	0.644204	0.311363	0.091748	0.189858	0.385053	0.445435	0.0138309	0.07529	4.86965	2.65
Zbtb26	0.378895	0.411693	0.704948	0.467961	0.661557	0.621495	0.596458	0.44731	0.308923	0.372393	0.890209	0.693572	0.206657	0.156043	0.62191	0.790938	0.094544	0.191859	3.02284	2.24209
Zbtb8b	0.0163836	0.00549213	0.033084	0.0488198	0.399613	0.329261	0.00505305	0.0142296	0.0191005	0.0134422	0.0669403	0.105177	0.0486702	0	0.0201414	0	0.0537382	0	2.1484	2.34091
Zcwpw1	0.075353	0.151275	0.0869111	0.129023	0.475425	0.671209	0.154987	0.196414	0.714674	0.526003	0.126269	0.179116	0.0187387	0.0670615	0.926728	0.935537	0	0.0331304	11.5423	10.2484
Zfp105	0.243666	0.188022	0.251277	0.417777	0.339153	0.450365	0.268929	0.309467	0.0652173	0.0228957	0.812607	0.601425	0.0315	0.122036	0.129683	0.219393	0.133041	0.0555601	13.1	11.8667
Zfp111	0.520569	0.522986	0.423687	0.376166	0.842115	0.786882	0.692361	0.516469	0.333285	0.368804	0.854798	0.675408	0.164024	0.184167	0.199372	0.241262	0.306391	0.32069	2.57615	2.34484
Zfp119b	0.0648593	0.0600339	0.44442	0.223664	0.269008	0.419335	0.346396	0.357561	0.260185	0.223203	0.385553	0.186759	0.0447774	0.0549873	0.230147	0.206538	0	0	3.05829	2.85248
Zfp141	0.593129	0.441115	0.785915	0.602694	0.701546	0.910492	1.08943	0.72259	0.704519	0.736103	1.10673	0.954506	0.204427	0.242	0.961994	0.950277	0.137	0.214988	15.4265	11.7479
Zfp157	0.223266	0.279118	0.675074	0.364763	0.735332	0.889105	0.638923	0.479393	0.328389	0.241033	0.778981	0.630274	0.262541	0.254884	0.597115	0.581193	0.117924	0.101803	2.94869	2.0962
Zfp184	0.0404589	0.0813088	0.105022	0.120454	0.186756	0.18176	0.162242	0.0702914	0.0117721	0.0165568	0.19707	0.302985	0.0602148	0.0269853	0.074621	0.0304	0.0221087	0.0133674	3.62372	3.56396
Zfp2	0.128364	0.298778	0.752441	0.364843	0.79956	0.858483	0.275024	0.319866	0.561575	0.467489	0.583037	0.34391	0.143413	0.0471567	0.145079	0.179131	0.0891524	0.0923167	3.59699	2.18794
Zfp229	0.132409	0.137215	0.525898	0.316825	0.282331	0.42102	0.136903	0.0845423	0.293453	0.246774	0.381948	0.300049	0.025967	0.0233	0.0753891	0.112709	0.0553797	0.0503527	11.0687	5.79573
Zfp26	0.301364	0.272583	0.889949	0.587118	0.484094	0.778849	0.656138	0.738764	0.364278	0.408829	1.18085	0.58282	0.122145	0.211362	0.708437	0.826817	0.102373	0.20815	4.26864	2.75148
Zfp273	0.0338465	0.103092	0.467338	0.148065	0.204465	0.334933	0.226036	0.324623	0.0884897	0.21911	0.267032	0.184578	0.0148439	0.0159441	0.0942655	0.206988	0.0188507	0.0157643	2.74768	2.24
Zfp286	0.00601217	0.121	0.104053	0.0830296	0.0725977	0.141466	0.0611951	0.0626655	0.0105061	0.00492758	0.2154	0.147944	0.0201099	0.024052	0.0332627	0.0651	0.0394	0	2.08	2.01648
Zfp345	0.00168376	0.0135352	0.0118979	0.0164059	0.00956573	0.00708146	0.0228528	0.0146264	0.00342943	0.0165372	0.0269852	0.0142604	0	0	0.0377832	0.0278537	0	0.0400545	7.01277	3.64279
Zfp35	0.154821	0.311297	0.345247	0.212852	0.642909	0.970589	0.870569	1.14821	0.239347	0.297739	0.494052	0.337654	0.358	0.214392	0.31297	0.440868	0.0781131	0.0945241	11.6144	8.36961
Zfp382	0.152607	0.229759	0.300687	0.33004	0.409195	0.29126	0.353123	0.139963	0	0.0345799	0.823099	0.498777	0.142337	0.0509329	0.578698	0.718081	0.0370427	0.0922461	2.27502	2.98367
Zfp407	1.38418	1.42138	0.990578	0.956695	1.02779	1.08523	1.5024	1.35521	0.632714	0.735476	1.76687	1.70574	0.786447	1.34274	1.95377	1.99711	0.85066	0.761565	4.33988	2.62368
Zfp418	0.2633	0.264571	0.350495	0.257643	0.474643	0.429777	0.437333	0.398798	0.176792	0.204444	0.528274	0.375577	0.15072	0.202634	0.292618	0.371596	0.0737842	0.147	2.14472	2.31774
Zfp42	0	0	0	0	0	0	0	0	0	0	0	0	0	0	0	0	0	0	56.9935	87
Zfp429	0.172345	0.20748	0.250216	0.140948	0.431319	0.514177	0.709345	0.622444	0.0763107	0.0889948	0.334294	0.256755	0.0689723	0.155667	0.425858	0.497452	0.0571344	0.0228104	3.07105	2.12742
Zfp433	0.108262	0.164368	0.391366	0.217522	0.204957	0.296124	0.397207	0.32664	0.187631	0.214782	0.379053	0.289526	0.0309781	0.0309604	0.216343	0.273069	0.0168974	0.00765577	3.4565	2.49412
Zfp459	0.180775	0.228711	0.122679	0.0870967	0.259256	0.269231	0.402484	0.405138	0.0946765	0.135428	0.311902	0.191802	0.0989795	0.13	0.269181	0.386976	0.0493664	0.168574	10.2151	6.06211
Zfp472	0.158079	0.246022	0.280346	0.33987	0.263716	0.380352	0.958294	1.41461	0.151551	0.193639	0.447029	0.270557	0.141416	0.142413	0.371791	0.627009	0.0949853	0.211232	5.0548	4.91111
Zfp473	0.144646	0.100351	0.00863217	0.0401226	0.013275	0.0483077	0.346081	0.246915	0.0043622	0.0345398	0.0739921	0.0859675	0.0555219	0.0997231	0.168359	0.16812	0.00545195	0.0198153	8.42	5.13065
Zfp518b	0.410366	0.513091	0.676267	0.587717	0.518629	0.528238	0.366608	0.305955	0.262437	0.314102	0.863873	0.723385	0.107213	0.188002	0.440727	0.334017	0.312931	0.26866	19.2742	13.378
Zfp534	0	0.0207838	0	0.0772508	0.00881781	0.0246624	0.0114979	0	0	0	0.00312253	0.0617162	0.0324327	0.00165829	0.00763891	0.166718	0	0	64.8024	25.7759
Zfp566	0.260957	0.295542	0.372786	0.376532	0.514951	0.408168	0.357165	0.660751	0.236251	0.220918	0.65215	0.448925	0.114803	0.193375	0.70146	0.775148	0.18573	0.100658	8.97631	10.1813
Zfp59	0.246086	0.211446	0.4218	0.343221	0.379469	0.356484	0.505657	0.366634	0.181203	0.17486	0.528195	0.329401	0.0599033	0.0485699	0.168679	0.351495	0.0205044	0.0935108	7.14171	6.36425
Zfp599	0.219858	0.140744	0.0735194	0.0649924	0.0532545	0.0487968	0.351356	0.420939	0.0131152	0.01231	0.11779	0.069504	0.100123	0.0999034	0.110564	0.0948171	0.0109279	0.0248156	6.23412	3.99687
Zfp600	0	0.0032819	0.00960835	0.0164776	0.0114546	0.0169162	0	0	0.0202101	0.0391249	0.00758903	0.0106159	0	0	0	0.00997425	0.00607058	0	52.2043	20.7041
Zfp626	0.13243	0.260398	0.463576	0.334888	0.323219	0.445379	0.658074	0.552955	0.174193	0.234453	0.582364	0.372863	0.0975137	0.0954	0.403605	0.436	0.107769	0.1067	3.37001	2.13422
Zfp65	0.150905	0.233422	0.413966	0.374533	0.420826	0.633512	0.48636	0.3513	0.325718	0.331914	0.463181	0.350125	0.0797717	0.0619711	0.299933	0.438623	0.0294131	0.140329	5.63357	2.71107
Zfp667	0.111704	0.146583	0.769245	0.367213	0.372699	0.46319	0.121323	0.240417	0.157249	0.219417	0.457959	0.265029	0.0702688	0.058258	0.193	0.210673	0.0531101	0.048248	3.20169	2.38999
Zfp729b	0.113091	0.103673	0.316173	0.248886	0.254014	0.440363	0.328903	0.282652	0.163513	0.202472	0.355864	0.252717	0.0181665	0.0471997	0.207362	0.277793	0.0119269	0.0144624	5.20479	3.131
Zfp748	0.286176	0.27658	0.480595	0.320787	0.376979	0.656118	0.547131	0.407538	0.173869	0.191575	0.667802	0.461396	0.127196	0.114373	0.317443	0.455558	0.016696	0.119554	3.68471	2.75454
Zfp763	0.0847087	0.0958476	0.545254	0.395878	0.391181	0.574648	0.431071	0.335665	0.143537	0.160772	0.628991	0.475832	0.0412743	0.0423465	0.248949	0.196094	0.0347325	0	3.68896	3.67673
Zfp772	0.581784	0.567081	0.87434	0.570132	1.02113	1.24766	0.595041	0.815052	0.486951	0.386793	1.22482	0.941	0.25627	0.28641	0.375146	0.465817	0.671723	0.839154	2.04888	2.77011
Zfp808	0.0839334	0.103791	0.273007	0.161474	0.180237	0.246713	0.233373	0.174043	0.017707	0.0530003	0.209211	0.134554	0.0172045	0.0154366	0.12187	0.138083	0	0.0114881	12.0639	5.36281
Zfp81	0.0658325	0.082609	0.541015	0.287022	0.204442	0.400589	0.289423	0.278842	0.0788586	0.161183	0.387834	0.167246	0.0276202	0.0494309	0.189756	0.163157	0.0089893	0.0162841	3.69296	3.60802
Zfp819	0.0152693	0.00766711	0	0	0	0	0.0353288	0.0132656	0	0	0.0143937	0.0490021	0.0597	0	0.00704137	0.0344192	0	0	5.14306	3.30563
Zfp82	0.186117	0.159296	0.286502	0.343955	0.15958	0.218969	0.157	0.424071	0.0257918	0.0232006	0.545056	0.19173	0.190355	0.0860596	0.367491	0.627178	0.0406398	0.110327	3.19596	2.98779
Zfp820	0.0241162	0.0655096	0.125238	0.0372535	0.0137087	0.0665081	0.129411	0.0753979	0.122406	0.0633947	0.0955093	0.077413	0.0161033	0.00964263	0.0133403	0.0217946	0	0.0910433	2.83604	2.20724
Zfp87	0.659241	0.852827	0.646568	0.850267	0.948261	1.40624	1.17965	1.25928	0.760426	0.728609	1.38115	1.05311	0.212117	0.296123	1.28412	1.34752	0.227909	0.456744	5.03948	3.60513
Zfp870	0.343687	0.339461	0.881169	0.640121	0.476896	0.532398	0.605283	0.622661	0.376717	0.446518	0.760467	0.526938	0.0587064	0.155152	0.426456	0.388734	0.0506183	0.138143	2.57116	3.43705
Zfp873	0.160879	0.193824	0.431437	0.156614	0.205564	0.285671	0.595592	0.642967	0.23131	0.223285	0.19714	0.172091	0.08997	0.128839	0.274513	0.398776	0.00878757	0.0318425	3.03198	2.33044
Zfp874a	0.127598	0.0892615	0.748973	0.39447	0.768516	1.04635	0.246392	0.224057	0.982173	1.0672	0.470772	0.252267	0.0432671	0.024963	0.207166	0.355759	0.0242615	0.0495605	3.22786	3.00035
Zfp90	0.93008	0.857746	0.780712	0.901599	1.00053	0.899458	0.886404	0.976787	0.157483	0.295289	1.33485	1.00985	0.449498	0.395853	1.72185	1.66566	0.447526	0.550247	3.25359	3.5
Zfp93	0.956682	0.8555	0.709768	0.739779	1.77002	1.35938	0.706297	0.733617	0.817969	0.815523	0.848122	0.967399	0.302462	0.324379	0.348464	0.182482	0.568117	0.769361	3.6821	2.16507
Zfp931	0.0860176	0.0950253	0.48476	0.446572	0.454269	0.559852	0.290338	0.199798	0.316067	0.275564	0.352997	0.232514	0.0308431	0.0137	0.0909586	0.134065	0.00779824	0.0722399	2.14539	2.07203
Zfp934	0.0691869	0.152975	0.301601	0.239684	0.224075	0.381006	0.217627	0.23047	0.0115948	0.00677475	0.247785	0.15298	0.0415411	0.0702814	0.103893	0.165597	0.0453451	0.0574961	5.10137	2.14256
Zfp936	0.0411864	0.0175385	0.0968623	0.0472419	0.00757226	0.0102909	0.0636658	0.0479782	0.00931647	0.00715112	0.055279	0.0274762	0.00648097	0.0145371	0.026807	0.00262527	0	0	15.4244	7.18136
Zfp938	0.157043	0.398504	0.950812	0.801222	0.616195	0.898539	0.487408	0.682323	0.538484	0.413861	0.679113	0.296418	0.0931646	0.129537	0.187481	0.299466	0.0201761	0.0456	3.78566	2.68273
Zfp940	0.0592383	0.0595308	0.142383	0.0855194	0.215024	0.203872	0.249726	0.131503	0.0861994	0.0323325	0.242007	0.154917	0.0293807	0.0460926	0.21244	0.261354	0.0143877	0.0652529	5.19072	4.27399
Zfp941	0.0408972	0.0685888	0.0314655	0.0406472	0.159842	0.190639	0.0845491	0.150395	0.0914965	0.0933723	0.103376	0.0340364	0	0.00908349	0.0131893	0.00821522	0.0149091	0.0316119	2.45484	2.10071
Zfp951	0.0873907	0.20078	0.291683	0.30421	0.240888	0.515754	0.381228	0.281949	0.130857	0.318763	0.570859	0.373985	0.083547	0.0811683	0.241754	0.308032	0.0887008	0.117627	4.49004	2.06379
Zfyve28	0.677696	0.623651	0.343464	0.340826	0.11723	0.135813	0.544482	0.340723	0.00780724	0.0109954	1.31596	1.31	0.262832	0.490162	1.97706	1.41068	0.536383	0.753	3.30095	2.88291
Zglp1	0.273378	0.314061	0.0726209	0.0507307	0.148696	0.0833001	0.350838	0.420943	0.0180152	0.134021	0.138558	0.15728	0.096025	0.232935	0.29145	0.206317	0.411833	0.184436	2.00796	2.24529
Zic2	0	0	0	0.0297175	0.00433077	0	0	0	0	0	0	0.00652331	0	0	0.0112446	0	0	0	16.0549	14.3626
Zic3	0	0	0.0190184	0	0	0	0	0	0	0	0	0	0	0	0	0	0	0	34.1165	19.7255
Zic5	0	0	0	0	0	0.00443281	0	0	0	0	0.00729284	0.0165519	0	0	0	0	0.0253578	0	6.21846	8.55801
Zik1	0.122443	0.0594929	0.270448	0.278166	0.111023	0.157768	0.105464	0.0733296	0.122029	0.0520863	0.195096	0.112949	0.0375558	0.00843868	0.1012	0.114528	0.0184722	0.0293835	4.77004	3.5796
Zmym1	1.05809	0.849853	0.960007	0.841497	1.39163	1.34939	1.09056	1.12443	0.361534	0.488141	1.09402	1.55923	0.309794	0.459	0.988314	1.22064	0.274062	0.498039	29.5522	20.1339
Znf41-ps	0.338993	0.132765	0.821163	0.392368	0.273865	0.425941	0.816343	0.953612	0.344947	0.104	0.641243	0.345346	0.0719878	0.146025	0.620051	0.552102	0.109768	0.149711	12.9236	4.46844
Znhit6	0.280927	0.298563	0.692933	0.881119	0.545802	0.774293	0.532	0.673174	0.473704	0.364909	0.785423	0.635642	0.136904	0.167968	0.500247	0.652803	0.0847038	0.288151	12.302	11.5731
Zranb3	0.472807	0.589248	0.529555	0.455256	0.5776	0.630982	0.696235	0.804053	0.437328	0.399392	0.478462	0.329548	0.308721	0.316357	0.726044	0.6901	0.284653	0.319	7.5723	5.16006
Zscan10	0	0.0230739	0	0.00708141	0.016312	0.0114556	0.0141762	0.0227658	0	0	0.0246952	0.0187	0	0.0349823	0.105957	0.0803909	0.0572338	0	35.5	39.7495
Zscan18	0.147621	0.123757	0.229979	0.256025	0.188801	0.158306	0.0773954	0.170938	0.00861122	0.0161658	0.649586	0.3	0.0766788	0.088541	0.335713	0.36907	0	0.0879839	3.45194	2.91826
Zscan4c	0	0	0	0	0	0	0	0	0	0	0	0	0	0	0	0	0	0	3.37192	3.54904
Zscan4f	0	0	0	0	0.014734	0	0	0	0	0	0	0	0	0	0	0	0	0	3.70865	4.51932
Zufsp	0.577557	0.556439	0.904779	0.645931	0.692598	0.710991	1.15575	1.14596	0.564665	0.599241	1.22864	1.07701	0.191979	0.58592	1.25254	1.83648	0.230229	0.115893	4.78332	2.43
Zwilch	0.359198	0.544757	0.0621619	0.100768	0.269014	0.333416	1.86744	1.57144	0.0570234	0.0802108	0.283228	0.153714	0.225913	0.3332	0.55407	0.418469	0.221279	0.213674	40.1617	29.3276
