# Supplementary material for: Naïve pluripotency and genomic stability are coordinated in embryonic stem cells by a novel pluripotency regulator ZFP998
Source: Nucleic Acids Res. 2026 May 27;54(10):gkag546. doi: 10.1093/nar/gkag546 (PMC13213254; doi:10.1093/nar/gkag546)
Supplement: gkag546_Supplemental_Files [file gkag546_supplemental_files.zip › Supplymental Data S4. Differentially expressed transcripts between Zfp998 KO cells and EpiSC.xlsx]

## Sheet: down regulated_in Zfp998_KO 
Down-regulated genes in Zfp998 knockout (KO) cells compared to epiblast stem cells (EpiSC)
Transcript_id	Gene_id	FPKM value of Zfp998 KO cells	FPKM value of EpiSC	log2.fold_change.	p_value	q_value
NM_001002005	Panx2	0.492447	2.22561	2.17616	5e-05	0.000814766
NM_001004154	Rragb	7.04608	15.5369	1.14081	5e-05	0.000814766
NM_001004191	Gm5617	10.8001	23.038	1.09297	0.0017	0.0161928
NM_001005385	Gprasp1	4.35662	16.1303	1.88849	5e-05	0.000814766
NM_001005525	Rsrc2	38.1398	78.7839	1.04661	5e-05	0.000814766
NM_001005867	Zmiz2	5.99171	14.1354	1.23827	0.00125	0.0126892
NM_001009935	Txnip	165.611	337.426	1.02677	0.00065	0.00743835
NM_001012311	Pgbd1	1.02102	2.76946	1.43959	0.00425	0.0332716
NM_001012401	Hspb6	4.15606	8.51656	1.03505	0.00145	0.0142707
NM_001013360	Npcd	6.75504	17.8324	1.40047	0.0004	0.00495987
NM_001013370	Sesn1	8.00084	27.7603	1.7948	5e-05	0.000814766
NM_001013377	Arhgef39	9.25591	20.8207	1.16957	5e-05	0.000814766
NM_001013379	Zfp930	6.17765	13.3282	1.10935	5e-05	0.000814766
NM_001024645	Lrrc16b	0.569116	1.44108	1.34036	0.00045	0.00547967
NM_001024712	Gm3696	0.6051	2.27509	1.91068	0.0003	0.00388066
NM_001024954	Pbx4	3.20105	6.43095	1.00649	0.00325	0.0270181
NM_001025364	Rtn2	5.95503	25.1267	2.07704	5e-05	0.000814766
NM_001025605	Gm527	1.84604	5.70307	1.6273	0.00015	0.00215407
NM_001029838	Pknox2	1.50704	3.91596	1.37765	0.0008	0.00881596
NM_001033039	Klhdc9	1.95044	5.15085	1.40101	0.0003	0.00388066
NM_001033148	1700029J07Rik	0.774174	2.33141	1.59047	0.00015	0.00215407
NM_001033170	Fam83e	0.328071	2.48271	2.91984	5e-05	0.000814766
NM_001033175	Cln6	14.4842	31.5778	1.12443	5e-05	0.000814766
NM_001033199	Clca4b	0.324312	0.883414	1.44571	0.00595	0.0432499
NM_001033267	Qrich2	0.223013	1.16002	2.37895	0.0022	0.0199313
NM_001033301	Fhdc1	0.968774	2.86057	1.56207	0.00025	0.00332211
NM_001033310	Cox18	7.75398	18.9296	1.28764	0.00075	0.00835605
NM_001033314	Ccdc61	15.9801	34.3993	1.1061	5e-05	0.000814766
NM_001033548	Dnaaf3	2.49367	7.23222	1.53617	5e-05	0.000814766
NM_001033630	2310061I04Rik	15.3571	36.0027	1.2292	5e-05	0.000814766
NM_001033776	Vrtn	1.00446	5.97826	2.57331	0.00415	0.0326509
NM_001033874	Ak8	1.06302	3.80069	1.8381	0.0001	0.00151524
NM_001033929	Thnsl2	2.32675	7.32885	1.65527	0.00015	0.00215407
NM_001033954	Calca	12.3942	27.1239	1.1299	5e-05	0.000814766
NM_001034895	Zfr2	1.3045	3.84921	1.56107	5e-05	0.000814766
NM_001035509	Zcchc18	3.22844	7.15628	1.14837	0.00045	0.00547967
NM_001037757	Wash1	3.86479	9.8739	1.35323	5e-05	0.000814766
NM_001037809	Cdh3	9.12937	20.7467	1.1843	5e-05	0.000814766
NM_001038637	Gng2	30.2074	64.2654	1.08914	5e-05	0.000814766
NM_001038696	Rnpc3	1.66937	4.13776	1.30955	0.0025	0.0220272
NM_001039000	Kif5a	1.26097	3.75004	1.57237	5e-05	0.000814766
NM_001039048	Trim63	0.41063	2.26668	2.46467	5e-05	0.000814766
NM_001039657	Mtl5	0.687366	2.80488	2.02879	5e-05	0.000814766
NM_001042528	Cacna1b	0.815716	1.73438	1.08828	0.00095	0.0101516
NM_001042623	Phc1	32.1737	71.9155	1.16042	0.0037	0.029946
NM_001042634	Clk1	15.2795	60.1454	1.97685	5e-05	0.000814766
NM_001042653	Oip5	25.8361	59.7426	1.20937	0.0067	0.0475155
NM_001042675	Rbpms	44.8782	128.348	1.51597	5e-05	0.000814766
NM_001042707	Ilf3	17.2798	36.4448	1.07662	0.00225	0.0202814
NM_001042760	Slc22a18	1.20891	4.59979	1.92787	0.00135	0.0134922
NM_001045483	Mapk1ip1	6.9742	15.6224	1.16352	5e-05	0.000814766
NM_001046637	Snrpa	25.7767	89.8478	1.80142	0.0001	0.00151524
NM_001079695	Srsf5	81.0869	170.171	1.06945	0.0001	0.00151524
NM_001079824	Hnrnph3	40.3637	91.5117	1.1809	5e-05	0.000814766
NM_001080127	Rnps1	107.45	220.386	1.03637	5e-05	0.000814766
NM_001081005	1500012F01Rik	57.4075	126.952	1.14497	0.00015	0.00215407
NM_001081025	Maats1	0.212769	2.12653	3.32114	0.00015	0.00215407
NM_001081040	Coq10a	2.2472	5.21337	1.21409	5e-05	0.000814766
NM_001081088	Lrp2	7.84342	15.7116	1.00227	5e-05	0.000814766
NM_001081115	Nccrp1	0.363415	2.30068	2.66237	0.0008	0.00881596
NM_001081142	Kcnq4	0.501545	1.29766	1.37146	0.00495	0.0374071
NM_001081172	Frmpd1	0.366302	0.845391	1.20659	0.0046	0.0353657
NM_001081275	Cfap126	1.50843	4.96238	1.71799	0.00075	0.00835605
NM_001081374	Prss36	1.17337	2.68839	1.19608	0.001	0.0105783
NM_001081403	Klhl14	0.214786	1.19751	2.47907	0.0003	0.00388066
NM_001081421	Galnt16	0.860335	1.89273	1.1375	0.0012	0.0122677
NM_001083628	Greb1l	1.8672	3.96654	1.087	5e-05	0.000814766
NM_001085453	Ctnnd1	12.0536	38.3521	1.66984	0.0039	0.0311552
NM_001085508	Tmem8b	2.09231	4.95947	1.24509	5e-05	0.000814766
NM_001098789	Ndufa4l2	31.1284	142.635	2.19602	0.0003	0.00388066
NM_001099323	Zkscan16	0.275391	0.802066	1.54224	0.0067	0.0475155
NM_001099631	Sh2d5	1.41982	2.92751	1.04397	0.0018	0.0169882
NM_001102563	Prrt2	1.0805	2.57234	1.25138	0.0012	0.0122677
NM_001109684	Kazn	0.758128	7.51803	3.30984	0.00215	0.0195776
NM_001109902	Rnft2	0.785687	2.30506	1.55278	0.00045	0.00547967
NM_001110009	Apoc1	11.1405	52.4536	2.23523	5e-05	0.000814766
NM_001110160	Lrrc61	1.83997	6.9362	1.91447	0.00095	0.0101516
NM_001110201	Yif1b	32.3137	66.9108	1.05009	0.00025	0.00332211
NM_001110252	Hpn	3.4434	16.4201	2.25356	5e-05	0.000814766
NM_001110300	Ap1m2	0.936791	4.9402	2.39877	0.00145	0.0142707
NM_001110311	Snx12	17.5215	37.7841	1.10865	0.0018	0.0169882
NM_001110784	Xlr3a	2.28046	5.87843	1.3661	0.0002	0.00275825
NM_001111107	Zfp322a	7.16402	16.1479	1.17251	5e-05	0.000814766
NM_001112744	Arhgef16	10.3694	24.1691	1.22083	5e-05	0.000814766
NM_001113179	Bub1	16.6537	34.6442	1.05677	0.001	0.0105783
NM_001113181	Gria4	3.69304	9.97553	1.43359	0.00025	0.00332211
NM_001113416	Epb4.1l5	6.16896	12.9573	1.07066	0.0011	0.0114263
NM_001114328	Ccpg1	7.73078	17.4536	1.17484	0.0001	0.00151524
NM_001122851	Faim	4.99981	14.8559	1.57109	0.0025	0.0220272
NM_001123370	9030025P20Rik	2.62822	9.83301	1.90355	5e-05	0.000814766
NM_001127340	Acrbp	2.58052	5.84633	1.17987	0.0042	0.0329476
NM_001128625	Gm364	4.44014	13.7625	1.63207	5e-05	0.000814766
NM_001130169	Zfp207	36.7665	86.2431	1.23002	5e-05	0.000814766
NM_001131054	Pttg1	51.0759	134.928	1.40147	5e-05	0.000814766
NM_001134717	2810006K23Rik	13.0123	26.1373	1.00624	5e-05	0.000814766
NM_001134741	Tdrd5	2.05277	5.38714	1.39195	5e-05	0.000814766
NM_001135149	Slc39a8	16.2657	53.4592	1.71661	5e-05	0.000814766
NM_001135150	Slc39a8	25.4357	131.905	2.37457	5e-05	0.000814766
NM_001136059	Cyp1a1	5.71157	15.072	1.39991	5e-05	0.000814766
NM_001136075	Numb	2.76925	5.95359	1.10426	0.0053	0.0393909
NM_001139516	Rbl1	3.49126	7.94628	1.18653	0.00585	0.0426329
NM_001145435	Lrrc74b	0.215612	1.30564	2.59825	0.0063	0.0452537
NM_001145959	Ndrg2	16.0538	42.9421	1.41948	5e-05	0.000814766
NM_001145969	Rwdd2a	2.94403	6.69893	1.18614	0.00485	0.0367967
NM_001146215	Msh5	0.378893	1.60183	2.07985	0.00585	0.0426329
NM_001159344	Casz1	0.43435	1.07102	1.30205	0.0035	0.0286694
NM_001159532	Tex21	3.63296	8.40057	1.20934	5e-05	0.000814766
NM_001159648	Cntn1	0.436966	1.18372	1.43773	0.00285	0.0244086
NM_001160345	Svip	3.51744	7.19709	1.03289	0.0001	0.00151524
NM_001161430	Nxt2	2.65135	11.4141	2.10602	5e-05	0.000814766
NM_001161548	Tmem184a	2.53427	10.3884	2.03532	5e-05	0.000814766
NM_001161712	Gcat	6.58649	14.8972	1.17746	0.0029	0.0247616
NM_001162493	Mpst	26.1044	63.522	1.28296	5e-05	0.000814766
NM_001162905	Mdm1	1.92138	5.44093	1.50171	0.00275	0.0237457
NM_001162950	Hif3a	6.85066	20.992	1.61553	5e-05	0.000814766
NM_001162956	Ccdc138	2.63447	5.42735	1.04273	0.0006	0.00697189
NM_001162974	Lrrc51	2.76881	13.0078	2.23204	5e-05	0.000814766
NM_001163016	Gprasp2	2.12826	6.71661	1.65806	5e-05	0.000814766
NM_001163145	1810041L15Rik	0.653369	1.32143	1.01613	0.00255	0.0223978
NM_001163441	Mov10	6.76643	16.2689	1.26565	0.0015	0.0146658
NM_001163473	1810010H24Rik	2.34229	5.31663	1.18259	0.00495	0.0374071
NM_001163557	Ppfibp2	0.794372	2.51687	1.66374	0.00235	0.0209886
NM_001163589	Prph	10.5183	25.1239	1.25616	5e-05	0.000814766
NM_001163630	Satb1	4.14576	8.62674	1.05718	5e-05	0.000814766
NM_001163637	Jakmip2	0.832711	1.88995	1.18246	0.00155	0.0150421
NM_001163689	Pnpla2	14.1153	31.789	1.17127	5e-05	0.000814766
NM_001163792	Fam76a	5.03297	10.5503	1.0678	0.00505	0.038002
NM_001164086	Homer2	0.425586	1.09902	1.3687	0.0036	0.029336
NM_001164359	Erlin1	2.01418	5.51115	1.45216	0.004	0.0317317
NM_001164362	Cep55	2.31004	7.03725	1.60709	0.00215	0.0195776
NM_001164658	Catsperg1	0.670585	3.32312	2.30905	5e-05	0.000814766
NM_001164727	Gm10406	4.05072	9.11836	1.1706	0.00015	0.00215407
NM_001164790	Scg3	0.646517	1.91904	1.56963	0.006	0.0435307
NM_001166138	Armc8	6.33899	13.1157	1.04897	0.0003	0.00388066
NM_001166649	Zfp280c	3.7279	9.40458	1.335	5e-05	0.000814766
NM_001167921	Gtf2e2	15.3734	43.1175	1.48784	0.0002	0.00275825
NM_001168491	Pdcd4	14.3897	45.7611	1.66909	0.0001	0.00151524
NM_001172092	Depdc1a	6.68291	14.6274	1.13012	5e-05	0.000814766
NM_001172424	Dhrs3	4.37631	15.141	1.79067	0.00115	0.0118606
NM_001177715	Gm2897	1.54059	4.04559	1.39286	0.0003	0.00388066
NM_001177867	Sgol2a	4.21982	12.9926	1.62243	0.00305	0.0257917
NM_001184706	Tfdp2	5.16962	13.1099	1.34252	5e-05	0.000814766
NM_001190161	Psrc1	34.0927	69.786	1.03348	0.0011	0.0114263
NM_001198789	Ccpg1os	9.82502	30.9082	1.65346	5e-05	0.000814766
NM_001198886	Dpp6	1.70593	3.88525	1.18745	5e-05	0.000814766
NM_001198894	Adgrg1	3.89841	9.02236	1.21062	0.00055	0.00649085
NM_001198914	Myb	0.832817	2.9995	1.84865	0.00045	0.00547967
NM_001199124	Spc25	55.9097	125.985	1.17208	5e-05	0.000814766
NM_001199217	Slc38a3	3.54581	7.32868	1.04744	0.00035	0.00443325
NM_001201322	4930415O20Rik	0	1.00019	Inf	0.00015	0.00215407
NM_001205082	Scarb1	28.7684	71.2639	1.30869	5e-05	0.000814766
NM_001251833	Zkscan8	1.10938	2.66293	1.26326	0.00295	0.0250806
NM_001252153	Tmem106c	15.7013	38.9144	1.30943	5e-05	0.000814766
NM_001252192	Eya1	1.12866	3.39581	1.58914	0.0023	0.0206211
NM_001252374	Nt5c3	7.03428	27.457	1.9647	0.00495	0.0374071
NM_001256383	Rims2	2.55577	6.07999	1.25031	5e-05	0.000814766
NM_001270842	Gm3558	5.13582	11.7953	1.19954	5e-05	0.000814766
NM_001276358	Kcnip2	1.05228	3.72924	1.82536	5e-05	0.000814766
NM_001276466	Cited1	1.66534	6.20383	1.89734	0.0031	0.0261279
NM_001277904	Tnnt1	3.58631	7.87701	1.13515	0.00635	0.0455275
NM_001278115	Ube2t	20.272	60.9236	1.58751	5e-05	0.000814766
NM_001278256	Prnp	24.076	56.3848	1.22771	5e-05	0.000814766
NM_001282096	Tjp3	11.2252	22.5501	1.00639	0.00065	0.00743835
NM_001285425	Tcf24	0.988983	2.03805	1.04317	0.00195	0.0181042
NM_001285817	Dtna	1.45717	3.11736	1.09715	0.00015	0.00215407
NM_001285890	Pde1b	9.36573	25.7306	1.45802	5e-05	0.000814766
NM_001286482	Otx2	3.77976	24.9012	2.71985	5e-05	0.000814766
NM_001289670	Arhgap33	1.5454	4.59651	1.57256	0.00155	0.0150421
NM_001289740	Mturn	1.56543	4.8253	1.62406	5e-05	0.000814766
NM_001290311	Wnk2	0.904567	2.38637	1.39952	0.00105	0.0110029
NM_001290487	Atp5sl	8.91045	18.6446	1.06519	0.001	0.0105783
NM_001290576	Pbx3	6.82756	15.3609	1.16982	0.00045	0.00547967
NM_001290627	Atp4a	1.2553	2.66392	1.08552	0.0011	0.0114263
NM_001291056	Snap25	1.29595	3.30803	1.35196	0.00055	0.00649085
NM_001291064	Syngr4	1.46042	5.426	1.8935	0.0017	0.0161928
NM_001291077	Snph	0.555649	2.09831	1.91698	0.0009	0.00971221
NM_001291432	Dido1	12.8357	25.8382	1.00934	0.0005	0.00598782
NM_001291439	Hmgcs1	145.48	418.866	1.52566	5e-05	0.000814766
NM_001293624	Hmgb3	28.5369	61.2478	1.10183	5e-05	0.000814766
NM_001293672	Ctbs	9.7227	20.6087	1.08383	5e-05	0.000814766
NM_001293728	Tuft1	1.9055	5.81363	1.60927	0.0035	0.0286694
NM_001303121	Mycl	4.33445	9.36718	1.11177	0.0001	0.00151524
NM_001303423	Aldoc	22.5476	75.6824	1.74698	5e-05	0.000814766
NM_001304720	Vezt	0.941839	2.16833	1.20303	0.00085	0.00926407
NM_001305046	Uap1	2.47055	7.98127	1.69179	0.00425	0.0332716
NM_001305189	Plekha7	2.85496	8.56999	1.58582	0.0008	0.00881596
NM_001308286	Fhit	0.896891	3.42332	1.93239	0.00535	0.0396525
NM_001309398	2610042L04Rik	0.837058	2.81723	1.75088	0.0004	0.00495987
NM_001309401	Gm3636	5.90662	14.3363	1.27927	5e-05	0.000814766
NM_007438	Aldoa	1365.6	3130.61	1.19691	5e-05	0.000814766
NM_007512	Atpif1	119.48	239.666	1.00425	5e-05	0.000814766
NM_007557	Bmp7	2.57051	7.54689	1.55383	5e-05	0.000814766
NM_007589	Calm2	539.477	1183.76	1.13375	5e-05	0.000814766
NM_007607	Car4	8.16017	16.7087	1.03393	0.00015	0.00215407
NM_007620	Cbr1	68.5843	156.615	1.19127	5e-05	0.000814766
NM_007628	Ccna1	0.796898	3.12396	1.97091	0.0008	0.00881596
NM_007630	Ccnb2	94.8764	221.379	1.2224	5e-05	0.000814766
NM_007652	Cd59a	25.9975	121.145	2.22029	5e-05	0.000814766
NM_007681	Cenpa	51.5138	112.723	1.12975	5e-05	0.000814766
NM_007684	Cetn3	67.823	145.399	1.10017	5e-05	0.000814766
NM_007696	Ovgp1	0.910801	2.29627	1.33408	0.0015	0.0146658
NM_007714	Clk4	6.73224	15.5472	1.2075	5e-05	0.000814766
NM_007755	Cpeb1	2.27077	5.66019	1.31767	0.0018	0.0169882
NM_007786	Csn3	3.7413	9.84935	1.39649	5e-05	0.000814766
NM_007790	Smc3	35.8478	72.3204	1.01252	5e-05	0.000814766
NM_007856	Dhcr7	38.4618	101.389	1.39841	5e-05	0.000814766
NM_007868	Dmd	1.30824	2.81144	1.10369	5e-05	0.000814766
NM_007892	E2f5	22.9971	50.1243	1.12406	0.0001	0.00151524
NM_007968	Ewsr1	92.2078	200.901	1.12353	5e-05	0.000814766
NM_007970	Ezh1	7.85947	22.5856	1.5229	5e-05	0.000814766
NM_008052	Dtx1	3.58285	13.3416	1.89676	5e-05	0.000814766
NM_008053	Fxr1	41.7463	101.033	1.2751	0.0002	0.00275825
NM_008067	Gabra3	0.310928	0.827811	1.41272	0.00455	0.0350819
NM_008084	Gapdh	3815.2	8123.26	1.0903	0.00375	0.030282
NM_008115	Gfra2	0.916618	2.04326	1.15648	0.0024	0.0213639
NM_008155	Gpi1	308.574	669.862	1.11825	5e-05	0.000814766
NM_008157	Gpr19	2.2142	8.01086	1.85517	0.00155	0.0150421
NM_008184	Gstm6	6.63719	23.628	1.83185	5e-05	0.000814766
NM_008185	Gstt1	2.43544	5.31887	1.12693	0.00715	0.0499205
NM_008187	Cfap20	36.4785	86.7167	1.24927	5e-05	0.000814766
NM_008189	Guca1a	3.60241	8.56896	1.25016	0.00145	0.0142707
NM_008206	H2-Oa	2.79092	6.41463	1.20062	0.0025	0.0220272
NM_008240	Foxj1	1.74584	4.75174	1.44454	0.0001	0.00151524
NM_008281	Hpn	0.703787	4.61332	2.71259	0.0022	0.0199313
NM_008342	Igfbp2	413.939	1213.26	1.5514	5e-05	0.000814766
NM_008479	Lag3	0.887101	3.57459	2.01061	5e-05	0.000814766
NM_008516	Lrrn1	0.676227	1.58944	1.23294	0.0012	0.0122677
NM_008532	Epcam	234.147	507.996	1.1174	5e-05	0.000814766
NM_008669	Naga	13.6535	30.1807	1.14435	5e-05	0.000814766
NM_008681	Ndrg1	57.415	127.496	1.15095	5e-05	0.000814766
NM_008738	Nrtn	7.86426	17.1362	1.12366	0.0004	0.00495987
NM_008743	Nthl1	17.9075	36.6248	1.03226	5e-05	0.000814766
NM_008745	Ntrk2	0.369333	2.48371	2.7495	5e-05	0.000814766
NM_008779	Cntn3	0.130753	0.56656	2.11538	0.0004	0.00495987
NM_008784	Igbp1	52.5577	112.551	1.0986	5e-05	0.000814766
NM_008812	Padi2	0.596234	1.63654	1.45669	0.00015	0.00215407
NM_008824	Pfkfb1	6.17006	19.7356	1.67744	5e-05	0.000814766
NM_008860	Prkcz	5.19677	10.553	1.02196	5e-05	0.000814766
NM_008905	Ppfibp2	2.60321	6.26594	1.26724	5e-05	0.000814766
NM_008909	Ppl	2.78693	6.19148	1.15161	5e-05	0.000814766
NM_008937	Prox1	0.500604	2.32373	2.2147	5e-05	0.000814766
NM_008940	Klk8	12.2887	26.6611	1.1174	5e-05	0.000814766
NM_008949	Psmc3ip	25.016	51.1328	1.0314	0.00145	0.0142707
NM_009014	Rad51b	2.65968	7.11102	1.41881	5e-05	0.000814766
NM_009079	Rpl22	244.283	498.36	1.02863	5e-05	0.000814766
NM_009101	Rras	138.305	312.708	1.17696	5e-05	0.000814766
NM_009129	Scg2	0.455825	1.67121	1.87434	0.00045	0.00547967
NM_009155	Sepp1	14.1017	66.8287	2.2446	5e-05	0.000814766
NM_009162	Scg5	1.85065	8.35644	2.17486	5e-05	0.000814766
NM_009181	St8sia2	1.77229	4.20359	1.24601	5e-05	0.000814766
NM_009204	Slc2a4	1.82485	4.72135	1.37142	5e-05	0.000814766
NM_009224	Snrnp70	197.355	409.674	1.05368	5e-05	0.000814766
NM_009226	Snrpd1	260.525	544.477	1.06345	5e-05	0.000814766
NM_009303	Syngr1	21.8994	45.0848	1.04175	0.0012	0.0122677
NM_009305	Syp	4.98787	15.1471	1.60255	5e-05	0.000814766
NM_009331	Tcf7	18.0792	50.6733	1.48689	5e-05	0.000814766
NM_009352	Terf1	44.0223	92.4217	1.07	5e-05	0.000814766
NM_009406	Tnni3	2.50597	7.04727	1.4917	0.0019	0.0177414
NM_009434	Phlda2	40.0353	84.0768	1.07044	5e-05	0.000814766
NM_009513	Nrsn1	1.41366	6.81882	2.27008	5e-05	0.000814766
NM_009678	Ap1m2	3.00731	27.981	3.2179	5e-05	0.000814766
NM_009696	Apoe	276.025	656.446	1.24988	5e-05	0.000814766
NM_009721	Atp1b1	47.3099	103.685	1.132	5e-05	0.000814766
NM_009749	Bex2	46.6582	95.5921	1.03476	5e-05	0.000814766
NM_009800	Car11	3.60821	10.683	1.56597	5e-05	0.000814766
NM_009849	Entpd2	1.84633	5.2269	1.5013	5e-05	0.000814766
NM_009871	Cdk5r1	0.394012	0.924166	1.22991	0.00525	0.0391169
NM_009875	Cdkn1b	27.6815	60.8979	1.13747	5e-05	0.000814766
NM_009897	Ckmt1	7.44577	22.0109	1.56372	5e-05	0.000814766
NM_009902	Cldn3	4.80957	17.0504	1.82582	5e-05	0.000814766
NM_009944	Cox7a1	49.962	118.588	1.24705	0.0003	0.00388066
NM_010027	Ddt	73.1797	217.592	1.57211	5e-05	0.000814766
NM_010043	Des	4.5614	9.56523	1.06832	5e-05	0.000814766
NM_010055	Dlx3	1.62646	3.35024	1.04253	0.0027	0.0234538
NM_010107	Efna1	3.74326	12.8113	1.77505	5e-05	0.000814766
NM_010114	Klk1b22	0.386039	3.91144	3.34088	0.0036	0.029336
NM_010267	Gdap1	0.243886	0.637581	1.3864	0.007	0.0491357
NM_010299	Gm2a	9.6434	21.0711	1.12765	5e-05	0.000814766
NM_010316	Gng3	55.0507	134.018	1.28359	5e-05	0.000814766
NM_010330	Emb	63.3675	143.971	1.18397	5e-05	0.000814766
NM_010338	Gpr37	3.84339	14.7267	1.93799	5e-05	0.000814766
NM_010357	Gsta4	133.353	305.677	1.19676	5e-05	0.000814766
NM_010358	Gstm1	22.1867	48.8054	1.13734	5e-05	0.000814766
NM_010363	Gstz1	13.9254	29.6816	1.09185	0.00055	0.00649085
NM_010436	H2afx	110.596	287.974	1.38064	5e-05	0.000814766
NM_010473	Hrc	7.02745	20.137	1.51877	5e-05	0.000814766
NM_010487	Elavl3	1.30735	2.76646	1.0814	0.0001	0.00151524
NM_010564	Inha	2.16644	5.5934	1.3684	0.0004	0.00495987
NM_010572	Irs4	0.192003	0.709827	1.88634	0.00035	0.00443325
NM_010634	Fabp5	152.718	327.136	1.09902	5e-05	0.000814766
NM_010664	Krt18	312.921	684.912	1.13012	5e-05	0.000814766
NM_010798	Mif	1745.72	3904	1.16113	5e-05	0.000814766
NM_010800	Bhlha15	0.432395	1.10351	1.35167	0.00255	0.0223978
NM_010801	Mlf1	6.92661	13.9935	1.01454	0.0008	0.00881596
NM_010848	Myb	1.99477	4.42916	1.15081	0.0004	0.00495987
NM_010893	Neu1	7.59625	16.346	1.10558	5e-05	0.000814766
NM_011065	Per1	9.64773	24.2438	1.32936	5e-05	0.000814766
NM_011121	Plk1	77.5747	178.489	1.20218	5e-05	0.000814766
NM_011214	Ptpru	3.65086	8.30998	1.18661	5e-05	0.000814766
NM_011252	Rbmx	6.704	15.5656	1.21527	0.0032	0.0267561
NM_011288	Mrpl23	145.375	325.111	1.16115	5e-05	0.000814766
NM_011324	Scnn1a	0.961366	4.05716	2.07731	5e-05	0.000814766
NM_011449	Spa17	6.53451	14.0827	1.10777	0.0025	0.0220272
NM_011454	Serpinb6b	1.86206	4.54522	1.28745	0.0006	0.00697189
NM_011496	Aurkb	55.8864	119.208	1.09291	5e-05	0.000814766
NM_011674	Ugt8a	5.54722	11.3374	1.03125	5e-05	0.000814766
NM_011692	Vbp1	115.704	245.655	1.0862	5e-05	0.000814766
NM_011786	Aloxe3	0.44907	2.31581	2.3665	5e-05	0.000814766
NM_011795	C1ql1	1.61189	4.04879	1.32874	0.00245	0.0216794
NM_011834	Aadat	1.91488	4.58556	1.25984	0.001	0.0105783
NM_011902	Tekt2	0.287518	1.39011	2.27348	0.00375	0.030282
NM_011952	Mapk3	71.2782	157.955	1.14798	5e-05	0.000814766
NM_012025	Racgap1	16.8251	41.0942	1.28832	0.0002	0.00275825
NM_013415	Atp1b2	7.50967	26.9962	1.84593	5e-05	0.000814766
NM_013490	Chka	6.70101	14.6202	1.12552	0.00085	0.00926407
NM_013491	Clcn1	0.15356	0.730966	2.251	0.00165	0.0158291
NM_013506	Eif4a2	102.845	276.598	1.42732	5e-05	0.000814766
NM_013538	Cdca3	65.07	157.98	1.27968	5e-05	0.000814766
NM_013543	H2-Ke6	17.9193	36.4298	1.0236	5e-05	0.000814766
NM_013552	Hmmr	42.2339	101.591	1.26629	5e-05	0.000814766
NM_013605	Muc1	0.59254	2.70434	2.19029	5e-05	0.000814766
NM_013754	Insl6	17.4793	46.2142	1.40269	5e-05	0.000814766
NM_013765	Rps26	4605.88	11238.1	1.28685	5e-05	0.000814766
NM_013783	Mmel1	0.272824	1.03048	1.91727	0.0011	0.0114263
NM_013811	Dnah8	0.393253	1.28065	1.70334	5e-05	0.000814766
NM_013831	Pstpip2	8.40945	20.4982	1.28541	5e-05	0.000814766
NM_013892	Pcsk1n	7.5106	20.573	1.45375	5e-05	0.000814766
NM_013902	Fkbp3	268.777	573.266	1.09279	5e-05	0.000814766
NM_013930	Aass	4.31387	10.7362	1.31542	5e-05	0.000814766
NM_015730	Chrna4	0.207107	0.557352	1.42822	0.0064	0.045794
NM_015744	Enpp2	2.9457	14.6502	2.31424	5e-05	0.000814766
NM_015789	Dkkl1	1.72658	6.08335	1.81695	0.00045	0.00547967
NM_016687	Sfrp4	0.654508	1.94214	1.56916	0.0021	0.0192105
NM_016694	Park2	0.493216	1.94302	1.97801	5e-05	0.000814766
NM_016697	Gpc3	29.578	89.3844	1.5955	5e-05	0.000814766
NM_016710	Hmgn5	36.4504	113.876	1.64346	5e-05	0.000814766
NM_016745	Atp2a3	1.78719	3.88024	1.11845	0.00095	0.0101516
NM_016797	Stx7	41.699	95.2509	1.19172	5e-05	0.000814766
NM_016798	Pdlim3	5.10334	19.0931	1.90354	5e-05	0.000814766
NM_016852	Wbp2	61.1756	154.306	1.33477	5e-05	0.000814766
NM_016854	Ppp1r3c	0.660509	2.83863	2.10354	5e-05	0.000814766
NM_016863	Fkbp1b	7.40514	22.9381	1.63114	5e-05	0.000814766
NM_016875	Ybx2	8.72201	31.9627	1.87366	5e-05	0.000814766
NM_016899	Rab25	18.0257	61.0341	1.75956	5e-05	0.000814766
NM_016908	Syt5	0.533062	1.6807	1.65668	0.00225	0.0202814
NM_017367	Ccni	83.2237	172.514	1.05165	5e-05	0.000814766
NM_017476	Akap8l	22.9612	54.5405	1.24813	5e-05	0.000814766
NM_018747	Akap7	5.05165	12.9273	1.3556	5e-05	0.000814766
NM_018770	Cadm1	10.464	22.6163	1.11193	5e-05	0.000814766
NM_018828	Fnbp4	20.3374	42.4989	1.06329	5e-05	0.000814766
NM_018859	Akr1e1	8.40123	24.9994	1.57322	5e-05	0.000814766
NM_018885	Irx4	0.21221	0.853701	2.00824	0.00355	0.0290124
NM_019444	Ramp2	0.994936	3.47063	1.80252	0.00385	0.0308755
NM_019457	Lrrc6	0.264965	1.05534	1.99383	0.0045	0.0347765
NM_019647	Rpl21	507.185	1075.16	1.08397	5e-05	0.000814766
NM_019691	Gria4	0.93188	2.28791	1.29581	0.00695	0.0488872
NM_019699	Fads2	65.637	139.198	1.08456	5e-05	0.000814766
NM_019865	Rpl36a	1812.1	3761.44	1.05363	5e-05	0.000814766
NM_019939	Mpp6	57.9753	139.266	1.26433	5e-05	0.000814766
NM_019969	Plag1	5.38664	12.9716	1.2679	5e-05	0.000814766
NM_019975	Hacl1	3.82328	9.9399	1.37842	5e-05	0.000814766
NM_019999	Pnkd	4.03835	13.5058	1.74174	0.00445	0.0344946
NM_020010	Cyp51	45.8169	99.1343	1.1135	5e-05	0.000814766
NM_020049	Slc6a14	0.930226	4.79093	2.36465	5e-05	0.000814766
NM_020593	Fbxo3	37.2031	88.9328	1.25729	5e-05	0.000814766
NM_020605	Jph3	1.22937	2.56321	1.06003	0.00145	0.0142707
NM_021324	Ttyh1	4.77172	18.4466	1.95078	5e-05	0.000814766
NM_021375	Rhbg	0.94569	2.77865	1.55494	0.00075	0.00835605
NM_021391	Ppp1r1a	28.9373	72.4068	1.32319	5e-05	0.000814766
NM_021411	Rab37	0.636575	2.62851	2.04584	0.00125	0.0126892
NM_021454	Cdc42ep5	46.9493	106.885	1.18688	5e-05	0.000814766
NM_021455	Mlxipl	1.45474	4.54677	1.64408	5e-05	0.000814766
NM_021475	Adamdec1	0.286417	1.11816	1.96494	0.0025	0.0220272
NM_021478	Tulp1	4.38049	10.408	1.24854	5e-05	0.000814766
NM_021492	Ap3b2	0.794917	1.82988	1.20287	0.0012	0.0122677
NM_021524	Nampt	61.0194	126.255	1.049	5e-05	0.000814766
NM_021534	Pxmp4	7.86283	21.0198	1.41863	5e-05	0.000814766
NM_021557	Rdh11	38.6694	84.8208	1.13323	5e-05	0.000814766
NM_021564	Fetub	7.46264	15.25	1.03105	0.00055	0.00649085
NM_021790	Cenpk	7.71064	21.2726	1.46408	0.0042	0.0329476
NM_022004	Fxyd6	28.0889	56.9399	1.01944	5e-05	0.000814766
NM_022024	Gmfg	11.7322	24.6367	1.07033	5e-05	0.000814766
NM_022030	Sv2a	5.24567	12.9124	1.29955	5e-05	0.000814766
NM_022887	Tsc1	3.32344	7.01974	1.07874	0.00105	0.0110029
NM_023065	Ifi30	68.0563	203.65	1.58129	5e-05	0.000814766
NM_023116	Cacnb2	3.18744	6.99529	1.13398	5e-05	0.000814766
NM_023224	Cblc	5.13484	10.3161	1.0065	0.0004	0.00495987
NM_023294	Ndc80	19.8737	41.9623	1.07823	5e-05	0.000814766
NM_023341	Adck3	1.11888	11.478	3.35874	0.00075	0.00835605
NM_023456	Npy	296.228	862.823	1.54236	5e-05	0.000814766
NM_023483	1110032A03Rik	4.21215	9.46605	1.1682	0.0001	0.00151524
NM_023500	Xk	1.26405	3.02197	1.25744	5e-05	0.000814766
NM_023523	Pecr	16.5759	39.8336	1.2649	5e-05	0.000814766
NM_023557	Slc44a4	4.94163	10.1318	1.03583	0.0001	0.00151524
NM_023622	Rgl3	2.86827	11.6654	2.02398	5e-05	0.000814766
NM_023665	Rsrp1	34.6169	119.904	1.79233	5e-05	0.000814766
NM_023719	Txnip	116.663	381.593	1.70969	5e-05	0.000814766
NM_023850	Chst1	13.0343	51.5632	1.98403	5e-05	0.000814766
NM_023873	Cep70	5.40648	11.3407	1.06875	5e-05	0.000814766
NM_024183	Fip1l1	9.60142	22.8564	1.25128	0.00445	0.0344946
NM_024212	Rpl4	1746.79	3510.57	1.007	0.0002	0.00275825
NM_024228	Gdpd3	3.68924	29.3539	2.99216	5e-05	0.000814766
NM_024440	Derl3	1.13654	6.53605	2.52378	5e-05	0.000814766
NM_024450	Scd3	0.18052	0.597503	1.72678	0.00445	0.0344946
NM_024479	Wbscr27	8.06391	27.4657	1.76808	5e-05	0.000814766
NM_025275	Amz2	13.796	27.9451	1.01835	5e-05	0.000814766
NM_025290	Rsph1	5.14726	13.8948	1.43267	5e-05	0.000814766
NM_025314	Dtd1	23.8766	59.7554	1.32347	5e-05	0.000814766
NM_025329	Tctex1d2	23.1746	50.5969	1.12651	0.0001	0.00151524
NM_025359	Tspan13	23.1617	53.0425	1.19541	5e-05	0.000814766
NM_025389	Anapc11	7.01437	16.6234	1.24483	0.0003	0.00388066
NM_025395	Chchd5	22.3395	52.6831	1.23774	5e-05	0.000814766
NM_025427	Rgcc	6.45854	55.6863	3.10804	5e-05	0.000814766
NM_025479	Mplkip	14.2784	34.2905	1.26397	5e-05	0.000814766
NM_025504	Atp5sl	5.67178	12.2263	1.10811	0.00015	0.00215407
NM_025519	Chmp4c	16.5698	42.7924	1.3688	5e-05	0.000814766
NM_025522	Dhrs7	25.3191	63.925	1.33615	5e-05	0.000814766
NM_025549	Arrdc4	20.2284	81.5613	2.0115	5e-05	0.000814766
NM_025572	2610528J11Rik	8.63081	52.1407	2.59484	5e-05	0.000814766
NM_025610	Asrgl1	10.1632	22.5228	1.14803	5e-05	0.000814766
NM_025654	Rdm1	22.2378	50.9363	1.19568	5e-05	0.000814766
NM_025669	Pnisr	21.2582	44.5294	1.06674	5e-05	0.000814766
NM_025677	Tsen15	20.8999	43.8186	1.06805	5e-05	0.000814766
NM_025736	Emc2	44.8542	90.2486	1.00866	5e-05	0.000814766
NM_025769	Efcab1	0.384021	1.70314	2.14894	0.0064	0.045794
NM_025790	Acot13	58.6791	123.273	1.07094	5e-05	0.000814766
NM_025833	Baiap2l1	7.53762	16.4063	1.12207	0.0004	0.00495987
NM_025838	Tmem107	13.6574	28.3707	1.05472	5e-05	0.000814766
NM_025854	Cir1	21.2958	54.0552	1.34386	5e-05	0.000814766
NM_025877	Slc25a23	7.81322	21.732	1.47583	5e-05	0.000814766
NM_025928	Pmf1	64.039	156.329	1.28756	5e-05	0.000814766
NM_026004	Nt5c3	14.556	31.9569	1.13451	0.00055	0.00649085
NM_026024	Ube2t	12.5186	28.0268	1.16274	0.0014	0.0138831
NM_026028	Ccdc77	12.7351	33.1883	1.38186	0.00115	0.0118606
NM_026142	3632451O06Rik	7.85775	19.5336	1.31377	5e-05	0.000814766
NM_026192	Calcoco1	23.1374	63.1247	1.44798	5e-05	0.000814766
NM_026278	Lrp2bp	1.1791	3.67891	1.64159	5e-05	0.000814766
NM_026313	Luc7l3	24.9047	56.2647	1.17581	5e-05	0.000814766
NM_026325	Tmem179b	10.1182	23.0883	1.19021	0.0067	0.0475155
NM_026358	Mgarp	12.4247	36.299	1.54672	5e-05	0.000814766
NM_026382	Snrnp48	15.5482	47.2665	1.60407	5e-05	0.000814766
NM_026411	1700021F05Rik	39.5712	79.595	1.00823	5e-05	0.000814766
NM_026412	Knstrn	27.974	58.5408	1.06536	5e-05	0.000814766
NM_026418	Rgs10	6.24967	13.5228	1.11355	0.00125	0.0126892
NM_026528	2700060E02Rik	175.324	370.205	1.0783	0.0001	0.00151524
NM_026543	3010026O09Rik	12.2763	27.8131	1.17989	5e-05	0.000814766
NM_026562	Cntd1	2.98632	14.5491	2.28449	0.00175	0.0166011
NM_026573	Upf3b	13.5442	30.5152	1.17185	5e-05	0.000814766
NM_026592	B230118H07Rik	6.83354	14.2016	1.05534	5e-05	0.000814766
NM_026672	Gstm7	4.34963	12.1338	1.48007	5e-05	0.000814766
NM_026712	Zfp414	11.1088	26.2005	1.23789	5e-05	0.000814766
NM_026738	1110007C09Rik	39.1822	89.7264	1.19534	5e-05	0.000814766
NM_026767	Dpm3	59.8941	138.465	1.20904	5e-05	0.000814766
NM_026785	Ube2c	198.744	486.273	1.29086	5e-05	0.000814766
NM_026849	Mtmr14	24.5594	57.6448	1.23092	5e-05	0.000814766
NM_026885	Chmp2a	117.63	260.234	1.14555	5e-05	0.000814766
NM_026888	Phkg2	6.14454	12.5355	1.02864	0.0021	0.0192105
NM_026900	Zfp580	7.12907	16.4867	1.20951	0.00015	0.00215407
NM_026924	Ovol2	2.3209	5.3348	1.20075	0.0014	0.0138831
NM_026951	Pex11g	3.71811	7.52226	1.0166	0.0034	0.0279958
NM_027026	Lrrc46	1.68327	3.79465	1.1727	0.0041	0.0323669
NM_027152	Cd164l2	3.16277	7.83986	1.30964	0.00155	0.0150421
NM_027153	Pir	10.5427	22.7086	1.10699	5e-05	0.000814766
NM_027171	Camsap3	6.52637	13.9478	1.09569	5e-05	0.000814766
NM_027179	Tecr	28.1129	67.2103	1.25745	0.00375	0.030282
NM_027251	2010107G23Rik	3.84889	7.85046	1.02834	0.0008	0.00881596
NM_027268	Scrn1	9.91174	24.1737	1.28623	5e-05	0.000814766
NM_027294	Cmtm8	10.6356	23.2042	1.12549	5e-05	0.000814766
NM_027406	Aldh1l1	3.17489	6.92161	1.1244	5e-05	0.000814766
NM_027419	2810408A11Rik	6.27562	14.5626	1.21444	5e-05	0.000814766
NM_027445	Rnf167	22.8368	60.7451	1.41141	5e-05	0.000814766
NM_027468	Cpm	1.72121	4.21283	1.29137	5e-05	0.000814766
NM_027559	Cfap43	0.540323	1.48657	1.46009	5e-05	0.000814766
NM_027560	Arrdc2	3.07867	13.36	2.11754	5e-05	0.000814766
NM_027721	Katnal2	1.60035	4.10324	1.35838	0.00105	0.0110029
NM_027728	Enkur	0.720982	3.13387	2.11991	0.0005	0.00598782
NM_027855	Atraid	30.9308	65.2546	1.07704	5e-05	0.000814766
NM_027872	Slc46a3	2.52672	6.70034	1.40697	5e-05	0.000814766
NM_027910	Klhdc3	64.071	138.496	1.1121	0.0002	0.00275825
NM_027974	Efhc1	2.54253	5.72835	1.17186	0.0003	0.00388066
NM_027990	Lypd6b	1.93162	4.1124	1.09017	0.001	0.0105783
NM_028001	Jsrp1	0.962039	2.83452	1.55894	0.00445	0.0344946
NM_028006	Tube1	7.96553	17.4503	1.13141	5e-05	0.000814766
NM_028030	Rbpms2	112.906	229.857	1.02562	5e-05	0.000814766
NM_028036	Tmco6	16.3379	35.1625	1.10582	0.0008	0.00881596
NM_028050	Lmntd2	1.79013	4.5204	1.33639	0.0023	0.0206211
NM_028119	Ddb2	6.96061	16.3451	1.23157	0.0016	0.0154379
NM_028176	Cda	4.74551	13.0221	1.45632	0.00025	0.00332211
NM_028358	Ssbp1	20.5018	49.7568	1.27915	0.0036	0.029336
NM_028394	Hspb11	60.4	127.482	1.07767	5e-05	0.000814766
NM_028412	Ciz1	5.18313	11.0999	1.09865	0.0041	0.0323669
NM_028478	Rassf6	1.22037	3.67265	1.5895	5e-05	0.000814766
NM_028481	Ccdc18	2.60886	5.80732	1.15446	5e-05	0.000814766
NM_028634	Cby1	28.6912	58.0289	1.01616	5e-05	0.000814766
NM_028640	Whrn	1.83179	3.7337	1.02735	0.00635	0.0455275
NM_028667	D3Ertd751e	0.475624	2.21936	2.22225	0.0002	0.00275825
NM_028711	Slc25a27	0.92636	3.1807	1.7797	5e-05	0.000814766
NM_028817	Acsl3	13.6126	40.3174	1.56645	0.0002	0.00275825
NM_028918	Ttc25	1.09389	3.14699	1.52451	0.0001	0.00151524
NM_028950	Nsun6	3.95043	8.64342	1.12959	5e-05	0.000814766
NM_028959	Cep72	5.63565	12.9491	1.2002	5e-05	0.000814766
NM_028979	Cyp2j9	0.308136	1.27248	2.04601	0.002	0.018466
NM_028995	Nipal3	4.43082	9.84948	1.15247	5e-05	0.000814766
NM_029152	Efcab10	0.4974	4.70696	3.24232	0.00515	0.038538
NM_029182	Rasd2	4.72719	16.7064	1.82134	5e-05	0.000814766
NM_029186	Tmem180	13.5793	27.6083	1.0237	5e-05	0.000814766
NM_029197	Meiob	0.126542	1.16816	3.20654	0.0071	0.049675
NM_029305	1700003F12Rik	2.85401	11.0387	1.9515	0.006	0.0435307
NM_029423	Rab11fip1	6.80204	32.3749	2.25084	5e-05	0.000814766
NM_029464	Tex26	1.82665	4.25611	1.22033	0.0048	0.0365
NM_029602	Znrd1as	17.207	34.8256	1.01716	5e-05	0.000814766
NM_029606	Cep112	0.868933	1.81296	1.06103	0.00395	0.0314515
NM_029674	Got1l1	10.8603	28.933	1.41365	5e-05	0.000814766
NM_029797	Mnd1	46.381	120.048	1.37201	5e-05	0.000814766
NM_029798	Flywch2	19.0949	42.5584	1.15626	5e-05	0.000814766
NM_029839	Trub1	2.80752	6.52005	1.21559	0.0008	0.00881596
NM_029870	Crebrf	3.93356	9.1116	1.21187	5e-05	0.000814766
NM_029938	H2afv	51.7709	121.868	1.23511	5e-05	0.000814766
NM_029942	Prelid2	9.47784	24.4986	1.37007	5e-05	0.000814766
NM_029978	Fam57b	3.89435	13.6216	1.80644	5e-05	0.000814766
NM_030017	Rdh12	2.11325	6.97627	1.72299	5e-05	0.000814766
NM_030025	Ccdc150	0.246187	1.3631	2.46907	5e-05	0.000814766
NM_030082	Hist3h2ba	17.0363	106.69	2.64674	5e-05	0.000814766
NM_030159	Troap	6.34213	12.9293	1.0276	0.00015	0.00215407
NM_030251	Abtb1	12.104	30.165	1.31739	5e-05	0.000814766
NM_030556	Slc19a3	1.17687	2.95276	1.32711	0.00015	0.00215407
NM_031183	Sp6	1.72516	3.54384	1.03859	0.0011	0.0114263
NM_031396	Cnnm1	0.141563	0.536987	1.92344	0.00125	0.0126892
NM_031878	Smarcd2	8.81617	18.1861	1.04461	0.00545	0.0401824
NM_032003	Enpp5	6.70711	15.3641	1.1958	0.0008	0.00881596
NM_033041	Hes7	2.10592	4.82514	1.19612	0.0063	0.0452537
NM_033079	M1ap	0.685601	2.33791	1.76978	0.0005	0.00598782
NM_033606	Dqx1	0.958893	2.6059	1.44234	0.0002	0.00275825
NM_033610	Sncb	2.56132	8.28953	1.6944	5e-05	0.000814766
NM_053182	Pag1	0.377004	1.01427	1.42778	0.0062	0.0447032
NM_053245	Aipl1	1.47795	4.59242	1.63566	0.0003	0.00388066
NM_053253	Zmynd10	0.130696	2.05012	3.97142	0.00345	0.0283509
NM_054088	Pnpla3	1.56183	3.75472	1.26547	0.0001	0.00151524
NM_057172	Fubp1	43.1873	87.1685	1.0132	5e-05	0.000814766
NM_080285	Cttnbp2	0.314595	0.794213	1.33603	0.00155	0.0150421
NM_080575	Acss1	0.643539	2.12455	1.72306	5e-05	0.000814766
NM_130878	Cdhr1	0.598083	3.2827	2.45647	5e-05	0.000814766
NM_130880	Otud7a	0.351243	1.1256	1.68016	0.0008	0.00881596
NM_133183	Cacng6	3.14062	12.6145	2.00597	5e-05	0.000814766
NM_133191	Eps8l2	6.57658	15.7402	1.25904	5e-05	0.000814766
NM_133485	Ppp1r14c	10.7474	26.6761	1.31155	5e-05	0.000814766
NM_133667	Pdk2	4.25926	11.6777	1.45508	5e-05	0.000814766
NM_133760	Sirt4	3.44348	7.1446	1.05298	0.00145	0.0142707
NM_133786	Smc4	42.9311	95.309	1.15059	5e-05	0.000814766
NM_133851	Nusap1	38.3031	118.328	1.62726	5e-05	0.000814766
NM_133893	Oas1d	0.30238	1.21739	2.00936	0.0048	0.0365
NM_133898	N4bp2l1	1.01549	3.49156	1.78169	0.00015	0.00215407
NM_133942	Plekha1	68.1263	137.452	1.01264	5e-05	0.000814766
NM_133945	Vrk3	16.3387	32.7604	1.00366	5e-05	0.000814766
NM_133962	Arhgef18	20.0533	50.965	1.34567	5e-05	0.000814766
NM_133994	Gstt3	8.76665	21.9852	1.32644	5e-05	0.000814766
NM_134042	Aldh6a1	8.88538	27.6819	1.63944	5e-05	0.000814766
NM_134118	Tecr	106.754	239.753	1.16726	5e-05	0.000814766
NM_134469	Fdps	272.671	588.226	1.10921	5e-05	0.000814766
NM_138652	Atp12a	0.112818	0.543362	2.26791	0.0032	0.0267561
NM_138656	Mvd	31.9308	95.36	1.57844	5e-05	0.000814766
NM_138683	Rspo1	1.70592	3.59645	1.07602	0.0026	0.0227623
NM_139232	Fgd4	0.460208	1.39079	1.59555	0.0043	0.0335845
NM_139305	Car9	1.42493	4.34401	1.60814	0.0001	0.00151524
NM_144526	Fam64a	46.7217	100.618	1.10673	5e-05	0.000814766
NM_144541	Bre	46.9276	112.524	1.26173	5e-05	0.000814766
NM_144841	Otx2	3.99031	9.66654	1.2765	0.00405	0.0320572
NM_144847	Nrbp2	4.2473	9.95903	1.22946	0.0001	0.00151524
NM_144865	Reep2	8.20791	17.9529	1.12913	5e-05	0.000814766
NM_144891	Gdap1l1	1.45851	5.11531	1.81033	5e-05	0.000814766
NM_144919	Hdac11	4.49358	15.6962	1.80448	5e-05	0.000814766
NM_144923	Blvrb	48.8226	100.537	1.0421	5e-05	0.000814766
NM_144926	Sez6l2	0.451268	2.40735	2.41539	0.00015	0.00215407
NM_145070	Hip1r	17.0887	39.0478	1.19219	5e-05	0.000814766
NM_145148	Frmd4b	10.5966	23.4478	1.14586	5e-05	0.000814766
NM_145149	Rasgrp4	1.05907	5.91339	2.48119	0.00015	0.00215407
NM_145150	Prc1	23.6342	59.7357	1.33772	0.0001	0.00151524
NM_145360	Idi1	75.4812	181.935	1.26924	5e-05	0.000814766
NM_145394	Slc44a3	0.282081	2.12339	2.91219	5e-05	0.000814766
NM_145557	9430015G10Rik	5.92873	14.0417	1.24393	0.0008	0.00881596
NM_145562	Parm1	1.23826	4.8715	1.97605	5e-05	0.000814766
NM_145584	Spon1	4.68987	12.6876	1.4358	5e-05	0.000814766
NM_145628	Usp11	10.5873	23.4163	1.14518	5e-05	0.000814766
NM_145758	0610010K14Rik	15.8282	36.3053	1.19768	0.0069	0.0486057
NM_145852	Ropn1l	2.61074	7.29725	1.48289	0.00095	0.0101516
NM_145973	Ell3	10.1092	20.5908	1.02634	5e-05	0.000814766
NM_146006	Lss	21.2067	43.1188	1.02379	5e-05	0.000814766
NM_146126	Sord	12.0601	31.9223	1.40433	5e-05	0.000814766
NM_146173	Tspan33	2.21024	5.52528	1.32185	0.0041	0.0323669
NM_146208	Neil3	2.80518	12.3144	2.13418	5e-05	0.000814766
NM_146247	Mettl22	6.4058	12.8919	1.00902	0.0007	0.00791752
NM_148933	Slco4a1	6.55605	15.5964	1.25031	5e-05	0.000814766
NM_148944	Chrnb4	0.812021	2.48881	1.61587	5e-05	0.000814766
NM_153390	Pxt1	0.56038	2.69428	2.26542	0.00305	0.0257917
NM_153526	Insig1	38.7565	122.787	1.66365	5e-05	0.000814766
NM_153551	Dennd1c	1.28441	2.59391	1.01402	0.00575	0.0420184
NM_153571	Hscb	21.0969	43.5797	1.04662	5e-05	0.000814766
NM_153594	Pcmtd2	11.3424	27.6168	1.28382	5e-05	0.000814766
NM_153597	Trpt1	5.2137	10.9315	1.06811	0.0068	0.0480402
NM_153803	Glb1l2	1.59203	4.23084	1.41007	5e-05	0.000814766
NM_170673	Cpne9	0.465335	1.66524	1.83939	0.00025	0.00332211
NM_170684	Cpne7	1.69849	3.9251	1.20847	0.0004	0.00495987
NM_172259	Myl6b	8.54198	17.2969	1.01787	0.0007	0.00791752
NM_172285	Plcg2	11.3078	25.3161	1.16274	5e-05	0.000814766
NM_172418	Mamstr	0.346467	1.23614	1.83506	0.0014	0.0138831
NM_172448	Rnf43	1.07964	2.96956	1.4597	5e-05	0.000814766
NM_172471	Itih5	0.591706	1.26135	1.09201	0.0008	0.00881596
NM_172597	Txndc16	4.50961	10.6592	1.24102	5e-05	0.000814766
NM_172621	Clic5	0.622135	2.40552	1.95105	5e-05	0.000814766
NM_172736	Leng8	16.2729	39.2333	1.26961	5e-05	0.000814766
NM_172751	Arhgef10	3.167	7.78532	1.29764	5e-05	0.000814766
NM_172760	Elmo3	3.85777	8.23882	1.09467	0.0001	0.00151524
NM_172779	Ddx26b	2.83804	6.42034	1.17775	5e-05	0.000814766
NM_172892	Slc13a4	0.755302	2.25637	1.57888	5e-05	0.000814766
NM_172950	Lpin1	7.7791	16.2443	1.06226	0.0001	0.00151524
NM_173012	Letm2	1.20049	3.56177	1.56897	0.0001	0.00151524
NM_173016	Vat1l	0.440818	1.58192	1.84342	5e-05	0.000814766
NM_173744	Tdrp	4.71412	9.7887	1.05413	0.0001	0.00151524
NM_173756	Lin52	6.27019	15.0167	1.25999	5e-05	0.000814766
NM_174851	Ifnlr1	0.522394	1.55376	1.57256	0.00025	0.00332211
NM_175325	Bbs4	7.54133	17.9187	1.24858	5e-05	0.000814766
NM_175341	Mbnl2	16.3504	34.7599	1.0881	5e-05	0.000814766
NM_175350	Catsperd	0.567035	2.59768	2.19572	5e-05	0.000814766
NM_175384	Cdca2	6.8381	21.3353	1.64158	0.0001	0.00151524
NM_175407	Sobp	0.313776	0.868506	1.4688	0.0012	0.0122677
NM_175427	Fam163b	0.712913	1.78139	1.3212	0.002	0.018466
NM_175434	Slc35f3	0.373851	0.983686	1.39573	0.0063	0.0452537
NM_175692	Snhg11	8.59107	28.5494	1.73255	5e-05	0.000814766
NM_175696	Pianp	0.739318	9.07322	3.61735	5e-05	0.000814766
NM_176952	6430573F11Rik	0.712056	2.21563	1.63766	0.0014	0.0138831
NM_177088	Cep95	5.41446	10.9959	1.02208	0.0002	0.00275825
NM_177101	Mettl20	3.53895	9.66234	1.44905	0.0044	0.0342308
NM_177128	Iqcb1	19.5266	40.464	1.0512	5e-05	0.000814766
NM_177135	D830030K20Rik	0.885024	5.47121	2.62807	5e-05	0.000814766
NM_177139	Lypd6	3.84072	7.78356	1.01906	0.00015	0.00215407
NM_177260	Tmem154	2.26466	10.3155	2.18745	5e-05	0.000814766
NM_177293	Mtap7d3	2.04173	4.42667	1.11643	0.0004	0.00495987
NM_177311	Serac1	0.466784	3.22648	2.78913	0.00395	0.0314515
NM_177375	Rab26	0.84193	2.28833	1.44252	0.00445	0.0344946
NM_177566	Arhgef15	0.727316	2.26271	1.63739	5e-05	0.000814766
NM_177615	Slc26a10	4.01883	8.19704	1.02833	0.0003	0.00388066
NM_177638	Crb3	22.7794	47.4395	1.05836	5e-05	0.000814766
NM_177735	Tmem130	0.624972	2.30136	1.88062	5e-05	0.000814766
NM_177759	Ccdc60	0.557364	1.46632	1.39551	0.00285	0.0244086
NM_177915	Igsf1	0.657527	3.92208	2.5765	0.00315	0.0264536
NM_178045	Rassf4	3.75505	10.3055	1.45651	5e-05	0.000814766
NM_178214	Hist2h2be	0.810619	4.31173	2.41117	5e-05	0.000814766
NM_178218	Hist3h2a	26.3951	53.4376	1.01759	0.00065	0.00743835
NM_178224	Cbs	4.25991	9.92659	1.22048	0.0006	0.00697189
NM_178242	Tnrc18	2.01789	4.12913	1.03299	0.00565	0.0413893
NM_178381	Ano9	2.45204	6.67378	1.44452	5e-05	0.000814766
NM_178404	Zc3h6	3.53878	7.24016	1.03277	5e-05	0.000814766
NM_178405	Atp1a2	0.186888	0.627129	1.74659	0.0007	0.00791752
NM_178637	Kat5	9.96435	20.4319	1.03597	0.00195	0.0181042
NM_178680	Unc45b	3.43614	8.44357	1.29707	0.00095	0.0101516
NM_178747	Gulo	2.1681	6.50842	1.58587	5e-05	0.000814766
NM_178920	Mal2	3.99388	8.54098	1.09661	5e-05	0.000814766
NM_178926	Vmac	9.14368	29.7331	1.70122	5e-05	0.000814766
NM_181407	Me3	0.262014	0.688404	1.39361	0.00605	0.04384
NM_181541	Caprin2	5.09612	11.628	1.19013	5e-05	0.000814766
NM_181589	Ckap2l	23.2994	51.6215	1.14768	5e-05	0.000814766
NM_181820	Tmc4	7.98136	24.0974	1.59417	0.001	0.0105783
NM_181821	Hcfc1r1	46.794	103.11	1.13979	0.002	0.018466
NM_182839	Tppp	0.410814	1.1943	1.53961	0.0001	0.00151524
NM_182991	Tmem59l	8.55248	25.459	1.57376	5e-05	0.000814766
NM_183088	Zbed5	1.82621	4.92647	1.4317	5e-05	0.000814766
NM_183135	C330013J21Rik	1.35438	6.4237	2.24577	0.0004	0.00495987
NM_183161	Slc17a9	1.4552	4.26609	1.5517	5e-05	0.000814766
NM_183254	Fam229b	5.09398	12.3846	1.28168	0.0008	0.00881596
NM_183287	2610318N02Rik	11.7641	27.6019	1.23038	5e-05	0.000814766
NM_197992	Pcgf1	8.89149	18.2645	1.03855	0.0008	0.00881596
NM_197996	Tspan15	1.32706	3.36512	1.34243	5e-05	0.000814766
NM_198003	Zfp946	6.05943	16.1654	1.41566	5e-05	0.000814766
NM_198014	Slain1	10.2813	25.1572	1.29095	5e-05	0.000814766
NM_198091	Usp2	1.63458	3.77599	1.20793	0.00395	0.0314515
NM_198108	Morn4	14.9944	31.6005	1.07552	5e-05	0.000814766
NM_198302	Rbm11	0.298171	1.08975	1.86979	0.0012	0.0122677
NM_198410	Paqr6	0.798799	2.05689	1.36456	0.00715	0.0499205
NM_198610	Igsf21	0.531854	1.90097	1.83764	0.00105	0.0110029
NM_198622	H1fx	32.6664	86.89	1.41138	5e-05	0.000814766
NM_198627	Vstm2l	1.2275	2.95569	1.26777	0.0054	0.0399071
NM_199017	9230110C19Rik	6.02489	12.3178	1.03174	0.0003	0.00388066
NM_199252	Unc93a	0.986523	2.1523	1.12546	0.00325	0.0270181
NM_199304	Zfp341	2.95161	7.21522	1.28954	5e-05	0.000814766
NM_201601	Fgfr2	0.642824	2.44989	1.93022	0.0015	0.0146658
NM_201610	Neil2	2.28953	8.42639	1.87986	5e-05	0.000814766
NM_207105	H2-Ab1	3.53958	11.3182	1.677	5e-05	0.000814766
NM_207219	Oard1	11.5548	27.644	1.25847	0.0027	0.0234538
NM_207264	BC052040	12.551	29.1929	1.21782	5e-05	0.000814766
NM_207634	Rps24	1004.93	2798.47	1.47754	5e-05	0.000814766
NM_207691	Espn	8.84632	25.441	1.52401	5e-05	0.000814766
NM_207708	Syngr1	2.85974	5.93212	1.05267	0.00105	0.0110029
NR_002890	Gm12070	22.5457	55.5119	1.29994	5e-05	0.000814766
NR_002896	Snhg1	237.023	685.986	1.53315	5e-05	0.000814766
NR_003258	Gnas	155.395	354.144	1.1884	0.00325	0.0270181
NR_004446	H2-K2	1.86268	5.83215	1.64664	0.0002	0.00275825
NR_015456	Snhg14	17.1978	45.1568	1.39272	5e-05	0.000814766
NR_015505	Firre	13.4057	33.1642	1.30678	5e-05	0.000814766
NR_015601	Fam120aos	3.89719	10.9607	1.49183	5e-05	0.000814766
NR_024067	Snhg6	163.095	355.558	1.12437	5e-05	0.000814766
NR_024720	2700099C18Rik	7.11667	18.542	1.38152	5e-05	0.000814766
NR_026848	C030034I22Rik	0.545191	1.79269	1.71729	0.0004	0.00495987
NR_026990	Gm5577	0.660992	2.39069	1.85472	0.0014	0.0138831
NR_027870	Dtnb	8.46207	23.2405	1.45756	5e-05	0.000814766
NR_027943	1110038B12Rik	51.3082	130.151	1.34292	5e-05	0.000814766
NR_027957	Ppp4r1l-ps	0.621788	1.41485	1.18615	0.00105	0.0110029
NR_028315	Yaf2	4.14745	9.03954	1.12402	0.0068	0.0480402
NR_028363	AA465934	90.3044	183.244	1.02089	0.00535	0.0396525
NR_028364	AI450353	4.47718	23.7957	2.41004	5e-05	0.000814766
NR_029432	1500015A07Rik	5.12585	12.5195	1.28831	5e-05	0.000814766
NR_030700	4831440E17Rik	0.125576	0.538575	2.10058	0.00155	0.0150421
NR_030709	Gm16386	0.570595	1.24044	1.12032	0.0045	0.0347765
NR_030731	Phf21b	1.75722	3.64767	1.05368	0.0008	0.00881596
NR_030738	2410006H16Rik	344.646	1131.33	1.71484	5e-05	0.000814766
NR_033225	Gm13375	3.1709	10.3935	1.71271	5e-05	0.000814766
NR_033388	Gm3002	12.6085	34.2716	1.44262	5e-05	0.000814766
NR_033514	2310015A10Rik	0.600385	1.29209	1.10574	0.0027	0.0234538
NR_033535	Gm10845	0.490233	1.13659	1.21317	0.0049	0.0371182
NR_033540	F630042J09Rik	0.406962	1.00196	1.29986	0.00515	0.038538
NR_033599	Gm6682	0.840528	2.44187	1.53862	0.0031	0.0261279
NR_034155	Olfr1372-ps1	1.8735	9.98702	2.41432	5e-05	0.000814766
NR_036602	4933421O10Rik	0.738813	1.9186	1.37677	0.00025	0.00332211
NR_037588	Cahm	0.852661	2.56336	1.58799	0.00375	0.030282
NR_037955	1190002F15Rik	14.526	43.4795	1.5817	5e-05	0.000814766
NR_038151	Epb4.1l4aos	67.9986	159.684	1.23164	5e-05	0.000814766
NR_038153	1810044D09Rik	4.87791	12.8096	1.39289	0.00475	0.0362433
NR_040322	Platr14	22.3427	92.2209	2.04529	5e-05	0.000814766
NR_040323	Platr14	30.6495	61.5856	1.00673	0.00015	0.00215407
NR_040354	Pcsk2os1	0.15439	0.590219	1.93467	0.007	0.0491357
NR_040366	Gm15446	1.4425	5.04494	1.80627	5e-05	0.000814766
NR_040401	C920006O11Rik	2.15161	5.42914	1.3353	0.00035	0.00443325
NR_040560	Gm12522	0.40651	3.34128	3.03904	5e-05	0.000814766
NR_045146	BC051226	3.61204	8.62209	1.25523	0.0018	0.0169882
NR_045162	A330048O09Rik	0	0.55492	Inf	0.0012	0.0122677
NR_045294	Gm4285	0.83633	2.8051	1.74591	0.00135	0.0134922
NR_045598	Gm15706	1.76234	5.09781	1.53238	0.0023	0.0206211
NR_045964	Gm1976	3.68875	8.45606	1.19685	0.0012	0.0122677
NR_045995	1110019D14Rik	4.19183	9.01111	1.10412	0.00035	0.00443325
NR_073359	5830454E08Rik	1.36688	5.07511	1.89255	0.0017	0.0161928
NR_075074	Dnm1l	22.8775	51.0879	1.15905	0.00075	0.00835605
NR_110345	Adarb2	3.23702	7.83069	1.27447	5e-05	0.000814766
NR_126426	3300002P13Rik	1.05333	3.16496	1.58723	0.00215	0.0195776
NR_131195	Ttc39aos1	0.563241	2.20016	1.96578	0.0001	0.00151524

## Sheet: up regulated in zfp998_KO
Up-regulated genes in Zfp998 knockout (KO) cells compared to epiblast stem cells (EpiSC)
Transcript_id	Gene_id	FPKM value of Zfp998 KO cells	FPKM value of EpiSC	log2.fold_change.	p_value	q_value
NM_053110	Gpnmb	34.9362	0.0517274	-9.39958	0.00425	0.0332716
NM_010501	Ifit3	63.8691	0.105117	-9.24698	0.0038	0.0305706
NM_013654	Ccl7	298.262	0.545816	-9.09395	0.00025	0.00332211
NM_009930	Col3a1	143.69	0.335393	-8.7429	5e-05	0.000814766
NM_011198	Ptgs2	79.8384	0.235903	-8.40275	5e-05	0.000814766
NM_007542	Bgn	360.122	1.27134	-8.14599	5e-05	0.000814766
NM_009866	Cdh11	27.5025	0.0992753	-8.11391	5e-05	0.000814766
NM_010729	Loxl1	19.7722	0.0992461	-7.63824	0.00015	0.00215407
NM_025274	Dppa5a	378.962	1.90926	-7.63289	5e-05	0.000814766
NM_007737	Col5a2	43.5629	0.229007	-7.57157	5e-05	0.000814766
NM_008331	Ifit1	29.5784	0.155626	-7.57032	5e-05	0.000814766
NM_011150	Lgals3bp	95.2746	0.516005	-7.52856	5e-05	0.000814766
NM_015783	Isg15	351.785	2.15627	-7.35002	5e-05	0.000814766
NM_023386	Rtp4	35.7902	0.234631	-7.25303	0.0001	0.00151524
NM_008381	Inhbb	11.1935	0.0768248	-7.18688	5e-05	0.000814766
NM_001198766	Postn	52.2634	0.35926	-7.18463	0.0037	0.029946
NM_013589	Ltbp2	24.6288	0.186887	-7.04204	5e-05	0.000814766
NM_026439	Ccdc80	9.57405	0.0813942	-6.87806	0.0005	0.00598782
NM_011909	Usp18	75.4838	0.676031	-6.80293	5e-05	0.000814766
NM_001301301	Arhgdib	69.2614	0.623316	-6.79594	0.0003	0.00388066
NM_001256224	Wnt5a	6.48483	0.0611967	-6.72747	0.00155	0.0150421
NM_007833	Dcn	12.0493	0.122264	-6.62281	0.00365	0.0296443
NM_178644	Oaf	60.2728	0.63175	-6.57601	5e-05	0.000814766
NM_008161	Gpx3	21.4859	0.226931	-6.56499	0.00045	0.00547967
NM_021362	Pappa	1.75342	0.0193842	-6.49915	0.0013	0.0130902
NM_007553	Bmp2	7.11047	0.0807159	-6.46095	0.0002	0.00275825
NM_009655	Alcam	9.16016	0.104557	-6.45301	5e-05	0.000814766
NM_023908	Slco3a1	3.33759	0.04065	-6.35941	0.00395	0.0314515
NM_013599	Mmp9	107.542	1.35753	-6.30777	5e-05	0.000814766
NM_001276301	Ampd3	5.76495	0.0733571	-6.29623	0.00025	0.00332211
NM_001033043	Rnf17	2.85404	0.0364253	-6.29192	0.0037	0.029946
NM_001044740	Slc7a2	6.75612	0.089278	-6.24175	5e-05	0.000814766
NM_021792	Iigp1	4.90593	0.0676281	-6.18076	0.00325	0.0270181
NM_008176	Cxcl1	130.362	1.84127	-6.14568	5e-05	0.000814766
NM_001081437	Fbln2	104.787	1.52012	-6.10713	5e-05	0.000814766
NM_001033207	Nlrc5	2.14071	0.0322925	-6.05075	0.00135	0.0134922
NM_013454	Abca1	2.93713	0.0448954	-6.0317	5e-05	0.000814766
NM_001105246	Pcdh19	2.78762	0.0426478	-6.03041	5e-05	0.000814766
NM_176073	Cpq	12.0855	0.185465	-6.02598	0.0001	0.00151524
NM_001243064	Cav1	25.4208	0.416915	-5.93011	5e-05	0.000814766
NM_026743	Tspan11	2.83856	0.0474332	-5.90312	0.00315	0.0264536
NM_007855	Twist2	35.5814	0.604719	-5.87871	5e-05	0.000814766
NM_010686	Laptm5	12.4616	0.213843	-5.86479	5e-05	0.000814766
NM_029568	Mfap4	7.29479	0.126686	-5.84753	0.0067	0.0475155
NM_011852	Oas1g	8.83903	0.156508	-5.81958	0.0004	0.00495987
NM_145227	Oas2	5.06071	0.0915211	-5.78909	0.00015	0.00215407
NM_013496	Crabp1	548.899	10.0164	-5.77611	5e-05	0.000814766
NM_021394	Zbp1	6.21535	0.114447	-5.76309	0.00715	0.0499205
NM_007729	Col11a1	1.65186	0.0307658	-5.74662	0.00115	0.0118606
NM_009263	Spp1	1991.55	40.133	-5.63296	5e-05	0.000814766
NM_133859	Olfml3	6.08134	0.127285	-5.57825	0.0032	0.0267561
NM_009323	Tbx15	5.56529	0.117611	-5.56436	5e-05	0.000814766
NM_001271419	Ly6a	85.9608	1.8195	-5.56207	5e-05	0.000814766
NM_001040654	Cdkn2a	41.626	0.886115	-5.55385	0.0019	0.0177414
NM_001284197	Dnmt3l	9.04187	0.194556	-5.53836	0.00325	0.0270181
NM_010924	Nnmt	13.0459	0.281544	-5.53409	0.00315	0.0264536
NM_011607	Tnc	203.162	4.40192	-5.52835	5e-05	0.000814766
NM_011408	Slfn2	24.3697	0.529511	-5.52428	5e-05	0.000814766
NM_133198	Pygl	2.99328	0.0691041	-5.43681	0.0065	0.0463733
NM_009506	Vegfc	10.1282	0.245488	-5.36658	5e-05	0.000814766
NM_001159301	Lgals9	50.4091	1.22282	-5.3654	5e-05	0.000814766
NM_178793	Ccbe1	7.94764	0.197542	-5.33029	5e-05	0.000814766
NM_027878	Dram1	3.78824	0.0952998	-5.31291	0.0003	0.00388066
NM_023143	C1ra	4.80368	0.121523	-5.30484	0.0001	0.00151524
NM_010128	Emp1	137.73	3.51909	-5.2905	5e-05	0.000814766
NM_008737	Nrp1	3.23328	0.0827144	-5.28871	5e-05	0.000814766
NM_001002268	Adgrg6	2.82694	0.0727648	-5.27985	5e-05	0.000814766
NM_001276410	Fn1	64.3816	1.67849	-5.26141	0.00455	0.0350819
NM_018865	Wisp1	7.21206	0.191662	-5.23377	5e-05	0.000814766
NM_010927	Nos2	9.97827	0.268813	-5.21412	5e-05	0.000814766
NM_001040689	Rspo4	5.89272	0.161627	-5.18819	5e-05	0.000814766
NM_010656	Sspn	1.58183	0.0435135	-5.18398	0.0038	0.0305706
NM_010576	Itga4	2.94249	0.0820935	-5.16363	5e-05	0.000814766
NM_001290308	Col12a1	25.3482	0.709417	-5.15911	5e-05	0.000814766
NM_001162943	Dchs1	3.8257	0.107785	-5.14949	5e-05	0.000814766
NM_007742	Col1a1	173.848	4.92167	-5.14253	5e-05	0.000814766
NM_134133	Smim3	3.67897	0.105864	-5.11903	0.0038	0.0305706
NM_001161665	Kif26b	1.19022	0.0342887	-5.11735	0.00065	0.00743835
NM_011212	Ptpre	1.82818	0.0537806	-5.08718	0.0002	0.00275825
NM_028973	Lrrc15	5.26869	0.156185	-5.07612	5e-05	0.000814766
NM_010398	H2-T23	39.8506	1.20861	-5.04318	5e-05	0.000814766
NM_145459	Zfp503	2.02932	0.061664	-5.04042	0.0005	0.00598782
NM_001204202	Spp1	142.658	4.41498	-5.01401	0.00155	0.0150421
NM_011340	Serpinf1	70.273	2.19625	-4.99985	5e-05	0.000814766
NM_007743	Col1a2	154.117	4.84733	-4.99069	5e-05	0.000814766
NM_028444	Prkcdbp	8.91299	0.28195	-4.9824	0.0022	0.0199313
NM_023275	Rhoj	4.58042	0.148541	-4.94655	5e-05	0.000814766
NM_023158	Cxcl16	5.21258	0.170388	-4.9351	0.00015	0.00215407
NM_145448	9030617O03Rik	4.35927	0.14335	-4.92647	5e-05	0.000814766
NM_001293783	Ddx60	1.73441	0.0577017	-4.90968	5e-05	0.000814766
NM_028602	Tex19.1	6.32612	0.210688	-4.90814	5e-05	0.000814766
NM_007470	Apod	6.97211	0.235191	-4.88969	5e-05	0.000814766
NM_009704	Areg	20.7645	0.702923	-4.88461	5e-05	0.000814766
NM_008926	Prkg2	1.39101	0.0487938	-4.8333	0.00115	0.0118606
NM_198612	Gxylt2	3.89798	0.137378	-4.8265	0.00155	0.0150421
NM_010156	Samd9l	7.20823	0.256017	-4.81533	5e-05	0.000814766
NM_001039151	Cd44	45.392	1.62254	-4.80611	5e-05	0.000814766
NM_001139519	Zbp1	16.2487	0.582896	-4.80094	0.0023	0.0206211
NM_008873	Plau	103.993	3.79431	-4.7765	5e-05	0.000814766
NM_011594	Timp2	111.547	4.14729	-4.74934	5e-05	0.000814766
NM_176922	Itga11	0.883385	0.0332492	-4.73165	0.0067	0.0475155
NM_018764	Pcdh7	7.35812	0.278948	-4.72127	5e-05	0.000814766
NM_010637	Klf4	16.9962	0.650201	-4.70818	5e-05	0.000814766
NM_008555	Masp1	4.46664	0.171185	-4.70556	5e-05	0.000814766
NM_023738	Uba7	2.14199	0.0827226	-4.69452	0.0009	0.00971221
NM_001033380	Itpripl2	28.8089	1.11661	-4.68931	5e-05	0.000814766
NR_003508	Mx2	4.45692	0.173538	-4.68272	0.0021	0.0192105
NM_053083	Loxl4	1.68259	0.0657847	-4.67679	0.0016	0.0154379
NM_001112698	Ngf	8.7533	0.347074	-4.65651	0.0002	0.00275825
NM_028610	Dppa4	11.4914	0.461372	-4.63848	0.0016	0.0154379
NM_145211	Oas1a	28.3679	1.15449	-4.61893	5e-05	0.000814766
NM_011414	Slpi	14.1457	0.577496	-4.61441	0.00015	0.00215407
NM_010188	Fcgr3	12.9264	0.533196	-4.5995	5e-05	0.000814766
NM_001177871	Filip1l	14.6457	0.61409	-4.57589	5e-05	0.000814766
NM_024290	Tnfrsf23	13.7377	0.577074	-4.57324	5e-05	0.000814766
NM_172870	Bnc2	1.14827	0.0486777	-4.56006	0.0001	0.00151524
NM_020557	Cmpk2	4.70394	0.200963	-4.54887	5e-05	0.000814766
NM_009099	Trim30a	13.3965	0.574867	-4.54248	5e-05	0.000814766
NM_010705	Lgals3	19.0088	0.825128	-4.52591	5e-05	0.000814766
NM_008401	Itgam	1.55535	0.0675355	-4.52545	0.00205	0.0188432
NM_009855	Cd80	7.94301	0.348645	-4.50986	5e-05	0.000814766
NM_001083312	Gbp7	2.78957	0.123211	-4.50085	5e-05	0.000814766
NR_028425	D7Ertd143e	3.84245	0.172085	-4.48083	0.0001	0.00151524
NM_053169	Trim16	3.69275	0.165878	-4.4765	5e-05	0.000814766
NM_017461	2025-09-01	16.2705	0.73601	-4.46639	5e-05	0.000814766
NM_007616	Cav1	26.3193	1.20266	-4.45182	5e-05	0.000814766
NM_016919	Col5a3	13.4764	0.617666	-4.44747	5e-05	0.000814766
NM_177158	Rinl	2.45919	0.117104	-4.39232	0.00015	0.00215407
NM_153393	Col23a1	1.16894	0.0558214	-4.38824	0.00015	0.00215407
NM_007389	Chrna1	1.44187	0.0689112	-4.38706	0.00055	0.00649085
NM_008744	Ntn1	6.29022	0.301658	-4.38213	5e-05	0.000814766
NM_153068	Ehd2	16.9182	0.825006	-4.35803	5e-05	0.000814766
NM_145509	Rab7b	5.18477	0.255072	-4.34531	5e-05	0.000814766
NM_028664	Ankrd45	1.06258	0.0528593	-4.32928	0.0032	0.0267561
NM_013912	Apln	4.6946	0.235996	-4.31416	5e-05	0.000814766
NM_011934	Esrrb	13.7571	0.691585	-4.31413	5e-05	0.000814766
NM_008730	Nptx1	7.33891	0.370364	-4.30855	5e-05	0.000814766
NM_008380	Inhba	45.9067	2.3404	-4.29388	5e-05	0.000814766
NM_027420	Arpin	3.75698	0.193031	-4.28267	5e-05	0.000814766
NM_183168	P2ry6	2.49311	0.128312	-4.28022	0.0013	0.0130902
NM_133918	Emilin1	12.3934	0.641024	-4.27305	5e-05	0.000814766
NM_007993	Fbn1	25.6088	1.32632	-4.27114	5e-05	0.000814766
NM_198702	Adgrl3	0.622431	0.0324385	-4.26213	0.0038	0.0305706
NM_016900	Cav2	9.16703	0.477909	-4.26165	5e-05	0.000814766
NM_010517	Igfbp4	92.2888	4.81323	-4.26108	5e-05	0.000814766
NM_177378	Rnf150	0.808418	0.0424043	-4.25282	5e-05	0.000814766
NM_001114597	Ehbp1l1	3.00459	0.157863	-4.25042	0.0001	0.00151524
NM_027835	Ifih1	6.58999	0.34768	-4.24444	5e-05	0.000814766
NM_019707	Cdh13	5.89315	0.312934	-4.23511	5e-05	0.000814766
NM_021384	Rsad2	11.4641	0.610245	-4.23158	5e-05	0.000814766
NM_170593	Disp2	0.541998	0.0289593	-4.22619	0.00325	0.0270181
NM_007739	Col8a1	18.7941	1.00863	-4.21981	5e-05	0.000814766
NM_007609	Casp4	4.43939	0.239654	-4.21134	0.0003	0.00388066
NM_019949	Ube2l6	33.71	1.84431	-4.19202	5e-05	0.000814766
NM_008362	Il1r1	1.20992	0.0669542	-4.17559	0.0001	0.00151524
NM_054041	Antxr1	13.7478	0.768035	-4.16188	5e-05	0.000814766
NM_001277258	Acvrl1	1.44533	0.0809073	-4.15898	0.0004	0.00495987
NR_040355	Znf41-ps	3.43737	0.1927	-4.15688	0.0007	0.00791752
NM_008364	Il1rap	11.1316	0.630302	-4.14247	5e-05	0.000814766
NM_009994	Cyp1b1	13.7081	0.77946	-4.13641	5e-05	0.000814766
NM_001190974	Axl	11.8294	0.684652	-4.11086	5e-05	0.000814766
NM_009982	Ctsc	7.46034	0.432607	-4.10811	5e-05	0.000814766
NM_001103158	Gm13242	4.05887	0.235518	-4.10717	5e-05	0.000814766
NM_007899	Ecm1	46.9024	2.73382	-4.10067	5e-05	0.000814766
NM_012054	Aoah	2.50147	0.146443	-4.09437	5e-05	0.000814766
NM_054042	Cd248	15.443	0.906891	-4.08988	5e-05	0.000814766
NM_175643	Adamts2	1.3458	0.0794485	-4.0823	5e-05	0.000814766
NM_008404	Itgb2	3.43754	0.203031	-4.08161	5e-05	0.000814766
NM_025378	Ifitm3	824.011	49.0695	-4.06976	5e-05	0.000814766
NM_028266	Col16a1	13.2001	0.789843	-4.06284	5e-05	0.000814766
NM_001037713	Xaf1	9.85478	0.591526	-4.05831	5e-05	0.000814766
NM_010189	Fcgrt	5.84741	0.35355	-4.04781	5e-05	0.000814766
NM_175501	Adamts12	0.752784	0.045952	-4.03404	0.0006	0.00697189
NM_008803	Pde8a	1.69083	0.10396	-4.02363	0.001	0.0105783
NM_172777	Gbp9	5.90973	0.365228	-4.01622	5e-05	0.000814766
NM_145158	Emilin2	5.44092	0.343442	-3.98571	5e-05	0.000814766
NM_001033344	Dusp27	1.20106	0.0763456	-3.97562	0.00275	0.0237457
NM_153782	Fam20a	1.7134	0.109546	-3.96726	0.00095	0.0101516
NM_177340	Synpo	10.0207	0.643557	-3.96078	5e-05	0.000814766
NM_176921	6030419C18Rik	4.78643	0.308206	-3.95698	5e-05	0.000814766
NM_145218	Wbscr17	2.50382	0.162288	-3.9475	5e-05	0.000814766
NM_001008700	Il4ra	11.9127	0.772862	-3.94614	5e-05	0.000814766
NM_010559	Il6ra	1.04802	0.068265	-3.94038	0.0017	0.0161928
NM_144881	Hhat	1.63127	0.106576	-3.93605	0.00055	0.00649085
NM_001198765	Postn	13.1253	0.859194	-3.93323	5e-05	0.000814766
NM_001201470	Papss2	0.951244	0.06227	-3.93321	0.0025	0.0220272
NM_011356	Frzb	2.26352	0.149145	-3.92378	0.0001	0.00151524
NM_009712	Arsb	6.25646	0.416044	-3.91054	5e-05	0.000814766
NM_009636	Aebp1	17.7026	1.18238	-3.90419	0.00475	0.0362433
NM_201394	Plec	12.5166	0.836293	-3.90369	5e-05	0.000814766
NM_001252653	Ecm1	18.4049	1.24062	-3.89096	5e-05	0.000814766
NM_009933	Col6a1	27.6509	1.87663	-3.88111	5e-05	0.000814766
NM_012006	Acot1	2.0294	0.141758	-3.83955	0.0042	0.0329476
NM_029441	Cdyl2	2.15072	0.150432	-3.83764	5e-05	0.000814766
NM_009808	Casp12	2.96142	0.207271	-3.8367	5e-05	0.000814766
NM_019777	Ikbke	10.2561	0.732323	-3.80786	5e-05	0.000814766
NM_028798	Crct1	9.92321	0.711181	-3.80252	0.0005	0.00598782
NM_172891	Styk1	1.09305	0.0783667	-3.80198	0.00095	0.0101516
NM_001159769	Nr5a2	1.24314	0.0901717	-3.78517	0.00025	0.00332211
NM_026416	S100a16	8.77593	0.63662	-3.78505	5e-05	0.000814766
NM_001033534	Layn	13.6729	0.991872	-3.78502	5e-05	0.000814766
NR_040470	Platr17	6.46239	0.472114	-3.77486	0.00095	0.0101516
NM_001198826	App	30.6824	2.25411	-3.76678	0.0024	0.0213639
NM_019738	Nupr1	63.2542	4.78496	-3.72458	5e-05	0.000814766
NM_001114663	Plcl1	0.883586	0.067181	-3.71724	5e-05	0.000814766
NM_026931	1810011O10Rik	33.5432	2.56159	-3.71091	5e-05	0.000814766
NM_001277305	Adamts2	1.50644	0.115738	-3.70221	0.0005	0.00598782
NM_022415	Ptges	78.0558	6.05928	-3.68729	5e-05	0.000814766
NM_019946	Mgst1	27.8972	2.17646	-3.68007	5e-05	0.000814766
NM_175437	Gsap	4.01371	0.316423	-3.66501	5e-05	0.000814766
NM_011546	Zeb1	6.94658	0.549602	-3.65984	5e-05	0.000814766
NM_011581	Thbs2	57.3641	4.55149	-3.65574	5e-05	0.000814766
NM_009763	Bst1	2.0156	0.160067	-3.65445	0.0003	0.00388066
NM_001160049	Dusp27	0.961757	0.0766755	-3.64883	0.0046	0.0353657
NM_028189	B3gnt3	1.45342	0.116389	-3.64242	0.0028	0.0240727
NM_009390	Tll1	1.77599	0.144848	-3.61601	5e-05	0.000814766
NM_001164207	Tmem176b	19.8388	1.63175	-3.60383	5e-05	0.000814766
NM_007778	Csf1	49.1687	4.07476	-3.59295	5e-05	0.000814766
NM_001289731	Mcf2	1.30696	0.109176	-3.58149	0.00075	0.00835605
NM_001113529	Csf1	7.24764	0.610148	-3.57028	0.0005	0.00598782
NM_008326	Irgm1	79.8534	6.77106	-3.5599	5e-05	0.000814766
NM_177282	Mical2	12.5754	1.073	-3.55088	5e-05	0.000814766
NM_001001881	2510009E07Rik	1.53357	0.130938	-3.54994	5e-05	0.000814766
NM_133187	Fam198b	14.446	1.234	-3.54925	5e-05	0.000814766
NM_028351	Rspo3	2.52586	0.216151	-3.54666	5e-05	0.000814766
NM_011782	Adamts5	2.75744	0.238906	-3.52881	5e-05	0.000814766
NM_001004153	AU018091	4.65157	0.408696	-3.50862	5e-05	0.000814766
NM_011766	Zfpm2	4.46167	0.392043	-3.5085	5e-05	0.000814766
NM_020260	Arhgap31	3.55972	0.31565	-3.49537	5e-05	0.000814766
NM_011704	Vnn1	1.9346	0.171916	-3.49226	0.0002	0.00275825
NM_177715	Kctd12	6.4591	0.57653	-3.48586	5e-05	0.000814766
NM_001081127	Adamts14	3.40971	0.306319	-3.47654	5e-05	0.000814766
NM_178738	Prss35	2.98867	0.270117	-3.46785	5e-05	0.000814766
NM_173414	Lancl3	1.64481	0.148731	-3.46714	5e-05	0.000814766
NM_153074	Lrrc25	2.39192	0.217314	-3.46031	0.0032	0.0267561
NM_016968	Olig1	1.58757	0.144306	-3.45961	0.00105	0.0110029
NM_001025576	Ccdc141	0.651203	0.0596878	-3.4476	0.00025	0.00332211
NM_016762	Matn2	7.46115	0.685755	-3.44363	5e-05	0.000814766
NM_019971	Pdgfc	7.52046	0.695386	-3.43494	5e-05	0.000814766
NM_016689	Aqp3	1.51237	0.140284	-3.43039	0.00455	0.0350819
NM_145379	Mrgprf	2.12073	0.198681	-3.41604	0.00035	0.00443325
NM_008108	Gdf3	5.86238	0.550049	-3.41386	5e-05	0.000814766
NM_013473	Anxa8	10.03	0.943704	-3.40985	5e-05	0.000814766
NM_001098203	Hic1	3.19497	0.301238	-3.40683	5e-05	0.000814766
NM_001081205	Nipal1	1.30178	0.12415	-3.39033	0.0001	0.00151524
NM_019967	Brinp1	1.86511	0.178435	-3.38579	5e-05	0.000814766
NM_001033543	Il20rb	1.00432	0.0963382	-3.38197	0.00415	0.0326509
NM_008939	Prss12	0.958066	0.0919194	-3.38168	0.0039	0.0311552
NM_018782	Calcrl	2.54755	0.244807	-3.37939	5e-05	0.000814766
NM_011520	Sdc3	31.7014	3.06302	-3.37152	5e-05	0.000814766
NM_080555	Ppap2b	26.9775	2.60846	-3.37048	5e-05	0.000814766
NM_008788	Pcolce	85.467	8.26766	-3.36982	5e-05	0.000814766
NM_007400	Adam12	1.99147	0.192778	-3.36882	5e-05	0.000814766
NM_009465	Axl	34.8353	3.37937	-3.36572	5e-05	0.000814766
NM_010101	S1pr3	5.95495	0.578872	-3.36277	5e-05	0.000814766
NM_010262	Gbx2	3.3629	0.329902	-3.34959	5e-05	0.000814766
NM_001077407	Nrp2	5.64162	0.555654	-3.34385	0.0001	0.00151524
NM_029688	Srxn1	32.3908	3.19358	-3.34234	5e-05	0.000814766
NM_010741	Ly6c1	11.462	1.13576	-3.33514	5e-05	0.000814766
NM_010930	Nov	2.14828	0.21405	-3.32716	0.00015	0.00215407
NM_207668	Acpp	8.65976	0.875863	-3.30555	5e-05	0.000814766
NM_019955	Ripk3	9.76657	0.990926	-3.301	5e-05	0.000814766
NM_011932	Dapp1	2.016	0.20664	-3.28631	5e-05	0.000814766
NM_009643	Ahnak	26.7251	2.74476	-3.28344	5e-05	0.000814766
NM_009371	Tgfbr2	5.48999	0.56836	-3.27193	5e-05	0.000814766
NM_053109	Clec2d	17.4691	1.81007	-3.27069	5e-05	0.000814766
NR_045293	D630045M09Rik	2.57231	0.267826	-3.2637	0.0013	0.0130902
NM_011610	Tnfrsf1b	11.38	1.18973	-3.25779	5e-05	0.000814766
NM_009829	Ccnd2	35.2275	3.69822	-3.2518	5e-05	0.000814766
NM_001113379	Lrrc32	7.98319	0.841194	-3.24646	5e-05	0.000814766
NM_021272	Fabp7	3.62932	0.383753	-3.24145	0.00675	0.0477626
NM_194052	Rtn4	94.1783	9.98028	-3.23824	5e-05	0.000814766
NM_008433	Kcnn4	1.7146	0.182151	-3.23467	0.0012	0.0122677
NM_153173	Hist1h4h	26.144	2.8047	-3.22056	0.0005	0.00598782
NM_010478	Hspa1b	3.54559	0.381626	-3.21579	5e-05	0.000814766
NM_015753	Zeb2	1.56006	0.167962	-3.21539	5e-05	0.000814766
NM_001005508	Arhgap30	0.590175	0.06404	-3.2041	0.0017	0.0161928
NM_013737	Pla2g7	27.3188	2.97081	-3.20097	5e-05	0.000814766
NM_001293667	Atp11a	9.74818	1.06197	-3.19839	5e-05	0.000814766
NM_009396	Tnfaip2	31.4022	3.44273	-3.18924	5e-05	0.000814766
NM_008153	Cmklr1	0.96258	0.106158	-3.1807	0.00135	0.0134922
NM_007486	Arhgdib	32.0779	3.54689	-3.17695	5e-05	0.000814766
NM_001177767	Rex2	1.61663	0.179423	-3.17156	5e-05	0.000814766
NM_175398	Fam212b	2.3764	0.265016	-3.16462	5e-05	0.000814766
NM_001173506	Map1a	4.13424	0.461523	-3.16315	5e-05	0.000814766
NM_001039094	Negr1	1.35388	0.152086	-3.15414	5e-05	0.000814766
NM_019724	Mmp16	0.891225	0.100323	-3.15114	0.0002	0.00275825
NM_153122	Oplah	1.69438	0.191127	-3.14815	5e-05	0.000814766
NM_146007	Col6a2	16.5995	1.87749	-3.14426	5e-05	0.000814766
NM_001278534	Rgag4	1.702	0.19294	-3.14101	0.00035	0.00443325
NM_001044384	Timp1	77.7724	8.90947	-3.12585	0.0027	0.0234538
NM_133738	Antxr2	8.40912	0.969651	-3.11642	5e-05	0.000814766
NM_028943	Sgms2	3.14636	0.364752	-3.1087	5e-05	0.000814766
NM_011193	Pstpip1	1.81967	0.211401	-3.10562	0.0007	0.00791752
NM_007664	Cdh2	10.0047	1.16245	-3.10543	5e-05	0.000814766
NM_001127188	Zfp534	5.10138	0.593476	-3.10363	5e-05	0.000814766
NM_025331	Gng11	26.5564	3.09451	-3.10127	5e-05	0.000814766
NM_010380	H2-D1	416.45	48.8861	-3.09065	5e-05	0.000814766
NM_008818	Rhox5	12.4208	1.48126	-3.06787	5e-05	0.000814766
NM_173749	Pamr1	1.87191	0.223804	-3.06421	5e-05	0.000814766
NM_011361	Sgk1	34.1786	4.10835	-3.05646	5e-05	0.000814766
NM_053178	Acsbg1	2.71625	0.329251	-3.04436	5e-05	0.000814766
NM_009841	Cd14	13.1247	1.59363	-3.04189	5e-05	0.000814766
NM_001164209	Tmem176b	12.8742	1.56362	-3.04152	0.0002	0.00275825
NM_011171	Procr	29.7486	3.61687	-3.04001	5e-05	0.000814766
NM_144533	Nmnat3	1.17431	0.142791	-3.03984	0.00225	0.0202814
NM_023422	Hist1h2bc	92.4969	11.2548	-3.03886	5e-05	0.000814766
NM_001013753	Pcdh17	0.709498	0.0864286	-3.03722	5e-05	0.000814766
NM_028864	Zc3hav1	6.24894	0.763327	-3.03324	5e-05	0.000814766
NM_009556	Zfp42	4.59256	0.561555	-3.0318	5e-05	0.000814766
NM_008869	Pla2g4a	17.6028	2.1577	-3.02823	5e-05	0.000814766
NM_007901	S1pr1	2.14997	0.264303	-3.02406	5e-05	0.000814766
NM_183171	Fez1	11.9027	1.50495	-2.9835	5e-05	0.000814766
NM_011819	Gdf15	5.45398	0.694638	-2.97298	0.0001	0.00151524
NM_146162	Tmem119	3.83513	0.49062	-2.9666	5e-05	0.000814766
NM_172298	Tshz3	0.782733	0.101707	-2.94411	0.00015	0.00215407
NM_001033158	Rasl12	1.58229	0.206615	-2.937	0.0004	0.00495987
NM_019631	Tmem45a	7.12044	0.930047	-2.93659	5e-05	0.000814766
NM_212483	Krt42	2.21374	0.289503	-2.93484	0.0007	0.00791752
NM_172463	Sned1	1.38671	0.181464	-2.93392	5e-05	0.000814766
NM_029575	Tgfbr2	10.9428	1.43569	-2.93017	5e-05	0.000814766
NM_007825	Cyp7b1	2.05719	0.270293	-2.92808	0.00045	0.00547967
NM_172924	Peak1	15.1123	1.98882	-2.92573	5e-05	0.000814766
NM_133733	Clmp	7.24463	0.956297	-2.92138	5e-05	0.000814766
NM_009283	Stat1	25.8142	3.41811	-2.91689	5e-05	0.000814766
NM_198618	Dlgap3	1.35026	0.179478	-2.91135	5e-05	0.000814766
NM_028421	Zc3hav1	9.09162	1.21561	-2.90286	5e-05	0.000814766
NM_175645	Xylt1	2.16573	0.290247	-2.8995	5e-05	0.000814766
NM_018763	Chst2	3.06708	0.41151	-2.89787	5e-05	0.000814766
NM_001081249	Vcan	2.50331	0.336846	-2.89368	0.00025	0.00332211
NM_172411	2310007B03Rik	1.93675	0.260811	-2.89256	0.00045	0.00547967
NM_011352	Sema7a	10.7281	1.44885	-2.88841	5e-05	0.000814766
NM_053199	Cadm3	3.0943	0.419168	-2.88401	5e-05	0.000814766
NM_001302140	Myof	18.186	2.46757	-2.88166	5e-05	0.000814766
NM_001190975	Axl	11.8931	1.61485	-2.88066	5e-05	0.000814766
NM_008761	Fxyd5	11.5958	1.57728	-2.8781	0.00065	0.00743835
NM_011613	Tnfsf11	3.05404	0.416357	-2.87482	5e-05	0.000814766
NM_028195	Cyth4	1.21929	0.166734	-2.87042	0.00065	0.00743835
NM_021890	Fads3	6.87903	0.945598	-2.86291	5e-05	0.000814766
NM_011854	Oasl2	33.8375	4.69462	-2.84954	5e-05	0.000814766
NM_172989	Lpar1	9.43653	1.30939	-2.84936	5e-05	0.000814766
NM_177161	P4ha3	2.39443	0.332483	-2.84833	5e-05	0.000814766
NM_009264	Sprr1a	14.5388	2.02499	-2.84392	5e-05	0.000814766
NM_007940	Ephx2	1.83334	0.25575	-2.84167	0.00035	0.00443325
NM_027455	Qpct	4.24658	0.593309	-2.83944	5e-05	0.000814766
NM_001004174	AA467197	17.5446	2.45882	-2.83498	5e-05	0.000814766
NM_028679	Irak3	3.98926	0.563886	-2.82265	5e-05	0.000814766
NM_001267622	Ttc28	2.11573	0.299635	-2.81988	5e-05	0.000814766
NM_011578	Tgfbr3	10.476	1.48951	-2.81419	5e-05	0.000814766
NM_011430	Sncg	4.4182	0.629481	-2.81122	0.0025	0.0220272
NM_009368	Tgfb3	4.53438	0.647218	-2.80858	5e-05	0.000814766
NM_009778	C3	21.8538	3.12553	-2.80571	5e-05	0.000814766
NM_001001982	A430105I19Rik	2.8448	0.408345	-2.80047	5e-05	0.000814766
NM_030209	Crispld2	2.98981	0.431735	-2.79184	5e-05	0.000814766
NM_020583	Isg20	4.33158	0.626276	-2.79002	0.0016	0.0154379
NM_001198792	Ak1	27.5409	3.99978	-2.78358	5e-05	0.000814766
NM_011905	Tlr2	4.12126	0.598632	-2.78334	5e-05	0.000814766
NM_001135727	Sh3kbp1	4.46425	0.648988	-2.78215	5e-05	0.000814766
NM_029005	Mlkl	6.96755	1.0273	-2.7618	5e-05	0.000814766
NM_001162884	Igsf10	4.35438	0.644183	-2.75692	5e-05	0.000814766
NM_009285	Stc1	7.25149	1.07378	-2.75558	5e-05	0.000814766
NR_003363	Gm6548	12.402	1.86171	-2.73588	5e-05	0.000814766
NM_001113198	Mitf	1.69877	0.255997	-2.73029	5e-05	0.000814766
NR_015483	3110039I08Rik	6.56706	0.990943	-2.72837	5e-05	0.000814766
NM_130451	Slc2a10	0.957829	0.14467	-2.727	0.0005	0.00598782
NM_013508	Elk3	17.6936	2.67955	-2.72316	5e-05	0.000814766
NM_010730	Anxa1	222.704	33.7448	-2.72239	5e-05	0.000814766
NM_175088	Mdfic	6.10865	0.928345	-2.71812	5e-05	0.000814766
NM_007392	Acta2	53.6162	8.1702	-2.71423	5e-05	0.000814766
NM_001037859	Csf1r	1.66338	0.254317	-2.70942	5e-05	0.000814766
NM_011267	Rgs16	69.463	10.6299	-2.70811	5e-05	0.000814766
NM_153505	Nckap1l	1.98904	0.304551	-2.70732	5e-05	0.000814766
NM_008610	Mmp2	61.7726	9.4593	-2.70716	5e-05	0.000814766
NR_002687	Gm5424	196.119	30.2284	-2.69775	5e-05	0.000814766
NM_024495	Car13	7.48078	1.1566	-2.6933	5e-05	0.000814766
NM_008344	Igfbp6	4.51042	0.702226	-2.68325	5e-05	0.000814766
NM_019655	Adar	3.79556	0.591	-2.68308	0.00625	0.0449911
NM_146191	Lrrk1	3.9241	0.613685	-2.67679	5e-05	0.000814766
NM_026960	Gsdmd	11.745	1.83696	-2.67666	5e-05	0.000814766
NM_177388	Slc41a2	2.42768	0.380053	-2.6753	5e-05	0.000814766
NM_026929	Chac1	27.5833	4.32239	-2.6739	5e-05	0.000814766
NM_008377	Lrig1	20.5105	3.22167	-2.67048	5e-05	0.000814766
NM_028902	Hsf2bp	1.79773	0.282677	-2.66895	0.00015	0.00215407
NM_207653	Cflar	6.56085	1.03927	-2.65832	5e-05	0.000814766
NM_007987	Fas	11.0861	1.75878	-2.65611	5e-05	0.000814766
NM_010942	Nsg1	3.98513	0.634242	-2.65152	0.0052	0.0388254
NM_177879	Sdk1	2.01748	0.323102	-2.64249	5e-05	0.000814766
NM_001003911	Adamts7	6.26767	1.00535	-2.64023	5e-05	0.000814766
NM_025326	Tmem176a	40.9211	6.56712	-2.63951	5e-05	0.000814766
NM_011990	Slc7a11	2.2964	0.36965	-2.63514	5e-05	0.000814766
NM_001286652	Tmem176b	20.4134	3.28851	-2.63401	0.00065	0.00743835
NM_001289784	Cryab	23.0753	3.71944	-2.63319	0.0001	0.00151524
NM_001199360	Tmem164	5.23906	0.845218	-2.63191	0.0052	0.0388254
NM_008452	Klf2	9.33216	1.50629	-2.63121	5e-05	0.000814766
NM_009369	Tgfbi	9.67035	1.56491	-2.62749	5e-05	0.000814766
NM_145570	Eva1a	1.86691	0.302356	-2.62633	0.00095	0.0101516
NM_008520	Ltbp3	11.4525	1.87141	-2.61346	5e-05	0.000814766
NM_021308	Piwil2	0.785612	0.128859	-2.60802	0.00015	0.00215407
NM_007513	Slc7a1	13.7994	2.27434	-2.60109	5e-05	0.000814766
NM_001134460	Prickle2	1.06527	0.175802	-2.5992	0.0045	0.0347765
NM_007631	Ccnd1	87.2454	14.459	-2.59311	5e-05	0.000814766
NM_001177810	Rapgef3	3.94448	0.659025	-2.58143	5e-05	0.000814766
NM_010470	Hp1bp3	6.94424	1.16169	-2.57959	0.00045	0.00547967
NM_033601	Bcl3	6.64241	1.11435	-2.5755	5e-05	0.000814766
NM_001111023	Runx1	2.32704	0.390629	-2.57463	5e-05	0.000814766
NM_009177	St3gal1	6.24915	1.04942	-2.57407	5e-05	0.000814766
NM_029861	Cnrip1	2.74761	0.462207	-2.57157	0.0003	0.00388066
NM_001081235	Mn1	2.26452	0.383503	-2.5619	5e-05	0.000814766
NM_001039530	Parp14	8.06232	1.36674	-2.56045	5e-05	0.000814766
NM_001033196	Znfx1	6.10384	1.04829	-2.54168	0.0001	0.00151524
NM_011763	Zfp9	2.42513	0.417666	-2.53764	5e-05	0.000814766
NM_199016	Enpp4	2.20824	0.380543	-2.53677	5e-05	0.000814766
NM_007548	Prdm1	1.60963	0.277459	-2.53638	5e-05	0.000814766
NM_028838	Lrrc2	1.12651	0.195093	-2.52963	5e-05	0.000814766
NM_015776	Mfap5	4.85066	0.840778	-2.52839	5e-05	0.000814766
NM_153790	Scarf2	6.35965	1.10633	-2.52317	5e-05	0.000814766
NM_026597	Fam212a	8.36722	1.4606	-2.51818	5e-05	0.000814766
NM_021610	Gpa33	4.63829	0.812957	-2.51234	5e-05	0.000814766
NM_009964	Cryab	38.4328	6.75338	-2.50865	5e-05	0.000814766
NM_027320	Ifi35	22.0976	3.88541	-2.50775	5e-05	0.000814766
NM_013598	Kitl	4.26051	0.749426	-2.50717	5e-05	0.000814766
NM_007722	Ackr3	4.15667	0.732409	-2.50471	5e-05	0.000814766
NM_172589	Lhfpl2	10.6383	1.87884	-2.50135	5e-05	0.000814766
NM_018830	Asah2	3.03656	0.537625	-2.49777	5e-05	0.000814766
NM_008624	Mras	4.5353	0.80631	-2.49179	5e-05	0.000814766
NM_009735	B2m	1588.76	282.924	-2.48941	5e-05	0.000814766
NM_018884	Pdzrn3	5.94634	1.05895	-2.48936	5e-05	0.000814766
NM_011101	Prkca	1.8457	0.330804	-2.48012	5e-05	0.000814766
NM_008394	Irf9	9.76487	1.75614	-2.47519	0.00115	0.0118606
NM_010052	Dlk1	1.29579	0.233634	-2.4715	5e-05	0.000814766
NM_001161817	Myo1b	5.65593	1.02014	-2.47099	0.0049	0.0371182
NM_011593	Timp1	131.368	23.7236	-2.46921	5e-05	0.000814766
NM_021472	Rnase4	51.4032	9.28364	-2.46909	5e-05	0.000814766
NM_001243857	Fam124a	1.40028	0.25304	-2.46828	5e-05	0.000814766
NM_016960	Ccl20	6.92727	1.25483	-2.46479	0.0027	0.0234538
NM_001163155	Col4a5	4.78946	0.86965	-2.46136	5e-05	0.000814766
NM_028341	Ttc39c	11.2546	2.04777	-2.45839	5e-05	0.000814766
NM_001083918	Gm13139	2.33678	0.425551	-2.45712	0.0056	0.0410961
NM_001166065	Gcnt4	1.64681	0.300136	-2.45599	5e-05	0.000814766
NM_001291066	Adam8	12.8805	2.35074	-2.45401	5e-05	0.000814766
NR_051981	H2-Q5	5.34985	0.982639	-2.44477	0.0001	0.00151524
NM_011627	Tpbg	4.1883	0.772052	-2.43959	0.00155	0.0150421
NM_008726	Nppb	15.7319	2.90116	-2.43899	5e-05	0.000814766
NM_027950	Osgin1	1.49952	0.276562	-2.43883	0.00135	0.0134922
NM_001083925	Oas1b	3.8348	0.708999	-2.4353	5e-05	0.000814766
NM_001033399	Gfod1	1.70694	0.316252	-2.43226	5e-05	0.000814766
NM_007801	Ctsh	8.63306	1.60247	-2.42957	5e-05	0.000814766
NM_016780	Itgb3	23.9353	4.44419	-2.42915	5e-05	0.000814766
NM_183162	Helz2	11.0367	2.05686	-2.42379	5e-05	0.000814766
NR_003368	Pvt1	2.07612	0.387238	-2.4226	5e-05	0.000814766
NM_008608	Mmp14	82.7391	15.4979	-2.4165	5e-05	0.000814766
NM_010415	Hbegf	55.8838	10.5009	-2.41191	5e-05	0.000814766
NM_008332	Ifit2	12.1207	2.28787	-2.4054	5e-05	0.000814766
NM_001081037	Srgap1	0.932025	0.17604	-2.40447	0.0045	0.0347765
NM_007670	Cdkn2b	26.6578	5.03998	-2.40307	5e-05	0.000814766
NM_177092	Msrb3	7.31494	1.387	-2.39888	5e-05	0.000814766
NM_011173	Pros1	21.3825	4.05775	-2.39768	5e-05	0.000814766
NM_001143689	H2-Q4	48.8597	9.27518	-2.3972	5e-05	0.000814766
NM_001033409	Lgr6	0.662941	0.126377	-2.39115	0.00185	0.0173471
NR_030671	AW011738	1.27592	0.243828	-2.3876	0.00025	0.00332211
NM_133662	Ier3	113.612	21.7679	-2.38384	5e-05	0.000814766
NM_172612	Rnd1	4.86697	0.933352	-2.38253	5e-05	0.000814766
NM_010212	Fhl2	27.4171	5.28304	-2.37564	5e-05	0.000814766
NM_176959	Fbxl7	1.27972	0.247454	-2.3706	0.0002	0.00275825
NM_013586	Loxl3	9.63836	1.86401	-2.37038	0.00085	0.00926407
NM_028572	Vgll3	10.0146	1.94459	-2.36457	5e-05	0.000814766
NM_175537	Zbtb38	4.31539	0.840339	-2.36045	5e-05	0.000814766
NM_008338	Ifngr2	22.8669	4.45933	-2.35836	5e-05	0.000814766
NM_001037926	Gm13051	8.82248	1.72326	-2.35605	5e-05	0.000814766
NM_001136072	Meis2	0.595494	0.116579	-2.35278	0.0064	0.045794
NM_015734	Col5a1	45.8249	8.98475	-2.35058	5e-05	0.000814766
NM_027464	Fam213a	2.92111	0.574865	-2.34522	0.0006	0.00697189
NM_029682	Stambpl1	9.9895	1.97246	-2.34041	5e-05	0.000814766
NM_138310	Apobr	3.95884	0.782722	-2.33851	5e-05	0.000814766
NM_010258	Gata6	0.791767	0.157414	-2.33052	0.00125	0.0126892
NM_022315	Smoc2	2.02475	0.402998	-2.3289	5e-05	0.000814766
NM_001083587	Tns3	22.526	4.49757	-2.32438	5e-05	0.000814766
NM_001110192	Inpp5d	1.38231	0.276026	-2.32421	0.0002	0.00275825
NM_030143	Ddit4l	2.96847	0.5939	-2.32143	5e-05	0.000814766
NM_001256059	Ccdc149	0.593385	0.119188	-2.31573	0.00415	0.0326509
NM_008773	P2ry2	1.65963	0.333867	-2.31352	0.00025	0.00332211
NM_008086	Gas1	10.5594	2.1299	-2.30967	5e-05	0.000814766
NM_001290660	Cd302	12.4784	2.5286	-2.30303	5e-05	0.000814766
NM_009747	Bdkrb2	3.27335	0.664174	-2.30114	5e-05	0.000814766
NM_010663	Krt17	2.95066	0.599747	-2.29861	0.0002	0.00275825
NM_001177353	Myc	11.5879	2.35572	-2.29839	5e-05	0.000814766
NM_008126	Gjb3	5.87152	1.19464	-2.29716	0.00085	0.00926407
NR_030711	Mir22hg	10.4267	2.12198	-2.29681	5e-05	0.000814766
NM_007413	Adora2b	3.31392	0.678905	-2.28725	5e-05	0.000814766
NM_019391	Lsp1	4.52205	0.933082	-2.2769	0.00055	0.00649085
NM_001017959	Lamp2	43.1519	8.90708	-2.2764	0.0038	0.0305706
NM_001077405	Nrp2	4.86139	1.00435	-2.27511	0.00365	0.0296443
NM_019440	Irgm2	13.897	2.87231	-2.27449	5e-05	0.000814766
NM_144944	Prokr2	3.56343	0.737418	-2.27271	5e-05	0.000814766
NM_133990	Il13ra1	5.83664	1.2098	-2.27037	5e-05	0.000814766
NM_001198566	Sulf1	6.32679	1.31169	-2.27005	0.00315	0.0264536
NM_021320	Ntn4	6.80362	1.41669	-2.26377	5e-05	0.000814766
NM_009344	Phlda1	90.5127	18.8784	-2.26138	5e-05	0.000814766
NM_009255	Serpine2	206.643	43.2649	-2.25587	5e-05	0.000814766
NM_032000	Trps1	1.47093	0.307982	-2.25581	5e-05	0.000814766
NM_001079686	Syne1	1.80235	0.37924	-2.2487	5e-05	0.000814766
NM_001097617	C1s1	7.89863	1.66327	-2.24758	5e-05	0.000814766
NR_046233	Rn45s	1343.13	282.877	-2.24736	5e-05	0.000814766
NM_011701	Vim	652.88	137.682	-2.24547	5e-05	0.000814766
NM_053191	Pi15	1.56111	0.329405	-2.24464	5e-05	0.000814766
NM_011415	Snai2	4.62556	0.979222	-2.23992	5e-05	0.000814766
NM_008349	Il10rb	5.53067	1.18271	-2.22536	5e-05	0.000814766
NM_001034874	Shisa6	5.58771	1.19654	-2.22338	5e-05	0.000814766
NM_153573	Fkbp14	7.03446	1.50677	-2.22298	5e-05	0.000814766
NM_146015	Efemp1	31.525	6.77583	-2.21802	5e-05	0.000814766
NM_011427	Snai1	5.75861	1.23865	-2.21695	5e-05	0.000814766
NM_199022	Shc4	1.60981	0.346553	-2.21574	0.00715	0.0499205
NM_177364	Sh3pxd2b	11.3634	2.45041	-2.2133	5e-05	0.000814766
NM_026642	Trmt12	1.30822	0.282112	-2.21326	5e-05	0.000814766
NM_016923	Ly96	5.37485	1.1645	-2.20651	0.0043	0.0335845
NM_177811	Zfp459	2.44681	0.532218	-2.20081	5e-05	0.000814766
NM_025779	Ccdc109b	7.07622	1.53975	-2.20028	0.0001	0.00151524
NM_009644	Ahrr	0.559724	0.122011	-2.1977	0.0008	0.00881596
NM_008827	Pgf	18.0373	3.93738	-2.19568	5e-05	0.000814766
NM_011163	Eif2ak2	26.4342	5.78092	-2.19303	5e-05	0.000814766
NM_028375	Cxx1c	7.24929	1.59481	-2.18445	5e-05	0.000814766
NM_001289895	Tns1	8.00039	1.76037	-2.18419	5e-05	0.000814766
NM_183308	Pon2	9.60032	2.11362	-2.18337	5e-05	0.000814766
NM_146140	Tram1l1	1.30028	0.286404	-2.1827	0.00155	0.0150421
NM_029999	Lbh	34.0711	7.55679	-2.1727	5e-05	0.000814766
NM_010882	Ndn	18.8181	4.17423	-2.17254	5e-05	0.000814766
NM_024170	Cxx1a	2.61371	0.580104	-2.17172	0.00075	0.00835605
NM_001039537	Lif	3.77349	0.839111	-2.16897	0.0014	0.0138831
NM_033314	Slco2a1	3.54915	0.792953	-2.16217	5e-05	0.000814766
NM_030150	Dhx58	5.99384	1.34522	-2.15564	5e-05	0.000814766
NM_008512	Lrp1	49.8011	11.179	-2.15538	5e-05	0.000814766
NM_011923	Angptl2	24.0158	5.39557	-2.15413	5e-05	0.000814766
NM_008885	Pmp22	11.5801	2.60215	-2.15388	0.0001	0.00151524
NM_001289493	Gbp3	10.4678	2.36614	-2.14535	5e-05	0.000814766
NR_131899	Mrgpra6	40.8396	9.24201	-2.14369	5e-05	0.000814766
NM_001302947	Tle4	6.18186	1.40045	-2.14214	0.00165	0.0158291
NM_001033448	Ap5b1	1.19271	0.27113	-2.13719	0.00025	0.00332211
NM_001042699	Syne3	1.86098	0.424778	-2.13128	5e-05	0.000814766
NM_009663	Alox5ap	2.60505	0.597161	-2.12512	0.0039	0.0311552
NM_008823	Cfp	6.36688	1.45982	-2.1248	5e-05	0.000814766
NR_033241	Bmp1	5.27077	1.21015	-2.12283	0.00055	0.00649085
NM_008321	Id3	25.2545	5.81647	-2.11833	5e-05	0.000814766
NM_009755	Bmp1	41.6326	9.64898	-2.10927	5e-05	0.000814766
NM_009984	Ctsl	765.815	177.58	-2.10852	5e-05	0.000814766
NM_130448	Pcdh18	1.76419	0.410396	-2.10392	5e-05	0.000814766
NM_008626	Mrc2	21.1428	4.92334	-2.10245	5e-05	0.000814766
NM_031397	Bicc1	4.02619	0.938354	-2.10121	5e-05	0.000814766
NM_001177980	Pde4b	3.99454	0.931577	-2.10028	0.00085	0.00926407
NM_008018	Sh3pxd2a	14.6171	3.40957	-2.09999	5e-05	0.000814766
NM_026054	2810474O19Rik	8.29581	1.94078	-2.09575	5e-05	0.000814766
NM_001301373	Fst	2.8219	0.661688	-2.09244	5e-05	0.000814766
NM_001077354	C77370	1.32645	0.311386	-2.09079	5e-05	0.000814766
NM_026405	Rab32	11.0745	2.60338	-2.08878	5e-05	0.000814766
NM_153168	Lars2	233.423	54.9212	-2.08751	5e-05	0.000814766
NM_007464	Birc3	5.65761	1.33197	-2.08664	5e-05	0.000814766
NM_010253	Gal	3.83018	0.902737	-2.08504	0.0064	0.045794
NM_008706	Nqo1	36.4248	8.58802	-2.08453	0.0047	0.0359334
NM_173405	Amz1	1.23465	0.291105	-2.0845	0.00055	0.00649085
NM_008080	B4galnt1	4.62327	1.09083	-2.08348	0.0039	0.0311552
NM_178754	Arhgap6	1.80139	0.425483	-2.08194	0.0003	0.00388066
NM_008083	Gap43	34.1188	8.0622	-2.08132	5e-05	0.000814766
NM_019654	Socs5	14.5727	3.44504	-2.08068	5e-05	0.000814766
NM_011898	Spry4	10.7036	2.53443	-2.07836	5e-05	0.000814766
NM_011897	Spry2	27.9845	6.64718	-2.07381	5e-05	0.000814766
NM_013819	H2-M3	5.37659	1.27728	-2.07362	5e-05	0.000814766
NM_008005	Fgf18	1.54722	0.368738	-2.06901	0.00455	0.0350819
NM_010132	Emx2	1.32793	0.316659	-2.06818	0.00055	0.00649085
NM_001128086	Anks1b	0.999349	0.23832	-2.06809	5e-05	0.000814766
NM_001081139	Ankrd35	1.47712	0.352314	-2.06785	5e-05	0.000814766
NM_133913	Chpf2	12.5127	2.98626	-2.06699	5e-05	0.000814766
NM_153565	Pcsk9	2.4326	0.580659	-2.06674	5e-05	0.000814766
NM_153529	Nrn1	3.08284	0.73662	-2.06527	0.00025	0.00332211
NM_008882	Plxna2	1.00252	0.239728	-2.06417	5e-05	0.000814766
NM_019389	Vcan	12.6787	3.03543	-2.06243	5e-05	0.000814766
NM_001177352	Myc	30.3663	7.27501	-2.06145	5e-05	0.000814766
NM_016715	Crlf2	4.30677	1.03181	-2.06143	0.00015	0.00215407
NM_001159394	Nfkbiz	17.2792	4.15178	-2.05724	5e-05	0.000814766
NR_036469	Trp53cor1	0.890172	0.214521	-2.05296	0.0012	0.0122677
NM_011866	Pde10a	1.00864	0.243805	-2.04861	5e-05	0.000814766
NM_009397	Tnfaip3	8.28222	2.00328	-2.04765	5e-05	0.000814766
NM_001081355	Prdm2	5.69674	1.37937	-2.04613	0.001	0.0105783
NM_153412	Phldb2	27.2473	6.61505	-2.04229	5e-05	0.000814766
NM_175132	Synpo2l	5.81453	1.41178	-2.04215	5e-05	0.000814766
NM_001287514	Cebpa	2.86894	0.699588	-2.03594	0.00025	0.00332211
NM_012057	Irf5	2.65509	0.649351	-2.03169	5e-05	0.000814766
NM_008809	Pdgfrb	5.34634	1.30863	-2.03049	5e-05	0.000814766
NM_009806	Cask	3.91252	0.959108	-2.02833	5e-05	0.000814766
NM_001111267	Ncoa7	8.65528	2.12294	-2.02752	5e-05	0.000814766
NM_008871	Serpine1	151.423	37.1689	-2.02642	5e-05	0.000814766
NM_001081279	Mfhas1	5.47171	1.34445	-2.02498	5e-05	0.000814766
NM_019923	Itpr2	1.18095	0.290655	-2.02257	5e-05	0.000814766
NM_026380	Rgs8	1.21477	0.300081	-2.01726	0.0001	0.00151524
NM_183201	Slfn5	5.01939	1.24263	-2.01411	5e-05	0.000814766
NM_001032378	Pecam1	1.10984	0.274838	-2.0137	0.00135	0.0134922
NM_172809	Sacs	1.18745	0.295063	-2.00877	0.00045	0.00547967
NM_001276465	Vps13d	4.48543	1.11704	-2.00556	5e-05	0.000814766
NM_010181	Fbn2	0.969332	0.241811	-2.00311	5e-05	0.000814766
NM_008872	Plat	17.2941	4.31477	-2.00293	5e-05	0.000814766
NM_001285423	Esd	24.8428	6.20181	-2.00207	0.0054	0.0399071
NM_025799	Fuca2	2.96449	0.741004	-2.00023	5e-05	0.000814766
NM_153119	Plekho2	13.7941	3.45223	-1.99845	5e-05	0.000814766
NM_001013813	Maml2	1.48902	0.373644	-1.99463	5e-05	0.000814766
NM_015802	Dlc1	7.85423	1.97239	-1.99352	5e-05	0.000814766
NM_010103	Edil3	1.04796	0.263883	-1.98962	0.0063	0.0452537
NR_036450	Gm14403	0.635696	0.16039	-1.98675	0.0021	0.0192105
NM_001206367	Gsn	67.4434	17.0486	-1.98403	5e-05	0.000814766
NM_007552	Bmi1	4.19285	1.06264	-1.98028	5e-05	0.000814766
NM_028713	Rftn2	1.93533	0.491609	-1.977	5e-05	0.000814766
NM_008480	Lama1	1.15974	0.296139	-1.96945	5e-05	0.000814766
NM_001025577	Maf	1.06499	0.272022	-1.96904	0.00055	0.00649085
NM_008687	Nfib	1.36514	0.348821	-1.96849	0.00025	0.00332211
NM_001013779	Aim2	4.39439	1.12647	-1.96385	5e-05	0.000814766
NM_152804	Plk2	84.2753	21.6691	-1.95947	5e-05	0.000814766
NM_178908	Fam26e	1.42233	0.366105	-1.95792	0.0038	0.0305706
NM_001039138	Camk2g	6.37732	1.64257	-1.957	0.0068	0.0480402
NM_175308	Mob3c	1.57111	0.405596	-1.95367	5e-05	0.000814766
NM_001287738	Cebpb	31.3961	8.13586	-1.94822	5e-05	0.000814766
NM_011774	Slc30a4	11.6898	3.03095	-1.94741	5e-05	0.000814766
NM_013495	Cpt1a	15.9382	4.13286	-1.94728	5e-05	0.000814766
NM_001302386	Clcn4-2	4.19467	1.08788	-1.94704	5e-05	0.000814766
NM_001039385	Vgf	7.05165	1.83208	-1.94448	5e-05	0.000814766
NM_021704	Cxcl12	8.39439	2.18217	-1.94366	0.00015	0.00215407
NM_145471	Lrrc14	5.45796	1.41902	-1.94347	5e-05	0.000814766
NM_001142410	Gm14124	1.82817	0.475693	-1.9423	5e-05	0.000814766
NM_008306	Ndst1	10.6156	2.76359	-1.94157	5e-05	0.000814766
NM_145619	Parp3	10.5168	2.73841	-1.94129	5e-05	0.000814766
NM_001002011	Lmna	40.1677	10.4669	-1.9402	5e-05	0.000814766
NM_194334	Tbc1d2b	10.4161	2.7166	-1.93895	5e-05	0.000814766
NM_011580	Thbs1	314.111	82.2266	-1.9336	5e-05	0.000814766
NM_197945	Lzts3	0.910152	0.23973	-1.9247	0.00415	0.0326509
NM_009044	Rel	1.75172	0.462281	-1.92193	0.0003	0.00388066
NM_001093749	Mpzl3	3.67007	0.971074	-1.91815	0.00095	0.0101516
NM_019808	Pdlim5	18.5462	4.91639	-1.91545	5e-05	0.000814766
NM_010272	Gdf11	2.42353	0.643341	-1.91345	0.00045	0.00547967
NM_016719	Grb14	11.6352	3.09648	-1.9098	5e-05	0.000814766
NM_023268	Qsox1	19.1329	5.09205	-1.90974	0.0011	0.0114263
NM_011313	S100a6	958.47	255.108	-1.90962	5e-05	0.000814766
NM_001033157	5730507C01Rik	1.67062	0.445239	-1.90774	0.00035	0.00443325
NM_001309391	Pard3	6.10685	1.62863	-1.90677	0.0025	0.0220272
NM_007408	Plin2	143.246	38.2347	-1.90554	5e-05	0.000814766
NM_133753	Errfi1	57.4956	15.3956	-1.90094	5e-05	0.000814766
NM_007929	Emp2	8.41239	2.25275	-1.90083	5e-05	0.000814766
NM_177632	Fam43a	17.6226	4.72456	-1.89917	5e-05	0.000814766
NM_015796	Fbxo17	2.11174	0.567173	-1.89657	0.0009	0.00971221
NM_010917	Nid1	54.7146	14.7	-1.89611	5e-05	0.000814766
NM_016846	Rgl1	7.42861	1.99973	-1.89329	5e-05	0.000814766
NM_010360	Gstm5	11.1552	3.00977	-1.88999	0.00015	0.00215407
NM_010500	Ier5	16.6331	4.5021	-1.88538	5e-05	0.000814766
NM_175551	Dido1	8.09899	2.19492	-1.88357	0.0013	0.0130902
NM_001129787	Igsf9b	4.11464	1.11612	-1.88228	5e-05	0.000814766
NM_175386	Lhfp	29.1621	7.93082	-1.87855	5e-05	0.000814766
NM_001172117	Hck	2.01428	0.547891	-1.8783	0.00045	0.00547967
NM_030708	Zfhx4	1.6962	0.462241	-1.87559	5e-05	0.000814766
NM_018823	Nfat5	5.88029	1.60428	-1.87396	0.0022	0.0199313
NM_001081148	Cyp2b23	1.30226	0.3568	-1.86783	0.00235	0.0209886
NM_080445	B3galt6	2.41259	0.661626	-1.86649	5e-05	0.000814766
NM_009946	Cplx2	2.09914	0.57845	-1.85954	5e-05	0.000814766
NM_028966	Samd4	6.41368	1.77147	-1.85621	5e-05	0.000814766
NM_001291121	Epb4.1l1	4.45477	1.23219	-1.85412	0.00145	0.0142707
NM_007639	Cd1d1	2.67909	0.741428	-1.85336	0.0003	0.00388066
NM_001039485	Piezo2	1.66258	0.460512	-1.85211	5e-05	0.000814766
NM_001077404	Nrp2	10.2153	2.8314	-1.85115	5e-05	0.000814766
NM_053100	Trim8	14.282	3.95856	-1.85115	5e-05	0.000814766
NM_001253857	Tet1	12.7256	3.5329	-1.8488	5e-05	0.000814766
NM_172570	Trim47	1.92137	0.534019	-1.84717	0.0015	0.0146658
NM_080448	Srgap3	3.23179	0.899359	-1.84536	5e-05	0.000814766
NM_198114	Dagla	2.31781	0.64608	-1.84298	5e-05	0.000814766
NM_172715	Agpat9	1.0123	0.282441	-1.84161	0.0017	0.0161928
NM_009382	Thy1	33.3113	9.29491	-1.8415	5e-05	0.000814766
NM_172803	Dock4	3.63684	1.01512	-1.84103	5e-05	0.000814766
NM_001081324	Neto2	0.868809	0.242887	-1.83876	0.0002	0.00275825
NM_023598	Arid5b	10.3613	2.89923	-1.83747	5e-05	0.000814766
NM_026772	Cdc42ep2	3.96469	1.1094	-1.83743	0.00015	0.00215407
NM_018738	Igtp	20.9444	5.86666	-1.83595	5e-05	0.000814766
NM_024217	Cmtm3	20.7296	5.81596	-1.8336	5e-05	0.000814766
NM_030565	Fam20c	5.11722	1.43605	-1.83326	5e-05	0.000814766
NM_001099637	Cep170	15.6022	4.38122	-1.83234	5e-05	0.000814766
NM_001081020	Adamts6	1.49034	0.419534	-1.82878	0.0001	0.00151524
NM_019779	Cyp11a1	1.3216	0.372046	-1.82873	0.0039	0.0311552
NM_153534	Adcy2	1.98411	0.560981	-1.82247	5e-05	0.000814766
NM_009848	Entpd1	1.07251	0.303681	-1.82036	0.00025	0.00332211
NM_009621	Adamts1	8.09811	2.29452	-1.81939	5e-05	0.000814766
NM_001289472	Pitpnm2	1.46539	0.417213	-1.81243	0.0011	0.0114263
NM_001113487	2025-09-09	24.2919	6.92744	-1.81008	5e-05	0.000814766
NM_172393	Aim1	0.733093	0.209213	-1.80902	0.00015	0.00215407
NM_178615	Rgmb	15.5239	4.44096	-1.80554	5e-05	0.000814766
NM_001289720	Ampd2	4.71989	1.35124	-1.80447	0.0048	0.0365
NM_009146	Frrs1	7.21057	2.06697	-1.8026	5e-05	0.000814766
NM_173788	Npr2	8.12934	2.33155	-1.80185	5e-05	0.000814766
NM_007625	Cbx4	1.29315	0.371004	-1.80138	5e-05	0.000814766
NM_019922	Crtap	36.821	10.6365	-1.7915	5e-05	0.000814766
NM_010276	Gem	4.23282	1.22341	-1.79071	5e-05	0.000814766
NM_018857	Msln	1.53516	0.443819	-1.79035	0.00135	0.0134922
NM_201373	Trim56	6.82687	1.97408	-1.79004	5e-05	0.000814766
NM_009367	Tgfb2	5.13985	1.4866	-1.78971	5e-05	0.000814766
NM_177716	Ccdc184	1.75978	0.509198	-1.78909	0.00025	0.00332211
NM_178891	Prmt6	6.10649	1.77071	-1.78602	0.00705	0.0494155
NM_145479	Klhl22	10.7027	3.10869	-1.7836	5e-05	0.000814766
NM_008548	Man1a	12.1331	3.53184	-1.78045	5e-05	0.000814766
NM_021566	Jph2	2.59562	0.757343	-1.77706	5e-05	0.000814766
NM_008135	Slc6a9	2.94855	0.860431	-1.77688	0.0002	0.00275825
NM_026993	Ddah1	16.4363	4.79677	-1.77675	5e-05	0.000814766
NM_009179	St3gal2	20.7582	6.08475	-1.77041	5e-05	0.000814766
NM_008986	Ptrf	86.7238	25.4531	-1.76859	5e-05	0.000814766
NM_008037	Fosl2	17.8816	5.26782	-1.7632	5e-05	0.000814766
NM_001201413	Apbb2	6.16324	1.81834	-1.76107	5e-05	0.000814766
NM_008204	H2-M2	3.86492	1.14161	-1.75937	0.0002	0.00275825
NM_177648	Dolk	5.88945	1.74246	-1.75701	5e-05	0.000814766
NM_001081161	Fam171a1	8.07613	2.39907	-1.75119	5e-05	0.000814766
NM_019681	Ncs1	9.81072	2.92017	-1.74831	5e-05	0.000814766
NM_001101502	Zfp703	9.13013	2.71934	-1.74738	5e-05	0.000814766
NM_023815	Trp53rkb	1.05781	0.315075	-1.74732	0.00015	0.00215407
NM_001161722	Tfeb	3.38855	1.00967	-1.74678	0.0001	0.00151524
NM_173182	Fndc3b	17.9731	5.35785	-1.74611	5e-05	0.000814766
NM_001170985	Kirrel	13.7574	4.10229	-1.7457	5e-05	0.000814766
NM_029975	Ulbp1	3.25566	0.971832	-1.74417	0.0001	0.00151524
NM_001081185	Flnc	35.1733	10.5028	-1.7437	5e-05	0.000814766
NM_153507	Cpne2	7.02861	2.09888	-1.74362	5e-05	0.000814766
NM_177620	Rin3	1.49572	0.446722	-1.74339	0.0002	0.00275825
NM_026495	Nacc2	2.50517	0.748232	-1.74335	5e-05	0.000814766
NM_153143	Kctd11	10.4986	3.13781	-1.74236	5e-05	0.000814766
NM_030226	9130019O22Rik	0.679037	0.203532	-1.73824	0.00245	0.0216794
NM_013534	P3h3	13.9429	4.18603	-1.73587	5e-05	0.000814766
NM_175369	Ccdc122	4.52712	1.36173	-1.73315	5e-05	0.000814766
NM_019568	Cxcl14	2.95636	0.889331	-1.73303	0.00025	0.00332211
NM_001081009	Parp8	6.04297	1.82295	-1.72898	5e-05	0.000814766
NM_024263	Mxra8	44.4673	13.4319	-1.72709	5e-05	0.000814766
NM_001267872	Zdbf2	4.50531	1.36193	-1.72597	0.0025	0.0220272
NM_175319	Papl	1.15312	0.349114	-1.72378	0.00485	0.0367967
NM_001035532	Akap2	8.76844	2.66337	-1.71907	0.00015	0.00215407
NM_144551	Trib2	7.30825	2.22098	-1.71833	5e-05	0.000814766
NM_010479	Hspa1a	1.21074	0.36829	-1.71698	0.0019	0.0177414
NM_008216	Has2	5.54855	1.69041	-1.71474	5e-05	0.000814766
NM_001164504	Rnf165	0.783809	0.238863	-1.71432	5e-05	0.000814766
NM_021474	Efemp2	36.4856	11.1292	-1.71298	5e-05	0.000814766
NM_013788	Peg12	0.980879	0.299524	-1.7114	0.00385	0.0308755
NM_053266	Gtf2ird2	1.06387	0.325011	-1.71076	0.00095	0.0101516
NM_001018063	Cxx1b	2.505	0.766778	-1.70793	0.00255	0.0223978
NM_001163567	Fam102b	10.0108	3.06609	-1.70709	5e-05	0.000814766
NM_175483	Snx33	2.93138	0.898162	-1.70653	5e-05	0.000814766
NM_001081401	Adamts3	0.651752	0.199743	-1.70618	0.0027	0.0234538
NM_007923	Elk4	3.03098	0.929024	-1.706	5e-05	0.000814766
NM_001001309	Itga8	2.13157	0.653934	-1.7047	5e-05	0.000814766
NM_001301269	Inafm2	3.91273	1.20042	-1.70463	5e-05	0.000814766
NM_175171	Mast4	7.96397	2.44348	-1.70455	5e-05	0.000814766
NM_008402	Itgav	31.1645	9.5637	-1.70426	5e-05	0.000814766
NM_001048142	Bdnf	2.3694	0.727462	-1.70358	0.00025	0.00332211
NM_029348	Zbtb4	3.81275	1.17092	-1.70319	5e-05	0.000814766
NM_182927	Spred3	6.74044	2.07046	-1.70289	5e-05	0.000814766
NM_001081300	Tshz1	4.81791	1.48024	-1.70258	5e-05	0.000814766
NM_029655	Snx7	10.3013	3.16894	-1.70075	5e-05	0.000814766
NM_139143	Slc39a6	22.2184	6.84474	-1.69869	5e-05	0.000814766
NM_029926	Irak4	1.3092	0.403397	-1.69841	0.00075	0.00835605
NM_001252201	Map4k4	32.2524	9.95429	-1.69602	0.0003	0.00388066
NM_177320	Pik3r5	1.39909	0.432769	-1.69282	5e-05	0.000814766
NM_198249	Arhgef40	9.02278	2.79161	-1.69247	0.00205	0.0188432
NM_198619	Zfp933	1.97069	0.610207	-1.69133	5e-05	0.000814766
NM_213614	2025-09-05	15.0743	4.66978	-1.69066	5e-05	0.000814766
NM_181397	Rftn1	4.16508	1.29121	-1.68962	5e-05	0.000814766
NM_133914	Rasa4	5.44736	1.69234	-1.68654	5e-05	0.000814766
NM_007669	Cdkn1a	166.138	51.7757	-1.68203	5e-05	0.000814766
NM_177068	Olfml2b	1.91232	0.596006	-1.68193	0.00035	0.00443325
NM_174850	Micall2	8.43623	2.6323	-1.68028	5e-05	0.000814766
NM_007603	Capn6	3.49001	1.09035	-1.67844	5e-05	0.000814766
NM_146090	Zadh2	15.4565	4.83417	-1.67687	5e-05	0.000814766
NM_026296	4930548H24Rik	2.95358	0.925248	-1.67456	0.0012	0.0122677
NM_133982	Rpp25	6.36574	1.99448	-1.67432	0.0001	0.00151524
NM_001163170	Lix1l	14.9382	4.68159	-1.67393	5e-05	0.000814766
NM_001289920	E2f3	4.3605	1.36727	-1.6732	0.0006	0.00697189
NM_021457	Fzd1	3.93857	1.23549	-1.6726	5e-05	0.000814766
NM_010560	Il6st	27.7716	8.71334	-1.67231	5e-05	0.000814766
NM_144907	Sesn2	31.0591	9.7677	-1.66893	5e-05	0.000814766
NM_030887	Jdp2	10.9581	3.44741	-1.66841	0.00025	0.00332211
NM_009426	Trh	6.76663	2.13277	-1.66571	5e-05	0.000814766
NR_045297	Gm17644	1.3943	0.439695	-1.66496	0.00065	0.00743835
NR_037964	2610507I01Rik	0.781452	0.246821	-1.66269	0.00555	0.0408186
NM_019835	B4galt5	17.29	5.47442	-1.65916	5e-05	0.000814766
NM_021278	Tmsb4x	2066.26	655.934	-1.6554	5e-05	0.000814766
NM_008591	Met	3.71772	1.18341	-1.65147	5e-05	0.000814766
NM_007398	Ada	3.52912	1.12411	-1.65052	0.0047	0.0359334
NM_013566	Itgb7	1.02695	0.327277	-1.64979	0.00365	0.0296443
NM_001112723	Arhgef10l	4.48847	1.43053	-1.64968	0.0002	0.00275825
NM_013563	Il2rg	1.61463	0.515653	-1.64673	0.0051	0.0382654
NM_001163575	Parp10	10.8998	3.50228	-1.63794	5e-05	0.000814766
NM_198411	Inf2	19.6599	6.31986	-1.63729	5e-05	0.000814766
NM_178267	Zfp827	2.32677	0.748061	-1.6371	5e-05	0.000814766
NM_026950	Ociad2	6.27245	2.01902	-1.63538	5e-05	0.000814766
NM_001242364	Fam160a2	2.13141	0.686197	-1.63511	0.0047	0.0359334
NM_001038627	Smurf1	11.9838	3.86329	-1.63319	5e-05	0.000814766
NM_008012	Akr1b8	43.5264	14.0648	-1.6298	5e-05	0.000814766
NM_178623	Urgcp	2.74624	0.888239	-1.62844	0.0002	0.00275825
NM_001135611	3110062M04Rik	1.86544	0.603671	-1.62768	0.00675	0.0477626
NM_001001892	H2-K1	356.678	115.698	-1.62426	5e-05	0.000814766
NM_177099	Lefty2	6.95947	2.25902	-1.62328	5e-05	0.000814766
NM_009068	Ripk1	5.24516	1.70549	-1.6208	5e-05	0.000814766
NM_001290676	Cpeb4	3.24362	1.05689	-1.61778	0.00445	0.0344946
NM_001044386	Zfx	4.94306	1.61209	-1.61647	5e-05	0.000814766
NM_021274	Cxcl10	44.187	14.4263	-1.61492	5e-05	0.000814766
NM_008668	Nab2	8.31796	2.71979	-1.61273	0.00605	0.04384
NM_027947	Zbtb43	2.7467	0.898167	-1.61264	0.0023	0.0206211
NM_001159908	Zfand2a	5.67991	1.86059	-1.61011	0.00035	0.00443325
NM_010681	Lama4	15.7053	5.14998	-1.60861	5e-05	0.000814766
NM_009142	Cx3cl1	5.27019	1.7288	-1.60809	5e-05	0.000814766
NM_175256	Heg1	3.68061	1.209	-1.60613	5e-05	0.000814766
NM_029494	Rab30	3.10679	1.0226	-1.60319	0.00055	0.00649085
NM_032418	Dmpk	3.19882	1.05543	-1.59971	0.001	0.0105783
NM_001166408	Rai14	48.5988	16.0377	-1.59945	5e-05	0.000814766
NM_145622	Zfp65	3.49867	1.15726	-1.59609	5e-05	0.000814766
NM_009627	Adm	42.6694	14.1167	-1.5958	5e-05	0.000814766
NM_001199227	Osbpl5	13.4326	4.44633	-1.59505	5e-05	0.000814766
NM_054040	Tulp4	18.4153	6.09608	-1.59495	5e-05	0.000814766
NM_001109989	Nrep	15.4841	5.1369	-1.59181	0.0013	0.0130902
NM_001167983	Sipa1l1	4.49415	1.49274	-1.59008	0.0015	0.0146658
NM_010362	Gsto1	183.043	60.8013	-1.59001	5e-05	0.000814766
NM_029007	Fam84a	2.51701	0.838294	-1.58618	5e-05	0.000814766
NM_172689	Ddx58	26.9786	8.99372	-1.58482	5e-05	0.000814766
NM_178087	Pml	13.8806	4.63021	-1.58392	5e-05	0.000814766
NM_011985	Mmp23	4.34165	1.45186	-1.58034	0.0006	0.00697189
NM_018886	Lgals8	9.53822	3.19018	-1.58008	5e-05	0.000814766
NM_017464	Nedd9	2.15877	0.723002	-1.57814	5e-05	0.000814766
NM_010397	H2-T22	44.1963	14.8432	-1.57413	5e-05	0.000814766
NM_020256	Zbtb33	5.40076	1.81502	-1.57318	5e-05	0.000814766
NM_181444	Gprc5a	20.2347	6.82376	-1.56819	5e-05	0.000814766
NM_001042660	Smad7	13.9785	4.71429	-1.5681	5e-05	0.000814766
NM_001081158	Cluh	11.1124	3.75522	-1.5652	5e-05	0.000814766
NM_175534	Mrgpre	0.950271	0.321429	-1.56384	0.00245	0.0216794
NM_177710	Ssh2	2.01965	0.683783	-1.56249	0.00105	0.0110029
NM_001034882	Kbtbd6	1.21717	0.412152	-1.56229	0.00175	0.0166011
NM_172527	Nudt15	1.81219	0.613631	-1.56229	0.00105	0.0110029
NM_009528	Wnt7b	5.08126	1.72249	-1.56069	0.00065	0.00743835
NM_023118	Dab2	8.29256	2.81149	-1.56048	5e-05	0.000814766
NM_126166	Tlr3	2.05289	0.696851	-1.55873	0.0001	0.00151524
NM_010228	Flt1	7.47595	2.54047	-1.55716	5e-05	0.000814766
NM_008047	Fstl1	135.32	45.9958	-1.5568	5e-05	0.000814766
NM_025685	Col27a1	0.947004	0.322177	-1.55552	0.0002	0.00275825
NM_001013371	Dtx3l	10.4591	3.56017	-1.55474	5e-05	0.000814766
NM_001110147	Tnk2	9.91113	3.37371	-1.55471	0.0001	0.00151524
NR_045764	4930470H14Rik	5.23231	1.78374	-1.55254	5e-05	0.000814766
NM_007930	Enc1	49.862	17.0036	-1.5521	5e-05	0.000814766
NM_009277	Trim21	8.21164	2.80113	-1.55166	5e-05	0.000814766
NM_001033149	Ttc9	6.95723	2.37823	-1.54863	5e-05	0.000814766
NM_008620	Gbp4	1.74178	0.599314	-1.53917	5e-05	0.000814766
NM_007646	Cd38	5.21507	1.79553	-1.53828	5e-05	0.000814766
NM_029967	Adamtsl1	1.02194	0.35197	-1.53779	5e-05	0.000814766
NM_029432	4930402H24Rik	13.4026	4.62875	-1.53382	5e-05	0.000814766
NM_007606	Car3	4.92519	1.70222	-1.53276	0.00015	0.00215407
NM_001276408	Fn1	49.3922	17.0726	-1.5326	0.00535	0.0396525
NM_177914	Dgkk	1.7452	0.603758	-1.53135	5e-05	0.000814766
NM_008675	Nbl1	17.7039	6.12686	-1.53085	5e-05	0.000814766
NM_146119	Fam129b	82.5483	28.6404	-1.52719	5e-05	0.000814766
NM_001040459	Shroom4	7.68616	2.66789	-1.52656	5e-05	0.000814766
NM_009649	Akap2	27.0537	9.39209	-1.52631	5e-05	0.000814766
NM_175093	Trib3	17.2242	5.99204	-1.52331	5e-05	0.000814766
NM_008289	Hsd11b2	2.478	0.862255	-1.52299	0.001	0.0105783
NM_177780	Dock5	8.85237	3.0829	-1.52177	5e-05	0.000814766
NM_139198	Plac8	19.6412	6.85099	-1.5195	5e-05	0.000814766
NM_080638	Mvp	23.4033	8.16496	-1.51919	5e-05	0.000814766
NM_001077495	Pik3r1	4.12027	1.4389	-1.51777	5e-05	0.000814766
NM_009124	Atxn1	1.11164	0.389299	-1.51374	5e-05	0.000814766
NM_001024619	Tsku	7.76364	2.72162	-1.51227	5e-05	0.000814766
NM_172488	Lacc1	5.39295	1.89065	-1.51219	5e-05	0.000814766
NM_172600	Tmem260	2.6529	0.930158	-1.51202	5e-05	0.000814766
NM_009673	Anxa5	183.124	64.2126	-1.51189	5e-05	0.000814766
NM_001177843	Frmd4a	2.8393	0.997567	-1.50905	0.0007	0.00791752
NM_007798	Ctsb	152.865	53.7931	-1.50677	5e-05	0.000814766
NM_175337	Mlh3	4.22444	1.48994	-1.50351	5e-05	0.000814766
NM_010296	Gli1	1.04149	0.36742	-1.50315	0.00335	0.0276478
NM_029858	Ston1	19.5222	6.88859	-1.50283	5e-05	0.000814766
NM_010216	Figf	4.57076	1.61484	-1.50104	0.00375	0.030282
NM_009468	Dpysl3	6.23837	2.20703	-1.49907	5e-05	0.000814766
NM_146142	Tdrd7	11.2324	3.97406	-1.49898	5e-05	0.000814766
NM_001177812	Wbp1l	11.3129	4.00493	-1.49812	0.0003	0.00388066
NM_011817	Gadd45g	15.4823	5.48524	-1.49699	5e-05	0.000814766
NM_008634	Map1b	20.7853	7.36791	-1.49624	5e-05	0.000814766
NM_198048	Prx	1.8261	0.64763	-1.49553	0.00015	0.00215407
NM_030889	Sorcs2	3.70139	1.31309	-1.49511	5e-05	0.000814766
NM_009744	Bcl6	4.85889	1.72682	-1.49251	5e-05	0.000814766
NM_145402	Tmem51	4.74407	1.68746	-1.49127	0.00015	0.00215407
NM_080466	Kcnn3	1.2313	0.438103	-1.49085	5e-05	0.000814766
NM_001305671	Glis3	1.133	0.403169	-1.49069	0.00595	0.0432499
NM_011349	Sema3f	7.11381	2.53171	-1.49051	5e-05	0.000814766
NM_001006664	Epb4.1l1	4.46087	1.59138	-1.48705	0.0028	0.0240727
NM_173440	Nrip1	4.11567	1.46825	-1.48703	5e-05	0.000814766
NM_001103156	Steap2	6.90857	2.46591	-1.48627	5e-05	0.000814766
NM_027875	Syde1	7.78067	2.78726	-1.48105	5e-05	0.000814766
NM_008036	Fosb	0.778873	0.279541	-1.47833	0.00445	0.0344946
NM_009527	Wnt7a	2.72204	0.97767	-1.47727	0.00015	0.00215407
NM_010731	Zbtb7a	7.41982	2.66562	-1.47691	5e-05	0.000814766
NM_144848	Eppk1	1.59536	0.57327	-1.4766	5e-05	0.000814766
NM_033581	Pcdhgc3	43.8716	15.7703	-1.47608	0.0003	0.00388066
NM_153138	Wipf1	5.8181	2.09486	-1.4737	5e-05	0.000814766
NM_001081202	L1td1	123.744	44.597	-1.47235	5e-05	0.000814766
NM_001164441	Ankrd33b	1.51388	0.545852	-1.47167	0.0001	0.00151524
NM_172482	Zfp719	2.35342	0.849943	-1.46932	5e-05	0.000814766
NM_010786	Mdm2	94.1711	34.0259	-1.46865	5e-05	0.000814766
NM_133685	Rab31	37.5084	13.569	-1.4669	5e-05	0.000814766
NM_001177667	Sptan1	22.3418	8.08845	-1.46581	0.00225	0.0202814
NM_198616	Ccdc85b	9.90614	3.5864	-1.46579	5e-05	0.000814766
NM_172845	Adamts4	4.30499	1.55895	-1.46543	5e-05	0.000814766
NM_025613	Eid1	21.5573	7.81068	-1.46466	5e-05	0.000814766
NM_133969	Cyp4v3	1.95194	0.708088	-1.46291	0.0006	0.00697189
NM_008973	Ptn	2.07744	0.754361	-1.46148	0.0021	0.0192105
NM_011851	Nt5e	18.5487	6.73923	-1.46066	5e-05	0.000814766
NM_001033322	Gucy1a2	1.0075	0.367152	-1.45633	5e-05	0.000814766
NM_153546	Mboat1	4.59509	1.67477	-1.45613	5e-05	0.000814766
NM_010929	Notch4	1.1099	0.404559	-1.45601	0.0004	0.00495987
NM_001081433	Ankrd44	1.40578	0.513228	-1.4537	0.00015	0.00215407
NM_145569	Mat2a	56.7135	20.7305	-1.45194	5e-05	0.000814766
NM_011567	Tead4	3.35068	1.22589	-1.45062	0.00015	0.00215407
NM_175366	Mex3b	5.71995	2.09958	-1.4459	5e-05	0.000814766
NM_008861	Pkd2	21.9362	8.05503	-1.44535	5e-05	0.000814766
NM_172688	Map3k7	8.57149	3.14914	-1.44459	0.00195	0.0181042
NM_001114660	Scfd2	1.40714	0.517018	-1.44448	0.0034	0.0279958
NM_009877	Cdkn2a	21.7258	7.98806	-1.44349	5e-05	0.000814766
NM_010233	Fn1	116.931	42.998	-1.44332	5e-05	0.000814766
NM_009932	Col4a2	34.769	12.8023	-1.4414	5e-05	0.000814766
NM_177387	Ust	3.48124	1.28477	-1.43809	5e-05	0.000814766
NM_001038499	Arsi	1.84292	0.680389	-1.43756	0.00505	0.038002
NM_009776	Serping1	11.1239	4.10769	-1.43727	5e-05	0.000814766
NM_001045536	Zzef1	4.83899	1.78933	-1.43529	5e-05	0.000814766
NM_001163102	Eme2	2.32422	0.859621	-1.43498	0.0033	0.0273236
NM_177290	Itgb8	1.1962	0.442465	-1.43482	0.0028	0.0240727
NM_001081126	Gpr161	1.38666	0.513159	-1.43413	0.00645	0.0460718
NM_029075	Stx11	2.94059	1.08831	-1.43402	0.0033	0.0273236
NM_022721	Fzd5	5.9229	2.19222	-1.43391	0.00095	0.0101516
NM_001042503	Trim71	19.8963	7.36796	-1.43316	5e-05	0.000814766
NM_029394	Snx24	11.4788	4.25201	-1.43275	5e-05	0.000814766
NM_153117	9530068E07Rik	64.386	23.8661	-1.43179	5e-05	0.000814766
NM_010139	Epha2	72.2023	26.7757	-1.43112	5e-05	0.000814766
NM_001289473	Erbb2ip	5.16201	1.91598	-1.42985	0.0001	0.00151524
NM_177608	Secisbp2l	11.6411	4.32463	-1.42858	5e-05	0.000814766
NM_053166	Trim7	4.42448	1.64394	-1.42835	0.0007	0.00791752
NM_134189	Galnt10	11.2819	4.19225	-1.42822	5e-05	0.000814766
NM_009398	Tnfaip6	3.80422	1.41665	-1.42512	0.0005	0.00598782
NM_028779	Ampd2	5.90075	2.20304	-1.42141	0.0041	0.0323669
NM_026010	Lipt2	3.53726	1.32253	-1.41933	0.0025	0.0220272
NM_001033496	Zfp213	3.2985	1.23387	-1.41862	0.00075	0.00835605
NM_010581	Cd47	33.8683	12.67	-1.41852	5e-05	0.000814766
NM_007945	Eps8	7.81125	2.92353	-1.41784	5e-05	0.000814766
NM_001195284	Fsd1l	1.02683	0.384465	-1.41728	0.0002	0.00275825
NM_011074	Cdk14	8.67863	3.25277	-1.4158	5e-05	0.000814766
NM_010680	Lama3	1.42061	0.532571	-1.41547	5e-05	0.000814766
NM_146103	Tmem185b	4.51091	1.69185	-1.41482	5e-05	0.000814766
NM_010281	Ggh	20.8722	7.83162	-1.4142	5e-05	0.000814766
NM_001081237	Klhl42	3.41948	1.28316	-1.41407	5e-05	0.000814766
NM_177461	Micall1	7.81997	2.94242	-1.41016	5e-05	0.000814766
NM_010658	Mafb	0.931427	0.350678	-1.4093	0.0051	0.0382654
NM_001081445	Ncam1	7.7707	2.92646	-1.40889	5e-05	0.000814766
NM_010724	Psmb8	36.42	13.7212	-1.40832	5e-05	0.000814766
NM_013630	Pkd1	5.46414	2.06601	-1.40315	0.0001	0.00151524
NM_133926	Camk1	14.7905	5.59463	-1.40256	5e-05	0.000814766
NM_001276461	Asap1	4.16943	1.58053	-1.39944	0.0031	0.0261279
NM_001005863	Mtus1	3.25922	1.23755	-1.39705	0.00035	0.00443325
NM_001277217	Bmpr1b	0.647901	0.24617	-1.39612	0.0034	0.0279958
NM_172506	Boc	2.60279	0.989978	-1.39459	5e-05	0.000814766
NM_172742	Mtmr10	9.17703	3.49126	-1.39428	5e-05	0.000814766
NM_001164155	Tnfrsf19	1.9475	0.741613	-1.39289	0.0013	0.0130902
NM_001081392	Mdn1	11.8723	4.54344	-1.38574	5e-05	0.000814766
NM_153142	Slc35e4	6.59412	2.52451	-1.38517	5e-05	0.000814766
NM_001159288	Morc2a	17.1268	6.56406	-1.3836	5e-05	0.000814766
NM_001114124	Dab2ip	4.9757	1.90995	-1.38136	0.0046	0.0353657
NM_199299	Jade2	5.21976	2.00731	-1.37872	5e-05	0.000814766
NM_018750	Rassf5	1.69632	0.652409	-1.37856	0.00075	0.00835605
NM_001081395	Amotl1	36.5948	14.1497	-1.37087	5e-05	0.000814766
NM_001083894	Liph	1.68026	0.650174	-1.36978	0.00075	0.00835605
NM_177614	Os9	12.3018	4.76787	-1.36745	0.0001	0.00151524
NM_029619	Msrb2	3.8506	1.49308	-1.3668	0.0032	0.0267561
NM_198101	Gmip	3.32597	1.29107	-1.36521	5e-05	0.000814766
NM_010129	Emp3	54.001	20.9823	-1.36381	5e-05	0.000814766
NM_144808	Slc39a14	12.1944	4.73842	-1.36374	5e-05	0.000814766
NM_153159	Zc3h12a	13.621	5.29413	-1.36337	5e-05	0.000814766
NM_019564	Htra1	27.9036	10.8657	-1.36067	5e-05	0.000814766
NM_030706	Trim2	4.06384	1.58262	-1.36053	5e-05	0.000814766
NM_001252438	D16Ertd472e	1.74123	0.679286	-1.35801	0.00485	0.0367967
NM_024427	Tpm1	345.796	135.291	-1.35386	0.0051	0.0382654
NM_178646	Tigd5	0.607447	0.238307	-1.34994	0.0059	0.0429331
NM_178752	Gdpgp1	1.82392	0.715836	-1.34934	0.00075	0.00835605
NM_197980	Cox19	27.3299	10.7282	-1.34908	5e-05	0.000814766
NM_010332	Ednra	2.05153	0.805805	-1.3482	0.00035	0.00443325
NM_012021	Prdx5	219.003	86.1611	-1.34584	5e-05	0.000814766
NM_172814	Lrp12	5.88518	2.31661	-1.34507	5e-05	0.000814766
NM_001161714	Tgm1	12.3912	4.88107	-1.34405	0.0001	0.00151524
NM_133237	Apcdd1	3.93969	1.55446	-1.34167	0.0002	0.00275825
NM_020505	Vav3	3.1151	1.23017	-1.34042	5e-05	0.000814766
NM_001113283	Fam214a	5.67195	2.24348	-1.3381	0.00265	0.0231283
NM_172723	Adap1	2.77034	1.10057	-1.33181	0.00045	0.00547967
NM_001009927	Mief2	4.27384	1.69798	-1.33172	5e-05	0.000814766
NM_009931	Col4a1	49.2012	19.5583	-1.33091	5e-05	0.000814766
NM_001146153	Homer3	11.5824	4.6044	-1.33084	0.0047	0.0359334
NM_030253	Parp9	17.6229	7.00901	-1.33017	5e-05	0.000814766
NM_009121	Sat1	143.145	56.9908	-1.32868	5e-05	0.000814766
NM_134117	Pkdcc	45.9587	18.3041	-1.32817	5e-05	0.000814766
NM_144797	Metrnl	6.16419	2.46073	-1.32483	5e-05	0.000814766
NM_013813	Epb4.1l3	15.9992	6.38711	-1.32476	5e-05	0.000814766
NM_009923	Cnp	6.01927	2.404	-1.32415	5e-05	0.000814766
NM_022018	Fam129a	12.6304	5.05	-1.32254	5e-05	0.000814766
NM_010437	Hivep2	5.17093	2.07069	-1.32031	5e-05	0.000814766
NM_007569	Btg1	24.5297	9.83568	-1.31843	5e-05	0.000814766
NM_011202	Ptpn11	12.3519	4.95697	-1.3172	0.00285	0.0244086
NM_026779	Mocos	2.45857	0.986726	-1.3171	0.0004	0.00495987
NM_053084	Trim32	10.5367	4.23774	-1.31405	5e-05	0.000814766
NM_010218	Fjx1	10.9487	4.40423	-1.3138	5e-05	0.000814766
NM_145400	Ube4a	7.64714	3.08275	-1.3107	5e-05	0.000814766
NM_001081064	Pdzd2	4.88034	1.97004	-1.30876	5e-05	0.000814766
NM_028709	Btbd11	1.94498	0.785173	-1.30868	0.00075	0.00835605
NM_011452	Serpinb9b	9.13506	3.69818	-1.3046	5e-05	0.000814766
NM_198033	Setx	32.4856	13.1818	-1.30125	5e-05	0.000814766
NM_001114131	Ppp4r1	18.8329	7.64229	-1.30118	5e-05	0.000814766
NM_198095	Bst2	931.999	378.477	-1.30012	5e-05	0.000814766
NR_024078	Btbd19	3.75026	1.52405	-1.29908	0.0002	0.00275825
NM_010736	Ltbr	16.0723	6.53349	-1.29865	5e-05	0.000814766
NM_019521	Gas6	35.0329	14.2428	-1.29848	5e-05	0.000814766
NM_011633	Traf5	1.91221	0.777853	-1.29767	0.00335	0.0276478
NM_009769	Klf5	39.099	15.9229	-1.29603	5e-05	0.000814766
NM_133919	Aff1	11.7038	4.76672	-1.29591	5e-05	0.000814766
NM_172843	Tor1aip2	12.2933	5.0072	-1.29579	0.0026	0.0227623
NM_001038610	Dach1	1.71708	0.699664	-1.29523	0.0003	0.00388066
NM_001033393	Tmem104	2.99105	1.2188	-1.29519	0.0001	0.00151524
NM_028446	Trip11	4.4349	1.8087	-1.29395	5e-05	0.000814766
NM_001083121	Enah	14.7682	6.02507	-1.29344	0.00025	0.00332211
NM_013494	Cpe	105.624	43.1125	-1.29276	5e-05	0.000814766
NM_172876	Gpatch3	4.20691	1.71748	-1.29247	0.0006	0.00697189
NM_001163445	Smim10l1	8.96496	3.66403	-1.29087	5e-05	0.000814766
NM_007619	Cbl	13.2397	5.41646	-1.28944	5e-05	0.000814766
NM_198620	Rundc3b	2.56407	1.04967	-1.2885	0.0004	0.00495987
NM_013820	Hk2	75.8838	31.0992	-1.28692	5e-05	0.000814766
NM_173429	Zfp775	1.69559	0.695081	-1.28653	0.0004	0.00495987
NM_025730	Lrrk2	5.73506	2.35253	-1.28559	5e-05	0.000814766
NM_172475	Frmd4a	5.0016	2.05221	-1.28521	0.00025	0.00332211
NM_007738	Col7a1	13.795	5.66232	-1.28468	5e-05	0.000814766
NM_028235	Ttc30b	1.50869	0.619667	-1.28373	0.0048	0.0365
NM_172436	Slc25a12	5.92812	2.43643	-1.28281	5e-05	0.000814766
NM_001243584	Mif4gd	9.4774	3.89894	-1.28141	0.00275	0.0237457
NM_013659	Sema4b	10.7482	4.42451	-1.2805	5e-05	0.000814766
NM_178079	Pm20d1	1.11837	0.460484	-1.28018	0.00425	0.0332716
NM_001195632	Arhgap32	4.83406	1.9929	-1.27836	0.0011	0.0114263
NM_010329	Pdpn	119.481	49.3081	-1.27688	5e-05	0.000814766
NM_010333	S1pr2	15.7127	6.48983	-1.27568	5e-05	0.000814766
NM_027288	Manba	11.0839	4.58681	-1.2729	5e-05	0.000814766
NM_007707	Socs3	21.2805	8.80667	-1.27286	5e-05	0.000814766
NM_145920	Evc2	4.97656	2.06115	-1.2717	5e-05	0.000814766
NM_013559	Hsph1	33.7574	14.0087	-1.26888	5e-05	0.000814766
NM_013468	Ankrd1	24.8501	10.3126	-1.26884	5e-05	0.000814766
NM_175423	Orai1	10.5236	4.3678	-1.26865	5e-05	0.000814766
NM_023396	Rprm	6.59998	2.74268	-1.26688	0.0006	0.00697189
NM_001085440	Smcr8	7.40504	3.08273	-1.2643	5e-05	0.000814766
NM_001285459	Fmn1	2.16198	0.900424	-1.26368	5e-05	0.000814766
NM_053180	Cdk20	2.69285	1.12161	-1.26357	0.0027	0.0234538
NR_015519	AI662270	4.48373	1.8677	-1.26344	0.0017	0.0161928
NM_018869	Grk5	4.45402	1.85548	-1.26332	0.00185	0.0173471
NM_001145676	2210408I21Rik	0.925008	0.385546	-1.26256	0.00585	0.0426329
NM_011808	Ets1	16.1276	6.72306	-1.26234	5e-05	0.000814766
NM_146035	Mgat2	28.665	11.9872	-1.25779	5e-05	0.000814766
NM_175162	Stox2	2.96604	1.24089	-1.25716	0.00165	0.0158291
NM_001014397	Gm13154	1.77766	0.744009	-1.25659	0.00375	0.030282
NR_028574	Snhg8	12.6294	5.2904	-1.25533	0.00105	0.0110029
NM_001081151	Gan	2.99071	1.25291	-1.25521	0.0007	0.00791752
NM_008688	Nfic	8.75504	3.66963	-1.25448	5e-05	0.000814766
NM_009373	Tgm2	8.55792	3.59073	-1.25298	5e-05	0.000814766
NM_010493	Icam1	23.7978	9.98632	-1.2528	5e-05	0.000814766
NM_001160330	Mocs3	4.73036	1.98605	-1.25205	0.00095	0.0101516
NM_007656	Cd82	5.84189	2.4539	-1.25136	0.0007	0.00791752
NM_207223	Acap3	5.47929	2.30329	-1.2503	5e-05	0.000814766
NM_008410	Itm2b	266.954	112.248	-1.24989	5e-05	0.000814766
NM_008320	Irf8	1.23982	0.521985	-1.24805	0.00445	0.0344946
NM_007885	Slc26a2	8.74434	3.68352	-1.24727	5e-05	0.000814766
NM_144835	Heatr1	22.8829	9.65167	-1.24542	5e-05	0.000814766
NM_009086	Polr1b	16.7463	7.0634	-1.2454	5e-05	0.000814766
NM_025760	Hacd4	2.46168	1.03863	-1.24495	0.00425	0.0332716
NM_009741	Bcl2	5.78677	2.4456	-1.24257	5e-05	0.000814766
NM_027551	Klhl30	1.17904	0.498324	-1.24246	0.0068	0.0480402
NM_010748	Lyst	1.81348	0.767017	-1.24143	5e-05	0.000814766
NM_016701	Nes	101.396	42.9326	-1.23986	5e-05	0.000814766
NM_009801	Car2	309.716	131.141	-1.23982	5e-05	0.000814766
NM_008398	Itga7	3.87768	1.64255	-1.23925	5e-05	0.000814766
NM_011182	Cyth3	21.3501	9.06142	-1.23643	5e-05	0.000814766
NM_177331	Gen1	5.11206	2.17047	-1.2359	5e-05	0.000814766
NM_030684	Trim34a	5.35862	2.27629	-1.23518	5e-05	0.000814766
NM_172499	Mfsd9	1.96163	0.833928	-1.23406	0.00085	0.00926407
NM_001291105	E2f1	8.45412	3.59505	-1.23364	0.00455	0.0350819
NM_175464	Pkp4	17.6256	7.49747	-1.2332	0.0001	0.00151524
NM_011519	Sdc1	49.2849	20.9775	-1.2323	5e-05	0.000814766
NM_001012236	Trex1	7.97092	3.39546	-1.23114	0.0007	0.00791752
NM_153402	Ago3	2.14796	0.916725	-1.22841	5e-05	0.000814766
NM_011412	Slit3	26.8686	11.4762	-1.22728	5e-05	0.000814766
NM_001164663	Soga1	6.17959	2.64273	-1.22548	5e-05	0.000814766
NM_026239	Tmem35	4.61336	1.97667	-1.22274	0.0004	0.00495987
NM_173374	Srsf1	57.0993	24.4674	-1.22261	5e-05	0.000814766
NM_001001806	Zfp36l2	52.9095	22.674	-1.22249	5e-05	0.000814766
NM_029881	Tmem200a	4.86479	2.08657	-1.22124	5e-05	0.000814766
NM_130864	Acaa1a	21.8399	9.37141	-1.22063	5e-05	0.000814766
NM_009794	Capn2	79.9814	34.3278	-1.22029	5e-05	0.000814766
NM_172282	Tmco3	5.51689	2.36795	-1.22022	5e-05	0.000814766
NM_016754	Mylpf	12.6736	5.44091	-1.21991	0.00095	0.0101516
NM_001243903	Gm14322	1.33805	0.574729	-1.21918	0.00185	0.0173471
NM_133888	Smpdl3b	3.8932	1.67336	-1.21821	0.00115	0.0118606
NM_146115	Tor4a	10.6564	4.58349	-1.2172	5e-05	0.000814766
NM_001163455	Tbck	2.81172	1.21158	-1.21456	5e-05	0.000814766
NM_009775	Tspo	92.1879	39.7738	-1.21276	5e-05	0.000814766
NM_207649	Rcan2	3.6252	1.56452	-1.21234	0.00015	0.00215407
NM_001291069	Golim4	9.73898	4.20741	-1.21084	0.00025	0.00332211
NM_010202	Fgf4	35.2288	15.2316	-1.20969	5e-05	0.000814766
NM_001195633	Epg5	4.97762	2.15272	-1.2093	5e-05	0.000814766
NM_172380	Poglut1	14.3336	6.20591	-1.20768	0.0003	0.00388066
NM_021893	Cd274	5.80628	2.51675	-1.20605	5e-05	0.000814766
NM_001166644	Zfp651	2.76037	1.19751	-1.20483	5e-05	0.000814766
NM_025330	Hsd17b14	6.77155	2.93999	-1.20368	0.00115	0.0118606
NM_011305	Rxra	5.03839	2.18947	-1.20238	0.0039	0.0311552
NM_008989	Pura	6.17733	2.68565	-1.20171	0.0008	0.00881596
NM_001033415	Shisa3	3.015	1.3129	-1.1994	0.0003	0.00388066
NM_028724	Rin2	12.2114	5.31768	-1.19936	5e-05	0.000814766
NM_001166645	Zfp882	0.932926	0.406382	-1.19893	0.00275	0.0237457
NM_008486	Anpep	9.73592	4.24157	-1.19872	5e-05	0.000814766
NM_008659	Myo1c	35.2675	15.3883	-1.19651	5e-05	0.000814766
NM_023755	Tfcp2l1	6.84846	2.98939	-1.19593	5e-05	0.000814766
NM_008984	Ptprm	2.5005	1.09474	-1.19163	5e-05	0.000814766
NM_007483	Rhob	99.2696	43.53	-1.18934	5e-05	0.000814766
NM_177368	Tmtc2	0.754134	0.330744	-1.1891	0.00525	0.0391169
NM_172051	Tmcc3	26.3951	11.5803	-1.1886	5e-05	0.000814766
NM_027399	Steap1	30.2625	13.3044	-1.18563	5e-05	0.000814766
NM_013472	Anxa6	51.189	22.507	-1.18546	0.00015	0.00215407
NM_008173	Nr3c1	9.22975	4.05838	-1.18539	5e-05	0.000814766
NM_028127	Frmd6	26.9188	11.8589	-1.18264	5e-05	0.000814766
NM_019941	Zfp235	1.55491	0.685246	-1.18214	0.0031	0.0261279
NM_001252578	Sulf2	18.3668	8.09925	-1.18124	0.0044	0.0342308
NM_001043355	Map6	11.2778	4.97794	-1.17986	0.00105	0.0110029
NM_025664	Snx9	37.3564	16.5118	-1.17785	5e-05	0.000814766
NM_001077411	Gba	19.7561	8.74341	-1.17603	0.00055	0.00649085
NM_177093	Lrrc58	13.8205	6.12982	-1.17289	5e-05	0.000814766
NM_172685	Slc25a24	25.0179	11.1065	-1.17156	5e-05	0.000814766
NM_178880	Son	29.7818	13.2216	-1.17154	5e-05	0.000814766
NM_020258	Slc37a2	1.31398	0.583352	-1.1715	0.00275	0.0237457
NM_173397	Fitm2	4.84496	2.15267	-1.17035	0.00095	0.0101516
NM_172882	Wdfy3	6.07452	2.70007	-1.16977	5e-05	0.000814766
NM_001205173	Iffo2	22.1764	9.86126	-1.16918	5e-05	0.000814766
NM_008415	Jrk	2.56618	1.14116	-1.16911	0.0001	0.00151524
NM_009867	Cdh4	2.24945	1.0005	-1.16886	5e-05	0.000814766
NM_009154	Sema5a	2.23422	0.996551	-1.16476	5e-05	0.000814766
NM_021322	Wdr4	8.50023	3.79349	-1.16398	5e-05	0.000814766
NM_010577	Itga5	52.3405	23.3647	-1.1636	5e-05	0.000814766
NM_015800	Crim1	9.86247	4.41511	-1.1595	5e-05	0.000814766
NM_001081499	Tbc1d8b	1.86128	0.833498	-1.15904	0.00015	0.00215407
NM_018788	Extl3	19.8023	8.86887	-1.15885	5e-05	0.000814766
NM_011711	Fmnl3	10.1485	4.54636	-1.15848	5e-05	0.000814766
NM_027238	Ttc39b	5.90533	2.64582	-1.1583	5e-05	0.000814766
NM_028945	Fam208a	5.03736	2.25753	-1.15792	0.0056	0.0410961
NM_001081229	Tsc22d2	7.65829	3.433	-1.15755	5e-05	0.000814766
NM_013750	Phlda3	85.1659	38.1997	-1.15671	5e-05	0.000814766
NM_001199043	Lgals8	4.23204	1.89867	-1.15636	0.00685	0.048317
NM_175174	Klhl5	8.90149	3.99776	-1.15485	5e-05	0.000814766
NM_183208	Zmiz1	17.0805	7.67649	-1.15383	5e-05	0.000814766
NM_009557	Zfp46	2.18272	0.981461	-1.15312	0.0004	0.00495987
NM_172565	Klhl11	5.43968	2.44625	-1.15295	0.0003	0.00388066
NM_013770	Slc25a10	3.09969	1.39419	-1.1527	0.0001	0.00151524
NM_174989	Ticam1	3.24912	1.46232	-1.15179	0.00085	0.00926407
NM_001009818	2025-09-11	96.7848	43.563	-1.15168	5e-05	0.000814766
NM_133219	Gcnt2	3.24353	1.46394	-1.14771	0.00655	0.0466803
NM_153542	Lrrc20	6.76006	3.05274	-1.14693	5e-05	0.000814766
NM_170759	Zfp628	2.75461	1.24496	-1.14574	0.0006	0.00697189
NM_010570	Irs1	2.48546	1.12377	-1.14517	5e-05	0.000814766
NM_177628	Fam167a	1.78791	0.808528	-1.1449	0.00145	0.0142707
NM_019417	Pdlim4	7.12841	3.22564	-1.14399	0.0018	0.0169882
NM_026582	Wls	44.4698	20.1258	-1.14378	5e-05	0.000814766
NM_009207	Slc4a2	7.18822	3.25456	-1.14317	0.0002	0.00275825
NM_172920	Dpy19l1	30.5227	13.8361	-1.14145	5e-05	0.000814766
NM_177740	Rgma	5.3366	2.4232	-1.13901	0.0001	0.00151524
NR_003517	Pisd-ps1	5.73426	2.60489	-1.13838	0.0069	0.0486057
NM_016849	Irf3	10.3821	4.71714	-1.13812	0.00185	0.0173471
NM_172495	Ncoa7	7.19957	3.27218	-1.13766	5e-05	0.000814766
NM_030705	Mesdc1	10.6072	4.82882	-1.1353	5e-05	0.000814766
NM_011596	Atp6v0a2	8.23817	3.75242	-1.1345	5e-05	0.000814766
NM_029791	Bicd2	11.6472	5.30567	-1.13437	5e-05	0.000814766
NM_028034	Tdrd12	3.5825	1.63298	-1.13346	0.0042	0.0329476
NM_153407	Csrnp2	3.66354	1.67005	-1.13335	0.0001	0.00151524
NM_172424	Med13l	11.9012	5.42755	-1.13273	5e-05	0.000814766
NM_009238	Sox4	47.54	21.7096	-1.13081	5e-05	0.000814766
NM_009671	Ankfy1	17.7147	8.09423	-1.12998	5e-05	0.000814766
NM_001024699	Zbtb45	6.21188	2.83857	-1.12986	0.0002	0.00275825
NM_022305	B4galt1	25.5329	11.6754	-1.12889	5e-05	0.000814766
NM_001083967	Tcf4	4.62417	2.11544	-1.12823	0.00295	0.0250806
NM_177367	Gemin4	19.4848	8.93918	-1.12413	5e-05	0.000814766
NM_026331	Slc25a37	16.6186	7.63152	-1.12275	5e-05	0.000814766
NM_008495	Lgals1	1130.67	519.415	-1.12222	5e-05	0.000814766
NM_016924	Rwdd2b	2.80942	1.2913	-1.12145	0.00405	0.0320572
NM_013484	C2	5.02488	2.31159	-1.1202	0.0004	0.00495987
NM_028712	Rap2b	27.2765	12.5608	-1.11873	5e-05	0.000814766
NM_026675	Nudt22	11.1153	5.11908	-1.11859	0.0013	0.0130902
NM_031843	Dpp7	8.27474	3.81144	-1.11838	0.00045	0.00547967
NM_029497	Urb1	6.71466	3.09504	-1.11736	5e-05	0.000814766
NM_146057	Dap	36.9388	17.0434	-1.11592	5e-05	0.000814766
NM_175565	Cdv3	52.5381	24.2551	-1.11508	0.0009	0.00971221
NM_172631	Ldlrad4	7.34233	3.39024	-1.11485	5e-05	0.000814766
NM_001110809	Gpatch4	24.1327	11.1452	-1.11456	5e-05	0.000814766
NM_144892	Ncoa5	12.5299	5.78966	-1.11382	5e-05	0.000814766
NM_026689	Mul1	6.46944	2.99214	-1.11246	5e-05	0.000814766
NM_028166	1600014C10Rik	2.36279	1.0931	-1.11206	0.003	0.0254492
NM_178679	Zfp365	18.1217	8.3841	-1.11199	5e-05	0.000814766
NM_008709	Mycn	21.139	9.78385	-1.11143	5e-05	0.000814766
NM_001033299	Zfp217	12.163	5.63285	-1.11056	0.0022	0.0199313
NM_011113	Plaur	69.2734	32.083	-1.11049	5e-05	0.000814766
NM_173424	Zbtb37	1.62693	0.755048	-1.10752	0.0022	0.0199313
NM_010633	Uhmk1	10.4515	4.85419	-1.10641	5e-05	0.000814766
NM_001163332	Cttnbp2nl	21.8715	10.1725	-1.10437	5e-05	0.000814766
NM_019565	Zfp386	2.58542	1.20253	-1.10432	0.0006	0.00697189
NM_010137	Epas1	3.67999	1.71325	-1.10297	0.0001	0.00151524
NM_009116	Prrx2	8.8465	4.11886	-1.10286	0.0012	0.0122677
NM_183021	Thada	6.20593	2.89147	-1.10185	5e-05	0.000814766
NM_145760	Arfgap1	12.7819	5.95602	-1.10168	0.00015	0.00215407
NM_172856	Cers6	9.54273	4.45019	-1.10053	5e-05	0.000814766
NM_199057	Rusc2	9.11664	4.25683	-1.09872	5e-05	0.000814766
NM_028402	Zfp493	1.55255	0.725121	-1.09835	0.0052	0.0388254
NM_011416	Smarca2	2.72277	1.27428	-1.09539	0.0028	0.0240727
NM_028013	Endod1	9.70587	4.54426	-1.09481	5e-05	0.000814766
NM_010928	Notch2	10.6884	5.00795	-1.09375	5e-05	0.000814766
NM_175158	Utp20	19.4473	9.11522	-1.09322	5e-05	0.000814766
NM_008908	Ppic	54.3443	25.4721	-1.09321	5e-05	0.000814766
NM_178732	Zfp324	1.69314	0.793659	-1.09311	0.002	0.018466
NM_177857	Dennd2c	5.01301	2.35085	-1.0925	5e-05	0.000814766
NM_001008549	Zfp658	1.68196	0.789451	-1.09122	0.0046	0.0353657
NM_023750	Zfp84	2.49033	1.16971	-1.09018	0.00015	0.00215407
NM_018822	Sgsh	2.65809	1.24928	-1.08929	0.00055	0.00649085
NM_009269	Sptlc1	14.2859	6.71667	-1.08878	5e-05	0.000814766
NM_008750	Nxn	27.1364	12.7648	-1.08806	5e-05	0.000814766
NM_001110150	Mgat1	13.4343	6.32905	-1.08586	0.00015	0.00215407
NM_019802	Ggcx	3.72831	1.75759	-1.08493	0.00055	0.00649085
NM_013846	Ror2	4.85325	2.29062	-1.08321	5e-05	0.000814766
NM_001205241	Kat6b	6.3839	3.01316	-1.08316	5e-05	0.000814766
NM_015794	Fbxl17	1.71412	0.809104	-1.08307	5e-05	0.000814766
NM_172625	Ino80c	8.67766	4.10517	-1.07986	0.00015	0.00215407
NM_001289527	Ankib1	5.18999	2.45847	-1.07797	5e-05	0.000814766
NM_134114	Sft2d1	37.1776	17.6169	-1.07748	0.0002	0.00275825
NM_175259	Shisa4	16.1613	7.65819	-1.07747	0.00035	0.00443325
NM_013565	Itga3	162.554	77.06	-1.07686	5e-05	0.000814766
NM_001013025	Tgfbrap1	3.18494	1.51041	-1.07633	0.0001	0.00151524
NM_001163098	Tchh	1.61007	0.764007	-1.07546	0.0013	0.0130902
NM_011404	Slc7a5	151.189	71.7735	-1.07483	5e-05	0.000814766
NM_029330	Fpgt	7.98888	3.79338	-1.07451	5e-05	0.000814766
NM_001163527	Itpripl1	4.20808	1.99915	-1.07377	0.0002	0.00275825
NM_026740	Slc46a1	2.50664	1.19119	-1.07335	0.0062	0.0447032
NM_194340	Prr14l	6.57198	3.12636	-1.07184	5e-05	0.000814766
NM_001122667	Mkl2	4.72556	2.24946	-1.0709	5e-05	0.000814766
NM_026661	Aar2	9.27607	4.41626	-1.07069	0.00015	0.00215407
NM_025968	Ptgr1	16.6685	7.94765	-1.06852	5e-05	0.000814766
NM_001081175	Itpkb	10.8748	5.18574	-1.06836	5e-05	0.000814766
NM_010260	Gbp2	73.568	35.1311	-1.06633	5e-05	0.000814766
NM_009061	Rgs2	2.22755	1.06409	-1.06583	0.00345	0.0283509
NM_016696	Gpc1	44.3769	21.2182	-1.06451	5e-05	0.000814766
NM_013626	Pam	21.9192	10.4933	-1.06272	5e-05	0.000814766
NM_007958	Smarcad1	13.6843	6.55951	-1.06086	5e-05	0.000814766
NM_001289550	Tgfb1i1	4.94041	2.37175	-1.05868	0.0005	0.00598782
NM_153098	Cd109	14.7725	7.09477	-1.05809	5e-05	0.000814766
NM_015742	Myo9b	9.02082	4.33593	-1.05692	0.0003	0.00388066
NM_172508	Dse	19.029	9.15548	-1.05549	5e-05	0.000814766
NM_176830	P3h4	19.5877	9.42778	-1.05495	5e-05	0.000814766
NM_030165	Csgalnact2	5.82256	2.80262	-1.05488	0.00015	0.00215407
NM_001285937	Zdbf2	6.80174	3.27556	-1.05416	0.004	0.0317317
NM_011526	Tagln	297.704	143.393	-1.05391	5e-05	0.000814766
NM_007772	Hivep1	7.81011	3.76271	-1.05357	5e-05	0.000814766
NM_172261	Ppp1r9b	19.9419	9.61553	-1.05237	5e-05	0.000814766
NM_001177369	Nfkb2	21.8017	10.5304	-1.04989	0.0002	0.00275825
NM_010574	Irx2	4.64756	2.24555	-1.0494	0.001	0.0105783
NM_026353	Slc48a1	33.2472	16.0823	-1.04776	5e-05	0.000814766
NM_001085390	Dusp5	36.8133	17.8276	-1.04612	5e-05	0.000814766
NM_207205	Igsf3	9.98654	4.83736	-1.04576	5e-05	0.000814766
NM_178367	Dhx33	8.44542	4.09111	-1.04568	5e-05	0.000814766
NM_001081163	Chsy1	12.5428	6.0782	-1.04514	5e-05	0.000814766
NM_001177902	Zfp518b	11.1474	5.40264	-1.04497	5e-05	0.000814766
NM_027136	Ovca2	7.1757	3.47969	-1.04416	0.0024	0.0213639
NM_030595	Nbea	4.76295	2.30976	-1.04411	5e-05	0.000814766
NM_007566	Birc6	15.085	7.31818	-1.04356	5e-05	0.000814766
NM_145836	Irf2bpl	30.0131	14.6039	-1.03924	5e-05	0.000814766
NM_001081260	Tnks1bp1	22.3582	10.8846	-1.03852	5e-05	0.000814766
NM_001103179	Brwd1	6.76122	3.29223	-1.03822	0.0006	0.00697189
NM_026344	Dph2	4.33113	2.10998	-1.03751	0.00135	0.0134922
NM_011448	Sox9	1.82299	0.889339	-1.0355	0.0024	0.0213639
NM_001081337	Sipa1l2	17.2206	8.40247	-1.03525	5e-05	0.000814766
NM_026169	Frmd8	24.9418	12.1723	-1.03496	5e-05	0.000814766
NM_011609	Tnfrsf1a	27.0593	13.2124	-1.03423	5e-05	0.000814766
NM_001033276	Kmt2d	4.87138	2.37902	-1.03396	5e-05	0.000814766
NM_175271	Lpar4	6.42594	3.14001	-1.03314	5e-05	0.000814766
NM_001033341	Zfp407	3.5539	1.73685	-1.03293	5e-05	0.000814766
NM_001162903	Ccdc71l	4.64719	2.27244	-1.03212	0.0001	0.00151524
NM_010833	Msn	223.077	109.116	-1.03168	5e-05	0.000814766
NM_001111102	Lmna	85.1742	41.7119	-1.02996	5e-05	0.000814766
NM_001024945	Qsox1	19.1571	9.38846	-1.02892	0.00015	0.00215407
NM_019940	Zfp111	3.07307	1.5082	-1.02685	0.00025	0.00332211
NM_176843	Ints5	17.8295	8.75141	-1.02668	5e-05	0.000814766
NM_026654	Toe1	11.7817	5.79114	-1.02463	0.00115	0.0118606
NM_015771	Lats2	10.4413	5.14498	-1.02106	5e-05	0.000814766
NM_019588	Plce1	6.47157	3.19153	-1.01987	5e-05	0.000814766
NM_001204229	Clec16a	3.81992	1.88426	-1.01955	5e-05	0.000814766
NM_008928	Map2k3	26.38	13.0237	-1.01831	5e-05	0.000814766
NM_033477	D17H6S53E	3.10116	1.53127	-1.01809	0.0062	0.0447032
NM_178111	Trp53inp2	16.8509	8.33413	-1.01572	5e-05	0.000814766
NM_023279	Tubb3	16.6651	8.26054	-1.01252	5e-05	0.000814766
NM_009366	Tsc22d1	197.427	97.8617	-1.0125	5e-05	0.000814766
NM_001167872	Zfp568	23.4484	11.6253	-1.01223	5e-05	0.000814766
NM_013657	Sema3c	15.6325	7.7547	-1.0114	5e-05	0.000814766
NM_008518	Ltb	49.5889	24.6231	-1.01001	5e-05	0.000814766
NM_023217	Pgpep1	9.54758	4.74135	-1.00984	5e-05	0.000814766
NM_178070	Vps33b	6.65295	3.30522	-1.00925	0.0003	0.00388066
NM_013742	Cars	18.9842	9.43851	-1.00817	0.00505	0.038002
NM_001033161	Tradd	9.02106	4.48678	-1.00762	0.0014	0.0138831
NM_199447	Rrp12	18.553	9.22768	-1.00761	5e-05	0.000814766
NM_016693	Map3k6	1.46457	0.728489	-1.0075	0.0058	0.0423376
NM_010175	Fadd	2.90531	1.44603	-1.00659	0.0029	0.0247616
NM_001142322	Myo9b	10.779	5.37479	-1.00394	0.0002	0.00275825
NM_009616	Adam19	15.5514	7.75746	-1.00339	5e-05	0.000814766
NM_080463	Pofut1	9.20817	4.59621	-1.00247	5e-05	0.000814766
NM_010418	Herc2	10.933	5.46228	-1.00111	5e-05	0.000814766
NM_001001321	Slc35d2	0.612683	0	-Inf	5e-05	0.000814766
NM_001001495	Tnip3	1.1574	0	-Inf	5e-05	0.000814766
NM_001004152	Psg22	4.91214	0	-Inf	5e-05	0.000814766
NM_001005858	Ifit3b	20.8067	0	-Inf	5e-05	0.000814766
NM_001013770	Lipo1	1.88311	0	-Inf	5e-05	0.000814766
NM_001018079	Lce3f	2.12867	0	-Inf	5e-05	0.000814766
NM_001025602	Il1rl1	12.5945	0	-Inf	5e-05	0.000814766
NM_001025610	Ms4a7	0.858028	0	-Inf	5e-05	0.000814766
NM_001033191	Naa11	0.535421	0	-Inf	5e-05	0.000814766
NM_001033408	Rbm44	0.696381	0	-Inf	5e-05	0.000814766
NM_001033632	Ifitm6	0.753256	0	-Inf	0.0011	0.0114263
NM_001033767	Gm4951	1.60051	0	-Inf	5e-05	0.000814766
NM_001039594	Lce3a	3.99853	0	-Inf	5e-05	0.000814766
NM_001039701	Il1rn	8.3331	0	-Inf	5e-05	0.000814766
NM_001042577	Lhx9	0.845231	0	-Inf	5e-05	0.000814766
NM_001048207	Gypc	6.83698	0	-Inf	5e-05	0.000814766
NM_001079869	Hoxb3	0.782983	0	-Inf	5e-05	0.000814766
NM_001081209	Prdm14	0.79739	0	-Inf	5e-05	0.000814766
NM_001081224	Prr16	1.42694	0	-Inf	5e-05	0.000814766
NM_001081642	Xlr4a	0.581208	0	-Inf	5e-05	0.000814766
NM_001081957	Wfdc17	41.0466	0	-Inf	5e-05	0.000814766
NM_001082545	Stfa2	6.49103	0	-Inf	5e-05	0.000814766
NM_001100461	Pnma5	0.986005	0	-Inf	5e-05	0.000814766
NM_001101475	F830016B08Rik	1.17967	0	-Inf	5e-05	0.000814766
NM_001113326	Msr1	4.41234	0	-Inf	5e-05	0.000814766
NM_001114679	9930111J21Rik1	1.13348	0	-Inf	5e-05	0.000814766
NM_001122950	Hoxa10	1.70914	0	-Inf	5e-05	0.000814766
NM_001123371	Pnp2	2.0756	0	-Inf	5e-05	0.000814766
NM_001141981	Rbm43	3.4397	0	-Inf	5e-05	0.000814766
NM_001143765	Syce1	1.10868	0	-Inf	5e-05	0.000814766
NM_001145950	5730409E04Rik	2.65837	0	-Inf	5e-05	0.000814766
NM_001146196	Scin	0.572764	0	-Inf	5e-05	0.000814766
NM_001159562	Il1rn	1.13712	0	-Inf	5e-05	0.000814766
NM_001162883	Apol9a	2.33538	0	-Inf	5e-05	0.000814766
NM_001162933	Rpl10l	6.17991	0	-Inf	5e-05	0.000814766
NM_001163161	Clec4d	1.36946	0	-Inf	5e-05	0.000814766
NM_001163609	Psma8	1.46256	0	-Inf	5e-05	0.000814766
NM_001166619	Fmr1nb	3.02509	0	-Inf	5e-05	0.000814766
NM_001166620	Fmr1nb	1.84865	0	-Inf	5e-05	0.000814766
NM_001168660	Apol9b	3.1685	0	-Inf	5e-05	0.000814766
NM_001170853	Mndal	4.85577	0	-Inf	5e-05	0.000814766
NM_001190321	Clec4n	1.28747	0	-Inf	5e-05	0.000814766
NM_001204241	Clec4a3	0.591996	0	-Inf	5e-05	0.000814766
NM_001204910	AI607873	3.80337	0	-Inf	5e-05	0.000814766
NM_001243040	Gm4070	0.59324	0	-Inf	5e-05	0.000814766
NM_001254747	Il15	1.08661	0	-Inf	5e-05	0.000814766
NM_001270426	Lce3d	1.87785	0	-Inf	5e-05	0.000814766
NM_001271798	Pcdh9	1.26377	0	-Inf	5e-05	0.000814766
NM_001272033	AA414768	2.85856	0	-Inf	5e-05	0.000814766
NM_001272078	Trem2	0.751148	0	-Inf	0.0001	0.00151524
NM_001276396	Ube2dnl1	0.53463	0	-Inf	0.00025	0.00332211
NM_001277238	Hoxa9	0.646642	0	-Inf	5e-05	0.000814766
NM_001277891	Fkbp6	0.998202	0	-Inf	5e-05	0.000814766
NM_001281472	Psme2b	0.689871	0	-Inf	0.0003	0.00388066
NM_001286062	Angpt1	0.644992	0	-Inf	5e-05	0.000814766
NM_001289458	Hgf	0.860735	0	-Inf	5e-05	0.000814766
NM_001289461	Hgf	0.63158	0	-Inf	5e-05	0.000814766
NM_001289532	Hormad1	2.80327	0	-Inf	5e-05	0.000814766
NM_001291892	Lilr4b	1.66229	0	-Inf	5e-05	0.000814766
NM_001291894	Lilrb4a	1.77217	0	-Inf	5e-05	0.000814766
NM_001302376	Ccrl2	0.608284	0	-Inf	5e-05	0.000814766
NM_001306059	Il13ra2	0.723259	0	-Inf	5e-05	0.000814766
NM_007429	Agtr2	10.9915	0	-Inf	5e-05	0.000814766
NM_007430	Nr0b1	17.2226	0	-Inf	5e-05	0.000814766
NM_007472	Aqp1	8.48395	0	-Inf	5e-05	0.000814766
NM_007534	Bcl2a1b	7.35798	0	-Inf	5e-05	0.000814766
NM_007536	Bcl2a1d	2.85588	0	-Inf	5e-05	0.000814766
NM_007568	Btc	0.737792	0	-Inf	5e-05	0.000814766
NM_007572	C1qa	6.54844	0	-Inf	5e-05	0.000814766
NM_007574	C1qc	5.93036	0	-Inf	5e-05	0.000814766
NM_007577	C5ar1	0.680845	0	-Inf	5e-05	0.000814766
NM_007621	Cbr2	1.36034	0	-Inf	5e-05	0.000814766
NM_007649	Cd48	0.586119	0	-Inf	5e-05	0.000814766
NM_007651	Cd53	3.62607	0	-Inf	5e-05	0.000814766
NM_007780	Csf2rb	1.78184	0	-Inf	5e-05	0.000814766
NM_007781	Csf2rb2	0.729177	0	-Inf	5e-05	0.000814766
NM_007807	Cybb	4.86846	0	-Inf	5e-05	0.000814766
NM_007950	Ereg	12.0964	0	-Inf	5e-05	0.000814766
NM_008002	Fgf10	1.16842	0	-Inf	5e-05	0.000814766
NM_008006	Fgf2	2.87164	0	-Inf	5e-05	0.000814766
NM_008039	Fpr2	0.682621	0	-Inf	5e-05	0.000814766
NM_008127	Gjb4	1.01623	0	-Inf	5e-05	0.000814766
NM_008147	Lilr4b	2.42537	0	-Inf	5e-05	0.000814766
NM_008225	Hcls1	2.744	0	-Inf	5e-05	0.000814766
NM_008250	Hlx	1.14772	0	-Inf	5e-05	0.000814766
NM_008264	Hoxa13	0.706077	0	-Inf	5e-05	0.000814766
NM_008269	Hoxb6	0.956241	0	-Inf	5e-05	0.000814766
NM_008270	Hoxb9	4.05895	0	-Inf	5e-05	0.000814766
NM_008272	Hoxc9	0.974326	0	-Inf	5e-05	0.000814766
NM_008392	Irg1	4.44903	0	-Inf	5e-05	0.000814766
NM_008412	Ivl	3.05194	0	-Inf	5e-05	0.000814766
NM_008462	Klra2	1.26497	0	-Inf	5e-05	0.000814766
NM_008481	Lama2	1.50654	0	-Inf	5e-05	0.000814766
NM_008524	Lum	52.5452	0	-Inf	5e-05	0.000814766
NM_008534	Ly9	0.880108	0	-Inf	5e-05	0.000814766
NM_008536	Tm4sf1	79.4699	0	-Inf	5e-05	0.000814766
NM_008570	Mcpt1	0.655445	0	-Inf	5e-05	0.000814766
NM_008584	Meox2	0.623804	0	-Inf	5e-05	0.000814766
NM_008586	Mep1b	0.736473	0	-Inf	5e-05	0.000814766
NM_008597	Mgp	19.2746	0	-Inf	5e-05	0.000814766
NM_008611	Mmp8	3.04208	0	-Inf	5e-05	0.000814766
NM_008631	Mt4	1.7422	0	-Inf	0.0011	0.0114263
NM_008677	Ncf4	1.56514	0	-Inf	5e-05	0.000814766
NM_008768	Orm1	1.1109	0	-Inf	5e-05	0.000814766
NM_008864	Prl3d1	0.593968	0	-Inf	5e-05	0.000814766
NM_008880	Plscr2	0.667385	0	-Inf	5e-05	0.000814766
NM_008920	Prg2	0.957301	0	-Inf	5e-05	0.000814766
NM_008955	Rhox6	3.53768	0	-Inf	5e-05	0.000814766
NM_008966	Ptgfr	1.40205	0	-Inf	5e-05	0.000814766
NM_008979	Ptpn22	1.60603	0	-Inf	5e-05	0.000814766
NM_009008	Rac2	1.71333	0	-Inf	5e-05	0.000814766
NM_009043	Reg2	0.620703	0	-Inf	0.0003	0.00388066
NM_009063	Rgs5	0.63264	0	-Inf	5e-05	0.000814766
NM_009117	Saa1	0.901542	0	-Inf	0.00015	0.00215407
NM_009140	Cxcl2	27.6825	0	-Inf	5e-05	0.000814766
NM_009251	Serpina3g	7.21225	0	-Inf	5e-05	0.000814766
NM_009253	Serpina3m	0.668273	0	-Inf	5e-05	0.000814766
NM_009311	Tac1	0.562187	0	-Inf	5e-05	0.000814766
NM_009337	Tcl1	1.80078	0	-Inf	5e-05	0.000814766
NM_009364	Tfpi2	56.4552	0	-Inf	5e-05	0.000814766
NM_009421	Traf1	0.750896	0	-Inf	5e-05	0.000814766
NM_009446	Tuba3a	1.35236	0	-Inf	5e-05	0.000814766
NM_009484	Uty	0.650779	0	-Inf	5e-05	0.000814766
NM_009626	Adh7	0.674917	0	-Inf	5e-05	0.000814766
NM_009742	Bcl2a1a	2.39889	0	-Inf	5e-05	0.000814766
NM_009777	C1qb	8.38664	0	-Inf	5e-05	0.000814766
NM_009779	C3ar1	3.07412	0	-Inf	5e-05	0.000814766
NM_009807	Casp1	1.25228	0	-Inf	5e-05	0.000814766
NM_009890	Ch25h	4.7219	0	-Inf	5e-05	0.000814766
NM_009912	Ccr1	3.05415	0	-Inf	5e-05	0.000814766
NM_009969	Csf2	4.59023	0	-Inf	5e-05	0.000814766
NM_009971	Csf3	8.17484	0	-Inf	5e-05	0.000814766
NM_010045	Ackr1	0.937589	0	-Inf	5e-05	0.000814766
NM_010074	Dpp4	0.819286	0	-Inf	5e-05	0.000814766
NM_010185	Fcer1g	21.4073	0	-Inf	5e-05	0.000814766
NM_010186	Fcgr1	2.82435	0	-Inf	5e-05	0.000814766
NM_010226	Foxs1	0.813606	0	-Inf	5e-05	0.000814766
NM_010266	Gda	2.04738	0	-Inf	5e-05	0.000814766
NM_010402	Hand2	1.33483	0	-Inf	5e-05	0.000814766
NM_010450	Hoxa11	1.41193	0	-Inf	5e-05	0.000814766
NM_010460	Hoxb7	1.79664	0	-Inf	5e-05	0.000814766
NM_010461	Hoxb8	0.53854	0	-Inf	5e-05	0.000814766
NM_010462	Hoxc10	0.717835	0	-Inf	5e-05	0.000814766
NM_010465	Hoxc6	4.24973	0	-Inf	5e-05	0.000814766
NM_010466	Hoxc8	1.96762	0	-Inf	5e-05	0.000814766
NM_010553	Il18rap	2.05741	0	-Inf	5e-05	0.000814766
NM_010597	Kcnab1	1.32591	0	-Inf	5e-05	0.000814766
NM_010743	Il1rl1	139.882	0	-Inf	5e-05	0.000814766
NM_010766	Marco	3.87795	0	-Inf	5e-05	0.000814766
NM_010809	Mmp3	812.247	0	-Inf	5e-05	0.000814766
NM_010819	Clec4d	10.1596	0	-Inf	5e-05	0.000814766
NM_010846	Mx1	0.607558	0	-Inf	5e-05	0.000814766
NM_010861	Myl2	3.13559	0	-Inf	5e-05	0.000814766
NM_011019	Osmr	7.88436	0	-Inf	5e-05	0.000814766
NM_011097	Pitx1	0.977328	0	-Inf	5e-05	0.000814766
NM_011118	Prl2c3	15.1915	0	-Inf	5e-05	0.000814766
NM_011157	Srgn	14.9545	0	-Inf	5e-05	0.000814766
NM_011330	Ccl11	14.3935	0	-Inf	5e-05	0.000814766
NM_011331	Ccl12	7.05846	0	-Inf	5e-05	0.000814766
NM_011337	Ccl3	31.5278	0	-Inf	5e-05	0.000814766
NM_011338	Ccl9	7.16025	0	-Inf	5e-05	0.000814766
NM_011355	Spi1	2.04291	0	-Inf	5e-05	0.000814766
NM_011407	Slfn1	0.792077	0	-Inf	5e-05	0.000814766
NM_011419	Kdm5d	0.582181	0	-Inf	5e-05	0.000814766
NM_011435	Sod3	8.72905	0	-Inf	5e-05	0.000814766
NM_011470	Sprr2d	1.28357	0	-Inf	5e-05	0.000814766
NM_011471	Sprr2e	0.825586	0	-Inf	5e-05	0.000814766
NM_011474	Sprr2h	1.51499	0	-Inf	5e-05	0.000814766
NM_011477	Sprr2k	4.00431	0	-Inf	5e-05	0.000814766
NM_011535	Tbx3	0.943983	0	-Inf	5e-05	0.000814766
NM_011662	Tyrobp	12.7236	0	-Inf	5e-05	0.000814766
NM_011691	Vav1	0.58339	0	-Inf	5e-05	0.000814766
NM_011693	Vcam1	47.0482	0	-Inf	5e-05	0.000814766
NM_011723	Xdh	6.41412	0	-Inf	5e-05	0.000814766
NM_011825	Grem2	26.0369	0	-Inf	5e-05	0.000814766
NM_011891	Sgcd	3.58881	0	-Inf	5e-05	0.000814766
NM_011999	Clec4a2	0.858754	0	-Inf	5e-05	0.000814766
NM_012008	Ddx3y	2.39701	0	-Inf	5e-05	0.000814766
NM_012011	Eif2s3y	3.06486	0	-Inf	5e-05	0.000814766
NM_013521	Fpr1	1.15434	0	-Inf	5e-05	0.000814766
NM_013532	Lilrb4a	8.51562	0	-Inf	5e-05	0.000814766
NM_013554	Hoxd10	0.613732	0	-Inf	5e-05	0.000814766
NM_013650	S100a8	71.9083	0	-Inf	5e-05	0.000814766
NM_013652	Ccl4	9.21922	0	-Inf	5e-05	0.000814766
NM_013706	Cd52	10.6548	0	-Inf	5e-05	0.000814766
NM_013743	Pdk4	1.71011	0	-Inf	5e-05	0.000814766
NM_013875	Pde7b	0.863125	0	-Inf	5e-05	0.000814766
NM_015811	Rgs1	0.751262	0	-Inf	5e-05	0.000814766
NM_016967	Olig2	1.78418	0	-Inf	5e-05	0.000814766
NM_016970	Klrg1	0.839027	0	-Inf	5e-05	0.000814766
NM_017372	Lyz2	71.6234	0	-Inf	5e-05	0.000814766
NM_018769	Dfna5	0.754342	0	-Inf	5e-05	0.000814766
NM_019687	Slc22a4	0.789352	0	-Inf	5e-05	0.000814766
NM_019759	Dpt	7.05082	0	-Inf	5e-05	0.000814766
NM_019932	Pf4	50.4745	0	-Inf	5e-05	0.000814766
NM_019948	Clec4e	3.50995	0	-Inf	5e-05	0.000814766
NM_020001	Clec4n	1.70529	0	-Inf	5e-05	0.000814766
NM_020265	Dkk2	8.80849	0	-Inf	5e-05	0.000814766
NM_020561	Smpdl3a	4.93851	0	-Inf	5e-05	0.000814766
NM_020581	Angptl4	28.686	0	-Inf	5e-05	0.000814766
NM_021342	Kcne4	0.704338	0	-Inf	5e-05	0.000814766
NM_021355	Fmod	0.56925	0	-Inf	5e-05	0.000814766
NM_021443	Ccl8	31.4862	0	-Inf	5e-05	0.000814766
NM_023124	H2-Q8	23.2597	0	-Inf	5e-05	0.000814766
NM_023137	Ubd	1.1713	0	-Inf	5e-05	0.000814766
NM_023332	Prl8a9	1.25428	0	-Inf	5e-05	0.000814766
NM_023380	Samsn1	0.680755	0	-Inf	5e-05	0.000814766
NM_023785	Ppbp	1.87228	0	-Inf	5e-05	0.000814766
NM_023814	Tbx18	0.800581	0	-Inf	5e-05	0.000814766
NM_023835	Trim12a	4.0908	0	-Inf	5e-05	0.000814766
NM_023894	Rhox9	1.89174	0	-Inf	5e-05	0.000814766
NM_023898	Pde6h	0.945271	0	-Inf	0.00035	0.00443325
NM_024264	Cyp27a1	0.531486	0	-Inf	5e-05	0.000814766
NM_025288	Stfa3	13.5455	0	-Inf	5e-05	0.000814766
NM_025413	Lce1g	4.11547	0	-Inf	5e-05	0.000814766
NM_025503	1700029P11Rik	1.10715	0	-Inf	5e-05	0.000814766
NM_025890	Khdc3	1.63505	0	-Inf	5e-05	0.000814766
NM_026335	Lce1h	2.8161	0	-Inf	5e-05	0.000814766
NM_026480	Ooep	4.6737	0	-Inf	5e-05	0.000814766
NM_026594	Rpl39l	5.58993	0	-Inf	5e-05	0.000814766
NM_026611_1	Rnaset2b	5.01719	0	-Inf	5e-05	0.000814766
NM_026835	Ms4a6d	8.23605	0	-Inf	5e-05	0.000814766
NM_026838	Srpx2	1.20908	0	-Inf	5e-05	0.000814766
NM_026979	C1qtnf2	1.80832	0	-Inf	5e-05	0.000814766
NM_027070	1700019A02Rik	0.566329	0	-Inf	0.0011	0.0114263
NM_027335	2210016F16Rik	3.91827	0	-Inf	5e-05	0.000814766
NM_027519	Medag	7.91562	0	-Inf	5e-05	0.000814766
NM_027836	Ms4a7	3.26261	0	-Inf	5e-05	0.000814766
NM_027924	Pdgfd	3.38677	0	-Inf	5e-05	0.000814766
NM_028019	Rnf135	2.95876	0	-Inf	5e-05	0.000814766
NM_028033	Prr23a3	0.540024	0	-Inf	5e-05	0.000814766
NM_028472	Bmper	2.20287	0	-Inf	5e-05	0.000814766
NM_028595	Ms4a6c	1.77935	0	-Inf	5e-05	0.000814766
NM_028797	Gtsf1	0.933017	0	-Inf	5e-05	0.000814766
NM_028913	Zfp819	1.08489	0	-Inf	5e-05	0.000814766
NM_028937	Sohlh2	1.18876	0	-Inf	5e-05	0.000814766
NM_028958	Taf7l	0.678059	0	-Inf	5e-05	0.000814766
NM_029002	Nkx6-3	0.870354	0	-Inf	5e-05	0.000814766
NM_029306	1700012B09Rik	0.699676	0	-Inf	0.00015	0.00215407
NM_029495	Epsti1	0.906062	0	-Inf	5e-05	0.000814766
NM_029499	Ms4a4c	0.651481	0	-Inf	5e-05	0.000814766
NM_029569	Asb5	0.694182	0	-Inf	5e-05	0.000814766
NM_029600	Abcc3	0.548474	0	-Inf	5e-05	0.000814766
NM_029660	Rbmxl2	7.89325	0	-Inf	5e-05	0.000814766
NM_029733	2010005H15Rik	15.1019	0	-Inf	5e-05	0.000814766
NM_030052	Cox7b2	0.691196	0	-Inf	0.00175	0.0166011
NM_030127	Htra3	0.703774	0	-Inf	5e-05	0.000814766
NM_030701	Hcar2	1.27671	0	-Inf	5e-05	0.000814766
NM_030888	C1qtnf3	0.60622	0	-Inf	5e-05	0.000814766
NM_031161	Cck	22.8516	0	-Inf	5e-05	0.000814766
NM_031167	Il1rn	1.74146	0	-Inf	5e-05	0.000814766
NM_031168	Il6	4.24345	0	-Inf	5e-05	0.000814766
NM_031191	Prl2c2	13.6519	0	-Inf	5e-05	0.000814766
NM_031195	Msr1	2.37325	0	-Inf	5e-05	0.000814766
NM_031198	Tfec	1.51354	0	-Inf	5e-05	0.000814766
NM_031254	Trem2	1.949	0	-Inf	5e-05	0.000814766
NM_031388	Usp26	0.777388	0	-Inf	5e-05	0.000814766
NM_031493	Xlr5c	0.863215	0	-Inf	0.00075	0.00835605
NM_032006	Mmp1a	1.71479	0	-Inf	5e-05	0.000814766
NM_032007	Mmp1b	2.8357	0	-Inf	5e-05	0.000814766
NM_033077	D1Pas1	1.54965	0	-Inf	5e-05	0.000814766
NM_033175	Lce3c	1.24902	0	-Inf	5e-05	0.000814766
NM_054077	Prelp	3.43842	0	-Inf	5e-05	0.000814766
NM_080455	Tshz2	0.612163	0	-Inf	5e-05	0.000814766
NM_133193	Il1rl2	2.25151	0	-Inf	5e-05	0.000814766
NM_133209	Pilrb1	0.530584	0	-Inf	5e-05	0.000814766
NM_133746	Calhm2	1.73846	0	-Inf	5e-05	0.000814766
NM_133871	Ifi44	18.0538	0	-Inf	5e-05	0.000814766
NM_134032	Hoxb2	0.985136	0	-Inf	5e-05	0.000814766
NM_134158	AF251705	2.41986	0	-Inf	5e-05	0.000814766
NM_138648	Olr1	3.66022	0	-Inf	5e-05	0.000814766
NM_138741	Sdpr	14.0779	0	-Inf	5e-05	0.000814766
NM_144539	Slamf7	1.79926	0	-Inf	5e-05	0.000814766
NM_144559	Fcgr4	1.57219	0	-Inf	5e-05	0.000814766
NM_145079	Ugt1a6a	2.4581	0	-Inf	5e-05	0.000814766
NM_145209	Oasl1	6.64866	0	-Inf	5e-05	0.000814766
NM_145467	Itgbl1	3.61423	0	-Inf	5e-05	0.000814766
NM_145624	Zfp709	0.570747	0	-Inf	5e-05	0.000814766
NM_145741	Gdf10	0.991992	0	-Inf	5e-05	0.000814766
NM_145935	Glyat	0.662331	0	-Inf	5e-05	0.000814766
NM_153564	Gbp5	1.26679	0	-Inf	5e-05	0.000814766
NM_172155	Prl3d2	0.85158	0	-Inf	5e-05	0.000814766
NM_172604	Scara3	2.70143	0	-Inf	5e-05	0.000814766
NM_172648	Ifi205	4.15005	0	-Inf	5e-05	0.000814766
NM_172812	Htr2a	4.25557	0	-Inf	5e-05	0.000814766
NM_172893	Parp12	9.6311	0	-Inf	5e-05	0.000814766
NM_173451	Arsj	1.33657	0	-Inf	5e-05	0.000814766
NM_173731	Hmgcll1	0.55178	0	-Inf	5e-05	0.000814766
NM_173743	Apol9b	1.5747	0	-Inf	5e-05	0.000814766
NM_173786	Apol9a	5.24506	0	-Inf	5e-05	0.000814766
NM_175013	Pgm5	1.42937	0	-Inf	5e-05	0.000814766
NM_175263	Notum	1.66202	0	-Inf	5e-05	0.000814766
NM_175296	Mael	0.951652	0	-Inf	5e-05	0.000814766
NM_175499	Slitrk6	0.980614	0	-Inf	5e-05	0.000814766
NM_175503	Aard	2.24397	0	-Inf	5e-05	0.000814766
NM_177346	Gpr149	2.88074	0	-Inf	5e-05	0.000814766
NM_177350	Gldn	1.29328	0	-Inf	5e-05	0.000814766
NM_177630	Ldoc1l	0.759668	0	-Inf	5e-05	0.000814766
NM_177742	Triml1	1.10186	0	-Inf	5e-05	0.000814766
NM_177794	Tmem26	0.628768	0	-Inf	5e-05	0.000814766
NM_177834	Cpa6	2.91987	0	-Inf	5e-05	0.000814766
NM_177839	Tnn	0.736442	0	-Inf	5e-05	0.000814766
NM_183103	Prss46	0.922461	0	-Inf	5e-05	0.000814766
NM_183278	Fam25c	3.57289	0	-Inf	5e-05	0.000814766
NM_198052	Tbx3	3.78502	0	-Inf	5e-05	0.000814766
NM_199015	Phf11d	7.29068	0	-Inf	5e-05	0.000814766
NM_199311	Clec4a1	1.56582	0	-Inf	5e-05	0.000814766
NM_201361	Rmdn2	2.22986	0	-Inf	5e-05	0.000814766
NM_201410	Ugt1a6b	2.6871	0	-Inf	5e-05	0.000814766
NM_201518	Flrt2	15.8271	0	-Inf	5e-05	0.000814766
NM_201642	Ugt1a7c	8.02298	0	-Inf	5e-05	0.000814766
NM_203320	Cxcl3	33.6612	0	-Inf	5e-05	0.000814766
NM_205820	Tlr13	0.736017	0	-Inf	5e-05	0.000814766
NR_003548	Sprr2g	3.52027	0	-Inf	5e-05	0.000814766
NR_015348	Hoxa11os	0.998043	0	-Inf	5e-05	0.000814766
NR_015521	1700030C10Rik	2.34275	0	-Inf	5e-05	0.000814766
NR_033483	U90926	17.8617	0	-Inf	5e-05	0.000814766
NR_033533	Gm12603	2.10882	0	-Inf	5e-05	0.000814766
NR_040556	Gm6634	0.645338	0	-Inf	5e-05	0.000814766
NR_045079	3300005D01Rik	8.48506	0	-Inf	5e-05	0.000814766
NR_045080	3300005D01Rik	1.15429	0	-Inf	5e-05	0.000814766
NR_102366	AW112010	2.34245	0	-Inf	5e-05	0.000814766
NR_110420	Ptgs2os2	1.50889	0	-Inf	5e-05	0.000814766
NR_110440	Halr1	1.71114	0	-Inf	5e-05	0.000814766
NR_131983	Magef1	0.630045	0	-Inf	5e-05	0.000814766

## Sheet: ddr_changed
Differentially expressed DNA damage response (DDR) genes between Zfp998 knockout (KO) cells and epiblast stem cells (EpiSCs)
Transcript/Gene	Zfp998_KO_R1	Zfp998_KO_R2	EpiSC_R1	EpiSC_R2
NM_007722/Ackr3	3.35998	3.9595	0.484002	0.682721
NM_013468/Ankrd1	23.3324	20.4627	7.58071	8.85998
NM_009741/Bcl2	5.2592	4.93726	2.05976	1.85672
NM_009742/Bcl2a1a	2.94529	1.90617	0	0
NM_007534/Bcl2a1b	7.44443	5.79711	0	0
NM_007536/Bcl2a1d	3.49654	2.17277	0	0
NM_033601/Bcl3	5.47615	6.22167	0.942476	0.836101
NM_009744/Bcl6	4.30699	4.2533	1.34599	1.40823
NM_007631/Ccnd1	74.9724	78.7081	12.2964	10.7822
NM_001039151/Cd44	38.7331	41.2206	1.6408	0.953313
NM_007669/Cdkn1a	139.369	152.426	41.4201	40.9609
NM_001040654/Cdkn2a	34.1989	39.2218	0.780658	0.627982
NM_009877/Cdkn2a	17.2242	21.2137	7.30405	5.53792
NM_015730/Chrna4	0.185773	0.179127	0.361487	0.526265
NM_021704/Cxcl12	7.15781	7.65609	1.72886	1.75209
NM_028119/Ddb2	6.44985	5.81636	11.5599	14.4904
NM_030143/Ddit4l	2.41477	2.81258	0.540176	0.408353
NM_001013371/Dtx3l	9.15687	9.26849	2.89189	2.7884
NM_001291105/E2f1	8.00206	6.86982	3.21385	2.52881
NM_145973/Ell3	9.7226	8.0961	16.4007	16.4467
NM_001163102/Eme2	2.02932	2.0651	0.725781	0.646208
NM_010139/Epha2	62.7507	64.4397	20.9968	21.7117
NM_001252192/Eya1	0.836451	1.15016	2.92154	2.49863
NM_008002/Fgf10	0.978326	1.07952	0	0
NM_008053/Fxr1	37.0436	37.4547	78.4695	81.9615
NM_011817/Gadd45g	12.8078	14.4583	4.6567	4.09837
NM_177331/Gen1	4.8084	4.20104	1.73843	1.72416
NM_010418/Herc2	9.66494	9.59624	4.47228	4.24342
NM_001098203/Hic1	2.3868	3.23724	0.159521	0.319696
NM_028902/Hsf2bp	1.08307	2.07839	0.200159	0.250367
NM_010479/Hspa1a	1.63085	2.19006	0.50485	0.36611
NM_133662/Ier3	105.144	95.0647	17.8615	16.8724
NM_019777/Ikbke	9.484	8.58947	0.450594	0.715447
NM_172625/Ino80c	7.55248	7.73406	3.60408	2.95022
NM_178637/Kat5	9.96842	7.61882	15.7614	16.8173
NM_025890/Khdc3	0.963927	1.91121	0	0
NM_001111102/Lmna	69.7795	78.7564	29.9864	36.132
NM_001002011/Lmna	34.1067	36.6653	9.84101	6.88258
NM_175296/Mael	0.497263	1.17544	0	0
NM_011952/Mapk3	63.0023	62.68	111.539	140.3
NM_010786/Mdm2	83.9706	81.6898	29.2019	25.11
NM_029197/Meiob	0.136052	0.0871568	1.16395	0.703413
NM_010798/Mif	1533.97	1545.64	2933.92	3299.07
NM_175337/Mlh3	3.72183	3.72046	1.14018	1.23218
NM_001159288/Morc2a	14.5811	15.5612	5.59494	4.88242
NM_001146215/Msh5	0.282815	0.39011	1.30371	1.25207
NM_013605/Muc1	0.517182	0.526652	1.60999	2.6951
NM_001177353/Myc	10.6461	9.77359	1.34926	2.39997
NM_001177352/Myc	27.689	25.8183	4.63703	6.94926
NM_026495/Nacc2	2.28398	2.13278	0.631485	0.56271
NM_201610/Neil2	1.98351	2.04962	7.89448	5.56727
NM_146208/Neil3	2.74428	2.20073	8.74991	10.8771
NM_008743/Nthl1	15.9035	15.6459	28.6566	29.7605
NM_019738/Nupr1	54.005	57.4117	2.83945	4.77767
NM_207219/Oard1	9.69971	10.4916	21.99	21.202
NM_026480/Ooep	2.82583	5.39336	0	0
NM_001163575/Parp10	9.41103	9.78866	2.59085	2.99264
NM_145619/Parp3	8.62485	9.8956	1.84171	2.52112
NM_030253/Parp9	16.3057	14.7686	5.89764	5.28868
NM_013750/Phlda3	70.56	79.428	30.6504	30.2914
NM_001077495/Pik3r1	3.49714	3.70975	1.11997	1.18248
NM_011121/Plk1	69.3908	67.2858	126.889	157.593
NM_178087/Pml	11.4612	12.9618	3.84538	3.56223
NM_178891/Prmt6	5.15491	5.60048	1.82141	1.01033
NM_011202/Ptpn11	10.9289	10.8314	3.85386	4.05371
NM_001131054/Pttg1	43.608	46.4111	108.519	106.742
NM_009014/Rad51b	2.29403	2.35071	5.73773	5.48032
NM_144907/Sesn2	26.8143	27.897	7.7741	7.8077
NM_198033/Setx	30.071	27.1757	11.2752	9.77017
NM_011361/Sgk1	26.9795	33.1271	3.70547	2.85551
NM_133760/Sirt4	3.30945	2.7601	5.77004	5.62867
NM_007958/Smarcad1	12.1214	11.9867	4.40494	6.04285
NM_007790/Smc3	33.0778	30.0928	53.2171	62.0792
NM_133786/Smc4	40.7944	34.8933	71.4909	80.4774
NM_011427/Snai1	4.8567	5.28591	0.471554	1.49588
NM_011415/Snai2	3.96747	4.18025	0.900287	0.663807
NM_009238/Sox4	41.4739	42.2735	16.9029	17.7229
NM_011609/Tnfrsf1a	22.6928	24.9652	9.63916	11.4233
NM_011610/Tnfrsf1b	10.0206	10.0277	1.07396	0.826053
NM_001081260/Tnks1bp1	19.7517	19.6378	8.42692	8.93267
NM_001012236/Trex1	6.69545	7.34325	2.57066	2.84292
NM_053084/Trim32	9.47612	9.07907	3.58063	3.18462
NM_023738/Uba7	1.67582	2.09538	0.0979375	0.034556
NM_001278115/Ube2t	19.9058	15.8562	52.45	44.8415
NM_026024/Ube2t	10.1444	11.9845	23.1229	21.798
NM_020505/Vav3	2.72405	2.76385	1.15722	0.808053
NM_021322/Wdr4	6.99858	7.97533	3.56639	2.49418
NM_175537/Zbtb38	3.66066	3.94025	0.542368	0.79608
NM_029348/Zbtb4	3.42709	3.29068	1.00039	0.86864
NM_010731/Zbtb7a	6.25315	6.81529	2.03621	2.21468
NM_153159/Zc3h12a	11.5756	12.416	3.84107	4.59816
NM_178679/Zfp365	16.8949	15.0409	6.67258	6.70205

## Sheet: SF_changed
Differentially expressed stem cell maintainence genes between Zfp998 knockout (KO) cells and epiblast stem cells (EpiSCs)
Transcript/Gene	Zfp998_KO_R1	Zfp998_KO_R2	EpiSC_R1	EpiSC_R2
NM_007557/Bmp7	2.22183	2.3062	5.37957	6.65892
NM_007664/Cdh2	8.25754	9.36158	0.82803	1.02475
NM_001040654/Cdkn2a	34.1989	39.2218	0.780658	0.627982
NM_009877/Cdkn2a	17.2242	21.2137	7.30405	5.53792
NM_010332/Ednra	1.69413	1.91881	0.55907	0.725021
NM_011934/Esrrb	10.0479	13.572	0.467387	0.634471
NM_008002/Fgf10	0.978326	1.07952	0	0
NM_010202/Fgf4	30.6849	31.3744	12.9189	11.3922
NM_001077411/Gba	16.2106	18.6018	5.59303	8.33218
NM_010637/Klf4	12.8443	17.0743	0.459647	0.576621
NM_029999/Lbh	31.1666	28.87	5.88991	6.17183
NM_001039537/Lif	3.45874	3.23455	0.942038	0.400725
NM_011952/Mapk3	63.0023	62.68	111.539	140.3
NM_001177353/Myc	10.6461	9.77359	1.34926	2.39997
NM_001177352/Myc	27.689	25.8183	4.63703	6.94926
NM_008687/Nfib	0.96555	1.55047	0.328841	0.228146
NM_021308/Piwil2	0.687481	0.696493	0.141844	0.0643678
NM_001081209/Prdm14	0.689417	0.715213	0	0
NM_008937/Prox1	0.550675	0.332483	1.52236	2.17913
NM_008973/Ptn	1.63896	2.01876	0.542464	0.659963
NM_011416/Smarca2	2.38243	2.41414	0.970708	1.06135
NM_007790/Smc3	33.0778	30.0928	53.2171	62.0792
NM_009238/Sox4	41.4739	42.2735	16.9029	17.7229
NM_011448/Sox9	1.49834	1.71205	0.619672	0.797577
NM_011355/Spi1	2.07147	1.53063	0	0
NM_198052/Tbx3	3.06701	3.59813	0	0
NM_011535/Tbx3	0.810255	0.852537	0	0
NM_009337/Tcl1	1.7415	1.43271	0	0
NM_011567/Tead4	3.16076	2.70712	0.996632	0.958878
NM_001253857/Tet1	10.5573	11.854	2.83303	2.80311
NM_053100/Trim8	11.515	13.6339	3.03403	3.27888
NM_009446/Tuba3a	1.12313	1.27805	0	0
NM_001256224/Wnt5a	5.05252	6.35853	0.0544698	0.0432474
NM_009527/Wnt7a	2.4682	2.32806	0.925882	0.63618
NM_009528/Wnt7b	4.16021	4.80039	1.8244	0.930877
NM_015753/Zeb2	1.33727	1.4107	0.151739	0.116451
NM_001111107/Zfp322a	6.65408	5.94602	13.0258	12.7377
NM_001001806/Zfp36l2	49.2059	44.0348	17.5589	18.6034

## Sheet: go_down_in_KO
Gene ontology enrichment of down-regulated genes in Zfp998 knockout embryonic stem cells compared to epiblast stem cells.
Category	Term	Count	%	PValue	Genes	List Total	Pop Hits	Pop Total	Fold Enrichment	Bonferroni	Benjamini	FDR
GOTERM_BP_DIRECT	GO:0051301~cell division	27	3.7037	1.21818e-06	NM_175384, NM_025479, NM_026785, NM_133786, NM_145150, NM_007628, NM_011121, NM_001199124, NM_007630, NM_001130169, NM_009352, NM_007790, NM_001131054, NM_182839, NM_001113179, NM_026412, NM_025389, NM_025928, NM_007684, NM_001177867, NM_001042653, NM_001190161, NM_201601, NM_144541, NM_023294, NM_144526, NM_013538	699	377	29712	3.04423	0.00356049	0.00356684	0.00355466
GOTERM_BP_DIRECT	GO:0001895~retina homeostasis	6	0.823045	3.45207e-05	NM_013415, NM_021478, NM_001037809, NM_175325, NM_053245, NM_028640	699	17	29712	15.0023	0.0961378	0.021551	0.0214774
GOTERM_BP_DIRECT	GO:0060314~regulation of ryanodine-sensitive calcium-release channel activity	5	0.685871	3.46347e-05	NM_010473, NM_016863, NM_007868, NM_020605, NM_028001	699	9	29712	23.6147	0.0964393	0.021551	0.0214774
GOTERM_BP_DIRECT	GO:0003341~cilium movement	9	1.23457	4.09618e-05	NM_027171, NM_025769, NM_027559, NM_019457, NM_145852, NM_001081025, NM_028918, NM_001198789, NM_053253	699	55	29712	6.9556	0.113025	0.021551	0.0214774
GOTERM_BP_DIRECT	GO:0006695~cholesterol biosynthetic process	8	1.09739	4.29964e-05	NM_146006, NM_020010, NM_001291439, NM_007856, NM_138656, NM_145360, NM_134469, NM_153526	699	41	29712	8.29394	0.118294	0.021551	0.0214774
GOTERM_BP_DIRECT	GO:0030317~flagellated sperm motility	16	2.19479	4.41618e-05	NM_027559, NM_019457, NM_027974, NM_001201322, NM_001081275, NM_001033267, NM_027728, NM_025290, NM_008187, NM_013754, NM_145852, NM_146126, NM_023483, NM_011902, NM_001198789, NM_175350	699	189	29712	3.59843	0.121297	0.021551	0.0214774
GOTERM_BP_DIRECT	GO:0036158~outer dynein arm assembly	6	0.823045	0.000167017	NM_025769, NM_013811, NM_019457, NM_001110160, NM_028918, NM_053253	699	23	29712	11.0886	0.386802	0.069861	0.0696224
GOTERM_BP_DIRECT	GO:0006749~glutathione metabolic process	8	1.09739	0.000292127	NM_010357, NM_010358, NM_010363, NM_016710, NM_133994, NM_026672, NM_008185, NM_008184	699	55	29712	6.18275	0.574918	0.106918	0.106553
GOTERM_BP_DIRECT	GO:0036376~sodium ion export across plasma membrane	5	0.685871	0.000335277	NM_009721, NM_013415, NM_178405, NM_001290627, NM_138652	699	15	29712	14.1688	0.625384	0.109077	0.108704
GOTERM_BP_DIRECT	GO:0030007~intracellular potassium ion homeostasis	5	0.685871	0.000438753	NM_009721, NM_013415, NM_178405, NM_001290627, NM_138652	699	16	29712	13.2833	0.723336	0.117838	0.117436
GOTERM_BP_DIRECT	GO:0006883~intracellular sodium ion homeostasis	6	0.823045	0.000442699	NM_009721, NM_013415, NM_011324, NM_178405, NM_001290627, NM_138652	699	28	29712	9.10852	0.726515	0.117838	0.117436
GOTERM_BP_DIRECT	GO:0000281~mitotic cytokinesis	8	1.09739	0.000614568	NM_007681, NM_012025, NM_011121, NM_027974, NM_175325, NM_011496, NM_001164362, NM_133851	699	62	29712	5.4847	0.834702	0.149955	0.149442
GOTERM_BP_DIRECT	GO:0010880~regulation of release of sequestered calcium ion into cytosol by sarcoplasmic reticulum	5	0.685871	0.000710634	NM_007589, NM_010473, NM_016863, NM_007868, NM_026672	699	18	29712	11.8073	0.875254	0.160057	0.15951
GOTERM_BP_DIRECT	GO:0000070~mitotic sister chromatid segregation	6	0.823045	0.000839508	NM_011121, NM_026412, NM_023294, NM_001130169, NM_133851, NM_021790	699	32	29712	7.96996	0.914489	0.175176	0.174577
GOTERM_BP_DIRECT	GO:0007059~chromosome segregation	10	1.37174	0.000897417	NM_001113179, NM_175384, NM_001177867, NM_001042653, NM_001199124, NM_026412, NM_023294, NM_025928, NM_021790, NM_001131054	699	106	29712	4.01004	0.927836	0.175176	0.174577
GOTERM_BP_DIRECT	GO:1902430~negative regulation of amyloid-beta formation	5	0.685871	0.00108398	NM_001025364, NM_009696, NM_145584, NM_008745, NM_001278256	699	20	29712	10.6266	0.958232	0.186758	0.18612
GOTERM_BP_DIRECT	GO:0007626~locomotory behavior	11	1.50892	0.00108432	NM_207691, NM_009155, NM_016694, NM_015730, NM_001042528, NM_001159648, NM_001285890, NM_029182, NM_148944, NM_175407, NM_001291056	699	131	29712	3.56924	0.958273	0.186758	0.18612
GOTERM_BP_DIRECT	GO:0071456~cellular response to hypoxia	11	1.50892	0.00231737	NM_025427, NM_009875, NM_178224, NM_026358, NM_009204, NM_201601, NR_075074, NM_133760, NM_007755, NM_008681, NM_001162950	699	145	29712	3.22463	0.998879	0.373531	0.372256
GOTERM_BP_DIRECT	GO:0019227~neuronal action potential propagation	4	0.548697	0.00242387	NM_178405, NM_016863, NM_008745, NM_013491	699	12	29712	14.1688	0.99918	0.373531	0.372256
GOTERM_BP_DIRECT	GO:0006397~mRNA processing	15	2.05761	0.00325205	NM_175341, NM_001080127, NM_025854, NM_017476, NM_001079695, NM_025677, NM_011252, NM_007755, NM_029839, NR_110345, NM_001046637, NM_009226, NM_198302, NM_024183, NM_026382	699	257	29712	2.48092	0.999928	0.476101	0.474475
GOTERM_BP_DIRECT	GO:0009058~biosynthetic process	5	0.685871	0.00344769	NM_027406, NM_029674, NM_176952, NM_001161712, NM_011834	699	27	29712	7.87156	0.999959	0.480707	0.479065
GOTERM_BP_DIRECT	GO:0051122~hepoxilin biosynthetic process	4	0.548697	0.00387247	NM_010358, NM_011786, NM_026672, NM_008184	699	14	29712	12.1447	0.999988	0.515391	0.51363
GOTERM_BP_DIRECT	GO:0009887~animal organ morphogenesis	10	1.37174	0.00448333	NM_009434, NM_011952, NM_007892, NM_001252192, NM_144841, NM_001286482, NM_201601, NM_016697, NM_001290576, NM_007557, NM_001024954	699	134	29712	3.17212	0.999998	0.570747	0.568798
GOTERM_BP_DIRECT	GO:0045494~photoreceptor cell maintenance	6	0.823045	0.0052473	NM_013415, NM_021478, NM_177128, NM_001162905, NM_175325, NM_130878	699	48	29712	5.3133	1	0.640171	0.637984
GOTERM_BP_DIRECT	GO:0051321~meiotic cell cycle	10	1.37174	0.005953	NM_029197, NM_025290, NM_027910, NM_001110784, NM_001045483, NM_133786, NM_007790, NM_008949, NM_010436, NM_007628	699	140	29712	3.03617	1	0.697215	0.694834
GOTERM_BP_DIRECT	GO:0042572~retinol metabolic process	6	0.823045	0.00624923	NM_001163689, NM_025522, NM_030017, NM_021557, NM_001172424, NM_001136059	699	50	29712	5.10077	1	0.703759	0.701356
GOTERM_BP_DIRECT	GO:0007094~mitotic spindle assembly checkpoint signaling	5	0.685871	0.00719531	NM_001113179, NM_011121, NM_001199124, NM_023294, NM_001130169	699	33	29712	6.44037	1	0.76037	0.757773
GOTERM_BP_DIRECT	GO:0050821~protein stabilization	13	1.78326	0.0072713	NM_145070, NM_022887, NM_016694, NM_023224, NM_198091, NM_009721, NM_013415, NM_007786, NM_001085453, NM_023065, NM_001130169, NM_010107, NM_008084	699	225	29712	2.45593	1	0.76037	0.757773
GOTERM_BP_DIRECT	GO:0008608~attachment of spindle microtubules to kinetochore	4	0.548697	0.00809635	NM_001199124, NM_023294, NM_025928, NM_001130169	699	18	29712	9.44588	1	0.790204	0.787505
GOTERM_BP_DIRECT	GO:0006941~striated muscle contraction	4	0.548697	0.00809635	NM_007868, NM_007438, NM_028001, NM_009406	699	18	29712	9.44588	1	0.790204	0.787505
GOTERM_BP_DIRECT	GO:0000082~G1/S transition of mitotic cell cycle	7	0.960219	0.00895844	NM_025427, NM_009875, NM_007892, NM_017367, NM_007630, NM_001198914, NM_010848, NM_007628	699	76	29712	3.91507	1	0.820208	0.817406
GOTERM_BP_DIRECT	GO:0060271~cilium assembly	13	1.78326	0.00917323	NM_025329, NM_027559, NM_001110201, NM_177128, NM_028634, NM_175325, NM_023873, NM_025838, NM_001033301, NM_008187, NM_011902, NM_008240, NM_028394	699	232	29712	2.38183	1	0.820208	0.817406
GOTERM_BP_DIRECT	GO:0007420~brain development	13	1.78326	0.00945883	NM_001033548, NM_027559, NM_001025364, NM_001276466, NM_001290576, NM_028918, NM_001198894, NM_009155, NM_009871, NM_001159648, NM_026573, NM_001024954, NM_008240	699	233	29712	2.3716	1	0.820208	0.817406
GOTERM_BP_DIRECT	GO:0045541~negative regulation of cholesterol biosynthetic process	3	0.411523	0.0107007	NM_001164359, NM_009696, NM_153526	699	7	29712	18.217	1	0.820208	0.817406
GOTERM_BP_DIRECT	GO:0150037~regulation of calcium-dependent activation of synaptic vesicle fusion	3	0.411523	0.0107007	NM_001102563, NM_001042528, NM_001256383	699	7	29712	18.217	1	0.820208	0.817406
GOTERM_BP_DIRECT	GO:1905691~lipid droplet disassembly	3	0.411523	0.0107007	NM_001163689, NM_178637, NM_013490	699	7	29712	18.217	1	0.820208	0.817406
GOTERM_BP_DIRECT	GO:1903288~positive regulation of potassium ion import across plasma membrane	3	0.411523	0.0107007	NM_009721, NM_013415, NM_001290311	699	7	29712	18.217	1	0.820208	0.817406
GOTERM_BP_DIRECT	GO:0044458~motile cilium assembly	5	0.685871	0.0107896	NM_001033548, NM_027559, NM_019457, NM_008240, NM_053253	699	37	29712	5.74411	1	0.820208	0.817406
GOTERM_BP_DIRECT	GO:0000266~mitochondrial fission	4	0.548697	0.0109249	NM_010267, NM_016694, NM_172950, NR_075074	699	20	29712	8.50129	1	0.820208	0.817406
GOTERM_BP_DIRECT	GO:0048557~embryonic digestive tract morphogenesis	4	0.548697	0.0125267	NM_028030, NM_026924, NM_009331, NM_201601	699	21	29712	8.09646	1	0.916951	0.91382
GOTERM_BP_DIRECT	GO:0001578~microtubule bundle formation	5	0.685871	0.0129531	NM_001190161, NM_011121, NM_001130169, NM_182839, NM_145150	699	39	29712	5.44954	1	0.925042	0.921883
GOTERM_BP_DIRECT	GO:0045944~positive regulation of transcription by RNA polymerase II	44	6.03567	0.013431	NM_026924, NM_026528, NM_021455, NM_025854, NM_001159344, NM_017476, NM_181541, NM_001276466, NM_172950, NM_011252, NM_001290576, NM_178637, NM_008937, NM_009749, NM_001162950, NM_172418, NM_008784, NM_026192, NM_007970, NM_001252192, NM_010055, NM_016852, NM_001198914, NM_008240, NM_019969, NM_013605, NM_025427, NM_001114328, NM_016694, NM_001286482, NM_011065, NM_007557, NM_021524, NM_008949, N…	699	1284	29712	1.45661	1	0.927398	0.92423
GOTERM_BP_DIRECT	GO:1903169~regulation of calcium ion transmembrane transport	3	0.411523	0.014047	NM_009721, NM_025359, NM_010473	699	8	29712	15.9399	1	0.927398	0.92423
GOTERM_BP_DIRECT	GO:0032465~regulation of cytokinesis	5	0.685871	0.0141311	NM_007589, NM_011121, NM_175325, NM_011496, NM_145150	699	40	29712	5.3133	1	0.927398	0.92423
GOTERM_BP_DIRECT	GO:0006813~potassium ion transport	7	0.960219	0.014253	NM_022004, NM_009875, NM_009721, NM_013415, NM_022887, NM_178405, NM_001081142	699	84	29712	3.5422	1	0.927398	0.92423
GOTERM_BP_DIRECT	GO:0061952~midbody abscission	4	0.548697	0.0161129	NM_026885, NM_011496, NM_001164362, NM_025519	699	23	29712	7.39242	1	1	0.996925
GOTERM_BP_DIRECT	GO:0090660~cerebrospinal fluid circulation	4	0.548697	0.0161129	NM_001033548, NM_027559, NM_019457, NM_028918	699	23	29712	7.39242	1	1	0.996925
GOTERM_BP_DIRECT	GO:1902476~chloride transmembrane transport	8	1.09739	0.0174263	NM_021324, NM_008067, NM_181820, NM_028711, NM_178381, NM_172621, NM_177615, NM_013491	699	113	29712	3.00931	1	1	0.996925
GOTERM_BP_DIRECT	GO:0051256~mitotic spindle midzone assembly	3	0.411523	0.0177817	NM_012025, NM_011496, NM_145150	699	9	29712	14.1688	1	1	0.996925
GOTERM_BP_DIRECT	GO:0002027~regulation of heart rate	5	0.685871	0.0180638	NM_001033954, NM_007589, NM_010473, NM_016863, NM_007868	699	43	29712	4.94261	1	1	0.996925
GOTERM_BP_DIRECT	GO:0010821~regulation of mitochondrion organization	4	0.548697	0.0180995	NM_026358, NM_016694, NR_075074, NM_001309398	699	24	29712	7.08441	1	1	0.996925
GOTERM_BP_DIRECT	GO:0006633~fatty acid biosynthetic process	6	0.823045	0.0183174	NM_023523, NM_019699, NM_013543, NM_024450, NM_027179, NM_134118, NM_028817	699	65	29712	3.92367	1	1	0.996925
GOTERM_BP_DIRECT	GO:0000381~regulation of alternative mRNA splicing, via spliceosome	6	0.823045	0.0183174	NM_028030, NM_175341, NM_001080127, NM_001042675, NM_011252, NM_198302	699	65	29712	3.92367	1	1	0.996925
GOTERM_BP_DIRECT	GO:1990573~potassium ion import across plasma membrane	5	0.685871	0.0195108	NM_009721, NM_013415, NM_178405, NM_001290627, NM_138652	699	44	29712	4.83028	1	1	0.996925
GOTERM_BP_DIRECT	GO:0006874~intracellular calcium ion homeostasis	8	1.09739	0.0198299	NM_001033954, NM_023500, NM_009721, NM_027974, NM_009696, NM_022030, NM_016745, NM_009406	699	116	29712	2.93148	1	1	0.996925
GOTERM_BP_DIRECT	GO:0090263~positive regulation of canonical Wnt signaling pathway	8	1.09739	0.0198299	NM_138683, NM_001037809, NM_177139, NM_181541, NM_201601, NM_016697, NM_016687, NM_001290311	699	116	29712	2.93148	1	1	0.996925
GOTERM_BP_DIRECT	GO:1903278~positive regulation of sodium ion export across plasma membrane	3	0.411523	0.0218848	NM_022004, NM_009721, NM_013415	699	10	29712	12.7519	1	1	0.996925
GOTERM_BP_DIRECT	GO:0006388~tRNA splicing, via endonucleolytic cleavage and ligation	3	0.411523	0.0218848	NM_153597, NM_026528, NM_025677	699	10	29712	12.7519	1	1	0.996925
GOTERM_BP_DIRECT	GO:0002021~response to dietary excess	4	0.548697	0.0224625	NM_054088, NM_009696, NM_013892, NM_172621	699	26	29712	6.53945	1	1	0.996925
GOTERM_BP_DIRECT	GO:0042552~myelination	7	0.960219	0.0235202	NM_011952, NM_023500, NM_022887, NM_011674, NM_178920, NM_001159648, NM_027294	699	94	29712	3.16537	1	1	0.996925
GOTERM_BP_DIRECT	GO:0007616~long-term memory	5	0.685871	0.0242723	NM_008860, NM_009204, NM_009696, NM_008745, NM_001291056	699	47	29712	4.52196	1	1	0.996925
GOTERM_BP_DIRECT	GO:0000226~microtubule cytoskeleton organization	9	1.23457	0.02572	NM_007684, NM_027171, NM_008860, NM_175325, NM_028006, NM_026412, NM_177293, NM_145150, NM_008084	699	150	29712	2.55039	1	1	0.996925
GOTERM_BP_DIRECT	GO:0030154~cell differentiation	25	3.42936	0.0261578	NM_001145959, NM_001159344, NM_001139516, NM_027855, NM_001081025, NM_181541, NM_018885, NM_001256383, NM_007628, NM_033079, NM_001252192, NM_145149, NM_001134741, NM_175350, NM_028394, NM_178680, NM_018770, NM_001286482, NM_001039657, NM_010487, NM_011214, NM_144841, NM_170673, NM_016687, NM_198302, NM_010800	699	665	29712	1.59799	1	1	0.996925
GOTERM_BP_DIRECT	GO:0010881~regulation of cardiac muscle contraction by regulation of the release of sequestered calcium ion	3	0.411523	0.026337	NM_010473, NM_016863, NM_007868	699	11	29712	11.5927	1	1	0.996925
GOTERM_BP_DIRECT	GO:0009313~oligosaccharide catabolic process	3	0.411523	0.026337	NM_001293672, NM_010893, NM_010299	699	11	29712	11.5927	1	1	0.996925
GOTERM_BP_DIRECT	GO:0010248~establishment or maintenance of transmembrane electrochemical gradient	3	0.411523	0.026337	NM_009721, NM_178405, NM_138652	699	11	29712	11.5927	1	1	0.996925
GOTERM_BP_DIRECT	GO:0099536~synaptic signaling	3	0.411523	0.026337	NM_007868, NM_001285817, NR_027870	699	11	29712	11.5927	1	1	0.996925
GOTERM_BP_DIRECT	GO:0032780~negative regulation of ATP-dependent activity	3	0.411523	0.026337	NM_022887, NM_007512, NM_009406	699	11	29712	11.5927	1	1	0.996925
GOTERM_BP_DIRECT	GO:0046686~response to cadmium ion	4	0.548697	0.0273463	NM_009875, NM_008155, NM_146126, NM_001278256	699	28	29712	6.07235	1	1	0.996925
GOTERM_BP_DIRECT	GO:0007268~chemical synaptic transmission	9	1.23457	0.0275476	NM_023116, NM_023456, NM_008067, NM_009305, NM_033610, NM_001042528, NM_001113181, NM_022030, NM_019691, NM_148944	699	152	29712	2.51683	1	1	0.996925
GOTERM_BP_DIRECT	GO:0032703~negative regulation of interleukin-2 production	4	0.548697	0.0299828	NM_008479, NM_001164086, NM_178637, NM_001278256	699	29	29712	5.86296	1	1	0.996925
GOTERM_BP_DIRECT	GO:0021987~cerebral cortex development	7	0.960219	0.0306715	NM_023456, NM_022887, NM_026358, NM_175325, NM_007868, NM_008745, NM_010436	699	100	29712	2.97545	1	1	0.996925
GOTERM_BP_DIRECT	GO:1990253~cellular response to leucine starvation	3	0.411523	0.0311196	NM_001004154, NM_001013370, NM_027445	699	12	29712	10.6266	1	1	0.996925
GOTERM_BP_DIRECT	GO:1902166~negative regulation of intrinsic apoptotic signaling pathway in response to DNA damage by p53 class mediator	3	0.411523	0.0311196	NM_010798, NM_145973, NM_013605	699	12	29712	10.6266	1	1	0.996925
GOTERM_BP_DIRECT	GO:0007286~spermatid development	10	1.37174	0.0313328	NM_025290, NM_013754, NM_001110784, NM_175325, NM_027026, NM_016875, NM_178637, NM_001127340, NM_008053, NM_001134741	699	185	29712	2.29765	1	1	0.996925
GOTERM_BP_DIRECT	GO:0001658~branching involved in ureteric bud morphogenesis	5	0.685871	0.0316251	NM_001252192, NM_016697, NM_182991, NM_001276466, NM_001083628	699	51	29712	4.1673	1	1	0.996925
GOTERM_BP_DIRECT	GO:0042472~inner ear morphogenesis	6	0.823045	0.0317016	NM_001252192, NM_144841, NM_001286482, NM_201601, NM_001081142, NM_175407, NM_153526	699	75	29712	3.40052	1	1	0.996925
GOTERM_BP_DIRECT	GO:0051896~regulation of phosphatidylinositol 3-kinase/protein kinase B signal transduction	4	0.548697	0.0327483	NM_009101, NM_001013370, NM_001164362, NM_008745	699	30	29712	5.66753	1	1	0.996925
GOTERM_BP_DIRECT	GO:0017148~negative regulation of translation	7	0.960219	0.0347268	NM_022887, NM_181541, NM_001042707, NM_016875, NM_007755, NM_008053, NM_008084	699	103	29712	2.88879	1	1	0.996925
GOTERM_BP_DIRECT	GO:0007052~mitotic spindle organization	5	0.685871	0.0357398	NM_011121, NM_027974, NM_001199124, NM_011496, NM_023294	699	53	29712	4.01004	1	1	0.996925
GOTERM_BP_DIRECT	GO:0086009~membrane repolarization	3	0.411523	0.0362147	NM_009721, NM_013415, NM_001276358	699	13	29712	9.80918	1	1	0.996925
GOTERM_BP_DIRECT	GO:0010628~positive regulation of gene expression	22	3.01783	0.0382728	NM_025427, NM_001110252, NM_026924, NM_026900, NM_172285, NM_001037809, NM_016694, NM_019444, NM_001276466, NM_007557, NM_008745, NM_057172, NM_001256383, NM_021524, NM_009902, NM_026192, NM_201601, NM_008281, NM_016687, NM_016710, NM_001159648, NM_028640, NM_019969	699	586	29712	1.5958	1	1	0.996925
GOTERM_BP_DIRECT	GO:0044331~cell-cell adhesion mediated by cadherin	4	0.548697	0.0386628	NM_001037809, NM_001305189, NM_001085453, NM_010800	699	32	29712	5.3133	1	1	0.996925
GOTERM_BP_DIRECT	GO:0045184~establishment of protein localization	5	0.685871	0.0401492	NM_011121, NM_026885, NM_001164362, NM_028640, NM_133942	699	55	29712	3.86422	1	1	0.996925
GOTERM_BP_DIRECT	GO:0006814~sodium ion transport	7	0.960219	0.040649	NM_022004, NM_009721, NM_013415, NM_011324, NM_178405, NM_138652, NM_001199217	699	107	29712	2.78079	1	1	0.996925
GOTERM_BP_DIRECT	GO:0007076~mitotic chromosome condensation	3	0.411523	0.0416051	NM_017476, NM_133851, NM_133786	699	14	29712	9.10852	1	1	0.996925
GOTERM_BP_DIRECT	GO:0008299~isoprenoid biosynthetic process	3	0.411523	0.0416051	NM_138656, NM_145360, NM_134469	699	14	29712	9.10852	1	1	0.996925
GOTERM_BP_DIRECT	GO:1900272~negative regulation of long-term synaptic potentiation	3	0.411523	0.0416051	NM_009696, NM_001278256, NM_008053	699	14	29712	9.10852	1	1	0.996925
GOTERM_BP_DIRECT	GO:0006821~chloride transport	5	0.685871	0.0424647	NM_021324, NM_020049, NM_172621, NM_001033199, NM_013491	699	56	29712	3.79522	1	1	0.996925
GOTERM_BP_DIRECT	GO:0008315~G2/MI transition of meiotic cell cycle	2	0.274348	0.0464333	NM_007630, NM_023294	699	2	29712	42.5064	1	1	0.996925
GOTERM_BP_DIRECT	GO:1903578~regulation of ATP metabolic process	2	0.274348	0.0464333	NM_007512, NR_075074	699	2	29712	42.5064	1	1	0.996925
GOTERM_BP_DIRECT	GO:0034101~erythrocyte homeostasis	3	0.411523	0.047274	NM_008155, NM_175325, NM_207634	699	15	29712	8.50129	1	1	0.996925
GOTERM_BP_DIRECT	GO:0072659~protein localization to plasma membrane	9	1.23457	0.0481464	NM_023116, NM_008860, NM_009721, NM_001128625, NM_001198886, NM_019444, NM_177638, NM_197996, NM_146173	699	170	29712	2.25034	1	1	0.996925
GOTERM_BP_DIRECT	GO:0003351~epithelial cilium movement involved in extracellular fluid movement	4	0.548697	0.0484753	NM_025290, NM_027559, NM_019457, NM_145852	699	35	29712	4.85788	1	1	0.996925
GOTERM_BP_DIRECT	GO:0001676~long-chain fatty acid metabolic process	4	0.548697	0.0484753	NM_054088, NM_011786, NM_001136059, NM_028817	699	35	29712	4.85788	1	1	0.996925
GOTERM_BP_DIRECT	GO:0006629~lipid metabolic process	11	1.50892	0.0485975	NM_080575, NM_019699, NM_019975, NM_007620, NM_009696, NM_172950, NM_027179, NM_178381, NM_008669, NM_025790, NM_134118, NM_010634	699	232	29712	2.01539	1	1	0.996925
GOTERM_BP_DIRECT	GO:0015031~protein transport	19	2.60631	0.0485997	NM_025549, NM_021411, NM_001161430, NM_001009935, NM_001110201, NM_001025364, NM_001110311, NM_001081088, NM_019444, NM_001289670, NM_175325, NM_026885, NM_001081172, NM_023719, NM_025519, NM_007684, NM_029423, NM_016899, NM_027560, NM_028394	699	498	29712	1.62173	1	1	0.996925
GOTERM_BP_DIRECT	GO:0008380~RNA splicing	10	1.37174	0.0488036	NM_175341, NM_001080127, NM_001046637, NM_025854, NM_001079695, NM_009226, NM_026313, NM_011252, NM_198302, NM_026382	699	201	29712	2.11475	1	1	0.996925
GOTERM_BP_DIRECT	GO:0006816~calcium ion transport	7	0.960219	0.0488996	NM_023116, NM_019444, NR_075074, NM_015730, NM_001042528, NM_001198914, NM_016745, NM_010848	699	112	29712	2.65665	1	1	0.996925
GOTERM_BP_DIRECT	GO:0090090~negative regulation of canonical Wnt signaling pathway	8	1.09739	0.0492411	NM_011214, NM_016694, NM_001085453, NM_009696, NM_028634, NM_016697, NM_016687, NM_015789	699	141	29712	2.41171	1	1	0.996925

## Sheet: go_up_in KO
Gene ontology enrichment of up-regulated genes in Zfp998 knockout embryonic stem cells compared to epiblast stem cells.
Category	Term	Count	%	PValue	Genes	List Total	Pop Hits	Pop Total	Fold Enrichment	Bonferroni	Benjamini	FDR
GOTERM_BP_DIRECT	GO:0045087~innate immune response	108	6.83112	3.52607e-36	NM_001033207, NM_007609, NM_010185, NM_053100, NM_007574, NM_133193, NM_007572, NM_010730, NM_010175, NM_023143, NM_018738, NM_019949, NM_011704, NM_145209, NM_019948, NM_001114124, NM_172689, NM_009735, NM_174989, NM_201373, NM_029926, NM_011414, NM_008534, NM_009465, NM_145211, NM_010846, NM_027835, NR_033483, NM_001013779, NM_020001, NM_001114679, NM_053166, NM_133888, NM_001013371, NM_009776,…	1543	509	29712	4.08575	1.95873e-32	1.73995e-32	1.58303e-32
GOTERM_BP_DIRECT	GO:0006954~inflammatory response	96	6.07211	6.26446e-36	NM_001159562, NM_001291066, NM_016960, NM_001252653, NM_001039701, NM_010581, NM_133193, NM_001256224, NM_010730, NM_007577, NM_008147, NM_011704, NM_016715, NM_001114124, NM_023785, NM_001159394, NM_172688, NM_008928, NM_174989, NM_138648, NM_029495, NM_009744, NM_009068, NM_001039151, NM_031167, NM_009465, NM_010045, NM_031168, NM_153074, NM_019932, NM_018763, NM_009807, NM_001277217, NM_203320…	1543	409	29712	4.51974	3.47991e-32	1.73995e-32	1.58303e-32
GOTERM_BP_DIRECT	GO:0030335~positive regulation of cell migration	71	4.49083	3.95888e-30	NM_021274, NM_001289461, NM_001033409, NM_007801, NM_008659, NM_001113529, NM_009506, NM_010577, NM_001101502, NM_011101, NM_009398, NM_001033161, NM_010296, NM_009154, NM_019707, NM_010139, NM_001243064, NM_011349, NM_011427, NM_013846, NM_010415, NM_021443, NM_008809, NM_001037859, NM_010809, NM_011580, NM_009779, NM_008608, NM_001276410, NM_011897, NM_011337, NM_008216, NM_011330, NM_008610, N…	1543	268	29712	5.1014	2.19916e-26	7.33052e-27	6.66939e-27
GOTERM_BP_DIRECT	GO:0001525~angiogenesis	69	4.36433	1.67878e-26	NM_001291066, NM_153159, NM_022721, NM_018782, NM_020581, NM_008737, NM_001252653, NM_020505, NM_010581, NM_007722, NM_009506, NM_010577, NM_010930, NM_008584, NM_010137, NM_011101, NM_010332, NM_009994, NM_009396, NM_194052, NM_010139, NM_010216, NM_028351, NM_001243064, NM_010415, NM_008809, NM_001114124, NM_001004152, NM_172688, NM_011580, NM_008608, NM_001276410, NM_010402, NM_007483, NM_0086…	1543	288	29712	4.61342	9.32562e-23	1.90809e-23	1.736e-23
GOTERM_BP_DIRECT	GO:0030198~extracellular matrix organization	55	3.47881	1.71745e-26	NM_001081127, NM_001081401, NM_016762, NM_175501, NM_007729, NM_001093749, NM_011985, NM_032006, NM_016919, NM_011782, NM_001003911, NM_032007, NM_010809, NM_025685, NM_133918, NM_001277305, NM_029967, NM_172845, NM_008608, NM_172604, NM_001276410, NM_009621, NM_001177369, NM_001198765, NM_013599, NM_008611, NM_008610, NM_153393, NM_001198766, NM_010766, NM_001276408, NM_177068, NM_010917, NM_175…	1543	182	29712	5.81912	9.54043e-23	1.90809e-23	1.736e-23
GOTERM_BP_DIRECT	GO:0045766~positive regulation of angiogenesis	51	3.22581	1.21643e-25	NM_001111023, NM_007929, NM_153159, NM_007807, NM_001289461, NM_008737, NM_001252653, NM_007801, NM_007569, NM_009627, NM_009506, NM_010258, NM_001256224, NM_011101, NM_007577, NM_009994, NM_177290, NM_009154, NM_194052, NM_001004152, NM_126166, NM_010929, NM_133918, NM_008404, NM_011580, NM_009779, NM_007483, NM_029575, NM_013599, NM_011330, NM_007400, NM_178793, NM_009142, NM_016780, NM_011808,…	1543	161	29712	6.09973	6.75726e-22	1.12621e-22	1.02464e-22
GOTERM_BP_DIRECT	GO:0008284~positive regulation of cell population proliferation	96	6.07211	1.72538e-22	NM_010581, NM_007568, NM_031161, NM_009627, NM_009506, NM_001101502, NM_010332, NM_009238, NM_010296, NM_146015, NM_010216, NM_016715, NM_008809, NM_010202, NM_011535, NM_007566, NM_010560, NM_009741, NM_031168, NM_011019, NM_011416, NM_001276408, NM_019971, NM_007901, NM_009527, NM_009769, NM_172812, NM_009528, NM_139198, NM_007631, NM_010233, NM_011607, NM_011448, NM_001289920, NM_001254747, NM…	1543	602	29712	3.07072	9.58447e-19	1.36268e-19	1.23978e-19
GOTERM_BP_DIRECT	GO:0045944~positive regulation of transcription by RNA polymerase II	154	9.74067	1.96245e-22	NM_183208, NM_001111023, NM_001033207, NM_022721, NM_001111267, NM_001305671, NM_010460, NM_008659, NM_001122950, NM_001291105, NM_008818, NM_183162, NM_011546, NM_001256224, NM_009877, NM_008264, NM_029002, NM_010175, NM_009238, NM_010296, NM_009116, NM_008380, NM_019707, NM_011305, NM_178267, NM_001114124, NM_001159394, NM_001122667, NM_007833, NM_172689, NM_007958, NM_010202, NM_013559, NM_011…	1543	1284	29712	2.30952	1.09014e-18	1.36268e-19	1.23978e-19
GOTERM_BP_DIRECT	GO:0051607~defense response to virus	59	3.73182	3.21704e-22	NM_001033207, NM_021274, NM_020583, NM_028864, NM_001139519, NM_010260, NM_008338, NM_030150, NM_010175, NM_029005, NM_011905, NM_001005858, NM_145209, NM_001083312, NM_023386, NM_015783, NM_126166, NM_172689, NM_001038627, NM_174989, NM_201373, NM_011854, NM_008332, NM_008331, NM_011852, NM_009741, NM_031168, NM_145211, NM_001170853, NM_010846, NM_001293783, NM_027835, NM_001013779, NM_019655, N…	1543	252	29712	4.50835	1.78706e-18	1.98563e-19	1.80654e-19
GOTERM_BP_DIRECT	GO:0007155~cell adhesion	85	5.37634	1.58687e-20	NM_001081249, NM_007929, NM_001081445, NM_001013753, NM_010581, NM_011150, NM_178615, NM_007722, NM_011193, NM_033581, NM_001093749, NM_001309391, NM_010577, NM_010930, NM_010576, NM_008462, NM_011101, NM_013565, NM_009398, NM_009994, NM_018857, NM_201518, NM_010139, NM_019389, NM_029568, NM_011581, NM_010493, NM_008404, NM_011580, NM_176922, NM_009933, NM_130448, NM_138648, NM_001276410, NM_0011…	1543	523	29712	3.12956	8.81507e-17	8.81507e-18	8.02004e-18
GOTERM_BP_DIRECT	GO:0008285~negative regulation of cell population proliferation	72	4.55408	3.49196e-20	NM_001111023, NM_001111102, NM_022721, NM_007569, NM_007722, NM_009747, NM_009627, NM_009877, NM_007413, NM_011101, NM_009238, NM_009994, NM_010253, NM_011905, NM_008380, NM_001005858, NM_026495, NM_019707, NM_011627, NM_011305, NM_001243064, NM_001002011, NM_001114124, NM_001037859, NM_011580, NM_022415, NM_011897, NM_145459, NM_011412, NM_029575, NM_009741, NM_031168, NM_018769, NM_010329, NM_0…	1543	397	29712	3.49227	1.93979e-16	1.76344e-17	1.6044e-17
GOTERM_BP_DIRECT	GO:0070374~positive regulation of ERK1 and ERK2 cascade	51	3.22581	3.68893e-18	NM_008737, NM_008979, NM_183168, NM_007722, NM_011101, NM_010332, NM_007577, NM_011905, NM_008380, NM_011627, NM_028472, NM_008809, NM_001037859, NM_010928, NM_008803, NM_010493, NM_011897, NM_010202, NM_010402, NM_011337, NM_001039151, NM_031168, NM_028444, NM_010766, NM_011613, NM_019971, NM_016780, NM_001112698, NM_172812, NM_008002, NM_031254, NM_011202, NM_009778, NM_008006, NM_008005, NM_00…	1543	231	29712	4.25132	2.0492e-14	1.70767e-15	1.55365e-15
GOTERM_BP_DIRECT	GO:0019221~cytokine-mediated signaling pathway	39	2.46679	2.77814e-17	NM_001008700, NM_021792, NM_019654, NM_008338, NM_007707, NM_001033543, NM_133193, NM_008364, NM_007950, NM_133990, NM_012057, NM_013563, NM_008380, NM_011609, NM_010559, NM_008362, NM_011825, NM_001243064, NM_016715, NM_001077495, NM_001306059, NM_001037859, NM_028679, NM_001159394, NM_010570, NM_008349, NM_029926, NM_007616, NM_007781, NM_001287514, NM_001039151, NM_007780, NM_010560, NM_031168…	1543	143	29712	5.25163	1.54326e-13	1.18712e-14	1.08006e-14
GOTERM_BP_DIRECT	GO:0007165~signal transduction	113	7.14738	3.37769e-17	NM_001159562, NM_001252653, NM_001039701, NM_080448, NM_019391, NM_010185, NM_134158, NM_175308, NM_010181, NM_001039385, NM_009755, NM_001256224, NM_016719, NM_010730, NM_010175, NM_010296, NM_026772, NM_013846, NM_008809, NM_001004152, NM_028679, NM_008803, NM_029926, NM_008926, NM_001013025, NM_009068, NM_008495, NM_031167, NM_010560, NM_023275, NM_010329, NR_033241, NM_133926, NM_001163527, N…	1543	925	29712	2.35235	1.87631e-13	1.34022e-14	1.21935e-14
GOTERM_BP_DIRECT	GO:0043065~positive regulation of apoptotic process	66	4.17457	2.75215e-16	NM_133746, NM_023137, NM_001139519, NM_001291105, NM_031161, NM_009627, NM_010258, NM_009877, NM_010730, NM_007534, NM_010175, NM_009238, NM_009673, NM_009994, NM_010253, NM_011305, NM_028913, NM_008809, NM_001114124, NM_010928, NM_126166, NM_133918, NM_009742, NM_008332, NM_009744, NM_009068, NM_007483, NM_008495, NM_013599, NM_009344, NM_008973, NM_008610, NM_009741, NM_013750, NM_031168, NM_01…	1543	399	29712	3.1852	1.23346e-12	1.01921e-13	9.27293e-14
GOTERM_BP_DIRECT	GO:0016477~cell migration	57	3.60531	4.21294e-16	NM_007929, NM_175501, NM_020505, NM_010581, NM_009867, NM_054042, NM_008344, NM_001256224, NM_010576, NM_009397, NM_008225, NR_033533, NM_177290, NM_019707, NM_010139, NM_001190974, NM_010415, NM_001037859, NM_021320, NM_133918, NM_010570, NM_011580, NM_133753, NM_008608, NM_172924, NM_153505, NM_011578, NM_009866, NM_001039151, NM_001135727, NM_013599, NM_008610, NM_009465, NM_009741, NM_015734,…	1543	313	29712	3.50668	2.46692e-12	1.46268e-13	1.33076e-13
GOTERM_BP_DIRECT	GO:0006915~apoptotic process	82	5.18659	6.67154e-16	NM_007929, NM_153159, NM_026689, NM_001139519, NM_013650, NM_010581, NM_019391, NM_007801, NM_007568, NM_145570, NM_007534, NM_008744, NM_009397, NM_011101, NM_010175, NM_001033161, NM_030701, NM_010736, NM_001190974, NM_028679, NM_026931, NM_010928, NM_172688, NM_011580, NM_009933, NM_133753, NM_009742, NM_010202, NM_010402, NM_008332, NM_009068, NM_001198566, NM_007483, NM_008495, NM_029575, NM…	1543	583	29712	2.70839	3.70037e-12	2.18003e-13	1.98341e-13
GOTERM_BP_DIRECT	GO:0010628~positive regulation of gene expression	82	5.18659	9.2955e-16	NM_153159, NM_177364, NM_001111102, NM_008979, NM_007801, NM_001113529, NM_001291105, NM_008861, NM_001256224, NM_009877, NM_011662, NM_013565, NM_001177353, NM_013563, NM_001177352, NM_011905, NM_008380, NM_177290, NM_011701, NM_001243064, NM_001002011, NM_001037859, NM_126166, NM_133918, NM_008966, NM_172689, NM_174989, NM_009616, NM_001276410, NM_011897, NM_011578, NM_010202, NM_010402, NM_011…	1543	586	29712	2.69452	4.93383e-12	2.86869e-13	2.60997e-13
GOTERM_BP_DIRECT	GO:0006357~regulation of transcription by RNA polymerase II	158	9.99367	1.25572e-15	NM_001037926, NM_183208, NM_001111023, NM_001111267, NM_001305671, NM_023894, NM_001252653, NM_010460, NM_001038610, NM_001122950, NM_001291105, NM_008818, NR_036450, NM_023814, NM_010731, NM_010212, NM_011546, NM_032000, NM_008264, NM_029002, NM_010574, NM_010450, NM_010296, NM_008269, NM_009116, NM_008380, NM_026495, NM_030226, NM_011305, NM_011427, NM_175551, NM_001127188, NM_001166645, NM_170…	1543	1569	29712	1.9391	6.78402e-12	3.67133e-13	3.34022e-13
GOTERM_BP_DIRECT	GO:0032760~positive regulation of tumor necrosis factor production	34	2.15054	2.22157e-15	NM_027835, NM_007807, NM_022721, NM_026169, NM_025730, NM_010185, NM_145227, NM_001256224, NM_011202, NM_011662, NM_010398, NM_010175, NM_011905, NM_011609, NM_001159301, NM_001077495, NM_001037859, NM_126166, NM_011580, NM_172689, NM_174989, NM_009841, NM_011337, NM_009068, NM_011852, NM_010186, NM_008611, NM_013652, NM_031168, NM_145211, NM_010188, NM_001198826, NM_001083925, NM_016923	1543	122	29712	5.36642	1.23346e-11	6.17041e-13	5.61391e-13
GOTERM_BP_DIRECT	GO:0009615~response to virus	32	2.02404	3.34724e-15	NM_001293783, NM_027835, NM_019655, NM_020583, NM_025378, NM_028864, NR_003508, NM_205820, NM_030150, NM_145227, NM_033077, NM_001005858, NM_177290, NM_007392, NM_145209, NM_198095, NM_021384, NM_028679, NM_015783, NM_126166, NM_011163, NM_172689, NM_008332, NM_010501, NM_011854, NM_008331, NM_011852, NM_033601, NM_145211, NM_001195633, NM_028421, NM_010846, NM_001083925	1543	109	29712	5.65314	1.85019e-11	8.85426e-13	8.0557e-13
GOTERM_BP_DIRECT	GO:0008283~cell population proliferation	55	3.47881	5.83233e-15	NM_018782, NM_001083587, NM_001033409, NM_007569, NM_007568, NM_009627, NM_009506, NM_011546, NM_001256224, NM_008744, NM_011101, NM_001177353, NM_001177352, NM_001243064, NM_001037859, NM_010928, NM_022415, NM_001163455, NM_011578, NM_010202, NM_009744, NM_013598, NM_007566, NM_009741, NM_011934, NM_016900, NM_010329, NM_008250, NM_011416, NM_001112698, NM_007901, NM_022305, NM_009528, NM_009969…	1543	312	29712	3.39449	3.26866e-11	1.47266e-12	1.33985e-12
GOTERM_BP_DIRECT	GO:0001501~skeletal system development	34	2.15054	1.01628e-14	NM_001301373, NM_001081249, NM_001111023, NM_177364, NM_011097, NM_001122950, NM_134117, NM_008520, NM_007552, NM_009930, NM_032000, NM_030565, NM_010450, NM_007993, NM_019724, NM_010139, NM_011448, NM_013846, NM_198052, NM_019389, NM_025685, NM_010272, NM_008108, NM_133753, NM_008608, NM_007737, NM_011535, NM_010466, NM_007743, NM_013599, NM_013554, NM_007742, NM_010461, NM_010462, NM_009367, NM…	1543	128	29712	5.11487	5.67391e-11	2.45454e-12	2.23316e-12
GOTERM_BP_DIRECT	GO:0009617~response to bacterium	51	3.22581	1.44069e-14	NM_025799, NM_001033207, NM_011909, NM_021274, NM_021792, NM_010581, NM_010260, NM_009626, NM_030150, NM_007606, NM_009117, NM_133198, NM_011905, NM_026054, NM_010216, NM_001243064, NM_153782, NM_015783, NM_133871, NM_013484, NM_172648, NM_008331, NM_010927, NM_015811, NM_175162, NR_003508, NM_009807, NM_008320, NM_145227, NM_009778, NM_008326, NM_008885, NM_008687, NM_007553, NM_011408, NM_01370…	1543	279	29712	3.51991	8.01748e-11	3.33459e-12	3.03385e-12
GOTERM_BP_DIRECT	GO:0043066~negative regulation of apoptotic process	86	5.4396	1.84158e-14	NM_001159562, NM_001048142, NM_001039701, NM_010212, NM_001256224, NM_010332, NM_001289784, NM_008809, NM_026931, NM_153505, NM_011897, NM_009742, NM_010202, NM_011535, NM_009744, NM_009068, NM_001039151, NM_007566, NM_031167, NM_009465, NM_009741, NM_031168, NM_010329, NM_001276408, NM_023118, NM_012021, NM_007987, NM_009527, NM_010478, NM_008047, NM_031254, NM_139198, NM_007472, NM_010233, NM_0…	1543	666	29712	2.48651	1.02377e-10	4.09198e-12	3.72293e-12
GOTERM_BP_DIRECT	GO:0050729~positive regulation of inflammatory response	28	1.77103	4.71323e-14	NM_001291066, NM_007609, NM_001013779, NM_011808, NM_001139519, NM_013650, NM_010581, NM_009807, NM_009808, NM_172812, NM_001256224, NM_011101, NM_001033161, NM_011905, NM_011609, NM_027320, NM_001025602, NM_001159394, NM_011337, NM_008871, NM_010743, NM_009068, NM_001287514, NM_008495, NM_001287738, NM_018865, NM_026960, NM_001198826, NM_021394, NM_009142	1543	90	29712	5.99075	2.6211e-10	1.007e-11	9.16179e-12
GOTERM_BP_DIRECT	GO:0035987~endodermal cell differentiation	18	1.13852	6.96589e-14	NM_001276408, NM_010680, NM_009933, NM_007729, NM_007739, NM_008608, NM_001276410, NM_010258, NM_010577, NM_008398, NM_007430, NM_010576, NM_009932, NM_013599, NM_008611, NM_008402, NM_008610, NM_001290308, NM_010233, NM_008380	1543	33	29712	10.5033	3.86689e-10	1.43317e-11	1.30391e-11
GOTERM_BP_DIRECT	GO:0030199~collagen fibril organization	23	1.45478	1.46928e-13	NM_001081127, NM_021355, NM_133738, NM_175501, NM_176830, NM_175643, NM_001277305, NM_009933, NM_007729, NM_007737, NM_009930, NM_053083, NM_007743, NM_178070, NM_007742, NM_013586, NM_009367, NM_009994, NM_177161, NM_019759, NM_010729, NM_001003911, NM_019922, NM_015734	1543	61	29712	7.26046	8.15932e-10	2.91495e-11	2.65206e-11
GOTERM_BP_DIRECT	GO:0071222~cellular response to lipopolysaccharide	52	3.28906	1.75071e-13	NM_153159, NM_021274, NM_010260, NM_001256224, NM_009397, NM_009794, NM_008147, NM_018738, NM_001001495, NM_011701, NM_144559, NM_001190974, NM_001114124, NM_023785, NM_001159394, NM_008928, NM_009735, NM_174989, NM_020557, NM_029495, NM_011610, NM_008611, NM_001287738, NM_009465, NM_031168, NM_010927, NM_019932, NM_009140, NM_023158, NM_021893, NM_009807, NM_009775, NM_145624, NM_008320, NM_0088…	1543	307	29712	3.2616	9.72581e-10	3.35352e-11	3.05107e-11
GOTERM_BP_DIRECT	GO:0007229~integrin-mediated signaling pathway	30	1.89753	2.21983e-13	NM_001081127, NM_001276408, NM_001291066, NM_016780, NM_001081401, NM_008737, NM_020505, NM_011691, NM_010581, NM_010185, NM_010577, NM_009930, NM_011202, NM_010576, NM_011662, NM_013566, NM_145467, NM_013565, NM_008402, NM_008401, NM_010233, NM_177290, NM_015783, NM_008404, NM_176922, NM_001276410, NM_001001309, NM_008398, NM_080555, NM_011352, NM_008973, NM_009382	1543	110	29712	5.25163	1.23284e-09	3.99098e-11	3.63104e-11
GOTERM_BP_DIRECT	GO:0006955~immune response	67	4.23782	2.22719e-13	NM_001159562, NM_021274, NM_016960, NM_001039701, NM_007801, NM_010380, NM_007722, NM_007649, NM_016754, NM_177290, NM_001001892, NM_010736, NM_019948, NM_021443, NM_001302376, NM_023785, NM_133871, NM_172688, NM_011580, NM_009735, NM_007639, NM_011578, NM_011337, NM_011414, NM_011610, NM_008176, NM_008534, NM_031167, NM_011330, NM_031168, NM_011331, NM_011452, NM_019932, NM_009142, NM_011613, NM…	1543	471	29712	2.73918	1.23716e-09	3.99098e-11	3.63104e-11
GOTERM_BP_DIRECT	GO:0033627~cell adhesion mediated by integrin	19	1.20177	2.57355e-13	NM_016780, NM_133918, NM_010493, NM_176922, NM_008404, NM_010577, NM_001001309, NM_008398, NM_010930, NM_010576, NM_013566, NM_145467, NM_013565, NM_145158, NM_008402, NM_008401, NM_007993, NM_177290, NM_028266	1543	40	29712	9.1466	1.42958e-09	4.46753e-11	4.06461e-11
GOTERM_BP_DIRECT	GO:0035458~cellular response to interferon-beta	24	1.51803	5.72079e-13	NM_001033767, NM_019440, NM_001013779, NM_001083312, NM_021792, NM_001114679, NM_126166, NM_001289493, NM_001012236, NM_001204910, NM_010260, NM_172648, NM_010501, NM_008331, NM_001101475, NM_011852, NM_008326, NM_009794, NM_145211, NM_009283, NM_001170853, NM_018738, NM_001083925, NM_008392	1543	71	29712	6.50907	3.178e-09	9.51345e-11	8.65544e-11
GOTERM_BP_DIRECT	GO:0000122~negative regulation of transcription by RNA polymerase II	109	6.89437	5.82281e-13	NM_001111023, NM_001305671, NM_001038610, NM_001291105, NM_008818, NM_023814, NM_010731, NM_010212, NM_011546, NM_032000, NM_029002, NM_009238, NM_010574, NM_026495, NM_001024699, NM_011305, NM_011427, NM_001114124, NM_001033299, NM_011535, NM_009744, NM_011415, NM_001301373, NM_023118, NM_023755, NM_023598, NM_007625, NM_009769, NM_008321, NM_010479, NM_008320, NM_013468, NM_008688, NM_008687, N…	1543	1005	29712	2.08846	3.23474e-09	9.51345e-11	8.65544e-11
GOTERM_BP_DIRECT	GO:0098609~cell-cell adhesion	40	2.53004	6.11219e-13	NM_001291066, NM_175464, NM_175366, NM_029733, NM_010680, NM_001032378, NM_001309391, NM_010577, NM_010576, NM_008744, NM_013566, NM_145467, NM_013565, NM_008402, NM_008401, NM_001170985, NM_025288, NM_177290, NM_011704, NM_011448, NM_001082545, NM_021704, NM_010493, NM_008404, NM_001162943, NM_176922, NM_172506, NM_026838, NM_001001309, NM_008398, NM_008495, NM_080555, NM_013630, NM_007664, NM_0…	1543	199	29712	3.87055	3.39509e-09	9.70092e-11	8.826e-11
GOTERM_BP_DIRECT	GO:0048661~positive regulation of smooth muscle cell proliferation	26	1.64453	6.7041e-13	NM_016780, NM_007901, NM_011101, NM_008006, NM_001177353, NM_007950, NM_001177352, NM_009371, NM_009373, NM_010559, NM_019707, NM_010415, NM_027924, NM_001077495, NM_008809, NM_011580, NM_009779, NM_029926, NM_001198566, NM_029575, NM_011198, NM_008610, NM_031168, NM_008433, NM_009283, NM_018865, NM_010228, NM_009142	1543	85	29712	5.89007	3.72443e-09	1.03448e-10	9.41181e-11
GOTERM_BP_DIRECT	GO:0030593~neutrophil chemotaxis	22	1.39152	1.03819e-12	NM_021274, NM_023785, NM_013650, NM_020505, NM_011691, NM_010185, NM_008404, NM_203320, NM_153505, NM_011337, NM_008176, NM_011101, NM_007577, NM_008401, NM_001204202, NM_009367, NM_010188, NM_001177980, NM_019932, NM_009263, NM_010705, NM_009142, NM_009140	1543	60	29712	7.06053	5.76703e-09	1.55869e-10	1.41811e-10
GOTERM_BP_DIRECT	GO:0045071~negative regulation of viral genome replication	21	1.32827	1.56978e-12	NM_027835, NM_198095, NM_019655, NM_021384, NM_020583, NM_015783, NM_025378, NM_028864, NM_011163, NR_003508, NM_001204910, NM_001033632, NM_011414, NM_011854, NM_145227, NM_011852, NM_145211, NM_001033196, NM_001170853, NM_028421, NM_001083925, NM_145209	1543	55	29712	7.35229	8.71993e-09	2.29477e-10	2.0878e-10
GOTERM_BP_DIRECT	GO:0007160~cell-matrix adhesion	27	1.70778	2.52433e-12	NM_001276408, NM_001291066, NM_016780, NM_007929, NM_010917, NM_175501, NM_022305, NM_010577, NM_009930, NM_010576, NM_013566, NM_016919, NM_145467, NM_013565, NM_008402, NM_008401, NM_010233, NM_177290, NM_018857, NM_172463, NM_133918, NM_008404, NM_176922, NM_177839, NM_001276410, NM_001001309, NM_008398, NM_009744, NM_011693	1543	97	29712	5.35992	1.40226e-08	3.59555e-10	3.27127e-10
GOTERM_BP_DIRECT	GO:0051897~positive regulation of phosphatidylinositol 3-kinase/protein kinase B signal transduction	41	2.5933	4.43383e-12	NM_001276408, NM_019971, NM_001291066, NM_177320, NM_001112698, NM_001289461, NM_020505, NM_011691, NM_011173, NM_031254, NM_011101, NM_008006, NM_009971, NM_008225, NM_010233, NM_030888, NM_009154, NM_194052, NM_011627, NM_001190974, NM_010415, NM_133219, NM_027924, NM_001190975, NM_001081279, NM_008809, NM_001037859, NM_011819, NM_019521, NM_001286062, NM_021704, NM_010570, NM_007833, NM_011580…	1543	221	29712	3.57238	2.46297e-08	6.15748e-10	5.60214e-10
GOTERM_BP_DIRECT	GO:0050731~positive regulation of peptidyl-tyrosine phosphorylation	28	1.77103	5.81292e-12	NM_016780, NM_020001, NM_008737, NM_031161, NM_172812, NM_009506, NM_001032378, NM_009704, NM_010577, NM_008002, NM_031254, NM_011202, NM_009855, NM_009971, NM_008225, NM_010559, NM_010415, NM_146191, NM_001110147, NM_001254747, NM_001286062, NM_010493, NM_001272078, NM_001039537, NM_001039151, NM_080555, NM_013598, NM_031168, NM_001190321, NM_016900	1543	108	29712	4.99229	3.22907e-08	7.8758e-10	7.16549e-10
GOTERM_BP_DIRECT	GO:0042127~regulation of cell population proliferation	37	2.34029	9.51748e-12	NM_001008700, NM_021274, NM_007548, NM_007987, NM_022305, NM_009527, NM_009969, NM_008861, NM_010730, NM_009371, NM_001159769, NM_010637, NM_011448, NM_198052, NM_153143, NM_133918, NM_010470, NM_008869, NM_010500, NM_009368, NM_011535, NM_008871, NM_009744, NM_001287514, NM_029575, NM_145158, NM_007566, NM_011990, NM_011198, NM_031168, NM_008873, NM_009367, NM_027950, NM_009283, NM_010927, NM_01…	1543	188	29712	3.78974	5.28697e-08	1.2588e-09	1.14527e-09
GOTERM_BP_DIRECT	GO:0001666~response to hypoxia	40	2.53004	1.02547e-11	NM_020581, NM_001277258, NM_013495, NM_009807, NM_007646, NM_009506, NM_009627, NM_007398, NM_008289, NM_013820, NM_010137, NM_009238, NM_009794, NM_010332, NM_007553, NM_011905, NM_019923, NM_001289784, NM_010216, NM_001243064, NM_178087, NM_021704, NM_001039138, NM_010074, NM_008608, NM_008827, NM_007616, NM_001039537, NM_008872, NM_011435, NM_009368, NM_011578, NM_009964, NM_001198765, NM_0094…	1543	217	29712	3.54949	5.69648e-08	1.32477e-09	1.20529e-09
GOTERM_BP_DIRECT	GO:0051216~cartilage development	26	1.64453	1.32933e-11	NR_033241, NM_001252578, NM_028446, NM_001081163, NM_011097, NM_011593, NM_173788, NM_007729, NM_009527, NM_001079869, NM_010731, NM_009930, NM_011546, NM_001256224, NM_009755, NM_009116, NM_001044384, NM_007553, NM_009371, NM_177290, NM_001159769, NM_011448, NM_009933, NM_133753, NM_008597, NM_001198566, NM_001039151, NM_029575, NM_008037	1543	96	29712	5.21517	7.38446e-08	1.67828e-09	1.52692e-09
GOTERM_BP_DIRECT	GO:0030154~cell differentiation	79	4.99684	1.65694e-11	NM_153159, NM_001079686, NM_007923, NM_183201, NM_001162933, NM_146142, NM_134117, NM_009946, NM_023814, NM_011546, NM_009755, NM_029002, NM_010137, NM_198616, NM_028797, NM_009396, NM_009154, NM_028034, NM_009390, NM_011305, NM_001243064, NM_001190974, NM_001289550, NM_001166408, NM_010928, NM_010929, NM_010052, NM_001038627, NM_010202, NM_007483, NM_029575, NM_009465, NM_031168, NM_027950, NM_0…	1543	665	29712	2.28755	9.20425e-08	2.0454e-09	1.86092e-09
GOTERM_BP_DIRECT	GO:0030308~negative regulation of cell growth	30	1.89753	3.02071e-11	NM_023118, NM_026689, NM_001277258, NM_007669, NM_010478, NM_010479, NM_010930, NM_009255, NM_009877, NM_033077, NM_198616, NM_008380, NM_001289784, NM_194052, NM_008086, NM_178087, NM_172261, NM_001114124, NM_198095, NM_008726, NM_009744, NM_011356, NM_009964, NM_010861, NM_011412, NM_009741, NM_009367, NM_144907, NM_027950, NM_001170853, NM_011416, NM_001040654	1543	132	29712	4.37636	1.67801e-07	3.64784e-09	3.31885e-09
GOTERM_BP_DIRECT	GO:0043123~positive regulation of canonical NF-kappaB signal transduction	36	2.27704	4.90579e-11	NM_023137, NM_019777, NM_026689, NM_010819, NM_020001, NM_028864, NM_009807, NM_001164155, NM_023835, NM_053100, NM_008518, NM_010175, NM_010332, NM_001033161, NM_001163161, NM_011609, NM_009373, NM_009099, NM_008362, NM_010736, NM_001243064, NM_001114124, NM_028679, NM_126166, NM_172688, NM_174989, NM_029926, NM_172989, NM_207653, NM_007616, NM_011633, NM_016849, NM_053084, NM_009068, NM_028421,…	1543	189	29712	3.66781	2.72516e-07	5.79823e-09	5.27529e-09
GOTERM_BP_DIRECT	GO:0045893~positive regulation of DNA-templated transcription	86	5.4396	1.05326e-10	NM_021278, NM_001111023, NM_029999, NM_007646, NM_172876, NM_001161722, NM_178615, NM_001291105, NM_008818, NM_053100, NM_023814, NM_010258, NM_001256224, NM_009877, NM_010137, NM_009238, NM_010450, NM_010296, NM_001177353, NM_001177352, NM_008380, NM_001159769, NM_010658, NM_011305, NM_011427, NM_013846, NM_001289550, NM_001122667, NM_008928, NM_010402, NM_011535, NM_008452, NM_001287738, NM_031…	1543	782	29712	2.11767	5.85084e-07	1.21892e-08	1.10899e-08
GOTERM_BP_DIRECT	GO:0030324~lung development	30	1.89753	1.95375e-10	NM_172298, NM_175643, NM_145570, NM_009528, NM_007398, NM_008002, NM_009930, NM_011766, NM_001256224, NM_010137, NM_013565, NM_008006, NM_008005, NM_010296, NM_008687, NM_013586, NM_007993, NM_009371, NM_030209, NM_008709, NM_175256, NM_001277305, NM_009933, NM_008608, NM_001039537, NM_011897, NM_008597, NM_001287514, NM_029575, NM_008037, NM_178793, NM_010329	1543	142	29712	4.06817	1.08531e-06	2.21492e-08	2.01515e-08
GOTERM_BP_DIRECT	GO:0048146~positive regulation of fibroblast proliferation	22	1.39152	2.22389e-10	NM_183208, NM_001276408, NM_019971, NM_016780, NM_007669, NM_001291105, NM_007568, NM_054042, NM_007552, NM_008002, NM_001256224, NM_007472, NM_001177353, NM_007950, NM_010233, NM_001177352, NM_178087, NM_027924, NM_008809, NM_019521, NM_001039537, NM_001276410, NM_008871, NM_008037, NM_173182	1543	77	29712	5.50171	1.23537e-06	2.47074e-08	2.2479e-08
GOTERM_BP_DIRECT	GO:0002062~chondrocyte differentiation	21	1.32827	2.38237e-10	NM_001111023, NM_175501, NM_173788, NM_001277217, NM_009527, NM_008520, NM_009369, NM_010930, NM_009930, NM_032000, NM_011101, NM_007885, NM_010450, NM_008687, NM_008005, NM_008037, NM_007553, NM_144808, NM_001003911, NM_011448, NM_013846	1543	70	29712	5.7768	1.32341e-06	2.59492e-08	2.36088e-08
GOTERM_BP_DIRECT	GO:0032496~response to lipopolysaccharide	35	2.21379	4.28262e-10	NM_013650, NM_008979, NM_009807, NM_001291105, NM_009923, NM_009627, NM_008002, NM_010332, NM_008147, NM_011905, NM_019946, NM_001159301, NM_001289473, NM_028679, NM_001159394, NM_011163, NM_013484, NM_008966, NM_001291894, NM_009933, NM_174989, NM_001291892, NM_008706, NM_016849, NM_011414, NM_001177369, NM_013532, NM_001287738, NM_011198, NM_011693, NM_008037, NM_009283, NM_010927, NM_018788, N…	1543	194	29712	3.47402	2.37899e-06	4.57499e-08	4.16237e-08
GOTERM_BP_DIRECT	GO:0007507~heart development	47	2.9728	4.53424e-10	NM_001081249, NM_177364, NM_018782, NM_008737, NM_145570, NM_009627, NM_008861, NM_031397, NM_010576, NM_009238, NM_013565, NM_010332, NM_011305, NM_019389, NM_001122667, NM_008928, NM_009933, NM_009616, NM_001276410, NM_010402, NM_013599, NM_029575, NM_013630, NM_008610, NM_011693, NM_019417, NM_153074, NM_001276408, NM_001277258, NM_001081020, NM_001077405, NM_007669, NM_001077404, NM_001077407…	1543	321	29712	2.81941	2.51877e-06	4.7524e-08	4.32379e-08
GOTERM_BP_DIRECT	GO:0071560~cellular response to transforming growth factor beta stimulus	22	1.39152	4.83934e-10	NM_027924, NM_001111023, NM_023118, NM_001159394, NM_001277258, NM_172688, NM_009527, NM_007616, NM_008871, NM_011546, NM_001256224, NM_001001806, NM_007670, NM_001198765, NM_013468, NM_009932, NM_007742, NM_001042660, NM_007993, NM_001198766, NM_001243064, NM_011448, NM_007392, NM_008173	1543	80	29712	5.2954	2.68825e-06	4.97825e-08	4.52927e-08
GOTERM_BP_DIRECT	GO:0032728~positive regulation of interferon-beta production	18	1.13852	5.11135e-10	NM_027835, NM_028019, NM_015783, NM_126166, NM_028864, NM_008979, NM_172689, NM_174989, NM_201373, NM_016849, NM_145227, NM_011202, NM_033077, NM_011852, NM_001033161, NM_145211, NM_011905, NM_028421, NM_001083925	1543	52	29712	6.66554	2.83935e-06	5.16247e-08	4.69687e-08
GOTERM_BP_DIRECT	GO:0001934~positive regulation of protein phosphorylation	38	2.40354	6.20026e-10	NM_177740, NM_023118, NM_021457, NM_001112698, NM_025730, NM_007987, NM_009829, NM_146162, NM_001032378, NM_031254, NM_001256224, NM_009778, NM_008326, NM_011101, NM_008006, NM_010332, NM_007631, NM_007553, NM_008380, NM_018738, NM_011448, NM_001177810, NM_001077495, NM_019440, NM_022018, NM_001037859, NM_153782, NM_019521, NM_001286062, NM_008928, NM_053110, NM_001272078, NM_010202, NM_009068, N…	1543	227	29712	3.22347	3.44424e-06	6.15044e-08	5.59574e-08
GOTERM_BP_DIRECT	GO:0043410~positive regulation of MAPK cascade	37	2.34029	8.29435e-10	NM_001291066, NM_023898, NM_001289461, NM_023835, NM_008344, NM_008002, NM_001256224, NM_008006, NM_008005, NM_007553, NM_010517, NM_010559, NM_009099, NM_178367, NM_026979, NM_001114124, NM_011819, NM_011163, NM_172688, NM_008306, NM_008928, NM_172989, NM_001039537, NM_010202, NM_009368, NM_009068, NM_010686, NM_007664, NM_011594, NM_031168, NM_011817, NM_001198826, NM_018769, NM_016900, NM_0102…	1543	219	29712	3.2533	4.6075e-06	8.08335e-08	7.35432e-08
GOTERM_BP_DIRECT	GO:0030336~negative regulation of cell migration	30	1.89753	8.98528e-10	NM_001159562, NM_024427, NM_001277258, NM_080448, NM_001039701, NM_172631, NM_001038610, NM_009994, NM_027420, NM_010637, NM_015802, NM_001081037, NM_198095, NM_017464, NM_028712, NM_001253857, NM_133918, NM_011578, NM_009468, NM_008871, NM_001198566, NM_009866, NM_007483, NM_145158, NM_008973, NM_031167, NM_009741, NM_009382, NM_009285, NM_144848, NM_009142, NM_001113198	1543	151	29712	3.82569	4.99131e-06	8.60573e-08	7.82958e-08
GOTERM_BP_DIRECT	GO:0010629~negative regulation of gene expression	53	3.35231	9.94989e-10	NM_153159, NM_001113326, NM_008979, NM_001177353, NM_001177352, NM_177290, NM_001289784, NM_011305, NM_010928, NM_133918, NM_011340, NM_172688, NM_001163575, NM_138648, NM_011578, NM_010402, NM_145459, NM_011337, NM_011412, NM_001085440, NM_010927, NM_013912, NM_130451, NM_001277258, NM_007669, NM_007548, NM_008321, NM_009337, NM_033077, NM_008885, NM_007553, NM_030888, NM_011609, NM_001159301, N…	1543	398	29712	2.56424	5.52715e-06	9.36808e-08	8.52318e-08
GOTERM_BP_DIRECT	GO:0042060~wound healing	21	1.32827	1.18991e-09	NM_001276408, NM_024427, NM_010928, NM_008737, NM_201394, NM_007669, NM_173788, NM_022305, NM_001032378, NM_207653, NM_001276410, NM_008002, NM_009930, NM_001256224, NM_007472, NM_080555, NM_008006, NM_001024619, NM_010233, NM_009367, NM_144848, NM_013508, NM_009142	1543	76	29712	5.32074	6.60991e-06	1.10165e-07	1.0023e-07
GOTERM_BP_DIRECT	GO:0045892~negative regulation of DNA-templated transcription	77	4.87034	1.2505e-09	NM_001111023, NM_029999, NM_007646, NM_001038610, NM_001291105, NM_010258, NM_007772, NM_010731, NM_011546, NM_001256224, NM_032000, NM_009877, NM_198616, NM_001101502, NM_026495, NM_001289784, NM_011427, NM_028913, NM_021566, NM_178267, NM_001114124, NM_019940, NM_001033299, NM_011535, NM_145459, NM_009744, NM_001287738, NM_001170853, NM_011934, NM_008173, NM_001040654, NM_011416, NM_175088, NM_…	1543	702	29712	2.11212	6.94648e-06	1.13877e-07	1.03607e-07
GOTERM_BP_DIRECT	GO:0071346~cellular response to type II interferon	24	1.51803	1.54844e-09	NM_153564, NM_001083312, NM_126166, NM_001289493, NM_010581, NM_008659, NM_009807, NM_010260, NM_172777, NM_029495, NM_001256224, NM_008320, NM_008326, NM_001206367, NM_008620, NM_009283, NM_011905, NM_026772, NM_010927, NM_145509, NM_018738, NM_011701, NM_029075, NM_008392	1543	101	29712	4.57568	8.60156e-06	1.38735e-07	1.26223e-07
GOTERM_BP_DIRECT	GO:0007166~cell surface receptor signaling pathway	40	2.53004	2.54869e-09	NM_027836, NM_018782, NM_001081445, NM_023332, NM_172155, NM_021893, NM_011691, NM_010185, NM_001032378, NM_007429, NM_008518, NM_008861, NM_008882, NM_133193, NM_009855, NM_010730, NM_008864, NM_029005, NM_011609, NM_028595, NM_001002268, NM_144559, NM_008480, NM_026835, NM_021362, NM_016970, NM_019521, NM_001081175, NM_031191, NM_007619, NM_011633, NM_011610, NM_008039, NM_010186, NM_013630, NM…	1543	260	29712	2.96246	1.41579e-05	2.2473e-07	2.04462e-07
GOTERM_BP_DIRECT	GO:0050728~negative regulation of inflammatory response	28	1.77103	2.61053e-09	NM_021278, NM_001289461, NM_011808, NM_019654, NM_133662, NM_007707, NM_133888, NM_007398, NM_010930, NM_144797, NM_008326, NM_009397, NM_009398, NM_030888, NM_011609, NM_001159769, NM_018738, NM_001159301, NM_001081279, NM_019440, NM_012054, NM_011851, NM_001039151, NM_011610, NM_008039, NM_018788, NM_019932, NM_001289458, NM_008392	1543	139	29712	3.87891	1.45014e-05	2.26586e-07	2.0615e-07
GOTERM_BP_DIRECT	GO:0071347~cellular response to interleukin-1	18	1.13852	3.4199e-09	NM_001276408, NM_001114124, NM_153159, NM_175501, NM_010581, NM_001276410, NM_007552, NM_008871, NM_008452, NM_013468, NM_008216, NM_001287738, NM_008610, NM_010233, NM_031168, NM_001003911, NM_011448, NM_008381, NM_008392, NM_009140	1543	58	29712	5.976	1.89974e-05	2.9227e-07	2.65911e-07
GOTERM_BP_DIRECT	GO:0042742~defense response to bacterium	39	2.46679	3.49688e-09	NM_017372, NM_007609, NM_021472, NM_010819, NM_009807, NM_010185, NM_010260, NM_001039385, NM_031254, NM_145227, NM_139198, NM_008320, NM_008920, NM_008326, NM_001163161, NM_011782, NM_011609, NM_018738, NM_001001892, NM_019948, NM_153564, NM_019440, NM_001083312, NM_010928, NM_015783, NM_001289493, NM_172688, NM_172845, NM_001272078, NM_011852, NM_033601, NM_008039, NM_010186, NM_001287738, NM_1…	1543	252	29712	2.98009	1.9425e-05	2.9432e-07	2.67776e-07
GOTERM_BP_DIRECT	GO:0032720~negative regulation of tumor necrosis factor production	20	1.26502	3.76571e-09	NM_153159, NM_008979, NM_009775, NM_031254, NM_009397, NM_008147, NM_009099, NM_001190974, NM_001190975, NM_028679, NM_019521, NM_007855, NM_011580, NM_001291894, NM_133753, NM_053110, NM_001291892, NM_001272078, NM_001204241, NM_033601, NM_013532, NM_009465, NM_199311, NM_009142, NM_011999	1543	73	29712	5.27562	2.09183e-05	3.12217e-07	2.84058e-07
GOTERM_BP_DIRECT	GO:0008360~regulation of cell shape	28	1.77103	4.2492e-09	NM_001276408, NM_024427, NM_007945, NM_001081161, NM_009649, NM_010730, NM_010233, NM_026772, NM_015802, NM_010833, NM_001037859, NM_010493, NM_001035532, NM_172989, NM_001276410, NM_011337, NM_008398, NM_011711, NM_001103179, NM_001135727, NM_013654, NM_009008, NM_011330, NM_008973, NM_031168, NM_011331, NM_001172117, NM_023275, NM_010329, NM_001042699, NM_013813	1543	142	29712	3.79696	2.3604e-05	3.47122e-07	3.15815e-07
GOTERM_BP_DIRECT	GO:0009410~response to xenobiotic stimulus	45	2.8463	5.83139e-09	NM_007807, NM_021457, NM_001081445, NM_001048142, NM_020505, NM_013495, NM_007669, NM_009807, NM_007646, NM_010281, NM_172812, NM_007408, NM_009506, NM_010258, NM_009775, NM_008289, NM_145569, NM_009877, NM_010132, NM_013565, NM_008984, NM_007631, NM_009371, NM_019946, NM_013626, NM_001159394, NM_011580, NM_009933, NM_133753, NM_008706, NM_153505, NM_008036, NM_010786, NM_011337, NM_009644, NM_00…	1543	324	29712	2.67444	3.23928e-05	4.69469e-07	4.27128e-07
GOTERM_BP_DIRECT	GO:0050918~positive chemotaxis	14	0.885515	6.27989e-09	NM_021274, NM_001289461, NM_001286062, NM_008737, NM_009506, NM_011337, NM_008002, NM_008039, NM_008006, NM_010705, NM_009154, NM_009142, NM_010216, NM_001289458, NM_008591	1543	34	29712	7.92894	3.48842e-05	4.93203e-07	4.48721e-07
GOTERM_BP_DIRECT	GO:0030216~keratinocyte differentiation	21	1.32827	6.30376e-09	NM_001082545, NM_015771, NM_001159394, NM_029733, NM_011471, NM_001161714, NM_201394, NM_007669, NM_011470, NR_003548, NM_001256224, NM_011477, NM_009877, NM_010730, NM_011198, NM_008412, NM_011474, NM_025288, NM_009264, NM_010658, NM_010139, NM_001040654	1543	83	29712	4.872	3.50168e-05	4.93203e-07	4.48721e-07
GOTERM_BP_DIRECT	GO:0001701~in utero embryonic development	48	3.03605	7.03724e-09	NM_183208, NM_001111023, NM_024427, NM_001081401, NM_010258, NM_009556, NM_010332, NM_010658, NM_011305, NM_008809, NM_173374, NM_010928, NM_001122667, NM_011578, NM_010402, NM_011535, NM_008452, NM_008018, NM_029575, NM_013630, NM_011934, NM_023118, NM_019655, NM_028602, NM_172298, NM_001277258, NM_007669, NM_007548, NM_001293667, NM_009528, NM_007398, NM_011567, NM_007552, NM_009930, NM_011766,…	1543	361	29712	2.56035	3.90911e-05	5.42943e-07	4.93975e-07
GOTERM_BP_DIRECT	GO:0098586~cellular response to virus	18	1.13852	8.01309e-09	NM_027835, NM_153159, NM_019440, NM_019655, NM_021274, NM_019777, NM_018886, NM_126166, NM_028864, NM_133871, NM_001199043, NM_016849, NM_033077, NM_008326, NM_031168, NM_012057, NM_018769, NM_028421, NM_018738, NM_001159301	1543	61	29712	5.6821	4.45117e-05	6.09763e-07	5.54769e-07
GOTERM_BP_DIRECT	GO:0060326~cell chemotaxis	23	1.45478	8.43192e-09	NM_021443, NM_008809, NM_001302376, NM_019568, NM_001289461, NM_016960, NM_021704, NM_007722, NM_009912, NM_172989, NM_172803, NM_011337, NM_010930, NM_008176, NM_013652, NM_011693, NM_008270, NM_009154, NM_010139, NM_009142, NM_011627, NM_001289458, NM_011338, NM_010415	1543	101	29712	4.38503	4.68382e-05	6.32963e-07	5.75877e-07
GOTERM_BP_DIRECT	GO:0140374~antiviral innate immune response	19	1.20177	1.18876e-08	NM_027835, NM_021274, NM_011909, NM_028019, NM_001139519, NM_011163, NM_172689, NM_053166, NM_030150, NM_016849, NM_008332, NM_010501, NM_011854, NM_145227, NM_011852, NM_145211, NM_001005858, NM_021394, NM_001083925, NM_145209	1543	70	29712	5.22663	6.60334e-05	8.80475e-07	8.01066e-07
GOTERM_BP_DIRECT	GO:0030334~regulation of cell migration	25	1.58128	1.2824e-08	NM_021278, NM_001111102, NM_010680, NM_022305, NM_001032378, NM_008002, NM_008882, NM_008744, NM_008006, NM_011520, NM_008005, NM_011607, NM_194052, NM_008481, NM_008480, NM_001002011, NM_010809, NM_021704, NM_001081395, NM_172689, NM_177839, NM_010202, NM_007483, NM_010681, NM_009382, NM_027950	1543	121	29712	3.97851	7.12346e-05	9.37331e-07	8.52794e-07
GOTERM_BP_DIRECT	GO:0016525~negative regulation of angiogenesis	23	1.45478	1.49293e-08	NM_001114124, NM_021274, NM_133918, NM_011581, NM_011340, NM_152804, NM_007833, NM_011580, NM_001039537, NM_011897, NM_009621, NM_001198566, NM_009932, NM_008973, NM_008984, NM_009367, NM_009283, NM_013819, NM_019932, NM_010139, NM_010637, NM_178087, NM_001083967	1543	104	29712	4.25854	8.29289e-05	1.07704e-06	9.79906e-07
GOTERM_BP_DIRECT	GO:0060348~bone development	22	1.39152	2.05104e-08	NM_019971, NM_175263, NM_177364, NM_001252578, NM_028446, NM_172688, NM_173788, NM_001277217, NM_009933, NM_008608, NM_001033149, NM_001198566, NM_010450, NM_008037, NM_007542, NM_007553, NM_018865, NM_009285, NM_009373, NM_019724, NM_001201470, NM_011613	1543	97	29712	4.36734	0.000113929	1.46071e-06	1.32897e-06
GOTERM_BP_DIRECT	GO:0071356~cellular response to tumor necrosis factor	25	1.58128	2.11701e-08	NM_153159, NM_175501, NM_013468, NM_001033161, NM_009994, NM_001003911, NM_001114124, NM_001289473, NM_001077411, NM_001289493, NM_172688, NM_011580, NM_007464, NM_008452, NM_009068, NM_001287514, NM_001198765, NM_001001806, NM_008216, NM_007742, NM_011693, NM_031168, NM_018769, NM_001198766, NM_009142, NM_008392	1543	124	29712	3.88226	0.000117593	1.48861e-06	1.35435e-06
GOTERM_BP_DIRECT	GO:0051092~positive regulation of NF-kappaB transcription factor activity	25	1.58128	2.49235e-08	NM_001013779, NM_023835, NM_053100, NM_010731, NM_010478, NM_001256224, NM_010553, NM_008364, NM_011905, NM_145509, NM_009099, NM_178367, NM_028679, NM_126166, NM_011163, NM_174989, NM_207653, NM_011633, NM_011578, NM_053084, NM_009068, NM_023908, NM_009421, NM_019955, NM_011613	1543	125	29712	3.8512	0.00013844	1.73062e-06	1.57454e-06
GOTERM_BP_DIRECT	GO:0014911~positive regulation of smooth muscle cell migration	15	0.948767	2.56493e-08	NM_021278, NM_016780, NM_008809, NM_183168, NM_008773, NM_001198765, NM_008216, NM_032006, NM_010560, NM_001177353, NM_008873, NM_009741, NM_001177352, NM_009994, NM_018865, NM_001198766, NM_001177810	1543	44	29712	6.56454	0.000142472	1.75903e-06	1.60039e-06
GOTERM_BP_DIRECT	GO:0007179~transforming growth factor beta receptor signaling pathway	22	1.39152	2.99934e-08	NM_183208, NM_133219, NM_001113379, NM_023118, NM_001277258, NM_172688, NM_001277217, NM_008520, NM_009368, NM_011578, NM_001001309, NM_009930, NM_007743, NM_029575, NM_001042660, NM_011355, NM_009367, NM_007553, NM_009371, NM_177290, NM_016900, NM_001159301, NM_178087	1543	99	29712	4.27911	0.000166599	2.03187e-06	1.84861e-06
GOTERM_BP_DIRECT	GO:0001649~osteoblast differentiation	24	1.51803	3.0545e-08	NM_019655, NM_001277217, NM_146162, NM_009528, NM_010212, NM_145741, NM_008006, NM_010296, NM_007553, NM_010139, NM_011427, NM_007855, NM_172688, NM_010052, NM_053110, NM_011578, NM_010402, NM_011337, NM_007742, NM_008037, NM_001204202, NM_018865, NM_009263, NM_178111, NM_011415	1543	117	29712	3.94995	0.000169663	2.04431e-06	1.85994e-06
GOTERM_BP_DIRECT	GO:0032715~negative regulation of interleukin-6 production	16	1.01202	6.34635e-08	NM_153159, NM_028679, NM_001077411, NM_001289461, NM_019521, NM_019654, NM_008979, NM_001291894, NM_001291892, NM_153505, NM_008452, NM_009397, NM_013532, NM_008147, NM_030888, NM_011609, NM_001110192, NM_009099, NM_001289458	1543	54	29712	5.70548	0.000352478	4.1969e-06	3.81839e-06
GOTERM_BP_DIRECT	GO:0016055~Wnt signaling pathway	34	2.15054	7.22225e-08	NM_175263, NM_023118, NM_021457, NM_022721, NM_001033409, NM_020265, NM_013494, NM_011074, NM_001034874, NM_009527, NM_009528, NM_008861, NM_008002, NM_001256224, NM_033077, NM_001302947, NM_001177353, NM_007631, NM_001177352, NM_001098203, NM_001040689, NM_028351, NM_013846, NM_020256, NM_001289550, NM_001081395, NM_133237, NM_008750, NM_011356, NM_001039151, NM_013630, NM_018865, NM_018869, NM_…	1543	225	29712	2.90979	0.000401115	4.71995e-06	4.29426e-06
GOTERM_BP_DIRECT	GO:0030036~actin cytoskeleton organization	35	2.21379	9.80879e-08	NM_001113487, NM_153138, NM_174850, NM_027875, NM_007945, NM_007901, NM_001081185, NM_001083121, NM_001167983, NM_054041, NM_008002, NM_010333, NM_019808, NM_010730, NM_011662, NM_008885, NM_026772, NM_198411, NM_015802, NM_172261, NM_001112723, NM_177710, NM_001122667, NM_001081395, NM_201394, NM_001163455, NM_001285459, NM_011711, NM_009744, NM_009008, NM_001206367, NM_001163170, NM_019417, NM_…	1543	239	29712	2.81992	0.00054473	6.33579e-06	5.76437e-06
GOTERM_BP_DIRECT	GO:0009887~animal organ morphogenesis	25	1.58128	9.98834e-08	NM_019971, NM_010680, NM_009527, NM_009506, NM_009528, NM_008002, NM_001256224, NM_008264, NM_008744, NM_007950, NM_007553, NM_009371, NM_008481, NM_008480, NM_198052, NM_010928, NM_021320, NM_001136072, NM_010272, NM_001161714, NM_008306, NM_009368, NM_011535, NM_011412, NM_029575, NM_009741, NM_011613	1543	134	29712	3.59254	0.000554699	6.37762e-06	5.80242e-06
GOTERM_BP_DIRECT	GO:0070301~cellular response to hydrogen peroxide	19	1.20177	1.11005e-07	NM_027924, NM_001190975, NM_008809, NM_008706, NM_010786, NM_010553, NM_008452, NM_009068, NM_009877, NM_007483, NM_007472, NM_010730, NM_009397, NM_010332, NM_009465, NM_031168, NM_009994, NM_019955, NM_010637, NM_001190974, NM_001040654, NM_198033	1543	80	29712	4.5733	0.000616445	7.00721e-06	6.37524e-06
GOTERM_BP_DIRECT	GO:0006508~proteolysis	64	4.04807	1.34767e-07	NM_001081127, NM_001291066, NM_023217, NM_001081401, NM_007609, NM_011909, NM_001289461, NM_175501, NM_007603, NM_007801, NM_013494, NM_173405, NM_008939, NM_008586, NM_011985, NM_029682, NM_009755, NM_032006, NM_009397, NM_008788, NM_009794, NM_011782, NM_001003911, NM_023143, NM_032007, NM_009390, NM_021362, NM_010809, NM_013484, NM_001277305, NM_172845, NM_008608, NM_009616, NM_009984, NM_0096…	1543	605	29712	2.037	0.000748348	8.3843e-06	7.62813e-06
GOTERM_BP_DIRECT	GO:0001568~blood vessel development	19	1.20177	1.35839e-07	NM_008809, NM_198052, NM_001012236, NM_173788, NM_054041, NM_011578, NM_010786, NM_011535, NM_009930, NM_010226, NM_007743, NM_007742, NM_080555, NM_008402, NM_010681, NM_013630, NM_009367, NM_015734, NM_010139, NM_028472	1543	81	29712	4.51684	0.000754302	8.3843e-06	7.62813e-06
GOTERM_BP_DIRECT	GO:0030574~collagen catabolic process	13	0.822264	1.43059e-07	NM_010809, NM_175643, NM_008626, NM_001277305, NM_008608, NM_011985, NM_009984, NM_007798, NM_013599, NM_032006, NM_008611, NM_008610, NM_019724, NM_032007	1543	36	29712	6.95355	0.000794376	8.73288e-06	7.94527e-06
GOTERM_BP_DIRECT	GO:0042832~defense response to protozoan	14	0.885515	1.59718e-07	NM_001008700, NM_019440, NM_001083312, NM_021792, NM_001289493, NM_010260, NM_172777, NM_008320, NM_033601, NM_008620, NM_031168, NM_019932, NM_010748, NM_018738	1543	43	29712	6.26939	0.00088684	9.54014e-06	8.67973e-06
GOTERM_BP_DIRECT	GO:0043542~endothelial cell migration	14	0.885515	1.59718e-07	NM_001083587, NM_013650, NM_008737, NM_010074, NM_008404, NM_001032378, NM_008047, NM_008402, NM_008006, NM_009994, NM_015753, NM_019707, NM_178793, NM_011415	1543	43	29712	6.26939	0.00088684	9.54014e-06	8.67973e-06
GOTERM_BP_DIRECT	GO:0007411~axon guidance	30	1.89753	2.60124e-07	NM_001048142, NM_023279, NM_016762, NM_008737, NM_010680, NM_010262, NM_001077405, NM_001083121, NM_001077404, NM_009867, NM_001077407, NM_009655, NM_001256224, NM_008744, NM_010332, NM_008083, NM_201518, NM_009154, NM_008086, NM_008481, NM_011349, NM_008480, NM_001201413, NM_001037859, NM_021320, NM_021704, NM_172506, NM_013657, NM_011412, NM_011352, NM_009367, NM_013659	1543	193	29712	2.99316	0.00144394	1.53722e-05	1.39858e-05
GOTERM_BP_DIRECT	GO:0001974~blood vessel remodeling	15	0.948767	2.67025e-07	NM_001190975, NM_001277258, NM_173788, NM_001039537, NM_011578, NM_010786, NM_008002, NM_013657, NM_010576, NM_010137, NM_010332, NM_009465, NM_009367, NM_010927, NM_009373, NM_028351, NM_001190974	1543	52	29712	5.55461	0.00148222	1.56139e-05	1.42057e-05
GOTERM_BP_DIRECT	GO:0032355~response to estradiol	21	1.32827	2.94496e-07	NM_001081355, NM_011471, NM_007646, NM_008966, NM_011470, NM_133753, NM_009527, NM_008706, NR_003548, NM_009704, NM_008002, NM_009964, NM_001198765, NM_008634, NM_011101, NM_007742, NM_008401, NM_011198, NM_008037, NM_009994, NM_001289784, NM_001198766, NM_009140	1543	103	29712	3.92598	0.00163459	1.70409e-05	1.5504e-05
GOTERM_BP_DIRECT	GO:0001503~ossification	27	1.70778	3.26278e-07	NM_001111023, NR_033241, NM_175501, NM_001252653, NM_173788, NM_001113529, NM_007729, NM_009755, NM_008005, NM_007553, NM_001003911, NM_019724, NM_011448, NM_021384, NM_007899, NM_007778, NM_010052, NM_009933, NM_008608, NM_001162884, NM_007737, NM_008597, NM_007885, NM_007742, NM_008973, NM_009741, NM_008037, NM_001204202, NM_009263, NM_009285, NM_011613	1543	163	29712	3.18964	0.00181083	1.86853e-05	1.70001e-05
GOTERM_BP_DIRECT	GO:0032088~negative regulation of NF-kappaB transcription factor activity	18	1.13852	3.32555e-07	NM_001114124, NM_001033207, NM_153159, NM_001013779, NM_001289473, NM_028679, NM_146057, NM_145471, NM_001163575, NM_009877, NM_009397, NM_033601, NM_009277, NM_011355, NM_009994, NM_008153, NM_010637, NM_001040654, NM_008392	1543	77	29712	4.5014	0.00184564	1.88504e-05	1.71503e-05
GOTERM_BP_DIRECT	GO:0010468~regulation of gene expression	49	3.0993	5.68372e-07	NM_153159, NM_001277238, NM_029999, NM_001122950, NM_010258, NM_010930, NM_009877, NM_010132, NM_009277, NM_010450, NM_001024619, NM_001177353, NM_013563, NM_001177352, NM_001159394, NM_001122667, NM_010570, NR_110440, NM_010052, NM_010202, NM_080455, NM_029575, NM_013554, NM_009741, NM_133919, NM_001081209, NM_001040654, NM_001113198, NM_001081300, NM_172298, NM_025730, NM_023835, NM_009769, NM_…	1543	430	29712	2.19429	0.00315233	3.1892e-05	2.90157e-05
GOTERM_BP_DIRECT	GO:0010595~positive regulation of endothelial cell migration	16	1.01202	7.16762e-07	NM_016780, NM_022315, NM_153159, NM_028724, NM_011808, NM_001286062, NM_008737, NM_011580, NM_009527, NM_001256224, NM_007483, NM_007413, NM_011101, NM_080555, NM_008006, NM_178793	1543	64	29712	4.814	0.0039737	3.90659e-05	3.55426e-05
GOTERM_BP_DIRECT	GO:0048706~embryonic skeletal system development	16	1.01202	7.16762e-07	NM_001252578, NM_175645, NM_001277238, NM_010052, NM_007552, NM_010402, NM_010465, NM_001256224, NM_001198566, NM_053180, NM_007742, NM_010332, NM_008269, NM_008270, NM_008086, NM_008272	1543	64	29712	4.814	0.0039737	3.90659e-05	3.55426e-05
GOTERM_BP_DIRECT	GO:0001502~cartilage condensation	10	0.632511	7.17322e-07	NM_010202, NM_001198566, NM_008709, NM_013630, NM_009367, NM_001277217, NM_007729, NM_009527, NM_011448, NM_013846	1543	22	29712	8.75272	0.00397679	3.90659e-05	3.55426e-05
GOTERM_BP_DIRECT	GO:0018149~peptide cross-linking	11	0.695762	7.64512e-07	NM_001276408, NM_001082545, NM_029733, NM_001161714, NM_011580, NM_001276410, NM_009930, NM_010730, NM_010233, NM_008412, NM_025288, NM_009373, NM_009264	1543	28	29712	7.56486	0.00423786	4.12317e-05	3.75131e-05
GOTERM_BP_DIRECT	GO:0030857~negative regulation of epithelial cell differentiation	9	0.56926	8.24667e-07	NM_001301373, NM_008002, NM_011546, NM_011535, NM_198052, NM_029002, NM_001037859, NM_007631, NM_001243064, NM_011448, NM_007616	1543	17	29712	10.1944	0.00457055	4.32172e-05	3.93195e-05
GOTERM_BP_DIRECT	GO:0040037~negative regulation of fibroblast growth factor receptor signaling pathway	9	0.56926	8.24667e-07	NM_011897, NM_011898, NM_001256224, NM_001198566, NM_001252578, NM_016696, NM_011580, NM_001081209, NM_013912	1543	17	29712	10.1944	0.00457055	4.32172e-05	3.93195e-05
GOTERM_BP_DIRECT	GO:0097242~amyloid-beta clearance	9	0.56926	8.24667e-07	NM_031254, NM_009778, NM_001113326, NM_011662, NM_007577, NM_008512, NM_008401, NM_008404, NM_031195, NM_010766, NM_001272078	1543	17	29712	10.1944	0.00457055	4.32172e-05	3.93195e-05
GOTERM_BP_DIRECT	GO:0010977~negative regulation of neuron projection development	19	1.20177	8.57581e-07	NM_177740, NM_023118, NM_178679, NM_025730, NM_007646, NM_010380, NM_001252201, NM_009735, NM_172989, NM_010786, NM_009468, NM_008495, NM_008512, NM_008885, NM_146015, NM_001024619, NM_194052, NM_001001892, NM_011701	1543	91	29712	4.02048	0.00475253	4.45221e-05	4.05067e-05
GOTERM_BP_DIRECT	GO:0043124~negative regulation of canonical NF-kappaB signal transduction	17	1.07527	9.89238e-07	NM_021278, NM_001114124, NM_153159, NM_019440, NM_028679, NM_001291894, NM_001291892, NM_001272078, NM_011578, NM_031254, NM_010743, NM_009068, NM_008326, NM_009397, NM_013532, NM_008147, NM_009283, NM_018738, NM_001001495, NM_010637, NM_001025602	1543	74	29712	4.42367	0.00548015	5.08816e-05	4.62927e-05
GOTERM_BP_DIRECT	GO:0090090~negative regulation of canonical Wnt signaling pathway	24	1.51803	1.02499e-06	NM_175263, NM_023118, NM_021457, NM_015771, NM_026169, NM_020265, NM_001034874, NM_023814, NM_031397, NM_001256224, NM_001302947, NM_010296, NM_007553, NM_011627, NM_001243064, NM_011448, NM_013846, NM_001033415, NM_001114124, NM_007616, NM_177839, NM_011356, NM_007664, NM_001198826, NM_011415	1543	141	29712	3.27762	0.00567766	5.2237e-05	4.75258e-05
GOTERM_BP_DIRECT	GO:0030879~mammary gland development	16	1.01202	1.09347e-06	NM_198052, NM_023332, NM_172155, NM_010929, NM_010570, NM_031191, NM_029999, NM_001277238, NM_022305, NM_007616, NM_009368, NM_011535, NM_008744, NM_008864, NM_008270, NM_001243064, NM_011448, NM_011118	1543	66	29712	4.66812	0.0060558	5.522e-05	5.02398e-05
GOTERM_BP_DIRECT	GO:0043277~apoptotic cell clearance	10	0.632511	1.12406e-06	NM_001190975, NM_016780, NM_019521, NM_001012236, NM_001272078, NM_031254, NM_011662, NM_008402, NM_008512, NM_009465, NM_009373, NM_001190974, NM_010766	1543	23	29712	8.37217	0.00622472	5.61751e-05	5.11087e-05
GOTERM_BP_DIRECT	GO:0048704~embryonic skeletal system morphogenesis	15	0.948767	1.14272e-06	NM_008709, NM_010460, NM_001277238, NM_007729, NM_001079869, NM_007552, NM_011546, NM_013554, NM_134032, NM_009116, NM_008269, NM_010461, NM_009323, NM_008270, NM_008272	1543	58	29712	4.98	0.00632768	5.61751e-05	5.11087e-05
GOTERM_BP_DIRECT	GO:0008630~intrinsic apoptotic signaling pathway in response to DNA damage	15	0.948767	1.14272e-06	NM_175296, NM_001077495, NM_019777, NM_133662, NM_007536, NM_001291105, NM_009742, NM_011610, NM_007534, NM_001177353, NM_009741, NM_001177352, NM_001098203, NM_011609, NM_010139, NM_178087	1543	58	29712	4.98	0.00632768	5.61751e-05	5.11087e-05
GOTERM_BP_DIRECT	GO:0010976~positive regulation of neuron projection development	28	1.77103	1.1903e-06	NM_177740, NM_021457, NM_133926, NM_001112698, NM_001048142, NM_183171, NM_001256224, NM_009255, NM_009712, NM_013468, NM_007930, NM_013565, NM_198033, NM_001114124, NM_011340, NM_207653, NM_001039537, NM_177839, NM_008773, NM_009621, NM_009468, NM_008512, NM_008973, NM_031168, NM_009061, NM_001039094, NM_009142, NM_008591	1543	185	29712	2.91442	0.00659033	5.78625e-05	5.2644e-05
GOTERM_BP_DIRECT	GO:0006351~DNA-templated transcription	19	1.20177	1.19787e-06	NM_020256, NM_198052, NM_175551, NM_001277238, NM_001291105, NM_010731, NM_011567, NM_011535, NM_001287514, NM_009932, NM_001287738, NM_001177353, NM_001177352, NM_133919, NM_009283, NM_008270, NM_018823, NM_010637, NM_008272, NM_010437, NM_001113198	1543	93	29712	3.93402	0.00663211	5.78625e-05	5.2644e-05
GOTERM_BP_DIRECT	GO:0006355~regulation of DNA-templated transcription	91	5.75585	1.31025e-06	NM_001037926, NM_001111023, NM_172870, NM_178732, NM_001038610, NM_001161722, NM_001291105, NM_001243903, NR_036450, NM_031198, NM_010731, NM_198619, NM_009557, NM_001101502, NM_009238, NM_001044386, NM_010296, NM_146015, NM_001177353, NM_001177352, NM_001159769, NM_030226, NM_010658, NM_011305, NM_011427, NM_172482, NM_019941, NM_177811, NM_010928, NM_010929, NM_008803, NM_001033496, NM_00103329…	1543	1037	29712	1.68977	0.00725203	6.27453e-05	5.70863e-05
GOTERM_BP_DIRECT	GO:0001819~positive regulation of cytokine production	18	1.13852	1.46037e-06	NM_001004152, NM_001254747, NM_028679, NM_126166, NM_020001, NM_011163, NM_009807, NM_134158, NM_010052, NM_007429, NM_016849, NM_009841, NM_001256224, NM_007950, NM_011905, NM_030888, NM_001190321, NM_001159301, NM_019948	1543	85	29712	4.07774	0.00807953	6.87486e-05	6.25483e-05
GOTERM_BP_DIRECT	GO:0034097~response to cytokine	18	1.13852	1.46037e-06	NM_023158, NM_001159394, NM_021893, NM_011593, NM_001177369, NM_009930, NM_007670, NM_011594, NM_010560, NM_011198, NM_001044384, NM_009741, NM_009283, NM_010559, NM_009253, NM_009044, NM_178087, NM_009251, NM_011019	1543	85	29712	4.07774	0.00807953	6.87486e-05	6.25483e-05
GOTERM_BP_DIRECT	GO:0032480~negative regulation of type I interferon production	11	0.695762	1.59121e-06	NM_019440, NM_011202, NM_145479, NM_011662, NM_008326, NM_001083312, NM_172876, NM_018738, NM_001037713, NM_030150, NM_008392	1543	30	29712	7.06053	0.00880021	7.36596e-05	6.70163e-05
GOTERM_BP_DIRECT	GO:0034113~heterotypic cell-cell adhesion	11	0.695762	1.59121e-06	NM_010577, NM_008398, NM_016780, NM_010576, NM_013566, NM_008402, NM_008401, NM_011693, NM_009382, NM_008404, NM_177350	1543	30	29712	7.06053	0.00880021	7.36596e-05	6.70163e-05
GOTERM_BP_DIRECT	GO:0043032~positive regulation of macrophage activation	10	0.632511	1.71553e-06	NM_010743, NM_001008700, NM_001256224, NM_001287514, NM_008326, NM_029975, NM_008869, NM_011580, NM_001159301, NM_001025602, NM_007639	1543	24	29712	8.02333	0.0094845	7.87583e-05	7.16552e-05
GOTERM_BP_DIRECT	GO:0006935~chemotaxis	20	1.26502	1.77925e-06	NM_008809, NM_001302376, NM_024217, NM_021274, NM_016960, NM_007901, NM_019391, NM_007722, NM_009779, NM_009912, NM_153505, NM_011337, NM_008002, NM_009008, NM_007577, NM_013521, NM_010228, NM_001159301, NM_008153, NM_009142	1543	105	29712	3.66781	0.00983508	8.10144e-05	7.37078e-05
GOTERM_BP_DIRECT	GO:0009611~response to wounding	22	1.39152	2.08801e-06	NM_001252578, NM_008737, NM_173788, NM_144533, NM_009255, NM_009397, NR_045079, NM_010332, NM_010296, NM_008687, NM_008147, NM_011607, NM_001025602, NM_008381, NM_009933, NM_001291894, NM_001291892, NM_010743, NR_003368, NM_001001806, NM_013532, NM_031168, NM_009367, NR_045080, NR_030711, NM_008173	1543	126	29712	3.36216	0.0115319	9.43002e-05	8.57953e-05
GOTERM_BP_DIRECT	GO:0060907~positive regulation of macrophage cytokine production	11	0.695762	2.23968e-06	NM_001256224, NM_010686, NM_007609, NM_001004152, NM_011352, NM_126166, NM_011905, NM_013819, NM_009807, NM_194052, NM_174989	1543	31	29712	6.83277	0.0123644	0.000100334	9.12851e-05
GOTERM_BP_DIRECT	GO:0030512~negative regulation of transforming growth factor beta receptor signaling pathway	19	1.20177	2.268e-06	NM_019564, NM_001113379, NM_153098, NM_130451, NM_001253857, NM_011819, NM_133918, NM_172631, NM_001038627, NM_011897, NM_010731, NM_009368, NM_011578, NM_008512, NM_001042660, NM_007553, NM_030127, NM_016900, NM_182927	1543	97	29712	3.77179	0.0125197	0.00010079	9.16997e-05
GOTERM_BP_DIRECT	GO:0045672~positive regulation of osteoclast differentiation	12	0.759013	2.32964e-06	NM_016780, NM_001037859, NM_017464, NM_010928, NM_007778, NM_001113529, NM_010052, NM_009801, NM_009912, NM_001272078, NM_031254, NM_011337, NM_011338, NM_011613	1543	38	29712	6.08084	0.0128578	0.000102708	9.34446e-05
GOTERM_BP_DIRECT	GO:0051384~response to glucocorticoid	15	0.948767	2.69625e-06	NM_001159562, NM_001077495, NM_001039701, NM_007987, NM_053178, NM_009627, NM_009704, NM_009984, NM_008289, NM_031167, NM_011198, NM_031168, NM_009741, NM_008037, NM_011519, NM_011305, NM_009140	1543	62	29712	4.65871	0.0148661	0.000117935	0.000107298
GOTERM_BP_DIRECT	GO:0097192~extrinsic apoptotic signaling pathway in absence of ligand	13	0.822264	2.74357e-06	NM_001112698, NM_007536, NM_007987, NM_009742, NM_008410, NM_008002, NM_007534, NM_010175, NM_008402, NM_013598, NM_009741, NM_009367, NM_009142	1543	46	29712	5.44191	0.015125	0.000119067	0.000108328
GOTERM_BP_DIRECT	GO:0032722~positive regulation of chemokine production	14	0.885515	2.8371e-06	NM_001008700, NM_001037859, NM_126166, NM_011163, NM_174989, NM_008773, NM_010743, NM_001256224, NM_007413, NM_031168, NM_011905, NM_001198826, NM_010559, NM_001159301, NM_001025602	1543	54	29712	4.99229	0.0156366	0.000122171	0.000111153
GOTERM_BP_DIRECT	GO:0006909~phagocytosis	17	1.07527	2.95437e-06	NM_001190975, NM_001004152, NM_175366, NM_019521, NM_011691, NM_183168, NM_008404, NM_001290660, NM_001032378, NM_008320, NM_010730, NM_008512, NM_008677, NM_008401, NM_009465, NM_001172117, NM_010748, NM_026353, NM_001190974	1543	80	29712	4.0919	0.0162776	0.000126243	0.000114857
GOTERM_BP_DIRECT	GO:0001774~microglial cell activation	11	0.695762	3.10628e-06	NM_031254, NM_007572, NM_001037859, NM_007577, NM_008401, NM_126166, NM_011905, NM_001198826, NM_009807, NM_008338, NM_009142, NM_001272078	1543	32	29712	6.61925	0.0171074	0.000131457	0.000119601
GOTERM_BP_DIRECT	GO:0007204~positive regulation of cytosolic calcium ion concentration	26	1.64453	3.14577e-06	NM_007646, NM_007722, NM_172812, NM_009747, NM_203320, NM_009627, NM_008861, NM_013521, NM_008402, NM_010332, NM_007577, NM_009311, NM_013706, NM_021566, NM_001302376, NM_008966, NM_009779, NM_009912, NM_008773, NM_011337, NM_008176, NM_008512, NM_008039, NM_013630, NM_008153, NM_009140	1543	172	29712	2.91079	0.017323	0.000131457	0.000119601
GOTERM_BP_DIRECT	GO:0010467~gene expression	46	2.90955	3.14739e-06	NM_001111023, NM_021890, NM_019777, NM_007548, NM_007987, NM_008518, NM_010258, NM_009930, NM_010137, NM_009238, NM_010332, NM_008687, NM_007993, NM_013563, NM_007553, NM_008380, NM_019967, NR_033533, NM_001177871, NM_009373, NM_198411, NM_010658, NM_010637, NM_011448, NM_011305, NM_175296, NM_001159394, NM_001122667, NM_201394, NM_001162943, NM_172689, NM_009933, NM_133753, NM_008827, NM_0010395…	1543	417	29712	2.12416	0.0173318	0.000131457	0.000119601
GOTERM_BP_DIRECT	GO:0007266~Rho protein signal transduction	15	0.948767	3.30196e-06	NM_001081037, NM_025730, NM_007945, NM_001142322, NM_001032378, NM_007486, NM_009744, NM_007743, NM_013565, NM_010332, NM_026772, NM_015742, NM_023275, NM_001195632, NM_019707, NM_010329, NM_001301301	1543	63	29712	4.58476	0.0181752	0.000136883	0.000124538
GOTERM_BP_DIRECT	GO:0070098~chemokine-mediated signaling pathway	14	0.885515	3.53953e-06	NM_021443, NM_001302376, NM_021274, NM_021704, NM_007722, NM_009912, NM_011337, NM_013654, NM_011330, NM_013652, NM_010045, NM_011331, NM_009142, NM_011338	1543	55	29712	4.90153	0.0194701	0.000145645	0.00013251
GOTERM_BP_DIRECT	GO:0002687~positive regulation of leukocyte migration	10	0.632511	3.73035e-06	NM_016780, NM_001077495, NM_010576, NM_013599, NM_013598, NM_011331, NM_011905, NM_007778, NM_001113529, NM_001032378, NM_153505	1543	26	29712	7.40615	0.0205089	0.000152368	0.000138626
GOTERM_BP_DIRECT	GO:0050673~epithelial cell proliferation	18	1.13852	3.91261e-06	NM_008709, NM_001289461, NM_007625, NM_008989, NM_001038610, NM_133753, NM_022305, NM_009506, NM_007825, NM_023814, NM_009368, NM_011546, NM_008002, NM_001256224, NM_008006, NM_021272, NM_001289458, NM_011448, NM_008250	1543	91	29712	3.80888	0.0215001	0.000158647	0.000144338
GOTERM_BP_DIRECT	GO:0070106~interleukin-27-mediated signaling pathway	8	0.506009	4.45314e-06	NM_011854, NM_145227, NM_011852, NM_010560, NM_145211, NM_009283, NM_001083925, NM_145209	1543	15	29712	10.2699	0.0244338	0.000179255	0.000163088
GOTERM_BP_DIRECT	GO:0009636~response to toxic substance	18	1.13852	4.56944e-06	NM_183308, NM_011163, NM_007669, NM_007987, NM_009933, NM_009923, NM_010258, NM_010786, NM_011337, NM_011774, NM_007940, NM_011990, NM_009741, NM_009994, NM_011905, NM_011519, NM_145935, NM_019738	1543	92	29712	3.76748	0.0250638	0.000182613	0.000166143
GOTERM_BP_DIRECT	GO:0032755~positive regulation of interleukin-6 production	20	1.26502	4.8158e-06	NM_027835, NM_126166, NM_010185, NM_172689, NM_174989, NM_133193, NM_001256224, NM_008364, NM_010686, NM_011662, NM_007413, NM_007950, NM_031168, NM_011905, NM_001198826, NM_010927, NM_145509, NM_010559, NM_001159301, NM_010216	1543	112	29712	3.43857	0.0263971	0.000190419	0.000173245
GOTERM_BP_DIRECT	GO:0006979~response to oxidative stress	24	1.51803	4.83332e-06	NM_001111267, NM_172495, NM_025730, NM_012021, NM_007569, NM_007606, NM_029619, NM_010137, NM_029688, NM_177092, NM_008161, NM_177914, NM_001039138, NM_008608, NM_008706, NM_053084, NM_009068, NM_013599, NM_011990, NM_207649, NM_008610, NM_011198, NM_009741, NM_001198826, NM_028166	1543	154	29712	3.00093	0.0264919	0.000190419	0.000173245
GOTERM_BP_DIRECT	GO:0006898~receptor-mediated endocytosis	15	0.948767	5.9088e-06	NM_023118, NM_001113326, NM_023158, NM_025664, NM_025378, NM_008404, NM_031195, NM_009841, NM_001039151, NM_029575, NM_008512, NM_010186, NM_008401, NM_009371, NM_011519, NM_177461, NM_010766	1543	66	29712	4.37636	0.0322906	0.000229534	0.000208833
GOTERM_BP_DIRECT	GO:0009612~response to mechanical stimulus	15	0.948767	5.9088e-06	NM_001136072, NM_011580, NM_009933, NM_008608, NM_007616, NM_008036, NM_009930, NM_001198765, NM_008634, NM_007742, NM_009794, NM_008610, NM_008401, NM_001039485, NM_011607, NM_001198766, NM_001243064	1543	66	29712	4.37636	0.0322906	0.000229534	0.000208833
GOTERM_BP_DIRECT	GO:0006952~defense response	13	0.822264	7.05921e-06	NM_001081279, NM_007807, NM_021274, NM_126166, NM_021704, NM_019391, NM_008326, NM_009283, NM_011905, NM_011609, NM_019932, NM_008392, NM_009140	1543	50	29712	5.00656	0.0384551	0.000272076	0.000247538
GOTERM_BP_DIRECT	GO:0001570~vasculogenesis	16	1.01202	7.10189e-06	NM_183208, NM_175256, NM_001286062, NM_008737, NM_173788, NM_007722, NM_009627, NM_007616, NM_011578, NM_011766, NM_008264, NM_008216, NM_029575, NM_008402, NM_009371, NM_177290, NM_010139, NM_001243064	1543	76	29712	4.05389	0.0386831	0.000272076	0.000247538
GOTERM_BP_DIRECT	GO:0007173~epidermal growth factor receptor signaling pathway	18	1.13852	7.17517e-06	NM_001190975, NM_008809, NM_001037859, NM_019588, NM_019654, NM_173788, NM_007568, NM_133753, NM_009704, NM_011202, NM_146015, NM_007950, NM_009465, NM_010228, NM_010139, NM_011448, NM_008591, NM_001190974, NM_010415, NM_013846	1543	95	29712	3.6485	0.0390743	0.000273001	0.000248379
GOTERM_BP_DIRECT	GO:0071498~cellular response to fluid shear stress	8	0.506009	7.56086e-06	NM_008861, NM_008452, NM_009364, NM_008216, NM_011198, NM_008610, NM_001204202, NM_201394, NM_009263	1543	16	29712	9.628	0.0411309	0.000285718	0.00025995
GOTERM_BP_DIRECT	GO:0050919~negative chemotaxis	11	0.695762	7.66406e-06	NM_016780, NM_001077405, NM_001077404, NM_010074, NM_001077407, NM_013657, NM_001256224, NM_011412, NM_008402, NM_011352, NM_201518, NM_011349, NM_013659	1543	35	29712	6.05188	0.0416805	0.000287661	0.000261717
GOTERM_BP_DIRECT	GO:0033138~positive regulation of peptidyl-serine phosphorylation	16	1.01202	8.40021e-06	NM_019440, NM_001048142, NM_001286062, NM_001081260, NM_007616, NM_001039537, NM_011897, NM_001256224, NM_001039151, NM_008326, NM_011198, NM_031168, NM_009741, NM_001198826, NM_018738, NM_001243064, NM_008591	1543	77	29712	4.00125	0.0455914	0.000313176	0.000284931
GOTERM_BP_DIRECT	GO:0032731~positive regulation of interleukin-1 beta production	15	0.948767	8.53491e-06	NM_153564, NM_007609, NM_022721, NM_001013779, NM_053169, NM_009807, NM_001204910, NM_011337, NM_001256224, NM_011662, NM_031168, NM_011905, NM_001198826, NM_001170853, NM_026960	1543	68	29712	4.24765	0.0463053	0.000316076	0.00028757
GOTERM_BP_DIRECT	GO:0050727~regulation of inflammatory response	18	1.13852	9.58378e-06	NM_007609, NM_011909, NM_175501, NM_001139519, NM_172488, NM_001012236, NM_009807, NM_022415, NM_016849, NM_133193, NM_009744, NM_001044740, NM_010730, NM_011352, NM_008885, NM_009763, NM_011607, NM_021394, NM_008362	1543	97	29712	3.57328	0.0518458	0.000352569	0.000320771
GOTERM_BP_DIRECT	GO:2000379~positive regulation of reactive oxygen species metabolic process	11	0.695762	1.01194e-05	NM_009775, NM_153159, NM_008809, NM_029575, NM_009994, NM_008873, NM_009371, NM_007669, NM_011580, NM_019955, NM_011723, NM_008392	1543	36	29712	5.88378	0.0546626	0.00036502	0.000332099
GOTERM_BP_DIRECT	GO:0002053~positive regulation of mesenchymal cell proliferation	11	0.695762	1.01194e-05	NM_008709, NM_001079686, NM_010570, NM_023814, NM_001256224, NM_029575, NM_009116, NM_001177353, NM_001177352, NM_009371, NM_009283, NM_008086, NM_011448	1543	36	29712	5.88378	0.0546626	0.00036502	0.000332099
GOTERM_BP_DIRECT	GO:0043616~keratinocyte proliferation	11	0.695762	1.01194e-05	NM_001301373, NM_009984, NM_008002, NM_011546, NM_009877, NM_153098, NM_007950, NM_001159394, NM_007669, NM_007855, NM_019707, NM_001040654	1543	36	29712	5.88378	0.0546626	0.00036502	0.000332099
GOTERM_BP_DIRECT	GO:0010575~positive regulation of vascular endothelial growth factor production	10	0.632511	1.03803e-05	NM_001198566, NM_009778, NM_007413, NM_007577, NM_011198, NM_001252578, NM_031168, NM_009994, NM_178793, NM_009779	1543	29	29712	6.64	0.0560316	0.000372015	0.000338463
GOTERM_BP_DIRECT	GO:0032729~positive regulation of type II interferon production	17	1.07527	1.07244e-05	NM_001111023, NM_022721, NM_015783, NM_126166, NM_029975, NM_008979, NM_007639, NM_009841, NM_001256224, NM_008320, NM_033601, NM_010175, NM_001198826, NM_013819, NM_001177980, NM_008362, NM_011404	1543	88	29712	3.71991	0.0578346	0.000381885	0.000347444
GOTERM_BP_DIRECT	GO:0030177~positive regulation of Wnt signaling pathway	12	0.759013	1.11397e-05	NM_008002, NM_001198566, NM_009397, NM_001033409, NM_001252578, NM_007553, NM_011905, NM_001040689, NM_018865, NM_015753, NM_026582, NM_028351	1543	44	29712	5.25163	0.0600056	0.000391652	0.000356329
GOTERM_BP_DIRECT	GO:0010634~positive regulation of epithelial cell migration	12	0.759013	1.11397e-05	NM_007801, NM_010570, NM_008002, NM_007472, NM_029575, NM_013565, NM_009311, NM_009367, NM_009371, NM_194052, NM_177780, NM_011701, NM_011448	1543	44	29712	5.25163	0.0600056	0.000391652	0.000356329
GOTERM_BP_DIRECT	GO:0002548~monocyte chemotaxis	8	0.506009	1.22762e-05	NM_011337, NM_010730, NM_011331, NM_015742, NM_010705, NM_010228, NM_009912, NM_001142322, NM_011613	1543	17	29712	9.06164	0.0659214	0.000428895	0.000390213
GOTERM_BP_DIRECT	GO:0045444~fat cell differentiation	19	1.20177	1.24785e-05	NM_173397, NM_001289550, NM_023598, NM_010731, NM_011766, NM_053084, NM_001287514, NM_144797, NM_145741, NM_001287738, NM_007631, NM_008037, NM_030887, NM_030888, NM_010724, NM_001039094, NM_018869, NM_010637, NM_008381	1543	109	29712	3.35655	0.0669703	0.000433237	0.000394163
GOTERM_BP_DIRECT	GO:0001913~T cell mediated cytotoxicity	9	0.56926	1.25713e-05	NM_007929, NM_010398, NM_009982, NM_011452, NM_007801, NM_010380, NM_009735, NM_001001892, NM_029075	1543	23	29712	7.53495	0.0674513	0.000433748	0.000394629
GOTERM_BP_DIRECT	GO:0045429~positive regulation of nitric oxide biosynthetic process	13	0.822264	1.34275e-05	NM_029975, NM_010493, NM_008404, NM_174989, NM_008861, NM_008452, NM_011198, NM_031168, NM_011905, NM_026993, NM_001198826, NM_013819, NM_010637	1543	53	29712	4.72317	0.0718761	0.000457604	0.000416333
GOTERM_BP_DIRECT	GO:0010718~positive regulation of epithelial to mesenchymal transition	13	0.822264	1.34275e-05	NM_133219, NM_001291066, NM_023118, NM_001289550, NM_009368, NM_029575, NM_001101502, NM_007742, NM_031168, NM_009367, NM_007553, NM_009371, NM_010329, NM_011427	1543	53	29712	4.72317	0.0718761	0.000457604	0.000416333
GOTERM_BP_DIRECT	GO:0042590~antigen processing and presentation of exogenous peptide antigen via MHC class I	7	0.442758	1.36376e-05	NM_001204241, NM_010186, NM_010188, NM_010185, NM_001001892, NM_199311, NM_011999	1543	12	29712	11.2327	0.0729589	0.000461932	0.000420271
GOTERM_BP_DIRECT	GO:0060252~positive regulation of glial cell proliferation	10	0.632511	1.4147e-05	NM_009775, NM_009124, NM_008744, NM_001177353, NM_031168, NM_001177352, NM_001291105, NM_010228, NM_011701, NM_009506, NM_011404	1543	30	29712	6.41866	0.0755785	0.000476282	0.000433327
GOTERM_BP_DIRECT	GO:0030316~osteoclast differentiation	13	0.822264	1.64533e-05	NM_001077495, NM_001037859, NM_010185, NM_007778, NM_001113529, NM_009207, NM_001272078, NM_031254, NM_011662, NM_008037, NM_007553, NM_018865, NM_010139, NM_011613, NM_001113198	1543	54	29712	4.6357	0.0873462	0.00055059	0.000500933
GOTERM_BP_DIRECT	GO:0048514~blood vessel morphogenesis	11	0.695762	1.7115e-05	NM_008398, NM_008002, NM_009931, NM_007664, NM_009994, NM_001122667, NM_001277258, NM_011580, NM_010228, NM_010139, NM_008480	1543	38	29712	5.5741	0.0906948	0.000569303	0.000517958
GOTERM_BP_DIRECT	GO:0010811~positive regulation of cell-substrate adhesion	12	0.759013	1.76103e-05	NM_026439, NM_022315, NM_010917, NM_133918, NM_011580, NM_007739, NM_010577, NM_010103, NM_013565, NM_008973, NM_001204202, NM_009263, NM_001081437	1543	46	29712	5.0233	0.0931935	0.000582293	0.000529777
GOTERM_BP_DIRECT	GO:0002063~chondrocyte development	9	0.56926	1.79991e-05	NM_001198566, NM_010450, NM_001252578, NM_008005, NM_001252653, NM_001081163, NM_007899, NM_001277217, NM_007729, NM_011448	1543	24	29712	7.221	0.0951501	0.000591629	0.00053827
GOTERM_BP_DIRECT	GO:0097527~necroptotic signaling pathway	6	0.379507	1.83624e-05	NM_009068, NM_010175, NM_029005, NM_126166, NM_007987, NM_019955	1543	8	29712	14.442	0.0969743	0.000600019	0.000545904
GOTERM_BP_DIRECT	GO:0045165~cell fate commitment	16	1.01202	1.86001e-05	NM_001289550, NM_007548, NM_009527, NM_009528, NM_011897, NM_010258, NM_011567, NM_145624, NM_001256224, NM_007553, NM_008083, NM_008086, NM_178087, NM_011448, NM_013846, NM_001113198	1543	82	29712	3.75727	0.0981658	0.000604232	0.000549737
GOTERM_BP_DIRECT	GO:0050730~regulation of peptidyl-tyrosine phosphorylation	10	0.632511	1.90182e-05	NM_031254, NM_027924, NM_019971, NM_008809, NM_011101, NM_009763, NM_008979, NM_001198826, NM_008404, NM_001272078, NM_001045536	1543	31	29712	6.21161	0.100258	0.00061067	0.000555594
GOTERM_BP_DIRECT	GO:1900745~positive regulation of p38MAPK cascade	10	0.632511	1.90182e-05	NM_010402, NM_153159, NM_001081279, NM_001206367, NM_011355, NM_008433, NM_007553, NM_011817, NM_011723, NM_008591	1543	31	29712	6.21161	0.100258	0.00061067	0.000555594
GOTERM_BP_DIRECT	GO:0007015~actin filament organization	23	1.45478	1.94891e-05	NM_021278, NM_172261, NM_007929, NM_024427, NM_007609, NM_178754, NM_001083121, NM_008659, NM_201394, NM_001035532, NM_172612, NM_009649, NM_007483, NM_001206367, NM_001135727, NM_001161817, NM_009008, NM_011330, NM_008225, NM_009741, NM_001040459, NM_023275, NM_025890, NM_026480	1543	156	29712	2.83902	0.102609	0.000622196	0.000566081
GOTERM_BP_DIRECT	GO:0045600~positive regulation of fat cell differentiation	13	0.822264	2.00571e-05	NM_177364, NM_153159, NM_008108, NM_009769, NM_172812, NM_027519, NM_011356, NM_001287514, NM_001287738, NM_007553, NM_008153, NM_173182, NM_011415	1543	55	29712	4.55142	0.105436	0.000633052	0.000575958
GOTERM_BP_DIRECT	GO:0045599~negative regulation of fat cell differentiation	13	0.822264	2.00571e-05	NM_146090, NM_001289550, NM_010052, NM_001291105, NM_011766, NM_001256224, NM_001001806, NM_198616, NM_144551, NM_007553, NM_030887, NM_018865, NM_175093	1543	55	29712	4.55142	0.105436	0.000633052	0.000575958
GOTERM_BP_DIRECT	GO:0051781~positive regulation of cell division	12	0.759013	2.19185e-05	NM_009368, NM_010202, NM_027924, NM_019971, NM_008006, NM_007950, NM_008973, NM_009367, NM_007568, NM_010216, NM_009506, NM_008827	1543	47	29712	4.91642	0.114638	0.000687894	0.000625854
GOTERM_BP_DIRECT	GO:0045785~positive regulation of cell adhesion	15	0.948767	2.36014e-05	NM_001291066, NM_023118, NM_024427, NM_010917, NM_001286062, NM_020505, NM_011691, NM_021704, NM_011182, NM_011101, NM_008402, NM_009373, NM_009142, NM_008481, NM_008480	1543	74	29712	3.90324	0.122876	0.00073655	0.000670121
GOTERM_BP_DIRECT	GO:0060021~roof of mouth development	16	1.01202	2.50739e-05	NM_198052, NM_172870, NM_023598, NM_010272, NM_134117, NM_009368, NM_011578, NM_010402, NM_011535, NM_008584, NM_029575, NM_053180, NM_013586, NM_008380, NM_009371, NM_008086, NM_011415, NM_011427	1543	84	29712	3.66781	0.130022	0.000775431	0.000705496
GOTERM_BP_DIRECT	GO:0032331~negative regulation of chondrocyte differentiation	9	0.56926	2.52661e-05	NM_008520, NM_011202, NM_175501, NM_146015, NM_018865, NM_001003911, NM_001159769, NM_011415, NM_011448	1543	25	29712	6.93216	0.13095	0.000775431	0.000705496
GOTERM_BP_DIRECT	GO:0060065~uterus development	9	0.56926	2.52661e-05	NM_001256224, NM_133738, NM_010450, NM_009367, NM_001277238, NM_001122950, NM_009933, NM_133753, NM_009527	1543	25	29712	6.93216	0.13095	0.000775431	0.000705496
GOTERM_BP_DIRECT	GO:0002040~sprouting angiogenesis	11	0.695762	2.79113e-05	NM_001286062, NM_008737, NM_031191, NM_011580, NM_178793, NM_019707, NM_010228, NM_010216, NM_009506, NM_028351, NM_008827	1543	40	29712	5.2954	0.143627	0.000851909	0.000775076
GOTERM_BP_DIRECT	GO:0008543~fibroblast growth factor receptor signaling pathway	18	1.13852	2.80869e-05	NM_001190975, NM_008809, NM_001037859, NM_008306, NM_011897, NM_010202, NM_008002, NM_011202, NM_001256224, NM_008006, NM_009465, NM_008005, NM_201518, NM_010228, NM_001081209, NM_001042503, NM_010139, NM_008591, NM_001190974, NM_013846	1543	105	29712	3.30103	0.144462	0.000852583	0.000775689
GOTERM_BP_DIRECT	GO:0002218~activation of innate immune response	13	0.822264	2.93719e-05	NM_153564, NM_001013779, NM_019777, NM_001083312, NM_001139519, NM_001289493, NM_001204910, NM_010260, NM_023835, NM_172648, NM_001033196, NM_001170853, NM_021394, NM_009099	1543	57	29712	4.39172	0.150548	0.000886745	0.000806771
GOTERM_BP_DIRECT	GO:0010761~fibroblast migration	10	0.632511	3.31176e-05	NM_010930, NM_007472, NM_023598, NM_008885, NM_001289895, NM_201394, NM_176922, NM_173182, NM_178087, NM_054042	1543	33	29712	5.83515	0.16804	0.000993925	0.000904284
GOTERM_BP_DIRECT	GO:0050680~negative regulation of epithelial cell proliferation	16	1.01202	3.34589e-05	NM_001114124, NM_023118, NM_009735, NM_022305, NM_009506, NM_009368, NM_011578, NM_011546, NM_001256224, NM_007670, NM_008973, NM_009367, NM_144848, NM_008086, NM_011448, NM_019738	1543	86	29712	3.58251	0.169616	0.000993925	0.000904284
GOTERM_BP_DIRECT	GO:0007596~blood coagulation	16	1.01202	3.34589e-05	NM_020581, NM_019521, NM_001286062, NM_013473, NM_011173, NM_001291894, NM_011171, NM_001291892, NM_009776, NM_009255, NM_009364, NM_009673, NM_013532, NM_008147, NM_010748, NM_199016, NM_001201470, NM_011923	1543	86	29712	3.58251	0.169616	0.000993925	0.000904284
GOTERM_BP_DIRECT	GO:0042981~regulation of apoptotic process	28	1.77103	3.36969e-05	NM_007609, NM_021274, NM_011808, NM_009807, NM_007987, NM_009808, NM_007429, NM_010731, NM_024290, NM_010175, NM_001033161, NM_001177353, NM_001177352, NM_011609, NM_009373, NM_007392, NM_028679, NM_207653, NM_011633, NM_007464, NM_016849, NM_033601, NM_009421, NM_031168, NM_009741, NM_009367, NM_027950, NM_019955, NM_011415	1543	221	29712	2.43967	0.170713	0.000995672	0.000905873
GOTERM_BP_DIRECT	GO:0008625~extrinsic apoptotic signaling pathway via death domain receptors	11	0.695762	3.5206e-05	NM_001114124, NM_001077495, NM_009068, NM_033077, NM_001112698, NM_010175, NM_001033161, NM_009741, NM_011609, NM_007987, NM_207653	1543	41	29712	5.16624	0.177637	0.00103476	0.000941436
GOTERM_BP_DIRECT	GO:0061032~visceral serous pericardium development	6	0.379507	3.95409e-05	NM_011578, NM_010402, NM_010576, NM_011693, NM_010329, NM_011305	1543	9	29712	12.8373	0.197204	0.00115	0.00104628
GOTERM_BP_DIRECT	GO:0038094~Fc-gamma receptor signaling pathway	6	0.379507	3.95409e-05	NM_010186, NM_001163161, NM_010819, NM_010188, NM_010185, NM_144559, NM_019948	1543	9	29712	12.8373	0.197204	0.00115	0.00104628
GOTERM_BP_DIRECT	GO:0045651~positive regulation of macrophage differentiation	7	0.442758	4.0504e-05	NM_009068, NM_011101, NM_010175, NM_008225, NM_007778, NM_001113529, NM_013846, NM_001039537	1543	14	29712	9.628	0.201487	0.00115979	0.00105519
GOTERM_BP_DIRECT	GO:0051707~response to other organism	7	0.442758	4.0504e-05	NM_008332, NM_010501, NM_008331, NM_153138, NM_013532, NM_008147, NM_001005858, NM_001291894, NM_001291892	1543	14	29712	9.628	0.201487	0.00115979	0.00105519
GOTERM_BP_DIRECT	GO:0062009~secondary palate development	7	0.442758	4.0504e-05	NM_009368, NM_011578, NM_001113379, NM_001256224, NM_029575, NM_009367, NM_009371, NM_009527	1543	14	29712	9.628	0.201487	0.00115979	0.00105519
GOTERM_BP_DIRECT	GO:0001890~placenta development	13	0.822264	4.22333e-05	NM_019564, NM_028602, NM_010928, NM_009616, NM_010181, NM_008827, NM_007398, NM_008871, NM_007566, NM_008126, NM_001284197, NM_008591, NM_011305	1543	59	29712	4.24285	0.209122	0.00120311	0.0010946
GOTERM_BP_DIRECT	GO:0048245~eosinophil chemotaxis	8	0.506009	4.26413e-05	NM_021443, NM_011337, NM_013654, NM_011330, NM_013652, NM_011331, NM_010705, NM_009142	1543	20	29712	7.7024	0.210912	0.00120853	0.00109954
GOTERM_BP_DIRECT	GO:0003007~heart morphogenesis	15	0.948767	4.36466e-05	NM_183208, NM_175132, NM_198052, NM_001122667, NM_001012236, NM_001162943, NM_007729, NM_010402, NM_011535, NM_010861, NM_009367, NM_201518, NM_009484, NM_015734, NM_015802, NM_011305	1543	78	29712	3.70308	0.215306	0.00123019	0.00111924
GOTERM_BP_DIRECT	GO:0060391~positive regulation of SMAD protein signal transduction	11	0.695762	4.40698e-05	NM_009368, NM_011578, NM_023118, NM_029575, NM_009367, NM_007553, NM_010272, NM_008380, NM_009371, NM_001277258, NM_001159301, NM_028472	1543	42	29712	5.04324	0.217149	0.00123019	0.00111924
GOTERM_BP_DIRECT	GO:0033574~response to testosterone	11	0.695762	4.40698e-05	NM_009775, NM_008264, NM_001077411, NM_010450, NM_175503, NM_001277238, NM_011580, NM_001122950, NM_007619, NM_008706, NM_207653	1543	42	29712	5.04324	0.217149	0.00123019	0.00111924
GOTERM_BP_DIRECT	GO:0043547~positive regulation of GTPase activity	18	1.13852	4.59776e-05	NM_177740, NM_175464, NM_175366, NM_178754, NM_025664, NM_011691, NM_001252201, NM_001142322, NM_026380, NM_001256224, NM_001085440, NM_011267, NM_011330, NM_009382, NM_015742, NM_009373, NM_016900, NM_015811, NM_001177810	1543	109	29712	3.17989	0.225402	0.00127703	0.00116185
GOTERM_BP_DIRECT	GO:0001816~cytokine production	12	0.759013	4.95176e-05	NM_001004152, NM_001159394, NM_001291894, NM_008706, NM_029926, NM_001256224, NM_013532, NM_010101, NM_007993, NM_008037, NM_001025577, NM_018823, NM_009044	1543	51	29712	4.53082	0.240487	0.00136173	0.00123892
GOTERM_BP_DIRECT	GO:0034446~substrate adhesion-dependent cell spreading	12	0.759013	4.95176e-05	NM_001276408, NM_001190975, NM_016780, NM_174850, NM_021320, NM_054041, NM_001276410, NM_172924, NM_001001309, NM_010576, NM_013566, NM_008402, NM_009465, NM_010233, NM_173182, NM_001190974	1543	51	29712	4.53082	0.240487	0.00136173	0.00123892
GOTERM_BP_DIRECT	GO:0031424~keratinization	15	0.948767	5.05392e-05	NM_025413, NM_026335, NM_001270426, NM_011471, NM_001161714, NM_011470, NM_033175, NR_003548, NM_001039594, NM_010663, NM_011477, NM_001018079, NM_008412, NM_011474, NM_009264	1543	79	29712	3.6562	0.244785	0.00137273	0.00124892
GOTERM_BP_DIRECT	GO:0001938~positive regulation of endothelial cell proliferation	15	0.948767	5.05392e-05	NM_016780, NM_001252653, NM_001277258, NM_021704, NM_007899, NM_008827, NM_007616, NM_008002, NM_001256224, NM_007413, NM_011101, NM_008006, NM_011330, NM_009154, NM_016900, NM_019707, NM_001243064	1543	79	29712	3.6562	0.244785	0.00137273	0.00124892
GOTERM_BP_DIRECT	GO:0071466~cellular response to xenobiotic stimulus	16	1.01202	5.06586e-05	NM_172261, NM_016780, NM_001013779, NM_019521, NM_126166, NM_001291105, NM_009627, NM_008871, NM_013468, NM_013454, NM_001177353, NM_013652, NM_001177352, NM_010927, NM_001177980, NM_019707, NM_008570	1543	89	29712	3.46175	0.245286	0.00137273	0.00124892
GOTERM_BP_DIRECT	GO:0030163~protein catabolic process	21	1.32827	5.15449e-05	NM_001114124, NM_023217, NM_001164504, NM_010809, NM_021362, NM_001017959, NM_010074, NM_009808, NM_001038627, NM_008608, NM_008706, NM_009984, NM_009255, NM_009068, NM_007798, NM_013599, NM_009794, NM_008611, NM_008610, NM_001195633, NM_031843	1543	143	29712	2.8278	0.248992	0.00138996	0.0012646
GOTERM_BP_DIRECT	GO:0006914~autophagy	25	1.58128	5.27117e-05	NM_027878, NM_001017959, NM_025730, NM_013650, NM_008979, NM_145570, NM_001161722, NM_023835, NM_008320, NM_009712, NM_008885, NM_008380, NM_018738, NM_009099, NM_001077411, NM_146057, NM_001204229, NM_001038627, NM_009933, NM_001013025, NM_001085440, NM_009741, NM_001195633, NM_028166, NM_178111	1543	190	29712	2.53368	0.253845	0.00141456	0.00128698
GOTERM_BP_DIRECT	GO:0071526~semaphorin-plexin signaling pathway	11	0.695762	5.47685e-05	NM_008737, NM_001077405, NM_001077404, NM_001272078, NM_001077407, NM_031254, NM_013657, NM_008882, NM_011662, NM_011352, NM_009154, NM_011349, NM_008591, NM_013659	1543	43	29712	4.92595	0.262322	0.00144876	0.0013181
GOTERM_BP_DIRECT	GO:0032689~negative regulation of type II interferon production	11	0.695762	5.47685e-05	NM_001190975, NM_153159, NM_019521, NM_021893, NM_001291894, NM_001033543, NM_001291892, NM_010743, NM_010686, NM_008326, NM_013532, NM_009465, NM_008147, NM_001159301, NM_001025602, NM_001190974	1543	43	29712	4.92595	0.262322	0.00144876	0.0013181
GOTERM_BP_DIRECT	GO:0032481~positive regulation of type I interferon production	11	0.695762	5.47685e-05	NM_016849, NM_009841, NM_178367, NM_033077, NM_019777, NM_012057, NM_126166, NM_028864, NM_008979, NM_028421, NM_174989, NM_030150	1543	43	29712	4.92595	0.262322	0.00144876	0.0013181
GOTERM_BP_DIRECT	GO:0043588~skin development	14	0.885515	5.60765e-05	NM_130451, NM_001159394, NM_175643, NM_201394, NM_001277305, NM_009933, NM_133753, NM_007737, NM_008518, NM_009930, NM_007742, NM_013565, NM_013630, NM_008126, NM_015734	1543	70	29712	3.8512	0.267662	0.00147633	0.00134318
GOTERM_BP_DIRECT	GO:0006897~endocytosis	25	1.58128	5.73702e-05	NM_175483, NM_023118, NM_028724, NM_025730, NM_008659, NM_133685, NM_029858, NM_011193, NM_172814, NM_001161817, NM_194334, NM_009671, NM_001243064, NM_177158, NM_001110147, NM_153068, NM_025664, NM_008626, NM_001103156, NM_007616, NM_008512, NM_001198826, NM_023275, NM_177461, NM_016900, NM_010766	1543	191	29712	2.52042	0.272907	0.00150326	0.00136768
GOTERM_BP_DIRECT	GO:0045669~positive regulation of osteoblast differentiation	15	0.948767	5.8364e-05	NM_001002011, NM_001111102, NM_021457, NM_001277217, NM_146162, NM_010181, NM_009528, NM_001287514, NM_145741, NM_030565, NM_008006, NM_001287738, NM_010560, NM_031168, NM_007553, NM_018865	1543	80	29712	3.6105	0.27691	0.00152212	0.00138484
GOTERM_BP_DIRECT	GO:0030514~negative regulation of BMP signaling pathway	13	0.822264	5.97075e-05	NM_019564, NM_021457, NM_008108, NM_001038627, NM_007616, NM_001256224, NM_009398, NM_001042660, NM_008675, NM_030127, NM_015800, NM_011825, NM_001243064, NM_028472	1543	61	29712	4.10374	0.282287	0.00154989	0.0014101
GOTERM_BP_DIRECT	GO:0035457~cellular response to interferon-alpha	8	0.506009	6.10985e-05	NM_008332, NM_001190975, NM_008331, NM_011852, NM_019521, NM_009465, NM_001177353, NM_145211, NM_001177352, NM_001083925, NM_001190974	1543	21	29712	7.33562	0.287811	0.00157861	0.00143624
GOTERM_BP_DIRECT	GO:0009954~proximal/distal pattern formation	9	0.56926	6.31602e-05	NM_013554, NM_010450, NM_010296, NM_010462, NM_001081163, NM_008270, NM_001277238, NM_001122950, NM_008272	1543	28	29712	6.18943	0.295922	0.00162433	0.00147783
GOTERM_BP_DIRECT	GO:0007566~embryo implantation	14	0.885515	6.54152e-05	NM_016780, NM_007929, NM_133753, NM_001039537, NM_011567, NM_013599, NM_008610, NM_011198, NM_009285, NM_001081209, NM_026480, NM_009086, NM_011305, NM_008392	1543	71	29712	3.79696	0.304687	0.00167457	0.00152354
GOTERM_BP_DIRECT	GO:0007399~nervous system development	35	2.21379	6.95525e-05	NM_001276408, NM_153159, NM_133926, NM_001048142, NM_015794, NM_009946, NM_080463, NM_009238, NM_008005, NM_010233, NM_010253, NM_009371, NM_009154, NM_194052, NM_011305, NM_001024699, NM_001190974, NM_198033, NM_001077354, NM_001190975, NM_153143, NM_008989, NM_153529, NM_001039138, NM_001129787, NM_172506, NM_001276410, NM_001001309, NM_009468, NM_013657, NM_029575, NM_009465, NM_008675, NM_016…	1543	321	29712	2.09956	0.320486	0.00177231	0.00161247
GOTERM_BP_DIRECT	GO:0048286~lung alveolus development	13	0.822264	7.05713e-05	NM_001083587, NM_009933, NM_133753, NM_134117, NM_001039537, NM_009368, NM_007398, NM_009124, NM_008002, NM_011990, NM_007993, NM_008037, NM_010329	1543	62	29712	4.03755	0.324321	0.00177386	0.00161388
GOTERM_BP_DIRECT	GO:0048144~fibroblast proliferation	13	0.822264	7.05713e-05	NM_019971, NM_007669, NM_009528, NM_007616, NM_054042, NM_001039537, NM_008002, NM_009930, NM_008584, NM_010332, NM_010216, NM_001243064, NM_019738, NM_011416	1543	62	29712	4.03755	0.324321	0.00177386	0.00161388
GOTERM_BP_DIRECT	GO:0070371~ERK1 and ERK2 cascade	13	0.822264	7.05713e-05	NM_007801, NM_011897, NM_008002, NM_001001806, NM_008402, NM_008006, NM_011330, NM_001177353, NM_008005, NM_001177352, NM_011905, NM_030888, NM_011448, NM_011613	1543	62	29712	4.03755	0.324321	0.00177386	0.00161388
GOTERM_BP_DIRECT	GO:0048839~inner ear development	14	0.885515	7.60737e-05	NM_001048142, NM_019568, NM_009368, NM_009777, NM_011202, NM_001287514, NM_008264, NM_010398, NM_009367, NM_007553, NM_001025577, NM_011934, NM_001001892, NM_028472	1543	72	29712	3.74422	0.344663	0.00189655	0.0017255
GOTERM_BP_DIRECT	GO:0000902~cell morphogenesis	21	1.32827	7.64767e-05	NM_001291066, NM_175296, NM_001114597, NM_023118, NM_023755, NM_001289461, NM_029007, NM_201394, NM_009933, NM_009867, NM_001039537, NM_153505, NM_009744, NM_008452, NM_009866, NM_007664, NM_009741, NM_008037, NM_009367, NM_019707, NM_001081209, NM_001289458	1543	147	29712	2.75086	0.346128	0.00189655	0.0017255
GOTERM_BP_DIRECT	GO:0061844~antimicrobial humoral immune response mediated by antimicrobial peptide	21	1.32827	7.64767e-05	NM_021443, NM_021274, NM_019568, NM_023785, NM_016960, NM_008726, NM_021704, NM_009735, NM_009627, NM_011337, NM_013654, NM_011330, NM_013652, NM_009311, NM_011331, NM_001198826, NM_019932, NM_010705, NM_009043, NM_009142, NM_011338	1543	147	29712	2.75086	0.346128	0.00189655	0.0017255
GOTERM_BP_DIRECT	GO:0090050~positive regulation of cell migration involved in sprouting angiogenesis	8	0.506009	8.56026e-05	NM_011578, NM_010730, NM_008006, NM_011198, NM_008737, NM_023275, NM_152804, NM_026838	1543	22	29712	7.00218	0.378452	0.00211343	0.00192282
GOTERM_BP_DIRECT	GO:0043627~response to estrogen	14	0.885515	8.8204e-05	NM_001077411, NM_010360, NM_001033276, NM_001122950, NM_008608, NM_009527, NM_007616, NM_010258, NM_009368, NM_009712, NM_007472, NM_010450, NM_008610, NM_009367, NM_001243064	1543	73	29712	3.69293	0.387371	0.00216673	0.00197132
GOTERM_BP_DIRECT	GO:0045671~negative regulation of osteoclast differentiation	10	0.632511	8.85416e-05	NM_011337, NM_001077495, NM_133209, NM_053109, NM_013532, NM_009398, NM_007993, NM_008147, NM_001110192, NM_010658, NM_001291894, NM_001291892	1543	37	29712	5.20432	0.388518	0.00216673	0.00197132
GOTERM_BP_DIRECT	GO:0050679~positive regulation of epithelial cell proliferation	16	1.01202	9.67749e-05	NM_019564, NM_001114124, NM_008709, NM_009829, NM_009506, NM_007825, NM_023814, NM_008002, NM_001256224, NM_007577, NM_008006, NM_001177353, NM_031168, NM_001177352, NM_008086, NM_011448, NM_008250	1543	94	29712	3.27762	0.415858	0.00235783	0.00214518
GOTERM_BP_DIRECT	GO:0002430~complement receptor mediated signaling pathway	7	0.442758	9.8724e-05	NM_009778, NM_008039, NM_007577, NM_013521, NM_008401, NM_008153, NM_009779	1543	16	29712	8.4245	0.422149	0.0023844	0.00216935
GOTERM_BP_DIRECT	GO:0051895~negative regulation of focal adhesion assembly	7	0.442758	9.8724e-05	NM_153412, NM_008512, NM_178754, NM_001277258, NM_007470, NM_008608, NM_015802	1543	16	29712	8.4245	0.422149	0.0023844	0.00216935
GOTERM_BP_DIRECT	GO:0043536~positive regulation of blood vessel endothelial cell migration	11	0.695762	0.000101035	NM_021278, NM_011101, NM_008006, NM_008005, NM_011808, NM_001286062, NM_001081395, NM_031191, NM_011580, NM_008928, NM_009506	1543	46	29712	4.60469	0.42952	0.00242965	0.00221052
GOTERM_BP_DIRECT	GO:0048705~skeletal system morphogenesis	12	0.759013	0.000102818	NM_008809, NM_177364, NM_023598, NM_007729, NM_009527, NM_001285459, NM_010466, NM_134032, NM_007742, NM_010461, NM_001177353, NM_008610, NM_001177352	1543	55	29712	4.20131	0.435142	0.00246186	0.00223983
GOTERM_BP_DIRECT	GO:0007159~leukocyte cell-cell adhesion	9	0.56926	0.000108401	NM_010577, NM_011851, NM_010576, NM_008401, NM_011693, NM_010493, NM_008404, NM_001032378, NM_138648	1543	30	29712	5.7768	0.452396	0.00256242	0.00233132
GOTERM_BP_DIRECT	GO:0060339~negative regulation of type I interferon-mediated signaling pathway	9	0.56926	0.000108401	NM_001033207, NM_011852, NM_019655, NM_011909, NM_026689, NM_015783, NM_145211, NM_001012236, NM_001083925	1543	30	29712	5.7768	0.452396	0.00256242	0.00233132
GOTERM_BP_DIRECT	GO:0045780~positive regulation of bone resorption	9	0.56926	0.000108401	NM_008520, NM_001291066, NM_016780, NM_011101, NM_001204202, NM_009263, NM_010052, NM_009801, NM_144559, NM_011613	1543	30	29712	5.7768	0.452396	0.00256242	0.00233132
GOTERM_BP_DIRECT	GO:0006468~protein phosphorylation	36	2.27704	0.000109724	NM_133926, NM_153098, NM_001112698, NM_015771, NM_001163527, NM_025730, NM_152804, NM_023815, NM_001256224, NM_009177, NM_011101, NM_010332, NM_030565, NM_007631, NM_009371, NM_011448, NM_008480, NM_001077495, NM_016693, NM_028679, NM_019521, NM_011163, NM_011361, NM_172688, NM_001252201, NM_009933, NM_133753, NM_007619, NM_008926, NM_011337, NM_029495, NM_029575, NM_011352, NM_001198826, NM_0258…	1543	342	29712	2.02695	0.456405	0.0025827	0.00234977
GOTERM_BP_DIRECT	GO:0042246~tissue regeneration	8	0.506009	0.000117554	NM_008002, NM_001033409, NM_008973, NM_008083, NM_007669, NM_007470, NM_176073, NM_001162884	1543	23	29712	6.69774	0.479544	0.00275532	0.00250682
GOTERM_BP_DIRECT	GO:1903265~positive regulation of tumor necrosis factor-mediated signaling pathway	6	0.379507	0.00013282	NM_010478, NM_053084, NM_009068, NM_010686, NM_008611, NM_009807	1543	11	29712	10.5033	0.521865	0.00307422	0.00279696
GOTERM_BP_DIRECT	GO:1901731~positive regulation of platelet aggregation	6	0.379507	0.00013282	NM_145158, NM_031168, NM_133918, NM_010559, NM_010329, NM_172812	1543	11	29712	10.5033	0.521865	0.00307422	0.00279696
GOTERM_BP_DIRECT	GO:0034340~response to type I interferon	6	0.379507	0.00013282	NM_019777, NM_015783, NM_009283, NM_009890, NR_003508, NM_201373	1543	11	29712	10.5033	0.521865	0.00307422	0.00279696
GOTERM_BP_DIRECT	GO:0008584~male gonad development	21	1.32827	0.000133947	NM_028602, NM_023598, NM_126166, NM_001277238, NM_001122950, NM_007619, NM_008608, NM_010258, NM_009984, NM_009556, NM_007430, NM_001256224, NM_013598, NM_010450, NM_009741, NM_009367, NM_009994, NM_008380, NM_011448, NM_001042577, NM_019738	1543	153	29712	2.64298	0.524852	0.00308746	0.00280901
GOTERM_BP_DIRECT	GO:0031663~lipopolysaccharide-mediated signaling pathway	10	0.632511	0.000137336	NM_016849, NM_009841, NM_031254, NM_011355, NM_028679, NM_008979, NM_009283, NM_174989, NM_016923, NM_029926, NM_001272078	1543	39	29712	4.93743	0.533713	0.00312664	0.00284465
GOTERM_BP_DIRECT	GO:0006911~phagocytosis, engulfment	10	0.632511	0.000137336	NM_031254, NM_001113326, NM_001206367, NM_010186, NM_013454, NM_008401, NM_010188, NM_010185, NM_008404, NM_031195, NM_010766, NM_001272078	1543	39	29712	4.93743	0.533713	0.00312664	0.00284465
GOTERM_BP_DIRECT	GO:0010934~macrophage cytokine production	10	0.632511	0.000137336	NM_001190975, NM_007609, NM_008920, NM_001004152, NM_019521, NM_009465, NM_126166, NM_011905, NM_007855, NM_009807, NM_174989, NM_001190974	1543	39	29712	4.93743	0.533713	0.00312664	0.00284465
GOTERM_BP_DIRECT	GO:0031175~neuron projection development	24	1.51803	0.000143249	NM_177740, NM_172261, NM_001081445, NM_001134460, NM_174850, NM_001112698, NM_016762, NM_001122667, NM_009528, NM_009704, NM_172814, NM_010633, NM_001039151, NM_008634, NM_010332, NM_011352, NM_008984, NM_031168, NM_001198826, NM_011607, NM_177461, NM_001039094, NM_011701, NM_008480	1543	190	29712	2.43234	0.548782	0.00324202	0.00294962
GOTERM_BP_DIRECT	GO:0060337~type I interferon-mediated signaling pathway	12	0.759013	0.000144155	NM_016849, NM_011854, NM_027835, NM_145227, NM_011852, NM_145211, NM_025378, NM_009283, NM_001012236, NM_001083925, NM_145209, NM_001033632	1543	57	29712	4.05389	0.551047	0.00324202	0.00294962
GOTERM_BP_DIRECT	GO:0001916~positive regulation of T cell mediated cytotoxicity	12	0.759013	0.000144155	NM_001143689, NM_010397, NM_010398, NM_010175, NM_008204, NM_023124, NM_029975, NM_013819, NM_010380, NM_009735, NM_001001892, NM_007639	1543	57	29712	4.05389	0.551047	0.00324202	0.00294962
GOTERM_BP_DIRECT	GO:0035988~chondrocyte proliferation	7	0.442758	0.000145877	NM_007885, NM_008037, NM_173788, NM_009285, NM_019724, NM_133753, NM_008608	1543	17	29712	7.92894	0.555323	0.00326754	0.00297284
GOTERM_BP_DIRECT	GO:0035556~intracellular signal transduction	42	2.65655	0.000158166	NM_153534, NM_133926, NM_015771, NM_019654, NM_025730, NM_011691, NM_173788, NM_007707, NM_001142322, NM_009337, NM_033077, NM_011101, NM_001042660, NM_015742, NM_001110192, NM_177093, NM_175171, NM_015802, NM_001177810, NM_028838, NM_199022, NM_146191, NM_001114124, NM_001081279, NM_008809, NM_001114663, NM_133914, NM_001289473, NM_028679, NM_010928, NM_019588, NM_011361, NM_029569, NM_177914, N…	1543	432	29712	1.87211	0.584671	0.00350888	0.00319241
GOTERM_BP_DIRECT	GO:2000406~positive regulation of T cell migration	8	0.506009	0.000158547	NM_001291066, NM_016780, NM_010576, NM_021274, NM_016960, NM_021704, NM_001198826, NM_001159301	1543	24	29712	6.41866	0.585548	0.00350888	0.00319241
GOTERM_BP_DIRECT	GO:0048010~vascular endothelial growth factor receptor signaling pathway	8	0.506009	0.000158547	NM_008002, NM_001198566, NM_008005, NM_008737, NM_010228, NM_010216, NM_009506, NM_008827	1543	24	29712	6.41866	0.585548	0.00350888	0.00319241
GOTERM_BP_DIRECT	GO:0007157~heterophilic cell-cell adhesion via plasma membrane cell adhesion molecules	11	0.695762	0.000176774	NM_010577, NM_009655, NM_010576, NM_008495, NM_011693, NM_007664, NM_001162943, NM_153790, NM_009867, NM_001159301, NM_053199	1543	49	29712	4.32277	0.625464	0.00386607	0.00351739
GOTERM_BP_DIRECT	GO:0045824~negative regulation of innate immune response	11	0.695762	0.000176774	NM_009397, NM_009277, NM_028679, NM_026689, NM_001012236, NM_001170853, NM_001204910, NM_009912, NM_030150, NM_133888, NM_008392	1543	49	29712	4.32277	0.625464	0.00386607	0.00351739
GOTERM_BP_DIRECT	GO:0001837~epithelial to mesenchymal transition	11	0.695762	0.000176774	NM_011578, NM_139143, NM_001081445, NM_029575, NM_013586, NM_009367, NM_010929, NM_007553, NM_009371, NM_011415, NM_011448, NM_011427	1543	49	29712	4.32277	0.625464	0.00386607	0.00351739
GOTERM_BP_DIRECT	GO:0045662~negative regulation of myoblast differentiation	9	0.56926	0.000177573	NM_011535, NM_008321, NM_198052, NM_021274, NM_019568, NM_009238, NM_031191, NM_008108, NM_011338, NM_011448	1543	32	29712	5.41575	0.627123	0.00386831	0.00351943
GOTERM_BP_DIRECT	GO:0030282~bone mineralization	13	0.822264	0.000178497	NM_010052, NM_009933, NM_134117, NM_053110, NM_008520, NM_007743, NM_008973, NM_011198, NM_008037, NM_001204202, NM_007553, NM_009263, NM_011448, NM_013846	1543	68	29712	3.68129	0.629033	0.00387326	0.00352393
GOTERM_BP_DIRECT	GO:0007283~spermatogenesis	48	3.03605	0.000191324	NM_028902, NM_001079686, NM_007569, NM_001162933, NM_001277238, NM_146142, NM_001122950, NM_001044386, NM_010450, NM_010296, NM_028797, NM_010418, NM_001159769, NM_028034, NM_001190974, NM_008381, NM_001166408, NM_001277305, NM_170759, NM_009984, NM_009744, NM_009465, NM_009061, NM_001163609, NM_028602, NM_175643, NM_025730, NM_173788, NM_009207, NM_001034874, NM_146162, NM_007430, NM_001277891, …	1543	522	29712	1.77067	0.65455	0.00413543	0.00376246
GOTERM_BP_DIRECT	GO:0060070~canonical Wnt signaling pathway	17	1.07527	0.000196813	NM_021457, NM_022721, NM_015771, NM_009933, NM_009527, NM_009528, NM_007616, NM_001256224, NM_013788, NM_011356, NM_010332, NM_008006, NM_011519, NM_010637, NM_001243064, NM_011448, NM_028351, NM_011427	1543	111	29712	2.94912	0.664927	0.00423759	0.00385541
GOTERM_BP_DIRECT	GO:0045089~positive regulation of innate immune response	10	0.632511	0.000206763	NM_153564, NM_001291066, NM_008039, NM_010175, NM_007950, NM_008610, NM_013495, NM_027320, NM_001159301, NM_201373	1543	41	29712	4.69658	0.682948	0.00438578	0.00399023
GOTERM_BP_DIRECT	GO:0001569~branching involved in blood vessel morphogenesis	10	0.632511	0.000206763	NM_009931, NM_029575, NM_010332, NM_001286062, NM_010929, NM_009371, NM_008737, NM_021704, NM_010262, NM_009154, NM_010228	1543	41	29712	4.69658	0.682948	0.00438578	0.00399023
GOTERM_BP_DIRECT	GO:0060216~definitive hemopoiesis	7	0.442758	0.000209223	NM_011578, NM_001111023, NM_001001806, NM_019655, NM_015776, NM_001277238, NM_001079869	1543	18	29712	7.48844	0.687251	0.00438578	0.00399023
GOTERM_BP_DIRECT	GO:0032966~negative regulation of collagen biosynthetic process	7	0.442758	0.000209223	NM_001276408, NM_007413, NM_010233, NM_031168, NM_133918, NM_010559, NM_133753, NM_001177810, NM_001276410	1543	18	29712	7.48844	0.687251	0.00438578	0.00399023
GOTERM_BP_DIRECT	GO:0048246~macrophage chemotaxis	7	0.442758	0.000209223	NM_011337, NM_013599, NM_008610, NM_011331, NM_015742, NM_010705, NM_009142, NM_001142322	1543	18	29712	7.48844	0.687251	0.00438578	0.00399023
GOTERM_BP_DIRECT	GO:1990000~amyloid fibril formation	7	0.442758	0.000209223	NM_010786, NM_009068, NM_009877, NM_001206367, NM_001198826, NM_019955, NM_009735, NM_001040654	1543	18	29712	7.48844	0.687251	0.00438578	0.00399023
GOTERM_BP_DIRECT	GO:0001780~neutrophil homeostasis	7	0.442758	0.000209223	NM_001037859, NM_010730, NM_013532, NM_001166065, NM_008147, NM_001177980, NM_007778, NM_001113529, NM_001291894, NM_001291892	1543	18	29712	7.48844	0.687251	0.00438578	0.00399023
GOTERM_BP_DIRECT	GO:0006809~nitric oxide biosynthetic process	8	0.506009	0.000210378	NM_001044740, NM_009994, NM_011905, NM_026993, NM_010927, NM_013819, NM_174989, NM_001243064, NM_007616	1543	25	29712	6.16192	0.689252	0.00439343	0.00399719
GOTERM_BP_DIRECT	GO:0032964~collagen biosynthetic process	6	0.379507	0.00021795	NM_001081401, NM_013534, NM_007742, NM_176830, NM_008037, NM_015734	1543	12	29712	9.628	0.702054	0.00446757	0.00406464
GOTERM_BP_DIRECT	GO:0034144~negative regulation of toll-like receptor 4 signaling pathway	6	0.379507	0.00021795	NM_031254, NM_053084, NM_001114124, NM_001081279, NM_145509, NM_001272078, NM_008392	1543	12	29712	9.628	0.702054	0.00446757	0.00406464
GOTERM_BP_DIRECT	GO:0071492~cellular response to UV-A	6	0.379507	0.00021795	NM_010809, NM_013599, NM_032006, NM_008610, NM_001044384, NM_011593, NM_032007	1543	12	29712	9.628	0.702054	0.00446757	0.00406464
GOTERM_BP_DIRECT	GO:0048846~axon extension involved in axon guidance	6	0.379507	0.00021795	NM_009655, NM_001256224, NM_011412, NM_008737, NM_001077405, NM_001077404, NM_011349, NM_001077407	1543	12	29712	9.628	0.702054	0.00446757	0.00406464
GOTERM_BP_DIRECT	GO:0060485~mesenchyme development	6	0.379507	0.00021795	NM_010402, NM_010576, NM_009238, NM_172870, NM_007553, NM_011305	1543	12	29712	9.628	0.702054	0.00446757	0.00406464
GOTERM_BP_DIRECT	GO:0051715~cytolysis in another organism	5	0.316256	0.000222877	NM_153564, NM_001083312, NM_001289493, NM_010260, NM_018738	1543	7	29712	13.7543	0.7101	0.00451854	0.00411102
GOTERM_BP_DIRECT	GO:0072126~positive regulation of glomerular mesangial cell proliferation	5	0.316256	0.000222877	NM_027924, NM_016780, NM_010559, NM_009779, NM_207653	1543	7	29712	13.7543	0.7101	0.00451854	0.00411102
GOTERM_BP_DIRECT	GO:0014012~peripheral nervous system axon regeneration	5	0.316256	0.000222877	NM_009775, NM_008634, NM_008610, NM_011607, NM_007470	1543	7	29712	13.7543	0.7101	0.00451854	0.00411102
GOTERM_BP_DIRECT	GO:0048535~lymph node development	9	0.56926	0.000223799	NM_001177369, NM_010175, NM_001254747, NM_019955, NM_010329, NM_010736, NM_011613, NM_008518, NM_054042	1543	33	29712	5.25163	0.711582	0.00452074	0.00411302
GOTERM_BP_DIRECT	GO:0007010~cytoskeleton organization	20	1.26502	0.000225993	NM_024427, NM_173397, NM_019391, NM_001081151, NM_011711, NM_011337, NM_001103179, NM_009397, NM_001135727, NM_013654, NM_011330, NM_011331, NM_009382, NM_177282, NM_144848, NM_175171, NM_011448, NM_015802, NM_011701, NM_001042699	1543	147	29712	2.61986	0.715077	0.00454853	0.0041383
GOTERM_BP_DIRECT	GO:0050766~positive regulation of phagocytosis	13	0.822264	0.000237004	NM_001254747, NM_175366, NM_019521, NM_010581, NM_010185, NM_011173, NM_001272078, NM_031254, NM_009778, NM_008512, NM_010186, NM_008039, NM_010188, NM_013563	1543	70	29712	3.57611	0.731985	0.00475292	0.00432425
GOTERM_BP_DIRECT	GO:0030010~establishment of cell polarity	11	0.695762	0.000250117	NM_001002011, NM_153412, NM_001111102, NM_001134460, NM_177387, NM_001161665, NM_009527, NM_001142322, NM_001309391, NM_183171, NM_013630, NM_015742, NM_023275	1543	51	29712	4.15325	0.750819	0.00499785	0.0045471
GOTERM_BP_DIRECT	GO:0072089~stem cell proliferation	13	0.822264	0.000271903	NM_198052, NM_153098, NM_009528, NM_023814, NM_010202, NM_011535, NM_008002, NM_001256224, NM_008006, NM_008687, NM_009116, NM_016701, NM_001042503, NM_011448	1543	71	29712	3.52575	0.779229	0.00541371	0.00492545
GOTERM_BP_DIRECT	GO:2001240~negative regulation of extrinsic apoptotic signaling pathway in absence of ligand	9	0.56926	0.000279438	NM_010478, NM_008002, NM_009068, NM_009741, NM_008086, NM_010637, NM_009142, NM_011415, NM_009969	1543	34	29712	5.09718	0.788281	0.00554385	0.00504385
GOTERM_BP_DIRECT	GO:0009952~anterior/posterior pattern specification	18	1.13852	0.000283735	NM_001081300, NM_010272, NM_010460, NM_001277238, NM_001122950, NM_001079869, NM_010465, NM_001256224, NM_010466, NM_010132, NM_013554, NM_134032, NM_010450, NM_008269, NM_010461, NM_010462, NM_008270, NM_008272	1543	126	29712	2.75086	0.793276	0.00560906	0.00510319
GOTERM_BP_DIRECT	GO:0021846~cell proliferation in forebrain	7	0.442758	0.000292395	NM_010132, NM_001112698, NM_008687, NM_015753, NM_021272, NM_009527, NM_009528	1543	19	29712	7.09431	0.802988	0.00573941	0.00522177
GOTERM_BP_DIRECT	GO:0001953~negative regulation of cell-matrix adhesion	7	0.442758	0.000292395	NM_001077354, NM_001077495, NM_009744, NM_009877, NM_001198765, NM_009806, NM_011580, NM_001198766, NM_001040654	1543	19	29712	7.09431	0.802988	0.00573941	0.00522177
GOTERM_BP_DIRECT	GO:0042531~positive regulation of tyrosine phosphorylation of STAT protein	11	0.695762	0.000295412	NM_030253, NM_001037859, NM_001254747, NM_010560, NM_001039530, NM_031168, NM_011609, NM_010559, NM_001032378, NM_009969, NM_001039537	1543	52	29712	4.07338	0.806264	0.00577822	0.00525709
GOTERM_BP_DIRECT	GO:1901224~positive regulation of non-canonical NF-kappaB signal transduction	13	0.822264	0.000311069	NM_153402, NM_026931, NM_126166, NM_011163, NM_172688, NM_201373, NM_001272078, NM_031254, NM_009068, NM_033077, NM_010686, NM_011905, NM_001198826, NM_027320	1543	72	29712	3.47678	0.822407	0.00606313	0.0055163
GOTERM_BP_DIRECT	GO:0090263~positive regulation of canonical Wnt signaling pathway	17	1.07527	0.00032885	NM_146191, NM_001252578, NM_025730, NM_020265, NM_008415, NM_008002, NM_013788, NM_033077, NM_009238, NM_007742, NM_008006, NM_001040689, NM_015753, NM_009154, NM_026582, NM_028351, NM_013846	1543	116	29712	2.822	0.839114	0.00638728	0.00581121
GOTERM_BP_DIRECT	GO:0051549~positive regulation of keratinocyte migration	6	0.379507	0.000339037	NM_008871, NM_008002, NM_013599, NM_008216, NM_001252201, NM_010415	1543	13	29712	8.88738	0.847968	0.00651383	0.00592636
GOTERM_BP_DIRECT	GO:0035456~response to interferon-beta	6	0.379507	0.000339037	NM_198095, NM_019777, NM_025378, NM_009283, NM_001037713, NM_001033632	1543	13	29712	8.88738	0.847968	0.00651383	0.00592636
GOTERM_BP_DIRECT	GO:0008347~glial cell migration	6	0.379507	0.000339037	NM_009775, NM_001276408, NM_001081249, NM_010882, NM_019389, NM_010233, NM_016762, NM_009367, NM_001276410	1543	13	29712	8.88738	0.847968	0.00651383	0.00592636
GOTERM_BP_DIRECT	GO:0007565~female pregnancy	16	1.01202	0.000340056	NM_023332, NM_001004152, NM_021362, NM_172155, NM_031191, NM_007646, NM_009627, NM_008036, NM_009368, NM_010577, NM_008289, NM_009794, NM_008864, NM_008610, NM_001159301, NM_011118	1543	105	29712	2.93425	0.848827	0.00651383	0.00592636
GOTERM_BP_DIRECT	GO:0001892~embryonic placenta development	9	0.56926	0.00034588	NM_008861, NM_001287514, NM_010137, NM_001287738, NM_013630, NM_007548, NM_001161722, NM_011934, NM_009969	1543	35	29712	4.95154	0.853641	0.00658001	0.00598657
GOTERM_BP_DIRECT	GO:0030225~macrophage differentiation	9	0.56926	0.00034588	NM_010743, NM_029495, NM_001287514, NM_011355, NM_001254747, NM_008037, NM_007778, NM_001113529, NM_001025602, NM_009969, NM_207653	1543	35	29712	4.95154	0.853641	0.00658001	0.00598657
GOTERM_BP_DIRECT	GO:0030155~regulation of cell adhesion	11	0.695762	0.000347358	NM_011113, NM_010681, NM_013630, NM_008873, NM_007901, NM_010680, NM_011607, NM_010329, NM_178087, NM_011448, NM_177839	1543	53	29712	3.99653	0.854839	0.00658558	0.00599163
GOTERM_BP_DIRECT	GO:0032753~positive regulation of interleukin-4 production	8	0.506009	0.000354779	NM_008364, NM_008920, NM_010398, NM_001287738, NM_010185, NM_001033543, NM_011404, NM_007639	1543	27	29712	5.70548	0.860703	0.00670338	0.00609881
GOTERM_BP_DIRECT	GO:0009725~response to hormone	12	0.759013	0.000361808	NM_011593, NM_173788, NM_007646, NM_001103156, NM_008608, NM_008706, NM_145569, NM_010212, NM_011594, NM_009311, NM_008225, NM_001044384, NM_010927	1543	63	29712	3.66781	0.866039	0.00681302	0.00619856
GOTERM_BP_DIRECT	GO:0051091~positive regulation of DNA-binding transcription factor activity	16	1.01202	0.000377404	NM_021457, NM_001048142, NM_001112698, NM_019777, NM_023598, NM_023835, NM_053100, NM_011633, NM_053084, NM_009877, NM_080555, NM_009277, NM_031168, NM_007553, NM_009099, NM_011613, NM_001040654	1543	106	29712	2.90657	0.87716	0.00708269	0.00644391
GOTERM_BP_DIRECT	GO:1900119~positive regulation of execution phase of apoptosis	7	0.442758	0.000399432	NM_153159, NM_009068, NM_010175, NM_001033161, NM_011609, NM_172812, NM_015802	1543	20	29712	6.7396	0.891313	0.00737157	0.00670674
GOTERM_BP_DIRECT	GO:0090280~positive regulation of calcium ion import	7	0.442758	0.000399432	NM_008871, NM_008809, NM_011331, NM_021704, NM_009806, NM_009285, NM_010705	1543	20	29712	6.7396	0.891313	0.00737157	0.00670674
GOTERM_BP_DIRECT	GO:1901741~positive regulation of myoblast fusion	7	0.442758	0.000399432	NM_021443, NM_007651, NM_001008700, NM_009794, NM_011819, NM_153068, NM_021704	1543	20	29712	6.7396	0.891313	0.00737157	0.00670674
GOTERM_BP_DIRECT	GO:0051145~smooth muscle cell differentiation	7	0.442758	0.000399432	NM_010258, NM_008002, NM_001001309, NM_011535, NM_198052, NM_001122667, NM_009528, NM_023814	1543	20	29712	6.7396	0.891313	0.00737157	0.00670674
GOTERM_BP_DIRECT	GO:0060340~positive regulation of type I interferon-mediated signaling pathway	7	0.442758	0.000399432	NM_016849, NM_001256224, NM_001033207, NM_010175, NM_019777, NM_001139519, NM_021394, NM_201373	1543	20	29712	6.7396	0.891313	0.00737157	0.00670674
GOTERM_BP_DIRECT	GO:0090398~cellular senescence	11	0.695762	0.000406698	NM_183208, NM_001002011, NM_198052, NM_001111102, NM_007669, NM_001033299, NM_007616, NM_011535, NM_054077, NM_009877, NM_007670, NM_178891, NM_001243064, NM_178087, NM_001040654	1543	54	29712	3.92252	0.895615	0.00748081	0.00680612
GOTERM_BP_DIRECT	GO:0048754~branching morphogenesis of an epithelial tube	9	0.56926	0.00042464	NM_011897, NM_008597, NM_008002, NM_008709, NM_013630, NM_009154, NM_022305, NM_008608, NM_008591	1543	36	29712	4.814	0.905521	0.00775868	0.00705893
GOTERM_BP_DIRECT	GO:0010757~negative regulation of plasminogen activation	5	0.316256	0.000427391	NM_008872, NM_008871, NM_009255, NM_008873, NM_011580	1543	8	29712	12.035	0.906954	0.00775868	0.00705893
GOTERM_BP_DIRECT	GO:0060335~positive regulation of type II interferon-mediated signaling pathway	5	0.316256	0.000427391	NM_030253, NM_001033207, NM_019440, NM_008326, NM_018738	1543	8	29712	12.035	0.906954	0.00775868	0.00705893
GOTERM_BP_DIRECT	GO:1903980~positive regulation of microglial cell activation	5	0.316256	0.000427391	NM_031254, NM_008611, NM_009982, NM_025730, NM_008433, NM_001272078	1543	8	29712	12.035	0.906954	0.00775868	0.00705893
GOTERM_BP_DIRECT	GO:0032733~positive regulation of interleukin-10 production	10	0.632511	0.000433867	NM_031254, NM_033601, NM_001289461, NM_015783, NM_031168, NM_021893, NM_011905, NM_010185, NM_001159301, NM_001033543, NM_001289458, NM_001272078	1543	45	29712	4.27911	0.910244	0.0078506	0.00714256
GOTERM_BP_DIRECT	GO:0032727~positive regulation of interferon-alpha production	8	0.506009	0.000451985	NM_016849, NM_027835, NM_033077, NM_126166, NM_028864, NM_008979, NM_009283, NM_028421, NM_172689	1543	28	29712	5.50171	0.918841	0.00807323	0.00734511
GOTERM_BP_DIRECT	GO:2000378~negative regulation of reactive oxygen species metabolic process	8	0.506009	0.000451985	NM_007464, NM_009964, NM_008709, NM_013820, NM_010809, NM_009741, NM_172688, NM_001289784, NM_009099	1543	28	29712	5.50171	0.918841	0.00807323	0.00734511
GOTERM_BP_DIRECT	GO:0048545~response to steroid hormone	8	0.506009	0.000451985	NM_010786, NM_172261, NM_023118, NM_007742, NM_009741, NM_001204202, NM_009263, NM_133753, NM_130864	1543	28	29712	5.50171	0.918841	0.00807323	0.00734511
GOTERM_BP_DIRECT	GO:0035924~cellular response to vascular endothelial growth factor stimulus	8	0.506009	0.000451985	NM_011897, NM_001114124, NM_010730, NM_011693, NM_008737, NM_008928, NM_010228, NM_008086	1543	28	29712	5.50171	0.918841	0.00807323	0.00734511
GOTERM_BP_DIRECT	GO:0042472~inner ear morphogenesis	13	0.822264	0.000458403	NM_198052, NM_175499, NM_010262, NM_007729, NM_011897, NM_001001309, NM_011535, NM_008002, NM_001256224, NM_011356, NM_008744, NM_009116, NM_010658, NM_013846	1543	75	29712	3.33771	0.921685	0.00816164	0.00742555
GOTERM_BP_DIRECT	GO:0097398~cellular response to interleukin-17	6	0.379507	0.000504888	NM_173374, NM_008176, NM_021274, NM_001159394, NM_031168, NM_007707	1543	14	29712	8.25257	0.939515	0.00890366	0.00810065
GOTERM_BP_DIRECT	GO:2001046~positive regulation of integrin-mediated signaling pathway	6	0.379507	0.000504888	NM_007929, NM_023118, NM_013586, NM_010917, NM_008481, NM_008480	1543	14	29712	8.25257	0.939515	0.00890366	0.00810065
GOTERM_BP_DIRECT	GO:0010936~negative regulation of macrophage cytokine production	6	0.379507	0.000504888	NM_009368, NM_001190975, NM_008920, NM_028679, NM_009465, NM_009367, NM_007855, NM_001190974	1543	14	29712	8.25257	0.939515	0.00890366	0.00810065
GOTERM_BP_DIRECT	GO:0048147~negative regulation of fibroblast proliferation	10	0.632511	0.000514827	NM_053084, NM_001114124, NM_013599, NM_001177353, NM_001177352, NM_001038610, NM_001243064, NM_001163575, NM_019738, NM_011416, NM_007616, NM_007429	1543	46	29712	4.18609	0.942766	0.00896509	0.00815653
GOTERM_BP_DIRECT	GO:0071345~cellular response to cytokine stimulus	10	0.632511	0.000514827	NM_009468, NM_010576, NM_001037859, NM_013454, NM_009971, NM_001159394, NM_008225, NM_009283, NM_010927, NM_018823	1543	46	29712	4.18609	0.942766	0.00896509	0.00815653
GOTERM_BP_DIRECT	GO:0030501~positive regulation of bone mineralization	10	0.632511	0.000514827	NM_001037859, NM_030565, NM_015783, NM_008973, NM_007553, NM_001277217, NM_146162, NM_134117, NM_011305, NM_010181	1543	46	29712	4.18609	0.942766	0.00896509	0.00815653
GOTERM_BP_DIRECT	GO:0009968~negative regulation of signal transduction	10	0.632511	0.000514827	NM_026380, NM_030143, NM_011267, NM_019654, NM_009061, NM_001110192, NM_015811, NM_007707, NM_001243064, NM_007616, NM_009063	1543	46	29712	4.18609	0.942766	0.00896509	0.00815653
GOTERM_BP_DIRECT	GO:0034142~toll-like receptor 4 signaling pathway	9	0.56926	0.000517356	NM_016849, NM_009841, NM_011852, NM_145211, NM_172688, NM_001001495, NM_174989, NM_001083925, NM_016923	1543	37	29712	4.68389	0.943565	0.00898098	0.008171
GOTERM_BP_DIRECT	GO:0051726~regulation of cell cycle	27	1.70778	0.000521685	NM_007669, NM_009829, NM_011074, NM_001291105, NM_008861, NM_010633, NM_009877, NM_001101502, NM_008006, NM_007631, NM_008885, NM_011407, NM_178880, NM_008086, NM_007392, NM_178087, NM_001114124, NM_172625, NM_007464, NM_010786, NM_053180, NM_013630, NM_009741, NM_011817, NM_023396, NM_018869, NM_199299, NM_001040654	1543	247	29712	2.10491	0.944906	0.00902791	0.00821369
GOTERM_BP_DIRECT	GO:0007169~cell surface receptor protein tyrosine kinase signaling pathway	14	0.885515	0.000534033	NM_199022, NM_001190975, NM_008809, NM_001037859, NM_001048142, NM_001112698, NM_017464, NM_001286062, NM_007778, NM_001113529, NM_001033161, NM_009465, NM_001172117, NM_010139, NM_008591, NM_001190974, NM_013846	1543	87	29712	3.09867	0.94856	0.00905721	0.00824035
GOTERM_BP_DIRECT	GO:0002523~leukocyte migration involved in inflammatory response	7	0.442758	0.000534765	NM_001291066, NM_023785, NM_008401, NM_013650, NM_008404, NM_194052, NM_009142	1543	21	29712	6.41866	0.948769	0.00905721	0.00824035
GOTERM_BP_DIRECT	GO:0043534~blood vessel endothelial cell migration	7	0.442758	0.000534765	NM_001291066, NM_007929, NM_009994, NM_008737, NM_021704, NM_001081395, NM_031191	1543	21	29712	6.41866	0.948769	0.00905721	0.00824035
GOTERM_BP_DIRECT	GO:0017015~regulation of transforming growth factor beta receptor signaling pathway	7	0.442758	0.000534765	NM_011578, NM_011546, NM_001101502, NM_013565, NM_001042660, NM_015771, NM_001109989	1543	21	29712	6.41866	0.948769	0.00905721	0.00824035
GOTERM_BP_DIRECT	GO:0000209~protein polyubiquitination	19	1.20177	0.000535362	NM_001081237, NM_030706, NM_001164504, NM_028019, NM_026689, NM_015794, NM_001038627, NM_007619, NM_001276396, NM_008706, NM_176959, NM_053084, NM_009877, NM_145400, NM_009277, NM_009741, NM_019949, NM_001042503, NM_199299, NM_001040654	1543	145	29712	2.5232	0.948939	0.00905721	0.00824035
GOTERM_BP_DIRECT	GO:1902034~negative regulation of hematopoietic stem cell proliferation	4	0.253004	0.000536422	NM_001287514, NM_008326, NM_009366, NM_011415	1543	4	29712	19.256	0.949239	0.00905721	0.00824035
GOTERM_BP_DIRECT	GO:1905523~positive regulation of macrophage migration	4	0.253004	0.000536422	NM_001037859, NM_007778, NM_001113529, NM_194052, NM_008608	1543	4	29712	19.256	0.949239	0.00905721	0.00824035
GOTERM_BP_DIRECT	GO:0150062~complement-mediated synapse pruning	4	0.253004	0.000536422	NM_031254, NM_007572, NM_009778, NM_008401, NM_001272078	1543	4	29712	19.256	0.949239	0.00905721	0.00824035
GOTERM_BP_DIRECT	GO:0045088~regulation of innate immune response	8	0.506009	0.000569304	NM_031254, NM_001033207, NM_009397, NM_028019, NM_008979, NM_001012236, NM_134158, NM_030150, NM_001272078	1543	29	29712	5.312	0.957718	0.00958328	0.00871898
GOTERM_BP_DIRECT	GO:0001822~kidney development	22	1.39152	0.000604691	NM_153565, NM_008809, NM_023598, NM_001252578, NM_001081020, NM_007548, NM_001012236, NM_011340, NM_001162943, NM_008861, NM_009621, NM_001285459, NM_001001309, NM_031397, NM_001256224, NM_001198566, NM_008216, NM_010175, NM_013630, NM_007993, NM_009741, NM_009367	1543	184	29712	2.30235	0.965267	0.0101482	0.00923295
GOTERM_BP_DIRECT	GO:0001889~liver development	16	1.01202	0.000621466	NM_153565, NM_001111023, NM_001289461, NM_010928, NM_001122667, NM_133753, NM_010258, NM_008861, NM_011578, NM_007398, NM_001287514, NM_007670, NM_201642, NM_013630, NM_001289458, NM_008591, NM_008250	1543	111	29712	2.77564	0.968359	0.0103983	0.00946051
GOTERM_BP_DIRECT	GO:0030099~myeloid cell differentiation	9	0.56926	0.000625796	NM_001111023, NM_023118, NM_008320, NM_001287514, NM_010460, NM_007855, NM_009912, NM_178087, NM_009969	1543	38	29712	4.56063	0.969112	0.0104393	0.00949782
GOTERM_BP_DIRECT	GO:0043525~positive regulation of neuron apoptotic process	15	0.948767	0.000651405	NM_153565, NM_007609, NM_001048142, NM_007987, NM_009808, NM_172812, NM_008706, NM_207653, NM_011337, NM_009068, NM_009367, NM_001198826, NM_011609, NM_019738, NM_008173	1543	100	29712	2.8884	0.97321	0.010834	0.00985689
GOTERM_BP_DIRECT	GO:0035019~somatic stem cell population maintenance	13	0.822264	0.000660582	NM_009527, NM_001039537, NM_010202, NM_008002, NM_009337, NM_001001806, NM_009877, NM_009238, NM_011355, NM_001159769, NM_011934, NM_010637, NM_011448, NM_001040654	1543	78	29712	3.20933	0.974543	0.0109212	0.00993626
GOTERM_BP_DIRECT	GO:0071363~cellular response to growth factor stimulus	13	0.822264	0.000660582	NM_019521, NM_001277258, NM_011580, NM_001277217, NM_009368, NM_010786, NM_183171, NM_009068, NM_011610, NM_029575, NM_008634, NM_007553, NM_009371, NM_010637	1543	78	29712	3.20933	0.974543	0.0109212	0.00993626
GOTERM_BP_DIRECT	GO:0071260~cellular response to mechanical stimulus	16	1.01202	0.000683746	NM_016780, NM_126166, NM_201394, NM_007616, NM_011202, NM_007472, NM_013468, NM_010175, NM_007742, NM_010332, NM_008006, NM_011198, NM_001039485, NM_011609, NM_010736, NM_001243064, NM_011448	1543	112	29712	2.75086	0.977618	0.0112707	0.0102542
GOTERM_BP_DIRECT	GO:0010800~positive regulation of peptidyl-threonine phosphorylation	8	0.506009	0.000709579	NM_001256224, NM_010333, NM_019440, NM_008326, NM_001198826, NM_001081260, NM_018738, NM_008591	1543	30	29712	5.13493	0.980612	0.0116408	0.0105909
GOTERM_BP_DIRECT	GO:0002931~response to ischemia	12	0.759013	0.000710782	NM_001037859, NM_001290676, NM_007778, NM_001113529, NM_008928, NM_008706, NM_007616, NM_001272078, NM_031254, NM_013820, NM_008401, NM_009741, NM_016689, NM_009142, NM_001243064	1543	68	29712	3.39812	0.980741	0.0116408	0.0105909
GOTERM_BP_DIRECT	GO:0033077~T cell differentiation in thymus	10	0.632511	0.000713981	NM_007398, NM_001001806, NM_022721, NM_010175, NM_001077411, NM_013563, NM_009741, NM_019955, NM_010658, NM_009735	1543	48	29712	4.01167	0.981081	0.0116408	0.0105909
GOTERM_BP_DIRECT	GO:0008203~cholesterol metabolic process	15	0.948767	0.000720728	NM_153565, NM_001077411, NM_133753, NM_007825, NM_001287514, NM_008512, NM_009117, NM_013454, NM_008885, NM_138310, NM_001024619, NM_001198826, NM_009890, NM_019779, NM_024264	1543	101	29712	2.8598	0.981777	0.0116408	0.0105909
GOTERM_BP_DIRECT	GO:0045906~negative regulation of vasoconstriction	6	0.379507	0.000725063	NM_010576, NM_008610, NM_009142, NM_001085390, NM_009627, NM_013912	1543	15	29712	7.7024	0.982211	0.0116408	0.0105909
GOTERM_BP_DIRECT	GO:2001028~positive regulation of endothelial cell chemotaxis	6	0.379507	0.000725063	NM_021278, NM_022315, NM_008006, NM_009154, NM_011415, NM_008591	1543	15	29712	7.7024	0.982211	0.0116408	0.0105909
GOTERM_BP_DIRECT	GO:0030850~prostate gland development	6	0.379507	0.000725063	NM_008264, NM_010450, NM_010296, NM_001277238, NM_001122950, NM_011448	1543	15	29712	7.7024	0.982211	0.0116408	0.0105909
GOTERM_BP_DIRECT	GO:0085029~extracellular matrix assembly	6	0.379507	0.000725063	NM_001024945, NM_007743, NM_008216, NM_023268, NM_019521, NM_009933, NM_011448	1543	15	29712	7.7024	0.982211	0.0116408	0.0105909
GOTERM_BP_DIRECT	GO:0003181~atrioventricular valve morphogenesis	6	0.379507	0.000725063	NM_010786, NM_011766, NM_011412, NM_029575, NM_009367, NM_007553, NM_009371	1543	15	29712	7.7024	0.982211	0.0116408	0.0105909
GOTERM_BP_DIRECT	GO:0045124~regulation of bone resorption	5	0.316256	0.000737671	NM_001037859, NM_013743, NM_008402, NM_007901, NM_009207	1543	9	29712	10.6978	0.983415	0.0116414	0.0105914
GOTERM_BP_DIRECT	GO:0033629~negative regulation of cell adhesion mediated by integrin	5	0.316256	0.000737671	NM_001077354, NM_008871, NM_011202, NM_009994, NM_011415	1543	9	29712	10.6978	0.983415	0.0116414	0.0105914
GOTERM_BP_DIRECT	GO:1901098~positive regulation of autophagosome maturation	5	0.316256	0.000737671	NM_019440, NM_001085440, NM_008326, NM_018738, NM_001204229	1543	9	29712	10.6978	0.983415	0.0116414	0.0105914
GOTERM_BP_DIRECT	GO:0061518~microglial cell proliferation	5	0.316256	0.000737671	NM_031254, NM_001037859, NM_001077411, NM_007778, NM_001113529, NM_009142, NM_001272078	1543	9	29712	10.6978	0.983415	0.0116414	0.0105914
GOTERM_BP_DIRECT	GO:0050869~negative regulation of B cell activation	5	0.316256	0.000737671	NM_010686, NM_009397, NM_007987, NM_001110192, NM_023380	1543	9	29712	10.6978	0.983415	0.0116414	0.0105914
GOTERM_BP_DIRECT	GO:0044406~adhesion of symbiont to host	5	0.316256	0.000737671	NM_001083312, NM_001289493, NM_010493, NM_010260, NM_172777	1543	9	29712	10.6978	0.983415	0.0116414	0.0105914
GOTERM_BP_DIRECT	GO:0030182~neuron differentiation	27	1.70778	0.000745602	NM_001111023, NM_001112698, NM_023279, NM_025730, NM_007901, NM_009527, NM_009528, NM_008321, NM_001256224, NM_010132, NM_009238, NM_010574, NM_007631, NM_010418, NM_194052, NM_010139, NM_153565, NM_153143, NM_010272, NM_010466, NM_010882, NM_001287738, NM_008675, NM_001198826, NM_016967, NM_008591, NM_001042577	1543	253	29712	2.05499	0.984131	0.0117332	0.010675
GOTERM_BP_DIRECT	GO:0042327~positive regulation of phosphorylation	9	0.56926	0.00075185	NM_009068, NM_007950, NM_008737, NM_010570, NM_011580, NM_011613, NM_009704, NM_013912, NM_153505	1543	39	29712	4.44369	0.984672	0.0117981	0.010734
GOTERM_BP_DIRECT	GO:0019722~calcium-mediated signaling	17	1.07527	0.000762289	NM_172261, NM_001302376, NM_001081445, NM_016960, NM_025730, NM_007722, NM_009779, NM_009912, NM_008861, NM_007398, NM_011337, NM_008039, NM_207649, NM_011891, NM_019923, NM_001198826, NM_011613	1543	125	29712	2.61882	0.985537	0.0119282	0.0108524
GOTERM_BP_DIRECT	GO:0030509~BMP signaling pathway	15	0.948767	0.000796187	NM_001301373, NM_177740, NM_010928, NM_001277258, NM_001277217, NM_178615, NM_001038627, NM_146162, NM_011578, NM_007772, NM_001256224, NM_029575, NM_007553, NM_009371, NM_028472, NM_013846	1543	102	29712	2.83176	0.988021	0.0124236	0.0113032
GOTERM_BP_DIRECT	GO:0010508~positive regulation of autophagy	13	0.822264	0.000833139	NM_153159, NM_019440, NM_025730, NM_172688, NM_152804, NM_007833, NM_001161722, NM_053100, NM_174989, NM_053084, NM_008326, NM_009277, NM_018738	1543	80	29712	3.1291	0.990245	0.0129542	0.0117859
GOTERM_BP_DIRECT	GO:0048873~homeostasis of number of cells within a tissue	10	0.632511	0.000834853	NM_029495, NM_011202, NM_001159394, NM_009741, NM_008037, NM_019967, NM_007778, NM_001113529, NM_001081209, NM_001033543, NM_011448	1543	49	29712	3.92979	0.990338	0.0129542	0.0117859
GOTERM_BP_DIRECT	GO:0051496~positive regulation of stress fiber assembly	11	0.695762	0.000844123	NM_009368, NM_175132, NM_024427, NM_177364, NM_001112723, NM_009311, NM_008737, NM_019417, NM_010581, NM_172989, NM_001177810	1543	59	29712	3.5901	0.990823	0.0129892	0.0118177
GOTERM_BP_DIRECT	GO:0038063~collagen-activated tyrosine kinase receptor signaling pathway	11	0.695762	0.000844123	NM_001190975, NM_008809, NM_001037859, NM_001163155, NM_009931, NM_009932, NM_007742, NM_009465, NM_010228, NM_010139, NM_001190974, NM_008591, NM_013846	1543	59	29712	3.5901	0.990823	0.0129892	0.0118177
GOTERM_BP_DIRECT	GO:1902895~positive regulation of miRNA transcription	11	0.695762	0.000844123	NM_011355, NM_010928, NM_001177353, NM_011808, NM_009367, NM_007553, NM_001177352, NM_001122667, NM_009769, NM_010637, NM_008173, NM_013912	1543	59	29712	3.5901	0.990823	0.0129892	0.0118177
GOTERM_BP_DIRECT	GO:0048041~focal adhesion assembly	8	0.506009	0.000875854	NM_009866, NM_008402, NM_178754, NM_009741, NM_009382, NM_029858, NM_015802, NM_172924	1543	31	29712	4.96929	0.992307	0.0134032	0.0121944
GOTERM_BP_DIRECT	GO:0060045~positive regulation of cardiac muscle cell proliferation	8	0.506009	0.000875854	NM_010258, NM_011578, NM_011766, NM_001081445, NM_053180, NM_008006, NM_010296, NM_009829	1543	31	29712	4.96929	0.992307	0.0134032	0.0121944
GOTERM_BP_DIRECT	GO:0002476~antigen processing and presentation of endogenous peptide antigen via MHC class Ib	9	0.56926	0.000897537	NM_001143689, NM_010397, NM_010398, NM_008204, NM_023124, NM_029975, NM_013819, NM_010380, NM_001001892	1543	40	29712	4.3326	0.993181	0.0136224	0.0123939
GOTERM_BP_DIRECT	GO:0048565~digestive tract development	9	0.56926	0.000897537	NM_009368, NM_008002, NM_009930, NM_019971, NM_013630, NM_173788, NM_001162943, NM_009207, NM_133733	1543	40	29712	4.3326	0.993181	0.0136224	0.0123939
GOTERM_BP_DIRECT	GO:0002486~antigen processing and presentation of endogenous peptide antigen via MHC class I via ER pathway, TAP-independent	9	0.56926	0.000897537	NM_001143689, NM_010397, NM_010398, NM_008204, NM_023124, NM_029975, NM_013819, NM_010380, NM_001001892	1543	40	29712	4.3326	0.993181	0.0136224	0.0123939
GOTERM_BP_DIRECT	GO:0060384~innervation	7	0.442758	0.0009099	NM_008377, NM_009255, NM_001198566, NM_001164504, NM_175499, NM_011693, NM_001252578	1543	23	29712	5.86052	0.993634	0.0137725	0.0125303
GOTERM_BP_DIRECT	GO:0071300~cellular response to retinoic acid	12	0.759013	0.000912699	NM_010402, NM_007472, NM_007742, NM_013454, NM_008126, NM_019967, NM_011340, NM_011607, NR_110440, NM_010637, NM_009528, NM_011448	1543	70	29712	3.30103	0.993732	0.0137773	0.0125347
GOTERM_BP_DIRECT	GO:0002376~immune system process	13	0.822264	0.0009326	NM_011808, NM_010185, NM_134158, NM_138648, NM_016849, NM_008320, NM_011662, NM_012057, NM_008433, NM_001033196, NM_010724, NM_001159301, NM_008394	1543	81	29712	3.09047	0.994389	0.0140396	0.0127733
GOTERM_BP_DIRECT	GO:0031648~protein destabilization	11	0.695762	0.000966514	NM_010786, NM_019440, NM_009877, NM_008326, NM_001206367, NM_009277, NM_026689, NM_007553, NM_007801, NM_018738, NM_001204229, NM_001040654	1543	60	29712	3.53027	0.995353	0.0144823	0.0131762
GOTERM_BP_DIRECT	GO:0032956~regulation of actin cytoskeleton organization	15	0.948767	0.000967225	NM_016780, NM_008809, NM_198095, NM_001037859, NM_017464, NM_172612, NM_009207, NM_009008, NM_008512, NM_009367, NM_009763, NM_001172117, NM_015802, NM_013626, NM_001177810	1543	104	29712	2.77731	0.995372	0.0144823	0.0131762
GOTERM_BP_DIRECT	GO:0030890~positive regulation of B cell proliferation	10	0.632511	0.000971843	NM_007552, NM_007398, NM_009744, NM_009763, NM_009741, NM_020505, NM_007669, NM_007646, NM_174989, NM_153505	1543	50	29712	3.8512	0.995489	0.0145123	0.0132035
GOTERM_BP_DIRECT	GO:0097028~dendritic cell differentiation	6	0.379507	0.00100976	NM_031254, NM_001190975, NM_008320, NM_001164207, NM_001164209, NM_019521, NM_009465, NM_001286652, NM_001190974, NM_009969, NM_001272078	1543	16	29712	7.221	0.996346	0.0148392	0.0135009
GOTERM_BP_DIRECT	GO:0050930~induction of positive chemotaxis	6	0.379507	0.00100976	NM_008002, NM_011101, NM_021704, NM_010216, NM_009506, NM_008827	1543	16	29712	7.221	0.996346	0.0148392	0.0135009
GOTERM_BP_DIRECT	GO:1900226~negative regulation of NLRP3 inflammasome complex assembly	6	0.379507	0.00100976	NM_031254, NM_019440, NM_008326, NM_001017959, NM_009099, NM_018738, NM_001272078	1543	16	29712	7.221	0.996346	0.0148392	0.0135009
GOTERM_BP_DIRECT	GO:0010838~positive regulation of keratinocyte proliferation	6	0.379507	0.00100976	NM_008002, NM_008216, NM_010928, NM_001161714, NM_018788, NM_007855	1543	16	29712	7.221	0.996346	0.0148392	0.0135009
GOTERM_BP_DIRECT	GO:0051044~positive regulation of membrane protein ectodomain proteolysis	6	0.379507	0.00100976	NM_177740, NM_175483, NM_001291066, NM_011610, NM_025664, NM_001198826	1543	16	29712	7.221	0.996346	0.0148392	0.0135009
GOTERM_BP_DIRECT	GO:0035313~wound healing, spreading of epidermal cells	6	0.379507	0.00100976	NM_010577, NM_008402, NM_001277258, NM_015734, NM_009527, NM_010415	1543	16	29712	7.221	0.996346	0.0148392	0.0135009
GOTERM_BP_DIRECT	GO:0045746~negative regulation of Notch signaling pathway	9	0.56926	0.001065	NM_010731, NM_009744, NM_026931, NM_025730, NM_010929, NM_010418, NM_026929, NM_010052, NM_008608	1543	41	29712	4.22693	0.997313	0.0155686	0.0141645
GOTERM_BP_DIRECT	GO:0070269~pyroptotic inflammatory response	9	0.56926	0.001065	NM_031254, NM_007609, NM_001013779, NM_009277, NM_001139519, NM_015753, NM_026960, NM_018769, NM_009807, NM_021394, NM_001272078	1543	41	29712	4.22693	0.997313	0.0155686	0.0141645
GOTERM_BP_DIRECT	GO:0032757~positive regulation of interleukin-8 production	11	0.695762	0.00110306	NM_010478, NM_009841, NM_008871, NM_001256224, NM_009068, NM_010175, NM_031168, NM_126166, NM_011905, NM_010927, NM_172689	1543	61	29712	3.47239	0.997825	0.0160406	0.0145939
GOTERM_BP_DIRECT	GO:0038084~vascular endothelial growth factor signaling pathway	11	0.695762	0.00110306	NM_001190975, NM_001037859, NM_008659, NM_001077405, NM_001077404, NM_009506, NM_008827, NM_001077407, NM_009465, NM_010228, NM_010139, NM_010216, NM_001190974, NM_008591, NM_013846	1543	61	29712	3.47239	0.997825	0.0160406	0.0145939
GOTERM_BP_DIRECT	GO:0048513~animal organ development	10	0.632511	0.0011265	NM_011897, NM_010258, NM_011898, NM_011546, NM_008809, NM_001037859, NM_010574, NM_008006, NM_010228, NM_008250	1543	51	29712	3.77569	0.998091	0.0162961	0.0148264
GOTERM_BP_DIRECT	GO:0001658~branching involved in ureteric bud morphogenesis	10	0.632511	0.0011265	NM_008861, NM_001039151, NM_008006, NM_010450, NM_001177353, NM_009741, NM_007553, NM_001177352, NM_001162943, NM_011448, NM_008827	1543	51	29712	3.77569	0.998091	0.0162961	0.0148264
GOTERM_BP_DIRECT	GO:0060392~negative regulation of SMAD protein signal transduction	7	0.442758	0.00116035	NM_011578, NM_010930, NM_008512, NM_001042660, NM_011819, NM_133918, NM_172631	1543	24	29712	5.61633	0.998419	0.0166263	0.0151268
GOTERM_BP_DIRECT	GO:0032693~negative regulation of interleukin-10 production	7	0.442758	0.00116035	NM_011662, NM_008920, NM_013532, NM_144551, NM_021893, NM_008147, NM_011580, NM_001291894, NM_001291892	1543	24	29712	5.61633	0.998419	0.0166263	0.0151268
GOTERM_BP_DIRECT	GO:0044790~suppression of viral release by host	7	0.442758	0.00116035	NM_053084, NM_009277, NM_009099, NM_023835, NM_053100, NM_201373, NM_178087	1543	24	29712	5.61633	0.998419	0.0166263	0.0151268
GOTERM_BP_DIRECT	GO:0007267~cell-cell signaling	13	0.822264	0.0011613	NM_021443, NM_021457, NM_009912, NM_009527, NM_053110, NM_011337, NM_008002, NM_001256224, NM_008127, NM_007950, NM_008126, NM_009382, NM_010218	1543	83	29712	3.016	0.998427	0.0166263	0.0151268
GOTERM_BP_DIRECT	GO:0001764~neuron migration	19	1.20177	0.0011764	NM_001190975, NM_001201413, NM_019521, NM_016762, NM_001122667, NM_008737, NM_021704, NM_001077405, NM_001077404, NM_031161, NM_207223, NM_172814, NM_001077407, NM_177839, NM_009930, NM_008744, NM_010132, NM_010882, NM_013565, NM_009465, NM_198702, NM_008591, NM_001190974	1543	155	29712	2.36041	0.998554	0.0167501	0.0152394
GOTERM_BP_DIRECT	GO:0002237~response to molecule of bacterial origin	5	0.316256	0.00117899	NM_009841, NM_009397, NM_013819, NM_009735, NM_009140	1543	10	29712	9.628	0.998574	0.0167501	0.0152394
GOTERM_BP_DIRECT	GO:0042118~endothelial cell activation	5	0.316256	0.00117899	NM_021274, NM_001277258, NM_001277238, NM_028472, NM_001083967	1543	10	29712	9.628	0.998574	0.0167501	0.0152394
GOTERM_BP_DIRECT	GO:0030217~T cell differentiation	11	0.695762	0.00125497	NM_007398, NM_010175, NM_009238, NM_001163527, NM_001159394, NM_009741, NM_008037, NM_011691, NM_008979, NM_001081175, NM_007536	1543	62	29712	3.41639	0.999066	0.0175814	0.0159958
GOTERM_BP_DIRECT	GO:0019933~cAMP-mediated signaling	9	0.56926	0.00125649	NM_013875, NM_153534, NM_010253, NM_008803, NM_001177980, NM_001002268, NM_011866, NM_011448, NM_009627	1543	42	29712	4.12628	0.999074	0.0175814	0.0159958
GOTERM_BP_DIRECT	GO:0001656~metanephros development	9	0.56926	0.00125649	NM_001001309, NM_008321, NM_010574, NM_172298, NM_010450, NM_007993, NM_009741, NM_010272, NM_007801	1543	42	29712	4.12628	0.999074	0.0175814	0.0159958
GOTERM_BP_DIRECT	GO:0048008~platelet-derived growth factor receptor signaling pathway	9	0.56926	0.00125649	NM_008872, NM_027924, NM_019971, NM_016780, NM_008809, NM_011202, NM_023598, NM_008737, NM_029858	1543	42	29712	4.12628	0.999074	0.0175814	0.0159958
GOTERM_BP_DIRECT	GO:2001238~positive regulation of extrinsic apoptotic signaling pathway	9	0.56926	0.00125649	NM_009068, NM_010175, NM_001198826, NM_010736, NM_001243064, NM_178087, NM_011613, NM_008518, NM_007616, NM_007429	1543	42	29712	4.12628	0.999074	0.0175814	0.0159958
GOTERM_BP_DIRECT	GO:0048675~axon extension	9	0.56926	0.00125649	NM_008634, NM_010882, NM_001048142, NM_010332, NM_001112698, NM_011352, NM_008737, NM_009867, NM_009154	1543	42	29712	4.12628	0.999074	0.0175814	0.0159958
GOTERM_BP_DIRECT	GO:0071211~protein targeting to vacuole involved in autophagy	4	0.253004	0.00128909	NM_019440, NM_008326, NM_018738, NM_001038627	1543	5	29712	15.4048	0.999227	0.0178674	0.016256
GOTERM_BP_DIRECT	GO:0036022~limb joint morphogenesis	4	0.253004	0.00128909	NM_009930, NM_001198566, NM_009933, NM_133753	1543	5	29712	15.4048	0.999227	0.0178674	0.016256
GOTERM_BP_DIRECT	GO:0007044~cell-substrate junction assembly	4	0.253004	0.00128909	NM_010577, NM_001276408, NM_016780, NM_010233, NM_001289895, NM_001276410	1543	5	29712	15.4048	0.999227	0.0178674	0.016256
GOTERM_BP_DIRECT	GO:0030511~positive regulation of transforming growth factor beta receptor signaling pathway	8	0.506009	0.00129957	NM_011578, NM_001001309, NM_007670, NM_130451, NM_001289550, NM_009366, NM_015753, NM_011580	1543	33	29712	4.66812	0.999271	0.0178674	0.016256
GOTERM_BP_DIRECT	GO:0034612~response to tumor necrosis factor	8	0.506009	0.00129957	NM_009841, NM_023137, NM_053084, NM_144533, NM_009068, NM_023158, NM_011198, NM_010927	1543	33	29712	4.66812	0.999271	0.0178674	0.016256
GOTERM_BP_DIRECT	GO:0002230~positive regulation of defense response to virus by host	8	0.506009	0.00129957	NM_001013371, NM_030253, NM_153159, NM_001013779, NM_008979, NM_009283, NM_172689, NM_178087	1543	33	29712	4.66812	0.999271	0.0178674	0.016256
GOTERM_BP_DIRECT	GO:0071364~cellular response to epidermal growth factor stimulus	10	0.632511	0.00130045	NM_172261, NM_001114124, NM_023118, NM_011202, NM_001001806, NM_007742, NM_008803, NM_011415, NM_011448, NM_207653	1543	52	29712	3.70308	0.999275	0.0178674	0.016256
GOTERM_BP_DIRECT	GO:0008344~adult locomotory behavior	12	0.759013	0.00130267	NM_009124, NM_175499, NM_001112698, NM_013554, NM_010461, NM_008885, NM_011430, NM_007945, NM_021704, NM_001198826, NM_009829, NM_009923	1543	73	29712	3.16537	0.999283	0.0178674	0.016256
GOTERM_BP_DIRECT	GO:0001886~endothelial cell morphogenesis	6	0.379507	0.00136971	NM_008264, NM_175256, NM_010929, NM_009285, NM_001032378, NM_008591	1543	17	29712	6.79623	0.999506	0.018558	0.0168842
GOTERM_BP_DIRECT	GO:0061760~antifungal innate immune response	6	0.379507	0.00136971	NM_001204241, NM_001163161, NM_010819, NM_020001, NM_001190321, NM_199311, NM_011999, NM_019948	1543	17	29712	6.79623	0.999506	0.018558	0.0168842
GOTERM_BP_DIRECT	GO:0060546~negative regulation of necroptotic process	6	0.379507	0.00136971	NM_007464, NM_009068, NM_010175, NM_172688, NM_001243064, NM_007616, NM_207653	1543	17	29712	6.79623	0.999506	0.018558	0.0168842
GOTERM_BP_DIRECT	GO:1901653~cellular response to peptide	6	0.379507	0.00136971	NM_172261, NM_008452, NM_001044384, NM_011593, NM_173788, NM_009769, NM_010637	1543	17	29712	6.79623	0.999506	0.018558	0.0168842
GOTERM_BP_DIRECT	GO:0032602~chemokine production	6	0.379507	0.00136971	NM_013532, NM_001159394, NM_126166, NM_008037, NM_011905, NM_001291894, NM_174989	1543	17	29712	6.79623	0.999506	0.018558	0.0168842
GOTERM_BP_DIRECT	GO:0007200~phospholipase C-activating G protein-coupled receptor signaling pathway	16	1.01202	0.00140117	NM_019588, NM_175423, NM_007901, NM_177914, NM_031161, NM_009779, NM_172989, NM_008773, NM_001256224, NM_008512, NM_010332, NM_008039, NM_007577, NM_013521, NM_009373, NM_008153	1543	120	29712	2.56747	0.999586	0.0189379	0.0172299
GOTERM_BP_DIRECT	GO:0071456~cellular response to hypoxia	18	1.13852	0.00143153	NM_001002011, NM_001291066, NM_001111102, NM_010470, NM_172688, NM_007619, NM_001272078, NM_207653, NM_010258, NM_010786, NM_031254, NM_007472, NM_010137, NM_001177353, NM_011198, NM_009741, NM_001177352, NM_008380, NM_016689, NM_009285, NM_194052	1543	145	29712	2.3904	0.99965	0.0193014	0.0175606
GOTERM_BP_DIRECT	GO:0051898~negative regulation of phosphatidylinositol 3-kinase/protein kinase B signal transduction	12	0.759013	0.0014596	NM_001114124, NM_010809, NM_001013779, NM_026689, NM_001272078, NM_031254, NM_009255, NM_009877, NM_013750, NM_028444, NM_013819, NM_010637, NM_011723, NM_001040654	1543	74	29712	3.12259	0.999701	0.0193609	0.0176147
GOTERM_BP_DIRECT	GO:0010759~positive regulation of macrophage chemotaxis	7	0.442758	0.00146034	NM_001037859, NM_007577, NM_007778, NM_001113529, NM_011580, NM_008153, NM_009779, NM_009142	1543	25	29712	5.39168	0.999702	0.0193609	0.0176147
GOTERM_BP_DIRECT	GO:0010596~negative regulation of endothelial cell migration	7	0.442758	0.00146034	NM_001114124, NM_008984, NM_001277258, NM_011340, NM_009285, NM_007833, NM_011580	1543	25	29712	5.39168	0.999702	0.0193609	0.0176147
GOTERM_BP_DIRECT	GO:0071711~basement membrane organization	7	0.442758	0.00146034	NM_009930, NM_009931, NM_008885, NM_201518, NM_009933, NM_016900, NM_001243064, NM_007616	1543	25	29712	5.39168	0.999702	0.0193609	0.0176147
GOTERM_BP_DIRECT	GO:0043254~regulation of protein-containing complex assembly	7	0.442758	0.00146034	NM_001114124, NM_019440, NM_011202, NM_008326, NM_019777, NM_018738, NM_174989	1543	25	29712	5.39168	0.999702	0.0193609	0.0176147
GOTERM_BP_DIRECT	GO:0021675~nerve development	7	0.442758	0.00146034	NM_009984, NM_001048142, NM_001112698, NM_001077405, NM_173788, NM_001077404, NM_008080, NM_011349, NM_001077407	1543	25	29712	5.39168	0.999702	0.0193609	0.0176147
GOTERM_BP_DIRECT	GO:2000573~positive regulation of DNA biosynthetic process	7	0.442758	0.00146034	NM_008809, NM_022315, NM_008006, NM_001289461, NM_009994, NM_009779, NM_172812, NM_001289458	1543	25	29712	5.39168	0.999702	0.0193609	0.0176147
GOTERM_BP_DIRECT	GO:0042130~negative regulation of T cell proliferation	10	0.632511	0.0014954	NM_009855, NM_010398, NM_013532, NM_001287738, NM_021893, NM_008147, NM_013819, NM_001291894, NM_011407, NM_001033543, NM_053110, NM_001291892	1543	53	29712	3.63321	0.999755	0.0196847	0.0179093
GOTERM_BP_DIRECT	GO:0034605~cellular response to heat	10	0.632511	0.0014954	NM_031198, NM_010500, NM_010478, NM_145624, NM_001302140, NM_026931, NM_011198, NM_008885, NM_175645, NM_007669	1543	53	29712	3.63321	0.999755	0.0196847	0.0179093
GOTERM_BP_DIRECT	GO:0048536~spleen development	10	0.632511	0.0014954	NM_001177369, NM_008002, NM_007670, NM_033601, NM_010175, NM_001159394, NM_010156, NM_009741, NM_007987, NM_019955	1543	53	29712	3.63321	0.999755	0.0196847	0.0179093
GOTERM_BP_DIRECT	GO:0046597~host-mediated suppression of symbiont invasion	8	0.506009	0.00156404	NM_001206367, NM_025378, NM_028973, NM_009099, NM_023835, NM_053100, NM_201373, NM_001033632	1543	34	29712	4.53082	0.999833	0.0204912	0.0186431
GOTERM_BP_DIRECT	GO:0001935~endothelial cell proliferation	8	0.506009	0.00156404	NM_008002, NM_008006, NM_008726, NM_015753, NM_016900, NM_007739, NM_008608, NM_001243064, NM_007616	1543	34	29712	4.53082	0.999833	0.0204912	0.0186431
GOTERM_BP_DIRECT	GO:2000045~regulation of G1/S transition of mitotic cell cycle	11	0.695762	0.00160994	NM_009877, NM_007670, NM_001198792, NM_007631, NM_013630, NM_007669, NM_001291105, NM_010329, NM_001281472, NM_007392, NM_001040654, NM_011416	1543	64	29712	3.30962	0.99987	0.0209935	0.0191001
GOTERM_BP_DIRECT	GO:0030326~embryonic limb morphogenesis	11	0.695762	0.00160994	NM_010202, NM_001256224, NM_013554, NM_010928, NM_010450, NM_009116, NM_009367, NM_010462, NM_001122950, NM_009527, NM_010181	1543	64	29712	3.30962	0.99987	0.0209935	0.0191001
GOTERM_BP_DIRECT	GO:0045666~positive regulation of neuron differentiation	15	0.948767	0.00167581	NM_001048142, NM_001112698, NM_153143, NM_021704, NM_011546, NM_053084, NM_009744, NM_008634, NM_011594, NM_031168, NM_008675, NM_007553, NM_019967, NM_001198826, NM_001083967	1543	110	29712	2.62582	0.99991	0.0218013	0.019835
GOTERM_BP_DIRECT	GO:1990138~neuron projection extension	9	0.56926	0.00172124	NM_009655, NM_010576, NM_001037859, NM_001198765, NM_001048142, NM_153529, NM_001198766, NM_009154, NM_199299, NM_177839	1543	44	29712	3.93873	0.99993	0.0222878	0.0202777
GOTERM_BP_DIRECT	GO:2000134~negative regulation of G1/S transition of mitotic cell cycle	9	0.56926	0.00172124	NM_008861, NM_007670, NM_011331, NM_009741, NM_008380, NM_007669, NM_010637, NM_011407, NM_053110	1543	44	29712	3.93873	0.99993	0.0222878	0.0202777
GOTERM_BP_DIRECT	GO:0048103~somatic stem cell division	5	0.316256	0.0017768	NM_007552, NM_001001806, NM_009877, NM_009367, NM_009527, NM_001040654	1543	11	29712	8.75272	0.999949	0.022638	0.0205963
GOTERM_BP_DIRECT	GO:0002544~chronic inflammatory response	5	0.316256	0.0017768	NM_011330, NM_011693, NM_001159394, NM_011580, NM_011704	1543	11	29712	8.75272	0.999949	0.022638	0.0205963
GOTERM_BP_DIRECT	GO:0071659~negative regulation of IP-10 production	5	0.316256	0.0017768	NM_011852, NM_013532, NM_008147, NM_145211, NM_001291894, NM_001083925, NM_001291892	1543	11	29712	8.75272	0.999949	0.022638	0.0205963
GOTERM_BP_DIRECT	GO:0032060~bleb assembly	5	0.316256	0.0017768	NM_007929, NM_008885, NM_010129, NM_010128, NM_172989	1543	11	29712	8.75272	0.999949	0.022638	0.0205963
GOTERM_BP_DIRECT	GO:0010818~T cell chemotaxis	5	0.316256	0.0017768	NM_011337, NM_021274, NM_023158, NM_021704, NM_201394	1543	11	29712	8.75272	0.999949	0.022638	0.0205963
GOTERM_BP_DIRECT	GO:0045064~T-helper 2 cell differentiation	5	0.316256	0.0017768	NM_001008700, NM_009744, NM_033601, NM_031168, NM_008250	1543	11	29712	8.75272	0.999949	0.022638	0.0205963
GOTERM_BP_DIRECT	GO:0060385~axonogenesis involved in innervation	5	0.316256	0.0017768	NM_010576, NM_010332, NM_008730, NM_008737, NM_173788	1543	11	29712	8.75272	0.999949	0.022638	0.0205963
GOTERM_BP_DIRECT	GO:1904754~positive regulation of vascular associated smooth muscle cell migration	7	0.442758	0.00181593	NM_009621, NM_010786, NM_008512, NM_008737, NM_172688, NM_177780, NM_172803	1543	26	29712	5.18431	0.999959	0.0228216	0.0207633
GOTERM_BP_DIRECT	GO:0031295~T cell costimulation	7	0.442758	0.00181593	NM_008495, NM_009855, NM_018886, NM_021893, NM_011691, NM_001199043, NM_010074, NM_001243064, NM_007616	1543	26	29712	5.18431	0.999959	0.0228216	0.0207633
GOTERM_BP_DIRECT	GO:0045579~positive regulation of B cell differentiation	6	0.379507	0.00181606	NM_011355, NM_013563, NM_007548, NM_001110192, NM_008608, NM_153505	1543	18	29712	6.41866	0.999959	0.0228216	0.0207633
GOTERM_BP_DIRECT	GO:0016322~neuron remodeling	6	0.379507	0.00181606	NM_007572, NM_009778, NM_010332, NM_021320, NM_001198826, NM_172612	1543	18	29712	6.41866	0.999959	0.0228216	0.0207633
GOTERM_BP_DIRECT	GO:0003094~glomerular filtration	6	0.379507	0.00181606	NM_001081499, NM_001198566, NM_007472, NM_010332, NM_001252578, NM_001170985	1543	18	29712	6.41866	0.999959	0.0228216	0.0207633
GOTERM_BP_DIRECT	GO:0045670~regulation of osteoclast differentiation	6	0.379507	0.00181606	NM_010731, NM_001291066, NM_001287738, NM_027464, NM_011613, NM_001113198	1543	18	29712	6.41866	0.999959	0.0228216	0.0207633
GOTERM_BP_DIRECT	GO:0042102~positive regulation of T cell proliferation	12	0.759013	0.00181998	NM_009855, NM_010730, NM_001254747, NM_013598, NM_010560, NM_011693, NM_031168, NM_021893, NM_001159769, NM_007513, NM_007639, NM_153505	1543	76	29712	3.04042	0.99996	0.0228216	0.0207633
GOTERM_BP_DIRECT	GO:0001937~negative regulation of endothelial cell proliferation	8	0.506009	0.00186858	NM_001198566, NM_008984, NM_001277258, NM_009283, NM_011580, NM_016900, NM_011723, NM_001243064, NM_007616	1543	35	29712	4.40137	0.999969	0.0232214	0.0211271
GOTERM_BP_DIRECT	GO:0001894~tissue homeostasis	8	0.506009	0.00186858	NM_009930, NM_053084, NM_008809, NM_008264, NM_008687, NM_178111, NM_133753, NM_011448	1543	35	29712	4.40137	0.999969	0.0232214	0.0211271
GOTERM_BP_DIRECT	GO:1904706~negative regulation of vascular associated smooth muscle cell proliferation	8	0.506009	0.00186858	NM_009368, NM_024427, NM_010333, NM_021474, NM_007669, NM_001243064, NM_007616, NM_009063, NM_013912	1543	35	29712	4.40137	0.999969	0.0232214	0.0211271
GOTERM_BP_DIRECT	GO:2000352~negative regulation of endothelial cell apoptotic process	8	0.506009	0.00186858	NM_008871, NM_016780, NM_020581, NM_009397, NM_019521, NM_001286062, NM_010493, NM_009154	1543	35	29712	4.40137	0.999969	0.0232214	0.0211271
GOTERM_BP_DIRECT	GO:0007613~memory	16	1.01202	0.00194916	NM_001159562, NM_001112698, NM_001039701, NM_009807, NM_152804, NM_031161, NM_172812, NM_007825, NM_001272078, NM_010577, NM_031254, NM_001001309, NM_009124, NM_013565, NM_008973, NM_031167, NM_011198, NM_001198826, NM_001173506	1543	124	29712	2.48464	0.99998	0.0241687	0.0219889
GOTERM_BP_DIRECT	GO:0098869~cellular oxidant detoxification	10	0.632511	0.00195553	NM_008750, NM_010362, NM_011198, NM_029688, NM_144907, NM_013650, NM_012021, NM_027464, NM_022415, NM_008161	1543	55	29712	3.50109	0.999981	0.0241937	0.0220117
GOTERM_BP_DIRECT	GO:0050850~positive regulation of calcium-mediated signaling	9	0.56926	0.00199959	NM_007398, NM_031254, NM_011337, NM_008809, NM_001081445, NM_001198826, NM_019707, NM_019681, NM_001039094, NM_001272078	1543	45	29712	3.8512	0.999985	0.0246838	0.0224576
GOTERM_BP_DIRECT	GO:0048812~neuron projection morphogenesis	13	0.822264	0.00214115	NM_001114124, NM_175499, NM_001048142, NM_001112698, NM_025730, NM_011361, NM_001252201, NM_009528, NM_153505, NM_001256224, NM_008675, NM_001039094, NM_013813	1543	89	29712	2.81267	0.999993	0.0263728	0.0239942
GOTERM_BP_DIRECT	GO:0030279~negative regulation of ossification	8	0.506009	0.00221712	NM_008773, NM_145741, NM_001042660, NM_009741, NM_001081163, NM_010052, NM_001038627, NM_011448	1543	36	29712	4.27911	0.999996	0.0270885	0.0246454
GOTERM_BP_DIRECT	GO:0031623~receptor internalization	10	0.632511	0.00222452	NM_018782, NR_003508, NM_133685, NM_010185, NM_007722, NM_008404, NM_001291894, NM_001291892, NM_009627, NM_007616, NM_013532, NM_008147, NM_001243064	1543	56	29712	3.43857	0.999996	0.0270885	0.0246454
GOTERM_BP_DIRECT	GO:0060395~SMAD protein signal transduction	7	0.442758	0.0022334	NM_183208, NM_029575, NM_001042660, NM_008380, NM_009371, NM_178087, NM_028472, NM_013846	1543	27	29712	4.99229	0.999996	0.0270885	0.0246454
GOTERM_BP_DIRECT	GO:1902533~positive regulation of intracellular signal transduction	7	0.442758	0.0022334	NM_146191, NM_031254, NM_008402, NM_080555, NM_020001, NM_011905, NM_001190321, NM_011613, NM_001272078	1543	27	29712	4.99229	0.999996	0.0270885	0.0246454
GOTERM_BP_DIRECT	GO:0090026~positive regulation of monocyte chemotaxis	7	0.442758	0.0022334	NM_008871, NM_021274, NM_008039, NM_021704, NM_001198826, NM_009912, NM_013737	1543	27	29712	4.99229	0.999996	0.0270885	0.0246454
GOTERM_BP_DIRECT	GO:0050900~leukocyte migration	7	0.442758	0.0022334	NM_007398, NM_008398, NM_013566, NM_013565, NM_011905, NM_001177980, NM_010493	1543	27	29712	4.99229	0.999996	0.0270885	0.0246454
GOTERM_BP_DIRECT	GO:0002474~antigen processing and presentation of peptide antigen via MHC class I	7	0.442758	0.0022334	NM_001143689, NM_010398, NR_051981, NM_023124, NM_010380, NM_009735, NM_001001892	1543	27	29712	4.99229	0.999996	0.0270885	0.0246454
GOTERM_BP_DIRECT	GO:0045773~positive regulation of axon extension	9	0.56926	0.00231217	NM_001276408, NM_008744, NM_008634, NM_001112698, NM_008512, NM_011352, NM_010233, NM_001195632, NM_009867, NM_001038627, NM_001276410	1543	46	29712	3.76748	0.999997	0.0279828	0.0254591
GOTERM_BP_DIRECT	GO:0070266~necroptotic process	6	0.379507	0.00236022	NM_007464, NM_009068, NM_029005, NM_133198, NM_019955, NM_207653	1543	19	29712	6.08084	0.999998	0.0282566	0.0257081
GOTERM_BP_DIRECT	GO:0031954~positive regulation of protein autophosphorylation	6	0.379507	0.00236022	NM_033077, NM_001112698, NM_028712, NM_001081260, NM_053110, NM_009506	1543	19	29712	6.08084	0.999998	0.0282566	0.0257081
GOTERM_BP_DIRECT	GO:0003203~endocardial cushion morphogenesis	6	0.379507	0.00236022	NM_010786, NM_009367, NM_011782, NM_007553, NM_001277258, NM_011448	1543	19	29712	6.08084	0.999998	0.0282566	0.0257081
GOTERM_BP_DIRECT	GO:0032963~collagen metabolic process	6	0.379507	0.00236022	NM_011578, NM_013534, NM_007743, NM_178070, NM_008037, NM_009933	1543	19	29712	6.08084	0.999998	0.0282566	0.0257081
GOTERM_BP_DIRECT	GO:0071360~cellular response to exogenous dsRNA	6	0.379507	0.00236022	NM_027835, NM_026689, NM_126166, NM_028864, NM_028421, NM_172689, NM_001243064, NM_007616	1543	19	29712	6.08084	0.999998	0.0282566	0.0257081
GOTERM_BP_DIRECT	GO:0070665~positive regulation of leukocyte proliferation	4	0.253004	0.00247855	NM_007781, NM_001037859, NM_007780, NM_009969	1543	6	29712	12.8373	0.999999	0.0293568	0.0267092
GOTERM_BP_DIRECT	GO:1900122~positive regulation of receptor binding	4	0.253004	0.00247855	NM_001114663, NM_013599, NM_001048142, NM_009735	1543	6	29712	12.8373	0.999999	0.0293568	0.0267092
GOTERM_BP_DIRECT	GO:0014005~microglia development	4	0.253004	0.00247855	NM_001037859, NM_008401, NM_011905, NM_001198826	1543	6	29712	12.8373	0.999999	0.0293568	0.0267092
GOTERM_BP_DIRECT	GO:0043378~positive regulation of CD8-positive, alpha-beta T cell differentiation	4	0.253004	0.00247855	NM_001111023, NM_013532, NM_008147, NM_001291894, NM_001291892, NM_153505	1543	6	29712	12.8373	0.999999	0.0293568	0.0267092
GOTERM_BP_DIRECT	GO:0002457~T cell antigen processing and presentation	4	0.253004	0.00247855	NM_010493, NM_001012236, NM_011419, NM_181397	1543	6	29712	12.8373	0.999999	0.0293568	0.0267092
GOTERM_BP_DIRECT	GO:0006006~glucose metabolic process	12	0.759013	0.00249349	NM_178752, NM_001077495, NM_013495, NM_133753, NM_011852, NM_013820, NM_007621, NM_001177353, NM_007993, NM_145211, NM_001177352, NM_007470, NM_001083925	1543	79	29712	2.92496	0.999999	0.0294603	0.0268033
GOTERM_BP_DIRECT	GO:0097191~extrinsic apoptotic signaling pathway	10	0.632511	0.00252213	NM_009068, NM_023118, NM_011610, NM_010175, NM_001033161, NM_009367, NM_126166, NM_008380, NM_007987, NM_178087	1543	57	29712	3.37824	0.999999	0.0294603	0.0268033
GOTERM_BP_DIRECT	GO:0006486~protein glycosylation	17	1.07527	0.00253156	NM_133219, NM_028446, NM_146035, NM_134189, NM_008548, NM_172920, NM_022305, NM_145218, NM_009179, NM_009177, NM_080445, NM_001166065, NM_019835, NM_018788, NM_028189, NM_001110150, NM_172380	1543	140	29712	2.33823	0.999999	0.0294603	0.0268033
GOTERM_BP_DIRECT	GO:0032675~regulation of interleukin-6 production	5	0.316256	0.00255623	NM_031254, NM_009794, NM_001287738, NM_010581, NM_008591, NM_001272078	1543	12	29712	8.02333	0.999999	0.0294603	0.0268033
GOTERM_BP_DIRECT	GO:0035455~response to interferon-alpha	5	0.316256	0.00255623	NM_198095, NM_019655, NM_025378, NM_011163, NM_001033632	1543	12	29712	8.02333	0.999999	0.0294603	0.0268033
GOTERM_BP_DIRECT	GO:0014037~Schwann cell differentiation	5	0.316256	0.00255623	NM_008885, NM_016696, NM_008668, NM_001002268, NM_008481	1543	12	29712	8.02333	0.999999	0.0294603	0.0268033
GOTERM_BP_DIRECT	GO:0014909~smooth muscle cell migration	5	0.316256	0.00255623	NM_008872, NM_010930, NM_016780, NM_008873, NM_009741	1543	12	29712	8.02333	0.999999	0.0294603	0.0268033
GOTERM_BP_DIRECT	GO:0033622~integrin activation	5	0.316256	0.00255623	NM_001276408, NM_010233, NM_021704, NM_028266, NM_009142, NM_172814, NM_001276410	1543	12	29712	8.02333	0.999999	0.0294603	0.0268033
GOTERM_BP_DIRECT	GO:0072678~T cell migration	5	0.316256	0.00255623	NM_010576, NM_013566, NM_016960, NM_007901, NM_010833	1543	12	29712	8.02333	0.999999	0.0294603	0.0268033
GOTERM_BP_DIRECT	GO:0141005~transposable element silencing by heterochromatin formation	5	0.316256	0.00255623	NM_001159288, NM_028945, NM_021308, NM_001284197, NM_026054	1543	12	29712	8.02333	0.999999	0.0294603	0.0268033
GOTERM_BP_DIRECT	GO:1904996~positive regulation of leukocyte adhesion to vascular endothelial cell	5	0.316256	0.00255623	NM_011808, NM_031168, NM_010493, NM_008404, NM_018823	1543	12	29712	8.02333	0.999999	0.0294603	0.0268033
GOTERM_BP_DIRECT	GO:1900747~negative regulation of vascular endothelial growth factor signaling pathway	5	0.316256	0.00255623	NM_011897, NM_001114124, NM_133918, NM_007833, NM_011723	1543	12	29712	8.02333	0.999999	0.0294603	0.0268033
GOTERM_BP_DIRECT	GO:1900748~positive regulation of vascular endothelial growth factor signaling pathway	5	0.316256	0.00255623	NM_010577, NM_016780, NM_022315, NM_001081401, NM_178793	1543	12	29712	8.02333	0.999999	0.0294603	0.0268033
GOTERM_BP_DIRECT	GO:0097421~liver regeneration	8	0.506009	0.00261374	NM_173374, NM_001287738, NM_010296, NM_001252578, NM_007631, NM_031168, NM_013495, NM_011404	1543	37	29712	4.16346	1	0.0300607	0.0273495
GOTERM_BP_DIRECT	GO:0008286~insulin receptor signaling pathway	16	1.01202	0.00266485	NM_001190975, NM_008809, NM_001077495, NM_001037859, NM_010570, NM_009933, NM_001164663, NM_016719, NM_013743, NM_009465, NM_144892, NM_144808, NM_016900, NM_010228, NM_010139, NM_008591, NM_001190974, NM_013846	1543	128	29712	2.407	1	0.0305852	0.0278268
GOTERM_BP_DIRECT	GO:0150052~regulation of postsynapse assembly	10	0.632511	0.00285042	NM_172261, NM_010333, NM_172570, NM_008634, NM_197945, NM_018764, NM_080448, NM_201518, NM_194052, NM_172803	1543	58	29712	3.32	1	0.0326476	0.0297031
GOTERM_BP_DIRECT	GO:0051402~neuron apoptotic process	16	1.01202	0.00287417	NM_001190975, NM_001048142, NM_001112698, NM_001077411, NM_001286062, NM_173788, NM_007987, NM_009933, NM_007429, NM_009368, NM_146007, NM_007798, NM_009465, NM_009741, NM_001195633, NM_001198826, NM_016701, NM_001190974	1543	129	29712	2.38834	1	0.0328519	0.029889
GOTERM_BP_DIRECT	GO:0030595~leukocyte chemotaxis	6	0.379507	0.00301382	NM_011337, NM_013652, NM_007901, NM_019932, NM_009912, NM_009140	1543	20	29712	5.7768	1	0.0343774	0.0312769
GOTERM_BP_DIRECT	GO:2001237~negative regulation of extrinsic apoptotic signaling pathway	9	0.56926	0.00305136	NM_001002011, NM_009068, NM_023118, NM_001111102, NM_009397, NM_007566, NM_008402, NM_008737, NM_010705, NM_207653	1543	48	29712	3.6105	1	0.0347342	0.0316015
GOTERM_BP_DIRECT	GO:0008104~protein localization	22	1.39152	0.00316422	NM_001113487, NM_001111102, NM_015771, NM_001009818, NM_025730, NM_028127, NM_009806, NM_009649, NM_001309391, NM_007430, NM_001256224, NM_001177871, NM_001243064, NM_017461, NM_001002011, NM_213614, NM_175337, NM_201394, NM_001035532, NM_053199, NM_007616, NM_029495, NM_009744, NM_030595, NM_178111	1543	210	29712	2.01729	1	0.0359453	0.0327034
GOTERM_BP_DIRECT	GO:0046330~positive regulation of JNK cascade	15	0.948767	0.00324599	NM_001114124, NM_001081279, NM_023118, NM_126166, NM_172688, NM_001252201, NM_001164155, NM_009527, NM_009528, NM_001256224, NM_009068, NM_011817, NM_001198826, NM_010736, NM_011613	1543	118	29712	2.4478	1	0.036799	0.0334801
GOTERM_BP_DIRECT	GO:0003148~outflow tract septum morphogenesis	7	0.442758	0.00328009	NM_010258, NM_011766, NM_013657, NM_029575, NM_009367, NM_009371, NM_008737, NM_001077405, NM_001077404, NM_001077407	1543	29	29712	4.648	1	0.0369593	0.033626
GOTERM_BP_DIRECT	GO:0050860~negative regulation of T cell receptor signaling pathway	7	0.442758	0.00328009	NM_010686, NM_013532, NM_001163527, NM_008147, NM_008979, NM_009382, NM_010705, NM_001291894, NM_001291892	1543	29	29712	4.648	1	0.0369593	0.033626
GOTERM_BP_DIRECT	GO:0048844~artery morphogenesis	7	0.442758	0.00328009	NM_183208, NM_008264, NM_029575, NM_001042660, NM_009116, NM_009371, NM_008737, NM_007548	1543	29	29712	4.648	1	0.0369593	0.033626
GOTERM_BP_DIRECT	GO:0042593~glucose homeostasis	19	1.20177	0.00329029	NM_010181, NM_001039385, NM_011202, NM_001287514, NM_009877, NM_013743, NM_011852, NM_009238, NM_031168, NM_007993, NM_144892, NM_145211, NM_008037, NM_133198, NM_144907, NM_018865, NM_030888, NM_001083925, NM_008591, NM_001040654	1543	170	29712	2.15214	1	0.0369992	0.0336622
GOTERM_BP_DIRECT	GO:0060412~ventricular septum morphogenesis	9	0.56926	0.00348384	NM_011578, NM_011535, NM_011766, NM_198052, NM_011412, NM_021457, NM_029575, NM_009238, NM_001042660, NM_009367, NM_009371	1543	49	29712	3.53682	1	0.0390965	0.0355704
GOTERM_BP_DIRECT	GO:0007584~response to nutrient	11	0.695762	0.00353912	NM_007807, NM_009712, NM_011693, NM_009994, NM_001025577, NM_013484, NM_201394, NM_013495, NM_010658, NM_008706, NM_130864	1543	71	29712	2.98332	1	0.0395058	0.0359428
GOTERM_BP_DIRECT	GO:0032816~positive regulation of natural killer cell activation	5	0.316256	0.00354165	NM_011662, NM_010398, NM_029975, NM_010748, NM_174989	1543	13	29712	7.40615	1	0.0395058	0.0359428
GOTERM_BP_DIRECT	GO:0097435~supramolecular fiber organization	5	0.316256	0.00354165	NM_009930, NM_013589, NM_029568, NM_015776, NM_015734	1543	13	29712	7.40615	1	0.0395058	0.0359428
GOTERM_BP_DIRECT	GO:0007249~canonical NF-kappaB signal transduction	8	0.506009	0.00356811	NM_001177369, NM_001291066, NM_033601, NM_001033161, NM_172688, NM_153074, NM_009044, NM_053100	1543	39	29712	3.94995	1	0.0395625	0.0359944
GOTERM_BP_DIRECT	GO:0001818~negative regulation of cytokine production	8	0.506009	0.00356811	NM_001190975, NM_001113379, NM_001204241, NM_011157, NM_001083312, NM_009465, NM_010139, NM_053110, NM_001190974, NM_011999	1543	39	29712	3.94995	1	0.0395625	0.0359944
GOTERM_BP_DIRECT	GO:0032570~response to progesterone	8	0.506009	0.00356811	NM_009368, NM_009775, NM_008036, NM_009367, NM_011905, NM_007646, NM_133753, NM_001243064, NM_007616	1543	39	29712	3.94995	1	0.0395625	0.0359944
GOTERM_BP_DIRECT	GO:0031640~killing of cells of another organism	12	0.759013	0.00369066	NM_021443, NM_017372, NM_019440, NM_021274, NM_019568, NM_011330, NM_023785, NM_009311, NM_016960, NM_021704, NM_008726, NM_010705	1543	83	29712	2.784	1	0.0408398	0.0371565
GOTERM_BP_DIRECT	GO:0006366~transcription by RNA polymerase II	24	1.51803	0.00374125	NM_011808, NM_001305671, NM_139198, NM_008264, NM_010137, NM_008006, NM_009116, NM_001177353, NM_001177352, NM_007553, NM_008380, NM_011609, NM_010637, NM_011448, NM_001077495, NM_001159394, NM_031191, NM_172424, NM_008036, NM_013559, NM_009124, NM_009744, NM_001287738, NM_008037, NM_009086	1543	241	29712	1.91761	1	0.0413174	0.037591
GOTERM_BP_DIRECT	GO:0032680~regulation of tumor necrosis factor production	6	0.379507	0.00378853	NM_001286062, NM_008433, NM_126166, NM_011905, NM_010581, NM_001012236	1543	21	29712	5.50171	1	0.0415914	0.0378403
GOTERM_BP_DIRECT	GO:0034138~toll-like receptor 3 signaling pathway	6	0.379507	0.00378853	NM_011852, NM_126166, NM_145211, NM_181397, NM_174989, NM_001083925	1543	21	29712	5.50171	1	0.0415914	0.0378403
GOTERM_BP_DIRECT	GO:0030206~chondroitin sulfate biosynthetic process	6	0.379507	0.00378853	NM_030165, NM_172508, NM_133913, NM_080445, NM_001081163, NM_175645	1543	21	29712	5.50171	1	0.0415914	0.0378403
GOTERM_BP_DIRECT	GO:0050829~defense response to Gram-negative bacterium	16	1.01202	0.00385148	NM_017372, NM_019440, NM_021792, NM_001159394, NM_009807, NM_001161722, NM_009735, NM_009627, NM_001272078, NM_008871, NM_031254, NM_007472, NM_008326, NM_009311, NM_001198826, NM_026960, NM_018738	1543	133	29712	2.31651	1	0.0421554	0.0383535
GOTERM_BP_DIRECT	GO:0071230~cellular response to amino acid stimulus	17	1.07527	0.00385508	NM_027924, NM_019971, NM_010809, NM_001290676, NM_009933, NM_007737, NM_011546, NM_009930, NM_009931, NM_145479, NM_007743, NM_007742, NM_009794, NM_001287738, NM_008610, NM_144907, NM_028266	1543	146	29712	2.24214	1	0.0421554	0.0383535
GOTERM_BP_DIRECT	GO:1900016~negative regulation of cytokine production involved in inflammatory response	7	0.442758	0.00392272	NM_031254, NM_153159, NM_011101, NM_013532, NM_008147, NM_018788, NM_001291894, NM_007470, NM_001291892, NM_001272078	1543	30	29712	4.49307	1	0.0425617	0.0387231
GOTERM_BP_DIRECT	GO:0045648~positive regulation of erythrocyte differentiation	7	0.442758	0.00392272	NM_010478, NM_015783, NM_011808, NM_008380, NM_009283, NM_001110192, NM_153505	1543	30	29712	4.49307	1	0.0425617	0.0387231
GOTERM_BP_DIRECT	GO:0022409~positive regulation of cell-cell adhesion	7	0.442758	0.00392272	NM_001256224, NM_001042660, NM_175366, NM_080555, NM_010581, NM_001161665, NM_023814	1543	30	29712	4.49307	1	0.0425617	0.0387231
GOTERM_BP_DIRECT	GO:0045668~negative regulation of osteoblast differentiation	11	0.695762	0.00392288	NM_010402, NM_008321, NM_009398, NM_007855, NM_010052, NM_015800, NM_009506, NM_173182, NM_011448, NM_009704, NM_177839	1543	72	29712	2.94189	1	0.0425617	0.0387231
GOTERM_BP_DIRECT	GO:0007264~small GTPase-mediated signal transduction	14	0.885515	0.00394705	NM_019588, NM_020505, NM_011691, NM_172612, NM_172803, NM_007483, NM_009008, NM_001005508, NM_023275, NM_020260, NM_001195632, NM_177780, NM_016846, NM_001177810	1543	108	29712	2.49615	1	0.0427392	0.0388846
GOTERM_BP_DIRECT	GO:0001755~neural crest cell migration	9	0.56926	0.00396232	NM_013657, NM_013598, NM_011352, NM_008737, NM_010262, NM_015753, NM_009154, NM_011349, NM_013659	1543	50	29712	3.46608	1	0.0427392	0.0388846
GOTERM_BP_DIRECT	GO:2000648~positive regulation of stem cell proliferation	9	0.56926	0.00396232	NM_010202, NM_008002, NM_011535, NM_001256224, NM_198052, NM_001112698, NM_008006, NM_009116, NM_011448, NM_023814	1543	50	29712	3.46608	1	0.0427392	0.0388846
GOTERM_BP_DIRECT	GO:0001541~ovarian follicle development	10	0.632511	0.00404124	NM_001039385, NM_001044386, NM_013598, NM_001287738, NM_008610, NM_001286062, NM_009741, NM_008380, NM_173788, NM_008608	1543	61	29712	3.15672	1	0.0434218	0.0395056
GOTERM_BP_DIRECT	GO:0031397~negative regulation of protein ubiquitination	10	0.632511	0.00404124	NM_011897, NM_009775, NM_010478, NM_008750, NM_009397, NM_009238, NM_001042660, NM_015783, NM_008620, NM_001243064, NM_007616	1543	61	29712	3.15672	1	0.0434218	0.0395056
GOTERM_BP_DIRECT	GO:0031069~hair follicle morphogenesis	8	0.506009	0.00413459	NM_001301373, NM_009984, NM_008002, NM_001111023, NM_010663, NM_009367, NM_009741, NM_011427	1543	40	29712	3.8512	1	0.04421	0.0402228
GOTERM_BP_DIRECT	GO:1901166~neural crest cell migration involved in autonomic nervous system development	4	0.253004	0.00417031	NM_001276408, NM_010233, NM_008737, NM_001077405, NM_001077404, NM_011349, NM_001077407, NM_001276410	1543	7	29712	11.0034	1	0.04421	0.0402228
GOTERM_BP_DIRECT	GO:0008595~anterior/posterior axis specification, embryo	4	0.253004	0.00417031	NM_011535, NM_001256224, NM_198052, NM_028945, NM_022721	1543	7	29712	11.0034	1	0.04421	0.0402228
GOTERM_BP_DIRECT	GO:0001957~intramembranous ossification	4	0.253004	0.00417031	NM_001081235, NM_007742, NM_008005, NM_008610	1543	7	29712	11.0034	1	0.04421	0.0402228
GOTERM_BP_DIRECT	GO:0045629~negative regulation of T-helper 2 cell differentiation	4	0.253004	0.00417031	NM_009744, NM_010730, NM_019654, NM_008250	1543	7	29712	11.0034	1	0.04421	0.0402228
GOTERM_BP_DIRECT	GO:0036037~CD8-positive, alpha-beta T cell activation	4	0.253004	0.00417031	NM_001204241, NM_010398, NM_199311, NM_011999	1543	7	29712	11.0034	1	0.04421	0.0402228
GOTERM_BP_DIRECT	GO:0002317~plasma cell differentiation	4	0.253004	0.00417031	NM_009744, NM_008495, NM_018886, NM_001159394, NM_001199043	1543	7	29712	11.0034	1	0.04421	0.0402228
GOTERM_BP_DIRECT	GO:0007409~axonogenesis	15	0.948767	0.00439562	NM_001164504, NM_175499, NM_153529, NM_173788, NM_031161, NM_009923, NM_177839, NM_011202, NM_001256224, NM_008744, NM_008634, NM_010882, NM_009741, NM_001198826, NM_001173506	1543	122	29712	2.36754	1	0.0465098	0.0423151
GOTERM_BP_DIRECT	GO:0045787~positive regulation of cell cycle	9	0.56926	0.00448992	NM_010786, NM_011535, NM_053084, NM_198052, NM_009277, NM_001177353, NM_009367, NM_001177352, NM_001161714, NM_172688, NM_019738	1543	51	29712	3.39812	1	0.0473273	0.0430589
GOTERM_BP_DIRECT	GO:0051591~response to cAMP	9	0.56926	0.00448992	NM_010258, NM_001039385, NM_008036, NM_145569, NM_001077495, NM_007742, NM_009283, NM_011519, NM_009704	1543	51	29712	3.39812	1	0.0473273	0.0430589
GOTERM_BP_DIRECT	GO:0061484~hematopoietic stem cell homeostasis	7	0.442758	0.00465397	NM_007552, NM_008047, NM_010930, NM_019655, NM_009238, NM_030595, NM_011416	1543	31	29712	4.34813	1	0.0488711	0.0444635
GOTERM_BP_DIRECT	GO:1902042~negative regulation of extrinsic apoptotic signaling pathway via death domain receptors	7	0.442758	0.00465397	NM_008871, NM_024290, NM_033077, NM_009397, NM_001289461, NM_010493, NM_001289458, NM_207653	1543	31	29712	4.34813	1	0.0488711	0.0444635
GOTERM_BP_DIRECT	GO:0032332~positive regulation of chondrocyte differentiation	6	0.379507	0.00469597	NM_010450, NM_008005, NM_001277217, NM_134117, NM_008926, NM_011448	1543	22	29712	5.25163	1	0.0489432	0.0445291
GOTERM_BP_DIRECT	GO:0030510~regulation of BMP signaling pathway	5	0.316256	0.00475636	NM_001301373, NM_177740, NM_008047, NM_008264, NM_013565	1543	14	29712	6.87714	1	0.0489432	0.0445291
GOTERM_BP_DIRECT	GO:0010469~regulation of signaling receptor activity	5	0.316256	0.00475636	NM_008871, NM_153565, NM_029861, NM_008873, NM_133753	1543	14	29712	6.87714	1	0.0489432	0.0445291
GOTERM_BP_DIRECT	GO:0051149~positive regulation of muscle cell differentiation	5	0.316256	0.00475636	NM_010786, NM_133926, NM_010917, NM_008481, NM_008480	1543	14	29712	6.87714	1	0.0489432	0.0445291
GOTERM_BP_DIRECT	GO:0033598~mammary gland epithelial cell proliferation	5	0.316256	0.00475636	NM_009877, NM_001287738, NM_007631, NM_010139, NM_011613, NM_001040654	1543	14	29712	6.87714	1	0.0489432	0.0445291
GOTERM_BP_DIRECT	GO:0060444~branching involved in mammary gland duct morphogenesis	5	0.316256	0.00475636	NM_011535, NM_198052, NM_011330, NM_007778, NM_001113529, NM_010139, NM_178087	1543	14	29712	6.87714	1	0.0489432	0.0445291
GOTERM_BP_DIRECT	GO:0035136~forelimb morphogenesis	5	0.316256	0.00475636	NM_001285459, NM_011535, NM_198052, NM_001164504, NM_013554, NM_009527	1543	14	29712	6.87714	1	0.0489432	0.0445291
GOTERM_BP_DIRECT	GO:2000347~positive regulation of hepatocyte proliferation	5	0.316256	0.00475636	NM_009397, NM_008973, NM_008005, NM_194052, NM_207653	1543	14	29712	6.87714	1	0.0489432	0.0445291
GOTERM_BP_DIRECT	GO:0043589~skin morphogenesis	5	0.316256	0.00475636	NM_007743, NM_178070, NM_007742, NM_133753, NM_009527	1543	14	29712	6.87714	1	0.0489432	0.0445291
GOTERM_BP_DIRECT	GO:0060317~cardiac epithelial to mesenchymal transition	5	0.316256	0.00475636	NM_011578, NM_011535, NM_198052, NM_009367, NM_007553, NM_194052	1543	14	29712	6.87714	1	0.0489432	0.0445291
GOTERM_BP_DIRECT	GO:0043407~negative regulation of MAP kinase activity	8	0.506009	0.00476657	NM_011897, NM_011898, NM_001114124, NM_028679, NM_001077411, NM_007553, NM_009061, NM_001243064, NM_007616	1543	41	29712	3.75727	1	0.0489432	0.0445291
GOTERM_BP_DIRECT	GO:0035904~aorta development	8	0.506009	0.00476657	NM_008861, NM_009930, NM_010332, NM_021474, NM_001081020, NM_010729, NM_007548, NM_008306	1543	41	29712	3.75727	1	0.0489432	0.0445291
GOTERM_BP_DIRECT	GO:0045786~negative regulation of cell cycle	9	0.56926	0.00506982	NM_001287514, NM_009877, NM_007483, NM_011198, NM_011808, NM_007553, NM_019967, NM_019738, NM_001081229, NM_001040654	1543	52	29712	3.33277	1	0.051961	0.0472747
GOTERM_BP_DIRECT	GO:2001235~positive regulation of apoptotic signaling pathway	8	0.506009	0.00546858	NM_001114124, NM_001256224, NM_009982, NM_001177353, NM_001177352, NM_007801, NM_007987, NM_178087, NM_008381	1543	42	29712	3.66781	1	0.0558419	0.0508055
GOTERM_BP_DIRECT	GO:0060325~face morphogenesis	8	0.506009	0.00546858	NM_009368, NM_011202, NM_007742, NM_023598, NM_008610, NM_009367, NM_007855, NM_030209	1543	42	29712	3.66781	1	0.0558419	0.0508055
GOTERM_BP_DIRECT	GO:0071773~cellular response to BMP stimulus	7	0.442758	0.00548073	NM_010258, NM_175501, NM_007553, NM_001277258, NM_001003911, NM_001277217, NM_011448	1543	32	29712	4.21225	1	0.0558632	0.0508249
GOTERM_BP_DIRECT	GO:0051603~proteolysis involved in protein catabolic process	10	0.632511	0.00558909	NM_010786, NM_009984, NM_007798, NM_009794, NM_009982, NM_175501, NM_001003911, NM_007801, NM_001163609, NM_010724	1543	64	29712	3.00875	1	0.0567594	0.0516403
GOTERM_BP_DIRECT	GO:0032526~response to retinoic acid	10	0.632511	0.00558909	NM_010258, NM_001111023, NM_008610, NM_027136, NM_007801, NM_053169, NM_016689, NM_007646, NM_010637, NM_011305	1543	64	29712	3.00875	1	0.0567594	0.0516403
GOTERM_BP_DIRECT	GO:0016485~protein processing	13	0.822264	0.0056344	NM_153565, NM_001081401, NR_033241, NM_175643, NM_009807, NM_013494, NM_001277305, NM_009616, NM_008486, NM_009755, NM_011157, NM_001177353, NM_001177352, NM_019724, NM_010658, NM_009390	1543	100	29712	2.50328	1	0.0571152	0.051964
GOTERM_BP_DIRECT	GO:0007259~cell surface receptor signaling pathway via JAK-STAT	9	0.56926	0.00570527	NM_008861, NM_007781, NM_007780, NM_013630, NM_019654, NM_009283, NM_011609, NM_007707, NM_009969	1543	53	29712	3.26989	1	0.0576232	0.0524263
GOTERM_BP_DIRECT	GO:0033209~tumor necrosis factor-mediated signaling pathway	9	0.56926	0.00570527	NM_021278, NM_009068, NM_011610, NM_001013779, NM_001033161, NM_009421, NM_009283, NM_011609, NM_011613	1543	53	29712	3.26989	1	0.0576232	0.0524263
GOTERM_BP_DIRECT	GO:0010463~mesenchymal cell proliferation	6	0.379507	0.00574766	NM_010202, NM_010402, NM_001256224, NM_009116, NM_011448, NM_023814	1543	23	29712	5.0233	1	0.0576322	0.0524344
GOTERM_BP_DIRECT	GO:0046849~bone remodeling	6	0.379507	0.00574766	NM_008520, NM_010928, NM_176830, NM_177780, NM_010139, NM_001113198	1543	23	29712	5.0233	1	0.0576322	0.0524344
GOTERM_BP_DIRECT	GO:0007413~axonal fasciculation	6	0.379507	0.00574766	NM_001256224, NM_001081445, NM_010882, NM_008737, NM_009154, NM_194052	1543	23	29712	5.0233	1	0.0576322	0.0524344
GOTERM_BP_DIRECT	GO:0070498~interleukin-1-mediated signaling pathway	6	0.379507	0.00574766	NM_008364, NM_133193, NM_028679, NM_172688, NM_008362, NM_029926	1543	23	29712	5.0233	1	0.0576322	0.0524344
GOTERM_BP_DIRECT	GO:2000811~negative regulation of anoikis	5	0.316256	0.00622228	NM_010577, NM_013743, NM_009741, NM_001243064, NM_011415, NM_007616	1543	15	29712	6.41866	1	0.0618332	0.0562565
GOTERM_BP_DIRECT	GO:0034101~erythrocyte homeostasis	5	0.316256	0.00622228	NM_001190975, NM_008452, NM_008269, NM_009465, NM_001276301, NM_001190974, NM_153505	1543	15	29712	6.41866	1	0.0618332	0.0562565
GOTERM_BP_DIRECT	GO:0010955~negative regulation of protein processing	5	0.316256	0.00622228	NM_010786, NM_009255, NM_025730, NM_026929, NM_008086	1543	15	29712	6.41866	1	0.0618332	0.0562565
GOTERM_BP_DIRECT	GO:1902230~negative regulation of intrinsic apoptotic signaling pathway in response to DNA damage	5	0.316256	0.00622228	NM_053084, NM_021704, NM_007722, NM_011415, NM_011427	1543	15	29712	6.41866	1	0.0618332	0.0562565
GOTERM_BP_DIRECT	GO:0002067~glandular epithelial cell differentiation	5	0.316256	0.00622228	NM_029002, NM_008687, NM_010637, NM_001243064, NM_011448, NM_007616	1543	15	29712	6.41866	1	0.0618332	0.0562565
GOTERM_BP_DIRECT	GO:0043330~response to exogenous dsRNA	8	0.506009	0.00624523	NM_016849, NM_028713, NM_028679, NM_126166, NM_009283, NM_181397, NM_172689, NM_174989	1543	43	29712	3.58251	1	0.0619504	0.0563632
GOTERM_BP_DIRECT	GO:0009953~dorsal/ventral pattern formation	9	0.56926	0.00639956	NM_009755, NR_033241, NM_134032, NM_010450, NM_010296, NM_001277258, NM_001277217, NM_008086, NM_009390, NM_009527	1543	54	29712	3.20933	1	0.062201	0.0565912
GOTERM_BP_DIRECT	GO:0032691~negative regulation of interleukin-1 beta production	7	0.442758	0.00640987	NM_031254, NM_153159, NM_009397, NM_013532, NM_008147, NM_001291894, NM_133753, NM_178087, NM_001291892, NM_001272078	1543	33	29712	4.0846	1	0.062201	0.0565912
GOTERM_BP_DIRECT	GO:0032640~tumor necrosis factor production	7	0.442758	0.00640987	NM_001190975, NM_001077495, NM_026169, NM_009465, NM_011905, NM_007855, NM_010185, NM_174989, NM_001190974	1543	33	29712	4.0846	1	0.062201	0.0565912
GOTERM_BP_DIRECT	GO:0060561~apoptotic process involved in morphogenesis	4	0.253004	0.00641606	NM_011578, NM_010202, NM_009964, NM_022721, NM_001289784	1543	8	29712	9.628	1	0.062201	0.0565912
GOTERM_BP_DIRECT	GO:0090402~oncogene-induced cell senescence	4	0.253004	0.00641606	NM_009877, NM_011355, NM_007669, NM_178087, NM_001040654	1543	8	29712	9.628	1	0.062201	0.0565912
GOTERM_BP_DIRECT	GO:0038134~ERBB2-EGFR signaling pathway	4	0.253004	0.00641606	NM_007950, NM_007568, NM_009704, NM_010415	1543	8	29712	9.628	1	0.062201	0.0565912
GOTERM_BP_DIRECT	GO:0002693~positive regulation of cellular extravasation	4	0.253004	0.00641606	NM_001291066, NM_009382, NM_010493, NM_001032378	1543	8	29712	9.628	1	0.062201	0.0565912
GOTERM_BP_DIRECT	GO:0033631~cell-cell adhesion mediated by integrin	4	0.253004	0.00641606	NM_010577, NM_010576, NM_080555, NM_011693	1543	8	29712	9.628	1	0.062201	0.0565912
GOTERM_BP_DIRECT	GO:0071219~cellular response to molecule of bacterial origin	4	0.253004	0.00641606	NM_009841, NM_001256224, NM_022721, NM_008392	1543	8	29712	9.628	1	0.062201	0.0565912
GOTERM_BP_DIRECT	GO:0038172~interleukin-33-mediated signaling pathway	4	0.253004	0.00641606	NM_010743, NM_008364, NM_172688, NM_001025602, NM_029926	1543	8	29712	9.628	1	0.062201	0.0565912
GOTERM_BP_DIRECT	GO:0001798~positive regulation of type IIa hypersensitivity	4	0.253004	0.00641606	NM_009778, NM_010186, NM_010188, NM_010185	1543	8	29712	9.628	1	0.062201	0.0565912
GOTERM_BP_DIRECT	GO:0030947~regulation of vascular endothelial growth factor receptor signaling pathway	4	0.253004	0.00641606	NM_001302140, NM_008737, NM_010216, NM_009506	1543	8	29712	9.628	1	0.062201	0.0565912
GOTERM_BP_DIRECT	GO:0060510~type II pneumocyte differentiation	4	0.253004	0.00641606	NM_010258, NM_008002, NM_008687, NM_173182	1543	8	29712	9.628	1	0.062201	0.0565912
GOTERM_BP_DIRECT	GO:1990830~cellular response to leukemia inhibitory factor	28	1.77103	0.00679923	NM_030706, NM_023598, NM_007945, NM_001077405, NM_001083121, NM_001077404, NM_007707, NM_009769, NM_009506, NM_001077407, NM_001205241, NM_145569, NM_009556, NM_013820, NM_001302947, NM_008788, NM_001042660, NM_001159769, NM_010637, NM_178087, NM_028838, NM_010493, NM_008624, NM_011897, NM_010202, NM_011898, NM_010686, NM_001204202, NM_001289731, NM_009263, NM_011613	1543	312	29712	1.7281	1	0.0658009	0.0598664
GOTERM_BP_DIRECT	GO:0032924~activin receptor signaling pathway	6	0.379507	0.00695485	NM_029575, NM_010272, NM_008380, NM_009371, NM_001277258, NM_001277217, NM_008381	1543	24	29712	4.814	1	0.066596	0.0605898
GOTERM_BP_DIRECT	GO:0007585~respiratory gaseous exchange by respiratory system	6	0.379507	0.00695485	NM_010882, NM_010332, NM_008306, NM_001038610, NM_010658, NM_178793	1543	24	29712	4.814	1	0.066596	0.0605898
GOTERM_BP_DIRECT	GO:0002437~inflammatory response to antigenic stimulus	6	0.379507	0.00695485	NM_013532, NM_010928, NM_008147, NM_008037, NM_001012236, NM_001291894, NM_001033543, NM_001291892	1543	24	29712	4.814	1	0.066596	0.0605898
GOTERM_BP_DIRECT	GO:1904036~negative regulation of epithelial cell apoptotic process	6	0.379507	0.00695485	NM_010402, NM_001177353, NM_009741, NM_001177352, NM_007568, NM_019738, NM_207653	1543	24	29712	4.814	1	0.066596	0.0605898
GOTERM_BP_DIRECT	GO:0090141~positive regulation of mitochondrial fission	6	0.379507	0.00695485	NM_019440, NM_008326, NM_026689, NM_001009927, NM_007833, NM_018738	1543	24	29712	4.814	1	0.066596	0.0605898
GOTERM_BP_DIRECT	GO:0050921~positive regulation of chemotaxis	6	0.379507	0.00695485	NM_001276408, NM_031254, NM_008809, NM_010233, NM_021704, NM_011580, NM_011627, NM_001272078, NM_001276410	1543	24	29712	4.814	1	0.066596	0.0605898
GOTERM_BP_DIRECT	GO:0032436~positive regulation of proteasomal ubiquitin-dependent protein catabolic process	11	0.695762	0.0069653	NM_010478, NM_010786, NM_010479, NM_001159908, NM_023118, NM_144551, NM_001077411, NM_025730, NM_019654, NM_175093, NM_152804	1543	78	29712	2.71559	1	0.066596	0.0605898
GOTERM_BP_DIRECT	GO:1904646~cellular response to amyloid-beta	8	0.506009	0.00710111	NM_031254, NM_010576, NM_011662, NM_008039, NM_008512, NM_011693, NM_010493, NM_001198826, NM_001272078	1543	44	29712	3.50109	1	0.0677778	0.061665
GOTERM_BP_DIRECT	GO:0043409~negative regulation of MAPK cascade	9	0.56926	0.00715599	NM_001114124, NM_001077411, NM_001291894, NM_001033344, NM_001160049, NM_001085390, NM_001291892, NM_007616, NM_011101, NM_013532, NM_008147, NM_182927, NM_001243064	1543	55	29712	3.15098	1	0.0681844	0.0620349
GOTERM_BP_DIRECT	GO:0008585~female gonad development	7	0.442758	0.00744827	NM_001301373, NM_008871, NM_009556, NM_023598, NM_011470, NM_001042577, NM_008381	1543	34	29712	3.96447	1	0.0707267	0.0643479
GOTERM_BP_DIRECT	GO:0046697~decidualization	7	0.442758	0.00744827	NM_009984, NM_007798, NM_011198, NM_008973, NM_008869, NM_009285, NM_001039537	1543	34	29712	3.96447	1	0.0707267	0.0643479
GOTERM_BP_DIRECT	GO:0150064~vertebrate eye-specific patterning	3	0.189753	0.00779626	NM_007572, NM_009778, NM_008401	1543	3	29712	19.256	1	0.0732795	0.0666705
GOTERM_BP_DIRECT	GO:1904026~regulation of collagen fibril organization	3	0.189753	0.00779626	NM_021474, NM_009636, NM_009933	1543	3	29712	19.256	1	0.0732795	0.0666705
GOTERM_BP_DIRECT	GO:0031104~dendrite regeneration	3	0.189753	0.00779626	NM_008973, NM_016762, NM_007987	1543	3	29712	19.256	1	0.0732795	0.0666705
GOTERM_BP_DIRECT	GO:0150102~negative regulation of monocyte activation	3	0.189753	0.00779626	NM_001276408, NM_013532, NM_010233, NM_008147, NM_001291894, NM_001291892, NM_001276410	1543	3	29712	19.256	1	0.0732795	0.0666705
GOTERM_BP_DIRECT	GO:1904977~lymphatic endothelial cell migration	3	0.189753	0.00779626	NM_008006, NM_018886, NM_001199043, NM_178793	1543	3	29712	19.256	1	0.0732795	0.0666705
GOTERM_BP_DIRECT	GO:1900099~negative regulation of plasma cell differentiation	3	0.189753	0.00779626	NM_009744, NM_013532, NM_008147, NM_001291894, NM_001291892	1543	3	29712	19.256	1	0.0732795	0.0666705
GOTERM_BP_DIRECT	GO:0070102~interleukin-6-mediated signaling pathway	5	0.316256	0.00795979	NM_001287514, NM_011355, NM_010560, NM_031168, NM_010559	1543	16	29712	6.0175	1	0.0738174	0.0671599
GOTERM_BP_DIRECT	GO:0030194~positive regulation of blood coagulation	5	0.316256	0.00795979	NM_008871, NM_145158, NM_133918, NM_011580, NM_199016	1543	16	29712	6.0175	1	0.0738174	0.0671599
GOTERM_BP_DIRECT	GO:0042326~negative regulation of phosphorylation	5	0.316256	0.00795979	NM_007464, NM_009124, NM_009877, NM_007670, NM_007669, NM_001040654	1543	16	29712	6.0175	1	0.0738174	0.0671599
GOTERM_BP_DIRECT	GO:1990776~response to angiotensin	5	0.316256	0.00795979	NM_009930, NM_007807, NM_007413, NM_011198, NM_153074	1543	16	29712	6.0175	1	0.0738174	0.0671599
GOTERM_BP_DIRECT	GO:0060100~positive regulation of phagocytosis, engulfment	5	0.316256	0.00795979	NM_031254, NM_009778, NM_010186, NM_133685, NM_001272078, NM_153505	1543	16	29712	6.0175	1	0.0738174	0.0671599
GOTERM_BP_DIRECT	GO:0043068~positive regulation of programmed cell death	5	0.316256	0.00795979	NM_009068, NM_008709, NM_009366, NM_025730, NM_007669	1543	16	29712	6.0175	1	0.0738174	0.0671599
GOTERM_BP_DIRECT	GO:0046007~negative regulation of activated T cell proliferation	5	0.316256	0.00795979	NM_001113379, NM_010686, NM_013532, NM_021893, NM_008147, NM_001291894, NM_001291892	1543	16	29712	6.0175	1	0.0738174	0.0671599
GOTERM_BP_DIRECT	GO:0097320~plasma membrane tubulation	5	0.316256	0.00795979	NM_175483, NM_138741, NM_153068, NM_025664, NM_177461	1543	16	29712	6.0175	1	0.0738174	0.0671599
GOTERM_BP_DIRECT	GO:0048012~hepatocyte growth factor receptor signaling pathway	9	0.56926	0.0079779	NM_001190975, NM_008809, NM_001037859, NM_001289461, NM_009465, NM_008737, NM_010228, NM_010139, NM_001289458, NM_001190974, NM_008591, NM_013846	1543	56	29712	3.09471	1	0.073862	0.0672005
GOTERM_BP_DIRECT	GO:0007219~Notch signaling pathway	15	0.948767	0.00819888	NM_001013813, NM_010928, NM_010929, NM_026929, NM_001013371, NM_080463, NM_001287514, NM_029575, NM_010101, NM_207649, NM_007553, NM_009371, NM_001198826, NM_011415, NM_011448, NM_011427	1543	131	29712	2.20488	1	0.0756558	0.0688325
GOTERM_BP_DIRECT	GO:0065003~protein-containing complex assembly	15	0.948767	0.00819888	NM_019440, NM_025664, NM_153505, NM_008597, NM_011578, NM_010786, NM_198618, NM_008326, NM_019932, NM_018738, NM_026480, NM_178087, NM_011448, NM_019738, NM_001113198	1543	131	29712	2.20488	1	0.0756558	0.0688325
GOTERM_BP_DIRECT	GO:0042475~odontogenesis of dentin-containing tooth	10	0.632511	0.00832104	NM_010258, NM_001301373, NM_010202, NM_008002, NM_010402, NM_008688, NM_007553, NM_011607, NM_009528, NM_009627	1543	68	29712	2.83176	1	0.0764705	0.0695737
GOTERM_BP_DIRECT	GO:0019934~cGMP-mediated signaling	6	0.379507	0.00832847	NM_007472, NM_007413, NM_008726, NM_010927, NM_173788, NM_001033322	1543	25	29712	4.62144	1	0.0764705	0.0695737
GOTERM_BP_DIRECT	GO:0046579~positive regulation of Ras protein signal transduction	6	0.379507	0.00832847	NM_008002, NM_001112698, NM_013598, NM_010928, NM_001081175, NM_007778, NM_001113529	1543	25	29712	4.62144	1	0.0764705	0.0695737
GOTERM_BP_DIRECT	GO:0034341~response to type II interferon	7	0.442758	0.00860268	NM_023137, NM_198095, NM_009277, NM_023158, NM_025378, NM_009283, NM_001033632	1543	35	29712	3.8512	1	0.078728	0.0716276
GOTERM_BP_DIRECT	GO:0071385~cellular response to glucocorticoid stimulus	7	0.442758	0.00860268	NM_201410, NM_001001806, NM_010730, NM_145079, NM_009285, NM_030226, NM_008173	1543	35	29712	3.8512	1	0.078728	0.0716276
GOTERM_BP_DIRECT	GO:0009267~cellular response to starvation	12	0.759013	0.00872859	NM_009984, NM_153565, NM_013743, NM_020581, NM_021472, NM_001017959, NM_001077411, NM_019521, NM_025730, NM_001161722, NM_001204229, NM_008381	1543	93	29712	2.48464	1	0.0797488	0.0725564
GOTERM_BP_DIRECT	GO:0022008~neurogenesis	15	0.948767	0.00874631	NM_153565, NM_026929, NM_001162943, NM_172989, NM_010202, NM_008002, NM_001256224, NM_008006, NM_008687, NM_008005, NM_019967, NM_021272, NM_001159769, NM_198114, NM_001002268	1543	132	29712	2.18818	1	0.0797796	0.0725843
GOTERM_BP_DIRECT	GO:0021915~neural tube development	9	0.56926	0.00886863	NM_008861, NM_013657, NM_008882, NM_001256224, NM_013630, NM_026597, NM_001162943, NM_001042503, NM_010139	1543	57	29712	3.04042	1	0.0807627	0.0734788
GOTERM_BP_DIRECT	GO:1904707~positive regulation of vascular associated smooth muscle cell proliferation	8	0.506009	0.0090691	NM_009621, NM_010786, NM_018782, NM_013599, NM_008006, NM_008610, NM_183168, NM_172688	1543	46	29712	3.34887	1	0.0823925	0.0749616
GOTERM_BP_DIRECT	GO:0032741~positive regulation of interleukin-18 production	4	0.253004	0.00925525	NM_153564, NM_011905, NM_026960, NM_009807	1543	9	29712	8.55822	1	0.0823925	0.0749616
GOTERM_BP_DIRECT	GO:0045602~negative regulation of endothelial cell differentiation	4	0.253004	0.00925525	NM_011546, NM_010929, NM_001277258, NM_011723	1543	9	29712	8.55822	1	0.0823925	0.0749616
GOTERM_BP_DIRECT	GO:0032682~negative regulation of chemokine production	4	0.253004	0.00925525	NM_013532, NM_031168, NM_008147, NM_001291894, NM_010139, NM_001291892	1543	9	29712	8.55822	1	0.0823925	0.0749616
GOTERM_BP_DIRECT	GO:0006029~proteoglycan metabolic process	4	0.253004	0.00925525	NM_175501, NM_007553, NM_001003911, NM_007729	1543	9	29712	8.55822	1	0.0823925	0.0749616
GOTERM_BP_DIRECT	GO:0060174~limb bud formation	4	0.253004	0.00925525	NM_008002, NM_013657, NM_008882, NM_011448	1543	9	29712	8.55822	1	0.0823925	0.0749616
GOTERM_BP_DIRECT	GO:0002675~positive regulation of acute inflammatory response	4	0.253004	0.00925525	NM_001291066, NM_009311, NM_009663, NM_031168	1543	9	29712	8.55822	1	0.0823925	0.0749616
GOTERM_BP_DIRECT	GO:0042698~ovulation cycle	4	0.253004	0.00925525	NM_001190975, NM_145741, NM_009465, NM_011340, NM_001277217, NM_001190974	1543	9	29712	8.55822	1	0.0823925	0.0749616
GOTERM_BP_DIRECT	GO:0002314~germinal center B cell differentiation	4	0.253004	0.00925525	NM_007398, NM_008320, NM_011355, NM_031168	1543	9	29712	8.55822	1	0.0823925	0.0749616
GOTERM_BP_DIRECT	GO:0060428~lung epithelium development	4	0.253004	0.00925525	NM_008002, NM_013630, NM_133753, NM_009528	1543	9	29712	8.55822	1	0.0823925	0.0749616
GOTERM_BP_DIRECT	GO:0043615~astrocyte cell migration	4	0.253004	0.00925525	NM_011337, NM_011331, NM_008608, NM_133237	1543	9	29712	8.55822	1	0.0823925	0.0749616
GOTERM_BP_DIRECT	GO:0006198~cAMP catabolic process	4	0.253004	0.00925525	NM_013875, NM_008803, NM_001177980, NM_011866	1543	9	29712	8.55822	1	0.0823925	0.0749616
GOTERM_BP_DIRECT	GO:0048247~lymphocyte chemotaxis	4	0.253004	0.00925525	NM_001291066, NM_011337, NM_023158, NM_009142	1543	9	29712	8.55822	1	0.0823925	0.0749616
GOTERM_BP_DIRECT	GO:0032494~response to peptidoglycan	4	0.253004	0.00925525	NM_007577, NM_028679, NM_012057, NM_011905	1543	9	29712	8.55822	1	0.0823925	0.0749616
GOTERM_BP_DIRECT	GO:0051965~positive regulation of synapse assembly	11	0.695762	0.00983876	NM_001077495, NM_008364, NM_175499, NM_011101, NM_001048142, NM_198702, NM_011581, NM_201518, NM_009527, NM_011627, NM_026838	1543	82	29712	2.58312	1	0.0871084	0.0792522
GOTERM_BP_DIRECT	GO:0042110~T cell activation	11	0.695762	0.00983876	NM_007398, NM_009855, NM_001039151, NM_008402, NM_001163527, NM_008534, NM_031168, NM_011691, NM_010074, NM_144539, NM_007649	1543	82	29712	2.58312	1	0.0871084	0.0792522
GOTERM_BP_DIRECT	GO:0048009~insulin-like growth factor receptor signaling pathway	11	0.695762	0.00983876	NM_001190975, NM_008809, NM_001077495, NM_001037859, NM_010570, NM_009933, NM_009124, NM_009465, NM_010228, NM_010139, NM_001190974, NM_008591, NM_013846	1543	82	29712	2.58312	1	0.0871084	0.0792522
GOTERM_BP_DIRECT	GO:0031589~cell-substrate adhesion	6	0.379507	0.00987908	NM_010577, NM_016780, NM_009866, NM_008402, NM_019521, NM_001286062	1543	26	29712	4.44369	1	0.0871084	0.0792522
GOTERM_BP_DIRECT	GO:0035024~negative regulation of Rho protein signal transduction	6	0.379507	0.00987908	NM_009744, NM_013565, NM_001083587, NM_175256, NM_015802, NM_008591	1543	26	29712	4.44369	1	0.0871084	0.0792522
GOTERM_BP_DIRECT	GO:0051247~positive regulation of protein metabolic process	6	0.379507	0.00987908	NM_008452, NM_008380, NM_001198826, NM_007778, NM_001113529, NM_009527, NM_010637	1543	26	29712	4.44369	1	0.0871084	0.0792522
GOTERM_BP_DIRECT	GO:0061036~positive regulation of cartilage development	5	0.316256	0.0099875	NM_001256224, NM_009755, NR_033241, NM_007553, NM_001277217, NM_011448	1543	17	29712	5.66353	1	0.0872336	0.0793661
GOTERM_BP_DIRECT	GO:0141196~transposable element silencing by piRNA-mediated DNA methylation	5	0.316256	0.0099875	NM_175296, NM_001277891, NM_021308, NM_001284197, NM_028034	1543	17	29712	5.66353	1	0.0872336	0.0793661
GOTERM_BP_DIRECT	GO:0048143~astrocyte activation	5	0.316256	0.0099875	NM_031254, NM_007572, NM_007577, NM_015753, NM_001198826, NM_001272078	1543	17	29712	5.66353	1	0.0872336	0.0793661
GOTERM_BP_DIRECT	GO:0030502~negative regulation of bone mineralization	5	0.316256	0.0099875	NM_008520, NM_011157, NM_001252653, NM_007899, NM_009912, NM_011448	1543	17	29712	5.66353	1	0.0872336	0.0793661
GOTERM_BP_DIRECT	GO:0061635~regulation of protein complex stability	5	0.316256	0.0099875	NM_011535, NM_198052, NM_019440, NM_008326, NM_001012236, NM_018738	1543	17	29712	5.66353	1	0.0872336	0.0793661
GOTERM_BP_DIRECT	GO:0160049~negative regulation of cGAS/STING signaling pathway	5	0.316256	0.0099875	NM_019440, NM_008326, NM_020561, NM_001012236, NM_018738	1543	17	29712	5.66353	1	0.0872336	0.0793661
GOTERM_BP_DIRECT	GO:0007420~brain development	22	1.39152	0.0101814	NM_001013779, NM_001136072, NM_007901, NM_021704, NM_130448, NM_007552, NM_009124, NM_011202, NM_009931, NM_010132, NM_029575, NM_009238, NM_011990, NM_008687, NM_019967, NM_001040459, NM_009371, NM_001025576, NM_016701, NM_194052, NM_007470, NM_001039094, NM_008591	1543	233	29712	1.81816	1	0.0884493	0.0804721
GOTERM_BP_DIRECT	GO:0007189~adenylate cyclase-activating G protein-coupled receptor signaling pathway	16	1.01202	0.0101837	NM_018782, NM_001081126, NM_153534, NM_021274, NM_007901, NM_008966, NM_009627, NM_172989, NM_010333, NM_007413, NM_013454, NM_010101, NM_198702, NM_001198826, NM_019932, NM_001002268	1543	148	29712	2.08173	1	0.0884493	0.0804721
GOTERM_BP_DIRECT	GO:0048662~negative regulation of smooth muscle cell proliferation	8	0.506009	0.0101904	NM_001077495, NM_009397, NM_001254747, NM_007553, NM_008726, NM_007470, NM_010637, NM_001243064, NM_007616	1543	47	29712	3.27762	1	0.0884493	0.0804721
GOTERM_BP_DIRECT	GO:0042542~response to hydrogen peroxide	8	0.506009	0.0101904	NM_009964, NM_007742, NM_009794, NM_008610, NM_009741, NM_001289784, NM_011519, NM_019779, NM_009704	1543	47	29712	3.27762	1	0.0884493	0.0804721
GOTERM_BP_DIRECT	GO:0030307~positive regulation of cell growth	13	0.822264	0.0102688	NM_001112698, NM_023158, NM_011361, NM_007646, NM_008608, NM_053084, NM_010663, NM_033077, NM_145479, NM_009741, NM_009367, NM_018788, NM_010415	1543	108	29712	2.31785	1	0.0889911	0.0809651
GOTERM_BP_DIRECT	GO:0043406~positive regulation of MAP kinase activity	9	0.56926	0.01087	NM_008809, NM_177320, NM_008006, NM_013598, NM_008005, NM_025730, NM_011580, NM_010228, NM_011613	1543	59	29712	2.93736	1	0.093762	0.0853057
GOTERM_BP_DIRECT	GO:0030838~positive regulation of actin filament polymerization	9	0.56926	0.01087	NM_001285459, NM_011330, NM_009971, NM_025664, NM_026772, NM_001170985, NM_010493, NM_008659, NM_153505	1543	59	29712	2.93736	1	0.093762	0.0853057
GOTERM_BP_DIRECT	GO:0060173~limb development	9	0.56926	0.01087	NM_001285459, NM_008002, NM_008584, NM_001164504, NM_011990, NM_173788, NM_008080, NM_009527, NM_028351	1543	59	29712	2.93736	1	0.093762	0.0853057
GOTERM_BP_DIRECT	GO:0030855~epithelial cell differentiation	13	0.822264	0.0110105	NM_001289550, NM_013495, NM_010258, NM_008002, NM_008321, NM_009931, NM_010663, NM_007798, NM_009367, NM_010705, NM_212483, NM_010637, NM_011526	1543	109	29712	2.29659	1	0.0948267	0.0862744
GOTERM_BP_DIRECT	GO:0045765~regulation of angiogenesis	7	0.442758	0.0112861	NM_010577, NM_008871, NM_007929, NM_011808, NM_010139, NM_028472, NM_001177810	1543	37	29712	3.64303	1	0.0970502	0.0882974
GOTERM_BP_DIRECT	GO:0055074~calcium ion homeostasis	8	0.506009	0.0114092	NM_021566, NM_011851, NM_153782, NM_177368, NM_011891, NM_001204202, NM_009263, NM_001243064, NM_011613, NM_007616	1543	48	29712	3.20933	1	0.0979572	0.0891225
GOTERM_BP_DIRECT	GO:0008217~regulation of blood pressure	11	0.695762	0.0115768	NM_007743, NM_145158, NM_010332, NM_009311, NM_011198, NM_133918, NM_001277258, NM_010927, NM_009779, NM_007392, NM_008827	1543	84	29712	2.52162	1	0.0989739	0.0900475
GOTERM_BP_DIRECT	GO:0045732~positive regulation of protein catabolic process	11	0.695762	0.0115768	NM_053084, NM_001114124, NM_001256224, NM_009397, NM_133662, NM_029569, NM_175093, NM_152804, NM_009099, NM_011448, NM_010833	1543	84	29712	2.52162	1	0.0989739	0.0900475
GOTERM_BP_DIRECT	GO:0010839~negative regulation of keratinocyte proliferation	6	0.379507	0.0116167	NM_009984, NM_011546, NM_153098, NM_009806, NM_144848, NM_011415	1543	27	29712	4.27911	1	0.0989739	0.0900475
GOTERM_BP_DIRECT	GO:0046580~negative regulation of Ras protein signal transduction	6	0.379507	0.0116167	NM_011897, NM_011898, NM_001114124, NM_133914, NM_011594, NM_009367	1543	27	29712	4.27911	1	0.0989739	0.0900475
GOTERM_BP_DIRECT	GO:0016540~protein autoprocessing	6	0.379507	0.0116167	NM_009984, NM_153565, NM_007609, NM_009794, NM_009807, NM_009808	1543	27	29712	4.27911	1	0.0989739	0.0900475
GOTERM_BP_DIRECT	GO:0043524~negative regulation of neuron apoptotic process	20	1.26502	0.0117208	NM_001291066, NM_001190975, NM_001048142, NM_001112698, NM_001077411, NM_001286062, NM_008737, NM_001290676, NM_033581, NM_009368, NM_013559, NM_008512, NM_007577, NM_001287738, NM_010560, NM_009465, NM_007631, NM_031168, NM_011331, NM_009741, NM_016701, NM_001190974	1543	207	29712	1.86048	1	0.0997075	0.090715
GOTERM_BP_DIRECT	GO:0097190~apoptotic signaling pathway	10	0.632511	0.0119643	NM_007552, NM_175551, NM_010175, NM_146057, NM_013472, NM_007987, NM_172688, NM_174989, NM_001243064, NM_008381, NM_007616	1543	72	29712	2.67444	1	0.101623	0.0924579
GOTERM_BP_DIRECT	GO:1901857~positive regulation of cellular respiration	5	0.316256	0.0123222	NM_011852, NM_001177353, NM_145211, NM_001177352, NM_008349, NM_001083925	1543	18	29712	5.34889	1	0.104504	0.0950785
GOTERM_BP_DIRECT	GO:0043010~camera-type eye development	11	0.695762	0.0125282	NM_009964, NM_175499, NM_001024619, NM_146015, NM_007993, NM_001289784, NM_001277217, NM_008086, NM_011305, NM_010181, NM_008480, NM_001113198	1543	85	29712	2.49195	1	0.106088	0.0965204
GOTERM_BP_DIRECT	GO:0030900~forebrain development	12	0.759013	0.0127084	NM_001271798, NM_011546, NM_011662, NM_010132, NM_008401, NM_008687, NM_001122667, NM_001198826, NM_008306, NM_001291105, NM_009923, NM_015802	1543	98	29712	2.35788	1	0.106226	0.0966454
GOTERM_BP_DIRECT	GO:0090091~positive regulation of extracellular matrix disassembly	4	0.253004	0.0127165	NM_009367, NM_031168, NM_009154, NM_010329	1543	10	29712	7.7024	1	0.106226	0.0966454
GOTERM_BP_DIRECT	GO:0021612~facial nerve structural organization	4	0.253004	0.0127165	NM_134032, NM_008737, NM_001077405, NM_001077404, NM_011349, NM_001077407	1543	10	29712	7.7024	1	0.106226	0.0966454
GOTERM_BP_DIRECT	GO:0032606~type I interferon production	4	0.253004	0.0127165	NM_016849, NM_126166, NM_174989, NM_008394	1543	10	29712	7.7024	1	0.106226	0.0966454
GOTERM_BP_DIRECT	GO:0061099~negative regulation of protein tyrosine kinase activity	4	0.253004	0.0127165	NM_013532, NM_008147, NM_080638, NM_001291894, NM_001243064, NM_001291892, NM_007616	1543	10	29712	7.7024	1	0.106226	0.0966454
GOTERM_BP_DIRECT	GO:0006196~AMP catabolic process	4	0.253004	0.0127165	NM_007398, NM_011851, NM_001276301, NM_011723	1543	10	29712	7.7024	1	0.106226	0.0966454
GOTERM_BP_DIRECT	GO:0010594~regulation of endothelial cell migration	4	0.253004	0.0127165	NM_007929, NM_008973, NM_023275, NM_028472	1543	10	29712	7.7024	1	0.106226	0.0966454
GOTERM_BP_DIRECT	GO:0071638~negative regulation of monocyte chemotactic protein-1 production	4	0.253004	0.0127165	NM_001289473, NM_019654, NM_030888, NM_007470	1543	10	29712	7.7024	1	0.106226	0.0966454
GOTERM_BP_DIRECT	GO:0051918~negative regulation of fibrinolysis	4	0.253004	0.0127165	NM_008872, NM_008871, NM_008873, NM_011580	1543	10	29712	7.7024	1	0.106226	0.0966454
GOTERM_BP_DIRECT	GO:0046716~muscle cell cellular homeostasis	6	0.379507	0.013551	NM_053084, NM_011101, NM_001017959, NM_007389, NM_031168, NM_001243064, NM_007616	1543	28	29712	4.12628	1	0.112352	0.102219
GOTERM_BP_DIRECT	GO:0002224~toll-like receptor signaling pathway	6	0.379507	0.013551	NM_001159394, NM_126166, NM_011905, NM_205820, NM_174989, NM_016923	1543	28	29712	4.12628	1	0.112352	0.102219
GOTERM_BP_DIRECT	GO:1903672~positive regulation of sprouting angiogenesis	6	0.379507	0.013551	NM_010577, NM_008006, NM_009373, NM_010637, NM_028472, NM_177839	1543	28	29712	4.12628	1	0.112352	0.102219
GOTERM_BP_DIRECT	GO:1901223~negative regulation of non-canonical NF-kappaB signal transduction	6	0.379507	0.013551	NM_010930, NM_153159, NM_033077, NM_011355, NM_030888, NM_027320	1543	28	29712	4.12628	1	0.112352	0.102219
GOTERM_BP_DIRECT	GO:0045778~positive regulation of ossification	6	0.379507	0.013551	NM_010930, NM_001256224, NM_011202, NM_009311, NM_008973, NM_007553	1543	28	29712	4.12628	1	0.112352	0.102219
GOTERM_BP_DIRECT	GO:0006958~complement activation, classical pathway	8	0.506009	0.0141574	NM_007574, NM_001097617, NM_009776, NM_007572, NM_009777, NM_009778, NM_013484, NM_023143	1543	50	29712	3.08096	1	0.117031	0.106476
GOTERM_BP_DIRECT	GO:0001657~ureteric bud development	8	0.506009	0.0141574	NM_001081249, NM_001048142, NM_172298, NM_001042660, NM_019389, NM_009741, NM_010272, NM_011519, NM_028472	1543	50	29712	3.08096	1	0.117031	0.106476
GOTERM_BP_DIRECT	GO:0009653~anatomical structure morphogenesis	9	0.56926	0.0144714	NM_011766, NM_010226, NM_008264, NM_001042660, NM_007950, NM_007993, NM_011097, NM_001162943, NM_010181	1543	62	29712	2.79523	1	0.119073	0.108334
GOTERM_BP_DIRECT	GO:0043122~regulation of canonical NF-kappaB signal transduction	7	0.442758	0.0145117	NM_011633, NM_001114124, NM_001256224, NM_001083312, NM_009421, NM_001286062, NM_001001495	1543	39	29712	3.4562	1	0.119073	0.108334
GOTERM_BP_DIRECT	GO:0043113~receptor clustering	7	0.442758	0.0145117	NM_007651, NM_010576, NM_013566, NM_008973, NM_009382, NM_008404, NM_001159301	1543	39	29712	3.4562	1	0.119073	0.108334
GOTERM_BP_DIRECT	GO:0001958~endochondral ossification	7	0.442758	0.0145117	NM_007742, NM_008005, NM_173788, NM_008668, NM_019724, NM_146162, NM_008608	1543	39	29712	3.4562	1	0.119073	0.108334
GOTERM_BP_DIRECT	GO:0050870~positive regulation of T cell activation	7	0.442758	0.0145117	NM_007398, NM_145479, NM_009382, NM_010581, NM_001159769, NM_009735, NM_011613	1543	39	29712	3.4562	1	0.119073	0.108334
GOTERM_BP_DIRECT	GO:0009966~regulation of signal transduction	11	0.695762	0.0146059	NM_011898, NM_001111023, NM_001081279, NM_001033207, NM_016696, NM_144892, NM_001252201, NM_182927, NM_018869, NM_011825, NM_019681	1543	87	29712	2.43467	1	0.119481	0.108705
GOTERM_BP_DIRECT	GO:0050830~defense response to Gram-positive bacterium	18	1.13852	0.0147924	NM_017372, NM_007609, NM_021472, NM_001083312, NM_001289493, NM_010260, NM_172777, NM_009735, NM_009627, NM_010398, NM_007577, NM_009311, NM_008620, NM_011905, NM_001198826, NM_001172117, NM_026960, NM_010139	1543	183	29712	1.89403	1	0.119481	0.108705
GOTERM_BP_DIRECT	GO:0034587~piRNA processing	5	0.316256	0.0149787	NM_175296, NM_001277891, NM_021308, NM_146142, NM_028034	1543	19	29712	5.06737	1	0.119481	0.108705
GOTERM_BP_DIRECT	GO:0006801~superoxide metabolic process	5	0.316256	0.0149787	NM_177364, NM_007807, NM_008018, NM_010927, NM_008706	1543	19	29712	5.06737	1	0.119481	0.108705
GOTERM_BP_DIRECT	GO:0002720~positive regulation of cytokine production involved in immune response	5	0.316256	0.0149787	NM_001256224, NM_010686, NM_012057, NM_172488, NM_172812	1543	19	29712	5.06737	1	0.119481	0.108705
GOTERM_BP_DIRECT	GO:0036486~ventral trunk neural crest cell migration	3	0.189753	0.0150561	NM_008737, NM_001077405, NM_001077404, NM_011349, NM_001077407	1543	4	29712	14.442	1	0.119481	0.108705
GOTERM_BP_DIRECT	GO:0097017~renal protein absorption	3	0.189753	0.0150561	NM_023118, NM_001206367, NM_001170985	1543	4	29712	14.442	1	0.119481	0.108705
GOTERM_BP_DIRECT	GO:0070433~negative regulation of nucleotide-binding oligomerization domain containing 2 signaling pathway	3	0.189753	0.0150561	NM_009397, NM_001289473, NM_008979	1543	4	29712	14.442	1	0.119481	0.108705
GOTERM_BP_DIRECT	GO:0070358~actin polymerization-dependent cell motility	3	0.189753	0.0150561	NM_007945, NM_001083121, NM_153505	1543	4	29712	14.442	1	0.119481	0.108705
GOTERM_BP_DIRECT	GO:0001550~ovarian cumulus expansion	3	0.189753	0.0150561	NM_009398, NM_007950, NM_001277217	1543	4	29712	14.442	1	0.119481	0.108705
GOTERM_BP_DIRECT	GO:0141201~pyroptotic cell death	3	0.189753	0.0150561	NM_007609, NM_026960, NM_018769	1543	4	29712	14.442	1	0.119481	0.108705
GOTERM_BP_DIRECT	GO:1904151~positive regulation of microglial cell mediated cytotoxicity	3	0.189753	0.0150561	NM_011662, NM_011355, NM_008401	1543	4	29712	14.442	1	0.119481	0.108705
GOTERM_BP_DIRECT	GO:0034698~response to gonadotropin	3	0.189753	0.0150561	NM_009984, NM_013565, NM_008381	1543	4	29712	14.442	1	0.119481	0.108705
GOTERM_BP_DIRECT	GO:0002470~plasmacytoid dendritic cell antigen processing and presentation	3	0.189753	0.0150561	NM_001204241, NM_199311, NM_011999	1543	4	29712	14.442	1	0.119481	0.108705
GOTERM_BP_DIRECT	GO:0046813~receptor-mediated virion attachment to host cell	3	0.189753	0.0150561	NM_019521, NM_028973, NM_010493	1543	4	29712	14.442	1	0.119481	0.108705
GOTERM_BP_DIRECT	GO:0002292~T cell differentiation involved in immune response	3	0.189753	0.0150561	NM_001163161, NM_010819, NM_010185, NM_019948	1543	4	29712	14.442	1	0.119481	0.108705
GOTERM_BP_DIRECT	GO:0097491~sympathetic neuron projection guidance	3	0.189753	0.0150561	NM_008737, NM_001077405, NM_001077404, NM_011349, NM_001077407	1543	4	29712	14.442	1	0.119481	0.108705
GOTERM_BP_DIRECT	GO:2000345~regulation of hepatocyte proliferation	3	0.189753	0.0150561	NM_010296, NM_001252578, NM_008873	1543	4	29712	14.442	1	0.119481	0.108705
GOTERM_BP_DIRECT	GO:1990523~bone regeneration	3	0.189753	0.0150561	NM_010930, NM_001198765, NM_001033409, NM_001198766	1543	4	29712	14.442	1	0.119481	0.108705
GOTERM_BP_DIRECT	GO:0030201~heparan sulfate proteoglycan metabolic process	3	0.189753	0.0150561	NM_001198566, NM_001252578, NM_018822	1543	4	29712	14.442	1	0.119481	0.108705
GOTERM_BP_DIRECT	GO:0046032~ADP catabolic process	3	0.189753	0.0150561	NM_011851, NM_001276301, NM_009848	1543	4	29712	14.442	1	0.119481	0.108705
GOTERM_BP_DIRECT	GO:0001805~positive regulation of type III hypersensitivity	3	0.189753	0.0150561	NM_010186, NM_010188, NM_010185	1543	4	29712	14.442	1	0.119481	0.108705
GOTERM_BP_DIRECT	GO:0150078~positive regulation of neuroinflammatory response	3	0.189753	0.0150561	NM_031254, NM_008611, NM_019738, NM_001272078	1543	4	29712	14.442	1	0.119481	0.108705
GOTERM_BP_DIRECT	GO:0048013~ephrin receptor signaling pathway	10	0.632511	0.0153929	NM_001190975, NM_008809, NM_011202, NM_001037859, NM_009465, NM_001128086, NM_001167983, NM_010228, NM_010139, NM_001190974, NM_008591, NM_013846	1543	75	29712	2.56747	1	0.121979	0.110978
GOTERM_BP_DIRECT	GO:0032703~negative regulation of interleukin-2 production	6	0.379507	0.0156907	NM_001146153, NM_010686, NM_009397, NM_013532, NM_008147, NM_001291894, NM_001033543, NM_001291892	1543	29	29712	3.984	1	0.122628	0.111568
GOTERM_BP_DIRECT	GO:0030325~adrenal gland development	6	0.379507	0.0156907	NM_009775, NM_007430, NM_008809, NM_023598, NM_009994, NM_008173	1543	29	29712	3.984	1	0.122628	0.111568
GOTERM_BP_DIRECT	GO:0055010~ventricular cardiac muscle tissue morphogenesis	6	0.379507	0.0156907	NM_011578, NM_010861, NM_024427, NM_001042660, NM_007729, NM_011305	1543	29	29712	3.984	1	0.122628	0.111568
GOTERM_BP_DIRECT	GO:0015012~heparan sulfate proteoglycan biosynthetic process	6	0.379507	0.0156907	NM_172508, NM_080445, NM_175645, NM_018788, NM_008306, NM_001001321	1543	29	29712	3.984	1	0.122628	0.111568
GOTERM_BP_DIRECT	GO:0036120~cellular response to platelet-derived growth factor stimulus	6	0.379507	0.0156907	NM_027924, NM_016780, NM_008809, NM_008216, NM_007619, NM_011415	1543	29	29712	3.984	1	0.122628	0.111568
GOTERM_BP_DIRECT	GO:1902894~negative regulation of miRNA transcription	6	0.379507	0.0156907	NM_010258, NM_013532, NM_008687, NM_008147, NM_001198826, NM_001291894, NM_001291892, NM_011448	1543	29	29712	3.984	1	0.122628	0.111568
GOTERM_BP_DIRECT	GO:2000377~regulation of reactive oxygen species metabolic process	6	0.379507	0.0156907	NM_009068, NM_025730, NM_009994, NM_133662, NM_172688, NM_019955	1543	29	29712	3.984	1	0.122628	0.111568
GOTERM_BP_DIRECT	GO:0032930~positive regulation of superoxide anion generation	6	0.379507	0.0156907	NM_008176, NM_011662, NM_008039, NM_008401, NM_001198826, NM_008404	1543	29	29712	3.984	1	0.122628	0.111568
GOTERM_BP_DIRECT	GO:0031100~animal organ regeneration	8	0.506009	0.0156955	NM_011578, NM_001190975, NM_019521, NM_009465, NM_021704, NM_007669, NM_010924, NM_001190974, NM_009627, NM_001039537	1543	51	29712	3.02055	1	0.122628	0.111568
GOTERM_BP_DIRECT	GO:0038145~macrophage colony-stimulating factor signaling pathway	8	0.506009	0.0156955	NM_001190975, NM_008809, NM_001037859, NM_009465, NM_007778, NM_001113529, NM_010228, NM_010139, NM_001190974, NM_008591, NM_013846	1543	51	29712	3.02055	1	0.122628	0.111568
GOTERM_BP_DIRECT	GO:0048701~embryonic cranial skeleton morphogenesis	7	0.442758	0.0163429	NM_029575, NM_009116, NM_009323, NM_009371, NM_007855, NM_019724, NM_008086, NM_008608	1543	40	29712	3.3698	1	0.12715	0.115682
GOTERM_BP_DIRECT	GO:0045861~negative regulation of proteolysis	7	0.442758	0.0163429	NM_008872, NM_009255, NM_001077495, NM_001082545, NM_011594, NM_029733, NM_025288	1543	40	29712	3.3698	1	0.12715	0.115682
GOTERM_BP_DIRECT	GO:0045931~positive regulation of mitotic cell cycle	7	0.442758	0.0163429	NM_010786, NM_008002, NM_022315, NM_011202, NM_011101, NM_001136072, NM_001198826	1543	40	29712	3.3698	1	0.12715	0.115682
GOTERM_BP_DIRECT	GO:0000082~G1/S transition of mitotic cell cycle	10	0.632511	0.0166818	NM_015771, NM_007631, NM_001177353, NM_031388, NM_009741, NM_001177352, NM_001039138, NM_152804, NM_009829, NM_001042503, NM_001289920	1543	76	29712	2.53368	1	0.128336	0.116762
GOTERM_BP_DIRECT	GO:1900246~positive regulation of RIG-I signaling pathway	4	0.253004	0.0168189	NM_001293783, NM_028864, NM_028421, NM_030150, NM_145209	1543	11	29712	7.00218	1	0.128336	0.116762
GOTERM_BP_DIRECT	GO:0032815~negative regulation of natural killer cell activation	4	0.253004	0.0168189	NM_010398, NM_013532, NM_008147, NM_001291894, NM_001159301, NM_001291892	1543	11	29712	7.00218	1	0.128336	0.116762
GOTERM_BP_DIRECT	GO:0048843~negative regulation of axon extension involved in axon guidance	4	0.253004	0.0168189	NM_001256224, NM_008737, NM_009154, NM_011349	1543	11	29712	7.00218	1	0.128336	0.116762
GOTERM_BP_DIRECT	GO:0051152~positive regulation of smooth muscle cell differentiation	4	0.253004	0.0168189	NM_021278, NM_172298, NM_010928, NM_010929	1543	11	29712	7.00218	1	0.128336	0.116762
GOTERM_BP_DIRECT	GO:2000342~negative regulation of chemokine (C-X-C motif) ligand 2 production	4	0.253004	0.0168189	NM_011852, NM_145211, NM_010637, NM_001083925	1543	11	29712	7.00218	1	0.128336	0.116762
GOTERM_BP_DIRECT	GO:1902035~positive regulation of hematopoietic stem cell proliferation	4	0.253004	0.0168189	NM_001256224, NM_008176, NM_013598, NM_011118	1543	11	29712	7.00218	1	0.128336	0.116762
GOTERM_BP_DIRECT	GO:0060008~Sertoli cell differentiation	4	0.253004	0.0168189	NM_009984, NM_007430, NM_008380, NM_011448	1543	11	29712	7.00218	1	0.128336	0.116762
GOTERM_BP_DIRECT	GO:0070213~protein auto-ADP-ribosylation	4	0.253004	0.0168189	NM_172893, NM_145619, NM_001163575, NM_001081009	1543	11	29712	7.00218	1	0.128336	0.116762
GOTERM_BP_DIRECT	GO:0031666~positive regulation of lipopolysaccharide-mediated signaling pathway	4	0.253004	0.0168189	NM_009841, NM_011202, NM_011101, NM_016923	1543	11	29712	7.00218	1	0.128336	0.116762
GOTERM_BP_DIRECT	GO:0048048~embryonic eye morphogenesis	4	0.253004	0.0168189	NM_146015, NM_007993, NM_015776, NM_010181	1543	11	29712	7.00218	1	0.128336	0.116762
GOTERM_BP_DIRECT	GO:0048251~elastic fiber assembly	4	0.253004	0.0168189	NM_009930, NM_021474, NM_133918, NM_029568	1543	11	29712	7.00218	1	0.128336	0.116762
GOTERM_BP_DIRECT	GO:0097300~programmed necrotic cell death	4	0.253004	0.0168189	NM_016849, NM_009068, NM_009807, NM_019955	1543	11	29712	7.00218	1	0.128336	0.116762
GOTERM_BP_DIRECT	GO:0002467~germinal center formation	4	0.253004	0.0168189	NM_007398, NM_001177369, NM_009744, NM_033601	1543	11	29712	7.00218	1	0.128336	0.116762
GOTERM_BP_DIRECT	GO:0034504~protein localization to nucleus	8	0.506009	0.0173483	NM_010731, NM_010786, NM_001002011, NM_009877, NM_173374, NM_001111102, NM_007742, NM_010570, NM_011448, NM_001040654	1543	52	29712	2.96246	1	0.132014	0.120108
GOTERM_BP_DIRECT	GO:0009888~tissue development	8	0.506009	0.0173483	NM_001198765, NM_008744, NM_021320, NM_010680, NM_001159769, NM_001198766, NM_008481, NM_009528, NM_008480	1543	52	29712	2.96246	1	0.132014	0.120108
GOTERM_BP_DIRECT	GO:0030031~cell projection assembly	5	0.316256	0.01797	NM_001146196, NM_001206367, NM_009008, NM_020505, NM_153505	1543	20	29712	4.814	1	0.136184	0.123902
GOTERM_BP_DIRECT	GO:0010466~negative regulation of peptidase activity	5	0.316256	0.01797	NM_009255, NM_001082545, NM_001252653, NM_029733, NM_025288, NM_007899	1543	20	29712	4.814	1	0.136184	0.123902
GOTERM_BP_DIRECT	GO:0045591~positive regulation of regulatory T cell differentiation	5	0.316256	0.01797	NM_009744, NM_013532, NM_008147, NM_013819, NM_001291894, NM_001159301, NM_001291892	1543	20	29712	4.814	1	0.136184	0.123902
GOTERM_BP_DIRECT	GO:0051894~positive regulation of focal adhesion assembly	6	0.379507	0.0180443	NM_001285459, NM_011202, NM_008737, NM_009382, NM_001252201, NM_028266	1543	30	29712	3.8512	1	0.136562	0.124245
GOTERM_BP_DIRECT	GO:0048678~response to axon injury	7	0.442758	0.0183274	NM_009468, NM_031254, NM_001190975, NM_011662, NM_008006, NM_009465, NM_016762, NM_007470, NM_001190974, NM_001272078	1543	41	29712	3.28761	1	0.138327	0.125852
GOTERM_BP_DIRECT	GO:0043029~T cell homeostasis	7	0.442758	0.0183274	NM_001013779, NM_010175, NM_009741, NM_007987, NM_019955, NM_001033543, NM_153505	1543	41	29712	3.28761	1	0.138327	0.125852
GOTERM_BP_DIRECT	GO:0010506~regulation of autophagy	9	0.56926	0.0188698	NM_027878, NM_001085440, NM_021792, NM_025730, NM_009741, NM_175093, NM_009807, NM_001164663, NM_019738	1543	65	29712	2.66621	1	0.141843	0.12905
GOTERM_BP_DIRECT	GO:0070534~protein K63-linked ubiquitination	9	0.56926	0.0188698	NM_053084, NM_009877, NM_009277, NM_028019, NM_009099, NM_023835, NM_001038627, NM_053100, NM_201373, NM_001040654	1543	65	29712	2.66621	1	0.141843	0.12905
GOTERM_BP_DIRECT	GO:0008544~epidermis development	9	0.56926	0.0188698	NM_008002, NM_011477, NM_009877, NM_011474, NM_011471, NM_007669, NM_011470, NM_010637, NR_003548, NM_001040654	1543	65	29712	2.66621	1	0.141843	0.12905
GOTERM_BP_DIRECT	GO:0010507~negative regulation of autophagy	8	0.506009	0.0191201	NM_031254, NM_145479, NM_009397, NM_009741, NM_008979, NM_146057, NM_019738, NM_011404, NM_001272078	1543	53	29712	2.90657	1	0.143336	0.130409
GOTERM_BP_DIRECT	GO:0072593~reactive oxygen species metabolic process	8	0.506009	0.0191201	NM_013743, NM_008018, NM_009741, NM_144907, NM_011691, NM_019955, NM_009933, NM_008591	1543	53	29712	2.90657	1	0.143336	0.130409
GOTERM_BP_DIRECT	GO:0032091~negative regulation of protein binding	9	0.56926	0.0205275	NM_008332, NM_011414, NM_023118, NM_009877, NM_133926, NM_001177353, NM_025730, NM_001177352, NM_007669, NM_016701, NM_001040654	1543	66	29712	2.62582	1	0.153267	0.139444
GOTERM_BP_DIRECT	GO:0003151~outflow tract morphogenesis	9	0.56926	0.0205275	NM_011578, NM_010402, NM_011535, NM_011766, NM_013657, NM_198052, NM_021457, NM_029575, NM_009367, NM_009371, NM_011580	1543	66	29712	2.62582	1	0.153267	0.139444
GOTERM_BP_DIRECT	GO:0032092~positive regulation of protein binding	9	0.56926	0.0205275	NM_001013371, NM_001256224, NM_009277, NM_008512, NM_025730, NM_007553, NM_175093, NM_009735, NM_174989	1543	66	29712	2.62582	1	0.153267	0.139444
GOTERM_BP_DIRECT	GO:0030866~cortical actin cytoskeleton organization	6	0.379507	0.0206194	NM_011711, NM_001291121, NM_153068, NM_028444, NM_001006664, NM_153505, NM_013813	1543	31	29712	3.72697	1	0.153746	0.13988
GOTERM_BP_DIRECT	GO:0007162~negative regulation of cell adhesion	8	0.506009	0.0210147	NM_001077495, NM_008610, NM_001286062, NM_001277258, NM_011607, NM_172612, NM_009154, NM_019707	1543	54	29712	2.85274	1	0.156483	0.14237
GOTERM_BP_DIRECT	GO:0051642~centrosome localization	5	0.316256	0.0213068	NM_029791, NM_008882, NM_001079686, NM_001025576, NM_001309391	1543	21	29712	4.58476	1	0.157183	0.143007
GOTERM_BP_DIRECT	GO:0061028~establishment of endothelial barrier	5	0.316256	0.0213068	NM_010332, NM_010493, NM_001032378, NM_010833, NM_001177810	1543	21	29712	4.58476	1	0.157183	0.143007
GOTERM_BP_DIRECT	GO:0042554~superoxide anion generation	5	0.316256	0.0213068	NM_177364, NM_007807, NM_008018, NM_009008, NM_008677	1543	21	29712	4.58476	1	0.157183	0.143007
GOTERM_BP_DIRECT	GO:0046827~positive regulation of protein export from nucleus	5	0.316256	0.0213068	NM_010786, NM_153138, NM_133926, NM_019521, NM_001177810	1543	21	29712	4.58476	1	0.157183	0.143007
GOTERM_BP_DIRECT	GO:0032006~regulation of TOR signaling	5	0.316256	0.0213068	NM_031254, NM_001077411, NM_007513, NM_172715, NM_001272078, NM_001163455	1543	21	29712	4.58476	1	0.157183	0.143007
GOTERM_BP_DIRECT	GO:0043011~myeloid dendritic cell differentiation	5	0.316256	0.0213068	NM_023137, NM_011355, NM_010928, NM_010736, NM_009969	1543	21	29712	4.58476	1	0.157183	0.143007
GOTERM_BP_DIRECT	GO:0048745~smooth muscle tissue development	5	0.316256	0.0213068	NM_001001309, NM_008809, NM_172298, NM_008037, NM_173788	1543	21	29712	4.58476	1	0.157183	0.143007
GOTERM_BP_DIRECT	GO:0060670~branching involved in labyrinthine layer morphogenesis	4	0.253004	0.0215731	NM_022721, NM_007707, NM_028351, NM_009627	1543	12	29712	6.41866	1	0.157475	0.143273
GOTERM_BP_DIRECT	GO:2000810~regulation of bicellular tight junction assembly	4	0.253004	0.0215731	NM_022721, NM_008659, NM_011415, NM_011427	1543	12	29712	6.41866	1	0.157475	0.143273
GOTERM_BP_DIRECT	GO:1904044~response to aldosterone	4	0.253004	0.0215731	NM_007807, NM_008380, NM_007669, NM_019932	1543	12	29712	6.41866	1	0.157475	0.143273
GOTERM_BP_DIRECT	GO:1904417~positive regulation of xenophagy	4	0.253004	0.0215731	NM_019440, NM_008326, NM_011905, NM_018738	1543	12	29712	6.41866	1	0.157475	0.143273
GOTERM_BP_DIRECT	GO:0045063~T-helper 1 cell differentiation	4	0.253004	0.0215731	NM_001008700, NM_001159394, NM_011817, NM_008250	1543	12	29712	6.41866	1	0.157475	0.143273
GOTERM_BP_DIRECT	GO:0048864~stem cell development	4	0.253004	0.0215731	NM_008006, NM_009741, NM_009527, NM_009528	1543	12	29712	6.41866	1	0.157475	0.143273
GOTERM_BP_DIRECT	GO:0070431~nucleotide-binding oligomerization domain containing 2 signaling pathway	4	0.253004	0.0215731	NM_019440, NM_008326, NM_172488, NM_018738	1543	12	29712	6.41866	1	0.157475	0.143273
GOTERM_BP_DIRECT	GO:0046825~regulation of protein export from nucleus	4	0.253004	0.0215731	NM_010633, NM_013788, NM_011202, NM_009877, NM_001040654	1543	12	29712	6.41866	1	0.157475	0.143273
GOTERM_BP_DIRECT	GO:0070059~intrinsic apoptotic signaling pathway in response to endoplasmic reticulum stress	7	0.442758	0.0227774	NM_001114124, NM_001287738, NM_009741, NM_175093, NM_026929, NM_009808, NM_178087	1543	43	29712	3.1347	1	0.16475	0.149892
GOTERM_BP_DIRECT	GO:0050873~brown fat cell differentiation	7	0.442758	0.0227774	NM_139198, NM_001287514, NM_144797, NM_001287738, NM_010681, NM_011198, NM_009061	1543	43	29712	3.1347	1	0.16475	0.149892
GOTERM_BP_DIRECT	GO:2001234~negative regulation of apoptotic signaling pathway	7	0.442758	0.0227774	NM_013559, NM_007552, NM_001048142, NM_009741, NM_018830, NM_172688, NM_009142	1543	43	29712	3.1347	1	0.16475	0.149892
GOTERM_BP_DIRECT	GO:0048870~cell motility	7	0.442758	0.0227774	NM_009744, NM_011808, NM_029007, NM_201394, NM_010139, NM_007392, NM_026838	1543	43	29712	3.1347	1	0.16475	0.149892
GOTERM_BP_DIRECT	GO:1900182~positive regulation of protein localization to nucleus	7	0.442758	0.0227774	NM_001013371, NM_030253, NM_009877, NM_009367, NM_144907, NM_016900, NM_053100, NM_001040654	1543	43	29712	3.1347	1	0.16475	0.149892
GOTERM_BP_DIRECT	GO:0060976~coronary vasculature development	7	0.442758	0.0227774	NM_011578, NM_008512, NM_001081020, NM_008726, NM_007548, NM_008306, NM_013912	1543	43	29712	3.1347	1	0.16475	0.149892
GOTERM_BP_DIRECT	GO:0006641~triglyceride metabolic process	7	0.442758	0.0227774	NM_153565, NM_011202, NM_173397, NM_138310, NM_019687, NM_013495, NM_001243064, NM_007616	1543	43	29712	3.1347	1	0.16475	0.149892
GOTERM_BP_DIRECT	GO:0008340~determination of adult lifespan	8	0.506009	0.0230357	NM_023755, NM_001081355, NM_001077411, NM_025730, NM_018822, NM_001012236, NM_008080, NM_001110192	1543	55	29712	2.80087	1	0.166186	0.151198
GOTERM_BP_DIRECT	GO:0030178~negative regulation of Wnt signaling pathway	8	0.506009	0.0230357	NM_008750, NM_175263, NM_011356, NM_008512, NM_001024619, NM_020265, NM_001098203, NM_133237	1543	55	29712	2.80087	1	0.166186	0.151198
GOTERM_BP_DIRECT	GO:0043129~surfactant homeostasis	6	0.379507	0.0234229	NM_011852, NM_010137, NM_145211, NM_008869, NM_007801, NM_001083925	1543	32	29712	3.6105	1	0.167856	0.152717
GOTERM_BP_DIRECT	GO:0071425~hematopoietic stem cell proliferation	6	0.379507	0.0234229	NM_001256224, NM_023118, NM_001287514, NM_001077411, NM_011415, NM_011118	1543	32	29712	3.6105	1	0.167856	0.152717
GOTERM_BP_DIRECT	GO:0071902~positive regulation of protein serine/threonine kinase activity	6	0.379507	0.0234229	NM_001114124, NM_019440, NM_033077, NM_133926, NM_008326, NM_018738	1543	32	29712	3.6105	1	0.167856	0.152717
GOTERM_BP_DIRECT	GO:2000147~positive regulation of cell motility	6	0.379507	0.0234229	NM_053084, NM_009744, NM_001037859, NM_008744, NM_008986, NM_010329	1543	32	29712	3.6105	1	0.167856	0.152717
GOTERM_BP_DIRECT	GO:0010332~response to gamma radiation	6	0.379507	0.0234229	NM_013654, NM_001177353, NM_009741, NM_001177352, NM_007619, NM_178087, NM_009140	1543	32	29712	3.6105	1	0.167856	0.152717
GOTERM_BP_DIRECT	GO:0061097~regulation of protein tyrosine kinase activity	3	0.189753	0.0242341	NM_016780, NM_028712, NM_133753	1543	5	29712	11.5536	1	0.167856	0.152717
GOTERM_BP_DIRECT	GO:0046985~positive regulation of hemoglobin biosynthetic process	3	0.189753	0.0242341	NM_008135, NM_026331, NM_010637	1543	5	29712	11.5536	1	0.167856	0.152717
GOTERM_BP_DIRECT	GO:0098883~synapse pruning	3	0.189753	0.0242341	NM_007574, NM_007572, NM_009777	1543	5	29712	11.5536	1	0.167856	0.152717
GOTERM_BP_DIRECT	GO:2001199~negative regulation of dendritic cell differentiation	3	0.189753	0.0242341	NM_025326, NM_001164207, NM_001164209, NM_013819, NM_001286652	1543	5	29712	11.5536	1	0.167856	0.152717
GOTERM_BP_DIRECT	GO:1905598~negative regulation of low-density lipoprotein receptor activity	3	0.189753	0.0242341	NM_153565, NM_016780, NM_008402	1543	5	29712	11.5536	1	0.167856	0.152717
GOTERM_BP_DIRECT	GO:0048592~eye morphogenesis	3	0.189753	0.0242341	NM_015734, NM_008086, NM_007737	1543	5	29712	11.5536	1	0.167856	0.152717
GOTERM_BP_DIRECT	GO:0070345~negative regulation of fat cell proliferation	3	0.189753	0.0242341	NM_031254, NM_001291105, NM_001289920, NM_001272078	1543	5	29712	11.5536	1	0.167856	0.152717
GOTERM_BP_DIRECT	GO:1902731~negative regulation of chondrocyte proliferation	3	0.189753	0.0242341	NM_010930, NM_001042660, NM_001277217	1543	5	29712	11.5536	1	0.167856	0.152717
GOTERM_BP_DIRECT	GO:0070571~negative regulation of neuron projection regeneration	3	0.189753	0.0242341	NM_009382, NM_001252201, NM_194052	1543	5	29712	11.5536	1	0.167856	0.152717
GOTERM_BP_DIRECT	GO:0038027~apolipoprotein A-I-mediated signaling pathway	3	0.189753	0.0242341	NM_016780, NM_008402, NM_013454	1543	5	29712	11.5536	1	0.167856	0.152717
GOTERM_BP_DIRECT	GO:0038157~granulocyte-macrophage colony-stimulating factor signaling pathway	3	0.189753	0.0242341	NM_007781, NM_007780, NM_009969	1543	5	29712	11.5536	1	0.167856	0.152717
GOTERM_BP_DIRECT	GO:2000503~positive regulation of natural killer cell chemotaxis	3	0.189753	0.0242341	NM_011337, NM_013654, NM_019568	1543	5	29712	11.5536	1	0.167856	0.152717
GOTERM_BP_DIRECT	GO:0071673~positive regulation of smooth muscle cell chemotaxis	3	0.189753	0.0242341	NM_027924, NM_008737, NM_172989	1543	5	29712	11.5536	1	0.167856	0.152717
GOTERM_BP_DIRECT	GO:0033031~positive regulation of neutrophil apoptotic process	3	0.189753	0.0242341	NM_010730, NM_001039151, NM_030701	1543	5	29712	11.5536	1	0.167856	0.152717
GOTERM_BP_DIRECT	GO:0032197~retrotransposition	3	0.189753	0.0242341	NM_001081202, NM_028602, NM_001012236	1543	5	29712	11.5536	1	0.167856	0.152717
GOTERM_BP_DIRECT	GO:1904238~pericyte cell differentiation	3	0.189753	0.0242341	NM_011355, NM_009367, NM_010139	1543	5	29712	11.5536	1	0.167856	0.152717
GOTERM_BP_DIRECT	GO:0045636~positive regulation of melanocyte differentiation	3	0.189753	0.0242341	NM_013598, NM_009741, NM_015753	1543	5	29712	11.5536	1	0.167856	0.152717
GOTERM_BP_DIRECT	GO:0071621~granulocyte chemotaxis	3	0.189753	0.0242341	NM_011337, NM_010730, NM_010748	1543	5	29712	11.5536	1	0.167856	0.152717
GOTERM_BP_DIRECT	GO:0022009~central nervous system vasculogenesis	3	0.189753	0.0242341	NM_194052, NM_009527, NM_009528	1543	5	29712	11.5536	1	0.167856	0.152717
GOTERM_BP_DIRECT	GO:0141161~regulation of cAMP/PKA signal transduction	3	0.189753	0.0242341	NM_025730, NM_144907, NM_011866	1543	5	29712	11.5536	1	0.167856	0.152717
GOTERM_BP_DIRECT	GO:0060033~anatomical structure regression	3	0.189753	0.0242341	NM_011355, NM_009528, NM_054042	1543	5	29712	11.5536	1	0.167856	0.152717
GOTERM_BP_DIRECT	GO:0060665~regulation of branching involved in salivary gland morphogenesis by mesenchymal-epithelial signaling	3	0.189753	0.0242341	NM_008002, NM_001289461, NM_001289458, NM_008591	1543	5	29712	11.5536	1	0.167856	0.152717
GOTERM_BP_DIRECT	GO:0045837~negative regulation of membrane potential	3	0.189753	0.0242341	NM_001159562, NM_031167, NM_008973, NM_031168, NM_001039701	1543	5	29712	11.5536	1	0.167856	0.152717
GOTERM_BP_DIRECT	GO:1903119~protein localization to actin cytoskeleton	3	0.189753	0.0242341	NM_172261, NM_001177871, NM_001163332	1543	5	29712	11.5536	1	0.167856	0.152717
GOTERM_BP_DIRECT	GO:0060058~positive regulation of apoptotic process involved in mammary gland involution	3	0.189753	0.0242341	NM_009877, NM_022305, NM_178087, NM_001040654	1543	5	29712	11.5536	1	0.167856	0.152717
GOTERM_BP_DIRECT	GO:0035754~B cell chemotaxis	3	0.189753	0.0242341	NM_019521, NM_009890, NM_007825	1543	5	29712	11.5536	1	0.167856	0.152717
GOTERM_BP_DIRECT	GO:0038160~CXCL12-activated CXCR4 signaling pathway	3	0.189753	0.0242341	NM_001177812, NM_031254, NM_021704, NM_001272078	1543	5	29712	11.5536	1	0.167856	0.152717
GOTERM_BP_DIRECT	GO:0048771~tissue remodeling	5	0.316256	0.024998	NM_013599, NM_008610, NM_008037, NM_009933, NM_008608	1543	22	29712	4.37636	1	0.172932	0.157335
GOTERM_BP_DIRECT	GO:0046718~symbiont entry into host cell	8	0.506009	0.0251868	NM_001190975, NM_016780, NM_007798, NM_008402, NM_019521, NM_009465, NM_008737, NM_007513, NM_010074, NM_001190974	1543	56	29712	2.75086	1	0.173805	0.15813
GOTERM_BP_DIRECT	GO:0034614~cellular response to reactive oxygen species	8	0.506009	0.0251868	NM_024427, NM_010809, NM_013599, NM_001253857, NM_008610, NM_025730, NM_012021, NM_001012236	1543	56	29712	2.75086	1	0.173805	0.15813
GOTERM_BP_DIRECT	GO:0002682~regulation of immune system process	7	0.442758	0.0252526	NM_020256, NM_009744, NM_001004152, NM_173424, NM_008768, NM_001033157, NM_001024699	1543	44	29712	3.06345	1	0.174042	0.158346
GOTERM_BP_DIRECT	GO:0050821~protein stabilization	20	1.26502	0.0257988	NM_001077495, NM_019440, NM_001201413, NM_026689, NM_001017959, NM_001012236, NM_028709, NM_010478, NM_009964, NM_009877, NM_011662, NM_008326, NM_009238, NM_001042660, NM_080555, NM_019967, NM_001289784, NM_019922, NM_194052, NM_018738, NM_178087, NM_001040654	1543	225	29712	1.71164	1	0.177587	0.16157
GOTERM_BP_DIRECT	GO:0042632~cholesterol homeostasis	12	0.759013	0.0261362	NM_153565, NM_028779, NM_027238, NM_133753, NM_007825, NM_007616, NM_009775, NM_007940, NM_013454, NM_001024619, NM_001289720, NM_001159769, NM_001039094, NM_001243064	1543	109	29712	2.11993	1	0.179687	0.163481
GOTERM_BP_DIRECT	GO:0000165~MAPK cascade	13	0.822264	0.0262842	NM_016693, NM_025730, NM_126166, NM_008726, NM_001081175, NM_172688, NM_173788, NM_001252201, NM_008928, NM_007616, NM_001001806, NM_001177353, NM_001177352, NM_010517, NM_001243064	1543	123	29712	2.03519	1	0.18048	0.164203
GOTERM_BP_DIRECT	GO:0033689~negative regulation of osteoblast proliferation	4	0.253004	0.0269825	NM_001081235, NM_009741, NM_011163, NM_177839	1543	13	29712	5.92492	1	0.183013	0.166508
GOTERM_BP_DIRECT	GO:0043931~ossification involved in bone maturation	4	0.253004	0.0269825	NM_175501, NM_175645, NM_001003911, NM_001162943	1543	13	29712	5.92492	1	0.183013	0.166508
GOTERM_BP_DIRECT	GO:0089718~amino acid import across plasma membrane	4	0.253004	0.0269825	NM_001044740, NM_019687, NM_007513, NM_011404	1543	13	29712	5.92492	1	0.183013	0.166508
GOTERM_BP_DIRECT	GO:0045576~mast cell activation	4	0.253004	0.0269825	NM_010188, NM_008147, NM_010185, NM_001291892, NM_007649	1543	13	29712	5.92492	1	0.183013	0.166508
GOTERM_BP_DIRECT	GO:0048333~mesodermal cell differentiation	4	0.253004	0.0269825	NM_001001309, NM_016780, NM_013565, NM_008380	1543	13	29712	5.92492	1	0.183013	0.166508
GOTERM_BP_DIRECT	GO:1902902~negative regulation of autophagosome assembly	4	0.253004	0.0269825	NM_183171, NM_001085440, NM_025730, NM_019738	1543	13	29712	5.92492	1	0.183013	0.166508
GOTERM_BP_DIRECT	GO:0003417~growth plate cartilage development	4	0.253004	0.0269825	NM_029575, NM_008037, NM_009371, NM_173788, NM_011580	1543	13	29712	5.92492	1	0.183013	0.166508
GOTERM_BP_DIRECT	GO:0032330~regulation of chondrocyte differentiation	4	0.253004	0.0269825	NM_001146196, NM_032000, NM_010450, NM_001025577	1543	13	29712	5.92492	1	0.183013	0.166508
GOTERM_BP_DIRECT	GO:0001952~regulation of cell-matrix adhesion	4	0.253004	0.0269825	NM_007929, NM_009763, NM_009741, NM_009382	1543	13	29712	5.92492	1	0.183013	0.166508
GOTERM_BP_DIRECT	GO:0033089~positive regulation of T cell differentiation in thymus	4	0.253004	0.0269825	NM_007398, NM_001291066, NM_013563, NM_011704	1543	13	29712	5.92492	1	0.183013	0.166508
GOTERM_BP_DIRECT	GO:0045747~positive regulation of Notch signaling pathway	7	0.442758	0.0279005	NM_183208, NM_010930, NM_008002, NM_010560, NM_009367, NM_001277258, NM_172380	1543	45	29712	2.99538	1	0.188549	0.171544
GOTERM_BP_DIRECT	GO:0006605~protein targeting	7	0.442758	0.0279005	NM_153564, NM_001289473, NM_001017959, NM_030595, NM_177614, NM_010260, NM_178087	1543	45	29712	2.99538	1	0.188549	0.171544
GOTERM_BP_DIRECT	GO:0032735~positive regulation of interleukin-12 production	7	0.442758	0.0279005	NM_008320, NM_010686, NM_126166, NM_011905, NM_013819, NM_009044, NM_008518	1543	45	29712	2.99538	1	0.188549	0.171544
GOTERM_BP_DIRECT	GO:0007265~Ras protein signal transduction	9	0.56926	0.0281933	NM_008744, NM_013598, NM_019588, NM_007669, NM_007778, NM_152804, NM_001113529, NM_008624, NM_016846, NM_001177810	1543	70	29712	2.47577	1	0.190296	0.173134
GOTERM_BP_DIRECT	GO:0045471~response to ethanol	14	0.885515	0.0289557	NM_013495, NM_010281, NM_007619, NM_009626, NM_008706, NM_008036, NM_009841, NM_009426, NM_011101, NM_009971, NM_011693, NM_009741, NM_009061, NM_011607	1543	139	29712	1.93945	1	0.195135	0.177536
GOTERM_BP_DIRECT	GO:0002026~regulation of the force of heart contraction	5	0.316256	0.0290508	NM_010861, NM_011101, NM_001243064, NM_009627, NM_007616, NM_013912	1543	23	29712	4.18609	1	0.195135	0.177536
GOTERM_BP_DIRECT	GO:0014009~glial cell proliferation	5	0.316256	0.0290508	NM_008744, NM_009238, NM_008687, NM_009506, NM_009704	1543	23	29712	4.18609	1	0.195135	0.177536
GOTERM_BP_DIRECT	GO:0048148~behavioral response to cocaine	5	0.316256	0.0290508	NM_008036, NM_001048142, NM_010175, NM_177879, NM_172812	1543	23	29712	4.18609	1	0.195135	0.177536
GOTERM_BP_DIRECT	GO:0032880~regulation of protein localization	12	0.759013	0.0293924	NM_016780, NM_001256224, NM_133926, NM_007664, NM_010929, NM_009741, NM_011361, NM_025890, NM_009099, NM_023835, NM_026480, NM_028472	1543	111	29712	2.08173	1	0.197192	0.179407
GOTERM_BP_DIRECT	GO:0035108~limb morphogenesis	6	0.379507	0.0297389	NM_008002, NM_011535, NM_001256224, NM_198052, NM_173788, NM_134117, NM_010181	1543	34	29712	3.39812	1	0.199036	0.181085
GOTERM_BP_DIRECT	GO:0051497~negative regulation of stress fiber assembly	6	0.379507	0.0297389	NM_153412, NM_001077495, NM_178754, NM_007901, NM_015802, NM_008591	1543	34	29712	3.39812	1	0.199036	0.181085
GOTERM_BP_DIRECT	GO:0001756~somitogenesis	8	0.506009	0.0298925	NM_080463, NM_013657, NM_008882, NM_001256224, NM_015753, NM_013846, NM_023814, NM_172380	1543	58	29712	2.656	1	0.199343	0.181365
GOTERM_BP_DIRECT	GO:0009790~embryo development	8	0.506009	0.0298925	NM_009368, NM_001256224, NM_024427, NM_001044386, NM_007553, NM_008306, NM_010052, NM_009086	1543	58	29712	2.656	1	0.199343	0.181365
GOTERM_BP_DIRECT	GO:0016358~dendrite development	8	0.506009	0.0298925	NM_172261, NM_008744, NM_008634, NM_001048142, NM_001289731, NM_008737, NM_001173506, NM_001198826	1543	58	29712	2.656	1	0.199343	0.181365
[truncated: 138 more rows]
