# Supplementary material for: Naïve pluripotency and genomic stability are coordinated in embryonic stem cells by a novel pluripotency regulator ZFP998
Source: Nucleic Acids Res. 2026 May 27;54(10):gkag546. doi: 10.1093/nar/gkag546 (PMC13213254; doi:10.1093/nar/gkag546)
Supplement: gkag546_Supplemental_Files [file gkag546_supplemental_files.zip › Supplymental Data S5. Differentially expressed transcripts induced by transient Zfp998 knockdown..xlsx]

## Sheet: downregulated in KD
Down-regulated genes in transient Zfp998 knockdown (KD) cells compared to knockdown control (KD-C) embryonic stem cells
Transcript_id	gene_id	FPKM value of KD-C	FPKM value of transient zfp998_KD	log2.fold_change.	p_value	q_value
NM_001001130	Zfp85	2.71647	0.616627	-2.13926	5e-05	0.000340273
NM_001001182	Baz2b	4.36933	1.71346	-1.3505	5e-05	0.000340273
NM_001001184	Primpol	4.91953	2.44659	-1.00775	0.00105	0.00516572
NM_001001186	Zfp456	0.773232	0.17143	-2.17329	0.0006	0.00316814
NM_001001187	Zfp738	2.5681	0.162318	-3.9838	5e-05	0.000340273
NM_001001881	2510009E07Rik	0.982786	0.452431	-1.11918	0.00075	0.00385132
NM_001001932	Eea1	3.28532	0.281177	-3.54648	5e-05	0.000340273
NM_001001981	Utp14b	7.36909	1.75435	-2.07055	0.0075	0.0276304
NM_001002008	Zfp948	7.95668	0.447326	-4.15277	5e-05	0.000340273
NM_001002894	Nlrp14	0.616125	0.100648	-2.61391	0.00475	0.0187642
NM_001003405	Try5	2.13431	0	-Inf	5e-05	0.000340273
NM_001003908	Cltc	95.6824	39.2236	-1.28653	5e-05	0.000340273
NM_001003909	Ankib1	1.19327	0.500947	-1.2522	0.0092	0.032683
NM_001003916	Zc4h2	3.1697	1.06149	-1.57826	5e-05	0.000340273
NM_001004139	Zfp619	0.925928	0.0962871	-3.26549	5e-05	0.000340273
NM_001004140	Ckap2	63.1446	21.8289	-1.53242	5e-05	0.000340273
NM_001004142	Nlrp1a	0.612077	0.205102	-1.57737	0.0014	0.00662714
NM_001004154	Rragb	12.9725	6.26082	-1.05103	5e-05	0.000340273
NM_001004190	Zfp560	0.718391	0.215973	-1.73392	0.0005	0.00270003
NM_001004436	Wapal	30.3166	6.79161	-2.15828	5e-05	0.000340273
NM_001005358	Zfp960	5.45693	0.318361	-4.09935	5e-05	0.000340273
NM_001005509	Eif2a	101.549	19.6113	-2.37242	5e-05	0.000340273
NM_001005525	Rsrc2	69.593	13.7924	-2.33507	5e-05	0.000340273
NM_001005865	Mtus1	3.1036	1.43458	-1.11331	0.0071	0.0263725
NM_001007574	A830010M20Rik	1.0427	0.134166	-2.95824	5e-05	0.000340273
NM_001007575	Zfp58	4.41175	1.42183	-1.63361	5e-05	0.000340273
NM_001007580	Fndc3c1	0.636484	0.245482	-1.37451	0.0015	0.00703776
NM_001008427	Gm5595	4.34985	0.104497	-5.37943	0.00025	0.00146617
NM_001008501	Zfp760	5.39554	0.200853	-4.74755	5e-05	0.000340273
NM_001008502	Bbs12	3.10516	0.744031	-2.06123	5e-05	0.000340273
NM_001008506	Zc3h14	7.00459	1.32735	-2.39975	0.01315	0.0440125
NM_001008785	Kbtbd8	11.8408	0.369176	-5.00331	5e-05	0.000340273
NM_001009575	Armcx5	7.52187	3.05895	-1.29805	0.0037	0.0152293
NM_001009947	Dock11	2.71619	0.149568	-4.18271	5e-05	0.000340273
NM_001012309	Ccdc55	17.3046	2.84386	-2.60524	5e-05	0.000340273
NM_001012323	Mup20	5.34149	0	-Inf	5e-05	0.000340273
NM_001013023	Mterf1a	6.05797	2.36592	-1.35644	5e-05	0.000340273
NM_001013028	Tmem263	11.0489	3.98681	-1.47059	5e-05	0.000340273
NM_001013367	Prkaa1	10.3706	3.45396	-1.58618	5e-05	0.000340273
NM_001013371	Dtx3l	5.22379	1.93491	-1.43283	5e-05	0.000340273
NM_001013376	Rpp38	17.0443	5.33547	-1.6756	5e-05	0.000340273
NM_001013379	Zfp930	15.3837	1.31422	-3.54912	5e-05	0.000340273
NM_001013391	Cpsf6	31.7423	11.3314	-1.48608	5e-05	0.000340273
NM_001013608	Ercc6l2	9.01919	1.24601	-2.85569	5e-05	0.000340273
NM_001013765	Zscan4c	3.75802	0.587158	-2.67815	5e-05	0.000340273
NM_001013769	Rsl1	3.60078	0.354938	-3.34267	5e-05	0.000340273
NM_001013770	Lipo1	3.9204	0.244746	-4.00164	5e-05	0.000340273
NM_001013777	Zfp488	1.42617	0.306009	-2.2205	5e-05	0.000340273
NM_001013779	Aim2	5.47786	2.69883	-1.02128	5e-05	0.000340273
NM_001013786	Zscan26	12.2137	3.5579	-1.7794	5e-05	0.000340273
NM_001013806	Ankrd13c	21.1645	9.07799	-1.2212	5e-05	0.000340273
NM_001013811	Fam169b	1.84492	0.859428	-1.10211	0.00055	0.00293454
NM_001013824	Gm5662	2.14634	0.278708	-2.94506	0.0005	0.00270003
NM_001013829	Shf	13.6377	6.39379	-1.09286	5e-05	0.000340273
NM_001014397	Gm13154	8.91212	0.320875	-4.79568	5e-05	0.000340273
NM_001014973	Snx13	3.67512	0.459177	-3.00067	5e-05	0.000340273
NM_001014996	Cenpj	5.32623	0.680958	-2.96748	5e-05	0.000340273
NM_001015099	G2e3	14.6792	1.57526	-3.22011	5e-05	0.000340273
NM_001018042	Sp3	15.442	2.47348	-2.64224	5e-05	0.000340273
NM_001024135	Kbtbd7	4.79132	0.750222	-2.67503	5e-05	0.000340273
NM_001024141	Nxf3	2.60291	0.120539	-4.43256	0.0003	0.00172255
NM_001024205	Nufip2	26.0119	4.29446	-2.59862	5e-05	0.000340273
NM_001024504	Dcun1d2	5.14274	0.982083	-2.38862	0.00505	0.0197666
NM_001024508	Brd9	17.7798	6.11266	-1.54037	5e-05	0.000340273
NM_001024526	Larp4	24.0995	1.21277	-4.31262	5e-05	0.000340273
NM_001024604	Ankrd28	20.9538	10.0442	-1.06086	5e-05	0.000340273
NM_001024622	Pcnp	90.3146	37.4408	-1.27035	5e-05	0.000340273
NM_001024624	Cdkl5	2.00632	0.40412	-2.3117	5e-05	0.000340273
NM_001024626	Zfp873	3.25139	0.295444	-3.4601	5e-05	0.000340273
NM_001024712	Gm3696	1.38345	0.294401	-2.23242	0.00085	0.00429487
NM_001024726	Zfp607	2.51264	0.785113	-1.67823	5e-05	0.000340273
NM_001024731	Gm20939	4.92589	0.221215	-4.47687	5e-05	0.000340273
NM_001024806	Cebpz	44.9139	15.9948	-1.48955	5e-05	0.000340273
NM_001024849	Gm14325	13.7889	0.612613	-4.49238	5e-05	0.000340273
NM_001024911	Sept10	5.37625	1.7787	-1.59578	5e-05	0.000340273
NM_001024917	N4bp2	11.5596	2.07326	-2.47912	5e-05	0.000340273
NM_001024928	Zfp667	4.23535	1.68183	-1.33245	5e-05	0.000340273
NM_001024950	Zfp563	1.42987	0.228893	-2.64313	5e-05	0.000340273
NM_001024952	Rc3h1	4.4615	0.737692	-2.59644	5e-05	0.000340273
NM_001025093	Atf2	4.34872	0.384277	-3.50037	0.0001	0.000644791
NM_001025102	Arl14ep	15.1253	7.01882	-1.10766	5e-05	0.000340273
NM_001025192	Cxadr	3.59329	1.10772	-1.69771	5e-05	0.000340273
NM_001025359	Klc1	7.37206	3.01608	-1.2894	0.012	0.0408575
NM_001025373	Zfp943	1.05241	0.188503	-2.48104	0.00105	0.00516572
NM_001025392	Bclaf1	34.2707	2.78802	-3.61966	5e-05	0.000340273
NM_001025393	Bclaf1	33.0804	1.67609	-4.30281	5e-05	0.000340273
NM_001025444	Aptx	2.67002	1.31787	-1.01864	0.00015	0.000929521
NM_001025562	Pus1	16.3584	5.26872	-1.63451	5e-05	0.000340273
NM_001025572	Ankrd12	1.52265	0.257148	-2.56591	5e-05	0.000340273
NM_001025947	Dnm1l	25.9784	4.58556	-2.50214	5e-05	0.000340273
NM_001029856	Atad5	12.1793	0.960758	-3.66411	5e-05	0.000340273
NM_001029889	Gm608	2.24279	0.229193	-3.29066	5e-05	0.000340273
NM_001029934	Usp32	8.07301	2.19514	-1.8788	5e-05	0.000340273
NM_001029990	Mettl17	19.6727	8.52154	-1.20701	5e-05	0.000340273
NM_001029993	Zc3h18	38.6683	12.7143	-1.6047	5e-05	0.000340273
NM_001030307	Dkc1	137.246	56.2464	-1.28693	5e-05	0.000340273
NM_001031772	Lin28b	8.13433	0.785216	-3.37286	5e-05	0.000340273
NM_001031814	Smg1	13.1488	1.82666	-2.84765	5e-05	0.000340273
NM_001033043	Rnf17	14.8705	0.91829	-4.01736	5e-05	0.000340273
NM_001033145	1190002N15Rik	9.5811	2.73489	-1.80871	5e-05	0.000340273
NM_001033156	Fbxo33	7.79868	3.44555	-1.1785	5e-05	0.000340273
NM_001033157	5730507C01Rik	11.0234	1.15971	-3.24873	5e-05	0.000340273
NM_001033159	Zfp597	2.72527	0.310833	-3.13218	5e-05	0.000340273
NM_001033173	Usp31	5.55138	1.72806	-1.6837	5e-05	0.000340273
NM_001033181	Jrkl	3.58405	0.223351	-4.00421	5e-05	0.000340273
NM_001033192	Fam8a1	12.6614	5.3445	-1.24431	5e-05	0.000340273
NM_001033194	Gtf3c3	22.6229	4.52513	-2.32175	5e-05	0.000340273
NM_001033222	Pdzd8	8.4611	1.25137	-2.75733	5e-05	0.000340273
NM_001033249	Zfp583	2.01115	0.318772	-2.65743	5e-05	0.000340273
NM_001033261	Zfc3h1	7.47164	1.50985	-2.30702	5e-05	0.000340273
NM_001033268	Fam120a	44.9525	15.9677	-1.49325	5e-05	0.000340273
NM_001033270	Slc4a7	11.8102	2.58131	-2.19386	5e-05	0.000340273
NM_001033275	Gxylt1	9.44211	2.69341	-1.80967	5e-05	0.000340273
NM_001033285	Cdc42bpa	3.71402	0.594146	-2.64409	5e-05	0.000340273
NM_001033300	Gmps	45.5903	10.4248	-2.12871	5e-05	0.000340273
NM_001033341	Zfp407	4.25299	2.06889	-1.03962	5e-05	0.000340273
NM_001033366	Dpcr1	1.01105	0.326742	-1.62963	0.00205	0.00917778
NM_001033367	Nlrc4	2.73999	0.514115	-2.41401	5e-05	0.000340273
NM_001033375	A230046K03Rik	18.0754	1.81417	-3.31665	5e-05	0.000340273
NM_001033385	Tbc1d32	1.04895	0.207275	-2.33932	5e-05	0.000340273
NM_001033389	Fubp3	37.5924	18.6072	-1.01458	0.00025	0.00146617
NM_001033408	Rbm44	1.58895	0.688602	-1.20633	5e-05	0.000340273
NM_001033422	Thoc2	13.5877	0.392614	-5.11305	5e-05	0.000340273
NM_001033425	Zscan10	37.7258	16.2632	-1.21394	5e-05	0.000340273
NM_001033430	Kdm7a	2.51252	0.259478	-3.27545	5e-05	0.000340273
NM_001033441	Alg10b	14.8177	2.30616	-2.68376	5e-05	0.000340273
NM_001033451	Zfp408	5.09018	2.33801	-1.12243	5e-05	0.000340273
NM_001033453	Pdp1	1.14885	0.382149	-1.58799	0.0118	0.0403126
NM_001033466	Zbtb2	7.40667	1.44886	-2.35391	5e-05	0.000340273
NM_001033472	A830080D01Rik	23.2334	1.5614	-3.89529	5e-05	0.000340273
NM_001033475	Tmed8	9.19315	2.35642	-1.96396	5e-05	0.000340273
NM_001033530	AW146154	1.16391	0.111921	-3.37842	0.00065	0.00340117
NM_001033532	AW554918	1.68509	0.666738	-1.33764	5e-05	0.000340273
NM_001033536	Rfx7	13.2388	2.91016	-2.1856	5e-05	0.000340273
NM_001033543	Il20rb	1.09602	0.38211	-1.52021	0.00235	0.0103086
NM_001033550	Lrrc8b	2.20881	0.9009	-1.29383	5e-05	0.000340273
NM_001033634	Zyg11b	6.23272	2.3036	-1.43597	5e-05	0.000340273
NM_001033820	Zfp551	1.50187	0.38419	-1.96687	0.00015	0.000929521
NM_001033962	Ube3a	11.6346	0.541643	-4.42493	5e-05	0.000340273
NM_001034882	Kbtbd6	1.69427	0.493679	-1.77902	5e-05	0.000340273
NM_001034893	Zfp936	10.952	0.345916	-4.98462	5e-05	0.000340273
NM_001034900	Zfp345	6.2751	0.201711	-4.95927	5e-05	0.000340273
NM_001035231	Zfp748	5.84195	0.332176	-4.13643	5e-05	0.000340273
NM_001037742	Tyw5	6.9114	1.04217	-2.72938	0.0051	0.0199221
NM_001037746	Prps1l3	35.5886	12.1426	-1.55134	5e-05	0.000340273
NM_001037759	Sgk3	0.952254	0.32499	-1.55095	0.00035	0.00197259
NM_001037923	Lekr1	1.28554	0.2823	-2.18707	0.00055	0.00293454
NM_001037926	Gm13051	61.3629	1.88682	-5.02334	5e-05	0.000340273
NM_001038015	Gnpda2	11.4022	2.89113	-1.9796	5e-05	0.000340273
NM_001038621	Rabgap1l	0.828492	0.17266	-2.26256	5e-05	0.000340273
NM_001038624	Ric3	2.42606	0.827369	-1.55201	5e-05	0.000340273
NM_001038651	Zfp953	2.37663	0.10058	-4.5625	0.0001	0.000644791
NM_001038695	Kdm3a	34.4163	17.0948	-1.00954	5e-05	0.000340273
NM_001038696	Rnpc3	2.54425	0.0868056	-4.87331	0.0012	0.00579738
NM_001039081	Mier1	9.92753	0.977738	-3.34391	5e-05	0.000340273
NM_001039090	Skil	11.0001	3.11696	-1.81931	5e-05	0.000340273
NM_001039184	Cep350	2.79693	0.42444	-2.72021	5e-05	0.000340273
NM_001039186	Ceacam1	2.78499	0.958229	-1.53923	0.00355	0.014714
NM_001039187	Ceacam1	5.27636	1.63961	-1.68619	5e-05	0.000340273
NM_001039198	Zfhx2	10.268	3.31104	-1.6328	5e-05	0.000340273
NM_001039209	Gm13152	5.19263	0.222234	-4.54631	0.0023	0.0101157
NM_001039214	Mex3c	13.9232	6.67521	-1.06061	5e-05	0.000340273
NM_001039231	Zfp951	3.82476	0.404261	-3.24201	5e-05	0.000340273
NM_001039239	Zfp808	12.7267	0.210955	-5.91478	5e-05	0.000340273
NM_001039373	Mtcp1	2.24681	0.819794	-1.45454	0.0021	0.00937335
NM_001039483	Tmco1	21.7653	9.45006	-1.20363	5e-05	0.000340273
NM_001039511	Ivns1abp	7.46828	0.89026	-3.06848	0.0003	0.00172255
NM_001039544	Mup3	3.56301	0	-Inf	5e-05	0.000340273
NM_001039644	Edem3	9.36118	1.80185	-2.37721	5e-05	0.000340273
NM_001039692	Arhgap12	4.05064	0.934078	-2.11653	5e-05	0.000340273
NM_001039710	Coq10b	14.6709	6.18998	-1.24495	5e-05	0.000340273
NM_001039965	Zfp869	18.2113	7.08576	-1.36184	5e-05	0.000340273
NM_001040395	Nadk2	14.4694	3.20525	-2.1745	5e-05	0.000340273
NM_001040396	Selt	59.2835	8.84629	-2.74449	5e-05	0.000340273
NM_001040398	Setd1b	7.6017	2.10717	-1.85101	5e-05	0.000340273
NM_001040400	Tet2	18.9901	2.44284	-2.95862	5e-05	0.000340273
NM_001042501	Fam133b	19.9666	5.13633	-1.95877	5e-05	0.000340273
NM_001042527	Blm	35.2238	11.661	-1.59486	5e-05	0.000340273
NM_001042565	Wsb1	4.35404	0.693621	-2.65014	0.0028	0.0119774
NM_001042591	Arrdc3	20.9847	7.29458	-1.52444	5e-05	0.000340273
NM_001042634	Clk1	31.7497	8.46328	-1.90746	5e-05	0.000340273
NM_001042670	Mterf1b	2.09056	0.723826	-1.53018	0.00295	0.0125319
NM_001044371	Rad17	19.2241	4.70978	-2.02918	5e-05	0.000340273
NM_001044698	Zfp2	2.99727	0.31431	-3.25339	5e-05	0.000340273
NM_001044747	Zfp68	1.03271	0.153036	-2.75449	0.00335	0.0139873
NM_001045513	Raph1	8.22255	3.36915	-1.2872	5e-05	0.000340273
NM_001045524	Cep126	1.79452	0.13096	-3.7764	0.0001	0.000644791
NM_001045529	Morc3	47.3107	12.0466	-1.97355	5e-05	0.000340273
NM_001045531	Spata22	1.63388	0.219918	-2.89326	0.0085	0.0305687
NM_001045559	Zfp952	3.92835	1.51743	-1.3723	5e-05	0.000340273
NM_001048208	Med14	8.09673	1.63704	-2.30625	5e-05	0.000340273
NM_001048250	Smim15	47.9156	6.11648	-2.96972	5e-05	0.000340273
NM_001048267	Tnpo1	4.40521	1.23382	-1.83608	0.0107	0.037128
NM_001076789	Cbx5	51.7929	11.9711	-2.11319	5e-05	0.000340273
NM_001076791	Zfp874b	3.63201	1.29784	-1.48466	5e-05	0.000340273
NM_001077265	Hnrnpd	49.3208	22.9499	-1.10371	0.0002	0.00120057
NM_001077354	C77370	2.59357	0.172987	-3.90621	5e-05	0.000340273
NM_001077684	Ccdc173	0.98697	0.263587	-1.90473	0.00885	0.03162
NM_001077707	Shprh	7.60973	1.30114	-2.54807	5e-05	0.000340273
NM_001077712	Stag2	3.19987	0.223146	-3.84195	5e-05	0.000340273
NM_001079694	Srsf5	225.739	72.0396	-1.6478	5e-05	0.000340273
NM_001079830	Trim33	2.8636	0.515019	-2.47513	0.00285	0.0121614
NM_001080387	Srsf10	66.5256	7.7339	-3.10464	5e-05	0.000340273
NM_001080706	Btaf1	15.7081	1.76061	-3.15736	5e-05	0.000340273
NM_001080755	Zzz3	12.7609	1.9853	-2.68429	5e-05	0.000340273
NM_001080795	G3bp2	177.036	57.0263	-1.63435	5e-05	0.000340273
NM_001080818	Cdc14a	2.36236	0.963999	-1.29313	5e-05	0.000340273
NM_001080931	Med13	7.20568	0.896179	-3.00728	5e-05	0.000340273
NM_001080941	Zfp429	3.52015	0.696398	-2.33765	5e-05	0.000340273
NM_001080977	Rsbn1l	7.46924	1.31984	-2.5006	5e-05	0.000340273
NM_001080995	Ddias	11.3058	1.6826	-2.7483	5e-05	0.000340273
NM_001081013	Rlf	14.0717	2.32248	-2.59906	5e-05	0.000340273
NM_001081021	Zfp780b	1.91797	0.0523905	-5.19413	0.0003	0.00172255
NM_001081024	Setdb2	7.35091	2.59039	-1.50475	5e-05	0.000340273
NM_001081049	Kmt2a	7.31	3.51741	-1.05536	5e-05	0.000340273
NM_001081061	Bdp1	9.20344	0.337851	-4.76772	5e-05	0.000340273
NM_001081068	Ltn1	13.489	3.33593	-2.01562	5e-05	0.000340273
NM_001081080	Phf3	23.8296	5.29148	-2.17101	5e-05	0.000340273
NM_001081081	Gls	2.59399	1.12117	-1.21016	0.00145	0.00682858
NM_001081086	Ppig	26.4248	2.54345	-3.37703	5e-05	0.000340273
NM_001081090	Esf1	33.4518	1.25709	-4.73392	5e-05	0.000340273
NM_001081091	Cep152	5.85107	2.85098	-1.03724	5e-05	0.000340273
NM_001081094	Znhit6	18.0182	8.99792	-1.00179	5e-05	0.000340273
NM_001081101	Uvssa	0.597077	0.112024	-2.41411	5e-05	0.000340273
NM_001081104	Chrna9	7.68379	3.67284	-1.06492	5e-05	0.000340273
NM_001081111	Tmf1	6.39159	0.840537	-2.92679	5e-05	0.000340273
NM_001081112	Ankrd26	6.85256	0.673467	-3.34696	5e-05	0.000340273
NM_001081117	Mki67	27.3554	1.63232	-4.06683	5e-05	0.000340273
NM_001081119	Abhd13	10.3583	4.46612	-1.2137	5e-05	0.000340273
NM_001081132	Upf2	15.8808	1.8993	-3.06375	5e-05	0.000340273
NM_001081148	Cyp2b23	3.12403	0.35541	-3.13585	5e-05	0.000340273
NM_001081149	Kat6a	18.0988	7.67274	-1.23808	5e-05	0.000340273
NM_001081152	Npat	11.7704	0.950712	-3.63001	5e-05	0.000340273
NM_001081154	Marf1	10.4777	5.0169	-1.06245	5e-05	0.000340273
NM_001081164	Otud4	14.3338	4.09187	-1.80859	5e-05	0.000340273
NM_001081173	Lrch2	4.59416	0.417651	-3.45943	5e-05	0.000340273
NM_001081176	Polr3g	50.8604	15.3993	-1.72368	5e-05	0.000340273
NM_001081183	1110037F02Rik	12.6931	6.28176	-1.0148	5e-05	0.000340273
NM_001081189	Uprt	2.27434	0.322238	-2.81925	0.00415	0.0167602
NM_001081191	Eml5	4.53429	1.05993	-2.09691	5e-05	0.000340273
NM_001081195	Arid4a	7.00261	1.96476	-1.83354	5e-05	0.000340273
NM_001081201	Dpy19l4	4.57553	0.653569	-2.80753	5e-05	0.000340273
NM_001081202	L1td1	303.426	96.4024	-1.6542	5e-05	0.000340273
NM_001081203	Sbno1	22.7436	8.12849	-1.4844	5e-05	0.000340273
NM_001081216	Phip	8.44923	0.188526	-5.48598	5e-05	0.000340273
NM_001081222	Esco1	9.73715	0.326697	-4.89747	5e-05	0.000340273
NM_001081223	Rbbp8	12.1022	1.63842	-2.88489	5e-05	0.000340273
NM_001081225	Fam178a	15.3109	4.86287	-1.65468	5e-05	0.000340273
NM_001081229	Tsc22d2	3.40843	1.42683	-1.25629	5e-05	0.000340273
NM_001081230	Map9	2.36497	0.234733	-3.33273	5e-05	0.000340273
NM_001081238	Palb2	9.03267	3.8539	-1.22883	5e-05	0.000340273
NM_001081251	Pbrm1	13.4578	1.15635	-3.54079	5e-05	0.000340273
NM_001081252	Uggt2	1.96873	0.30741	-2.67903	5e-05	0.000340273
NM_001081259	Mfsd7b	2.83181	0.364961	-2.95591	5e-05	0.000340273
NM_001081264	Alg6	10.1878	3.5295	-1.5293	5e-05	0.000340273
NM_001081267	Rsf1	7.54498	2.01511	-1.90466	5e-05	0.000340273
NM_001081287	Mpp7	4.68009	1.24117	-1.91484	5e-05	0.000340273
NM_001081290	Prrc2c	56.2673	26.7138	-1.07471	5e-05	0.000340273
NM_001081293	Rprd2	5.73657	2.64159	-1.11878	5e-05	0.000340273
NM_001081295	Arhgef26	1.45059	0.4607	-1.65474	5e-05	0.000340273
NM_001081316	Dsel	1.7416	0.163815	-3.41027	5e-05	0.000340273
NM_001081321	Pds5a	47.9225	4.69716	-3.35084	5e-05	0.000340273
NM_001081324	Neto2	1.46515	0.233984	-2.64656	5e-05	0.000340273
NM_001081340	Setd2	21.9645	1.24543	-4.14046	5e-05	0.000340273
NM_001081341	Scaper	2.62298	0.450879	-2.5404	5e-05	0.000340273
NM_001081352	Ttc37	11.0934	3.32229	-1.73946	5e-05	0.000340273
NM_001081356	Vma21	6.69306	2.45244	-1.44845	5e-05	0.000340273
NM_001081359	Ubr5	38.3157	17.317	-1.14575	5e-05	0.000340273
NM_001081360	Camsap2	6.63901	2.64384	-1.32833	5e-05	0.000340273
NM_001081363	Cenpf	16.8224	0.574591	-4.8717	5e-05	0.000340273
NM_001081371	Dmxl1	7.23977	0.125887	-5.84575	5e-05	0.000340273
NM_001081383	Kmt2c	8.09175	2.22463	-1.86289	5e-05	0.000340273
NM_001081392	Mdn1	26.6954	12.1495	-1.1357	5e-05	0.000340273
NM_001081406	Lrr1	11.3295	3.53052	-1.68213	5e-05	0.000340273
NM_001081409	Phf20l1	2.19884	0.326305	-2.75245	5e-05	0.000340273
NM_001081411	Sclt1	4.21322	0.276856	-3.92772	5e-05	0.000340273
NM_001081422	Bod1l	6.86506	0.372943	-4.20225	5e-05	0.000340273
NM_001081429	Ccdc15	1.65883	0.5792	-1.51803	5e-05	0.000340273
NM_001081430	Naa30	15.6143	6.0871	-1.35904	5e-05	0.000340273
NM_001081433	Ankrd44	1.45954	0.699643	-1.06083	5e-05	0.000340273
NM_001081453	Nin	0.962799	0.128805	-2.90205	0.01495	0.0488918
NM_001081475	Nasp	164.693	52.5302	-1.64856	5e-05	0.000340273
NM_001081477	Brwd3	6.38715	0.381531	-4.0653	5e-05	0.000340273
NM_001081668	Nup62cl	20.2635	7.04603	-1.524	5e-05	0.000340273
NM_001081678	Zfp800	1.5539	0.315473	-2.3003	5e-05	0.000340273
NM_001081680	Zfp72	3.79092	0.542507	-2.80483	5e-05	0.000340273
NM_001081956	Akap17b	3.06813	0.445002	-2.78547	5e-05	0.000340273
NM_001081975	Mfap1b	5.91727	1.65325	-1.83963	5e-05	0.000340273
NM_001082485	Zfp266	9.57968	1.21729	-2.9763	5e-05	0.000340273
NM_001083114	Pphln1	10.0822	3.81452	-1.40224	5e-05	0.000340273
NM_001083121	Enah	45.0137	17.7054	-1.34618	5e-05	0.000340273
NM_001083967	Tcf4	2.4199	0.400176	-2.59624	5e-05	0.000340273
NM_001085410	Nadk2	7.51825	3.50229	-1.1021	0.00035	0.00197259
NM_001085507	Zbtb34	5.21655	2.0057	-1.37899	0.0002	0.00120057
NM_001085522	Gm13251	12.1116	0.291132	-5.37857	0.0001	0.000644791
NM_001085546	Gm14393	14.8628	1.65381	-3.16784	5e-05	0.000340273
NM_001093753	Srsf11	34.8961	13.9538	-1.32241	5e-05	0.000340273
NM_001093759	Trappc13	9.74441	3.43925	-1.50248	5e-05	0.000340273
NM_001093760	Trappc13	19.9619	7.42231	-1.42731	5e-05	0.000340273
NM_001093766	Myadm	17.896	6.5798	-1.44352	0.00245	0.0106758
NM_001098222	Bhlhb9	21.4997	4.92492	-2.12614	5e-05	0.000340273
NM_001098225	Adam22	0.843057	0.277893	-1.6011	0.00015	0.000929521
NM_001098227	Sdcbp	19.9473	7.22752	-1.46462	5e-05	0.000340273
NM_001098425	Sp3	18.6141	1.83361	-3.34364	5e-05	0.000340273
NM_001098476	Grsf1	58.2453	22.4799	-1.3735	5e-05	0.000340273
NM_001098723	Yy2	4.18513	0.766546	-2.44883	5e-05	0.000340273
NM_001099323	Zkscan16	1.10828	0.141392	-2.97056	0.00085	0.00429487
NM_001099327	Gm14305	5.0164	0.20409	-4.61937	0.00045	0.00246272
NM_001099628	Atad2b	12.2521	1.28612	-3.25193	5e-05	0.000340273
NM_001099637	Cep170	6.65304	1.08976	-2.61	5e-05	0.000340273
NM_001100110	Srp54c	13.2239	3.00308	-2.13863	5e-05	0.000340273
NM_001100186	Zscan4d	2.02525	0.269598	-2.90922	0.0004	0.00222211
NM_001100449	Taf4b	7.61117	1.81242	-2.0702	5e-05	0.000340273
NM_001100451	Msl2	15.7072	4.61635	-1.7666	5e-05	0.000340273
NM_001100458	Fam169a	74.0164	10.4888	-2.81899	5e-05	0.000340273
NM_001101478	D3Ertd254e	3.49493	0.207153	-4.0765	5e-05	0.000340273
NM_001102423	Stx16	3.59304	1.61336	-1.15514	0.0106	0.0368241
NM_001102430	Arfgef1	8.17364	0.594164	-3.78204	5e-05	0.000340273
NM_001102458	Azin1	12.4723	4.50475	-1.46921	0.0001	0.000644791
NM_001103156	Steap2	2.57725	1.07939	-1.25562	0.0047	0.0186031
NM_001103157	Steap2	1.16154	0.445155	-1.38366	0.00315	0.0132665
NM_001103158	Gm13242	48.2413	1.61948	-4.89667	5e-05	0.000340273
NM_001103179	Brwd1	11.1574	1.81176	-2.62254	5e-05	0.000340273
NM_001103182	Lin9	11.9331	2.36584	-2.33455	5e-05	0.000340273
NM_001104616	Rdx	34.8398	7.24181	-2.26631	0.00015	0.000929521
NM_001105557	Zfp938	5.15145	1.6922	-1.60608	5e-05	0.000340273
NM_001109626	Cdk12	8.86397	4.31172	-1.03969	0.0037	0.0152293
NM_001109909	Srrt	32.3997	14.2614	-1.18387	0.00465	0.0184413
NM_001110013	Tmtc3	10.1167	0.936973	-3.43258	5e-05	0.000340273
NM_001110017	Dzip3	4.6787	0.228131	-4.35817	5e-05	0.000340273
NM_001110129	Ppih	5.90864	1.80647	-1.70965	0.00865	0.0310043
NM_001110142	Cul4b	8.68531	1.06101	-3.03314	5e-05	0.000340273
NM_001110145	Ssb	205.614	22.8289	-3.17101	5e-05	0.000340273
NM_001110216	Cbx5	4.7551	0.810949	-2.55179	0.0007	0.0036278
NM_001110254	Zfp945	2.56249	0.11593	-4.46622	5e-05	0.000340273
NM_001110307	Keap1	6.91104	2.53677	-1.44591	5e-05	0.000340273
NM_001110316	Zscan4f	5.33145	0.702293	-2.92438	5e-05	0.000340273
NM_001110327	Dmtf1	12.7061	4.56887	-1.47562	5e-05	0.000340273
NM_001110330	Fiz1	18.0825	8.10735	-1.15729	5e-05	0.000340273
NM_001110496	Tmem87a	11.4998	4.36178	-1.39862	5e-05	0.000340273
NM_001110809	Gpatch4	57.5497	24.2238	-1.24838	5e-05	0.000340273
NM_001110846	Cacna2d1	0.66963	0.0954258	-2.81091	0.00035	0.00197259
NM_001111017	Serac1	3.86244	1.77822	-1.11908	0.0004	0.00222211
NM_001111106	Uba3	12.0943	2.91942	-2.05057	5e-05	0.000340273
NM_001111107	Zfp322a	4.50972	0.289563	-3.96109	5e-05	0.000340273
NM_001111119	Ccnb1ip1	16.167	6.48498	-1.31788	5e-05	0.000340273
NM_001111289	Caprin1	66.425	20.3259	-1.70841	5e-05	0.000340273
NM_001112711	Grk6	16.248	4.48483	-1.85713	0.0036	0.014876
NM_001112714	Ralgapa1	4.46929	0.996306	-2.16538	5e-05	0.000340273
NM_001112721	Ubr5	38.5015	16.5269	-1.2201	5e-05	0.000340273
NM_001112731	C030039L03Rik	0.66584	0.234931	-1.50294	0.00145	0.00682858
NM_001112796	Bicd1	0.727171	0.0956765	-2.92606	5e-05	0.000340273
NM_001113179	Bub1	27.6119	3.73274	-2.88698	5e-05	0.000340273
NM_001113188	Fxr1	18.012	2.42264	-2.89431	0.00015	0.000929521
NM_001113189	Fxr1	97.6612	22.6227	-2.11001	5e-05	0.000340273
NM_001113383	Gls	17.528	1.97402	-3.15045	5e-05	0.000340273
NM_001113413	Rnf13	6.10663	1.83502	-1.73458	5e-05	0.000340273
NM_001113423	Slain2	13.3395	4.38887	-1.60378	5e-05	0.000340273
NM_001113533	Wtap	49.3216	16.5385	-1.57639	5e-05	0.000340273
NM_001113554	Nudcd1	13.5425	4.08446	-1.72928	5e-05	0.000340273
NM_001114311	Stox2	2.2388	0.984622	-1.18508	0.0002	0.00120057
NM_001114334	Rps6kb1	14.2866	2.73657	-2.38422	5e-05	0.000340273
NM_001114339	Pank1	3.40233	0.844705	-2.01	5e-05	0.000340273
NM_001114399	Zmym4	18.1326	4.70719	-1.94565	5e-05	0.000340273
NM_001114977	U2surp	30.417	4.3872	-2.7935	5e-05	0.000340273
NM_001115075	H2-M5	19.0831	6.57732	-1.53672	5e-05	0.000340273
NM_001115130	Zbtb44	7.60053	2.11199	-1.8475	5e-05	0.000340273
NM_001115150	Uspl1	7.7265	3.61014	-1.09776	0.0077	0.0282352
NM_001115151	Uspl1	3.46066	0.805984	-2.10223	0.00865	0.0310043
NM_001122662	Gm2016	1.30782	0.255167	-2.35765	0.00295	0.0125319
NM_001122963	Gpbp1	30.2556	4.66552	-2.69709	5e-05	0.000340273
NM_001122978	Casp8ap2	14.1277	0.41621	-5.08507	5e-05	0.000340273
NM_001122982	Ccnc	17.4603	4.65962	-1.90579	5e-05	0.000340273
NM_001123038	Eif4a2	89.6594	5.58249	-4.00547	5e-05	0.000340273
NM_001123327	Qser1	12.1864	1.24121	-3.29546	5e-05	0.000340273
NM_001127177	Ptpn2	1.17511	0.0897969	-3.70999	0.01045	0.0363907
NM_001127188	Zfp534	38.0904	1.36839	-4.79888	5e-05	0.000340273
NM_001127189	Gm13157	19.278	1.34336	-3.84304	5e-05	0.000340273
NM_001127349	Snx10	18.5398	6.29866	-1.55751	5e-05	0.000340273
NM_001127576	Gm1564	3.30876	0.336598	-3.29719	5e-05	0.000340273
NM_001128094	Atp13a3	19.9247	1.59603	-3.642	5e-05	0.000340273
NM_001128096	Atp13a3	10.1397	1.22257	-3.05202	5e-05	0.000340273
NM_001128103	Ano3	0.970485	0.175835	-2.46449	5e-05	0.000340273
NM_001130165	Oxr1	14.7498	6.25014	-1.23873	5e-05	0.000340273
NM_001130171	Zfp207	108.003	44.6145	-1.27549	5e-05	0.000340273
NM_001130184	Jade1	80.8193	16.2974	-2.31006	5e-05	0.000340273
NM_001134644_1	Gm2083	0.586309	0	-Inf	5e-05	0.000340273
NM_001134644_2	Gm2083	0.592744	0	-Inf	5e-05	0.000340273
NM_001134644_5	Gm2083	0.768356	0	-Inf	5e-05	0.000340273
NM_001134675	Mup7	2.94305	0	-Inf	5e-05	0.000340273
NM_001135559	Sos2	3.35621	1.30344	-1.36451	5e-05	0.000340273
NM_001135577	Smim13	3.60609	1.07919	-1.74049	5e-05	0.000340273
NM_001136064	Bscl2	8.00456	2.94599	-1.44207	0.00835	0.0301346
NM_001136072	Meis2	1.68245	0.357549	-2.23435	5e-05	0.000340273
NM_001137547	Usp51	1.41076	0.540882	-1.38308	0.0026	0.0112247
NM_001141931	Rbms1	8.00947	2.26573	-1.82173	5e-05	0.000340273
NM_001141932	Rbms1	4.82981	1.19497	-2.01499	0.0008	0.00407201
NM_001141976	Tpx2	15.2045	5.98888	-1.34414	0.0024	0.0104996
NM_001142410	Gm14124	8.31043	0.367453	-4.49929	5e-05	0.000340273
NM_001142411	Zfp937	1.82323	0.0983536	-4.21237	5e-05	0.000340273
NM_001142957	Zfp955b	9.64724	0.496793	-4.2794	5e-05	0.000340273
NM_001143765	Syce1	20.9258	10.0248	-1.06172	5e-05	0.000340273
NM_001145676	2210408I21Rik	0.769256	0.0683185	-3.49312	0.00165	0.00762872
NM_001145779	Kif2a	25.5543	9.35574	-1.44964	5e-05	0.000340273
NM_001145804	Nucks1	13.6052	3.85414	-1.81967	5e-05	0.000340273
NM_001145863	Gm14139	12.8119	0.861547	-3.89441	5e-05	0.000340273
NM_001145876	Slc25a44	2.63193	0.885784	-1.5711	0.01475	0.0483506
NM_001145885	Ddx4	9.39239	2.44882	-1.9394	5e-05	0.000340273
NM_001145919	Ythdf3	21.0302	1.68543	-3.64127	5e-05	0.000340273
NM_001146045	Fam169a	22.5083	3.29766	-2.77094	0.00065	0.00340117
NM_001146046	Lrrc49	2.4135	0.818146	-1.5607	0.00035	0.00197259
NM_001146081	Fancb	5.69209	0.837318	-2.76511	5e-05	0.000340273
NM_001146707	Nap1l1	184.008	40.171	-2.19554	5e-05	0.000340273
NM_001159351	Ube2v2	2.47818	0.763854	-1.69791	5e-05	0.000340273
NM_001159383	Gjc1	10.4638	2.35441	-2.15197	0.00015	0.000929521
NM_001159517	Qk	31.0793	4.63522	-2.74524	5e-05	0.000340273
NM_001159553	H13	2.9284	1.27969	-1.19432	0.0053	0.0205854
NM_001159563	Orc3	6.70466	2.06111	-1.70174	0.0005	0.00270003
NM_001159595	Ints8	15.7854	1.21381	-3.70098	5e-05	0.000340273
NM_001159717	Sept2	6.08332	1.25526	-2.27687	0.00975	0.0343394
NM_001159750	Tcea1	19.4524	3.98774	-2.28631	5e-05	0.000340273
NM_001159769	Nr5a2	21.3683	5.08993	-2.06975	5e-05	0.000340273
NM_001160039	Ndufs1	16.778	4.15584	-2.01336	0.00015	0.000929521
NM_001160181	Tor1aip2	17.2187	3.61638	-2.25136	0.0002	0.00120057
NM_001160209	Blzf1	5.20727	1.64653	-1.6611	5e-05	0.000340273
NM_001160214	Smek1	7.57162	1.7859	-2.08395	5e-05	0.000340273
NM_001160219	Pum2	5.19564	0.492483	-3.39916	0.00435	0.01742
NM_001160220	Pum2	24.6539	4.92929	-2.32236	5e-05	0.000340273
NM_001160229	Zfp275	2.97462	1.34115	-1.14924	0.00685	0.0255776
NM_001160251	Zfp281	12.2925	0.812283	-3.91966	0.00645	0.024318
NM_001160412	Triml2	18.9107	4.82859	-1.96953	5e-05	0.000340273
NM_001161362	Ppp2r3a	1.3225	0.22914	-2.52897	5e-05	0.000340273
NM_001161433	Eda2r	4.64563	1.79006	-1.37587	0.0001	0.000644791
NM_001161458	Cbfb	29.6456	9.55308	-1.63378	5e-05	0.000340273
NM_001161854	Csde1	78.707	10.1939	-2.94879	5e-05	0.000340273
NM_001162410	Chuk	8.44987	1.89053	-2.16014	5e-05	0.000340273
NM_001162417	Myef2	33.8264	5.31747	-2.66934	5e-05	0.000340273
NM_001162418	Myef2	39.9739	7.31895	-2.44935	5e-05	0.000340273
NM_001162424	Arhgap4	1.11021	0.208906	-2.40991	0.014	0.0463226
NM_001162906	2410089E03Rik	4.59409	2.21249	-1.05411	5e-05	0.000340273
NM_001162910	Gm3604	4.30881	0.247795	-4.12007	5e-05	0.000340273
NM_001162911	Zfp934	3.18109	0.167406	-4.2481	5e-05	0.000340273
NM_001162917	Dennd4a	2.78108	1.124	-1.307	5e-05	0.000340273
NM_001162920	Pgbd1	1.6866	0.403618	-2.06306	0.0014	0.00662714
NM_001162921	Zc3h12c	1.04089	0.167405	-2.6364	5e-05	0.000340273
NM_001162922	Zfp931	2.51983	0.562808	-2.16261	5e-05	0.000340273
NM_001162945	Mtx3	1.96113	0.441373	-2.15161	5e-05	0.000340273
NM_001162956	Ccdc138	3.65898	1.09656	-1.73845	5e-05	0.000340273
NM_001163013	Ythdc2	4.08709	0.34914	-3.5492	5e-05	0.000340273
NM_001163018	Suz12	5.64045	1.17526	-2.26283	0.0002	0.00120057
NM_001163026	Dnajc13	23.9974	7.2738	-1.7221	5e-05	0.000340273
NM_001163061	Zfp949	2.74432	0.997859	-1.45954	0.00075	0.00385132
NM_001163126	Cog5	9.0031	3.99218	-1.17324	0.0015	0.00703776
NM_001163246	Zfp729b	3.64299	0.191206	-4.25192	5e-05	0.000340273
NM_001163263	Rnf20	7.25651	3.08593	-1.23357	0.0004	0.00222211
NM_001163314	Pgap1	3.3561	0.19063	-4.13794	5e-05	0.000340273
NM_001163318	Gm11744	4.06821	1.85233	-1.13505	0.011	0.0380147
NM_001163360	Fignl1	14.2735	3.20505	-2.15492	0.01315	0.0440125
NM_001163378	2700049A03Rik	2.70275	1.04328	-1.3733	0.00205	0.00917778
NM_001163445	Smim10l1	5.4408	1.10197	-2.30373	5e-05	0.000340273
NM_001163572	Tmem170b	1.94012	0.514973	-1.91358	5e-05	0.000340273
NM_001163625	Sult6b1	2.71526	0.612309	-2.14876	5e-05	0.000340273
NM_001163794	Pdik1l	2.97217	0.418326	-2.82882	5e-05	0.000340273
NM_001163996	Zfp605	3.11314	0.285072	-3.44897	5e-05	0.000340273
NM_001164072	Tank	3.61838	1.44674	-1.32254	5e-05	0.000340273
NM_001164090	Bcap29	16.0504	2.91784	-2.45964	5e-05	0.000340273
NM_001164156	Mcrs1	21.0326	8.05906	-1.38394	0.00385	0.0157427
NM_001164212	Rerg	2.7189	0.991266	-1.45568	0.0001	0.000644791
NM_001164222	Col4a3bp	6.93165	1.84882	-1.90659	5e-05	0.000340273
NM_001164242	Prpsap2	19.6866	9.05973	-1.11967	0.00075	0.00385132
NM_001164325	Trpm7	4.87828	0.303015	-4.00891	5e-05	0.000340273
NM_001164360	Erlin1	9.10349	3.90015	-1.22289	0.0003	0.00172255
NM_001164362	Cep55	5.07024	1.29093	-1.97364	0.00125	0.00600729
NM_001164367	Rab11fip2	0.706196	0.129942	-2.4422	0.0034	0.0141597
NM_001164413	Cnot4	7.99555	2.90544	-1.46044	5e-05	0.000340273
NM_001164498	Papd5	22.2684	9.91382	-1.16748	5e-05	0.000340273
NM_001164503	Akap11	10.5089	0.740087	-3.82777	5e-05	0.000340273
NM_001164580	BC030336	6.33578	1.5936	-1.99123	5e-05	0.000340273
NM_001164581	Zfp961	43.1447	5.999	-2.84639	5e-05	0.000340273
NM_001164585	Dnajc6	1.35107	0.408964	-1.72406	0.0083	0.0299863
NM_001164631	Mum1l1	1.5815	0.364733	-2.11639	5e-05	0.000340273
NM_001164639	Slk	15.7308	2.31018	-2.76752	5e-05	0.000340273
NM_001164676	Zfp229	11.7123	0.642899	-4.18729	5e-05	0.000340273
NM_001164683	Tmem29	2.42553	0.679274	-1.83624	0.0034	0.0141597
NM_001164686	Tmem29	8.83846	2.94666	-1.58471	5e-05	0.000340273
NM_001164727	Gm10406	1.98553	0.518063	-1.93832	0.00025	0.00146617
NM_001164791	Zak	2.04251	0.996503	-1.0354	0.00075	0.00385132
NM_001165954	Phc3	2.04694	0.431334	-2.24659	5e-05	0.000340273
NM_001165980	Dcaf17	3.00279	0.666258	-2.17215	5e-05	0.000340273
NM_001165989	Ckap5	35.4824	7.93387	-2.16101	5e-05	0.000340273
NM_001166218	Zfp712	1.38318	0.125333	-3.46414	5e-05	0.000340273
NM_001166365	Fam122b	3.25094	1.47243	-1.14266	5e-05	0.000340273
NM_001166371	Zfp638	5.42806	0.110554	-5.61761	0.01295	0.0434613
NM_001166381	Rad52	7.20028	2.22021	-1.69736	5e-05	0.000340273
NM_001166453	Pls3	19.6305	4.51433	-2.12051	5e-05	0.000340273
NM_001166456	Slc38a1	13.4103	4.65926	-1.52517	5e-05	0.000340273
NM_001166459	Brcc3	17.5709	4.43221	-1.98709	5e-05	0.000340273
NM_001166477	Hmga1-rs1	172.076	60.2993	-1.51283	0.01505	0.0491615
NM_001166501	Dennd1b	0.660781	0.148069	-2.1579	0.00075	0.00385132
NM_001166531	Sfmbt1	1.09424	0.21229	-2.36582	0.00105	0.00516572
NM_001166552	Zbed6	10.1346	1.82248	-2.47531	5e-05	0.000340273
NM_001166581	BC005561	2.59434	0.0772568	-5.06956	5e-05	0.000340273
NM_001166585	Tead1	14.4883	5.71599	-1.34181	5e-05	0.000340273
NM_001166623	Rbmx	1.32417	0.133768	-3.30728	0.01345	0.0448618
NM_001166645	Zfp882	2.50702	0.152569	-4.03844	5e-05	0.000340273
NM_001166649	Zfp280c	4.69425	0.369985	-3.66536	5e-05	0.000340273
NM_001166650	Zfp280c	3.6375	0.318116	-3.51532	0.00085	0.00429487
NM_001166665	Rtel1	11.6957	3.15608	-1.88978	5e-05	0.000340273
NM_001167730	Rad18	3.48145	0.71319	-2.28733	0.0047	0.0186031
NM_001167864	Hps5	3.22851	1.23987	-1.38068	0.0002	0.00120057
NM_001167889	Suv420h1	9.59547	3.42837	-1.48483	5e-05	0.000340273
NM_001168288	Arhgap39	5.99202	2.37505	-1.33509	5e-05	0.000340273
NM_001168304	Cdk19	5.39508	2.53042	-1.09227	0.0002	0.00120057
NM_001168382	Phf14	20.6333	8.12484	-1.34456	5e-05	0.000340273
NM_001168502	Zfp57	24.3509	11.487	-1.08397	0.0118	0.0403126
NM_001168577	Nat2	1.86168	0.645909	-1.52721	0.0039	0.0159084
NM_001170552	Krit1	1.99114	0.308281	-2.69128	5e-05	0.000340273
NM_001170849	Luc7l2	17.8167	3.55804	-2.32407	5e-05	0.000340273
NM_001170869	Wibg	13.3363	5.75759	-1.21182	0.01315	0.0440125
NM_001171004	Prkd3	9.72439	4.07958	-1.25319	5e-05	0.000340273
NM_001172092	Depdc1a	8.0039	0.111082	-6.171	0.0091	0.0323985
NM_001172098	Strn3	14.3617	2.19801	-2.70796	5e-05	0.000340273
NM_001177313	Orc4	6.57091	1.63004	-2.01118	0.0032	0.0134434
NM_001177320	Tfpi	2.81917	0.708451	-1.99253	0.00535	0.0207508
NM_001177353	Myc	11.5472	4.94234	-1.22428	0.0016	0.00743229
NM_001177417	Gm6792	6.96713	2.68603	-1.37509	0.00085	0.00429487
NM_001177525	EU599041	18.7928	1.96286	-3.25916	5e-05	0.000340273
NM_001177546	Zfp600	22.2979	1.6252	-3.77822	5e-05	0.000340273
NM_001177550	Zfp442	1.42842	0.141904	-3.33143	0.00065	0.00340117
NM_001177568	Gm14420	6.21998	0.306075	-4.34495	5e-05	0.000340273
NM_001177574	Gm2022	1.15012	0.317509	-1.85692	0.00425	0.0170711
NM_001177626	Ect2	21.6473	6.13624	-1.81876	5e-05	0.000340273
NM_001177631	Etl4	18.5047	8.77806	-1.07592	5e-05	0.000340273
NM_001177667	Sptan1	24.3565	10.4048	-1.22706	0.001	0.00495501
NM_001177715	Gm2897	1.38024	0.653361	-1.07897	0.0116	0.0397559
NM_001177767	Rex2	19.1362	0.518241	-5.20654	5e-05	0.000340273
NM_001177832	Gm10324	36.2922	7.49895	-2.2749	5e-05	0.000340273
NM_001177844	Frmd4a	5.76068	2.03928	-1.49818	5e-05	0.000340273
NM_001177850	Asph	4.05249	1.75956	-1.20359	0.01225	0.0415098
NM_001177884	Whsc1	1.98866	0.238502	-3.05972	0.00505	0.0197666
NM_001184711	Tfdp2	2.44528	0.817288	-1.58109	0.0092	0.032683
NM_001185021	Wnk1	15.0589	4.94585	-1.60633	5e-05	0.000340273
NM_001185083	Ins2	51.0657	0	-Inf	5e-05	0.000340273
NM_001190302	Gm14326	7.28619	0.177845	-5.35648	5e-05	0.000340273
NM_001190401	Usp34	15.4175	0.784972	-4.29578	5e-05	0.000340273
NM_001190409	Magt1	7.64714	2.90622	-1.39577	5e-05	0.000340273
NM_001191044	Ddx43	6.19565	1.29762	-2.25539	5e-05	0.000340273
NM_001195284	Fsd1l	2.74393	0.119478	-4.52143	5e-05	0.000340273
NM_001195486	Srsf7	25.9044	9.82759	-1.39829	0.00635	0.0239804
NM_001195487	Srsf7	18.3762	6.95503	-1.40171	0.0125	0.0422123
NM_001197322	Foxp1	15.0701	5.47586	-1.46054	5e-05	0.000340273
NM_001198573	Usp40	4.2388	1.91865	-1.14357	5e-05	0.000340273
NM_001199048	Zfp942	2.96461	0.16325	-4.18269	5e-05	0.000340273
NM_001199105	Trp53inp1	9.54952	2.07939	-2.19926	5e-05	0.000340273
NM_001199123	Spc25	13.1044	4.92234	-1.41263	0.0013	0.00621325
NM_001199124	Spc25	71.2992	21.5055	-1.72918	5e-05	0.000340273
NM_001199136	Macf1	1.51427	0.375266	-2.01264	0.0066	0.0248038
NM_001199137	Macf1	19.9848	9.3674	-1.09319	5e-05	0.000340273
NM_001199141	Zmynd11	8.04747	3.80132	-1.08203	5e-05	0.000340273
NM_001199188	Snx5	286.892	80.29	-1.83722	5e-05	0.000340273
NM_001199330	AI987944	1.78507	0.153834	-3.53654	0.0002	0.00120057
NM_001199999	Mup14	0.972997	0	-Inf	5e-05	0.000340273
NM_001200013	1700013H16Rik	14.2998	1.00104	-3.83642	5e-05	0.000340273
NM_001200023	Zfp963	1.64795	0.595251	-1.4691	0.00045	0.00246272
NM_001205044	Jarid2	18.0515	5.52298	-1.7086	0.00985	0.034636
NM_001205057	Gm14295	19.1537	5.95654	-1.68508	5e-05	0.000340273
NM_001205101	Gm13212	8.6439	0.824364	-3.39033	5e-05	0.000340273
NM_001205132	Yes1	25.2259	0.887685	-4.82871	5e-05	0.000340273
NM_001205241	Kat6b	34.7182	13.4796	-1.36491	5e-05	0.000340273
NM_001205361	Dcun1d1	9.07781	0.993503	-3.19175	5e-05	0.000340273
NM_001205367	Sept7	78.8286	9.36667	-3.07311	5e-05	0.000340273
NM_001205369	Casc4	4.9001	1.34	-1.87058	5e-05	0.000340273
NM_001205370	Casc4	9.01805	0.671981	-3.74632	5e-05	0.000340273
NM_001242358	Trnt1	17.5339	1.97812	-3.14794	5e-05	0.000340273
NM_001242388	9830147E19Rik	3.19429	0.115629	-4.78792	5e-05	0.000340273
NM_001242396	Jmjd1c	20.1618	1.5532	-3.69831	5e-05	0.000340273
NM_001242419	Susd6	4.40257	1.76626	-1.31765	0.01465	0.0480759
NM_001242944	Gm8923	1.84648	0.47983	-1.94418	0.00885	0.03162
NM_001243138	Gm13247	14.0738	1.6647	-3.07967	5e-05	0.000340273
NM_001243139	Gm13247	5.96045	0.332921	-4.16217	5e-05	0.000340273
NM_001243161	Alg11	4.64573	1.08118	-2.10329	5e-05	0.000340273
NM_001243712	Itch	3.50824	1.38983	-1.33585	0.00525	0.0204195
NM_001243903	Gm14322	8.96782	0.671944	-3.73834	5e-05	0.000340273
NM_001243908	Zfp383	6.50983	2.7215	-1.25822	5e-05	0.000340273
NM_001252193	Amz2	5.69856	1.54413	-1.88381	0.0009	0.0045163
NM_001252261	Npm1	1345.12	182.555	-2.88134	5e-05	0.000340273
NM_001252313	Ncor1	17.3982	5.39191	-1.69007	5e-05	0.000340273
NM_001252330	Slc6a15	3.95392	0.88284	-2.16306	5e-05	0.000340273
NM_001252439	D16Ertd472e	3.42566	0.447552	-2.93625	5e-05	0.000340273
NM_001252440	D16Ertd472e	1.07179	0.29661	-1.85338	0.0067	0.0251123
NM_001252466	Ranbp3	16.8837	7.20212	-1.22914	0.00255	0.0110391
NM_001252486	Usp33	10.9598	3.67573	-1.57611	5e-05	0.000340273
NM_001252520	Picalm	7.39532	3.16007	-1.22665	0.0059	0.0225512
NM_001252521	Picalm	16.556	6.24369	-1.40688	0.00075	0.00385132
NM_001252524	Picalm	23.4432	9.49618	-1.30375	5e-05	0.000340273
NM_001252560	Mllt10	7.86438	1.69491	-2.21412	5e-05	0.000340273
NM_001252616	Fut8	4.14368	0.543819	-2.92971	0.0076	0.0279355
NM_001252684	Smc5	9.4405	0.502341	-4.23212	5e-05	0.000340273
NM_001253687	Immt	16.3859	4.92498	-1.73427	0.0058	0.022233
NM_001253759	Enox1	9.43753	2.5742	-1.87429	5e-05	0.000340273
NM_001253766	Dgkh	2.08346	0.861031	-1.27485	0.0002	0.00120057
NM_001253769	Ssx2ip	6.29766	2.46798	-1.35148	0.00125	0.00600729
NM_001253857	Tet1	47.2503	7.73529	-2.6108	5e-05	0.000340273
NM_001253877	Mtf2	15.607	4.93493	-1.66109	5e-05	0.000340273
NM_001253879	Mtf2	4.05165	0.260411	-3.95965	0.00155	0.007234
NM_001254951	Zfp850	6.92706	0.351514	-4.30059	5e-05	0.000340273
NM_001256033	Otud4	33.7424	5.56199	-2.60089	5e-05	0.000340273
NM_001256052	Rslcan18	0.885088	0.151168	-2.54966	0.00145	0.00682858
NM_001256142	Fsbp	2.66645	0.646791	-2.04355	0.0007	0.0036278
NM_001256493	2210404O09Rik	1.8541	0.195735	-3.24374	0.0004	0.00222211
NM_001267872	Zdbf2	2.23586	0.0607072	-5.20282	5e-05	0.000340273
NM_001270842	Gm3558	1.70345	0.580967	-1.55194	0.00105	0.00516572
NM_001270898	Gm21293	1.7545	0.69032	-1.34572	0.0138	0.045781
NM_001270988	Asxl2	10.0372	2.47381	-2.02055	5e-05	0.000340273
NM_001271397	Nol8	20.1702	0.593148	-5.08769	5e-05	0.000340273
NM_001271526	Orc2	8.83006	3.26167	-1.43681	0.00575	0.0220816
NM_001271533	Spag16	0.593992	0.263204	-1.17426	0.01135	0.0390503
NM_001271679	Wnk3	4.58128	0.200121	-4.51681	5e-05	0.000340273
NM_001272033	AA414768	5.4629	2.53056	-1.11021	5e-05	0.000340273
NM_001272064	Trim24	20.8811	7.06629	-1.56318	5e-05	0.000340273
NM_001276315	Cdkl2	1.15947	0.536215	-1.11258	0.0018	0.00821308
NM_001276340	Dnm1l	4.52487	1.08713	-2.05736	0.0003	0.00172255
NM_001276704	Nxf1	11.8219	4.17469	-1.50172	0.0005	0.00270003
NM_001276764	Dst	6.60578	2.36758	-1.48032	5e-05	0.000340273
NM_001276767	Zc3h11a	13.8559	3.13602	-2.14349	0.00045	0.00246272
NM_001277122	Hnrnpr	3.24053	0.933022	-1.79625	0.00105	0.00516572
NM_001277219	Crk	8.27338	2.54153	-1.70278	5e-05	0.000340273
NM_001277867	Mphosph9	1.95009	0.403792	-2.27186	5e-05	0.000340273
NM_001277959	Taf1a	3.23339	0.749419	-2.1092	0.0066	0.0248038
NM_001281871	Pbdc1	14.6396	3.35206	-2.12676	5e-05	0.000340273
NM_001282012	Prr3	7.45099	1.87783	-1.98836	5e-05	0.000340273
NM_001282055	Ddx46	60.5237	23.6888	-1.3533	5e-05	0.000340273
NM_001282093	Wac	8.99525	2.21284	-2.02327	5e-05	0.000340273
NM_001282119	Mtif2	4.62332	1.49015	-1.63347	0.00195	0.00880117
NM_001282943	Ccne2	7.55309	0.372481	-4.34183	0.0014	0.00662714
NM_001283063	Ewsr1	21.3084	3.38933	-2.65235	0.00685	0.0255776
NM_001284189	Homer1	4.20491	1.54511	-1.44436	5e-05	0.000340273
NM_001284195	Srsf10	19.3517	2.46209	-2.97451	5e-05	0.000340273
NM_001284196	Srsf10	6.62084	0.903691	-2.87311	0.0005	0.00270003
NM_001284221	Agtpbp1	2.67787	1.15955	-1.20752	5e-05	0.000340273
NM_001284328	Syncrip	7.87258	0.942174	-3.06277	5e-05	0.000340273
NM_001284369	Atf2	12.1874	2.03626	-2.5814	5e-05	0.000340273
NM_001284373	Atf2	10.7824	2.08167	-2.37286	5e-05	0.000340273
NM_001284505	Cask	4.5299	1.82298	-1.31318	5e-05	0.000340273
NM_001284523	Larp4	16.2242	1.60637	-3.33627	5e-05	0.000340273
NM_001285507	Cops2	21.6736	2.20302	-3.29838	5e-05	0.000340273
NM_001285839	Osgepl1	8.04647	2.25997	-1.83205	5e-05	0.000340273
NM_001285885	Zmym6	3.10356	1.43083	-1.11707	0.00365	0.0150542
NM_001285937	Zdbf2	18.2004	0.729629	-4.64066	5e-05	0.000340273
NM_001286203	Timm9	25.5972	10.0737	-1.34539	5e-05	0.000340273
NM_001286223	Mier1	3.58793	0.435862	-3.04121	5e-05	0.000340273
NM_001286382	Vkorc1l1	2.80206	0.702503	-1.99591	0.0083	0.0299863
NM_001286452	Daam1	3.22679	1.44134	-1.16269	0.00105	0.00516572
NM_001286628	Terf1	3.94228	1.03567	-1.92846	0.0058	0.022233
NM_001289437	Kansl2	15.5249	5.7341	-1.43694	0.00125	0.00600729
NM_001289468	Tcl1	6.11374	1.85077	-1.72393	0.0139	0.04604
NM_001289472	Pitpnm2	1.77299	0.450971	-1.97507	0.0001	0.000644791
NM_001289474	Erbb2ip	0.828291	0.211377	-1.97032	0.0041	0.0165861
NM_001289526	Tcerg1	16.3385	8.02444	-1.0258	0.00255	0.0110391
NM_001289527	Ankib1	2.5989	0.568753	-2.19203	5e-05	0.000340273
NM_001289532	Hormad1	16.6163	4.18175	-1.99042	5e-05	0.000340273
NM_001289595	Slc25a40	5.3362	1.76533	-1.59587	5e-05	0.000340273
NM_001289622	Mynn	2.92388	0.555921	-2.39493	0.0002	0.00120057
NM_001289700	Prrt3	1.03486	0.144271	-2.84259	0.00685	0.0255776
NM_001289770	Exoc1	9.77439	3.07477	-1.66853	0.00305	0.0128981
NM_001289920	E2f3	2.21142	0.523008	-2.08007	0.00565	0.0217572
NM_001290196	2410141K09Rik	34.7838	0.764418	-5.50791	5e-05	0.000340273
NM_001290345	Map4k3	13.506	5.02844	-1.42541	5e-05	0.000340273
NM_001290376	Camk1d	2.42951	0.39858	-2.60773	5e-05	0.000340273
NM_001290397	Mybl1	3.03926	0.209605	-3.85798	5e-05	0.000340273
NM_001290424	Fmr1	9.07328	0.454927	-4.31792	5e-05	0.000340273
NM_001290425	Usp45	5.82704	0.220081	-4.72666	5e-05	0.000340273
NM_001290442	Zscan22	2.31174	0.67078	-1.78507	0.00475	0.0187642
NM_001290467	Hs6st2	0.874157	0.239327	-1.86891	0.0026	0.0112247
NM_001290512	Mid1	62.9399	11.7538	-2.42084	5e-05	0.000340273
NM_001290532	Nxt2	5.72785	0.745512	-2.94169	0.0003	0.00172255
NM_001290535	Ogt	9.3874	1.57744	-2.57314	5e-05	0.000340273
NM_001290628	Vps54	12.1	2.35151	-2.36335	0.0001	0.000644791
NM_001290643	Rp2h	3.13206	1.02064	-1.61764	0.0071	0.0263725
NM_001290684	Shroom2	1.30358	0.550423	-1.24387	0.00305	0.0128981
NM_001290708	Smarca1	1.75418	0.151434	-3.53403	5e-05	0.000340273
NM_001290713	Stag2	5.92818	0.17572	-5.07624	0.0022	0.00975067
NM_001290729	Taf1	21.3663	4.18692	-2.35137	5e-05	0.000340273
NM_001290740	Cwc22	8.13569	1.43963	-2.49857	5e-05	0.000340273
NM_001290741	Cnot6	2.12686	0.616766	-1.78593	0.00355	0.014714
NM_001290811	Adal	5.01676	2.26017	-1.15033	0.0009	0.0045163
NM_001290819	Zscan29	1.26657	0.318449	-1.99179	0.00085	0.00429487
NM_001291062	Elf2	2.14851	0.638218	-1.75121	0.00455	0.018086
NM_001291069	Golim4	2.62798	1.00806	-1.38237	0.00555	0.0214195
NM_001291114	Rbm39	75.1136	15.2635	-2.29899	5e-05	0.000340273
NM_001291152	Sgk2	1.49661	0.716834	-1.06199	0.0042	0.0169187
NM_001291191	Mef2a	0.778897	0.0934065	-3.05984	0.0082	0.0296782
NM_001291195	Mef2a	2.10392	0.485604	-2.11523	5e-05	0.000340273
NM_001291432	Dido1	15.2531	5.94984	-1.35817	5e-05	0.000340273
NM_001293635	Ktn1	13.7392	1.19749	-3.52021	5e-05	0.000340273
NM_001293636	Ktn1	11.8443	0.846195	-3.80706	5e-05	0.000340273
NM_001293658	Rbm3	159.749	74.3195	-1.10399	0.0002	0.00120057
NM_001293660	Uimc1	4.45346	0.794141	-2.48746	0.00095	0.0047361
NM_001293684	Zwint	24.5808	11.1043	-1.14641	0.00175	0.00802195
NM_001294140	Gyk	1.23701	0.239957	-2.36601	0.00175	0.00802195
NM_001294323	Zfp2	1.07502	0.287299	-1.90374	0.0077	0.0282352
NM_001294331	Tlk2	3.66578	0.804389	-2.18816	0.006	0.0228796
NM_001294334	Tlk2	5.89649	1.15866	-2.3474	0.0013	0.00621325
NM_001297747_1	Btg3	19.3325	7.04111	-1.45715	0.01035	0.0360848
NM_001301153	Cast	3.4803	1.43337	-1.27979	0.0014	0.00662714
NM_001301330	Wapal	10.0107	1.16028	-3.109	0.0008	0.00407201
NM_001301351	Caprin2	3.74818	0.333244	-3.49154	0.0114	0.0391849
NM_001301412	Smc2	38.4739	1.21703	-4.98245	5e-05	0.000340273
NM_001301414	Usp1	40.8457	5.10638	-2.99981	5e-05	0.000340273
NM_001301628	Usp15	7.08815	1.25185	-2.50134	5e-05	0.000340273
NM_001301641	Xiap	1.48183	0.347297	-2.09313	0.00195	0.00880117
NM_001301857	Uba3	3.51217	0.866319	-2.01939	0.0076	0.0279355
NM_001301859	Uba3	44.5746	9.97725	-2.15951	5e-05	0.000340273
NM_001302382	Cdc37l1	4.91466	0.740512	-2.7305	0.00185	0.00841079
NM_001302547	Zfp131	1.87145	0.427455	-2.13032	0.01085	0.0375555
NM_001302548	Zfp131	9.84671	0.232237	-5.40597	0.0004	0.00222211
NM_001302550	Zfp131	3.45379	0.704605	-2.29329	0.00025	0.00146617
NM_001302803	Mdm4	9.22763	3.55264	-1.37707	5e-05	0.000340273
NM_001302950	Tle4	6.99104	3.13877	-1.15531	0.00465	0.0184413
NM_001302964	Tyw5	5.40035	0.917129	-2.55786	0.0068	0.0254285
NM_001303033	Ubr3	8.78977	2.04351	-2.10478	5e-05	0.000340273
NM_001303610	Hus1	5.87676	1.38166	-2.08862	5e-05	0.000340273
NM_001304267	Tmem265	4.15926	1.93937	-1.10074	0.00165	0.00762872
NM_001304744	Clk4	4.06876	0.845434	-2.26682	0.00125	0.00600729
NM_001305258	Api5	43.763	19.5172	-1.16497	5e-05	0.000340273
NM_001305631	Cenpi	3.40034	1.28886	-1.39958	0.0008	0.00407201
NM_001308482	Whsc1l1	4.22818	2.06243	-1.03569	0.00835	0.0301346
NM_001309388	Zfp141	15.5339	1.27824	-3.60319	5e-05	0.000340273
NM_001309401	Gm3636	3.95808	0.992848	-1.99516	5e-05	0.000340273
NM_007380	Abi1	10.5209	3.69475	-1.50971	0.0001	0.000644791
NM_007396	Acvr2a	3.18635	0.596265	-2.41788	5e-05	0.000340273
NM_007444	Amd2	179.535	36.924	-2.28164	5e-05	0.000340273
NM_007452	Prdx3	71.3457	35.1048	-1.02316	5e-05	0.000340273
NM_007462	Apc	10.926	0.793577	-3.78326	5e-05	0.000340273
NM_007465	Birc2	14.1924	5.4824	-1.37223	5e-05	0.000340273
NM_007497	Atf1	44.2946	16.9963	-1.38191	5e-05	0.000340273
NM_007499	Atm	11.6168	0.603132	-4.2676	5e-05	0.000340273
NM_007540	Bdnf	0.834338	0.173739	-2.26371	0.00085	0.00429487
NM_007552	Bmi1	2.57078	0.237987	-3.43325	5e-05	0.000340273
NM_007561	Bmpr2	2.7636	0.300747	-3.19993	5e-05	0.000340273
NM_007566	Birc6	15.1246	4.51761	-1.74327	5e-05	0.000340273
NM_007589	Calm2	619.723	206.997	-1.58201	5e-05	0.000340273
NM_007604	Capza2	85.3645	31.0506	-1.45901	5e-05	0.000340273
NM_007624	Cbx3	212.813	55.6522	-1.93508	5e-05	0.000340273
NM_007626	Cbx5	4.56928	1.55417	-1.55583	0.00735	0.0271551
NM_007673	Cdx2	1.3027	0.423986	-1.61941	0.00245	0.0106758
NM_007683	Cenpc1	19.9296	3.92751	-2.34323	5e-05	0.000340273
NM_007684	Cetn3	98.7748	25.2061	-1.97037	5e-05	0.000340273
NM_007688	Cfl2	20.3054	9.56569	-1.08592	5e-05	0.000340273
NM_007690	Chd1	23.4619	7.5644	-1.63302	5e-05	0.000340273
NM_007691	Chek1	27.9956	4.97089	-2.49363	5e-05	0.000340273
NM_007700	Chuk	16.1128	3.65973	-2.1384	5e-05	0.000340273
NM_007706	Socs2	34.4213	10.9403	-1.65365	5e-05	0.000340273
NM_007711	Clcn3	18.086	7.00204	-1.36903	5e-05	0.000340273
NM_007714	Clk4	10.4154	3.39955	-1.6153	5e-05	0.000340273
NM_007745	Cort	0.67513	0	-Inf	0.0028	0.0119774
NM_007790	Smc3	75.2184	8.20744	-3.19608	5e-05	0.000340273
NM_007818	Cyp3a11	0.589782	0	-Inf	5e-05	0.000340273
NM_007825	Cyp7b1	2.09722	1.01071	-1.05311	0.0023	0.0101157
NM_007839	Dhx15	139.193	28.0521	-2.3109	5e-05	0.000340273
NM_007842	Dhx9	223.499	68.4108	-1.70797	5e-05	0.000340273
NM_007861	Dld	62.2054	22.5798	-1.46201	5e-05	0.000340273
NM_007868	Dmd	3.62954	1.1519	-1.65577	5e-05	0.000340273
NM_007900	Ect2	40.8417	11.3764	-1.844	5e-05	0.000340273
NM_007917	Eif4e	102.064	36.6749	-1.47661	5e-05	0.000340273
NM_007943	Eps15	10.2397	4.43692	-1.20654	5e-05	0.000340273
NM_007958	Smarcad1	37.8429	2.67019	-3.82501	5e-05	0.000340273
NM_007964	Evi5	13.7655	1.62604	-3.08162	5e-05	0.000340273
NM_008031	Fmr1	21.3738	2.69091	-2.98967	5e-05	0.000340273
NM_008053	Fxr1	91.0459	23.1883	-1.9732	5e-05	0.000340273
NM_008065	Gabpa	43.4392	8.4558	-2.36098	5e-05	0.000340273
NM_008098	Mtpn	38.5204	17.4533	-1.14212	5e-05	0.000340273
NM_008112	Gdi2	207.63	91.5221	-1.18182	5e-05	0.000340273
NM_008173	Nr3c1	2.25101	0.405747	-2.47192	5e-05	0.000340273
NM_008178	Gsx1	1.13857	0.272626	-2.06222	0.0057	0.0219196
NM_008179	Gspt2	10.5321	5.04074	-1.06308	5e-05	0.000340273
NM_008186	Gtf2h1	64.8103	25.1641	-1.36485	5e-05	0.000340273
NM_008188	Thumpd3	48.0688	14.8622	-1.69345	5e-05	0.000340273
NM_008217	Has3	0.649818	0.248279	-1.38808	0.00065	0.00340117
NM_008222	Hccs	15.4921	5.67823	-1.44802	5e-05	0.000340273
NM_008234	Hells	161.767	9.09525	-4.15266	5e-05	0.000340273
NM_008249	Tfb2m	11.354	3.91905	-1.53463	5e-05	0.000340273
NM_008252	Hmgb2	646.227	302.307	-1.09603	5e-05	0.000340273
NM_008266	Hoxb1	2.81508	1.07241	-1.39232	5e-05	0.000340273
NM_008268	Hoxb5	1.38078	0.637158	-1.11576	0.01255	0.0423443
NM_008278	Hpgd	1.17253	0.43286	-1.43766	0.01025	0.0357955
NM_008297	Hsf2	21.2174	8.67001	-1.29114	5e-05	0.000340273
NM_008298	Dnaja1	110.568	26.292	-2.07223	5e-05	0.000340273
NM_008316	Hus1	11.1831	4.27435	-1.38754	5e-05	0.000340273
NM_008321	Id3	58.0325	20.3358	-1.51284	5e-05	0.000340273
NM_008363	Irak1	5.16804	1.56402	-1.72436	0.00075	0.00385132
NM_008378	Impact	44.3519	17.6473	-1.32955	5e-05	0.000340273
NM_008386	Ins1	1.35569	0	-Inf	5e-05	0.000340273
NM_008388	Eif3e	319.143	59.7939	-2.41613	5e-05	0.000340273
NM_008395	Itch	13.0082	2.69707	-2.26996	5e-05	0.000340273
NM_008441	Kif1b	5.89405	0.93866	-2.65059	0.0001	0.000644791
NM_008446	Kif4	17.4606	7.553	-1.20898	5e-05	0.000340273
NM_008448	Kif5b	54.1281	3.45354	-3.97023	5e-05	0.000340273
NM_008465	Kpna1	38.9851	11.2158	-1.79739	5e-05	0.000340273
NM_008466	Kpna3	57.5255	6.59439	-3.12489	5e-05	0.000340273
NM_008467	Kpna4	37.4413	8.91412	-2.07047	5e-05	0.000340273
NM_008477	Ktn1	9.1723	0.590988	-3.95608	5e-05	0.000340273
NM_008514	Lrp6	10.3374	4.87693	-1.08384	5e-05	0.000340273
NM_008541	Smad5	7.20365	2.92455	-1.30051	5e-05	0.000340273
NM_008549	Man2a1	12.8598	4.92436	-1.38486	5e-05	0.000340273
NM_008558	Max	22.2534	6.64068	-1.74462	0.0001	0.000644791
NM_008575	Mdm4	3.16659	0.216573	-3.87001	0.00905	0.0322478
NM_008586	Mep1b	2.69829	1.31355	-1.03857	0.00035	0.00197259
NM_008602	Pias2	17.9703	4.08429	-2.13746	5e-05	0.000340273
NM_008613	Mns1	22.8353	4.70821	-2.27802	5e-05	0.000340273
NM_008624	Mras	19.4432	9.14498	-1.08822	5e-05	0.000340273
NM_008650	Mut	14.0344	6.61713	-1.08469	5e-05	0.000340273
NM_008651	Mybl1	1.14504	0.140777	-3.02391	0.00015	0.000929521
NM_008667	Nab1	2.34725	0.57124	-2.0388	5e-05	0.000340273
NM_008671	Nap1l2	0.902792	0.138958	-2.69974	0.003	0.0127197
NM_008678	Ncoa2	5.90896	2.2684	-1.38123	5e-05	0.000340273
NM_008682	Nedd1	10.219	2.8513	-1.84156	5e-05	0.000340273
NM_008687	Nfib	1.89738	0.244632	-2.95532	5e-05	0.000340273
NM_008708	Nmt2	21.731	9.74773	-1.15661	5e-05	0.000340273
NM_008715	Ints6	11.0018	2.18556	-2.33167	5e-05	0.000340273
NM_008717	Zfp638	17.9576	0.261439	-6.10198	5e-05	0.000340273
NM_008722	Npm1	2659.95	421.433	-2.65802	5e-05	0.000340273
NM_008739	Nsd1	38.4534	7.8196	-2.29794	5e-05	0.000340273
NM_008765	Orc2	42.3812	10.4514	-2.01973	5e-05	0.000340273
NM_008817	Peg3	38.6761	14.9041	-1.37573	5e-05	0.000340273
NM_008839	Pik3ca	4.79623	1.68097	-1.51261	5e-05	0.000340273
NM_008861	Pkd2	9.62358	2.7051	-1.83089	5e-05	0.000340273
NM_008862	Pkia	0.788021	0.207134	-1.92767	0.0007	0.0036278
NM_008866	Lypla1	74.0358	17.672	-2.06676	5e-05	0.000340273
NM_008869	Pla2g4a	1.2022	0.50679	-1.24621	0.00195	0.00880117
NM_008891	Pnn	71.5864	16.3332	-2.13187	5e-05	0.000340273
NM_008892	Pola1	25.3703	1.84503	-3.78143	5e-05	0.000340273
NM_008960	Pten	19.5736	2.86303	-2.7733	5e-05	0.000340273
NM_008971	Twf1	40.6535	19.211	-1.08145	5e-05	0.000340273
NM_008989	Pura	27.7581	11.35	-1.29022	5e-05	0.000340273
NM_009012	Rad50	15.5383	5.34336	-1.54001	5e-05	0.000340273
NM_009029	Rb1	4.39627	1.46165	-1.58868	5e-05	0.000340273
NM_009041	Rdx	29.9843	10.9582	-1.45219	0.00015	0.000929521
NM_009071	Rock1	9.21937	0.37017	-4.63841	5e-05	0.000340273
NM_009072	Rock2	13.5886	0.687874	-4.30411	5e-05	0.000340273
NM_009123	Nkx1-2	0.782979	0.151946	-2.36541	0.01305	0.0437446
NM_009159	Srsf5	57.0783	17.0629	-1.74208	5e-05	0.000340273
NM_009186	Tra2b	252.569	71.9725	-1.81116	5e-05	0.000340273
NM_009194	Slc12a2	9.05083	1.82723	-2.30839	5e-05	0.000340273
NM_009210	Hltf	11.0985	0.894587	-3.63299	5e-05	0.000340273
NM_009231	Sos1	7.47486	3.52887	-1.08284	5e-05	0.000340273
NM_009239	Sp4	1.50454	0.162318	-3.21243	5e-05	0.000340273
NM_009244	Serpina1b	0.637816	0	-Inf	5e-05	0.000340273
NM_009250	Serpini1	2.35192	1.01428	-1.21339	5e-05	0.000340273
NM_009258	Spink1	9.06849	2.46725	-1.87796	0.01165	0.0398866
NM_009261	Strbp	6.2937	2.79207	-1.17257	5e-05	0.000340273
NM_009263	Spp1	263.641	59.3827	-2.15046	5e-05	0.000340273
NM_009280	Ss18	14.515	3.29296	-2.14008	0.00075	0.00385132
NM_009282	Stag1	20.4835	1.6569	-3.6279	5e-05	0.000340273
NM_009316	Map3k7	16.5297	5.57817	-1.5672	5e-05	0.000340273
NM_009329	Zfp354a	1.43773	0.36246	-1.9879	5e-05	0.000340273
NM_009352	Terf1	34.6937	12.0308	-1.52795	5e-05	0.000340273
NM_009359	Tex9	9.0057	1.07485	-3.0667	5e-05	0.000340273
NM_009361	Tfdp1	89.4882	38.8878	-1.20238	5e-05	0.000340273
NM_009370	Tgfbr1	5.75388	1.1312	-2.34668	5e-05	0.000340273
NM_009376	Ift88	5.82158	2.32386	-1.32489	5e-05	0.000340273
NM_009401	Tnfrsf8	3.60229	1.238	-1.54091	5e-05	0.000340273
NM_009408	Top1	66.1548	9.58966	-2.78629	5e-05	0.000340273
NM_009409	Top2b	14.8901	1.14871	-3.69626	5e-05	0.000340273
NM_009418	Tpp2	29.9971	8.23919	-1.86425	5e-05	0.000340273
NM_009430	Prss2	1.86787	0	-Inf	5e-05	0.000340273
NM_009441	Ttc3	15.0565	2.59485	-2.53666	5e-05	0.000340273
NM_009443	Tgoln1	11.7649	4.79207	-1.29577	5e-05	0.000340273
NM_009445	Ttk	31.0567	6.41514	-2.27535	5e-05	0.000340273
NM_009454	Ube2e3	36.9546	15.7749	-1.22812	5e-05	0.000340273
NM_009458	Ube2b	35.5595	17.7028	-1.00625	5e-05	0.000340273
NM_009460	Sumo1	257.985	121.873	-1.08191	5e-05	0.000340273
NM_009461	Ubr1	7.53184	2.61566	-1.52583	5e-05	0.000340273
NM_009481	Usp9x	42.534	2.90457	-3.87222	5e-05	0.000340273
NM_009483	Kdm6a	12.1129	2.26621	-2.41819	5e-05	0.000340273
NM_009530	Atrx	31.6206	0.596112	-5.72914	5e-05	0.000340273
NM_009535	Yes1	2.80661	0.525258	-2.41773	5e-05	0.000340273
NM_009538	Plagl1	3.52266	0.37822	-3.21937	5e-05	0.000340273
NM_009542	Zfp101	5.01801	0.612096	-3.03529	5e-05	0.000340273
NM_009544	Zfp105	19.3422	6.36152	-1.60431	5e-05	0.000340273
NM_009551	Zfand5	10.4658	4.58762	-1.18986	5e-05	0.000340273
NM_009555	Zfp40	0.848293	0.0869141	-3.2869	0.00085	0.00429487
NM_009556	Zfp42	99.5381	48.4139	-1.03983	5e-05	0.000340273
NM_009562	Zfp62	8.29573	0.390945	-4.40733	5e-05	0.000340273
NM_009572	Zhx1	1.09951	0.258428	-2.08902	0.01305	0.0437446
NM_009577	Zik1	4.68319	0.486584	-3.26673	5e-05	0.000340273
NM_009584	Dnajc2	100.357	27.4976	-1.86777	5e-05	0.000340273
NM_009592	Abcb7	13.1456	1.92445	-2.77207	5e-05	0.000340273
NM_009632	Parp2	42.3995	20.9719	-1.01559	5e-05	0.000340273
NM_009638	Crisp1	4.10969	1.16667	-1.81663	5e-05	0.000340273
NM_009643	Ahnak	4.9457	1.31877	-1.90699	5e-05	0.000340273
NM_009677	Ap1g1	9.78325	4.37523	-1.16095	0.002	0.00898984
NM_009706	Arhgap5	15.6757	0.22804	-6.1031	5e-05	0.000340273
NM_009726	Atp7a	2.55611	0.621868	-2.03927	5e-05	0.000340273
NM_009738	Bche	0.603235	0.0368643	-4.03242	0.00185	0.00841079
NM_009758	Bmpr1a	19.0706	2.48972	-2.9373	5e-05	0.000340273
NM_009764	Brca1	25.8495	8.85518	-1.54554	5e-05	0.000340273
NM_009765	Brca2	5.58809	0.425549	-3.71496	5e-05	0.000340273
NM_009767	Chic1	4.01223	0.336443	-3.57597	5e-05	0.000340273
NM_009772	Bub1	42.4017	8.08822	-2.39023	5e-05	0.000340273
NM_009786	Cacybp	247.55	58.9807	-2.0694	5e-05	0.000340273
NM_009791	Aspm	12.8423	1.30884	-3.29453	5e-05	0.000340273
NM_009796	Capn7	10.975	1.88761	-2.53959	5e-05	0.000340273
NM_009797	Capza1	77.9414	22.2256	-1.81017	5e-05	0.000340273
NM_009801	Car2	32.44	13.998	-1.21255	5e-05	0.000340273
NM_009826	Rb1cc1	5.36396	0.137191	-5.28904	5e-05	0.000340273
NM_009831	Ccng1	58.1079	16.684	-1.80027	5e-05	0.000340273
NM_009834	Ccrn4l	48.3209	22.9989	-1.07108	5e-05	0.000340273
NM_009847	Cd2ap	27.3085	1.80389	-3.92017	5e-05	0.000340273
NM_009855	Cd80	2.1202	0.972448	-1.1245	0.004	0.0162415
NM_009863	Cdc7	18.1302	7.11305	-1.34986	5e-05	0.000340273
NM_009879	Ift81	5.2283	1.6496	-1.66422	5e-05	0.000340273
NM_009880	Cdx1	26.901	7.25142	-1.89132	5e-05	0.000340273
NM_009881	Cdyl	20.8492	4.71393	-2.14499	0.0012	0.00579738
NM_009904	Clgn	14.9138	7.31195	-1.02832	5e-05	0.000340273
NM_009939	Cops2	50.8999	3.08793	-4.04295	5e-05	0.000340273
NM_010028	Ddx3x	250.703	32.22	-2.95995	5e-05	0.000340273
NM_010049	Dhfr	18.4823	7.01369	-1.3979	5e-05	0.000340273
NM_010067	Trdmt1	7.08088	0.728048	-3.28182	5e-05	0.000340273
NM_010074	Dpp4	8.09175	1.23411	-2.71299	5e-05	0.000340273
NM_010120	Eif1a	119.282	24.1798	-2.30251	5e-05	0.000340273
NM_010123	Eif3a	214.932	60.6192	-1.82603	5e-05	0.000340273
NM_010128	Emp1	9.14169	2.27257	-2.00813	5e-05	0.000340273
NM_010178	Srsf10	23.1589	2.50574	-3.20825	5e-05	0.000340273
NM_010197	Fgf1	5.81451	1.92465	-1.59506	5e-05	0.000340273
NM_010243	Fut9	1.98572	0.219471	-3.17756	5e-05	0.000340273
NM_010244	Fv1	4.7158	2.26414	-1.05854	0.00025	0.00146617
NM_010262	Gbx2	76.9974	32.8439	-1.22919	5e-05	0.000340273
NM_010282	Ggps1	13.2517	5.05614	-1.39007	5e-05	0.000340273
NM_010305	Gnai1	9.36884	3.87973	-1.27192	5e-05	0.000340273
NM_010330	Emb	46.6543	22.583	-1.04677	5e-05	0.000340273
NM_010356	Gsta3	1.66315	0.197639	-3.07298	0.00595	0.0227165
NM_010425	Foxd3	12.4402	3.56054	-1.80485	5e-05	0.000340273
NM_010431	Hif1a	37.5374	4.53658	-3.04865	5e-05	0.000340273
NM_010439	Hmgb1	410.522	136.605	-1.58745	5e-05	0.000340273
NM_010452	Hoxa3	1.16539	0.53129	-1.13324	0.01165	0.0398866
NM_010461	Hoxb8	0.971807	0.309208	-1.65209	0.00225	0.00993474
NM_010470	Hp1bp3	5.50924	2.74301	-1.00609	0.01125	0.0387538
NM_010477	Hspd1	841.393	363.536	-1.21068	5e-05	0.000340273
NM_010480	Hsp90aa1	1873.28	160.612	-3.54391	5e-05	0.000340273
NM_010491	Iapp	1.48095	0	-Inf	5e-05	0.000340273
NM_010498	Ids	2.23437	0.790089	-1.49978	5e-05	0.000340273
NM_010546	Ikbkb	4.77693	1.89339	-1.33511	5e-05	0.000340273
NM_010559	Il6ra	0.650662	0.249832	-1.38095	0.0066	0.0248038
NM_010615	Kif11	50.7526	5.01892	-3.33803	5e-05	0.000340273
NM_010620	Kif15	24.7569	3.27549	-2.91805	5e-05	0.000340273
NM_010633	Uhmk1	7.45569	2.72997	-1.44946	5e-05	0.000340273
NM_010636	Klf12	4.95859	0.625797	-2.98616	5e-05	0.000340273
NM_010655	Kpna2	506.917	155.767	-1.70235	5e-05	0.000340273
NM_010685	Lamp2	7.6638	2.7953	-1.45506	5e-05	0.000340273
NM_010690	Lats1	4.77486	1.38451	-1.78608	5e-05	0.000340273
NM_010730	Anxa1	2.78249	0.462312	-2.58944	0.0002	0.00120057
NM_010732	Lrrn2	1.43926	0.258922	-2.47473	5e-05	0.000340273
NM_010748	Lyst	1.98999	0.653485	-1.60654	5e-05	0.000340273
NM_010763	Man1a2	7.80326	1.62463	-2.26396	5e-05	0.000340273
NM_010771	Matr3	108.751	5.909	-4.20196	5e-05	0.000340273
NM_010788	Mecp2	1.55836	0.741001	-1.07248	0.00105	0.00516572
NM_010816	Morc1	35.3457	10.2117	-1.79132	5e-05	0.000340273
NM_010827	Msc	7.18645	2.78842	-1.36583	5e-05	0.000340273
NM_010829	Msh3	15.2187	4.63909	-1.71393	5e-05	0.000340273
NM_010852	Myef2	39.3094	10.6207	-1.88799	5e-05	0.000340273
NM_010864	Myo5a	7.26628	1.18062	-2.62167	5e-05	0.000340273
NM_010878	Nck1	21.0212	8.04498	-1.38568	5e-05	0.000340273
NM_010880	Ncl	448.027	146.246	-1.61519	5e-05	0.000340273
NM_010891	Sept2	92.3844	26.1433	-1.82121	5e-05	0.000340273
NM_010897	Nf1	2.49564	1.17698	-1.08432	5e-05	0.000340273
NM_010901	Nfatc3	24.9772	10.3072	-1.27696	5e-05	0.000340273
NM_010918	Nktr	14.9383	4.68966	-1.67146	5e-05	0.000340273
NM_011020	Hspa4l	1.95508	0.87181	-1.16514	0.0001	0.000644791
NM_011036	Reg3b	1.29023	0	-Inf	5e-05	0.000340273
NM_011055	Pde3b	3.13404	0.742497	-2.07757	5e-05	0.000340273
NM_011083	Pik3c2a	4.20901	0.158896	-4.72733	5e-05	0.000340273
NM_011086	Pikfyve	5.07824	1.17016	-2.11762	5e-05	0.000340273
NM_011101	Prkca	1.22136	0.603606	-1.01681	5e-05	0.000340273
NM_011112	Papola	79.1701	25.3471	-1.64314	5e-05	0.000340273
NM_011135	Cnot7	52.9612	13.335	-1.98972	5e-05	0.000340273
NM_011137	Pou2f1	4.50821	0.407912	-3.46622	5e-05	0.000340273
NM_011139	Pou2f3	4.54063	1.93361	-1.2316	5e-05	0.000340273
NM_011159	Prkdc	4.47827	0.828836	-2.43378	5e-05	0.000340273
NM_011163	Eif2ak2	6.83456	0.999956	-2.77291	5e-05	0.000340273
NM_011200	Ptp4a1	5.20102	1.03524	-2.32882	0.0001	0.000644791
NM_011203	Ptpn12	22.584	7.352	-1.61909	5e-05	0.000340273
NM_011221	Purb	18.7863	2.17941	-3.10767	5e-05	0.000340273
NM_011240	Ranbp2	34.5427	0.717901	-5.58845	5e-05	0.000340273
NM_011247	Rbbp6	23.8601	5.1154	-2.22168	5e-05	0.000340273
NM_011249	Rbl1	4.66507	2.29048	-1.02625	0.0001	0.000644791
NM_011251	Rbm6	23.0954	6.77785	-1.7687	5e-05	0.000340273
NM_011258	Rfc1	52.9637	19.1178	-1.47008	5e-05	0.000340273
NM_011264	Rev3l	7.36292	0.252162	-4.86786	5e-05	0.000340273
NM_011276	Rlim	20.3782	3.12438	-2.70539	5e-05	0.000340273
NM_011277	Rnf2	51.8598	11.9842	-2.11349	5e-05	0.000340273
NM_011285	Rpgr	5.23658	1.52023	-1.78434	5e-05	0.000340273
NM_011294	Sub1	97.4129	33.5453	-1.538	5e-05	0.000340273
NM_011307	Uimc1	19.4237	6.61861	-1.55322	5e-05	0.000340273
NM_011308	Ncor1	8.6083	2.49511	-1.78662	5e-05	0.000340273
NM_011348	Sema3e	3.8181	1.85985	-1.03767	5e-05	0.000340273
NM_011358	Srsf2	436.994	192.415	-1.1834	5e-05	0.000340273
NM_011361	Sgk1	90.0638	44.4609	-1.01841	5e-05	0.000340273
NM_011365	Itsn2	8.33074	2.5841	-1.68878	5e-05	0.000340273
NM_011369	Shcbp1	47.3421	7.93844	-2.5762	5e-05	0.000340273
NM_011382	Six4	7.7946	3.87644	-1.00774	5e-05	0.000340273
NM_011386	Skil	7.55632	1.56174	-2.27453	5e-05	0.000340273
NM_011409	Slfn3	1.21458	0.228975	-2.40719	0.0037	0.0152293
NM_011452	Serpinb9b	0.718729	0.146464	-2.2949	0.0146	0.0479399
NM_011458	Serpina3k	1.64364	0	-Inf	5e-05	0.000340273
NM_011465	Spta1	1.85711	0.495225	-1.90691	5e-05	0.000340273
NM_011484	Stam	15.5131	5.76438	-1.42825	5e-05	0.000340273
NM_011485	Star	2.86198	0.92271	-1.63306	5e-05	0.000340273
NM_011487	Stat4	2.18153	0.83166	-1.39127	0.00425	0.0170711
NM_011495	Plk4	23.4867	4.63334	-2.34172	5e-05	0.000340273
NM_011500	Strn	6.08156	1.98647	-1.61424	5e-05	0.000340273
NM_011504	Stxbp3	8.2905	3.29338	-1.33189	5e-05	0.000340273
NM_011505	Stxbp4	2.86577	0.853637	-1.74723	5e-05	0.000340273
NM_011506	Sucla2	50.6083	18.2705	-1.46986	5e-05	0.000340273
NM_011516	Sycp1	2.48121	0.0682435	-5.18421	0.0023	0.0101157
NM_011541	Tcea1	113.316	23.9976	-2.23939	5e-05	0.000340273
NM_011543	Skp1a	279.731	136.323	-1.03702	5e-05	0.000340273
NM_011544	Tcf12	8.13509	1.75323	-2.21415	5e-05	0.000340273
NM_011546	Zeb1	5.14826	1.10865	-2.21529	5e-05	0.000340273
NM_011576	Tfpi	61.5902	25.677	-1.26222	5e-05	0.000340273
NM_011584	Nr1d2	4.06667	1.20897	-1.75007	5e-05	0.000340273
NM_011585	Tia1	10.1118	1.96923	-2.36034	5e-05	0.000340273
NM_011605	Tmpo	29.0158	11.7996	-1.2981	5e-05	0.000340273
NM_011623	Top2a	196.127	43.2959	-2.17948	5e-05	0.000340273
NM_011630	Nr2c2	3.79084	1.39079	-1.44662	0.00135	0.00642543
NM_011631	Hsp90b1	289.43	92.9743	-1.63831	5e-05	0.000340273
NM_011638	Tfrc	160.936	29.8502	-2.43068	5e-05	0.000340273
NM_011646	Try4	2.72741	0	-Inf	5e-05	0.000340273
NM_011666	Uba3	37.2053	5.44118	-2.77352	5e-05	0.000340273
NM_011668	Ube3a	4.55652	0.537784	-3.08283	0.0006	0.00316814
NM_011673	Ugcg	13.2025	5.93316	-1.15393	5e-05	0.000340273
NM_011674	Ugt8a	1.14997	0.336515	-1.77286	0.00015	0.000929521
NM_011692	Vbp1	99.8743	21.7522	-2.19895	5e-05	0.000340273
NM_011699	Lin7c	35.7012	3.57379	-3.32044	5e-05	0.000340273
NM_011712	Wbp5	158.459	41.9588	-1.91707	5e-05	0.000340273
NM_011721	Wrn	3.36808	0.888209	-1.92295	5e-05	0.000340273
NM_011749	Zfp148	5.26939	0.344169	-3.93645	5e-05	0.000340273
NM_011753	Zfp26	4.26178	0.184384	-4.53067	5e-05	0.000340273
NM_011755	Zfp35	14.6983	3.11064	-2.24037	5e-05	0.000340273
NM_011758	Zfp39	3.4436	1.2989	-1.40663	5e-05	0.000340273
NM_011760	Zfp54	0.652524	0.0977128	-2.73941	0.01025	0.0357955
NM_011762	Zfp59	9.49472	1.67902	-2.4995	5e-05	0.000340273
NM_011765	Zfp97	7.61067	0.493833	-3.94593	5e-05	0.000340273
NM_011767	Zfr	38.4856	6.70341	-2.52135	5e-05	0.000340273
NM_011774	Slc30a4	1.25568	0.220143	-2.51196	5e-05	0.000340273
NM_011780	Adam23	9.64516	4.30026	-1.16538	5e-05	0.000340273
NM_011801	Cfdp1	409.977	197.671	-1.05244	5e-05	0.000340273
NM_011806	Dmtf1	11.3918	2.92269	-1.96262	5e-05	0.000340273
NM_011816	G3bp2	56.6066	17.298	-1.71037	5e-05	0.000340273
NM_011847	Dnajb6	111.384	41.4858	-1.42485	5e-05	0.000340273
NM_011851	Nt5e	8.59875	2.07542	-2.05072	5e-05	0.000340273
NM_011879	Ik	100.417	44.3778	-1.1781	5e-05	0.000340273
NM_011884	Rngtt	13.503	6.70446	-1.01009	5e-05	0.000340273
NM_011899	Srp54a	3.51598	0.864528	-2.02394	5e-05	0.000340273
NM_011916	Xrn1	7.98714	1.82708	-2.12814	5e-05	0.000340273
NM_011920	Abcg2	31.9275	13.3106	-1.26222	5e-05	0.000340273
NM_011932	Dapp1	5.28744	2.22799	-1.24682	5e-05	0.000340273
NM_011946	Map3k2	1.94451	0.130445	-3.89789	5e-05	0.000340273
NM_011958	Orc4	12.054	2.9739	-2.01909	5e-05	0.000340273
NM_011959	Orc5	41.4982	16.7536	-1.30858	5e-05	0.000340273
NM_011960	Parg	24.2351	8.08132	-1.58443	5e-05	0.000340273
NM_011965	Psma1	277.896	120.75	-1.20252	5e-05	0.000340273
NM_011980	Zfp146	22.381	6.57785	-1.76659	5e-05	0.000340273
NM_011981	Zfp260	12.9471	1.04925	-3.6252	5e-05	0.000340273
NM_011982	Homer1	3.6031	0.47538	-2.92208	0.0003	0.00172255
NM_011991	Cops3	129.421	41.7255	-1.63307	5e-05	0.000340273
NM_012018	Cntrl	7.03873	1.95736	-1.8464	5e-05	0.000340273
NM_012042	Cul1	69.1955	9.8764	-2.80862	5e-05	0.000340273
NM_012048	Polk	4.72123	1.6337	-1.53102	5e-05	0.000340273
NM_013454	Abca1	0.898621	0.377838	-1.24994	5e-05	0.000340273
NM_013507	Eif4g2	208.015	51.9898	-2.00039	5e-05	0.000340273
NM_013552	Hmmr	46.2764	5.91494	-2.96784	5e-05	0.000340273
NM_013559	Hsph1	97.0016	42.1052	-1.20401	5e-05	0.000340273
NM_013562	Ifrd1	95.4854	45.8779	-1.05748	5e-05	0.000340273
NM_013584	Lifr	7.7806	1.98008	-1.97432	5e-05	0.000340273
NM_013598	Kitl	0.917755	0.116401	-2.979	5e-05	0.000340273
NM_013601	Msx2	3.33726	1.62294	-1.04006	0.0001	0.000644791
NM_013608	Naca	1172.73	352.295	-1.73502	5e-05	0.000340273
NM_013625	Pafah1b1	48.783	22.8699	-1.09293	5e-05	0.000340273
NM_013663	Srsf3	367.732	95.3286	-1.94767	5e-05	0.000340273
NM_013672	Sp1	34.8879	12.3874	-1.49386	5e-05	0.000340273
NM_013685	Tcf4	2.58156	0.402342	-2.68175	5e-05	0.000340273
NM_013699	Ubp1	22.4761	10.9872	-1.03257	5e-05	0.000340273
NM_013720	Mga	19.4549	1.94159	-3.32483	5e-05	0.000340273
NM_013726	Dbf4	98.0053	31.5089	-1.6371	5e-05	0.000340273
NM_013727	Azi2	6.2423	1.84329	-1.75979	5e-05	0.000340273
NM_013752	Nbn	13.925	3.19789	-2.12248	5e-05	0.000340273
NM_013760	Dnajb9	9.22468	3.87788	-1.25023	5e-05	0.000340273
NM_013770	Slc25a10	5.00557	2.26734	-1.14253	5e-05	0.000340273
NM_013771	Yme1l1	55.7942	5.24232	-3.41184	5e-05	0.000340273
NM_013784	Pign	2.65623	0.728565	-1.86625	5e-05	0.000340273
NM_013791	Mkln1	11.5524	2.97794	-1.9558	5e-05	0.000340273
NM_013815	Baz1a	9.1302	4.12589	-1.14594	5e-05	0.000340273
NM_013827	Mtf2	37.3786	2.47221	-3.91834	5e-05	0.000340273
NM_013829	Plcb4	8.32877	1.38451	-2.58873	5e-05	0.000340273
NM_013830	Prpf4b	35.213	5.19549	-2.76078	5e-05	0.000340273
NM_013835	Trove2	5.30739	0.440419	-3.59105	5e-05	0.000340273
NM_013844	Zfp68	2.49948	0.640816	-1.96364	5e-05	0.000340273
NM_013876	Rnf11	13.0303	6.3533	-1.03629	5e-05	0.000340273
NM_013886	Hdgfrp3	2.75343	0.712907	-1.94944	5e-05	0.000340273
NM_013889	Zfp292	11.3039	0.4243	-4.73559	5e-05	0.000340273
NM_013902	Fkbp3	431.101	117.259	-1.87833	5e-05	0.000340273
NM_013922	Zfp354c	4.88814	0.820796	-2.57419	5e-05	0.000340273
NM_015751	Abce1	166.231	15.4322	-3.42917	5e-05	0.000340273
NM_015752	Sufu	6.78891	3.2695	-1.05411	0.00115	0.00559062
NM_015754	Rbbp9	17.6764	6.49394	-1.44466	5e-05	0.000340273
NM_015767	Ttpa	3.41485	0.451451	-2.91918	5e-05	0.000340273
NM_015781	Nap1l1	727.065	275.29	-1.40113	5e-05	0.000340273
NM_015798	Fbxo15	69.7438	25.4213	-1.45603	5e-05	0.000340273
NM_015822	Fbxl3	9.16005	2.57346	-1.83164	5e-05	0.000340273
NM_015824	Orc3	7.83245	1.80655	-2.11622	0.0031	0.0130854
NM_016667	Sntb1	1.27218	0.335078	-1.92473	0.00135	0.00642543
NM_016668	Bhmt	1.15528	0.272247	-2.08525	0.00225	0.00993474
NM_016700	Mapk8	9.53666	2.91677	-1.70911	5e-05	0.000340273
NM_016710	Hmgn5	13.8704	3.18295	-2.12357	5e-05	0.000340273
NM_016711	Tmod2	1.60687	0.467127	-1.78237	5e-05	0.000340273
NM_016716	Cul3	50.5996	13.7945	-1.87503	5e-05	0.000340273
NM_016739	Caprin1	49.0418	14.9015	-1.71856	5e-05	0.000340273
NM_016746	Ccnc	6.53083	0.332088	-4.29763	0.0001	0.000644791
NM_016777	Nasp	318.353	113.112	-1.49287	5e-05	0.000340273
NM_016787	Bnip2	1.40751	0.181431	-2.95565	0.01055	0.0366883
NM_016856	Cpsf2	25.4571	12.5209	-1.02372	5e-05	0.000340273
NM_016874	Deaf1	9.07176	4.52635	-1.00303	0.00025	0.00146617
NM_016881	Pmm2	15.2461	4.77734	-1.67416	5e-05	0.000340273
NM_016912	Cdkl2	1.75101	0.216328	-3.01689	0.0001	0.000644791
NM_016965	Nckap1	53.1605	8.9355	-2.57273	5e-05	0.000340273
NM_017381	Zranb2	64.488	10.267	-2.65101	5e-05	0.000340273
NM_017391	Slc5a3	1.00553	0.138708	-2.85783	0.00045	0.00246272
NM_017399	Fabp1	2.25264	0	-Inf	5e-05	0.000340273
NM_018732	Scn3a	0.9048	0.165503	-2.45074	5e-05	0.000340273
NM_018745	Azin1	31.9315	9.79361	-1.70507	5e-05	0.000340273
NM_018748	Golga4	25.0325	9.07904	-1.46319	5e-05	0.000340273
NM_018759	Zfp326	17.6138	5.28158	-1.73767	5e-05	0.000340273
NM_018785	Prpf40a	68.6781	5.77855	-3.57107	5e-05	0.000340273
NM_018818	Chm	5.34253	0.160014	-5.06125	5e-05	0.000340273
NM_018823	Nfat5	6.94656	1.84635	-1.91163	0.0012	0.00579738
NM_018829	Ap3m1	21.5785	3.06986	-2.81335	5e-05	0.000340273
NM_018831	Dclre1a	3.35242	1.48653	-1.17326	5e-05	0.000340273
NM_018868	Nop58	269.699	57.4367	-2.2313	5e-05	0.000340273
NM_019389	Vcan	1.51037	0.466497	-1.69496	5e-05	0.000340273
NM_019393	Exosc9	48.2819	12.588	-1.93944	0.0001	0.000644791
NM_019400	Rabep1	15.6475	4.07806	-1.93998	0.00025	0.00146617
NM_019405	Cetn2	36.6797	12.1386	-1.59538	5e-05	0.000340273
NM_019425	Gnpnat1	35.8124	16.4645	-1.1211	5e-05	0.000340273
NM_019428	Rpp30	46.615	13.394	-1.79921	5e-05	0.000340273
NM_019438	Ncapg	36.7593	4.44168	-3.04893	5e-05	0.000340273
NM_019464	Sh3glb1	7.97022	2.2219	-1.84283	5e-05	0.000340273
NM_019477	Acsl4	4.50918	0.768789	-2.5522	5e-05	0.000340273
NM_019496	Ammecr1	3.93222	0.914804	-2.10381	5e-05	0.000340273
NM_019499	Mad2l1	75.4722	28.057	-1.42759	5e-05	0.000340273
NM_019501	Pdss1	17.513	4.07955	-2.10195	5e-05	0.000340273
NM_019505	Dgke	8.45999	2.74751	-1.62253	5e-05	0.000340273
NM_019550	Ptbp2	13.2385	2.3454	-2.49683	5e-05	0.000340273
NM_019565	Zfp386	2.10736	0.0465191	-5.50147	0.00835	0.0301346
NM_019579	Mpp5	6.47175	0.438876	-3.88227	5e-05	0.000340273
NM_019632	Napb	1.41092	0.240562	-2.55216	5e-05	0.000340273
NM_019635	Stk3	12.9744	3.09186	-2.06912	5e-05	0.000340273
NM_019637	Styx	7.57486	0.457946	-4.04797	5e-05	0.000340273
NM_019647	Rpl21	832.662	388.985	-1.09802	5e-05	0.000340273
NM_019648	Metap2	80.8973	36.6055	-1.14403	5e-05	0.000340273
NM_019653	Wsb1	49.3781	12.6562	-1.96403	5e-05	0.000340273
NM_019656	Tspan6	5.27921	2.41321	-1.12937	5e-05	0.000340273
NM_019658	Shoc2	15.1853	2.54627	-2.57622	5e-05	0.000340273
NM_019665	Arl6	26.5422	9.17533	-1.53245	5e-05	0.000340273
NM_019666	Syncrip	81.4503	24.595	-1.72756	5e-05	0.000340273
NM_019670	Diap3	12.1396	3.31413	-1.87301	5e-05	0.000340273
NM_019683	Ankrd49	7.77206	1.40757	-2.46509	5e-05	0.000340273
NM_019708	Scoc	28.9911	7.09395	-2.03095	5e-05	0.000340273
NM_019716	Orc6	117.336	53.6005	-1.13033	5e-05	0.000340273
NM_019737	B4galt6	16.8423	8.14045	-1.04891	5e-05	0.000340273
NM_019743	Rybp	77.1114	24.7908	-1.63714	5e-05	0.000340273
NM_019745	Pdcd10	43.1787	8.02348	-2.42802	5e-05	0.000340273
NM_019747	Zfp113	1.06312	0.501713	-1.08337	0.00025	0.00146617
NM_019760	Serinc1	27.029	9.70917	-1.47709	5e-05	0.000340273
NM_019763	Spen	13.7557	6.29485	-1.12778	5e-05	0.000340273
NM_019796	Syncrip	31.2614	5.36095	-2.54382	5e-05	0.000340273
NM_019812	Sirt1	36.679	1.67241	-4.45495	5e-05	0.000340273
NM_019825	Ncoa6	3.8348	1.54905	-1.30777	5e-05	0.000340273
NM_019864	Atr	7.57577	0.325752	-4.53955	5e-05	0.000340273
NM_019868	Hnrnph2	63.6738	25.2798	-1.33272	5e-05	0.000340273
NM_019911	Tdo2	0.561597	0	-Inf	5e-05	0.000340273
NM_019927	Arih1	24.1706	7.57989	-1.673	5e-05	0.000340273
NM_019933	Ptpn4	3.41951	0.111237	-4.94208	5e-05	0.000340273
NM_019937	Ccnl1	28.777	8.43149	-1.77106	5e-05	0.000340273
NM_019939	Mpp6	34.3345	14.7281	-1.22109	5e-05	0.000340273
NM_019940	Zfp111	4.08428	1.51437	-1.43137	5e-05	0.000340273
NM_019961	Pex3	8.64438	2.8854	-1.58299	5e-05	0.000340273
NM_019969	Plag1	0.931003	0.100508	-3.21148	0.0004	0.00222211
NM_019973	Son	8.95589	4.06115	-1.14095	0.00205	0.00917778
NM_019989	Sh3bgrl	7.79267	0.519997	-3.90554	5e-05	0.000340273
NM_020005	Kat2b	22.7056	5.45252	-2.05806	5e-05	0.000340273
NM_020262	Zfp109	1.96824	0.50788	-1.95435	5e-05	0.000340273
NM_020267	Trim44	9.59712	3.50533	-1.45305	5e-05	0.000340273
NM_020506	Xpo4	31.5095	7.88931	-1.99782	5e-05	0.000340273
NM_020558	C1d	12.5388	2.93854	-2.09322	5e-05	0.000340273
NM_020575	March7	37.4919	4.63483	-3.01599	5e-05	0.000340273
NM_020614	Taf1b	14.8791	7.22136	-1.04294	5e-05	0.000340273
NM_021278	Tmsb4x	1037.36	422.371	-1.29634	5e-05	0.000340273
NM_021284	Kras	31.7536	9.84227	-1.68986	5e-05	0.000340273
NM_021310	Jmy	4.1789	1.42928	-1.54784	5e-05	0.000340273
NM_021315	Noc3l	27.6923	8.4745	-1.70829	5e-05	0.000340273
NM_021335	Snrpb2	103.174	29.1691	-1.82257	5e-05	0.000340273
NM_021350	Chml	2.29855	0.0834696	-4.78333	0.00015	0.000929521
NM_021361	Nova1	1.28644	0.165557	-2.95799	5e-05	0.000340273
NM_021385	Rad18	13.1728	5.55234	-1.24639	5e-05	0.000340273
NM_021416	Fam184b	0.675501	0.327117	-1.04615	0.00695	0.0259011
NM_021449	Crbn	2.93462	0.343504	-3.09477	0.001	0.00495501
NM_021450	Trpm7	14.4719	0.755099	-4.26045	5e-05	0.000340273
NM_021458	Fzd3	1.7924	0.593634	-1.59425	5e-05	0.000340273
NM_021465	Stag2	11.4502	0.512723	-4.48105	5e-05	0.000340273
NM_021466	Taf1a	3.12208	0.825276	-1.91956	0.0013	0.00621325
NM_021480	Tdh	257.611	122.056	-1.07765	5e-05	0.000340273
NM_021495	Pvrl3	8.48485	2.37797	-1.83516	5e-05	0.000340273
NM_021504	Ngly1	2.62235	1.21745	-1.107	0.00085	0.00429487
NM_021510	Hnrnph1	302.645	59.801	-2.33939	5e-05	0.000340273
NM_021512	Nup160	40.5093	14.7789	-1.45471	5e-05	0.000340273
NM_021522	Usp14	57.9468	25.1188	-1.20596	5e-05	0.000340273
NM_021527	Mkks	8.11428	2.66115	-1.60842	0.00105	0.00516572
NM_021529	Ppp2r3c	23.2377	7.28558	-1.67335	0.0044	0.0175993
NM_021550	C1galt1c1	6.31035	2.14099	-1.55944	5e-05	0.000340273
NM_021552	Nsa2	96.879	47.9374	-1.01503	5e-05	0.000340273
NM_021559	Zfp191	18.6871	4.5013	-2.05363	5e-05	0.000340273
NM_021605	Nek7	9.92699	2.55098	-1.96031	5e-05	0.000340273
NM_021710	Ap4s1	15.5558	5.8827	-1.4029	0.0003	0.00172255
NM_021790	Cenpk	8.12304	1.83788	-2.14397	0.0001	0.000644791
NM_021876	Eed	164.927	54.0429	-1.60965	5e-05	0.000340273
NM_021881	Qk	1.36381	0.211236	-2.69072	0.0006	0.00316814
NM_021891	Fignl1	33.4426	16.4472	-1.02384	5e-05	0.000340273
NM_021897	Trp53inp1	16.6746	2.07445	-3.00685	5e-05	0.000340273
NM_022011	Gtf2h2	29.5043	9.41686	-1.64761	5e-05	0.000340273
NM_022023	Gmfb	33.5363	4.60853	-2.86334	5e-05	0.000340273
NM_022028	Sav1	18.6752	8.67395	-1.10636	5e-05	0.000340273
NM_022309	Cbfb	23.1177	5.96033	-1.95553	5e-05	0.000340273
NM_022435	Sp5	1.62256	0.536279	-1.59721	0.0009	0.0045163
NM_022655	Ireb2	46.4691	4.95962	-3.22797	5e-05	0.000340273
NM_022724	Suv39h2	6.60886	1.74873	-1.91809	5e-05	0.000340273
NM_022997	Vps35	129.921	17.5289	-2.88983	5e-05	0.000340273
NM_023042	Recql	9.43243	3.31109	-1.51032	5e-05	0.000340273
NM_023114	Apoc3	0.775443	0	-Inf	0.00155	0.007234
NM_023137	Ubd	2.81876	0.776012	-1.86091	0.00415	0.0167602
NM_023162	Znrd1	77.7293	36.3277	-1.09739	5e-05	0.000340273
NM_023214	Slc30a7	3.72093	1.48537	-1.32484	5e-05	0.000340273
NM_023233	Trim13	8.11607	2.0635	-1.97569	0.0006	0.00316814
NM_023284	Nuf2	25.9513	9.43076	-1.46036	5e-05	0.000340273
NM_023292	Pus3	13.9019	1.4167	-3.29467	5e-05	0.000340273
NM_023294	Ndc80	29.8479	7.54735	-1.98359	5e-05	0.000340273
NM_023311	Yipf5	22.7634	9.11443	-1.32049	5e-05	0.000340273
NM_023323	Rpf2	84.6825	10.5678	-3.00239	5e-05	0.000340273
NM_023324	Peli1	12.1912	6.05833	-1.00885	5e-05	0.000340273
NM_023328	Agtpbp1	2.79669	0.860875	-1.69985	5e-05	0.000340273
NM_023333	2210010C04Rik	0.562731	0	-Inf	5e-05	0.000340273
NM_023363	Zfp788	3.54023	0.337016	-3.39295	5e-05	0.000340273
NM_023420	Col4a3bp	3.80664	0.810073	-2.23239	5e-05	0.000340273
NM_023500	Xk	1.47553	0.304528	-2.27658	5e-05	0.000340273
NM_023565	Cse1l	134.778	9.75754	-3.78793	5e-05	0.000340273
NM_023585	Ube2v2	14.7001	2.44781	-2.58626	5e-05	0.000340273
NM_023598	Arid5b	18.6829	8.98022	-1.05689	5e-05	0.000340273
NM_023603	Sfpq	152.932	43.8252	-1.80306	5e-05	0.000340273
NM_023651	Pex13	15.7318	5.5889	-1.49305	5e-05	0.000340273
NM_023662	Pcm1	29.9684	1.16669	-4.68294	5e-05	0.000340273
NM_023733	Crot	12.4957	5.02721	-1.3136	5e-05	0.000340273
NM_023750	Zfp84	3.27976	1.22841	-1.4168	5e-05	0.000340273
NM_023773	Mphosph8	60.1399	10.3545	-2.53806	5e-05	0.000340273
NM_023844	Jam2	42.8873	10.6636	-2.00785	5e-05	0.000340273
NM_023873	Cep70	7.81077	1.82155	-2.1003	5e-05	0.000340273
NM_024181	Dnajc10	25.0303	10.6659	-1.23067	5e-05	0.000340273
NM_024190	Chmp1b	14.6818	4.74358	-1.62998	5e-05	0.000340273
NM_024194	Lrrc40	35.2809	9.83906	-1.8423	5e-05	0.000340273
NM_024195	Cyb5r4	25.468	10.5849	-1.26668	5e-05	0.000340273
NM_024209	Ppp6c	36.9389	15.9419	-1.21231	5e-05	0.000340273
NM_024242	Riok1	25.1023	10.8332	-1.21236	5e-05	0.000340273
NM_024254	Katnbl1	27.6198	6.59037	-2.06727	5e-05	0.000340273
NM_024260	Ccdc132	17.7584	1.91584	-3.21245	5e-05	0.000340273
NM_024452	Luzp1	32.0347	15.2	-1.07556	5e-05	0.000340273
NM_024457	Rap1b	89.3255	39.1086	-1.19159	5e-05	0.000340273
NM_024459	Ppp3r1	53.4374	25.096	-1.09039	5e-05	0.000340273
NM_024473	BC005537	56.7773	24.4108	-1.21779	5e-05	0.000340273
NM_024475	Ublcp1	32.0047	15.5165	-1.04448	5e-05	0.000340273
NM_025280	Kin	20.0438	9.53147	-1.07239	5e-05	0.000340273
NM_025283	Mob4	21.5779	5.69765	-1.92112	5e-05	0.000340273
NM_025303	Stau2	1.35655	0.315729	-2.10318	0.00465	0.0184413
NM_025315	Med21	119.003	30.6773	-1.95575	5e-05	0.000340273
NM_025332	Gtpbp8	5.84011	2.81028	-1.05528	0.0002	0.00120057
NM_025335	Tmem167	6.94419	1.12777	-2.62234	5e-05	0.000340273
NM_025356	Ube2d3	191.832	85.4983	-1.16588	5e-05	0.000340273
NM_025364	Sarnp	218.066	92.2998	-1.24037	5e-05	0.000340273
NM_025372	Tipin	190.759	80.3907	-1.24665	5e-05	0.000340273
NM_025414	Myo19	17.1216	7.17548	-1.25467	5e-05	0.000340273
NM_025419	1110059G10Rik	3.5372	1.08867	-1.70004	5e-05	0.000340273
NM_025423	1110059E24Rik	39.4306	8.74264	-2.17318	5e-05	0.000340273
NM_025426	Med7	14.7142	4.76678	-1.62612	0.0002	0.00120057
NM_025432	Trappc2	14.8502	3.24118	-2.19589	5e-05	0.000340273
NM_025435	Thoc7	59.7111	29.257	-1.02922	5e-05	0.000340273
NM_025441	Nemf	23.2982	1.35321	-4.10575	5e-05	0.000340273
NM_025443	Pno1	117.403	41.9541	-1.48459	5e-05	0.000340273
NM_025444	Taf13	48.8254	21.3474	-1.19357	5e-05	0.000340273
NM_025465	Tma16	74.8145	31.3961	-1.25273	5e-05	0.000340273
NM_025475	Haus2	12.7651	4.05379	-1.65486	5e-05	0.000340273
NM_025485	Mrps22	49.5241	19.498	-1.34481	5e-05	0.000340273
NM_025511	Cox20	46.6925	16.6262	-1.48973	5e-05	0.000340273
NM_025515	Ccdc90b	18.4414	4.45763	-2.0486	5e-05	0.000340273
NM_025527	Srp19	134.512	64.6942	-1.05602	5e-05	0.000340273
NM_025534	Ccdc82	2.1731	0.670819	-1.69576	5e-05	0.000340273
NM_025541	Asf1a	32.12	10.2327	-1.65029	5e-05	0.000340273
NM_025546	Rsl1d1	275.292	83.2559	-1.72534	5e-05	0.000340273
NM_025547	Mterf3	24.852	9.722	-1.35404	0.0003	0.00172255
NM_025583	Ctrb1	4.42286	0.792753	-2.48003	0.00085	0.00429487
NM_025591	Fam136a	74.6789	28.2355	-1.40319	5e-05	0.000340273
NM_025647	Cmpk1	39.9637	18.1969	-1.135	5e-05	0.000340273
NM_025653	3110001I22Rik	10.87	1.61543	-2.75036	5e-05	0.000340273
NM_025669	Pnisr	29.6655	7.10977	-2.06091	5e-05	0.000340273
NM_025675	Dph6	14.496	5.98868	-1.27535	5e-05	0.000340273
NM_025682	Pspc1	59.4932	21.8876	-1.44261	5e-05	0.000340273
NM_025683	Rpe	26.1917	11.8986	-1.13831	5e-05	0.000340273
NM_025690	Sltm	17.6979	3.90551	-2.17999	5e-05	0.000340273
NM_025695	Smc6	23.0836	0.871292	-4.72757	5e-05	0.000340273
NM_025698	Tmed7	25.713	6.85694	-1.90686	5e-05	0.000340273
NM_025703	Tceal8	53.7401	9.78545	-2.45729	5e-05	0.000340273
NM_025706	Tbc1d15	30.4436	10.1923	-1.57866	5e-05	0.000340273
NM_025707	Klhl28	2.88102	0.265124	-3.44184	5e-05	0.000340273
NM_025714	Odf2l	4.83298	0.533188	-3.1802	5e-05	0.000340273
NM_025717	Rbm4b	7.36068	3.52785	-1.06105	5e-05	0.000340273
NM_025729	Tab3	6.05224	0.422754	-3.83958	5e-05	0.000340273
NM_025736	Emc2	44.4899	10.9267	-2.02561	5e-05	0.000340273
NM_025747	Cfap97	6.76151	0.610861	-3.46843	5e-05	0.000340273
NM_025773	Ube2w	6.20009	1.50134	-2.04604	5e-05	0.000340273
NM_025780	Thap2	1.07408	0.277514	-1.95246	0.00035	0.00197259
NM_025816	Tax1bp1	49.8473	7.17241	-2.79699	5e-05	0.000340273
NM_025817	Tril	0.962484	0.338562	-1.50734	0.0001	0.000644791
NM_025819	Swt1	11.8665	2.02332	-2.55209	5e-05	0.000340273
NM_025820	Crnkl1	34.7109	12.5631	-1.4662	5e-05	0.000340273
NM_025824	Bzw1	288.921	68.9134	-2.06782	5e-05	0.000340273
NM_025826	Acadsb	10.9758	4.98905	-1.13749	5e-05	0.000340273
NM_025832	Naa16	10.6261	4.44046	-1.25883	5e-05	0.000340273
NM_025844	Chordc1	51.2436	9.92427	-2.36834	5e-05	0.000340273
NM_025854	Cir1	17.2676	7.36895	-1.22854	5e-05	0.000340273
NM_025863	Trim59	45.0908	11.976	-1.91269	5e-05	0.000340273
NM_025887	Rab5a	55.509	24.6685	-1.17005	5e-05	0.000340273
NM_025900	Dek	190.506	11.5513	-4.04371	5e-05	0.000340273
NM_025902	Cisd2	13.0825	3.96222	-1.72326	5e-05	0.000340273
NM_025904	Yae1d1	18.0219	7.99646	-1.17231	5e-05	0.000340273
NM_025914	Actr6	17.8367	3.53903	-2.33342	5e-05	0.000340273
NM_025923	Fancl	21.0678	7.51894	-1.48644	5e-05	0.000340273
NM_025934	Riok2	48.9926	5.54767	-3.14261	5e-05	0.000340273
NM_025937	Nkap	7.59529	3.65537	-1.05509	5e-05	0.000340273
NM_025942	Ola1	104.752	51.6839	-1.01919	5e-05	0.000340273
NM_025949	Rps6ka6	21.7966	1.35211	-4.01082	5e-05	0.000340273
NM_025959	Psmc6	182.458	27.5899	-2.72536	5e-05	0.000340273
NM_025967	D16Ertd472e	2.37801	0.44174	-2.42848	5e-05	0.000340273
NM_025969	Timm21	29.2189	5.24064	-2.47909	5e-05	0.000340273
NM_025975	Dynlt3	3.56399	1.11768	-1.67298	5e-05	0.000340273
NM_025978	Ttc14	3.75529	0.309356	-3.60159	5e-05	0.000340273
NM_025979	Mastl	10.926	1.56595	-2.80266	5e-05	0.000340273
NM_025995	Fbxo5	76.509	36.876	-1.05295	5e-05	0.000340273
NM_026001	Rnaseh2b	48.4517	22.0686	-1.13455	5e-05	0.000340273
NM_026002	Mtdh	54.5402	17.1312	-1.67069	5e-05	0.000340273
NM_026009	Ccdc47	46.565	15.5687	-1.5806	5e-05	0.000340273
NM_026013	Dram2	3.69458	1.54163	-1.26095	0.00125	0.00600729
NM_026030	Eif2s2	696.625	95.7472	-2.86308	5e-05	0.000340273
NM_026040	Srfbp1	52.7013	24.3873	-1.11171	5e-05	0.000340273
NM_026043	Rnpc3	10.5757	1.21801	-3.11816	5e-05	0.000340273
NM_026046	Zfp329	3.10636	0.11118	-4.80426	5e-05	0.000340273
NM_026047	Rnf219	3.90993	1.83658	-1.09012	5e-05	0.000340273
NM_026057	Zfp422	7.73581	2.17528	-1.83035	5e-05	0.000340273
NM_026065	Mrpl42	293.173	94.6553	-1.63099	5e-05	0.000340273
NM_026067	Eri1	24.3205	11.6397	-1.06313	5e-05	0.000340273
NM_026072	Cwc27	36.0066	13.5539	-1.40956	5e-05	0.000340273
NM_026075	Srek1ip1	10.2912	3.94757	-1.38237	5e-05	0.000340273
NM_026095	Snrpd3	631.629	294.735	-1.09966	5e-05	0.000340273
NM_026101	Herc4	35.9265	14.3096	-1.32807	5e-05	0.000340273
NM_026106	Dr1	25.896	6.49869	-1.99451	5e-05	0.000340273
NM_026110	Paxbp1	18.1972	2.43018	-2.90458	5e-05	0.000340273
NM_026112	Zfp606	3.41707	0.493679	-2.79112	5e-05	0.000340273
NM_026113	Gtf3c6	58.3268	23.0966	-1.33648	5e-05	0.000340273
NM_026114	Eif2s1	127.839	43.1581	-1.56662	5e-05	0.000340273
NM_026120	2410127L17Rik	60.3404	20.1114	-1.58511	5e-05	0.000340273
NM_026127	4833420G17Rik	5.60817	1.30064	-2.10831	5e-05	0.000340273
NM_026138	Soga3	5.32887	1.49533	-1.83336	5e-05	0.000340273
NM_026141	Ppil4	24.7234	4.4218	-2.48317	5e-05	0.000340273
NM_026148	Lims1	15.7041	3.33691	-2.23455	5e-05	0.000340273
NM_026155	Ssr3	111.569	49.0131	-1.1867	5e-05	0.000340273
NM_026164	Pnpla8	9.85492	1.85254	-2.41134	5e-05	0.000340273
NM_026165	Slc25a46	10.0944	3.36982	-1.58282	5e-05	0.000340273
NM_026201	Ccar1	39.2606	4.0389	-3.28105	5e-05	0.000340273
NM_026202	Ccdc50	10.116	1.27794	-2.98474	5e-05	0.000340273
NM_026213	Ttc33	15.9777	4.51274	-1.82398	5e-05	0.000340273
NM_026220	Mfap1a	8.77101	2.70063	-1.69945	5e-05	0.000340273
NM_026222	Ccdc39	1.01577	0.0895296	-3.50406	0.0051	0.0199221
NM_026234	Pigm	5.96265	2.05537	-1.53656	5e-05	0.000340273
NM_026250	Gin1	5.50271	1.27548	-2.1091	5e-05	0.000340273
NM_026254	Tbc1d23	9.45344	4.54305	-1.05718	5e-05	0.000340273
NM_026262	4930524B15Rik	1.10605	0.356027	-1.63536	0.00455	0.018086
NM_026273	4930453N24Rik	58.6626	19.5066	-1.58848	5e-05	0.000340273
NM_026276	Aasdhppt	21.9982	7.93278	-1.47148	5e-05	0.000340273
NM_026301	Rnf125	9.43784	3.28638	-1.52196	5e-05	0.000340273
NM_026303	Alkbh8	7.67938	1.00128	-2.93915	5e-05	0.000340273
NM_026309	Lsm3	321.634	135.473	-1.24741	5e-05	0.000340273
NM_026312	Pbdc1	41.1232	11.2515	-1.86983	5e-05	0.000340273
NM_026313	Luc7l3	48.1567	3.93654	-3.61274	5e-05	0.000340273
NM_026319	Ift74	14.4378	0.627848	-4.52329	5e-05	0.000340273
NM_026337	Sltm	17.8644	7.04463	-1.34249	5e-05	0.000340273
NM_026340	Pop1	26.3872	11.8052	-1.16041	5e-05	0.000340273
NM_026348	Itgb3bp	2.00761	0.599823	-1.74287	5e-05	0.000340273
NM_026352	Ppid	216.116	100.314	-1.10729	5e-05	0.000340273
NM_026368	Caap1	14.2826	6.25942	-1.19016	5e-05	0.000340273
NM_026375	Ahctf1	43.6922	5.60612	-2.9623	5e-05	0.000340273
NM_026383	Pnrc2	45.8222	14.1713	-1.69307	5e-05	0.000340273
NM_026396	Brix1	84.1716	17.7643	-2.24435	5e-05	0.000340273
NM_026419	Cela3b	1.15942	0	-Inf	5e-05	0.000340273
NM_026437	Fam45a	11.2867	2.62355	-2.10503	5e-05	0.000340273
NM_026440	Rnmt	28.5829	9.8165	-1.54187	5e-05	0.000340273
NM_026448	Klhl7	11.2465	2.65464	-2.08289	0.0007	0.0036278
NM_026453	Mak16	175.622	62.2465	-1.49641	5e-05	0.000340273
NM_026456	Tceb1	105.26	29.8362	-1.81882	5e-05	0.000340273
NM_026472	Nifk	96.5628	19.8429	-2.28285	5e-05	0.000340273
NM_026476	U2surp	9.17084	1.14903	-2.99663	5e-05	0.000340273
NM_026479	Zcchc10	54.3452	17.5535	-1.63039	5e-05	0.000340273
NM_026482	Atp2b1	11.0101	3.78447	-1.54066	5e-05	0.000340273
NM_026483	Mphosph10	68.5029	6.75274	-3.34262	5e-05	0.000340273
NM_026487	Atad1	43.0756	7.72606	-2.47907	5e-05	0.000340273
NM_026493	Cspp1	7.74048	2.17043	-1.83444	5e-05	0.000340273
NM_026499	Srsf6	116.678	52.0821	-1.16368	5e-05	0.000340273
NM_026506	Snrpg	1466.48	694.229	-1.07887	5e-05	0.000340273
NM_026509	Murc	0.962035	0.138924	-2.79179	0.00725	0.0268506
NM_026515	2810417H13Rik	84.8373	39.2532	-1.11189	5e-05	0.000340273
NM_026534	Ubxn2b	4.91004	0.958069	-2.35753	5e-05	0.000340273
NM_026546	Fam173b	6.87338	3.34877	-1.03739	0.00015	0.000929521
NM_026558	Fam92a	27.312	9.43204	-1.5339	5e-05	0.000340273
NM_026565	Apool	19.263	5.01886	-1.9404	5e-05	0.000340273
NM_026573	Upf3b	23.0964	5.87258	-1.9756	5e-05	0.000340273
NM_026574	Ino80	14.7407	7.15285	-1.04322	5e-05	0.000340273
NM_026576	Etaa1	18.7356	2.00785	-3.22206	5e-05	0.000340273
NM_026592	B230118H07Rik	6.82757	1.92212	-1.82867	5e-05	0.000340273
NM_026604	Fam135a	3.56509	0.282192	-3.65919	5e-05	0.000340273
NM_026626	Efcab2	3.69439	0.616663	-2.58278	5e-05	0.000340273
NM_026640	Fam111a	14.4383	3.20946	-2.1695	5e-05	0.000340273
NM_026641	Ift80	7.81652	1.91899	-2.02618	5e-05	0.000340273
NM_026642	Trmt12	1.45833	0.409368	-1.83284	5e-05	0.000340273
NM_026647	Zdhhc21	4.67328	0.491442	-3.24934	5e-05	0.000340273
NM_026665	Cep57	40.3389	5.80588	-2.79659	5e-05	0.000340273
NM_026670	Zmym1	37.2223	8.54117	-2.12366	5e-05	0.000340273
NM_026696	0610030E20Rik	5.98055	2.84068	-1.07404	5e-05	0.000340273
NM_026708	Tlcd1	11.8152	4.47265	-1.40144	5e-05	0.000340273
NM_026734	Tmem126b	16.9795	8.20149	-1.04984	5e-05	0.000340273
NM_026735	Mob1b	5.48383	0.548734	-3.32101	5e-05	0.000340273
NM_026742	Ndufaf4	10.5479	1.951	-2.43467	5e-05	0.000340273
NM_026759	Mrpl13	157.954	78.1859	-1.01452	5e-05	0.000340273
NM_026788	Mthfd2l	0.647292	0.178853	-1.85565	0.01345	0.0448618
NM_026794	Deb1	38.2867	16.5311	-1.21166	5e-05	0.000340273
NM_026856	Zfp644	9.33244	0.337517	-4.78922	5e-05	0.000340273
NM_026887	Ap1s2	4.97408	1.18538	-2.06908	5e-05	0.000340273
NM_026904	Anapc10	11.7894	5.83664	-1.01427	5e-05	0.000340273
NM_026925	Pnlip	1.09371	0	-Inf	5e-05	0.000340273
NM_026934	Zc3h15	126.168	23.5727	-2.42016	5e-05	0.000340273
NM_026958	Slirp	320.989	156.072	-1.04031	0.0116	0.0397559
NM_026984	Kmt2e	3.59725	1.05417	-1.77079	0.0002	0.00120057
NM_027000	Gtpbp4	118.153	33.7054	-1.80961	5e-05	0.000340273
NM_027007	Zfp397	5.46885	0.277794	-4.29915	5e-05	0.000340273
NM_027016	Sec62	28.073	11.2977	-1.31316	5e-05	0.000340273
NM_027045	Ccser2	5.99439	1.80931	-1.72817	5e-05	0.000340273
NM_027091	Nup35	40.4017	20.0073	-1.01389	5e-05	0.000340273
NM_027118	Cdk13	8.13709	1.84406	-2.14163	0.00035	0.00197259
NM_027127	Gpx8	3.89643	1.64469	-1.24434	0.003	0.0127197
NM_027133	Lnp	4.19991	0.648157	-2.69594	5e-05	0.000340273
NM_027139	Taf9	148.474	38.7936	-1.93632	5e-05	0.000340273
NM_027144	Arhgef12	8.40794	4.14437	-1.0206	5e-05	0.000340273
NM_027156	Ddx51	12.1226	5.78086	-1.06834	5e-05	0.000340273
NM_027226	Fyttd1	27.0025	5.57281	-2.27662	5e-05	0.000340273
NM_027238	Ttc39b	18.922	4.20465	-2.17001	5e-05	0.000340273
NM_027248	Zfp219	15.7838	4.3622	-1.85532	0.0005	0.00270003
NM_027261	Taf1d	26.4075	4.18487	-2.65769	5e-05	0.000340273
NM_027264	Zfp715	5.20947	0.535915	-3.28106	5e-05	0.000340273
NM_027275	Ptcd3	79.6544	27.2512	-1.54743	5e-05	0.000340273
NM_027296	Trnt1	9.18792	2.67386	-1.78081	0.00035	0.00197259
NM_027322	Prrg1	0.935993	0.0457469	-4.35475	0.0103	0.0359378
NM_027349	Rbm25	89.7753	13.6385	-2.71863	5e-05	0.000340273
NM_027355	Rnf168	18.4428	8.88469	-1.05366	5e-05	0.000340273
NM_027371	Rpf1	95.6016	27.8462	-1.77956	5e-05	0.000340273
NM_027375	Gcc2	5.71188	0.205581	-4.79619	5e-05	0.000340273
NM_027379	Far1	24.4529	1.65281	-3.88701	5e-05	0.000340273
NM_027411	Spdl1	26.5542	11.8177	-1.16799	5e-05	0.000340273
NM_027421	Ints2	16.721	3.93967	-2.08551	5e-05	0.000340273
NM_027425	Rufy2	3.98836	0.890476	-2.16315	0.00015	0.000929521
NM_027432	Wdr77	73.117	34.8927	-1.06728	5e-05	0.000340273
NM_027435	Atad2	39.1611	2.23199	-4.13302	5e-05	0.000340273
NM_027444	Bbx	7.23642	1.4441	-2.3251	5e-05	0.000340273
NM_027453	Btf3l4	31.721	10.2619	-1.62814	5e-05	0.000340273
NM_027472	5730455P16Rik	4.78925	2.0531	-1.22199	5e-05	0.000340273
NM_027490	Dcp2	23.2186	2.4904	-3.22084	5e-05	0.000340273
NM_027497	Epc1	8.26143	3.09581	-1.41607	5e-05	0.000340273
NM_027545	Cwf19l2	11.4445	0.641816	-4.15634	5e-05	0.000340273
NM_027554	Usp38	21.1258	8.39324	-1.3317	5e-05	0.000340273
NM_027556	Cep192	26.1791	4.19107	-2.64303	5e-05	0.000340273
NM_027604	Usp15	5.17802	0.219789	-4.55821	5e-05	0.000340273
NM_027629	Pgm2l1	2.75635	1.03543	-1.41253	5e-05	0.000340273
NM_027642	Phf6	17.1834	2.63792	-2.70354	5e-05	0.000340273
NM_027654	Pcgf6	51.4429	25.5047	-1.01221	5e-05	0.000340273
NM_027696	Mier1	1.93388	0.086226	-4.48723	0.0024	0.0104996
NM_027698	Eri2	8.24652	1.01084	-3.02824	5e-05	0.000340273
NM_027703	Zfp626	3.42468	0.36709	-3.22176	5e-05	0.000340273
NM_027707	Nipbl	8.17121	0.29653	-4.7843	5e-05	0.000340273
NM_027744	Noxred1	1.77745	0.620352	-1.51865	0.00565	0.0217572
NM_027769	Cpne3	7.48028	2.94516	-1.34475	5e-05	0.000340273
NM_027807	Cul5	16.7411	1.93729	-3.11129	5e-05	0.000340273
NM_027823	Arhgap42	3.59221	1.14481	-1.64976	5e-05	0.000340273
NM_027838	Senp8	2.32763	0.597265	-1.96242	5e-05	0.000340273
NM_027860	0610010F05Rik	5.66855	0.529168	-3.42118	5e-05	0.000340273
NM_027869	Pnpt1	43.1043	5.65804	-2.92946	5e-05	0.000340273
NM_027879	Cdc40	22.2431	7.41202	-1.58542	5e-05	0.000340273
NM_027880	Telo2	1.91056	0.606742	-1.65484	0.0141	0.0465923
NM_027892	Ppp1r12a	21.9856	7.53883	-1.54415	5e-05	0.000340273
NM_027927	Ints12	14.344	5.66724	-1.33973	5e-05	0.000340273
NM_027941	Lrrc34	16.7493	1.89877	-3.14097	5e-05	0.000340273
NM_027968	Fbxo30	16.9747	2.41759	-2.81175	5e-05	0.000340273
NM_027986	Cdadc1	6.07705	2.72427	-1.1575	0.0001	0.000644791
NM_027992	Tmem106b	3.44084	0.734874	-2.22719	5e-05	0.000340273
NM_028002	Dus4l	8.55456	2.82276	-1.59959	5e-05	0.000340273
NM_028004	Ttn	0.582786	0.0563746	-3.36985	5e-05	0.000340273
NM_028007	Itfg1	14.2943	6.25892	-1.19146	5e-05	0.000340273
NM_028011	Tom1l1	12.1391	5.65399	-1.10232	0.00045	0.00246272
NM_028012	Xrcc4	9.54958	1.75286	-2.44572	5e-05	0.000340273
NM_028031	Zdhhc13	21.4249	10.0322	-1.09465	5e-05	0.000340273
NM_028039	Esco2	54.2763	4.78924	-3.50245	5e-05	0.000340273
NM_028058	Fundc1	9.4112	2.52512	-1.89803	5e-05	0.000340273
NM_028059	Zfp654	9.05634	0.305318	-4.89054	5e-05	0.000340273
NM_028097	Tmem68	6.62653	1.65303	-2.00314	5e-05	0.000340273
NM_028106	Zbed3	9.08546	4.28896	-1.08293	0.00045	0.00246272
NM_028108	Naa50	80.2888	19.5612	-2.03721	5e-05	0.000340273
NM_028129	2610020H08Rik	1.99329	0.751341	-1.40761	0.0006	0.00316814
NM_028130	Zfp157	3.61206	0.618784	-2.54531	5e-05	0.000340273
NM_028136	Dhx36	25.9747	2.86199	-3.18202	5e-05	0.000340273
NM_028140	Mfsd8	1.49844	0.691696	-1.11525	0.0016	0.00743229
NM_028148	Scaf11	33.1657	10.0001	-1.72967	5e-05	0.000340273
NM_028151	Skiv2l2	69.542	16.463	-2.07865	5e-05	0.000340273
NM_028173	Tram1	29.0022	13.6289	-1.08949	5e-05	0.000340273
NM_028208	Ptar1	3.12468	0.63804	-2.29199	5e-05	0.000340273
NM_028226	Rbm12b1	2.13147	0.291319	-2.87118	5e-05	0.000340273
NM_028228	Pinx1	30.9444	13.4182	-1.20549	5e-05	0.000340273
NM_028232	Sgol1	26.984	7.60813	-1.82649	5e-05	0.000340273
NM_028235	Ttc30b	1.08189	0.244534	-2.14545	0.00095	0.0047361
NM_028245	Zfp131	5.25028	0.954257	-2.45994	0.0001	0.000644791
NM_028284	Bbs5	9.06622	2.13284	-2.08772	5e-05	0.000340273
NM_028287	Zufsp	4.67822	0.743646	-2.65327	5e-05	0.000340273
NM_028288	Cul4b	58.0741	8.12271	-2.83786	5e-05	0.000340273
NM_028293	Cep55	22.6032	3.2828	-2.78352	5e-05	0.000340273
NM_028298	Zfp655	18.4925	3.08567	-2.58328	5e-05	0.000340273
NM_028304	Pus10	11.8074	2.46716	-2.25877	5e-05	0.000340273
NM_028314	2700097O09Rik	20.8475	9.86456	-1.07955	5e-05	0.000340273
NM_028315	Dis3	39.1067	13.714	-1.51177	5e-05	0.000340273
NM_028317	Skida1	2.70482	0.722187	-1.90509	5e-05	0.000340273
NM_028319	Zfp518a	12.497	0.128781	-6.60051	5e-05	0.000340273
NM_028335	Zfp248	2.68049	0.797748	-1.74849	5e-05	0.000340273
NM_028339	Tmx1	19.0217	9.20106	-1.04778	5e-05	0.000340273
NM_028349	Sass6	6.62014	1.3111	-2.33608	5e-05	0.000340273
NM_028356	Zbtb25	9.50796	3.82608	-1.31327	5e-05	0.000340273
NM_028370	Pot1b	5.79557	0.939961	-2.62428	5e-05	0.000340273
NM_028390	Anln	34.5529	14.4865	-1.2541	5e-05	0.000340273
NM_028399	Ccnt2	31.9208	12.165	-1.39176	5e-05	0.000340273
NM_028402	Zfp493	3.70186	0.470212	-2.97687	5e-05	0.000340273
NM_028407	Ccser2	1.50923	0.712164	-1.08354	0.0143	0.0471328
NM_028446	Trip11	3.45528	0.132143	-4.70863	5e-05	0.000340273
NM_028450	Gulp1	1.35925	0.273069	-2.31547	5e-05	0.000340273
NM_028481	Ccdc18	3.59436	0.180772	-4.31349	5e-05	0.000340273
NM_028487	Gpbp1	25.0642	2.26549	-3.46773	5e-05	0.000340273
NM_028493	Rhobtb3	4.12184	1.56738	-1.39493	5e-05	0.000340273
NM_028543	Zfp763	6.22585	0.817421	-2.92912	5e-05	0.000340273
NM_028546	1700066M21Rik	3.91924	0.680192	-2.52656	5e-05	0.000340273
NM_028599	Wdr75	75.4604	22.9	-1.72037	5e-05	0.000340273
NM_028604	Trmt11	13.9546	1.30718	-3.4162	5e-05	0.000340273
NM_028632	Fcf1	228.289	55.0431	-2.05223	5e-05	0.000340273
NM_028664	Ankrd45	2.03616	0.912043	-1.15867	5e-05	0.000340273
NM_028667	D3Ertd751e	1.0516	0.0805749	-3.70611	0.00125	0.00600729
NM_028696	Nabp1	10.3867	4.58792	-1.17882	5e-05	0.000340273
NM_028711	Slc25a27	0.802475	0.136144	-2.55933	0.0039	0.0159084
NM_028720	Glyr1	36.1423	14.7881	-1.28925	0.00125	0.00600729
NM_028734	Steap2	4.34922	0.690305	-2.65545	5e-05	0.000340273
NM_028756	Slc35a5	2.43056	0.856196	-1.50528	5e-05	0.000340273
NM_028760	Cep55	5.05704	1.63863	-1.6258	0.0003	0.00172255
NM_028768	Armc8	12.458	4.78666	-1.37998	5e-05	0.000340273
NM_028783	Robo4	3.55704	0.621741	-2.51629	5e-05	0.000340273
NM_028789	Unkl	2.97703	1.02399	-1.53967	0.01125	0.0387538
NM_028793	Acbd5	2.25378	0.270541	-3.05843	0.0006	0.00316814
NM_028804	Ccdc3	8.08922	3.77651	-1.09895	5e-05	0.000340273
NM_028810	Rnd3	8.38662	3.22381	-1.37932	5e-05	0.000340273
NM_028832	Mterf2	5.19236	1.05316	-2.30167	5e-05	0.000340273
NM_028838	Lrrc2	9.29483	3.51787	-1.40173	5e-05	0.000340273
NM_028871	Hnrnpr	6.85127	2.53142	-1.43643	0.0001	0.000644791
NM_028876	Tmed5	7.3966	0.408674	-4.17784	5e-05	0.000340273
NM_028887	Smchd1	17.8404	3.8349	-2.21789	5e-05	0.000340273
NM_028894	Lonrf3	0.738903	0.196268	-1.91256	5e-05	0.000340273
NM_028906	Dpp8	7.19681	3.50113	-1.03954	5e-05	0.000340273
NM_028914	4933406J08Rik	0.987227	0.206471	-2.25744	0.0047	0.0186031
NM_028915	Lrrcc1	2.59266	0.117506	-4.46363	5e-05	0.000340273
NM_028932	Eaf1	46.2938	22.7592	-1.02437	5e-05	0.000340273
NM_028935	Zfp558	0.616692	0.100545	-2.61671	0.00185	0.00841079
NM_028945	Fam208a	13.157	0.502679	-4.71005	5e-05	0.000340273
NM_028950	Nsun6	2.58475	1.27617	-1.01821	0.0003	0.00172255
NM_028990	Tmem168	8.45452	3.07871	-1.4574	5e-05	0.000340273
NM_028999	Ppp6r3	34.4999	11.8758	-1.53857	5e-05	0.000340273
NM_029017	Mrpl47	66.4349	15.9359	-2.05966	5e-05	0.000340273
NM_029068	Snx16	4.77778	1.50776	-1.66393	5e-05	0.000340273
NM_029074	Cnep1r1	31.4374	9.76516	-1.68677	5e-05	0.000340273
NM_029078	Pcf11	16.6104	1.63322	-3.3463	5e-05	0.000340273
NM_029081	C2cd5	10.2487	3.479	-1.5587	0.00175	0.00802195
NM_029092	Trmt10c	35.9394	4.71356	-2.93068	5e-05	0.000340273
NM_029128	Qtrtd1	18.2436	7.62981	-1.25767	5e-05	0.000340273
NM_029132	Cep57l1	3.41141	0.84531	-2.01282	0.00045	0.00246272
NM_029142	4930502E18Rik	5.01374	0.701279	-2.83783	5e-05	0.000340273
NM_029166	Uhrf1bp1l	11.1722	4.66353	-1.26042	5e-05	0.000340273
NM_029169	Rbm6	9.80693	2.92348	-1.74611	5e-05	0.000340273
NM_029248	Taf1d	13.5025	3.41436	-1.98354	0.0039	0.0159084
NM_029249	Parpbp	6.88496	1.5874	-2.11678	5e-05	0.000340273
NM_029250	Etnk1	80.44	30.2025	-1.41324	5e-05	0.000340273
NM_029277	Arhgap12	8.91868	2.24119	-1.99257	5e-05	0.000340273
NM_029281	Zfp820	2.05299	0.095054	-4.43283	0.0002	0.00120057
NM_029320	Pibf1	6.45922	0.94241	-2.77693	0.00015	0.000929521
NM_029330	Fpgt	2.87302	0.510543	-2.49246	5e-05	0.000340273
NM_029341	Capsl	9.93331	4.67926	-1.086	0.00015	0.000929521
NM_029368	Tex30	30.2576	8.63519	-1.809	5e-05	0.000340273
NM_029402	Cul2	39.0677	15.414	-1.34173	5e-05	0.000340273
NM_029444	4930447C04Rik	4.25816	0.499448	-3.09182	5e-05	0.000340273
NM_029466	Arl5b	9.34577	1.82624	-2.35544	5e-05	0.000340273
NM_029492	Zdhhc20	8.87066	1.01558	-3.12674	5e-05	0.000340273
NM_029498	Zmym2	18.1743	1.55173	-3.54995	5e-05	0.000340273
NM_029525	Prex2	0.562457	0.0561047	-3.32555	5e-05	0.000340273
NM_029531	Zfp60	5.50245	0.853554	-2.68852	5e-05	0.000340273
NM_029570	Atp11b	40.6123	6.91996	-2.55308	5e-05	0.000340273
NM_029580	Trmt5	20.5673	3.76731	-2.44875	5e-05	0.000340273
NM_029602	Znrd1as	15.1318	7.27234	-1.05709	5e-05	0.000340273
NM_029606	Cep112	0.995096	0.23658	-2.0725	0.0003	0.00172255
NM_029617	Casc5	8.62114	0.196222	-5.45732	5e-05	0.000340273
NM_029633	Clasp2	3.0205	0.904759	-1.73918	0.00125	0.00600729
NM_029665	Ipo11	41.3407	9.05551	-2.19069	5e-05	0.000340273
NM_029701	Spcs3	40.2875	13.5313	-1.57404	5e-05	0.000340273
NM_029705	Atxn3	9.77909	3.07641	-1.66845	5e-05	0.000340273
NM_029730	Mospd2	4.95045	0.262557	-4.23685	5e-05	0.000340273
NM_029738	Cluap1	11.9757	5.42451	-1.14255	5e-05	0.000340273
NM_029758	Fam49a	1.33528	0.279237	-2.25758	0.0022	0.00975067
NM_029763	Polr3f	13.7645	3.01642	-2.19004	5e-05	0.000340273
NM_029766	Dtl	32.0793	15.1263	-1.08459	5e-05	0.000340273
NM_029773	Spopl	2.39483	1.1334	-1.07927	0.00115	0.00559062
NM_029793	Golga1	2.8885	0.487969	-2.56546	5e-05	0.000340273
NM_029801	Tsacc	8.39377	2.30493	-1.8646	0.00485	0.0190994
NM_029804	Hnrnpm	129.544	45.6216	-1.50565	5e-05	0.000340273
NM_029814	Chmp5	64.7183	22.1166	-1.54904	5e-05	0.000340273
NM_029823	Arxes2	25.2816	10.1361	-1.31859	5e-05	0.000340273
NM_029825	Scfd1	28.4089	2.6649	-3.41419	5e-05	0.000340273
NM_029851	Dync2h1	1.31147	0.0834972	-3.97332	5e-05	0.000340273
NM_029852	Cep83	18.4071	1.84535	-3.3183	5e-05	0.000340273
NM_029870	Crebrf	2.18326	0.289844	-2.91313	5e-05	0.000340273
NM_029891	Nkrf	12.2284	2.84589	-2.10329	5e-05	0.000340273
NM_029909	C330018D20Rik	2.77543	0.660607	-2.07085	5e-05	0.000340273
NM_029916	Stk31	2.13597	0.267421	-2.99771	5e-05	0.000340273
NM_029924	Mbd5	1.30064	0.54257	-1.26134	5e-05	0.000340273
NM_029936	Ddx10	45.4101	9.01327	-2.33289	5e-05	0.000340273
NM_029943	Apex2	13.9795	6.60059	-1.08265	5e-05	0.000340273
NM_029951	C330007P06Rik	10.5426	2.16693	-2.28251	5e-05	0.000340273
NM_029952	Zfp955a	9.73538	0.559837	-4.12016	5e-05	0.000340273
NM_029965	Rnf170	5.30997	1.37656	-1.94763	5e-05	0.000340273
NM_029975	Ulbp1	1.70388	0.812125	-1.06905	0.00865	0.0310043
NM_029977	Polq	3.22601	0.401475	-3.00637	5e-05	0.000340273
NM_030014	Hook1	17.8731	1.61917	-3.46446	5e-05	0.000340273
NM_030016	Trmt13	3.5774	1.59463	-1.16569	0.0002	0.00120057
NM_030035	Golgb1	9.62511	4.34992	-1.14582	5e-05	0.000340273
NM_030057	Trappc6b	53.1865	22.8106	-1.22136	5e-05	0.000340273
NM_030096	Ddx52	30.9482	4.93961	-2.64739	5e-05	0.000340273
NM_030110	Micu3	4.40807	0.57346	-2.94238	5e-05	0.000340273
NM_030138	Acap2	10.5219	5.25577	-1.00143	0.00245	0.0106758
NM_030139	Zfp449	2.46499	0.520382	-2.24394	5e-05	0.000340273
NM_030165	Csgalnact2	3.11831	0.742748	-2.06982	5e-05	0.000340273
NM_030168	Rictor	5.92701	0.971463	-2.60907	5e-05	0.000340273
NM_030185	Zcchc4	1.11751	0.257235	-2.11913	0.00235	0.0103086
NM_030187	Ak7	5.28705	2.36668	-1.1596	5e-05	0.000340273
NM_030188	Ttc30a1	3.60764	1.57132	-1.19908	5e-05	0.000340273
NM_030201	Hspa13	6.87095	1.73	-1.98973	5e-05	0.000340273
NM_030235	Avl9	6.10972	1.35671	-2.17099	5e-05	0.000340273
NM_030250	Nus1	25.2704	12.5504	-1.00972	5e-05	0.000340273
NM_030253	Parp9	6.0379	2.82118	-1.09775	5e-05	0.000340273
NM_030257	Lysmd3	5.77681	0.572114	-3.3359	5e-05	0.000340273
NM_030557	Mynn	4.54819	1.52576	-1.57577	5e-05	0.000340273
NM_030560	Cwc22	10.6532	1.23196	-3.11226	5e-05	0.000340273
NM_030595	Nbea	1.17825	0.361512	-1.70453	5e-05	0.000340273
NM_030675	Krit1	6.07794	0.915099	-2.73158	5e-05	0.000340273
NM_030692	Sacm1l	15.5911	2.95436	-2.3998	5e-05	0.000340273
NM_030706	Trim2	6.71728	1.07722	-2.64057	5e-05	0.000340273
NM_030711	Erap1	0.763793	0.132022	-2.5324	0.0005	0.00270003
NM_030731	Trim23	5.99637	0.574923	-3.38265	5e-05	0.000340273
NM_030732	Tbl1xr1	7.97883	2.32027	-1.78188	5e-05	0.000340273
NM_030733	Gpr63	0.732975	0.234783	-1.64244	0.009	0.0320901
NM_031179	Sf3b1	73.9933	26.6195	-1.47491	5e-05	0.000340273
NM_031256	Plekha3	13.9262	6.13778	-1.18201	5e-05	0.000340273
NM_031374	Tex15	2.99851	0.0540434	-5.79398	0.0001	0.000644791
NM_031379	Tktl1	1.48967	0.407369	-1.87059	0.0001	0.000644791
NM_031384	Tex11	4.92572	0.357661	-3.78367	5e-05	0.000340273
NM_031388	Usp26	3.90214	0.638376	-2.61179	5e-05	0.000340273
NM_031391	Gtf2a1	8.64469	2.01572	-2.10052	5e-05	0.000340273
NM_031405	Srrt	78.0394	37.9796	-1.03898	5e-05	0.000340273
NM_031863	Cenpq	19.169	3.12204	-2.61821	5e-05	0.000340273
NM_031998	Cep41	4.10218	1.74434	-1.23371	5e-05	0.000340273
NM_032000	Trps1	2.60843	0.121832	-4.42022	5e-05	0.000340273
NM_032008	Slmap	17.5834	3.77822	-2.21844	5e-05	0.000340273
NM_033322	Lztfl1	4.45087	0.521173	-3.09425	5e-05	0.000340273
NM_033324	Dgcr8	28.5026	12.4805	-1.19142	5e-05	0.000340273
NM_033370	Copb1	46.6858	14.4822	-1.6887	5e-05	0.000340273
NM_033524	Spred1	19.7023	3.57126	-2.46386	5e-05	0.000340273
NM_033560	Vps37a	10.7415	2.86302	-1.90759	5e-05	0.000340273
NM_033565	Aff4	35.711	5.0604	-2.81905	5e-05	0.000340273
NM_033596	Hist2h4	2.19552	0	-Inf	0.0002	0.00120057
NM_033604	Rnf111	11.2016	5.14653	-1.12203	5e-05	0.000340273
NM_052973	Strn3	9.17639	1.16142	-2.98203	5e-05	0.000340273
NM_052993	C1galt1	6.67119	1.21687	-2.45477	5e-05	0.000340273
NM_053008	Olig3	1.96352	0.474007	-2.05046	5e-05	0.000340273
NM_053009	Zfp91	18.9726	7.4767	-1.34345	5e-05	0.000340273
NM_053089	Naa15	42.1989	2.60789	-4.01625	5e-05	0.000340273
NM_053124	Smarca5	140.848	12.6661	-3.4751	5e-05	0.000340273
NM_053158	Mrpl1	10.0935	2.82606	-1.83656	5e-05	0.000340273
NM_053170	Trim33	12.5468	2.15319	-2.54278	5e-05	0.000340273
NM_053183	Ddx50	24.9542	8.58804	-1.53888	5e-05	0.000340273
NM_053263	Hnrnpa3	100.188	22.2822	-2.16875	5e-05	0.000340273
NM_053266	Gtf2ird2	1.83139	0.86579	-1.08085	0.0005	0.00270003
NM_053268	Rasa2	6.39987	0.973449	-2.71687	5e-05	0.000340273
NM_054043	Msi2	21.1263	5.25518	-2.00723	5e-05	0.000340273
NM_054052	B3gnt5	4.04558	0.356764	-3.50331	5e-05	0.000340273
NM_054053	Adgrv1	0.890398	0.43347	-1.03852	5e-05	0.000340273
NM_054089	Tgs1	19.9341	3.09016	-2.68948	5e-05	0.000340273
NM_054102	Ivns1abp	51.2153	13.7596	-1.89614	5e-05	0.000340273
NM_080560	Ube2n	81.451	35.4357	-1.20073	5e-05	0.000340273
NM_080843	Socs4	7.29125	1.98912	-1.87404	5e-05	0.000340273
NM_130450	Elovl6	66.4112	9.91321	-2.744	5e-05	0.000340273
NM_133196	Cstf2	16.8075	3.10259	-2.43756	5e-05	0.000340273
NM_133208	Zfp287	1.09067	0.455298	-1.26033	0.0001	0.000644791
NM_133218	Zfp704	4.30294	1.13707	-1.92	5e-05	0.000340273
NM_133242	Rbm39	70.2036	16.3595	-2.10142	5e-05	0.000340273
NM_133248	Glmn	9.98238	1.4456	-2.78772	5e-05	0.000340273
NM_133256	Gsx2	2.25142	0.235641	-3.25617	0.00085	0.00429487
NM_133354	Sumo2	1026.12	442.661	-1.21292	5e-05	0.000340273
NM_133358	Zfp617	11.3999	1.0193	-3.48337	5e-05	0.000340273
NM_133656	Crk	18.4742	7.5149	-1.29769	5e-05	0.000340273
NM_133669	Rp2h	2.8356	0.401351	-2.82072	5e-05	0.000340273
NM_133688	Lyrm5	8.49096	4.11526	-1.04494	5e-05	0.000340273
NM_133718	Tmem30a	15.2753	2.57551	-2.56828	5e-05	0.000340273
NM_133728	Asnsd1	44.6438	18.1491	-1.29856	5e-05	0.000340273
NM_133729	Stk26	4.18424	0.522747	-3.00078	5e-05	0.000340273
NM_133733	Clmp	4.7422	1.46566	-1.694	5e-05	0.000340273
NM_133737	Lancl2	10.7068	3.76364	-1.50833	5e-05	0.000340273
NM_133752	Opa1	13.8948	6.35367	-1.12888	5e-05	0.000340273
NM_133758	Usp47	16.2985	6.85069	-1.25042	5e-05	0.000340273
NM_133762	Ncapg2	13.6053	2.49243	-2.44854	5e-05	0.000340273
NM_133766	Efr3a	19.956	6.72558	-1.5691	5e-05	0.000340273
NM_133780	Tpr	56.5264	3.21409	-4.13645	5e-05	0.000340273
NM_133786	Smc4	66.6346	4.33111	-3.94346	5e-05	0.000340273
NM_133787	Nmd3	102.546	22.1986	-2.20773	5e-05	0.000340273
NM_133810	Stk17b	8.54241	2.89361	-1.56177	5e-05	0.000340273
NM_133828	Creb1	4.9245	0.393453	-3.64572	5e-05	0.000340273
NM_133833	Dst	3.11128	1.37834	-1.17458	0.0002	0.00120057
NM_133851	Nusap1	33.6727	7.2061	-2.22429	5e-05	0.000340273
NM_133857	Usp53	4.51429	0.746095	-2.59707	5e-05	0.000340273
NM_133869	Cept1	9.97423	3.23411	-1.62484	5e-05	0.000340273
NM_133905	Papd4	22.602	9.91063	-1.1894	5e-05	0.000340273
NM_133906	Zkscan1	2.19508	0.371214	-2.56395	5e-05	0.000340273
NM_133942	Plekha1	19.4874	9.24757	-1.07539	5e-05	0.000340273
NM_133948	Psip1	53.3302	7.35278	-2.85859	5e-05	0.000340273
NM_133975	Trip12	94.9241	28.803	-1.72056	5e-05	0.000340273
NM_134012	Mbtd1	23.8428	3.17156	-2.91029	5e-05	0.000340273
NM_134013	Psme4	42.3561	8.85374	-2.25821	5e-05	0.000340273
NM_134014	Xpo1	113.169	13.2055	-3.09927	5e-05	0.000340273
NM_134032	Hoxb2	6.03925	1.24646	-2.27653	5e-05	0.000340273
NM_134034	Smek2	17.357	1.11625	-3.95879	5e-05	0.000340273
NM_134060	Slc35b3	2.54776	1.26217	-1.01332	0.0038	0.0155761
NM_134063	Fam208b	6.77751	0.338902	-4.32181	0.0011	0.00537761
NM_134071	Ankrd32	6.20741	0.415647	-3.90056	5e-05	0.000340273
NM_134077	Rbm26	24.2525	4.9773	-2.2847	5e-05	0.000340273
NM_134097	Topors	48.3161	13.3297	-1.85786	5e-05	0.000340273
NM_134123	Scaf8	21.9333	10.8845	-1.01085	5e-05	0.000340273
NM_134163	Mbnl3	0.785238	0.123695	-2.66634	5e-05	0.000340273
NM_138593	Larp7	66.4592	28.7859	-1.20711	5e-05	0.000340273
NM_138667	Tab2	19.2347	4.97221	-1.95175	5e-05	0.000340273
NM_138679	Ash1l	4.04007	0.38988	-3.37328	5e-05	0.000340273
NM_138680	Luc7l2	23.7736	9.60914	-1.30688	5e-05	0.000340273
NM_138751	Tmem47	5.82179	0.908033	-2.68065	5e-05	0.000340273
NM_138756	Slc25a36	38.4493	10.6261	-1.85534	5e-05	0.000340273
NM_138757	Asun	34.6757	13.1649	-1.39723	5e-05	0.000340273
NM_138944	Pou4f2	3.59057	1.32423	-1.43905	5e-05	0.000340273
NM_138949	Zfp286	2.43097	1.079	-1.17184	5e-05	0.000340273
NM_138953	Ell2	10.8852	4.21037	-1.37035	5e-05	0.000340273
NM_139061	Vps54	9.93325	3.60501	-1.46226	0.0003	0.00172255
NM_139141	Zkscan8	2.20905	0.112477	-4.29572	5e-05	0.000340273
NM_139144	Ogt	30.8924	7.12651	-2.11599	5e-05	0.000340273
NM_139227	Atxn7	2.0512	0.603134	-1.76592	5e-05	0.000340273
NM_139294	Braf	7.77968	0.801908	-3.2782	5e-05	0.000340273
NM_139303	Kif18a	14.3447	1.00747	-3.83171	5e-05	0.000340273
NM_139309	Fktn	5.81018	0.632889	-3.19856	5e-05	0.000340273
NM_144515	Zfp52	1.24229	0.140996	-3.13927	0.0007	0.0036278
NM_144516	Zmynd11	6.73549	2.3535	-1.51697	5e-05	0.000340273
NM_144517	Tbc1d19	6.95419	2.05768	-1.75687	5e-05	0.000340273
NM_144519	Zfp639	7.30302	2.83092	-1.36722	0.0058	0.022233
NM_144530	Zc3h11a	24.6485	9.48993	-1.37703	5e-05	0.000340273
NM_144535	Ap5m1	8.36178	1.72702	-2.27552	5e-05	0.000340273
NM_144546	Zfp119a	1.10791	0.122991	-3.17121	0.0043	0.0172444
NM_144558	Bivm	7.22743	2.63591	-1.45518	5e-05	0.000340273
NM_144731	Galnt7	4.42023	1.46706	-1.59119	0.0001	0.000644791
NM_144788	Hectd1	31.3328	12.8838	-1.28212	5e-05	0.000340273
NM_144825	Taok1	9.21263	0.389774	-4.5629	5e-05	0.000340273
NM_144842	Zmym5	5.50737	0.674933	-3.02855	5e-05	0.000340273
NM_144846	Fam49b	29.1824	10.3934	-1.48943	5e-05	0.000340273
NM_144860	Mib1	9.59272	2.74264	-1.80637	5e-05	0.000340273
NM_144866	Etf1	212.946	88.9593	-1.25927	5e-05	0.000340273
NM_144892	Ncoa5	24.0019	11.0505	-1.11904	5e-05	0.000340273
NM_144901	Csde1	38.5279	9.49654	-2.02043	5e-05	0.000340273
NM_144902	Slc35a3	9.83373	1.71144	-2.52253	5e-05	0.000340273
NM_144910	Cnot6l	3.11754	0.522225	-2.57766	5e-05	0.000340273
NM_144911	Rpap2	10.4375	3.88894	-1.42433	5e-05	0.000340273
NM_144925	Tnrc6a	15.5427	4.04146	-1.94329	5e-05	0.000340273
NM_144931	Nae1	71.7014	18.8361	-1.9285	5e-05	0.000340273
NM_144948	Rbm7	34.1234	6.44653	-2.40417	5e-05	0.000340273
NM_145076	Trim24	5.82725	2.18978	-1.41203	0.0003	0.00172255
NM_145078	2610305D13Rik	91.9046	5.79979	-3.98606	5e-05	0.000340273
NM_145125	Brwd1	3.75881	0.278781	-3.75307	5e-05	0.000340273
NM_145134	Spsb4	2.49591	0.90241	-1.46771	0.00015	0.000929521
NM_145151	Crebzf	10.0301	4.24339	-1.24105	5e-05	0.000340273
NM_145221	Appl1	11.9184	1.37825	-3.11229	5e-05	0.000340273
NM_145223	Alms1	7.3683	0.413399	-4.15572	5e-05	0.000340273
NM_145360	Idi1	83.6979	12.9269	-2.69481	5e-05	0.000340273
NM_145374	Mios	14.8226	5.12996	-1.53078	5e-05	0.000340273
NM_145398	Casd1	4.19359	0.734508	-2.51334	5e-05	0.000340273
NM_145400	Ube4a	8.76151	3.69441	-1.24584	5e-05	0.000340273
NM_145436	Cdc27	13.3674	1.23037	-3.44156	5e-05	0.000340273
NM_145441	Ubxn2a	42.088	9.26591	-2.18341	5e-05	0.000340273
NM_145442	Mbip	22.6189	7.21078	-1.6493	5e-05	0.000340273
NM_145452	Rasa1	12.1728	0.718693	-4.08214	5e-05	0.000340273
NM_145457	Paip1	10.8558	4.38462	-1.30794	5e-05	0.000340273
NM_145470	Deptor	5.70516	1.63474	-1.80321	5e-05	0.000340273
NM_145483	Zfp160	3.47939	0.108914	-4.99758	5e-05	0.000340273
NM_145490	Zfp959	4.21578	0.596341	-2.82159	5e-05	0.000340273
NM_145511	BC003331	6.92751	0.644262	-3.42662	5e-05	0.000340273
NM_145514	Wdr26	19.5962	7.09076	-1.46656	5e-05	0.000340273
NM_145517	Ormdl1	16.4732	5.53646	-1.57309	5e-05	0.000340273
NM_145541	Rap1a	25.8199	7.75444	-1.73539	5e-05	0.000340273
NM_145546	Gtf2b	50.0158	22.8036	-1.13312	5e-05	0.000340273
NM_145547	Zfp189	2.65856	0.933175	-1.51043	5e-05	0.000340273
NM_145549	Efcab7	6.70416	0.619429	-3.43605	5e-05	0.000340273
NM_145563	Zfp932	15.667	2.36882	-2.72549	5e-05	0.000340273
NM_145568	Krcc1	9.94264	2.16717	-2.19782	5e-05	0.000340273
NM_145569	Mat2a	190.176	44.5702	-2.09319	5e-05	0.000340273
NM_145591	Zfp958	18.6444	2.33664	-2.99624	5e-05	0.000340273
NM_145599	Tmem184c	20.1215	2.75081	-2.87081	5e-05	0.000340273
NM_145609	Msantd4	17.1951	8.37781	-1.03735	5e-05	0.000340273
NM_145616	Lrrc49	1.80105	0.61211	-1.55697	0.00365	0.0150542
NM_145618	Ice2	5.3861	1.54895	-1.79795	5e-05	0.000340273
NM_145622	Zfp65	5.13745	0.22799	-4.49401	5e-05	0.000340273
NM_145624	Zfp709	1.92188	0.208239	-3.2062	5e-05	0.000340273
NM_145838	St8sia6	1.81804	0.821685	-1.14572	0.00035	0.00197259
NM_145924	Cenpi	9.65393	2.96542	-1.70288	5e-05	0.000340273
NM_145930	AW549877	17.8	1.87561	-3.24644	5e-05	0.000340273
NM_145931	Zc3h7a	9.71589	3.19114	-1.60627	5e-05	0.000340273
NM_145944	Ccdc25	38.9759	17.3003	-1.17179	5e-05	0.000340273
NM_145950	Osgin2	7.91059	2.88789	-1.45377	5e-05	0.000340273
NM_145952	Tbc1d12	1.82268	0.541555	-1.75088	5e-05	0.000340273
NM_145959	D15Ertd621e	23.6899	10.2846	-1.20379	5e-05	0.000340273
NM_145960	Mtrf1	8.92686	3.63839	-1.29485	5e-05	0.000340273
NM_145962	Pank3	11.2759	0.985956	-3.51558	5e-05	0.000340273
NM_145991	Cdc73	32.8114	9.71178	-1.75639	5e-05	0.000340273
NM_145997	Kdm5a	8.24106	2.10333	-1.97015	5e-05	0.000340273
NM_146003	Senp6	20.9116	3.24155	-2.68955	5e-05	0.000340273
NM_146034	Ctage5	8.49309	3.22205	-1.39831	0.00055	0.00293454
NM_146062	Pphln1	3.79623	1.46469	-1.37397	0.0002	0.00120057
NM_146066	Gspt1	45.8126	20.4511	-1.16356	5e-05	0.000340273
NM_146083	Srsf7	53.3639	21.618	-1.30363	0.00025	0.00146617
NM_146084	Fam13b	10.0466	2.39735	-2.0672	5e-05	0.000340273
NM_146096	Abhd17b	12.5094	4.98022	-1.32874	5e-05	0.000340273
NM_146133	Golph3l	15.2615	3.88383	-1.97434	5e-05	0.000340273
NM_146144	Usp1	23.4916	4.03356	-2.54202	5e-05	0.000340273
NM_146159	Haus3	28.2441	2.615	-3.43306	5e-05	0.000340273
NM_146179	Zfp418	4.4936	1.38408	-1.69895	5e-05	0.000340273
NM_146190	Tubgcp5	13.1631	4.46971	-1.55825	5e-05	0.000340273
NM_146208	Neil3	6.44456	2.58451	-1.31819	5e-05	0.000340273
NM_146221	Zfp426	3.34247	0.890252	-1.90863	5e-05	0.000340273
NM_146222	Msantd2	28.0357	13.1482	-1.0924	5e-05	0.000340273
NM_146224	Zfp280d	10.2102	0.906446	-3.49364	5e-05	0.000340273
NM_146231	Zfp825	9.06442	2.16648	-2.06486	5e-05	0.000340273
NM_146234	Mmgt1	8.18858	1.36512	-2.58459	5e-05	0.000340273
NM_146235	Ercc6l	25.2818	2.74843	-3.20142	5e-05	0.000340273
NM_146236	Tceal1	1.75103	0.48977	-1.83802	0.0111	0.0383287
NM_146243	Actr2	128.567	54.2248	-1.24549	5e-05	0.000340273
NM_146249	Zfp119b	3.17528	0.485843	-2.70832	5e-05	0.000340273
NM_146253	Zbtb6	5.45432	0.473451	-3.52611	5e-05	0.000340273
NM_146261	Fam199x	2.61524	0.0610272	-5.42135	5e-05	0.000340273
NM_146855	Olfr985	1.84794	0.64597	-1.51638	0.01025	0.0357955
NM_148673	Slu7	9.09403	4.19926	-1.11478	0.0004	0.00222211
NM_148930	Rbm5	35.904	15.525	-1.20956	5e-05	0.000340273
NM_148945	Rps6ka3	7.03423	3.12837	-1.16898	5e-05	0.000340273
NM_152806	Ddx17	25.1134	6.99356	-1.84436	0.0066	0.0248038
NM_152807	Ccdc137	19.674	7.97135	-1.3034	5e-05	0.000340273
NM_152809	Csnk1g3	11.7521	2.8331	-2.05247	5e-05	0.000340273
NM_152810	Cdc5l	136.576	64.5615	-1.08096	5e-05	0.000340273
NM_152812	Otud6b	40.2494	4.92048	-3.03209	5e-05	0.000340273
NM_152825	Usp45	4.50093	1.28312	-1.81056	5e-05	0.000340273
NM_153063	Zfp472	7.78447	1.24001	-2.65024	5e-05	0.000340273
NM_153085	Wac	8.87829	1.05556	-3.07227	5e-05	0.000340273
NM_153116	Gtpbp10	20.5268	4.05554	-2.33955	5e-05	0.000340273
NM_153118	Fnbp1l	26.2358	2.29184	-3.51696	5e-05	0.000340273
NM_153123	Atf7ip2	5.31717	0.358448	-3.89082	5e-05	0.000340273
NM_153168	Lars2	241.867	82.7042	-1.54818	5e-05	0.000340273
NM_153173	Hist1h4h	9.95845	3.74174	-1.41221	0.0104	0.0362266
NM_153402	Ago3	1.6851	0.207726	-3.02008	5e-05	0.000340273
NM_153413	Dock3	2.63951	0.996014	-1.40603	5e-05	0.000340273
NM_153422	Pde5a	0.896525	0.308284	-1.54008	5e-05	0.000340273
NM_153505	Nckap1l	1.86642	0.72668	-1.36088	5e-05	0.000340273
NM_153547	Gnl3	192.031	40.1343	-2.25844	5e-05	0.000340273
NM_153552	Thoc1	22.4466	1.66439	-3.75343	5e-05	0.000340273
NM_153556	Pms1	11.9304	1.32534	-3.17021	5e-05	0.000340273
NM_153780	2610044O15Rik8	5.47406	0.455053	-3.5885	5e-05	0.000340273
NM_153787	Bclaf1	15.2471	1.07028	-3.83248	5e-05	0.000340273
NM_153794	Fam210a	6.02892	2.03978	-1.56349	5e-05	0.000340273
NM_153802	Zfp128	0.938591	0.453153	-1.0505	0.00465	0.0184413
NM_153806	Dnttip2	94.1368	7.04222	-3.74066	5e-05	0.000340273
NM_153808	Smc5	10.1554	0.95934	-3.40406	5e-05	0.000340273
NM_170591	Nupl1	38.6042	18.5375	-1.05831	5e-05	0.000340273
NM_170757	Ccdc186	5.03025	1.2176	-2.04659	5e-05	0.000340273
NM_172054	Txndc9	17.8736	7.3793	-1.27627	5e-05	0.000340273
NM_172120	Vps41	39.9224	16.0549	-1.31419	5e-05	0.000340273
NM_172154	Lcor	0.560302	0.143572	-1.96443	0.0009	0.0045163
NM_172253	Twistnb	30.6284	7.08963	-2.11109	5e-05	0.000340273
NM_172266	Lpgat1	6.61963	1.41892	-2.22196	5e-05	0.000340273
NM_172280	2210018M11Rik	14.2292	5.0368	-1.49827	5e-05	0.000340273
NM_172289	Slc36a4	1.44599	0.50751	-1.51055	0.0024	0.0104996
NM_172307	Mbtps2	8.09569	2.19162	-1.88516	5e-05	0.000340273
NM_172339	Snapc4	10.5093	5.13262	-1.03389	5e-05	0.000340273
NM_172380	Poglut1	43.6622	20.2098	-1.11133	5e-05	0.000340273
NM_172381	AI314180	16.8696	5.91745	-1.51138	5e-05	0.000340273
NM_172391	Ahsa2	17.7963	5.92226	-1.58735	5e-05	0.000340273
NM_172392	Zfp759	1.79641	0.127328	-3.8185	0.0001	0.000644791
NM_172402	Slc25a32	9.69524	4.56652	-1.08618	5e-05	0.000340273
NM_172403	2810021J22Rik	2.67547	0.890866	-1.58651	5e-05	0.000340273
NM_172409	Fmnl2	9.54685	4.31988	-1.14403	5e-05	0.000340273
NM_172413	Rap2c	6.94913	1.14243	-2.60473	5e-05	0.000340273
NM_172422	Fastkd2	21.2074	2.43654	-3.12166	5e-05	0.000340273
NM_172424	Med13l	18.1788	7.65801	-1.24721	5e-05	0.000340273
NM_172458	Zfp871	6.84251	0.416414	-4.03844	5e-05	0.000340273
NM_172462	Zfp11	1.4034	0.495497	-1.50197	0.0001	0.000644791
NM_172474	Tyw3	2.34703	0.906094	-1.3731	0.00585	0.022394
NM_172482	Zfp719	3.03671	0.116069	-4.70945	5e-05	0.000340273
NM_172493	Diap2	2.25937	0.511882	-2.14203	5e-05	0.000340273
NM_172495	Ncoa7	4.23808	0.70207	-2.59372	5e-05	0.000340273
NM_172508	Dse	32.437	9.49448	-1.77248	5e-05	0.000340273
NM_172511	Abhd10	3.65461	1.37267	-1.41273	0.00045	0.00246272
NM_172513	Fam126b	1.97081	0.0973528	-4.33942	5e-05	0.000340273
NM_172525	Arhgap29	7.30599	2.02647	-1.85011	5e-05	0.000340273
NM_172554	Zdhhc17	5.33759	1.38696	-1.94427	5e-05	0.000340273
NM_172555	Papolg	9.47413	1.5151	-2.64458	5e-05	0.000340273
NM_172565	Klhl11	7.65459	1.80707	-2.08268	5e-05	0.000340273
NM_172578	Mis18bp1	22.8386	0.962855	-4.56801	5e-05	0.000340273
NM_172585	Larp4b	23.2234	10.6547	-1.12409	5e-05	0.000340273
NM_172586	Zfp322a	2.53244	0.491951	-2.36394	5e-05	0.000340273
NM_172587	Cdc14b	5.31783	1.53321	-1.79428	5e-05	0.000340273
NM_172591	Fcho2	9.37056	1.6115	-2.53974	5e-05	0.000340273
NM_172592	Srek1	17.7174	5.87764	-1.59186	5e-05	0.000340273
NM_172593	Mier3	6.8054	1.88135	-1.85492	5e-05	0.000340273
NM_172605	Tdrd3	5.99984	1.15542	-2.37651	5e-05	0.000340273
NM_172616	C330027C09Rik	38.0973	2.21676	-4.10316	5e-05	0.000340273
NM_172626	Rbm27	22.7641	4.37355	-2.37989	5e-05	0.000340273
NM_172627	Pggt1b	8.62783	1.90063	-2.18252	5e-05	0.000340273
NM_172643	Zbtb41	2.27517	0.182999	-3.63607	5e-05	0.000340273
NM_172645	Suco	6.48721	0.72505	-3.16145	5e-05	0.000340273
NM_172653	Slc39a10	29.6886	7.40047	-2.00422	5e-05	0.000340273
NM_172658	Slco4c1	1.18128	0.205973	-2.51982	0.00245	0.0106758
NM_172663	Epc2	10.0848	1.0732	-3.23218	5e-05	0.000340273
NM_172664	Tlk1	29.8272	8.59468	-1.79511	5e-05	0.000340273
NM_172666	Agps	20.8396	4.28171	-2.28307	5e-05	0.000340273
NM_172667	Cwc22	9.51955	1.59274	-2.57938	5e-05	0.000340273
NM_172677	Ythdf3	4.78487	0.900187	-2.41018	5e-05	0.000340273
NM_172679	4932438A13Rik	3.92676	0.206899	-4.24634	5e-05	0.000340273
NM_172684	Rsbn1	4.67368	0.766382	-2.60842	5e-05	0.000340273
NM_172689	Ddx58	11.2044	4.40645	-1.34638	5e-05	0.000340273
NM_172694	Megf9	0.726015	0.323125	-1.16791	0.0099	0.0347706
NM_172695	Plaa	34.3652	10.5482	-1.70396	5e-05	0.000340273
NM_172698	Efcab14	6.80719	3.10312	-1.13334	5e-05	0.000340273
NM_172706	9330182L06Rik	0.696214	0.300389	-1.2127	0.0027	0.0116048
NM_172707	Ppp1cb	90.4861	20.5615	-2.13775	5e-05	0.000340273
NM_172711	Guf1	9.11413	1.74056	-2.38856	5e-05	0.000340273
NM_172712	Uba6	12.5823	0.618336	-4.34687	5e-05	0.000340273
NM_172714	Lin54	7.5189	2.33164	-1.68918	5e-05	0.000340273
NM_172730	Ccdc174	13.8192	5.92924	-1.22075	5e-05	0.000340273
NM_172740	Zfp420	2.79603	0.617338	-2.17925	5e-05	0.000340273
NM_172754	Zfp868	10.1413	1.52143	-2.73675	5e-05	0.000340273
NM_172757	Heatr3	75.406	32.8434	-1.19908	5e-05	0.000340273
NM_172762	Rbm34	32.2241	14.6378	-1.13844	5e-05	0.000340273
NM_172771	Dmxl2	2.84287	0.540291	-2.39554	5e-05	0.000340273
NM_172772	Fam63b	0.741554	0.291138	-1.34885	5e-05	0.000340273
NM_172779	Ddx26b	2.78765	0.568212	-2.29455	5e-05	0.000340273
NM_172796	Slfn9	7.92464	0.395956	-4.32293	5e-05	0.000340273
NM_172806	Btbd7	7.04583	3.44087	-1.034	5e-05	0.000340273
NM_172807	Ppwd1	19.4869	3.23685	-2.58984	5e-05	0.000340273
NM_172809	Sacs	1.3488	0.356651	-1.91909	5e-05	0.000340273
NM_172813	Enox1	16.7296	6.59001	-1.34405	5e-05	0.000340273
NM_172824	Ccdc14	10.0995	3.9926	-1.33888	5e-05	0.000340273
NM_172827	Lnpep	6.24988	1.00638	-2.63466	5e-05	0.000340273
NM_172836	9930021J03Rik	4.87935	0.448595	-3.4432	5e-05	0.000340273
[truncated: 413 more rows]

## Sheet: upregulated in KD
Up-regulated genes in transient Zfp998 knockdown (KD) cells compared to knockdow control (KD-C) embryonic stem cells
Transcript_id	gene_id	FPKM value of KD-C	FPKM value of transient Zfp998_KD	log2.fold_change.	p_value	q_value
NM_001001885	Tmem151a	0.459095	1.57167	1.77544	5e-05	0.000340273
NM_001001892	H2-K1	11.6703	26.5703	1.18698	5e-05	0.000340273
NM_001001986	Nol4l	1.04318	3.36861	1.69116	5e-05	0.000340273
NM_001002267	Tmem158	2.42047	8.52062	1.81567	5e-05	0.000340273
NM_001002895	AI413582	15.2544	33.0134	1.11382	5e-05	0.000340273
NM_001003911	Adamts7	0.485245	1.94589	2.00364	5e-05	0.000340273
NM_001003955	Rab11fip5	1.56325	4.47695	1.51797	5e-05	0.000340273
NM_001004363	Nuak1	2.31535	4.80889	1.05447	5e-05	0.000340273
NM_001005847	Aga	10.0505	20.9038	1.0565	5e-05	0.000340273
NM_001007570	Slc25a42	2.40068	5.20602	1.11673	5e-05	0.000340273
NM_001008700	Il4ra	0.34419	1.20161	1.80369	5e-05	0.000340273
NM_001009573	Unc13d	0.518285	1.51694	1.54935	5e-05	0.000340273
NM_001010836	Ppp1r13l	3.2239	9.42152	1.54715	5e-05	0.000340273
NM_001012402	Hs3st6	0.916069	4.02595	2.1358	5e-05	0.000340273
NM_001013386	Rasl10b	1.12955	2.57256	1.18745	5e-05	0.000340273
NM_001015046	Rap1gap2	2.65078	5.89945	1.15416	5e-05	0.000340273
NM_001024139	Adamts15	0.293688	0.999328	1.76667	5e-05	0.000340273
NM_001024602	Cep170b	7.4595	18.9743	1.3469	5e-05	0.000340273
NM_001024707	Lrp3	1.98834	4.73935	1.25312	5e-05	0.000340273
NM_001024945	Qsox1	1.71719	4.78356	1.47804	5e-05	0.000340273
NM_001025245	Mbp	0.338305	2.07373	2.61583	5e-05	0.000340273
NM_001025246	Trp53i11	12.0029	26.8144	1.15963	5e-05	0.000340273
NM_001029936	Specc1	2.47262	5.78866	1.22719	5e-05	0.000340273
NM_001033149	Ttc9	0.801191	2.3923	1.57818	5e-05	0.000340273
NM_001033161	Tradd	7.1588	15.5142	1.1158	5e-05	0.000340273
NM_001033175	Cln6	7.84836	20.4845	1.38407	5e-05	0.000340273
NM_001033225	Pnrc1	13.6047	29.644	1.12364	5e-05	0.000340273
NM_001033273	5031439G07Rik	8.78357	20.8138	1.24466	5e-05	0.000340273
NM_001033284	BC026585	3.17637	6.98945	1.1378	5e-05	0.000340273
NM_001033293	Uap1l1	8.17229	22.7492	1.477	5e-05	0.000340273
NM_001033301	Fhdc1	0.232125	1.17321	2.33749	5e-05	0.000340273
NM_001033306	Shb	2.82285	9.14975	1.69658	5e-05	0.000340273
NM_001033337	Ttc38	0.681445	1.94593	1.51379	5e-05	0.000340273
NM_001033409	Lgr6	0.264072	1.62429	2.62081	5e-05	0.000340273
NM_001033954	Calca	21.833	60.4399	1.46899	5e-05	0.000340273
NM_001037809	Cdh3	5.04866	19.4232	1.94381	5e-05	0.000340273
NM_001039048	Trim63	1.58191	8.85593	2.48498	5e-05	0.000340273
NM_001039162	Clip2	2.54015	6.07085	1.25698	5e-05	0.000340273
NM_001039387	Nsmf	1.3961	4.88548	1.8071	5e-05	0.000340273
NM_001039394	Rab43	1.53048	4.18668	1.45183	5e-05	0.000340273
NM_001039472	Kif21b	1.7341	6.14536	1.82531	5e-05	0.000340273
NM_001039562	Ankrd37	23.8253	65.0639	1.44936	5e-05	0.000340273
NM_001040403	Flot2	21.1109	44.6324	1.0801	5e-05	0.000340273
NM_001040682	Clmn	0.60131	1.98424	1.72241	5e-05	0.000340273
NM_001042558	Apaf1	3.04601	6.53997	1.10236	5e-05	0.000340273
NM_001045489	Mfge8	38.2113	96.5539	1.33734	5e-05	0.000340273
NM_001081066	Dennd3	1.65696	4.21441	1.34679	5e-05	0.000340273
NM_001081130	Ogdhl	14.61	30.8182	1.07682	5e-05	0.000340273
NM_001081142	Kcnq4	0.331285	1.63593	2.30396	5e-05	0.000340273
NM_001081156	Trnp1	1.55165	4.17616	1.42837	5e-05	0.000340273
NM_001081162	Slc4a11	4.4513	12.736	1.51662	5e-05	0.000340273
NM_001081184	Focad	3.69556	9.24074	1.32221	5e-05	0.000340273
NM_001081241	Fam65a	7.97353	17.3773	1.12391	5e-05	0.000340273
NM_001081291	Ccdc88b	1.13559	4.22504	1.89552	5e-05	0.000340273
NM_001081332	Slc9a5	4.15168	9.1403	1.13855	5e-05	0.000340273
NM_001081335	Cul9	0.802403	1.68923	1.07397	5e-05	0.000340273
NM_001081337	Sipa1l2	8.22285	16.8128	1.03185	5e-05	0.000340273
NM_001081376	Chd5	0.70659	1.80545	1.35341	5e-05	0.000340273
NM_001081437	Fbln2	0.640268	4.85848	2.92376	5e-05	0.000340273
NM_001081454	Furin	4.54671	9.54459	1.06986	5e-05	0.000340273
NM_001081655	Dact3	3.24306	12.3689	1.93129	5e-05	0.000340273
NM_001081656	Neurl1b	0.261524	0.889294	1.76572	5e-05	0.000340273
NM_001081672	Fam43b	1.07246	2.49968	1.22082	5e-05	0.000340273
NM_001082483	Efr3b	1.75741	4.42358	1.33176	5e-05	0.000340273
NM_001083334	Bin1	5.34029	12.7687	1.25763	5e-05	0.000340273
NM_001085508	Tmem8b	0.819769	2.36153	1.52643	5e-05	0.000340273
NM_001085513	Fam131c	7.4841	23.1169	1.62705	5e-05	0.000340273
NM_001085515	AI464131	2.40255	5.86319	1.28712	5e-05	0.000340273
NM_001097621	Kif26a	2.19057	6.35692	1.53702	5e-05	0.000340273
NM_001099303	Fam159a	2.68868	11.4749	2.09351	5e-05	0.000340273
NM_001099631	Sh2d5	0.56705	1.91859	1.7585	5e-05	0.000340273
NM_001099644	Htr3a	0.348282	2.42645	2.80052	5e-05	0.000340273
NM_001101443	Prrt4	1.12678	2.34361	1.05653	5e-05	0.000340273
NM_001102471	Cnnm2	5.04682	13.2396	1.39141	5e-05	0.000340273
NM_001102613	Phldb3	0.367874	2.27944	2.6314	5e-05	0.000340273
NM_001102615	Kif19a	0.388417	1.73621	2.16026	5e-05	0.000340273
NM_001109750	Dgcr2	5.49126	16.1523	1.55653	5e-05	0.000340273
NM_001110009	Apoc1	44.6775	112.465	1.33185	5e-05	0.000340273
NM_001110211	Anxa6	12.0636	29.0154	1.26616	5e-05	0.000340273
NM_001110252	Hpn	0.972337	7.83107	3.00968	5e-05	0.000340273
NM_001110315	Kif1a	0.896504	7.2132	3.00826	5e-05	0.000340273
NM_001110337	Gprc5c	1.60916	4.13969	1.36322	5e-05	0.000340273
NM_001112744	Arhgef16	1.64141	6.81749	2.05431	5e-05	0.000340273
NM_001113384	Gnao1	0.543607	1.5439	1.50594	5e-05	0.000340273
NM_001114332	Slc16a10	1.0448	3.64076	1.80102	5e-05	0.000340273
NM_001122954	Pla2g5	2.09004	5.87098	1.49007	5e-05	0.000340273
NM_001126047	Sema4c	1.86809	4.76918	1.35218	5e-05	0.000340273
NM_001127340	Acrbp	5.94248	13.018	1.13138	5e-05	0.000340273
NM_001130456	Sema6b	0.552101	4.14884	2.9097	5e-05	0.000340273
NM_001136076	P4ha2	4.23833	10.9105	1.36415	5e-05	0.000340273
NM_001136091	Tcirg1	4.04418	10.003	1.30651	5e-05	0.000340273
NM_001143689	H2-Q4	4.50093	9.90351	1.13772	5e-05	0.000340273
NM_001145800	Igsf9	2.67144	6.00848	1.16938	5e-05	0.000340273
NM_001145959	Ndrg2	8.85104	30.0254	1.76226	5e-05	0.000340273
NM_001145970	Map7d1	9.95266	20.3764	1.03375	5e-05	0.000340273
NM_001146100	Hk1	10.1041	26.017	1.36452	5e-05	0.000340273
NM_001159496	Ppm1b	24.8925	50.3739	1.01697	5e-05	0.000340273
NM_001160012	Gjb3	6.02443	18.5815	1.62497	5e-05	0.000340273
NM_001160366	Ssc4d	3.58934	8.60887	1.26211	5e-05	0.000340273
NM_001162485	Arrdc1	3.41316	7.27291	1.09142	5e-05	0.000340273
NM_001162493	Mpst	12.2087	30.286	1.31074	5e-05	0.000340273
NM_001162946	Pcx	9.55054	21.8428	1.1935	5e-05	0.000340273
NM_001162950	Hif3a	1.12872	3.42009	1.59935	5e-05	0.000340273
NM_001162970	Aim1l	1.55503	4.92503	1.66319	5e-05	0.000340273
NM_001162977	Megf6	0.989424	3.11804	1.65598	5e-05	0.000340273
NM_001162996	Eml2	11.1338	31.4876	1.49983	5e-05	0.000340273
NM_001163288	Susd1	1.17036	3.40184	1.53937	5e-05	0.000340273
NM_001163487	Pfkm	14.6742	39.8806	1.4424	5e-05	0.000340273
NM_001163575	Parp10	0.545742	2.3313	2.09485	5e-05	0.000340273
NM_001164039	Ly6e	7.579	17.365	1.1961	5e-05	0.000340273
NM_001164422	Pqlc1	1.02837	5.59223	2.44307	5e-05	0.000340273
NM_001164518	Iglon5	1.07814	4.22916	1.97182	5e-05	0.000340273
NM_001164564	Egfl7	25.6061	51.5855	1.01048	5e-05	0.000340273
NM_001164567	Vill	4.36738	8.85975	1.0205	5e-05	0.000340273
NM_001164568	Sipa1	3.59317	12.3349	1.77941	5e-05	0.000340273
NM_001164628	Arhgap8	2.76472	8.07025	1.54548	5e-05	0.000340273
NM_001164804	Coro2a	1.32006	6.45487	2.28978	5e-05	0.000340273
NM_001168333	Tinagl1	2.66313	12.6342	2.24614	5e-05	0.000340273
NM_001168346	Nfatc4	1.31478	4.54513	1.7895	5e-05	0.000340273
NM_001174107	Map3k9	1.73148	4.4729	1.36921	5e-05	0.000340273
NM_001177628	Slc45a3	1.59147	4.12604	1.3744	5e-05	0.000340273
NM_001190449	Ddah2	46.261	94.9173	1.03688	5e-05	0.000340273
NM_001198561	H2-Q7	1.45796	5.68312	1.96273	5e-05	0.000340273
NM_001198823	App	1.32652	7.6464	2.52714	5e-05	0.000340273
NM_001198824	App	0.731191	3.59649	2.29827	5e-05	0.000340273
NM_001198894	Adgrg1	0.256972	2.2152	3.10775	5e-05	0.000340273
NM_001198955	Gm7694	0.192431	1.24237	2.69068	5e-05	0.000340273
NM_001199118	Lpin3	2.08256	4.27784	1.03853	5e-05	0.000340273
NM_001199186	Slc44a2	5.36587	15.9931	1.57557	5e-05	0.000340273
NM_001199217	Slc38a3	2.61728	10.1808	1.95971	5e-05	0.000340273
NM_001199677	Vps37d	1.57191	5.29544	1.75223	5e-05	0.000340273
NM_001199685	Taok3	1.86608	4.98753	1.41832	5e-05	0.000340273
NM_001205082	Scarb1	22.1295	52.2855	1.24044	5e-05	0.000340273
NM_001205236	Arhgap27	1.24709	3.24125	1.37799	5e-05	0.000340273
NM_001205345	Sun2	2.20653	5.21396	1.2406	5e-05	0.000340273
NM_001205353	Gramd4	0.57018	2.70725	2.24734	5e-05	0.000340273
NM_001206367	Gsn	1.69112	9.12092	2.4312	5e-05	0.000340273
NM_001214911	Fignl2	2.12037	4.97817	1.2313	5e-05	0.000340273
NM_001252453	Ptprs	6.03342	16.6059	1.46065	5e-05	0.000340273
NM_001252458	Prkd2	1.39268	4.70578	1.75657	5e-05	0.000340273
NM_001252508	D430019H16Rik	0.65442	2.17403	1.73208	5e-05	0.000340273
NM_001252547	Sh2d3c	1.3611	7.69032	2.49827	5e-05	0.000340273
NM_001256432	Epha10	0.203851	0.786268	1.94751	5e-05	0.000340273
NM_001267593	Kcnj12	0.516144	2.32039	2.16852	5e-05	0.000340273
NM_001276390	Mdfi	2.44344	7.96765	1.70524	5e-05	0.000340273
NM_001277876	Tpm2	5.45964	18.9987	1.79903	5e-05	0.000340273
NM_001285456	Mapt	1.33503	2.82062	1.07914	5e-05	0.000340273
NM_001285870	Trim3	4.01455	8.46635	1.0765	5e-05	0.000340273
NM_001286006	Unk	3.26279	9.36615	1.52135	5e-05	0.000340273
NM_001287074	Tspear	0.418615	1.88207	2.16863	5e-05	0.000340273
NM_001287514	Cebpa	0.865053	2.65827	1.61963	5e-05	0.000340273
NM_001289445	Atp9a	2.12547	6.83196	1.68452	5e-05	0.000340273
NM_001289647	Pxylp1	3.12459	8.60297	1.46117	5e-05	0.000340273
NM_001289740	Mturn	0.83078	2.62456	1.65954	5e-05	0.000340273
NM_001290469	Atp1a3	11.1108	29.2481	1.39638	5e-05	0.000340273
NM_001291292	2210011C24Rik	11.3659	31.9681	1.49192	5e-05	0.000340273
NM_001293728	Tuft1	1.0835	3.77215	1.79968	5e-05	0.000340273
NM_001302140	Myof	1.07344	2.22966	1.05459	5e-05	0.000340273
NM_001302396	Ppt2	8.32207	16.9733	1.02825	5e-05	0.000340273
NM_001303423	Aldoc	11.2283	35.3659	1.65522	5e-05	0.000340273
NM_001304831	Maff	2.02459	8.73983	2.10997	5e-05	0.000340273
NM_001305432	Akna	1.76738	3.75513	1.08725	5e-05	0.000340273
NM_001308300	Ggta1	0.565285	4.65104	3.0405	5e-05	0.000340273
NM_001308450	Aldh2	55.6147	130.082	1.22589	5e-05	0.000340273
NM_001309528	Sgsm1	2.7237	5.55281	1.02765	5e-05	0.000340273
NM_007408	Plin2	18.0792	42.0804	1.21882	5e-05	0.000340273
NM_007421	Adssl1	0.633888	6.52793	3.36433	5e-05	0.000340273
NM_007438	Aldoa	978.578	2133.05	1.12416	5e-05	0.000340273
NM_007471	App	1.05674	4.22702	2.00002	5e-05	0.000340273
NM_007498	Atf3	1.33031	4.31474	1.69751	5e-05	0.000340273
NM_007511	Atp7b	1.14069	2.92965	1.36082	5e-05	0.000340273
NM_007556	Bmp6	0.532802	2.03631	1.93428	5e-05	0.000340273
NM_007557	Bmp7	1.47093	5.21784	1.82673	5e-05	0.000340273
NM_007569	Btg1	4.56192	11.6684	1.35489	5e-05	0.000340273
NM_007570	Btg2	10.1552	21.5769	1.08727	5e-05	0.000340273
NM_007585	Anxa2	63.6017	174.329	1.45467	5e-05	0.000340273
NM_007599	Capg	7.58559	20.1223	1.40746	5e-05	0.000340273
NM_007600	Capn1	6.3944	13.848	1.1148	5e-05	0.000340273
NM_007602	Capn5	3.78292	10.8594	1.52137	5e-05	0.000340273
NM_007607	Car4	6.29502	13.1623	1.06413	5e-05	0.000340273
NM_007635	Ccng2	8.22146	16.7649	1.02798	5e-05	0.000340273
NM_007662	Cdh15	0.542535	1.8903	1.80083	5e-05	0.000340273
NM_007670	Cdkn2b	0.605485	4.08473	2.75408	5e-05	0.000340273
NM_007713	Clk3	14.9256	30.562	1.03395	5e-05	0.000340273
NM_007722	Ackr3	1.41735	4.09321	1.53004	5e-05	0.000340273
NM_007763	Crip1	80.4812	171.43	1.09089	5e-05	0.000340273
NM_007789	Ncan	0.581951	1.82634	1.64998	5e-05	0.000340273
NM_007793	Cstb	73.1004	175.346	1.26225	5e-05	0.000340273
NM_007801	Ctsh	0.710867	3.77706	2.40961	5e-05	0.000340273
NM_007806	Cyba	25.3407	90.0246	1.82886	5e-05	0.000340273
NM_007856	Dhcr7	35.0019	74.7845	1.09531	5e-05	0.000340273
NM_007857	Dhh	0.448704	2.6107	2.5406	5e-05	0.000340273
NM_007865	Dll1	0.633089	4.32738	2.77301	5e-05	0.000340273
NM_007866	Dll3	1.35166	4.14686	1.61729	5e-05	0.000340273
NM_007906	Eef1a2	0.67142	2.87799	2.09977	5e-05	0.000340273
NM_007908	Eef2k	2.42432	4.87051	1.00649	5e-05	0.000340273
NM_007913	Egr1	3.24713	13.5683	2.063	5e-05	0.000340273
NM_007921	Elf3	8.99384	22.687	1.33486	5e-05	0.000340273
NM_007925	Eln	0.358329	2.42656	2.75956	5e-05	0.000340273
NM_007939	Epha8	0.26411	1.75675	2.7337	5e-05	0.000340273
NM_007940	Ephx2	2.01727	5.5967	1.47217	5e-05	0.000340273
NM_008003	Fgf15	2.04689	6.16509	1.59069	5e-05	0.000340273
NM_008010	Fgfr3	1.81732	4.7917	1.39873	5e-05	0.000340273
NM_008011	Fgfr4	1.17139	4.19841	1.84162	5e-05	0.000340273
NM_008027	Flot1	12.9048	36.9806	1.51886	5e-05	0.000340273
NM_008029	Flt4	1.0854	2.95692	1.44586	5e-05	0.000340273
NM_008052	Dtx1	2.47253	7.14906	1.53177	5e-05	0.000340273
NM_008064	Gaa	8.5996	25.4388	1.56469	5e-05	0.000340273
NM_008086	Gas1	1.58569	3.51886	1.15	5e-05	0.000340273
NM_008088	Gas7	0.580131	1.31773	1.1836	5e-05	0.000340273
NM_008092	Gata4	0.631407	1.85036	1.55117	5e-05	0.000340273
NM_008102	Gch1	1.05225	7.05864	2.74592	5e-05	0.000340273
NM_008153	Cmklr1	5.38384	11.7898	1.13084	5e-05	0.000340273
NM_008161	Gpx3	14.2098	40.6377	1.51593	5e-05	0.000340273
NM_008175	Grn	29.0259	60.9393	1.07003	5e-05	0.000340273
NM_008180	Gss	9.97089	20.3521	1.02938	5e-05	0.000340273
NM_008183	Gstm2	7.35778	16.5452	1.16907	5e-05	0.000340273
NM_008184	Gstm6	2.4114	11.5596	2.26115	5e-05	0.000340273
NM_008185	Gstt1	1.86721	11.305	2.59801	5e-05	0.000340273
NM_008189	Guca1a	1.85714	8.3707	2.17226	5e-05	0.000340273
NM_008213	Hand1	0.682711	3.4424	2.33407	5e-05	0.000340273
NM_008267	Hoxb13	1.72919	6.65004	1.94327	5e-05	0.000340273
NM_008320	Irf8	0.687572	5.6926	3.0495	5e-05	0.000340273
NM_008342	Igfbp2	342.551	741.488	1.1141	5e-05	0.000340273
NM_008393	Irx3	0.911359	3.74415	2.03855	5e-05	0.000340273
NM_008398	Itga7	0.472807	1.96865	2.05788	5e-05	0.000340273
NM_008416	Junb	16.9003	33.8299	1.00125	5e-05	0.000340273
NM_008427	Kcnj4	2.55219	6.18949	1.27808	5e-05	0.000340273
NM_008439	Khk	2.6158	8.02113	1.61655	5e-05	0.000340273
NM_008471	Krt19	5.59995	37.8263	2.7559	5e-05	0.000340273
NM_008478	L1cam	0.599154	1.49512	1.31927	5e-05	0.000340273
NM_008483	Lamb2	4.62217	9.9628	1.10798	5e-05	0.000340273
NM_008492	Ldhb	57.0789	180.966	1.66469	5e-05	0.000340273
NM_008494	Lfng	0.762163	2.33062	1.61254	5e-05	0.000340273
NM_008512	Lrp1	5.10645	15.9608	1.64413	5e-05	0.000340273
NM_008542	Smad6	1.72278	5.33635	1.63112	5e-05	0.000340273
NM_008550	Man2b2	1.65259	4.67981	1.50172	5e-05	0.000340273
NM_008554	Ascl2	1.15559	4.58344	1.9878	5e-05	0.000340273
NM_008594	Mfge8	15.3655	46.7349	1.60481	5e-05	0.000340273
NM_008595	Mfng	5.74633	12.2425	1.09118	5e-05	0.000340273
NM_008600	Mip	0.818329	2.27972	1.47811	5e-05	0.000340273
NM_008610	Mmp2	3.05775	14.6355	2.25893	5e-05	0.000340273
NM_008669	Naga	5.21864	23.7859	2.18836	5e-05	0.000340273
NM_008681	Ndrg1	11.7682	25.6521	1.12418	5e-05	0.000340273
NM_008713	Nos3	3.06528	7.08824	1.20941	5e-05	0.000340273
NM_008714	Notch1	4.10103	9.29513	1.18049	5e-05	0.000340273
NM_008716	Notch3	6.81603	14.5944	1.09841	5e-05	0.000340273
NM_008721	Npdc1	9.76591	24.0604	1.30083	5e-05	0.000340273
NM_008738	Nrtn	7.29011	15.3191	1.07132	5e-05	0.000340273
NM_008748	Dusp8	0.106968	1.4673	3.77791	5e-05	0.000340273
NM_008795	Cdk18	4.74037	10.3821	1.13102	5e-05	0.000340273
NM_008804	Pde9a	3.75462	10.9622	1.5458	5e-05	0.000340273
NM_008812	Padi2	0.49743	3.38961	2.76855	5e-05	0.000340273
NM_008818	Rhox5	21.5546	72.9036	1.75799	5e-05	0.000340273
NM_008826	Pfkl	102.944	227.247	1.1424	5e-05	0.000340273
NM_008828	Pgk1	719.122	1512.89	1.073	5e-05	0.000340273
NM_008856	Prkch	0.470956	1.42847	1.60081	5e-05	0.000340273
NM_008860	Prkcz	5.79539	11.6115	1.00258	5e-05	0.000340273
NM_008873	Plau	0.769565	3.34226	2.11871	5e-05	0.000340273
NM_008876	Pld2	1.30175	4.68784	1.84847	5e-05	0.000340273
NM_008905	Ppfibp2	2.67554	7.77063	1.5382	5e-05	0.000340273
NM_008909	Ppl	0.519915	2.90203	2.48072	5e-05	0.000340273
NM_008923	Prkar1b	0.519327	3.22755	2.63572	5e-05	0.000340273
NM_008940	Klk8	4.14399	10.3247	1.31701	5e-05	0.000340273
NM_008985	Ptprn	1.45298	3.41633	1.23343	5e-05	0.000340273
NM_008986	Ptrf	14.7806	33.1363	1.16471	5e-05	0.000340273
NM_008992	Abcd4	7.91167	20.9834	1.40719	5e-05	0.000340273
NM_009073	Rom1	0.898642	3.20272	1.83348	5e-05	0.000340273
NM_009101	Rras	14.1316	41.0896	1.53985	5e-05	0.000340273
NM_009116	Prrx2	1.99643	8.41862	2.07616	5e-05	0.000340273
NM_009121	Sat1	26.3253	109.619	2.05798	5e-05	0.000340273
NM_009150	Selenbp1	2.37888	8.52501	1.84142	5e-05	0.000340273
NM_009164	Sh3bp1	4.34254	12.4613	1.52085	5e-05	0.000340273
NM_009174	Siah2	3.21792	6.6335	1.04364	5e-05	0.000340273
NM_009177	St3gal1	0.275394	0.848425	1.62329	5e-05	0.000340273
NM_009199	Slc1a1	0.216074	1.12079	2.37493	5e-05	0.000340273
NM_009204	Slc2a4	0.557987	2.29129	2.03786	5e-05	0.000340273
NM_009228	Snta1	13.0624	26.2316	1.00588	5e-05	0.000340273
NM_009255	Serpine2	10.683	27.9223	1.3861	5e-05	0.000340273
NM_009287	Stim1	6.16328	14.73	1.25698	5e-05	0.000340273
NM_009295	Stxbp1	4.07103	13.5178	1.7314	5e-05	0.000340273
NM_009327	Hnf1a	1.62569	3.84842	1.24322	5e-05	0.000340273
NM_009332	Tcf7l1	5.64036	13.1997	1.22665	5e-05	0.000340273
NM_009335	Tfap2c	10.874	31.7211	1.54456	5e-05	0.000340273
NM_009373	Tgm2	1.769	7.11953	2.00885	5e-05	0.000340273
NM_009382	Thy1	1.80026	7.86616	2.12745	5e-05	0.000340273
NM_009434	Phlda2	22.2549	49.1741	1.14377	5e-05	0.000340273
NM_009437	Tst	7.96149	17.5634	1.14146	5e-05	0.000340273
NM_009539	Zap70	2.24613	4.98497	1.15014	5e-05	0.000340273
NM_009553	Zscan2	1.33963	3.57948	1.41792	5e-05	0.000340273
NM_009565	Zbtb7b	3.02532	7.27314	1.26549	5e-05	0.000340273
NM_009569	Zfpm1	1.96135	6.80666	1.7951	5e-05	0.000340273
NM_009593	Abcg1	0.247833	2.19945	3.1497	5e-05	0.000340273
NM_009656	Aldh2	19.5314	43.3064	1.14878	5e-05	0.000340273
NM_009662	Alox5	0.301627	1.89474	2.65116	5e-05	0.000340273
NM_009663	Alox5ap	1.21251	5.63232	2.21573	5e-05	0.000340273
NM_009673	Anxa5	4.89218	20.0602	2.03578	5e-05	0.000340273
NM_009675	Aoc3	0.991529	2.045	1.04437	5e-05	0.000340273
NM_009678	Ap1m2	4.71325	9.48002	1.00817	5e-05	0.000340273
NM_009696	Apoe	596.203	1795.64	1.59063	5e-05	0.000340273
NM_009713	Arsa	3.01546	9.294	1.62392	5e-05	0.000340273
NM_009755	Bmp1	0.878227	2.10026	1.2579	5e-05	0.000340273
NM_009775	Tspo	13.9189	37.0461	1.41228	5e-05	0.000340273
NM_009794	Capn2	9.81482	20.2906	1.04778	5e-05	0.000340273
NM_009872	Cdk5r2	2.15298	5.2182	1.27722	5e-05	0.000340273
NM_009896	Socs1	1.7186	5.79008	1.75235	5e-05	0.000340273
NM_009897	Ckmt1	1.86511	7.9013	2.08283	5e-05	0.000340273
NM_009898	Coro1a	5.11059	13.2267	1.3719	5e-05	0.000340273
NM_009902	Cldn3	1.25165	6.78865	2.4393	5e-05	0.000340273
NM_009903	Cldn4	11.5539	48.6251	2.07332	5e-05	0.000340273
NM_009918	Cnga3	1.14782	2.63448	1.19862	5e-05	0.000340273
NM_009931	Col4a1	8.87898	20.453	1.20385	5e-05	0.000340273
NM_009932	Col4a2	3.5189	11.1621	1.66542	5e-05	0.000340273
NM_009944	Cox7a1	38.8436	100.151	1.36643	5e-05	0.000340273
NM_009955	Dpysl2	0.914215	2.43506	1.41335	5e-05	0.000340273
NM_009983	Ctsd	113.67	242.564	1.09352	5e-05	0.000340273
NM_010019	Dapk2	0.796777	3.29317	2.04723	5e-05	0.000340273
NM_010043	Des	2.47132	7.98475	1.69197	5e-05	0.000340273
NM_010065	Dnm1	2.05215	6.42995	1.64767	5e-05	0.000340273
NM_010094	Lefty1	20.435	41.7658	1.03128	5e-05	0.000340273
NM_010101	S1pr3	0.319164	1.29004	2.01505	5e-05	0.000340273
NM_010107	Efna1	2.72402	6.8125	1.32244	5e-05	0.000340273
NM_010108	Efna3	2.82539	9.62549	1.76841	5e-05	0.000340273
NM_010110	Efnb1	2.07246	4.28372	1.04752	5e-05	0.000340273
NM_010117	Rhbdf1	2.2075	6.88928	1.64194	5e-05	0.000340273
NM_010142	Ephb2	2.4758	8.38088	1.75921	5e-05	0.000340273
NM_010143	Ephb3	4.71601	12.285	1.38126	5e-05	0.000340273
NM_010145	Ephx1	6.15188	29.3551	2.25451	5e-05	0.000340273
NM_010174	Fabp3	414.537	877.184	1.08138	5e-05	0.000340273
NM_010180	Fbln1	7.02804	20.6778	1.55689	5e-05	0.000340273
NM_010240	Ftl1	4028.49	8525.21	1.0815	5e-05	0.000340273
NM_010261	Rabac1	78.0969	167.112	1.09748	5e-05	0.000340273
NM_010276	Gem	0.586935	2.25085	1.93919	5e-05	0.000340273
NM_010299	Gm2a	6.14999	24.3839	1.98727	5e-05	0.000340273
NM_010311	Gnaz	1.39626	3.86188	1.46773	5e-05	0.000340273
NM_010321	Gnmt	2.16356	13.0343	2.59083	5e-05	0.000340273
NM_010358	Gstm1	16.1762	41.1852	1.34825	5e-05	0.000340273
NM_010361	Gstt2	4.91128	12.6387	1.36367	5e-05	0.000340273
NM_010380	H2-D1	6.7063	15.1228	1.17314	5e-05	0.000340273
NM_010386	H2-DMa	2.16275	7.14478	1.72402	5e-05	0.000340273
NM_010421	Hexa	26.9762	75.9026	1.49246	5e-05	0.000340273
NM_010422	Hexb	44.9794	107.361	1.25513	5e-05	0.000340273
NM_010423	Hey1	0.750346	2.33012	1.63478	5e-05	0.000340273
NM_010436	H2afx	86.062	189.253	1.13687	5e-05	0.000340273
NM_010479	Hspa1a	0.587015	2.41233	2.03896	5e-05	0.000340273
NM_010500	Ier5	1.00913	2.34076	1.21386	5e-05	0.000340273
NM_010515	Igf2r	11.4476	26.3974	1.20534	5e-05	0.000340273
NM_010545	Cd74	3.18116	8.1264	1.35307	5e-05	0.000340273
NM_010575	Itga2b	0.297447	1.39308	2.22758	5e-05	0.000340273
NM_010588	Jag2	5.32846	15.1947	1.51178	5e-05	0.000340273
NM_010591	Jun	1.76128	12.0473	2.77402	5e-05	0.000340273
NM_010592	Jund	47.0051	115.188	1.29311	5e-05	0.000340273
NM_010664	Krt18	5.38598	19.0559	1.82296	5e-05	0.000340273
NM_010720	Lipg	0.373975	1.85186	2.30796	5e-05	0.000340273
NM_010755	Maff	5.41188	11.8742	1.13363	5e-05	0.000340273
NM_010757	Mafk	5.4047	12.306	1.18707	5e-05	0.000340273
NM_010764	Man2b1	11.5983	34.3926	1.56819	5e-05	0.000340273
NM_010770	Matn3	2.55728	7.19342	1.49207	5e-05	0.000340273
NM_010800	Bhlha15	0.815348	4.23755	2.37774	5e-05	0.000340273
NM_010893	Neu1	4.52738	15.9194	1.81403	5e-05	0.000340273
NM_010921	Nkx3-1	0.816813	2.41265	1.56254	5e-05	0.000340273
NM_011030	P4ha1	14.385	36.8453	1.35691	5e-05	0.000340273
NM_011057	Pdgfb	0.992729	3.40037	1.77622	5e-05	0.000340273
NM_011060	Padi3	0.631833	2.09132	1.7268	5e-05	0.000340273
NM_011113	Plaur	7.00907	15.4	1.13563	5e-05	0.000340273
NM_011116	Pld3	19.76	43.7254	1.14589	5e-05	0.000340273
NM_011122	Plod1	12.8972	35.2884	1.45214	5e-05	0.000340273
NM_011125	Pltp	12.5316	38.7779	1.62967	5e-05	0.000340273
NM_011171	Procr	1.60858	4.13239	1.36119	5e-05	0.000340273
NM_011175	Lgmn	18.2672	45.3034	1.31037	5e-05	0.000340273
NM_011176	St14	8.86002	19.3733	1.12869	5e-05	0.000340273
NM_011214	Ptpru	2.06356	5.60983	1.44282	5e-05	0.000340273
NM_011224	Pygm	1.04221	5.06427	2.28071	5e-05	0.000340273
NM_011267	Rgs16	0.469477	2.79398	2.57319	5e-05	0.000340273
NM_011270	Rhd	4.0483	9.46507	1.2253	5e-05	0.000340273
NM_011313	S100a6	18.6053	56.1931	1.59468	5e-05	0.000340273
NM_011322	Scn1b	2.13014	8.17429	1.94015	5e-05	0.000340273
NM_011340	Serpinf1	2.51525	6.31384	1.32782	5e-05	0.000340273
NM_011401	Slc2a3	348.212	771.311	1.14735	5e-05	0.000340273
NM_011421	Smpd1	3.85579	8.65567	1.16662	5e-05	0.000340273
NM_011436	Sorl1	4.80934	9.91361	1.04357	5e-05	0.000340273
NM_011447	Sox8	0.240437	1.35977	2.49963	5e-05	0.000340273
NM_011498	Bhlhe40	27.9018	70.7106	1.34157	5e-05	0.000340273
NM_011510	Abcc8	0.214001	0.825931	1.9484	5e-05	0.000340273
NM_011521	Sdc4	13.4842	35.426	1.39354	5e-05	0.000340273
NM_011522	Syngr3	4.14955	11.3976	1.4577	5e-05	0.000340273
NM_011530	Tap2	0.359227	3.29052	3.19535	5e-05	0.000340273
NM_011566	Tead3	1.40017	2.96867	1.08421	5e-05	0.000340273
NM_011586	Myo18a	7.16167	15.4789	1.11194	5e-05	0.000340273
NM_011594	Timp2	1.27853	3.2013	1.32417	5e-05	0.000340273
NM_011595	Timp3	0.551485	2.56856	2.21956	5e-05	0.000340273
NM_011609	Tnfrsf1a	2.80471	7.32834	1.38563	5e-05	0.000340273
NM_011625	Ppp1r13b	1.5702	4.83648	1.62301	5e-05	0.000340273
NM_011708	Vwf	0.606182	1.77323	1.54855	5e-05	0.000340273
NM_011773	Slc30a3	1.06676	7.14113	2.74292	5e-05	0.000340273
NM_011804	Creg1	6.0411	14.6979	1.28272	5e-05	0.000340273
NM_011838	Lynx1	0.287434	1.19568	2.05653	5e-05	0.000340273
NM_011846	Mmp17	5.42132	12.6448	1.22182	5e-05	0.000340273
NM_011863	Papss1	9.39852	23.4991	1.3221	5e-05	0.000340273
NM_011894	Sh3bp5	1.22819	3.99074	1.70012	5e-05	0.000340273
NM_011950	Mapk13	9.72081	28.0812	1.53046	5e-05	0.000340273
NM_011976	Sema4g	4.88708	11.321	1.21196	5e-05	0.000340273
NM_011993	Dpysl4	0.589522	1.88217	1.67478	5e-05	0.000340273
NM_012026	Arhgef28	0.272653	0.830734	1.60732	5e-05	0.000340273
NM_012037	Vat1	56.0311	119.293	1.09021	5e-05	0.000340273
NM_013415	Atp1b2	6.55932	14.4233	1.13679	5e-05	0.000340273
NM_013456	Actn3	11.9358	26.8468	1.16945	5e-05	0.000340273
NM_013473	Anxa8	2.83363	6.05796	1.09618	5e-05	0.000340273
NM_013484	C2	0.276052	4.12739	3.90222	5e-05	0.000340273
NM_013492	Clu	3.62845	16.344	2.17134	5e-05	0.000340273
NM_013509	Eno2	3.5032	18.4503	2.3969	5e-05	0.000340273
NM_013515	Stom	3.51901	15.757	2.16275	5e-05	0.000340273
NM_013569	Kcnh2	2.73601	6.35517	1.21586	5e-05	0.000340273
NM_013599	Mmp9	0.442378	1.39864	1.66067	5e-05	0.000340273
NM_013603	Mt3	12.636	27.5005	1.12192	5e-05	0.000340273
NM_013610	Ninj1	10.3302	27.4501	1.40994	5e-05	0.000340273
NM_013626	Pam	2.47742	5.68381	1.19802	5e-05	0.000340273
NM_013660	Sema4d	7.95882	15.9691	1.00465	5e-05	0.000340273
NM_013675	Sptb	0.722629	4.50982	2.64174	5e-05	0.000340273
NM_013683	Tap1	0.828008	5.63544	2.76681	5e-05	0.000340273
NM_013705	Zfp30	1.41656	2.90721	1.03724	5e-05	0.000340273
NM_013723	Podxl	4.06914	10.7309	1.39898	5e-05	0.000340273
NM_013737	Pla2g7	0.724131	2.77969	1.9406	5e-05	0.000340273
NM_013738	Plek2	3.1077	7.68436	1.30608	5e-05	0.000340273
NM_013743	Pdk4	0.924563	2.57855	1.47972	5e-05	0.000340273
NM_013754	Insl6	2.5066	10.405	2.05347	5e-05	0.000340273
NM_013764	Dguok	13.1008	29.932	1.19204	5e-05	0.000340273
NM_013792	Naglu	0.982455	3.92737	1.9991	5e-05	0.000340273
NM_013800	Barx2	0.687303	2.92612	2.08997	5e-05	0.000340273
NM_013807	Plk3	20.3013	49.8287	1.2954	5e-05	0.000340273
NM_013863	Bag3	5.70432	11.6663	1.03222	5e-05	0.000340273
NM_013914	Snai3	2.76508	9.41126	1.76707	5e-05	0.000340273
NM_015734	Col5a1	0.758134	2.27506	1.58538	5e-05	0.000340273
NM_015814	Dkk3	0.703099	4.01253	2.51271	5e-05	0.000340273
NM_015817	Ppap2c	6.42085	15.0154	1.2256	5e-05	0.000340273
NM_016669	Crym	1.2916	4.81273	1.8977	5e-05	0.000340273
NM_016677	Hpcal1	13.1481	52.1254	1.98713	5e-05	0.000340273
NM_016695	Mpp2	2.88438	9.93606	1.78441	5e-05	0.000340273
NM_016697	Gpc3	10.8406	39.2532	1.85636	5e-05	0.000340273
NM_016715	Crlf2	4.92342	14.7203	1.58007	5e-05	0.000340273
NM_016719	Grb14	1.05713	4.22696	1.99947	5e-05	0.000340273
NM_016745	Atp2a3	1.69282	4.04193	1.25562	5e-05	0.000340273
NM_016762	Matn2	0.721402	2.12105	1.5559	5e-05	0.000340273
NM_016780	Itgb3	0.660415	1.69098	1.35642	5e-05	0.000340273
NM_016789	Nptx2	5.14716	15.4316	1.58403	5e-05	0.000340273
NM_016851	Irf6	1.53609	5.1196	1.73677	5e-05	0.000340273
NM_016887	Cldn7	1.78769	14.7338	3.04296	5e-05	0.000340273
NM_016899	Rab25	2.4624	6.57044	1.41592	5e-05	0.000340273
NM_016919	Col5a3	0.26118	2.46071	3.23596	5e-05	0.000340273
NM_016972	Slc7a8	0.524143	1.42043	1.43829	5e-05	0.000340273
NM_017366	Acadvl	16.9696	34.6244	1.02883	5e-05	0.000340273
NM_017373	Nfil3	3.10317	7.88435	1.34525	5e-05	0.000340273
NM_017375	Ostf1	29.3294	60.2906	1.03958	5e-05	0.000340273
NM_018738	Igtp	0.696724	2.8657	2.04023	5e-05	0.000340273
NM_018750	Rassf5	0.501323	1.72113	1.77954	5e-05	0.000340273
NM_018777	Cldn6	6.25434	45.714	2.86971	5e-05	0.000340273
NM_018790	Arc	0.776241	2.28359	1.55673	5e-05	0.000340273
NM_018827	Crlf1	1.45836	7.16176	2.29597	5e-05	0.000340273
NM_018863	Pdyn	1.22191	3.44826	1.49673	5e-05	0.000340273
NM_018870	Pgam2	1.13242	5.64676	2.31801	5e-05	0.000340273
NM_018883	Camkk1	1.78671	5.25415	1.55615	5e-05	0.000340273
NM_019417	Pdlim4	0.589234	6.44983	3.45235	5e-05	0.000340273
NM_019432	Tmem37	3.53585	9.49982	1.42584	5e-05	0.000340273
NM_019448	Dnmt3l	110.678	269.557	1.28422	5e-05	0.000340273
NM_019449	Unc93b1	1.1888	5.50534	2.21132	5e-05	0.000340273
NM_019488	Slc2a8	5.25181	13.9761	1.41208	5e-05	0.000340273
NM_019511	Ramp3	8.43443	22.7918	1.43415	5e-05	0.000340273
NM_019518	Grasp	16.6185	40.2477	1.27611	5e-05	0.000340273
NM_019521	Gas6	5.70235	18.7135	1.71445	5e-05	0.000340273
NM_019563	Cited4	0.877395	4.09746	2.22343	5e-05	0.000340273
NM_019564	Htra1	5.68724	17.6035	1.63006	5e-05	0.000340273
NM_019568	Cxcl14	0.6371	3.3388	2.38974	5e-05	0.000340273
NM_019578	Extl1	0.721757	2.42495	1.74837	5e-05	0.000340273
NM_019581	Gtpbp2	4.89705	11.4383	1.22388	5e-05	0.000340273
NM_019634	Tspan7	6.99293	17.3074	1.30742	5e-05	0.000340273
NM_019676	Plcd1	1.20821	9.95469	3.04251	5e-05	0.000340273
NM_019686	Cib2	0.996473	8.33466	3.06422	5e-05	0.000340273
NM_019703	Pfkp	39.5816	97.4819	1.3003	5e-05	0.000340273
NM_019738	Nupr1	25.4165	55.4221	1.1247	5e-05	0.000340273
NM_019762	Pkp3	1.46131	6.21399	2.08826	5e-05	0.000340273
NM_019811	Acss2	3.40646	14.5176	2.09145	5e-05	0.000340273
NM_019867	Ngef	0.494385	1.70115	1.7828	5e-05	0.000340273
NM_019877	Copz2	1.89897	10.9868	2.53248	5e-05	0.000340273
NM_019919	Ltbp1	1.45996	3.55055	1.28211	5e-05	0.000340273
NM_019949	Ube2l6	5.49899	13.7328	1.32039	5e-05	0.000340273
NM_019963	Stat2	7.04166	19.4916	1.46886	5e-05	0.000340273
NM_019966	Mlycd	3.05944	8.26151	1.43314	5e-05	0.000340273
NM_019972	Sort1	5.16661	10.5583	1.03109	5e-05	0.000340273
NM_019975	Hacl1	2.42551	5.11158	1.07548	5e-05	0.000340273
NM_019980	Litaf	14.5077	33.6124	1.21217	5e-05	0.000340273
NM_019990	Stard10	4.64684	18.5567	1.99762	5e-05	0.000340273
NM_020002	Rec8	6.86093	13.7356	1.00144	5e-05	0.000340273
NM_020013	Fgf21	0	0.725923	Inf	5e-05	0.000340273
NM_020255	Scand1	21.7846	57.4735	1.39959	5e-05	0.000340273
NM_020258	Slc37a2	0.668383	1.65481	1.30792	5e-05	0.000340273
NM_020566	Dnajc4	8.22543	16.5971	1.01277	5e-05	0.000340273
NM_020605	Jph3	1.10954	3.82377	1.78503	5e-05	0.000340273
NM_021344	Tesc	3.15573	8.47609	1.42543	5e-05	0.000340273
NM_021386	Cldn10	0	0.783119	Inf	5e-05	0.000340273
NM_021391	Ppp1r1a	5.52175	14.855	1.42775	5e-05	0.000340273
NM_021423	Shank3	1.29108	2.72892	1.07975	5e-05	0.000340273
NM_021427	Fam181b	1.1	3.76885	1.77663	5e-05	0.000340273
NM_021429	Hs1bp3	12.4282	24.9054	1.00284	5e-05	0.000340273
NM_021439	Chst11	1.99174	5.49992	1.46538	5e-05	0.000340273
NM_021455	Mlxipl	0.414467	1.56215	1.91421	5e-05	0.000340273
NM_021460	Lipa	3.02331	6.75479	1.15978	5e-05	0.000340273
NM_021478	Tulp1	1.11168	3.47554	1.6445	5e-05	0.000340273
NM_021492	Ap3b2	0.743851	1.93064	1.37599	5e-05	0.000340273
NM_021509	Moxd1	0.608469	1.96606	1.69205	5e-05	0.000340273
NM_021882	Pmel	1.80263	12.9185	2.84126	5e-05	0.000340273
NM_021921	Mapk8ip2	0.891479	2.14997	1.27004	5e-05	0.000340273
NM_022004	Fxyd6	3.87346	16.1483	2.05968	5e-05	0.000340273
NM_022019	Dusp10	0.303297	2.22731	2.8765	5e-05	0.000340273
NM_022024	Gmfg	4.01036	10.8528	1.43626	5e-05	0.000340273
NM_022030	Sv2a	1.30894	2.82651	1.11062	5e-05	0.000340273
NM_022324	Sdf2l1	30.7607	72.5161	1.23721	5e-05	0.000340273
NM_022327	Ralb	16.1331	40.6137	1.33195	5e-05	0.000340273
NM_022415	Ptges	1.50579	5.92246	1.97568	5e-05	0.000340273
NM_023047	Dpysl5	3.24793	9.48849	1.54666	5e-05	0.000340273
NM_023059	Sigirr	4.62311	11.7711	1.34832	5e-05	0.000340273
NM_023065	Ifi30	42.4665	142.761	1.74921	5e-05	0.000340273
NM_023154	Ethe1	7.80434	19.5298	1.32333	5e-05	0.000340273
NM_023168	Grina	6.29447	25.2644	2.00495	5e-05	0.000340273
NM_023184	Klf15	3.3484	7.3035	1.12512	5e-05	0.000340273
NM_023217	Pgpep1	9.53333	21.8456	1.19629	5e-05	0.000340273
NM_023224	Cblc	1.78703	6.8048	1.92899	5e-05	0.000340273
NM_023270	Rnf128	1.78204	4.21504	1.24201	5e-05	0.000340273
NM_023537	Rab3b	1.17056	3.56099	1.60508	5e-05	0.000340273
NM_023557	Slc44a4	3.38849	7.4082	1.12848	5e-05	0.000340273
NM_023596	Slc29a3	1.91845	4.15745	1.11576	5e-05	0.000340273
NM_023663	Ripk4	2.70938	7.73943	1.51426	5e-05	0.000340273
NM_023719	Txnip	16.3569	44.8594	1.45551	5e-05	0.000340273
NM_023842	Dsp	0.363123	0.976324	1.4269	5e-05	0.000340273
NM_024263	Mxra8	0.785041	3.52097	2.16513	5e-05	0.000340273
NM_024442	Cyp4f16	3.47538	7.01351	1.01297	5e-05	0.000340273
NM_025273	Pcbd1	4.94501	12.0977	1.29068	5e-05	0.000340273
NM_025276	Evpl	1.5992	4.34442	1.44181	5e-05	0.000340273
NM_025347	Ypel3	13.2841	40.8516	1.62069	5e-05	0.000340273
NM_025360	Tmed3	4.22525	9.94401	1.23479	5e-05	0.000340273
NM_025383	Necap2	18.7228	40.0429	1.09675	5e-05	0.000340273
NM_025399	Nudt14	18.9009	44.9039	1.24839	5e-05	0.000340273
NM_025404	Arl4d	13.0602	28.0923	1.10499	5e-05	0.000340273
NM_025445	Arfgap3	4.16383	9.76951	1.23038	5e-05	0.000340273
NM_025451	Camk2n1	1.6412	3.33904	1.02468	5e-05	0.000340273
NM_025508	Gmpr	6.83156	13.916	1.02646	5e-05	0.000340273
NM_025569	Mgst3	28.3973	69.7805	1.29707	5e-05	0.000340273
NM_025590	Acot11	1.41688	2.86665	1.01664	5e-05	0.000340273
NM_025712	Snx31	0.904719	3.39026	1.90586	5e-05	0.000340273
NM_025768	Grtp1	30.7392	64.4185	1.06739	5e-05	0.000340273
NM_025829	Eif4e3	1.5986	4.20087	1.39388	5e-05	0.000340273
NM_025836	Plin3	33.0411	69.6379	1.07561	5e-05	0.000340273
NM_025869	Dusp26	0.423456	2.68355	2.66386	5e-05	0.000340273
NM_025912	Fam210b	3.66701	7.54927	1.04173	5e-05	0.000340273
NM_025960	Trappc6a	9.44517	29.5834	1.64714	5e-05	0.000340273
NM_025966	2310039H08Rik	5.89741	19.1229	1.69715	5e-05	0.000340273
NM_025972	Naaa	2.78754	7.01307	1.33106	5e-05	0.000340273
NM_025973	Pgc	1.18841	5.57018	2.22869	5e-05	0.000340273
NM_025980	Nrarp	2.07649	4.47319	1.10716	5e-05	0.000340273
NM_025988	Acbd4	3.11473	7.00933	1.17017	5e-05	0.000340273
NM_025994	Efhd2	8.79453	19.8041	1.17112	5e-05	0.000340273
NM_026038	L3hypdh	0.94775	3.04255	1.6827	5e-05	0.000340273
NM_026125	Fam132a	2.29007	12.2692	2.42158	5e-05	0.000340273
NM_026142	3632451O06Rik	5.02907	14.0933	1.48665	5e-05	0.000340273
NM_026159	Retsat	3.74785	10.743	1.51927	5e-05	0.000340273
NM_026163	Pkp2	12.2209	27.6944	1.18025	5e-05	0.000340273
NM_026167	Klhl13	7.82734	19.9678	1.35108	5e-05	0.000340273
NM_026280	Mxra7	14.7309	42.706	1.53559	5e-05	0.000340273
NM_026316	Aldh3b1	1.3806	3.55204	1.36335	5e-05	0.000340273
NM_026353	Slc48a1	6.99266	14.3228	1.0344	5e-05	0.000340273
NM_026376	Plxnd1	0.751245	4.19367	2.48086	5e-05	0.000340273
NM_026385	Pllp	1.13895	4.7102	2.04809	5e-05	0.000340273
NM_026418	Rgs10	3.25385	8.75712	1.42831	5e-05	0.000340273
NM_026428	Dcxr	6.08933	19.769	1.69889	5e-05	0.000340273
NM_026432	Saraf	32.4598	85.3113	1.39408	5e-05	0.000340273
NM_026436	Tmem86a	1.90128	8.93922	2.23318	5e-05	0.000340273
NM_026505	Bambi	1.49451	3.1297	1.06635	5e-05	0.000340273
NM_026555	Rcn3	27.6777	76.1594	1.4603	5e-05	0.000340273
NM_026582	Wls	3.96874	10.0913	1.34636	5e-05	0.000340273
NM_026599	Cgnl1	6.95524	15.6118	1.16647	5e-05	0.000340273
NM_026644	Agpat4	11.7398	35.6234	1.60141	5e-05	0.000340273
NM_026667	Fam114a1	1.10694	3.70748	1.74386	5e-05	0.000340273
NM_026672	Gstm7	0.91985	4.74376	2.36656	5e-05	0.000340273
NM_026731	Ppp1r14a	38.749	83.6504	1.11021	5e-05	0.000340273
NM_026738	1110007C09Rik	15.6363	47.1959	1.59376	5e-05	0.000340273
NM_026752	Zfyve21	22.4748	46.4027	1.0459	5e-05	0.000340273
NM_026767	Dpm3	49.0394	102.844	1.06844	5e-05	0.000340273
NM_026778	Cthrc1	1.57626	4.76222	1.59513	5e-05	0.000340273
NM_026779	Mocos	0.797437	2.80576	1.81495	5e-05	0.000340273
NM_026805	Svop	0.851397	2.12424	1.31905	5e-05	0.000340273
NM_026813	Ppp6r2	2.48931	5.66823	1.18715	5e-05	0.000340273
NM_026832	Cgrrf1	3.93004	8.40979	1.09752	5e-05	0.000340273
NM_026880	Pink1	4.79644	15.2155	1.66551	5e-05	0.000340273
NM_026885	Chmp2a	77.491	156.227	1.01155	5e-05	0.000340273
NM_027143	Khnyn	8.75318	21.1437	1.27235	5e-05	0.000340273
NM_027152	Cd164l2	2.0644	8.71387	2.07759	5e-05	0.000340273
NM_027154	Tmbim1	8.24569	18.0962	1.13398	5e-05	0.000340273
NM_027174	Col22a1	0.35712	1.25471	1.81288	5e-05	0.000340273
NM_027196	Pold4	3.42012	8.97823	1.39239	5e-05	0.000340273
NM_027251	2010107G23Rik	5.82718	11.9846	1.04031	5e-05	0.000340273
NM_027268	Scrn1	4.32655	10.5805	1.29012	5e-05	0.000340273
NM_027280	Nkd1	0.954897	2.52655	1.40375	5e-05	0.000340273
NM_027293	Dopey2	1.76142	5.28145	1.58419	5e-05	0.000340273
NM_027294	Cmtm8	4.35522	15.5974	1.84049	5e-05	0.000340273
NM_027334	Mettl7a1	7.21564	17.1933	1.25265	5e-05	0.000340273
NM_027373	Afap1	1.3047	3.8068	1.54486	5e-05	0.000340273
NM_027402	Fndc5	0.879341	2.83673	1.68974	5e-05	0.000340273
NM_027406	Aldh1l1	1.66243	7.64311	2.20087	5e-05	0.000340273
NM_027419	2810408A11Rik	1.79057	4.421	1.30396	5e-05	0.000340273
NM_027514	Pvr	15.5166	35.0718	1.1765	5e-05	0.000340273
NM_027868	Slc41a3	1.47744	3.37352	1.19115	5e-05	0.000340273
NM_027893	Pvrl4	0.764948	2.05956	1.4289	5e-05	0.000340273
NM_027897	Rhpn2	5.34501	12.6331	1.24095	5e-05	0.000340273
NM_028001	Jsrp1	0.991782	5.94733	2.58415	5e-05	0.000340273
NM_028005	2310047M10Rik	4.01609	8.82136	1.13521	5e-05	0.000340273
NM_028037	Acad10	1.67119	3.6036	1.10856	5e-05	0.000340273
NM_028071	Cotl1	59.7668	154.075	1.36621	5e-05	0.000340273
NM_028096	2010300C02Rik	0.286728	1.46369	2.35185	5e-05	0.000340273
NM_028132	Pgm2	48.026	121.66	1.34096	5e-05	0.000340273
NM_028133	Egln3	41.332	91.7853	1.151	5e-05	0.000340273
NM_028164	1600014C23Rik	0	1.63201	Inf	5e-05	0.000340273
NM_028186	Nkd2	1.71174	3.77023	1.13919	5e-05	0.000340273
NM_028207	Dusp3	5.39596	11.2328	1.05777	5e-05	0.000340273
NM_028263	Fgfbp3	1.70008	4.82317	1.50438	5e-05	0.000340273
NM_028270	Aldh1b1	2.9976	7.07965	1.23987	5e-05	0.000340273
NM_028331	C1qtnf6	1.62338	4.56812	1.4926	5e-05	0.000340273
NM_028404	Top1mt	4.9414	12.5787	1.34799	5e-05	0.000340273
NM_028639	Ttc7	2.1668	5.15831	1.25133	5e-05	0.000340273
NM_028717	Als2	7.84917	16.7116	1.09024	5e-05	0.000340273
NM_028749	Npl	19.1631	44.1235	1.20322	5e-05	0.000340273
NM_028766	Tmem43	12.9447	30.6626	1.24412	5e-05	0.000340273
NM_028778	Nuak2	2.37364	4.8771	1.03892	5e-05	0.000340273
NM_028841	Tspan17	3.18498	9.87697	1.63278	5e-05	0.000340273
NM_028883	Tldc1	5.80015	12.7542	1.13681	5e-05	0.000340273
NM_028889	Efhd1	2.99312	8.34149	1.47865	5e-05	0.000340273
NM_028964	Snx29	1.05729	3.90332	1.88433	5e-05	0.000340273
NM_028982	8430419L09Rik	2.9845	6.47097	1.11649	5e-05	0.000340273
NM_028994	Pck2	7.20877	14.4229	1.00054	5e-05	0.000340273
NM_028995	Nipal3	3.23318	6.69111	1.04929	5e-05	0.000340273
NM_029031	Shpk	0.738147	2.19938	1.57512	5e-05	0.000340273
NM_029035	Spsb1	2.15279	7.41518	1.78427	5e-05	0.000340273
NM_029077	Trim14	0.340924	1.29024	1.92012	5e-05	0.000340273
NM_029083	Ddit4	92.0469	244.135	1.40724	5e-05	0.000340273
NM_029097	Atp13a2	4.17664	8.5121	1.02717	5e-05	0.000340273
NM_029100	Sepn1	3.25653	8.3371	1.35621	5e-05	0.000340273
NM_029182	Rasd2	1.94135	4.12798	1.08838	5e-05	0.000340273
NM_029352	Dusp9	37.4522	75.7246	1.01571	5e-05	0.000340273
NM_029361	Wnk2	0.42459	1.95504	2.20306	5e-05	0.000340273
NM_029385	Nudt16	1.01476	4.55432	2.16609	5e-05	0.000340273
NM_029423	Rab11fip1	2.4546	8.28678	1.75533	5e-05	0.000340273
NM_029537	Tmem98	4.46901	11.6227	1.37891	5e-05	0.000340273
NM_029548	Rph3al	0.621842	2.56958	2.04691	5e-05	0.000340273
NM_029556	Clybl	24.1024	56.2401	1.22242	5e-05	0.000340273
NM_029563	Rap1gap	3.38933	7.25977	1.09892	5e-05	0.000340273
NM_029658	Fam101b	0.855339	2.76655	1.69352	5e-05	0.000340273
NM_029674	Got1l1	6.63435	19.4058	1.54846	5e-05	0.000340273
NM_029745	Tbc1d9b	3.24858	7.13037	1.13417	5e-05	0.000340273
NM_029770	Unc5b	2.60013	6.29448	1.2755	5e-05	0.000340273
NM_029777	Rhbdd1	2.65441	7.86241	1.56658	5e-05	0.000340273
NM_029798	Flywch2	6.74926	17.1758	1.34758	5e-05	0.000340273
NM_029884	Hgsnat	8.80767	18.3194	1.05654	5e-05	0.000340273
NM_029930	Tcaf1	1.50819	3.9861	1.40216	5e-05	0.000340273
NM_029942	Prelid2	37.7651	84.0042	1.15341	5e-05	0.000340273
NM_029948	Pramef12	5.14633	13.1792	1.35665	5e-05	0.000340273
NM_029999	Lbh	0.978415	3.00734	1.61997	5e-05	0.000340273
NM_030209	Crispld2	0.479069	2.03636	2.08769	5e-05	0.000340273
NM_030259	Rilpl2	6.67221	17.4085	1.38355	5e-05	0.000340273
NM_030565	Fam20c	0.480305	1.72654	1.84586	5e-05	0.000340273
NM_030704	Hspb8	6.45978	25.6953	1.99195	5e-05	0.000340273
NM_030719	Gatsl2	1.61813	4.35959	1.42986	5e-05	0.000340273
NM_030749	Sil1	6.22596	21.8308	1.81	5e-05	0.000340273
NM_030889	Sorcs2	0.283839	1.36418	2.26488	5e-05	0.000340273
NM_031163	Col2a1	0.286129	2.54357	3.15212	5e-05	0.000340273
NM_031170	Krt8	5.80791	16.6438	1.51889	5e-05	0.000340273
NM_031393	Sytl1	0.63546	2.91821	2.19921	5e-05	0.000340273
NM_031871	Ghdc	6.3314	13.3264	1.0737	5e-05	0.000340273
NM_031874	Rab3d	2.74233	9.06202	1.72443	5e-05	0.000340273
NM_032610	Sptbn4	1.48538	3.70615	1.31909	5e-05	0.000340273
NM_033325	Loxl2	7.22529	18.7615	1.37665	5e-05	0.000340273
NM_033521	Laptm4b	24.4693	49.6444	1.02066	5e-05	0.000340273
NM_033541	Oas1c	0.662339	1.88446	1.50851	5e-05	0.000340273
NM_033603	Amn	0.759826	3.2269	2.08641	5e-05	0.000340273
NM_033610	Sncb	1.60832	5.48328	1.76949	5e-05	0.000340273
NM_052994	Spock2	4.3371	11.603	1.41969	5e-05	0.000340273
NM_053082	Tspan4	10.4696	27.5003	1.39324	5e-05	0.000340273
NM_053117	Pard6g	2.94071	7.94861	1.43454	5e-05	0.000340273
NM_053197	Sfxn3	0.966794	3.64412	1.91429	5e-05	0.000340273
NM_053248	Slc5a5	0.751349	1.83902	1.29138	5e-05	0.000340273
NM_053267	Selm	19.4722	49.9827	1.36001	5e-05	0.000340273
NM_054044	Adgra3	1.24467	3.06102	1.29825	5e-05	0.000340273
NM_054071	Fgfrl1	2.65274	6.6494	1.32574	5e-05	0.000340273
NM_054085	Alpk3	1.75729	3.91954	1.15733	5e-05	0.000340273
NM_080419	Igsf8	18.4909	37.536	1.02146	5e-05	0.000340273
NM_080448	Srgap3	0.449371	1.27672	1.50646	5e-05	0.000340273
NM_080553	Itpr3	12.0481	28.7503	1.25478	5e-05	0.000340273
NM_080575	Acss1	1.33273	4.72811	1.82688	5e-05	0.000340273
NM_080595	Emid1	1.59301	5.23508	1.71646	5e-05	0.000340273
NM_080726	Rem2	0.738151	3.84684	2.38169	5e-05	0.000340273
NM_130858	Nxph3	1.19892	3.11952	1.37959	5e-05	0.000340273
NM_130859	Card10	3.9162	8.86103	1.17802	5e-05	0.000340273
NM_130882	Cyp4f13	2.0901	6.04935	1.5332	5e-05	0.000340273
NM_133182	Prmt2	5.81642	12.9723	1.15723	5e-05	0.000340273
NM_133191	Eps8l2	1.35808	6.62851	2.28711	5e-05	0.000340273
NM_133198	Pygl	0.424794	2.27565	2.42144	5e-05	0.000340273
NM_133221	Slc8b1	5.07083	10.5598	1.05828	5e-05	0.000340273
NM_133234	Bbc3	11.6934	37.9697	1.69915	5e-05	0.000340273
NM_133350	Mapre3	1.91892	6.2062	1.69341	5e-05	0.000340273
NM_133664	Lad1	0.964201	3.64337	1.91787	5e-05	0.000340273
NM_133667	Pdk2	1.741	4.13675	1.24858	5e-05	0.000340273
NM_133684	Marc2	12.4604	29.5072	1.24372	5e-05	0.000340273
NM_133760	Sirt4	3.21405	6.68711	1.05699	5e-05	0.000340273
NM_133768	Asl	24.6463	50.2548	1.02789	5e-05	0.000340273
NM_133769	Cyfip2	4.55904	11.8094	1.37314	5e-05	0.000340273
NM_133924	Snx21	1.49343	7.23707	2.27678	5e-05	0.000340273
NM_133955	Rhou	8.66028	17.4793	1.01316	5e-05	0.000340273
NM_133974	Cdcp1	0.471509	2.11932	2.16825	5e-05	0.000340273
NM_133979	Ano10	1.50702	6.3302	2.07055	5e-05	0.000340273
NM_133994	Gstt3	2.56534	7.60202	1.56723	5e-05	0.000340273
NM_134050	Rab15	4.24814	13.833	1.70321	5e-05	0.000340273
NM_134076	Abhd4	17.6697	42.904	1.27984	5e-05	0.000340273
NM_134080	Flnb	24.4145	58.3921	1.25804	5e-05	0.000340273
NM_134082	Farp1	1.51015	5.00003	1.72725	5e-05	0.000340273
NM_134102	Pla1a	1.83503	4.66561	1.34626	5e-05	0.000340273
NM_134117	Pkdcc	4.70698	9.82768	1.06205	5e-05	0.000340273
NM_134147	Macrod1	3.79744	9.49989	1.32288	5e-05	0.000340273
NM_134257	Rgs3	1.3533	4.18703	1.62944	5e-05	0.000340273
NM_138310	Apobr	0.686817	1.63218	1.2488	5e-05	0.000340273
NM_138313	Bmf	2.45309	11.6506	2.24773	5e-05	0.000340273
NM_138749	Plxnb2	10.083	21.5067	1.09286	5e-05	0.000340273
NM_139298	Wnt9a	0.86135	4.48341	2.37992	5e-05	0.000340273
NM_144534	Tmem38a	6.68545	13.459	1.00947	5e-05	0.000340273
NM_144538	Rab3il1	1.27718	4.75393	1.89616	5e-05	0.000340273
NM_144547	Amhr2	2.89418	7.59363	1.39164	5e-05	0.000340273
NM_144794	Tmem63a	2.95138	6.24312	1.08088	5e-05	0.000340273
NM_144795	Pycr1	4.5431	9.99836	1.13801	5e-05	0.000340273
NM_144796	Susd4	1.41708	3.73515	1.39825	5e-05	0.000340273
NM_144828	Ppp1r1b	1.60014	5.30084	1.72802	5e-05	0.000340273
NM_144830	Tmem106a	2.52196	5.59296	1.14906	5e-05	0.000340273
NM_144848	Eppk1	0.400007	1.06793	1.41671	5e-05	0.000340273
NM_144852	Slc7a4	0.414529	1.43747	1.79398	5e-05	0.000340273
NM_144856	Slc22a7	1.27668	3.65189	1.51625	5e-05	0.000340273
NM_144891	Gdap1l1	0.825582	3.07674	1.89792	5e-05	0.000340273
NM_144919	Hdac11	2.56246	10.9774	2.09894	5e-05	0.000340273
NM_144923	Blvrb	33.8224	90.9153	1.42654	5e-05	0.000340273
NM_144939	Frs3	3.91433	9.39847	1.26366	5e-05	0.000340273
NM_145070	Hip1r	5.65673	12.3356	1.12478	5e-05	0.000340273
NM_145123	Crtac1	2.55069	5.99352	1.23251	5e-05	0.000340273
NM_145152	Lrrc3	0.689296	2.72826	1.98479	5e-05	0.000340273
NM_145226	Oas3	0.521163	1.79127	1.78118	5e-05	0.000340273
NM_145365	Creb3l3	0.452502	2.03862	2.1716	5e-05	0.000340273
NM_145394	Slc44a3	0.373745	2.35418	2.6551	5e-05	0.000340273
NM_145434	Nr1d1	2.96058	6.05536	1.03233	5e-05	0.000340273
NM_145447	Mfsd7c	0.631782	3.13586	2.31136	5e-05	0.000340273
NM_145478	Pim3	43.8205	89.2067	1.02555	5e-05	0.000340273
NM_145489	AI661453	0.637269	1.52503	1.25886	5e-05	0.000340273
NM_145500	Ubtd1	9.28011	23.8204	1.35998	5e-05	0.000340273
NM_145503	Lzts2	2.20021	8.12609	1.88492	5e-05	0.000340273
NM_145516	Plekhb2	7.59866	15.9888	1.07324	5e-05	0.000340273
NM_145554	Ldlrap1	10.5413	24.1601	1.19657	5e-05	0.000340273
NM_145586	Tmem159	2.49221	5.4866	1.13849	5e-05	0.000340273
NM_145602	Ndrg4	8.04343	19.7579	1.29655	5e-05	0.000340273
NM_145940	Wipi1	2.73131	9.87981	1.85489	5e-05	0.000340273
NM_145973	Ell3	6.15809	16.3181	1.40592	5e-05	0.000340273
NM_145981	Phyhip	1.85613	8.5411	2.20213	5e-05	0.000340273
NM_146007	Col6a2	0.272458	1.33808	2.29606	5e-05	0.000340273
NM_146028	Stac2	4.72196	16.6983	1.82225	5e-05	0.000340273
NM_146030	Plekhh3	1.15815	4.53823	1.97031	5e-05	0.000340273
NM_146057	Dap	5.46022	21.309	1.96443	5e-05	0.000340273
NM_146126	Sord	14.0016	38.1537	1.44623	5e-05	0.000340273
NM_146142	Tdrd7	0.573768	2.08392	1.86076	5e-05	0.000340273
NM_146189	Mybpc2	0.221509	1.10153	2.31407	5e-05	0.000340273
NM_146219	Klhl36	2.74609	7.80336	1.50672	5e-05	0.000340273
NM_146227	Prss50	1.6935	5.2394	1.62939	5e-05	0.000340273
NM_146257	Slc29a4	5.72868	15.4005	1.42671	5e-05	0.000340273
NM_147776	Vwa1	1.02399	2.82854	1.46585	5e-05	0.000340273
NM_148933	Slco4a1	2.98704	9.90606	1.72959	5e-05	0.000340273
NM_148935	Foxn4	0.823829	3.21502	1.96441	5e-05	0.000340273
NM_148944	Chrnb4	0.346445	1.51071	2.12453	5e-05	0.000340273
NM_148946	Slc8a2	0.771855	2.29004	1.56897	5e-05	0.000340273
NM_148958	Osbpl10	3.50489	9.81231	1.48523	5e-05	0.000340273
NM_152800	Tor2a	22.8728	46.531	1.02456	5e-05	0.000340273
NM_152804	Plk2	11.0214	24.6322	1.16024	5e-05	0.000340273
NM_153112	Cadm4	5.81748	16.7521	1.52588	5e-05	0.000340273
NM_153122	Oplah	0.996916	2.18342	1.13105	5e-05	0.000340273
NM_153131	Unc5a	0.146656	1.70415	3.53855	5e-05	0.000340273
NM_153136	Nudt18	0.829073	3.0202	1.86507	5e-05	0.000340273
NM_153142	Slc35e4	1.45338	3.29036	1.17883	5e-05	0.000340273
NM_153533	Tns2	2.03182	4.23615	1.05998	5e-05	0.000340273
NM_153788	Acap1	1.80357	3.96675	1.13711	5e-05	0.000340273
NM_153789	Mylip	1.20952	3.52224	1.54206	5e-05	0.000340273
NM_153800	Arhgap22	1.44479	4.27616	1.56546	5e-05	0.000340273
NM_153807	Acsf2	5.57726	17.3773	1.63957	5e-05	0.000340273
NM_170673	Cpne9	0.71571	2.05677	1.52293	5e-05	0.000340273
NM_170684	Cpne7	0.534831	2.3691	2.14718	5e-05	0.000340273
NM_170687	Ank3	1.61489	3.5449	1.13431	5e-05	0.000340273
NM_172122	Crocc	3.76795	7.97981	1.08258	5e-05	0.000340273
NM_172259	Myl6b	4.65842	11.1179	1.25498	5e-05	0.000340273
NM_172279	Mark4	8.25424	19.6307	1.2499	5e-05	0.000340273
NM_172283	Fuk	9.22439	20.407	1.14554	5e-05	0.000340273
NM_172285	Plcg2	15.6745	36.2686	1.2103	5e-05	0.000340273
NM_172404	Ccbl1	2.17869	5.12324	1.2336	5e-05	0.000340273
NM_172476	Tmc7	0.799554	2.96241	1.8895	5e-05	0.000340273
NM_172479	Slc38a5	1.01421	2.85431	1.49278	5e-05	0.000340273
NM_172499	Mfsd9	0.396239	1.62466	2.0357	5e-05	0.000340273
NM_172506	Boc	0.461001	1.84899	2.00389	5e-05	0.000340273
NM_172520	Arhgef19	1.8077	3.87435	1.0998	5e-05	0.000340273
NM_172588	Serinc5	1.09477	2.47415	1.17631	5e-05	0.000340273
NM_172589	Lhfpl2	0.610295	1.79332	1.55506	5e-05	0.000340273
NM_172682	Fam160a1	0.333398	1.32841	1.99439	5e-05	0.000340273
NM_172693	Galnt12	1.21243	5.18791	2.09725	5e-05	0.000340273
NM_172702	Serinc2	2.20501	6.57979	1.57725	5e-05	0.000340273
NM_172715	Agpat9	0.645541	1.77177	1.45661	5e-05	0.000340273
NM_172729	Nod1	1.5825	5.34804	1.75681	5e-05	0.000340273
NM_172731	Fgd5	1.19893	5.34249	2.15576	5e-05	0.000340273
NM_172747	Kctd13	10.5571	22.7949	1.1105	5e-05	0.000340273
NM_172821	Map3k13	0.396135	1.12973	1.51192	5e-05	0.000340273
NM_172835	Peli3	0.494375	2.15126	2.12151	5e-05	0.000340273
NM_172862	Frem2	0.484645	2.19336	2.17814	5e-05	0.000340273
NM_172875	Azin2	7.37835	19.1341	1.37478	5e-05	0.000340273
NM_172911	D8Ertd82e	2.15775	5.48557	1.34611	5e-05	0.000340273
NM_173365	Gpr20	1.91304	4.52625	1.24245	5e-05	0.000340273
NM_173370	Cds1	1.65368	4.81114	1.5407	5e-05	0.000340273
NM_173402	Rgs12	4.62135	9.69713	1.06924	5e-05	0.000340273
NM_173733	Suox	2.35515	4.71993	1.00295	5e-05	0.000340273
NM_173754	Usp43	1.24294	3.82665	1.62232	5e-05	0.000340273
NM_173777	Olfm2	1.28634	5.93067	2.20492	5e-05	0.000340273
NM_173863	Crtc3	0.905059	1.85214	1.03311	5e-05	0.000340273
NM_174850	Micall2	0.538575	4.36627	3.01918	5e-05	0.000340273
NM_175096	Stbd1	0.810473	3.86919	2.2552	5e-05	0.000340273
NM_175130	Trpm4	1.47523	4.58932	1.63735	5e-05	0.000340273
NM_175136	Rnf122	2.49297	5.66017	1.18298	5e-05	0.000340273
NM_175160	Zdhhc1	1.60831	3.9474	1.29535	5e-05	0.000340273
NM_175184	Mvb12b	1.74495	3.56605	1.03114	5e-05	0.000340273
NM_175185	Hsdl1	12.3671	25.4574	1.04157	5e-05	0.000340273
NM_175199	Hspa12a	0.744539	1.95686	1.39412	5e-05	0.000340273
NM_175259	Shisa4	1.46395	5.06754	1.79142	5e-05	0.000340273
NM_175270	Sowahb	0.606605	1.65408	1.4472	5e-05	0.000340273
NM_175279	Rassf10	0.690198	2.02787	1.55488	5e-05	0.000340273
NM_175307	Fam46b	2.70984	8.00739	1.56313	5e-05	0.000340273
NM_175324	Acad11	4.84404	10.1992	1.07417	5e-05	0.000340273
NM_175380	Gpd1l	11.9139	25.2874	1.08577	5e-05	0.000340273
NM_175414	Tspan9	10.6939	26.0574	1.28491	5e-05	0.000340273
NM_175443	Etnk2	2.63559	7.47096	1.50317	5e-05	0.000340273
NM_175445	Rassf2	2.54207	5.70359	1.16587	5e-05	0.000340273
NM_175454	Hid1	1.05904	3.93131	1.89225	5e-05	0.000340273
NM_175478	Lrfn3	1.30952	2.87769	1.13588	5e-05	0.000340273
NM_175511	Fam78a	3.21804	6.51009	1.0165	5e-05	0.000340273
NM_175521	Nyap1	3.21744	7.39922	1.20146	5e-05	0.000340273
NM_175538	Nim1k	0.387892	1.23379	1.66937	5e-05	0.000340273
NM_175543	Rab11fip4	7.19933	16.3119	1.17999	5e-05	0.000340273
NM_175684	Fchsd1	1.38788	3.07403	1.14724	5e-05	0.000340273
NM_176835	Dnajc22	4.04053	9.19712	1.18664	5e-05	0.000340273
NM_176848	Fbxo2	8.4392	25.1103	1.5731	5e-05	0.000340273
NM_176860	Ubash3b	0.768386	2.03108	1.40234	5e-05	0.000340273
NM_176933	Dusp4	6.83957	14.5544	1.08948	5e-05	0.000340273
NM_176973	Podxl2	1.09741	2.94332	1.42335	5e-05	0.000340273
NM_177068	Olfml2b	0.505204	2.66499	2.3992	5e-05	0.000340273
NM_177129	Cntn2	0.250775	1.019	2.02268	5e-05	0.000340273
NM_177152	Lrig3	4.23666	8.80483	1.05537	5e-05	0.000340273
NM_177157	Gchfr	5.59045	21.6098	1.95065	5e-05	0.000340273
NM_177231	Arrb1	2.07179	5.18055	1.32223	5e-05	0.000340273
NM_177233	Fam19a4	1.39766	3.46746	1.31087	5e-05	0.000340273
NM_177305	Arl4c	1.75621	5.08057	1.53252	5e-05	0.000340273
NM_177320	Pik3r5	0.482269	2.18493	2.17968	5e-05	0.000340273
NM_177344	Tmem203	4.6903	10.8779	1.21364	5e-05	0.000340273
NM_177357	Kalrn	0.266484	0.92746	1.79923	5e-05	0.000340273
NM_177409	Tram2	3.58492	7.7553	1.11324	5e-05	0.000340273
NM_177448	Mogat2	0.663665	5.10203	2.94255	5e-05	0.000340273
NM_177473	Tmem191c	3.05358	8.02338	1.39371	5e-05	0.000340273
NM_177618	Wscd1	1.32909	3.14884	1.24438	5e-05	0.000340273
NM_177638	Crb3	3.32067	14.069	2.08297	5e-05	0.000340273
NM_177741	Ppp1r3b	1.17361	4.41088	1.91011	5e-05	0.000340273
NM_177782	Prex1	3.80358	10.4181	1.45366	5e-05	0.000340273
NM_178045	Rassf4	0.174524	0.840648	2.26807	5e-05	0.000340273
NM_178066	Tmem198b	2.67626	6.29189	1.23328	5e-05	0.000340273
NM_178110	Trim62	0.604784	1.96946	1.70331	5e-05	0.000340273
NM_178224	Cbs	3.76177	16.2499	2.11095	5e-05	0.000340273
NM_178394	Jakmip1	1.51062	4.6183	1.61222	5e-05	0.000340273
NM_178577	Tmem205	5.18733	18.7452	1.85346	5e-05	0.000340273
NM_178598	Tagln2	48.4415	121.08	1.32164	5e-05	0.000340273
NM_178618	Fam83g	1.95842	4.33562	1.14655	5e-05	0.000340273
NM_178639	Sfxn5	0.962491	2.12967	1.14578	5e-05	0.000340273
NM_178682	Susd6	10.0587	22.9151	1.18785	5e-05	0.000340273
NM_178702	Radil	2.43267	6.1331	1.33408	5e-05	0.000340273
NM_178715	Tmem30b	1.04321	3.07225	1.55826	5e-05	0.000340273
NM_178745	Tmem229b	1.10864	3.45056	1.63804	5e-05	0.000340273
NM_178751	Orai2	0.631	1.75712	1.4775	5e-05	0.000340273
NM_178869	Ttll1	9.80938	21.3048	1.11894	5e-05	0.000340273
NM_178890	Abtb2	1.52158	4.22055	1.47186	5e-05	0.000340273
NM_178926	Vmac	4.51343	12.5428	1.47456	5e-05	0.000340273
NM_178928	Afap1l1	2.07854	5.02112	1.27244	5e-05	0.000340273
NM_178942	Il17rc	1.6137	3.62352	1.16701	5e-05	0.000340273
NM_180662	Trappc9	3.66274	8.17226	1.15781	5e-05	0.000340273
NM_181072	Myo1e	8.50711	19.4172	1.1906	5e-05	0.000340273
NM_181395	Pxdn	3.88037	8.73723	1.17098	5e-05	0.000340273
NM_181404	Kank1	4.29578	9.04026	1.07344	5e-05	0.000340273
NM_181444	Gprc5a	4.23209	11.3254	1.42012	5e-05	0.000340273
NM_181748	Ffar4	0	0.609766	Inf	5e-05	0.000340273
NM_181848	Optn	2.45829	9.07641	1.88447	5e-05	0.000340273
NM_182929	Rims3	5.27363	12.1998	1.20999	5e-05	0.000340273
NM_182993	Slc17a7	1.86936	4.18916	1.16411	5e-05	0.000340273
NM_183019	Arhgef4	1.34225	3.15633	1.23359	5e-05	0.000340273
NM_183170	Mpv17l2	23.3461	47.2068	1.01582	5e-05	0.000340273
NM_183171	Fez1	10.0553	24.0524	1.25822	5e-05	0.000340273
NM_183297	Nxph4	2.40164	8.72679	1.86143	5e-05	0.000340273
NM_194350	Mafa	7.63507	17.4423	1.19188	5e-05	0.000340273
NM_197996	Tspan15	2.07327	5.20787	1.32878	5e-05	0.000340273
NM_198092	Usp2	0.671561	2.47135	1.87971	5e-05	0.000340273
NM_198095	Bst2	143.955	295.919	1.03959	5e-05	0.000340273
NM_198424	Orai3	6.66471	13.511	1.01952	5e-05	0.000340273
NM_198604	Plekhg6	0.301125	1.38185	2.19817	5e-05	0.000340273
NM_198610	Igsf21	1.42802	4.25848	1.57632	5e-05	0.000340273
NM_198861	Lrrc75a	1.92157	4.64497	1.27338	5e-05	0.000340273
NM_199018	Stard8	0.481887	1.53299	1.66958	5e-05	0.000340273
NM_199304	Zfp341	2.4455	5.15151	1.07487	5e-05	0.000340273
NM_199448	Fez2	9.57373	19.8968	1.05538	5e-05	0.000340273
NM_199473	Col8a2	0.35233	1.11887	1.66704	5e-05	0.000340273
NM_199475	Fam63a	16.5338	33.6024	1.02314	5e-05	0.000340273
NM_201352	Gdpd5	0.457208	1.51359	1.72705	5e-05	0.000340273
NM_201386	Plec	1.48683	4.92675	1.72839	5e-05	0.000340273
NM_201600	Myo5b	0.301106	0.897327	1.57536	5e-05	0.000340273
NM_207203	Prr36	1.37619	2.78202	1.01545	5e-05	0.000340273
NM_207205	Igsf3	3.2324	6.82107	1.07739	5e-05	0.000340273
NM_207237	Man1c1	1.97668	6.76803	1.77566	5e-05	0.000340273
NM_207298	Cercam	5.68019	15.3417	1.43345	5e-05	0.000340273
NM_207655	Egfr	0.254092	1.07994	2.08753	5e-05	0.000340273
NM_213614	Sept5	0.639959	1.97219	1.62374	5e-05	0.000340273
NR_027913	G630025P09Rik	1.3675	3.8019	1.47518	5e-05	0.000340273
NR_030738	2410006H16Rik	227.733	746.659	1.7131	5e-05	0.000340273
NR_038186	Snhg18	2.06773	5.12601	1.30979	5e-05	0.000340273
NR_130973	H19	26.338	84.0093	1.67341	5e-05	0.000340273
NM_001033208	Myzap	0.522897	2.35254	2.16962	0.0001	0.000644791
NM_001038654	Slc16a3	8.79939	45.4039	2.36734	0.0001	0.000644791
NM_001042699	Syne3	0.105015	0.724186	2.78577	0.0001	0.000644791
NM_001081047	Cnksr1	0.621474	2.04317	1.71705	0.0001	0.000644791
NM_001081270	Dscaml1	0.0823426	0.711905	3.11197	0.0001	0.000644791
NM_001081333	Plekhg4	0.653064	1.5544	1.25106	0.0001	0.000644791
NM_001130458	Tcn2	2.4757	13.5447	2.45182	0.0001	0.000644791
NM_001162366	Ptk2b	1.21111	2.63269	1.12021	0.0001	0.000644791
NM_001164491	Ablim3	0.203026	0.891659	2.13482	0.0001	0.000644791
NM_001172055	Bdh2	3.19835	9.01209	1.49453	0.0001	0.000644791
NM_001177412	Usp35	1.00166	2.16568	1.11242	0.0001	0.000644791
NM_001254731	Sgsm1	0.974939	3.89434	1.99799	0.0001	0.000644791
NM_001277939	Rad51d	5.22457	12.01	1.20086	0.0001	0.000644791
NM_001282096	Tjp3	1.22422	7.27821	2.57173	0.0001	0.000644791
NM_007978	F8a	1.04053	2.45692	1.23953	0.0001	0.000644791
NM_008344	Igfbp6	0.495577	3.90473	2.97804	0.0001	0.000644791
NM_008445	Kif3c	2.63571	5.52499	1.06778	0.0001	0.000644791
NM_009895	Cish	2.02961	4.10349	1.01565	0.0001	0.000644791
NM_010194	Fes	0.205842	1.72353	3.06576	0.0001	0.000644791
NM_015786	Hist1h1c	3.07168	8.77291	1.51403	0.0001	0.000644791
NM_016720	Neu3	1.40443	2.90939	1.05073	0.0001	0.000644791
NM_018801	Syt7	0.870482	2.71923	1.64331	0.0001	0.000644791
NM_024264	Cyp27a1	0.983721	2.98063	1.5993	0.0001	0.000644791
NM_025572	2610528J11Rik	1.12788	5.7516	2.35036	0.0001	0.000644791
NM_026024	Ube2t	11.9533	30.9004	1.37021	0.0001	0.000644791
NM_026523	Nmb	6.61936	17.3081	1.38668	0.0001	0.000644791
NM_026686	0610011F06Rik	12.0922	24.3739	1.01126	0.0001	0.000644791
NM_030017	Rdh12	1.00259	2.92218	1.54331	0.0001	0.000644791
NM_053108	Glrx	3.57895	7.23233	1.01493	0.0001	0.000644791
NM_053122	Immp2l	1.50673	4.52717	1.58719	0.0001	0.000644791
NM_133903	Spon2	0.362242	2.35053	2.69796	0.0001	0.000644791
NM_144797	Metrnl	0.311106	1.88533	2.59934	0.0001	0.000644791
NM_145495	Rin1	0.402819	1.20456	1.58031	0.0001	0.000644791
NM_145562	Parm1	0.64337	2.2377	1.79829	0.0001	0.000644791
NM_172442	Dtx4	0.661361	1.36299	1.04327	0.0001	0.000644791
NM_175178	Aifm3	1.27853	3.81986	1.57904	0.0001	0.000644791
NM_175386	Lhfp	1.15452	2.83487	1.29599	0.0001	0.000644791
NM_177736	Lrrc61	1.68718	4.35147	1.36689	0.0001	0.000644791
NM_178595	Ptrh1	6.13148	14.1119	1.20261	0.0001	0.000644791
NM_183180	Tspan18	0.147765	1.26926	3.10261	0.0001	0.000644791
NM_001081172	Frmpd1	0.17015	0.734373	2.10971	0.00015	0.000929521
NM_001101445	Cyp4f17	1.83389	3.99163	1.12207	0.00015	0.000929521
NM_001101502	Zfp703	0.934508	2.05204	1.13478	0.00015	0.000929521
NM_001103168	Zglp1	3.74808	8.58171	1.19511	0.00015	0.000929521
NM_001143790	Ctc1	6.60885	15.114	1.19341	0.00015	0.000929521
NM_001256973	Usp17le	0.792939	2.64002	1.73527	0.00015	0.000929521
NM_008516	Lrrn1	0.270394	1.03435	1.93559	0.00015	0.000929521
NM_008872	Plat	0.78485	2.03302	1.37314	0.00015	0.000929521
NM_009197	Slc16a2	0.139805	0.986145	2.81838	0.00015	0.000929521
NM_009948	Cpt1b	0.793908	3.20518	2.01336	0.00015	0.000929521
NM_010753	Mxd4	1.17978	4.30086	1.86611	0.00015	0.000929521
NM_011061	Padi4	0.793175	1.94686	1.29544	0.00015	0.000929521
NM_011520	Sdc3	0.480983	1.10928	1.20557	0.00015	0.000929521
NM_016908	Syt5	0.863331	2.43436	1.49556	0.00015	0.000929521
NM_021290	Ucn	0	0.729285	Inf	0.00015	0.000929521
NM_023737	Ehhadh	1.12483	2.31359	1.04043	0.00015	0.000929521
NM_026416	S100a16	2.65459	6.21061	1.22625	0.00015	0.000929521
NM_026671	Lypd2	0	1.34037	Inf	0.00015	0.000929521
NM_027482	5730508B09Rik	1.48571	3.67528	1.30671	0.00015	0.000929521
NM_144520	Sec14l2	2.00394	4.04524	1.01338	0.00015	0.000929521
NM_145158	Emilin2	0.478822	1.25657	1.39193	0.00015	0.000929521
NM_145473	Csdc2	0.871702	2.08064	1.25512	0.00015	0.000929521
NM_146008	Tcp11l2	0.696315	2.14359	1.62221	0.00015	0.000929521
NM_146162	Tmem119	0.345066	1.98379	2.52332	0.00015	0.000929521
NM_153098	Cd109	0.281466	0.83154	1.56282	0.00015	0.000929521
NM_172751	Arhgef10	1.7896	4.26004	1.25123	0.00015	0.000929521
NM_172760	Elmo3	0.828274	1.92439	1.21622	0.00015	0.000929521
NM_175427	Fam163b	0.937522	2.17887	1.21665	0.00015	0.000929521
NM_176902	Ubald2	56.9485	115.362	1.01843	0.00015	0.000929521
NM_177366	Gpr157	0.414152	1.08801	1.39347	0.00015	0.000929521
NM_177708	Rtn4rl1	0.620414	1.51387	1.28693	0.00015	0.000929521
NM_183162	Helz2	0.323475	0.678054	1.06775	0.00015	0.000929521
NM_198091	Usp2	0.903392	2.27114	1.32999	0.00015	0.000929521
NM_198113	Ssh3	0.998148	2.19038	1.13386	0.00015	0.000929521
NR_104381	Plekhg5	1.2678	3.82824	1.59436	0.00015	0.000929521
NM_001004148	Slc13a5	0.24723	1.07598	2.12172	0.0002	0.00120057
NM_001012765	Adcy5	0.358645	0.930884	1.37604	0.0002	0.00120057
NM_001033141	Ecscr	1.36817	4.35208	1.66946	0.0002	0.00120057
NM_001080925	Rapgefl1	0.359948	1.01015	1.48872	0.0002	0.00120057
NM_001081175	Itpkb	0.284466	0.799138	1.49019	0.0002	0.00120057
NM_001290299	Lppr2	1.23412	2.853	1.209	0.0002	0.00120057
NM_007864	Dlg4	1.17941	2.90538	1.30067	0.0002	0.00120057
NM_009396	Tnfaip2	0.14717	1.33965	3.1863	0.0002	0.00120057
NM_009614	Adam15	2.63297	8.50091	1.69093	0.0002	0.00120057
NM_011412	Slit3	0.381624	0.936619	1.29531	0.0002	0.00120057
NM_011437	Sox10	0.163256	1.96729	3.59101	0.0002	0.00120057
NM_011861	Pacsin1	0.873656	5.72425	2.71195	0.0002	0.00120057
NM_020293	Cldn9	0.480099	2.67594	2.47864	0.0002	0.00120057
NM_023422	Hist1h2bc	4.74064	12.4239	1.38997	0.0002	0.00120057
NM_023655	Trim29	0.178237	1.79026	3.3283	0.0002	0.00120057
NM_026189	Eepd1	1.23256	2.63805	1.09781	0.0002	0.00120057
NM_133926	Camk1	4.93241	12.0759	1.29176	0.0002	0.00120057
NM_145584	Spon1	0.189544	0.661159	1.80246	0.0002	0.00120057
NM_145829	Nags	0.492557	2.04567	2.05421	0.0002	0.00120057
NM_173774	Slc45a1	0.4594	1.49955	1.70671	0.0002	0.00120057
NM_174998	Hpcal4	0.27425	0.862127	1.65241	0.0002	0.00120057
NM_176952	6430573F11Rik	1.22494	2.9526	1.26928	0.0002	0.00120057
NM_178086	Fa2h	0.192342	1.51109	2.97384	0.0002	0.00120057
NM_181074	Lingo1	0.500774	1.3564	1.43756	0.0002	0.00120057
NM_001163465	Rhpn1	1.38321	2.84664	1.04123	0.00025	0.00146617
NM_001167763	Ift122	2.17389	4.45161	1.03405	0.00025	0.00146617
NM_001172216	Fam221a	0.672227	2.82034	2.06885	0.00025	0.00146617
NM_001277904	Tnnt1	1.96457	7.56683	1.94547	0.00025	0.00146617
NM_001291058	Cd68	1.30108	3.94454	1.60015	0.00025	0.00146617
NM_001301368	Cdkn2c	1.35816	3.00463	1.14554	0.00025	0.00146617
NM_007420	Adrb2	0.625293	1.8753	1.58451	0.00025	0.00146617
NM_007738	Col7a1	0.353454	0.734958	1.05614	0.00025	0.00146617
NM_009523	Wnt4	0.193135	0.86368	2.16089	0.00025	0.00146617
NM_009849	Entpd2	0.239671	2.8332	3.5633	0.00025	0.00146617
NM_010189	Fcgrt	1.7385	3.72751	1.10037	0.00025	0.00146617
NM_015730	Chrna4	0.205945	0.858963	2.06033	0.00025	0.00146617
NM_025874	Plin5	0.954428	2.64503	1.47057	0.00025	0.00146617
NM_027890	Susd2	1.14776	3.51143	1.61324	0.00025	0.00146617
NM_029505	Ap3m2	3.04956	6.43871	1.07817	0.00025	0.00146617
NM_053106	Lmod1	0.217971	0.827395	1.92444	0.00025	0.00146617
NM_145527	Madd	0.81341	2.26291	1.47612	0.00025	0.00146617
NM_175457	Mroh1	5.56701	14.887	1.41908	0.00025	0.00146617
NM_177740	Rgma	0.4915	1.20283	1.29117	0.00025	0.00146617
NM_178406	Gpr153	0.806751	1.6811	1.05921	0.00025	0.00146617
NM_197945	Lzts3	1.46262	3.25245	1.15297	0.00025	0.00146617
NM_001029985	Kcp	0.26654	0.75581	1.50367	0.0003	0.00172255
NM_001042534	Capg	2.07095	8.28433	2.00009	0.0003	0.00172255
NM_001081115	Nccrp1	0.290604	3.57145	3.61938	0.0003	0.00172255
NM_001081134	Kcng1	1.3656	2.96624	1.1191	0.0003	0.00172255
NM_001081465	Gtf2ird1	2.58271	7.23722	1.48655	0.0003	0.00172255
NM_001109985	Nos1ap	0.272392	1.42027	2.38241	0.0003	0.00172255
NM_001195253	Gm3336	0.917121	3.33372	1.86195	0.0003	0.00172255
NM_007546	Bik	1.29779	5.19361	2.00068	0.0003	0.00172255
NM_007957	Esx1	1.5068	3.51231	1.22093	0.0003	0.00172255
NM_009305	Syp	0.424962	1.52768	1.84593	0.0003	0.00172255
NM_009621	Adamts1	0.322533	0.841947	1.38428	0.0003	0.00172255
NM_009842	Cd151	10.0691	22.1805	1.13936	0.0003	0.00172255
NM_011170	Prnp	0.73744	9.42276	3.67555	0.0003	0.00172255
NM_021457	Fzd1	0.710327	1.47095	1.0502	0.0003	0.00172255
NM_026161	C1qtnf4	1.49406	3.99014	1.4172	0.0003	0.00172255
NM_026922	Atp2c2	0.231978	1.03714	2.16056	0.0003	0.00172255
NM_027570	Ldhd	0.452666	1.70736	1.91525	0.0003	0.00172255
NM_028175	Lrrc8e	0.198161	0.923575	2.22055	0.0003	0.00172255
NM_153107	Cpz	0.23865	1.82471	2.9347	0.0003	0.00172255
NM_172469	Clic6	0.164724	0.828023	2.32962	0.0003	0.00172255
NM_177580	Baiap2l2	0.283869	1.67446	2.5604	0.0003	0.00172255
NM_178747	Gulo	0.7276	1.91556	1.39655	0.0003	0.00172255
NM_181397	Rftn1	1.11536	2.48219	1.15411	0.0003	0.00172255
NM_001110831	Dnpep	11.3929	24.4368	1.10092	0.00035	0.00197259
NM_001113486	Sept9	5.50082	18.9387	1.78362	0.00035	0.00197259
NM_001162974	Lrrc51	1.07085	4.84775	2.17856	0.00035	0.00197259
NM_001271623	Gja3	0.164519	1.32581	3.01054	0.00035	0.00197259
NM_009933	Col6a1	0.115754	0.92341	2.99591	0.00035	0.00197259
NM_010149	Epor	1.56626	3.31727	1.08267	0.00035	0.00197259
NM_013687	Tcp11	1.85294	4.20071	1.18082	0.00035	0.00197259
NM_015789	Dkkl1	1.28478	4.90174	1.93177	0.00035	0.00197259
NM_015821	Fbxl8	1.18533	2.74455	1.21129	0.00035	0.00197259
NM_017464	Nedd9	0.132097	0.65399	2.30768	0.00035	0.00197259
NM_017465	Sult2b1	1.35558	3.89842	1.52398	0.00035	0.00197259
NM_027872	Slc46a3	0.410734	1.80386	2.13482	0.00035	0.00197259
NM_172614	Tmem44	0.497037	1.11734	1.16865	0.00035	0.00197259
NM_173788	Npr2	0.26155	0.889274	1.76554	0.00035	0.00197259
NM_001101510	Susd5	0.563412	1.40802	1.32141	0.0004	0.00222211
NM_001114124	Dab2ip	1.14911	3.2722	1.50974	0.0004	0.00222211
NM_009200	Slc1a6	0.218012	1.69463	2.95849	0.0004	0.00222211
NM_010783	Mdfi	4.08598	8.79993	1.10681	0.0004	0.00222211
NM_013749	Tnfrsf12a	10.0118	36.939	1.88345	0.0004	0.00222211
NM_013783	Mmel1	0.288686	1.18759	2.04046	0.0004	0.00222211
NM_013805	Cldn5	1.72513	3.99869	1.21282	0.0004	0.00222211
NM_021715	Chst7	0.414302	1.65197	1.99544	0.0004	0.00222211
NM_026960	Gsdmd	1.67817	3.48736	1.05525	0.0004	0.00222211
NM_029631	Abhd14b	1.64072	3.66528	1.1596	0.0004	0.00222211
NM_029894	Fam162b	0	0.852308	Inf	0.0004	0.00222211
NM_172383	Tmem125	1.24694	2.76474	1.14875	0.0004	0.00222211
NM_178035	Fads6	1.1878	3.46467	1.54443	0.0004	0.00222211
NM_198895	Abr	4.24684	10.4483	1.29881	0.0004	0.00222211
NM_001081169	Aspg	0.868197	1.94699	1.16515	0.00045	0.00246272
NM_001256108	Mib2	0.834463	3.60937	2.11283	0.00045	0.00246272
NM_001284427	Smtn	2.31077	6.8563	1.56905	0.00045	0.00246272
NM_001306148	Car12	1.06229	2.42216	1.18912	0.00045	0.00246272
NM_010382	H2-Eb1	1.2938	2.98849	1.2078	0.00045	0.00246272
NM_013591	Madcam1	0.515168	2.58683	2.32807	0.00045	0.00246272
NM_019498	Olfm1	0.361833	3.16326	3.12801	0.00045	0.00246272
NM_021890	Fads3	0.418916	1.09542	1.38676	0.00045	0.00246272
NM_023396	Rprm	1.70294	3.94367	1.21151	0.00045	0.00246272
NM_029978	Fam57b	0.416887	2.01032	2.2697	0.00045	0.00246272
NM_146073	Zdhhc14	0.390911	1.21108	1.63137	0.00045	0.00246272
NM_181418	Ushbp1	0.165639	0.976527	2.55962	0.00045	0.00246272
NM_198114	Dagla	0.507254	1.05407	1.05519	0.00045	0.00246272
NM_001164792	Tpbg	0.733504	1.87327	1.35268	0.0005	0.00270003
NM_001271360	Arrb2	9.70329	22.8402	1.23503	0.0005	0.00270003
NM_009151	Selplg	0.219877	1.33378	2.60075	0.0005	0.00270003
NM_009451	Tubb4a	0.407176	1.58465	1.96044	0.0005	0.00270003
NM_010234	Fos	1.21592	2.6368	1.11674	0.0005	0.00270003
NM_026571	Lhfpl5	0.721773	3.19907	2.14803	0.0005	0.00270003
NM_028598	Rec114	18.155	47.5874	1.39021	0.0005	0.00270003
NM_029416	Klf17	0.49845	1.24195	1.31708	0.0005	0.00270003
NM_145574	Ccdc136	1.32122	4.06693	1.62207	0.0005	0.00270003
NM_172854	Olfml2a	0.17343	1.32945	2.9384	0.0005	0.00270003
NM_177115	March3	0.744774	2.3259	1.64292	0.0005	0.00270003
NR_045176	2810468N07Rik	0.90904	2.93938	1.6931	0.0005	0.00270003
NM_001142952	Fam46c	1.48673	3.17707	1.09555	0.00055	0.00293454
NM_007625	Cbx4	0.244081	0.67852	1.47503	0.00055	0.00293454
NM_008055	Fzd4	0.669321	1.37468	1.03832	0.00055	0.00293454
NM_009113	S100a13	1.5064	6.29553	2.06322	0.00055	0.00293454
NM_027195	Casz1	1.53829	3.10815	1.01472	0.00055	0.00293454
NM_027320	Ifi35	2.05566	4.49831	1.12978	0.00055	0.00293454
NM_029002	Nkx6-3	0.622472	1.72127	1.4674	0.00055	0.00293454
NM_198438	Ssbp3	5.83436	15.9029	1.44664	0.00055	0.00293454
NM_001170786	Mthfd1l	7.00155	16.1996	1.21021	0.0006	0.00316814
NM_009709	Arnt	2.79751	8.66468	1.631	0.0006	0.00316814
NM_023158	Cxcl16	0.61398	1.80421	1.5551	0.0006	0.00316814
NM_145218	Wbscr17	0.233161	0.780759	1.74355	0.0006	0.00316814
NM_172710	Sel1l3	0.128156	0.587292	2.19617	0.0006	0.00316814
NM_001291045	Grm4	0.707699	1.45517	1.03998	0.00065	0.00340117
NM_019999	Pnkd	4.65589	10.1161	1.11952	0.00065	0.00340117
NM_172448	Rnf43	0.191136	0.756743	1.98521	0.00065	0.00340117
NM_183405	Cox6b2	23.8982	48.5838	1.02357	0.00065	0.00340117
NM_001177945	Aamdc	4.16017	10.2978	1.30762	0.0007	0.0036278
NM_019967	Brinp1	0.138834	0.832887	2.58476	0.0007	0.0036278
NM_025778	Bcl2l14	0.304995	1.3179	2.11139	0.0007	0.0036278
NM_028751	Tjap1	9.00406	18.2302	1.01768	0.0007	0.0036278
NM_029629	Fahd2a	2.29971	4.85076	1.07676	0.0007	0.0036278
NM_030150	Dhx58	0.519408	1.62345	1.64412	0.0007	0.0036278
NM_152803	Hpse	0.355186	1.06199	1.58013	0.0007	0.0036278
NM_194060	Foxo6	0.83223	1.85033	1.15273	0.0007	0.0036278
NM_207687	Espn	0.609467	1.67329	1.45707	0.0007	0.0036278
NM_001081062	Ccno	1.0033	2.41121	1.26501	0.00075	0.00385132
NM_001122765	Sirt2	7.94003	18.9701	1.25651	0.00075	0.00385132
NM_008433	Kcnn4	0.861621	2.37779	1.46449	0.00075	0.00385132
NM_133485	Ppp1r14c	0.732994	1.74188	1.24877	0.00075	0.00385132
NM_172961	Abat	0.393469	1.34332	1.77148	0.00075	0.00385132
NM_001177797	Afap1l2	0.211463	0.743428	1.81379	0.0008	0.00407201
NM_001243050	Atp6v0a1	4.19775	9.42161	1.16636	0.0008	0.00407201
NM_009381	Thrsp	1.48938	4.07611	1.45248	0.0008	0.00407201
NM_026597	Fam212a	1.33159	3.96273	1.57334	0.0008	0.00407201
NM_053110	Gpnmb	0.162089	0.705789	2.12245	0.0008	0.00407201
NM_001174155	Rasgrp4	0.576493	2.44034	2.0817	0.00085	0.00429487
NM_001271567	Cdc7	4.01765	9.66805	1.26687	0.00085	0.00429487
NM_016865	Htatip2	2.65895	7.38168	1.47309	0.00085	0.00429487
NM_019779	Cyp11a1	1.41844	3.04913	1.10409	0.00085	0.00429487
NM_025833	Baiap2l1	2.19625	6.86487	1.64419	0.00085	0.00429487
NM_029314	1700013F07Rik	0	0.672701	Inf	0.00085	0.00429487
NM_033321	P2rx5	0.802509	1.86665	1.21787	0.00085	0.00429487
NM_178076	Mcf2l	0.674114	2.24532	1.73586	0.00085	0.00429487
NM_001005784	Inadl	0.79993	2.40342	1.58714	0.0009	0.0045163
NM_019492	Rgs3	0.302358	1.15555	1.93425	0.0009	0.0045163
NM_138649	Syt17	0.779364	2.21302	1.50565	0.0009	0.0045163
NM_008239	Foxq1	0.405049	1.20017	1.56707	0.00095	0.0047361
NM_009744	Bcl6	0.369483	1.03428	1.48505	0.00095	0.0047361
NM_010399	H2-T9	0.654743	4.38679	2.74417	0.00095	0.0047361
NM_010858	Myl4	3.45003	7.15318	1.05197	0.00095	0.0047361
NM_018884	Pdzrn3	0.320591	0.836273	1.38324	0.00095	0.0047361
NM_019440	Irgm2	0.132304	0.809267	2.61276	0.00095	0.0047361
NM_030700	Maged2	0.846646	3.85096	2.18539	0.00095	0.0047361
NM_031166	Id4	0.611714	2.0806	1.76607	0.00095	0.0047361
NM_144883	Proser2	1.52831	3.55497	1.21789	0.00095	0.0047361
NM_183023	Rims4	2.03498	5.58517	1.45658	0.00095	0.0047361
NM_207105	H2-Ab1	1.86694	4.2684	1.19302	0.00095	0.0047361
NM_001163761	6430548M08Rik	0.314468	0.764485	1.28158	0.001	0.00495501
NM_001256115	Sun1	6.95861	17.3282	1.31625	0.001	0.00495501
NM_001287056	Vegfa	1.13665	3.97997	1.80797	0.001	0.00495501
NM_010574	Irx2	0.805129	1.79309	1.15516	0.001	0.00495501
NM_016917	Slc40a1	0.505107	1.20226	1.25109	0.001	0.00495501
NM_146026	Prr15l	0.854478	2.6798	1.64901	0.001	0.00495501
NM_198420	Arhgap39	0.935237	5.49158	2.55382	0.001	0.00495501
NM_001111145	Ubap1l	1.39309	3.19542	1.19772	0.00105	0.00516572
NM_001199301	Cacng5	0.17955	0.741297	2.04567	0.00105	0.00516572
NM_001205234	Nrxn2	0.818796	1.65443	1.01476	0.00105	0.00516572
NM_001290734	Osbpl6	0.13629	0.807277	2.56638	0.00105	0.00516572
NM_013819	H2-M3	1.12225	2.81354	1.32599	0.00105	0.00516572
NM_022017	Trpv4	0.202633	0.795196	1.97244	0.00105	0.00516572
NM_023268	Qsox1	1.9477	4.39603	1.17443	0.00105	0.00516572
NM_033612	Cela1	2.41839	5.05928	1.06488	0.00105	0.00516572
NM_130887	Papln	0.169458	0.657108	1.9552	0.00105	0.00516572
NM_133898	N4bp2l1	0.138478	2.34047	4.07907	0.00105	0.00516572
NM_177294	Rpap1	4.48056	12.0802	1.4309	0.00105	0.00516572
NM_207663	Synm	0.739822	1.72777	1.22366	0.00105	0.00516572
NM_198410	Paqr6	0.380361	1.77332	2.22101	0.0011	0.00537761
NM_001166399	Rab3a	1.58502	6.82066	2.10541	0.00115	0.00559062
NM_007455	Ap1g2	3.93639	8.49772	1.1102	0.00115	0.00559062
NM_011658	Twist1	1.37188	2.97325	1.11588	0.00115	0.00559062
NM_013585	Psmb9	1.18175	4.67047	1.98264	0.00115	0.00559062
NM_023622	Rgl3	0.17467	1.06374	2.60645	0.00115	0.00559062
NM_028732	4632428N05Rik	0.1783	1.23988	2.79782	0.00115	0.00559062
NM_031199	Tgfa	0.310566	0.802362	1.36935	0.00115	0.00559062
NM_001114664	Iqsec2	0.396114	1.06742	1.43015	0.0012	0.00579738
NM_007811	Cyp26a1	1.39179	2.89541	1.05683	0.0012	0.00579738
NM_011309	S100a1	1.01833	7.31533	2.84472	0.0012	0.00579738
NM_011703	Vipr1	0.0617994	0.687253	3.47518	0.00125	0.00600729
NM_145986	Fam83f	0.293834	1.0578	1.848	0.00125	0.00600729
NM_201607	Pde4c	0.283144	0.971374	1.77849	0.00125	0.00600729
NM_001080780	Ret	0.248779	0.651333	1.38853	0.0013	0.00621325
NM_001171026	Os9	0.707672	2.20515	1.63972	0.0013	0.00621325
NM_001302268	Aktip	4.89872	12.3469	1.33368	0.0013	0.00621325
NM_010129	Emp3	3.27324	7.24998	1.14726	0.0013	0.00621325
NM_027426	Draxin	0.255526	0.667568	1.38545	0.0013	0.00621325
NM_133351	Prss8	2.32025	6.49953	1.48606	0.0013	0.00621325
NM_173739	Galnt18	0.0990126	1.47148	3.89352	0.0013	0.00621325
NM_175217	Mmd2	0.348914	1.32308	1.92295	0.0013	0.00621325
NM_001081982	Nfix	0.359612	0.79046	1.13625	0.00135	0.00642543
NM_007526	Barx1	0.520443	2.21076	2.08673	0.00135	0.00642543
NM_031880	Tnk1	1.98509	4.04244	1.02602	0.00135	0.00642543
NM_144533	Nmnat3	0.181198	1.21411	2.74426	0.00135	0.00642543
NM_178218	Hist3h2a	2.93871	9.75827	1.73144	0.00135	0.00642543
NM_001098636	Pwwp2b	0.574706	1.71475	1.5771	0.0014	0.00662714
NM_001114174	Fam189a2	0.886809	1.8707	1.07688	0.0014	0.00662714
NM_178911	Pld4	0.233944	1.26452	2.43435	0.0014	0.00662714
NM_016854	Ppp1r3c	0.402781	1.10604	1.45734	0.00145	0.00682858
NM_177628	Fam167a	0.295786	0.751806	1.34581	0.00145	0.00682858
NM_001001980	Limch1	0.341097	0.7098	1.05723	0.0015	0.00703776
NM_001177804	Sirt3	4.11036	12.786	1.63723	0.0015	0.00703776
NM_015736	Galnt3	0.63615	1.2761	1.0043	0.00155	0.007234
NM_080854	Slc34a3	0.445977	1.39509	1.64532	0.00155	0.007234
NM_001127725	Sec14l5	0.206281	1.02258	2.30952	0.0016	0.00743229
NM_001167694	Gpr19	1.82883	4.51685	1.3044	0.0016	0.00743229
NM_001199227	Osbpl5	0.446472	1.42441	1.67372	0.0016	0.00743229
NM_026495	Nacc2	1.18474	2.95339	1.31781	0.0016	0.00743229
NM_001177647	Sirpa	0.232763	1.01407	2.12322	0.00165	0.00762872
NM_008090	Gata2	0.461021	1.09503	1.24807	0.00165	0.00762872
NM_008325	Idua	0.866528	2.3424	1.43467	0.00165	0.00762872
NM_026756	Nfic	0.294765	1.55709	2.40122	0.00165	0.00762872
NM_177823	Ubash3a	0.53166	1.21962	1.19785	0.00165	0.00762872
NM_001033171	Klrg2	0.834835	1.87657	1.16854	0.0017	0.00781833
NM_007994	Fbp2	0.909297	2.69097	1.5653	0.0017	0.00781833
NM_029627	Ly6k	1.31749	4.70654	1.83687	0.0017	0.00781833
NM_146011	Arhgap9	2.74479	5.58144	1.02394	0.0017	0.00781833
NM_174995	Mgst2	0	0.598997	Inf	0.0017	0.00781833
NM_011615	Dedd	6.26157	13.2645	1.08297	0.00175	0.00802195
NM_027366	Ly6g6e	1.48498	3.62714	1.28839	0.00175	0.00802195
NM_009852	Cd6	0.340723	0.961295	1.49638	0.0018	0.00821308
NM_019507	Tbx21	0.662639	1.53306	1.21012	0.0018	0.00821308
NM_001039657	Mtl5	0.609491	1.48499	1.28478	0.00185	0.00841079
NM_001033310	Cox18	3.23982	8.04954	1.31299	0.0019	0.00860862
NM_001081633	Dgcr14	2.08041	5.06594	1.28396	0.0019	0.00860862
NM_001130194	Best2	0.233267	1.28707	2.46404	0.0019	0.00860862
NM_001293631	Slc37a4	1.76689	3.76378	1.09097	0.0019	0.00860862
NM_001045484	Mef2b	4.83382	12.0061	1.31254	0.00195	0.00880117
NM_009521	Wnt3	0.37129	1.04055	1.48673	0.00195	0.00880117
NM_015749	Tcn2	2.73369	9.42177	1.78515	0.00195	0.00880117
NM_030082	Hist3h2ba	2.44711	9.81755	2.00429	0.00195	0.00880117
NR_037955	1190002F15Rik	3.65492	8.9741	1.29593	0.00195	0.00880117
NM_001256117	Sun1	1.95506	9.39137	2.26412	0.002	0.00898984
NM_007887	Usp17la	0.347585	1.03419	1.57306	0.002	0.00898984
NM_008353	Il12rb1	0.208053	0.872247	2.06779	0.002	0.00898984
NM_177388	Slc41a2	0.229398	0.657992	1.52022	0.002	0.00898984
NM_183173	Sowaha	0.307089	0.816563	1.41091	0.002	0.00898984
NM_145857	Nod2	0.0657674	0.626971	3.25296	0.00205	0.00917778
NM_176073	Cpq	0.171304	1.52014	3.14957	0.00205	0.00917778
NM_177322	Agtr1a	0.154942	1.01707	2.71462	0.00205	0.00917778
NR_130986	1810063I02Rik	0	6.93704	Inf	0.00205	0.00917778
NM_001033460	Drc1	0.61168	1.50323	1.29722	0.0021	0.00937335
NM_022982	Rtn4r	0.193422	1.46216	2.91828	0.0021	0.00937335
NM_001177789	Phactr3	0.21815	1.28094	2.55381	0.00215	0.00956267
NM_007652	Cd59a	0.347494	1.36146	1.9701	0.00215	0.00956267
NM_013864	Ndrg2	2.99983	6.58542	1.13439	0.00215	0.00956267
NM_145987	Tmem82	0.904042	1.94677	1.10662	0.00215	0.00956267
NM_030127	Htra3	0.14376	0.926945	2.68882	0.0022	0.00975067
NM_053190	S1pr5	0.243289	0.985162	2.01769	0.0022	0.00975067
NM_001033458	Gm1673	3.24373	11.8072	1.86394	0.00225	0.00993474
NM_001110778	Adam11	0.415384	0.994213	1.25911	0.00225	0.00993474
NM_007559	Bmp8b	0.6201	1.31354	1.08289	0.00225	0.00993474
NM_007692	Chkb	5.52089	11.5075	1.0596	0.00225	0.00993474
NM_009526	Wnt6	0.711865	1.71343	1.26721	0.00225	0.00993474
NM_029045	4930432K21Rik	0.906197	2.20956	1.28586	0.0023	0.0101157
NM_138945	Pou4f3	0.670966	2.3711	1.82125	0.0023	0.0101157
NM_177716	Ccdc184	0.151783	1.04585	2.7846	0.0023	0.0101157
NM_001285895	Calr4	0.207094	1.37352	2.72952	0.00235	0.0103086
NM_178187	Hist1h2ae	4.26054	9.97189	1.22683	0.00235	0.0103086
NM_198306	Galnt9	0.369674	0.968896	1.39009	0.00235	0.0103086
NM_001291203	Tpd52l2	3.31287	12.5635	1.92309	0.0024	0.0104996
NM_010903	Nfe2l3	0.614187	1.36971	1.15712	0.0024	0.0104996
NM_177854	Sertm1	0.385325	0.931833	1.274	0.00245	0.0106758
NR_045047	Tunar	0.166019	1.35331	3.02707	0.0025	0.0108524
NM_009318	Tapbp	2.37539	6.55616	1.46469	0.00255	0.0110391
NM_013490	Chka	6.09994	12.6828	1.05601	0.00255	0.0110391
NM_033073	Krt7	0.27925	1.61735	2.53401	0.00255	0.0110391
NR_130791	2400006E01Rik	1.90908	4.14563	1.11871	0.00255	0.0110391
NM_001163449	Mapk8ip3	7.67698	17.4385	1.18367	0.0026	0.0112247
NM_001174049	Cacna2d2	0.40872	1.09001	1.41516	0.0026	0.0112247
NM_175124	Lrrc28	1.43532	3.55609	1.30892	0.0026	0.0112247
NM_001033124	Ntrk1	0.650675	1.40253	1.10803	0.00265	0.0114161
NM_019798	Pde4a	0.603326	1.73459	1.52358	0.00265	0.0114161
NM_007547	Sirpa	0.288779	1.33402	2.20774	0.0027	0.0116048
NM_011303	Dhrs3	0.95183	3.12582	1.71546	0.0027	0.0116048
NM_019944	Mnx1	0.358315	1.7461	2.28483	0.0027	0.0116048
NM_028195	Cyth4	0.338652	0.966039	1.51228	0.0027	0.0116048
NM_178676	Entpd3	0.0986042	0.650806	2.72251	0.0027	0.0116048
NM_133250	Mutyh	4.72634	10.1349	1.10053	0.00275	0.0117905
NM_007418	Adra2c	0.126721	0.719177	2.50469	0.0028	0.0119774
NM_016758	Rgs14	0.341385	1.08729	1.67126	0.0028	0.0119774
NM_010359	Gstm3	1.05883	2.75628	1.38025	0.00285	0.0121614
NM_134130	Abhd3	0.420899	1.33661	1.66703	0.00285	0.0121614
NM_145933	St6gal1	2.89973	6.39471	1.14096	0.0029	0.0123518
NM_001276684	Arc	0.369886	1.31298	1.8277	0.00295	0.0125319
NM_013622	Oprd1	0.32022	0.751389	1.2305	0.00295	0.0125319
NM_172522	Megf11	0.155631	1.25016	3.00591	0.00295	0.0125319
NM_173014	Lpcat2	0.450548	1.11465	1.30684	0.00295	0.0125319
NM_001308072	Gpr108	1.03139	2.95787	1.51997	0.003	0.0127197
NM_010010	Cyp46a1	0.107324	1.62675	3.92194	0.003	0.0127197
NM_016798	Pdlim3	0.278698	1.42282	2.35198	0.00305	0.0128981
NM_198960	Tfap2e	0.199019	1.00505	2.33629	0.00305	0.0128981
NM_001024136	Anks6	0.339345	0.829377	1.28928	0.0031	0.0130854
NM_001256042	Hsf4	0.866956	2.88833	1.73621	0.0031	0.0130854
NM_009630	Adora2a	0.48798	1.18317	1.27777	0.0031	0.0130854
NM_001098789	Ndufa4l2	14.0952	61.6009	2.12774	0.00315	0.0132665
NM_001083945	Rsph3b	0.464385	1.50926	1.70045	0.0032	0.0134434
NM_008816	Pecam1	2.83545	6.36079	1.16563	0.0032	0.0134434
NM_025807	Slc16a9	0.147446	0.601163	2.02757	0.0033	0.0138048
NM_001290542	Plekhg2	0.693847	1.84245	1.40893	0.00335	0.0139873
NM_001101484	Gm4984	1.78081	4.19431	1.2359	0.0034	0.0141597
NM_001199283	Slc43a2	0.262801	1.52393	2.53575	0.0034	0.0141597
NM_011227	Rab20	1.59828	5.05843	1.66217	0.0034	0.0141597
NM_009317	Tal2	1.02928	2.67812	1.37959	0.00345	0.0143407
NM_144936	Tmem45b	0.369405	1.56528	2.08315	0.00345	0.0143407
NM_010877	Ncf2	0.564247	1.28358	1.18577	0.00355	0.014714
NM_080467	Atp6v0a4	0.949056	2.98326	1.65233	0.00355	0.014714
NM_001111331	Kcnip3	0.486332	1.28346	1.40003	0.00365	0.0150542
NR_028296	Fance	2.7718	7.38323	1.41343	0.00365	0.0150542
NM_010387	H2-DMb1	0.833271	2.22806	1.41893	0.00375	0.0153974
NM_011427	Snai1	0.817073	1.95331	1.25739	0.00375	0.0153974
NM_001286573	Ehmt2	3.3834	11.6178	1.77979	0.00385	0.0157427
NM_011548	Tcf3	9.30339	23.0451	1.30863	0.00385	0.0157427
NM_001081289	Fam217b	0.527251	1.29972	1.30164	0.0039	0.0159084
NM_001281465	Ctc1	1.53084	5.47377	1.83821	0.0039	0.0159084
NM_008700	Nkx2-5	0.337903	1.37072	2.02026	0.0039	0.0159084
NM_027974	Efhc1	0.38116	1.09187	1.51833	0.0039	0.0159084
NM_133363	Myoz3	0.282906	0.766642	1.43823	0.00395	0.0160734
NM_029568	Mfap4	0.499102	1.60059	1.6812	0.004	0.0162415
NM_172750	Adprhl1	0.461989	1.69581	1.87605	0.004	0.0162415
NM_010168	F2	0.758931	1.63305	1.10553	0.00405	0.0164075
NM_023341	Adck3	1.49977	3.29862	1.13712	0.00405	0.0164075
NM_053206	Magee2	0.59694	1.35163	1.17904	0.0041	0.0165861
NM_009504	Vdr	0.189133	0.560519	1.56736	0.00415	0.0167602
NM_010863	Myo1b	1.22261	3.61414	1.56369	0.00415	0.0167602
NM_153502	Ankrd23	1.012	2.03642	1.00882	0.00415	0.0167602
NM_001029929	Zmynd15	0.371649	0.983838	1.40448	0.0042	0.0169187
NM_001033217	Prickle1	0.464746	0.939119	1.01487	0.0042	0.0169187
NM_001244617	B4galnt1	0.858076	2.61929	1.61	0.00425	0.0170711
NM_008546	Mfap2	0.901145	2.55511	1.50355	0.00425	0.0170711
NM_021332	Glp1r	0.470412	1.5525	1.72259	0.00425	0.0170711
NM_029438	Smurf1	1.70163	3.75443	1.14168	0.00425	0.0170711
NM_172840	Vwa2	0.348223	0.764628	1.13474	0.00425	0.0170711
NM_001033260	Stox1	0.211477	0.665629	1.65422	0.0043	0.0172444
NM_001113283	Fam214a	0.789943	1.64845	1.06129	0.00435	0.01742
NM_001252153	Tmem106c	4.99097	12.807	1.35954	0.0044	0.0175993
NM_009528	Wnt7b	0.0813476	1.04656	3.68541	0.0044	0.0175993
NM_001286039	Klc3	2.22809	8.74719	1.97301	0.00445	0.0177613
NM_146052	Lrrc3b	0.609355	1.60043	1.3931	0.00445	0.0177613
NM_008059	G0s2	1.37956	3.80217	1.46262	0.0045	0.0179254
NM_024272	Ssbp2	0.399783	1.0273	1.36156	0.0045	0.0179254
NM_134028	Tubg2	0.676928	1.6326	1.27009	0.00455	0.018086
NM_001081954	Dux	0.340617	1.1234	1.72166	0.0046	0.018266
NM_146059	Ccdc166	0.319302	1.795	2.49099	0.0046	0.018266
NM_001081970	Apol8	0.253653	1.08009	2.09022	0.00465	0.0184413
NM_009162	Scg5	0.416088	1.74282	2.06647	0.00465	0.0184413
NM_018857	Msln	0.47774	1.23192	1.36661	0.0047	0.0186031
NM_001039042	Klk13	0.440055	2.14588	2.28581	0.00475	0.0187642
NM_181588	Cmbl	0.283092	2.65292	3.22824	0.00475	0.0187642
NM_001205076	Jph2	0.316323	0.695571	1.1368	0.0048	0.018935
NM_010467	Hoxd1	0.160582	1.25509	2.96641	0.0048	0.018935
NM_026185	Abhd15	0.201563	0.643358	1.67439	0.0048	0.018935
NM_001110300	Ap1m2	0.432975	2.56182	2.56481	0.00485	0.0190994
NM_001253695	Zfp219	4.67178	22.1052	2.24234	0.0049	0.0192617
NM_008154	Gpr3	0.487104	1.1936	1.29302	0.0049	0.0192617
NM_008967	Ptgir	0.093155	0.588638	2.65968	0.0049	0.0192617
NM_019942	Sept6	1.05606	4.11839	1.96339	0.0049	0.0192617
NM_027816	Cyp2u1	0.137741	0.846057	2.61879	0.0049	0.0192617
NM_133778	Fam131a	0.640317	2.55616	1.99712	0.005	0.0195998
NM_001039466	Trim46	0.579993	1.49861	1.36952	0.00515	0.0200925
NM_008120	Gja4	0.539926	1.42676	1.40191	0.0052	0.0202547
NM_028176	Cda	0.464176	3.42955	2.88528	0.0053	0.0205854
NM_183209	Gprin2	0.381136	1.2941	1.76357	0.0053	0.0205854
NM_144890	Bpifb5	0.458674	1.41753	1.62784	0.00535	0.0207508
NM_028389	Tmem219	2.61143	6.5672	1.33044	0.0054	0.0209223
NM_144786	Ggt7	0.437485	1.0483	1.26075	0.0054	0.0209223
NM_001029836	Npnt	0.406425	3.03591	2.90107	0.00545	0.0210836
NM_001033534	Layn	0.468586	1.35169	1.52838	0.0055	0.0212526
NM_001081100	Morn1	0.834999	1.8446	1.14346	0.00555	0.0214195
NM_009001	Rab3a	3.16505	7.10548	1.1667	0.00555	0.0214195
NM_175668	Gpr4	0.36004	0.890542	1.30653	0.0056	0.0215877
NM_001177369	Nfkb2	2.49775	6.91546	1.4692	0.0057	0.0219196
NM_176844	Chrna5	0.60211	1.22982	1.03035	0.0057	0.0219196
NM_172498	Ptk2b	0.599175	1.78735	1.57677	0.00575	0.0220816
NM_001163401	Il11ra1	1.98023	5.38036	1.44204	0.0058	0.022233
NM_013612	Slc11a1	0.307609	0.9132	1.56983	0.0059	0.0225512
NM_144881	Hhat	0.244331	0.726793	1.57271	0.00595	0.0227165
NM_172524	Nipal4	0.217185	0.643374	1.56673	0.006	0.0228796
NM_153106	Padi6	0.137784	0.793501	2.52582	0.00605	0.0230372
NM_008391	Irf2	0.231267	0.764146	1.72429	0.00615	0.023351
NM_013706	Cd52	0	0.693748	Inf	0.00615	0.023351
NM_134160	Mcoln3	0.17575	1.13521	2.69136	0.00615	0.023351
NM_145949	Ido2	0.166595	0.607213	1.86586	0.00615	0.023351
NM_008955	Rhox6	0.933664	2.93073	1.65029	0.0062	0.0235143
NM_010464	Hoxc13	0.131795	0.770112	2.54677	0.00625	0.0236701
NM_153597	Trpt1	1.46088	3.55335	1.28234	0.00635	0.0239804
NM_001008424	Cdsn	0.509367	1.09174	1.09985	0.0065	0.0244882
NM_027011	Krt5	0.0886596	1.04149	3.55423	0.00655	0.0246416
NM_001166503	Slc39a11	4.07975	8.40012	1.04193	0.00665	0.0249583
NM_027960	Dpep3	0.180913	1.22566	2.76019	0.00665	0.0249583
NM_001285983	Banp	0.738457	2.04486	1.46942	0.00685	0.0255776
NM_001199352	Pnck	0.358384	1.75992	2.29593	0.00705	0.0262292
NR_075078	Pitpnm1	0.682645	2.74102	2.00551	0.0071	0.0263725
NM_001293727	Cgn	2.7954	8.23235	1.55825	0.0072	0.0266909
NM_008260	Foxa3	0.465906	1.1891	1.35176	0.0072	0.0266909
NM_009659	Alox12b	0.163933	0.697491	2.08907	0.0072	0.0266909
NM_028105	Adck1	0.929302	2.90655	1.64509	0.00725	0.0268506
NM_001289670	Arhgap33	0.590553	1.84059	1.64003	0.0073	0.0270099
NM_001163473	1810010H24Rik	0.980072	2.43182	1.31108	0.00735	0.0271551
NM_008094	Gba	1.94383	5.33252	1.45592	0.0074	0.0273178
NM_027732	Dmrtc2	0.566828	1.51183	1.41532	0.00745	0.0274743
NM_001291214	Myo18a	2.57573	8.04917	1.64386	0.00755	0.0277902
NM_027828	Fam110c	0.0952302	0.660521	2.79411	0.0076	0.0279355
NR_045146	BC051226	1.77107	4.01919	1.18229	0.0076	0.0279355
NM_183163	Rhbdl2	0.386664	1.66929	2.11008	0.0077	0.0282352
NM_009985	Ctsw	0.407178	1.54297	1.92197	0.00775	0.0283876
NM_011844	Mgll	0.468991	1.02892	1.1335	0.00775	0.0283876
NM_010710	Lhx2	0.336858	0.916808	1.44448	0.0078	0.0285376
NM_001033598	Acsl6	0.827307	1.77723	1.10313	0.00795	0.0289687
NM_013655	Cxcl12	0.190087	0.840882	2.14524	0.00795	0.0289687
NM_027164	Lrrc27	0.652732	1.48432	1.18524	0.008	0.0291173
NM_153081	Slc16a11	0.152204	0.97835	2.68435	0.008	0.0291173
NM_011206	Ptpn18	0.670009	1.61217	1.26675	0.00805	0.0292465
NM_001291066	Adam8	0.155751	0.721369	2.2115	0.0081	0.0293985
NM_001077405	Nrp2	0.457255	1.45066	1.66564	0.00815	0.0295396
NR_045709	1700007L15Rik	1.47208	3.76806	1.35596	0.0082	0.0296782
NM_008726	Nppb	0.718039	3.04377	2.08372	0.0084	0.0302738
NM_001272052	Ada	0.563244	2.70572	2.26418	0.00845	0.0304171
NR_121195	Tspan5	1.35914	3.9184	1.52757	0.00855	0.0307135
NM_001081349	Slc43a1	2.05205	5.43805	1.40602	0.00865	0.0310043
NM_001001446	Cyp2c44	0.151016	0.806747	2.41741	0.00875	0.0313138
NM_001110311	Snx12	8.32749	21.0519	1.338	0.00875	0.0313138
NM_025806	Plbd1	0.60173	1.34591	1.1614	0.00895	0.0319321
NM_001252200	Map4k4	3.62729	8.92629	1.29917	0.00905	0.0322478
NM_175087	Aqp6	0.237229	0.85278	1.84589	0.00925	0.032826
NM_177471	Ccdc69	0.173127	1.41199	3.02783	0.0093	0.0329825
NM_001024702	C1ql4	0.363212	3.34374	3.20258	0.00935	0.0331296
NM_001013780	Slc25a34	0.271743	0.715957	1.39763	0.0095	0.0335926
NM_001302205	Lmo1	0.259376	2.1717	3.06571	0.0095	0.0335926
NM_001077696	Hdac5	4.10635	9.95871	1.2781	0.00955	0.0337434
NM_016685	Comp	0.290545	0.794704	1.45165	0.00955	0.0337434
NM_198637	1700016K19Rik	0.464123	2.05332	2.14538	0.0097	0.0342016
NM_130880	Otud7a	0.304322	0.678237	1.15619	0.0098	0.0344891
NM_020572	Aurkc	2.26964	5.12298	1.17452	0.00985	0.034636
NM_001004366	Scube3	1.77926	6.81065	1.93652	0.01	0.0350754
NM_025446	Aig1	1.31878	2.88649	1.13011	0.0102	0.0356703
NM_010292	Gck	0.510094	1.02546	1.00744	0.01025	0.0357955
NM_001177464	Zfp516	5.50525	17.6056	1.67716	0.0103	0.0359378
NM_021403	Srrm3	0.241914	0.558705	1.20759	0.0104	0.0362266
NM_180960	Nnat	5.39339	14.2816	1.40489	0.0104	0.0362266
NM_018826	Irx5	0.466611	1.02883	1.14071	0.0105	0.0365421
NM_001276358	Kcnip2	0.654555	2.34883	1.84335	0.0106	0.036824
NM_181315	Car5b	0.242462	0.603492	1.31557	0.0108	0.0374132
NM_001025310	St6galnac6	4.44066	13.2557	1.57776	0.01085	0.0375555
NM_001081463	Gtf2ird1	1.18918	2.81749	1.24444	0.01105	0.0381691
NM_001252060	Cacna1a	1.94836	5.59477	1.52182	0.0112	0.0386238
NM_145758	0610010K14Rik	9.30308	21.4127	1.20269	0.0113	0.0389048
NM_008437	Napsa	0.562275	1.42435	1.34096	0.01135	0.0390503
NM_001081408	Agmat	0.247343	1.11069	2.16687	0.01155	0.0396195
NM_021704	Cxcl12	0.164224	1.06389	2.69561	0.01155	0.0396195
NM_001163448	Mapk8ip3	1.12693	3.74006	1.73066	0.0118	0.0403126
NM_133681	Tspan1	0.685821	1.39674	1.02616	0.0118	0.0403126
NM_177307	Cyp4f39	0.497656	1.00816	1.01851	0.01185	0.0404533
NM_013904	Hey2	0.100481	0.556482	2.46941	0.0119	0.0405938
NM_001042715	Drc7	0.423076	0.864849	1.03153	0.01215	0.0412652
NM_013553	Hoxc4	0.23183	0.779613	1.74969	0.01215	0.0412652
NM_026808	Fitm1	1.20896	2.80757	1.21555	0.0122	0.041396
NM_001128625	Gm364	0.330774	0.865593	1.38784	0.01225	0.0415098
NM_031395	Sytl3	0.544976	1.12296	1.04304	0.01225	0.0415098
NM_001134300	Nol4l	0.618817	1.24831	1.0124	0.01245	0.0420801
NM_001136082	Timeless	6.51969	13.6592	1.067	0.01255	0.0423443
NM_027963	Cfap52	0.162118	0.72364	2.15823	0.0126	0.0424903
NM_134253	Bnipl	0.430475	1.18839	1.465	0.0127	0.0427731
NM_001276466	Cited1	0.83064	2.46092	1.5669	0.0128	0.0430295
NM_172778	Maob	0.106493	0.560849	2.39685	0.0128	0.0430295
NM_198191	Pip5kl1	0.373753	1.13046	1.59675	0.01285	0.0431688
NM_024474	Col26a1	0.210933	0.617527	1.54971	0.013	0.0436059
NM_175731	Acer1	0.238157	0.698406	1.55215	0.013	0.0436059
NM_008089	Gata1	0.485679	1.11918	1.20436	0.01335	0.0445872
NM_007871	Dnm2	5.31504	11.4394	1.10585	0.01375	0.0456541
NM_030075	Klhdc8b	1.60573	3.8684	1.26851	0.01385	0.0459076
NM_028412	Ciz1	2.13427	4.56854	1.09799	0.0139	0.04604
NM_001302939	Sh2b2	0.73727	1.81577	1.30032	0.01425	0.0469987
NM_010573	Irx1	0.22175	0.71188	1.6827	0.0143	0.0471328
NR_051981	H2-Q5	0.214013	1.40508	2.71488	0.0144	0.0473943
NM_007702	Cidea	1.12181	2.78622	1.31248	0.01445	0.0475247
NM_008169	Grin1	0.176386	0.663549	1.91147	0.01445	0.0475247
NM_175641	Ltbp4	4.78351	10.1943	1.09162	0.01445	0.0475247
NM_001159650	Crybb3	0.496694	2.33727	2.23439	0.0145	0.0476426
NM_027987	Cd300lg	0.15072	0.583391	1.9526	0.0145	0.0476426
NM_013710	Fgd2	0.0971145	0.87429	3.17035	0.01455	0.0477944
NM_007486	Arhgdib	1.54732	4.64869	1.58705	0.01475	0.0483506
NM_010198	Fgf11	0.412807	0.981045	1.24885	0.01485	0.0486184
NM_026414	Asprv1	0.224243	0.930526	2.05298	0.0151	0.0492929
NM_007542	Bgn	0.161057	0.566098	1.81348	0.01515	0.0494242
NM_001282021	Vasp	3.33298	11.3781	1.77138	0.0152	0.049568
NM_001042451	Snca	0.634117	1.55543	1.29449	0.01525	0.0496893
NM_009023	Rapsn	0.667897	1.41542	1.08353	0.01525	0.0496893
NM_001146031	Nrcam	0.151271	0.573516	1.92269	0.0153	0.0498136

## Sheet: go_upregulated_in KD
Gene ontology enrichment of up-regulated genes in Zfp998 knockdown embryonic stem cells compared to knockdown control embryonic stem cells.
Category	Term	Count	%	P Value	Genes	List Total	Pop Hits	Pop Total	Fold Enrichment	Bonferroni	Benjamini	FDR
GOTERM_BP_DIRECT	GO:0007411~axon guidance	42	2.80374	1.30371e-15	NM_133769, NM_001163448, NM_001163449, NM_153131, NM_177129, NM_016762, NM_022982, NM_001077405, NM_008714, NM_177708, NM_001033124, NM_001126047, NM_008716, NM_010710, NM_010110, NM_170687, NM_011322, NM_009872, NM_008027, NM_008483, NM_008086, NM_007939, NM_027426, NM_177357, NM_023047, NM_021704, NM_013660, NM_007557, NM_001081270, NM_172506, NM_001256432, NM_001146031, NM_029770, NM_011412, N…	1458	193	29712	4.43472	7.05969e-12	6.90838e-12	6.6359e-12
GOTERM_BP_DIRECT	GO:0001525~angiogenesis	48	3.20427	4.01573e-13	NM_199473, NM_001291066, NM_001252458, NM_019676, NM_007722, NM_008816, NM_001198894, NM_008267, NM_031199, NM_010575, NM_008029, NM_026376, NM_009396, NM_001162366, NM_001114124, NM_008090, NM_181395, NM_009614, NM_029770, NM_008055, NM_011057, NM_008610, NM_008213, NM_009382, NM_016865, NM_001287056, NM_001033306, NM_172498, NM_001077405, NM_008713, NM_009528, NM_001162950, NM_009932, NM_001033…	1458	288	29712	3.39643	2.12791e-09	1.06397e-09	1.022e-09
GOTERM_BP_DIRECT	GO:0007165~signal transduction	97	6.4753	3.57183e-12	NM_001145959, NM_017375, NM_019798, NM_080448, NM_173402, NM_022327, NM_145602, NM_009755, NM_016719, NM_001271567, NM_175279, NM_178702, NM_027987, NM_001252547, NM_001289670, NM_001164628, NM_173777, NM_146030, NM_008804, NM_009101, NM_015730, NM_198420, NM_145857, NM_133926, NM_022024, NM_133485, NM_009526, NM_011447, NM_145986, NM_013864, NM_010198, NM_011609, NM_008681, NM_029182, NM_0011741…	1458	925	29712	2.137	1.8927e-08	6.30905e-09	6.06021e-09
GOTERM_BP_DIRECT	GO:0007155~cell adhesion	66	4.40587	6.43453e-12	NM_199473, NM_001004363, NM_133903, NM_177129, NM_016685, NM_001252458, NM_146189, NM_007722, NM_008816, NM_009902, NM_009903, NM_001198894, NM_013723, NM_010575, NM_009675, NM_009073, NM_018777, NM_011708, NM_018857, NM_013805, NM_001162366, NM_178702, NM_175478, NM_029568, NM_145584, NM_181395, NM_001272052, NM_009933, NM_009614, NM_001205234, NM_001029836, NM_009382, NM_015734, NM_001085508, N…	1458	523	29712	2.57168	3.40965e-08	8.4784e-09	8.144e-09
GOTERM_BP_DIRECT	GO:0043524~negative regulation of neuron apoptotic process	38	2.53672	8e-12	NM_001291066, NM_001081982, NM_172498, NM_021332, NM_001276466, NM_011175, NM_008239, NM_013492, NM_001033124, NM_013603, NM_009898, NM_009199, NM_033610, NM_009630, NM_009696, NM_008169, NM_026376, NM_009295, NM_007570, NM_181848, NM_177231, NM_001162366, NM_023224, NM_023168, NM_010591, NM_001271360, NM_001168346, NM_029770, NM_010149, NM_001252060, NM_001042451, NM_008512, NM_008094, NM_026880…	1458	207	29712	3.741	4.23922e-08	8.4784e-09	8.144e-09
GOTERM_BP_DIRECT	GO:0070374~positive regulation of ERK1 and ERK2 cascade	40	2.67023	1.36418e-11	NM_016780, NM_019511, NM_172498, NM_001122954, NM_001252458, NM_008714, NM_001164792, NM_007722, NM_001033124, NM_013603, NM_008003, NM_008860, NM_145602, NM_008029, NM_009630, NM_009696, NM_001289740, NM_007471, NM_177231, NM_181748, NM_001162366, NM_020013, NM_022017, NM_001164628, NM_019521, NM_021704, NM_010591, NM_001271360, NM_207655, NM_053110, NM_010545, NM_172729, NM_010149, NM_013655, N…	1458	231	29712	3.52876	7.22882e-08	1.2048e-08	1.15728e-08
GOTERM_BP_DIRECT	GO:0030335~positive regulation of cell migration	42	2.80374	1.00226e-10	NM_016780, NM_177782, NM_001033409, NM_023158, NM_172498, NM_008714, NM_001081241, NM_007801, NM_001126047, NM_009902, NM_008816, NM_009903, NM_013723, NM_001101502, NM_008029, NM_001033161, NM_001205345, NM_011427, NM_001162366, NM_017464, NM_001081454, NM_001080780, NM_028732, NM_021704, NM_013660, NM_207655, NM_007438, NM_001252200, NM_080419, NM_053110, NM_027828, NM_009842, NM_013655, NM_008…	1458	268	29712	3.19366	5.31099e-07	7.58714e-08	7.28789e-08
GOTERM_BP_DIRECT	GO:0008285~negative regulation of cell population proliferation	53	3.53805	1.24543e-10	NM_007569, NM_001164792, NM_175307, NM_007722, NM_001033124, NM_009504, NM_009902, NM_001198894, NM_008542, NM_139298, NM_009630, NM_026495, NM_007570, NM_008260, NM_029361, NM_001162366, NM_001114124, NM_001081376, NM_010094, NM_007557, NM_054071, NM_022415, NM_176848, NM_011214, NM_011412, NM_134253, NM_008010, NM_001301368, NM_019738, NM_010921, NM_153533, NM_172498, NM_008714, NM_008713, NM_0…	1458	397	29712	2.72057	6.5995e-07	8.24939e-08	7.92402e-08
GOTERM_BP_DIRECT	GO:0045944~positive regulation of transcription by RNA polymerase II	115	7.6769	6.05592e-10	NM_001305432, NM_001276466, NM_008416, NM_009504, NM_008818, NM_183162, NM_029002, NM_033612, NM_008700, NM_009116, NM_008260, NM_001302205, NM_011548, NM_001114124, NM_008090, NM_007557, NM_153502, NM_031166, NM_145973, NM_013553, NM_008092, NM_001199217, NM_145857, NM_027195, NM_001309528, NM_011658, NM_021455, NM_133926, NM_001081982, NM_021332, NM_173863, NM_008714, NM_001254731, NM_007865, N…	1458	1284	29712	1.82519	3.20903e-06	3.56559e-07	3.42496e-07
GOTERM_BP_DIRECT	GO:0000122~negative regulation of transcription by RNA polymerase II	94	6.27503	3.31567e-09	NM_023655, NM_017373, NM_008818, NM_009504, NM_008267, NM_029002, NM_008700, NM_033612, NM_010573, NM_010574, NM_026495, NM_011309, NM_019944, NM_007570, NM_011427, NM_001302205, NM_011548, NM_001114124, NM_001081376, NM_008090, NM_001010836, NM_007957, NM_031166, NM_009744, NM_011498, NM_008092, NM_016669, NM_008010, NM_011658, NM_021455, NM_053206, NM_001081982, NM_001081465, NM_001081463, NM_0…	1458	1005	29712	1.90606	1.75696e-05	1.75697e-06	1.68767e-06
GOTERM_BP_DIRECT	GO:0010628~positive regulation of gene expression	63	4.20561	1.22846e-08	NM_001110252, NM_017373, NM_001037809, NM_019511, NM_001276466, NM_007801, NM_009504, NM_013492, NM_009902, NM_010180, NM_013603, NM_008700, NM_170687, NM_010573, NM_007498, NM_013805, NM_019507, NM_011548, NM_022017, NM_172285, NM_008090, NM_001271360, NM_007557, NM_009659, NM_007913, NM_031166, NM_008011, NM_011057, NM_001206367, NM_001024707, NM_008092, NM_001287056, NM_021290, NM_011658, NM_0…	1458	586	29712	2.19087	6.50941e-05	5.91784e-06	5.68443e-06
GOTERM_BP_DIRECT	GO:0001934~positive regulation of protein phosphorylation	34	2.26969	2.36689e-08	NM_177740, NM_021457, NM_001033124, NM_022327, NM_146162, NM_009902, NM_008816, NM_013603, NM_008003, NM_009852, NM_008029, NM_008027, NM_001302268, NM_018738, NM_007471, NM_177231, NM_019440, NM_019521, NM_001271360, NM_013660, NM_207655, NM_053110, NM_007585, NM_010545, NM_010168, NM_009327, NM_013599, NM_011113, NM_026880, NM_001287056, NM_001001980, NM_010107, NM_021290, NM_001198823, NM_0011…	1458	227	29712	3.0523	0.000125414	1.04518e-05	1.00396e-05
GOTERM_BP_DIRECT	GO:0006909~phagocytosis	19	1.26836	4.73701e-08	NM_177233, NM_178911, NM_008090, NM_001081982, NM_172760, NM_019521, NM_008816, NM_007871, NM_009898, NM_008320, NM_013612, NM_029563, NM_008512, NM_001009573, NM_198895, NM_026353, NM_018801, NM_145857, NM_010877	1458	80	29712	4.83992	0.000250982	1.93088e-05	1.85472e-05
GOTERM_BP_DIRECT	GO:0006915~apoptotic process	61	4.0721	5.73829e-08	NM_016685, NM_001276466, NM_007801, NM_022327, NM_021439, NM_016917, NM_008700, NM_001033161, NM_013807, NM_010019, NM_029083, NM_145527, NM_011625, NM_001111331, NM_001033217, NM_172760, NM_001010836, NM_133234, NM_001136091, NM_001272052, NM_009933, NM_029770, NM_001205353, NM_172729, NM_013754, NM_001256973, NM_013599, NM_134253, NM_016865, NM_001287056, NM_010129, NM_011615, NM_008010, NM_015…	1458	583	29712	2.13224	0.000304026	2.17194e-05	2.08628e-05
GOTERM_BP_DIRECT	GO:0030198~extracellular matrix organization	29	1.93591	7.93394e-08	NM_199473, NM_177068, NM_016762, NM_052994, NM_007921, NM_172854, NM_007925, NM_010180, NM_009931, NM_009932, NM_016919, NM_008325, NM_010770, NM_001003911, NM_011846, NM_007471, NM_030209, NM_001024139, NM_181395, NM_130887, NM_007738, NM_009621, NM_001177369, NM_031163, NM_013599, NM_008610, NM_001029836, NM_147776, NM_027174, NM_001198823, NM_001198824	1458	182	29712	3.24714	0.000420331	2.8028e-05	2.69225e-05
GOTERM_BP_DIRECT	GO:0016477~cell migration	40	2.67023	9.77009e-08	NM_026505, NM_016780, NM_001037809, NM_027514, NM_007547, NM_172911, NM_001276684, NM_008344, NM_001198894, NM_013723, NM_008860, NM_011521, NM_009898, NM_008029, NM_011586, NM_011520, NM_198895, NM_008483, NM_010117, NM_001033217, NM_026778, NM_017464, NM_016697, NM_001291214, NM_172747, NM_018790, NM_007662, NM_008398, NM_011436, NM_009842, NM_001177647, NM_009101, NM_008011, NM_010143, NM_0110…	1458	313	29712	2.60429	0.000517583	3.23573e-05	3.10811e-05
GOTERM_BP_DIRECT	GO:0006366~transcription by RNA polymerase II	33	2.20294	3.21933e-07	NM_017373, NM_001081982, NM_001081465, NM_001081463, NM_008714, NM_008416, NM_001162950, NM_009335, NM_010234, NM_013800, NM_016917, NM_008089, NM_033612, NM_008700, NM_009332, NM_001164491, NM_009116, NM_008169, NM_011609, NM_177294, NM_008260, NM_011548, NM_001081376, NM_008090, NM_010591, NM_001271360, NM_001168346, NM_010592, NM_007420, NM_009744, NM_001177945, NM_009327, NM_145973, NM_011437	1458	241	29712	2.79043	0.00170447	0.000100348	9.63905e-05
GOTERM_BP_DIRECT	GO:0045746~negative regulation of Notch signaling pathway	13	0.867824	3.87786e-07	NM_001162485, NM_008090, NM_007866, NM_007557, NM_007865, NM_001164564, NM_201352, NM_010423, NM_009744, NM_025980, NM_197996, NM_013904, NM_177231	1458	41	29712	6.46151	0.00205277	0.000114128	0.000109626
GOTERM_BP_DIRECT	GO:0007626~locomotory behavior	23	1.53538	4.09214e-07	NM_133768, NM_207687, NM_013792, NM_001012765, NM_134160, NM_009199, NM_008325, NM_009630, NM_029182, NM_007471, NM_001113384, NM_008064, NM_028717, NM_021423, NM_172961, NM_001290469, NM_173777, NM_010421, NM_010422, NM_007864, NM_015730, NM_144828, NM_148944, NM_001198823, NM_001198824	1458	131	29712	3.57792	0.00216608	0.000114128	0.000109626
GOTERM_BP_DIRECT	GO:0007267~cell-cell signaling	18	1.2016	4.69477e-07	NM_001160012, NM_021457, NM_001271623, NM_007857, NM_007526, NM_007865, NM_009526, NM_053110, NM_009523, NM_008089, NM_009521, NM_009382, NM_008092, NM_008010, NM_008120, NM_026163, NM_028263, NM_010800	1458	83	29712	4.41946	0.00248467	0.000124388	0.000119482
GOTERM_BP_DIRECT	GO:0006816~calcium ion transport	21	1.40187	4.94076e-07	NM_022017, NM_001110211, NM_026922, NM_019511, NM_133221, NM_008713, NM_009504, NM_001199301, NM_009898, NM_029100, NM_001252060, NM_080553, NM_009287, NM_008433, NM_008169, NM_015730, NM_026432, NM_016745, NM_008120, NM_001174049, NM_175130	1458	112	29712	3.82099	0.00261468	0.000124672	0.000119755
GOTERM_BP_DIRECT	GO:0043066~negative regulation of apoptotic process	64	4.27236	5.44649e-07	NM_001110252, NM_016685, NM_007801, NM_175307, NM_013492, NM_021439, NM_013603, NM_008542, NM_031199, NM_008860, NM_016917, NM_008029, NM_011586, NM_007652, NM_013807, NM_007570, NM_181748, NM_001162366, NM_178224, NM_001272052, NM_009744, NM_013754, NM_013599, NM_008092, NM_001287056, NM_021290, NM_019738, NM_011658, NM_145070, NM_007908, NM_001163448, NM_001163449, NM_172498, NM_021332, NM_0297…	1458	666	29712	1.9583	0.00288194	0.000127592	0.00012256
GOTERM_BP_DIRECT	GO:0042127~regulation of cell population proliferation	28	1.86916	5.53805e-07	NM_001008700, NM_153112, NM_019676, NM_008714, NM_008416, NM_023719, NM_013492, NM_021439, NM_009335, NM_033612, NM_028133, NM_001081156, NM_019963, NM_010194, NM_010591, NM_207655, NM_010592, NM_007856, NM_010588, NM_010500, NM_009744, NM_001287514, NM_001256973, NM_145158, NM_008873, NM_028883, NM_009121, NM_198960	1458	188	29712	3.03511	0.00293031	0.000127592	0.00012256
GOTERM_BP_DIRECT	GO:0007611~learning or memory	18	1.2016	7.97806e-07	NM_021423, NM_017464, NM_021332, NM_008923, NM_207655, NM_001033124, NM_011170, NM_007913, NM_010764, NM_009199, NM_010299, NM_010142, NM_009204, NM_008169, NM_007471, NM_001285456, NM_148946, NM_001198823, NM_021290, NM_001198824	1458	86	29712	4.26529	0.00421865	0.000176149	0.000169201
GOTERM_BP_DIRECT	GO:0030182~neuron differentiation	33	2.20294	9.60421e-07	NM_001081982, NM_177129, NM_008714, NM_007865, NM_009526, NM_009528, NM_008716, NM_010234, NM_139298, NM_010710, NM_008088, NM_007556, NM_010573, NM_010574, NM_019944, NM_007570, NM_007471, NM_029083, NM_180662, NM_008090, NM_001080780, NM_001077696, NM_207655, NM_201352, NM_010467, NM_009523, NM_031166, NM_009521, NM_008554, NM_010107, NM_018826, NM_001198823, NM_008393, NM_001198824, NM_027195	1458	253	29712	2.65808	0.00507634	0.000203571	0.000195542
GOTERM_BP_DIRECT	GO:0032496~response to lipopolysaccharide	28	1.86916	1.0388e-06	NM_133903, NM_174995, NM_001276466, NM_008714, NM_013792, NM_008713, NM_172778, NM_008102, NM_009852, NM_008542, NM_010234, NM_028994, NM_198895, NM_011548, NM_010877, NM_019980, NM_172285, NM_001083334, NM_010591, NM_008967, NM_013484, NM_022019, NM_009933, NM_001177369, NM_013612, NM_011510, NM_001042451, NM_145857	1458	194	29712	2.94124	0.0054895	0.000211716	0.000203366
GOTERM_BP_DIRECT	GO:0006629~lipid metabolic process	31	2.06943	1.30388e-06	NM_178035, NM_025874, NM_021890, NM_178911, NM_177448, NM_019975, NM_028766, NM_174995, NM_007702, NM_145447, NM_009696, NM_021460, NM_153081, NM_148958, NM_026316, NM_025569, NM_026436, NM_026159, NM_001162946, NM_008669, NM_009713, NM_201352, NM_011116, NM_010720, NM_010421, NM_080575, NM_010145, NM_019811, NM_001025310, NM_026185, NM_009381	1458	232	29712	2.723	0.00688543	0.000250143	0.000240277
GOTERM_BP_DIRECT	GO:0048812~neuron projection morphogenesis	18	1.2016	1.32176e-06	NM_028717, NM_001033217, NM_001114124, NM_175521, NM_207655, NM_001252200, NM_007557, NM_013492, NM_009528, NM_007871, NM_008088, NR_045047, NM_011861, NM_001199685, NM_008940, NM_009630, NM_001289445, NM_019944	1458	89	29712	4.12151	0.00697954	0.000250143	0.000240277
GOTERM_BP_DIRECT	GO:0045669~positive regulation of osteoblast differentiation	17	1.13485	1.41935e-06	NM_026778, NM_021457, NM_010592, NM_007557, NM_146162, NM_009528, NM_010423, NM_009523, NM_001287514, NM_007556, NM_030565, NM_001024707, NM_009521, NM_001029836, NM_001287056, NM_001004366, NM_181748	1458	80	29712	4.33045	0.00749295	0.00025935	0.000249121
GOTERM_BP_DIRECT	GO:0007616~long-term memory	13	0.867824	1.95194e-06	NM_182993, NM_001168346, NM_001276684, NM_018790, NM_007913, NM_008860, NM_009696, NM_009204, NM_008169, NM_001286573, NM_019811, NM_025451, NM_016758, NM_175130	1458	47	29712	5.63663	0.01029	0.000344777	0.000331179
GOTERM_BP_DIRECT	GO:0031175~neuron projection development	27	1.8024	2.25455e-06	NM_177740, NM_183209, NM_133769, NM_174850, NM_153131, NM_028889, NM_177129, NM_016762, NM_172498, NM_001033124, NM_009528, NM_008738, NM_001040682, NM_011322, NM_009696, NM_007570, NM_008483, NM_007471, NM_001162366, NM_001033217, NM_007939, NM_181074, NM_201352, NM_011214, NM_008876, NM_008478, NM_001285456, NM_021290, NM_001198823, NM_001198824	1458	190	29712	2.89591	0.0118758	0.000376153	0.000361317
GOTERM_BP_DIRECT	GO:0030154~cell differentiation	62	4.13885	2.27154e-06	NM_001145959, NM_029438, NM_007921, NM_008856, NM_008416, NM_146142, NM_009709, NM_009504, NM_134117, NM_001126047, NM_008542, NM_009755, NM_029002, NM_008700, NM_013687, NM_009553, NM_009396, NM_019867, NM_001286039, NM_008260, NM_008090, NM_019942, NM_138649, NM_031166, NM_011214, NM_008213, NM_170673, NM_001029836, NM_016865, NM_001287056, NM_008010, NM_001042558, NM_011976, NM_010921, NM_0108…	1458	665	29712	1.89996	0.0119647	0.000376153	0.000361317
GOTERM_BP_DIRECT	GO:0072659~protein localization to plasma membrane	25	1.66889	3.14365e-06	NM_026922, NM_019511, NM_029438, NM_001164792, NM_008860, NM_001128625, NM_170687, NM_011861, NM_008027, NM_001040403, NM_009295, NM_011609, NM_021344, NM_019762, NM_001111331, NM_028639, NM_019521, NR_121195, NM_177638, NM_001082483, NM_007585, NM_032610, NM_197996, NM_026163, NM_028186	1458	170	29712	2.99685	0.0165203	0.000504794	0.000484885
GOTERM_BP_DIRECT	GO:0038063~collagen-activated tyrosine kinase receptor signaling pathway	14	0.934579	4.40409e-06	NM_176860, NM_007939, NM_001080780, NM_207655, NM_175414, NM_001033124, NM_001256432, NM_009931, NM_008011, NM_009932, NM_008029, NM_010143, NM_010142, NM_008010	1458	59	29712	4.8356	0.0230671	0.00068639	0.000659318
GOTERM_BP_DIRECT	GO:0045807~positive regulation of endocytosis	11	0.734312	4.64253e-06	NM_007871, NM_009842, NM_007908, NM_001083334, NM_011421, NM_001042451, NM_008512, NM_009696, NM_008027, NM_016697, NM_007865	1458	35	29712	6.4047	0.0243007	0.00070288	0.000675157
GOTERM_BP_DIRECT	GO:0019915~lipid storage	11	0.734312	6.14619e-06	NM_010421, NM_010422, NM_025874, NM_010299, NM_008094, NM_007702, NM_001244617, NM_026808, NM_021460, NM_007408, NM_025836	1458	36	29712	6.22679	0.0320441	0.000882444	0.000847639
GOTERM_BP_DIRECT	GO:0007219~Notch signaling pathway	21	1.40187	6.16162e-06	NM_001081656, NM_018870, NM_172442, NM_001287074, NM_008714, NM_007866, NM_007865, NM_201352, NM_008716, NM_010588, NM_010423, NM_001101510, NM_001287514, NM_010101, NM_001256108, NM_025980, NM_007471, NM_013904, NM_008471, NM_001198823, NM_008052, NM_011427, NM_001198824	1458	131	29712	3.2668	0.0321232	0.000882444	0.000847639
GOTERM_BP_DIRECT	GO:0030036~actin cytoskeleton organization	30	2.00267	6.94639e-06	NM_001113486, NM_181404, NM_174850, NM_172751, NM_029658, NM_201386, NM_009902, NM_009898, NM_016798, NM_198895, NM_198113, NM_134080, NM_133955, NM_019762, NM_022017, NM_001114664, NM_028778, NM_001177789, NM_009744, NM_013456, NM_011057, NM_001206367, NM_013675, NM_032610, NM_001302939, NM_019417, NM_199018, NM_001029936, NM_001282021, NM_013738	1458	239	29712	2.55798	0.0361398	0.000968656	0.000930451
GOTERM_BP_DIRECT	GO:0006897~endocytosis	26	1.73565	7.80025e-06	NM_145070, NM_019972, NM_145495, NM_001276684, NM_007871, NM_011227, NM_011861, NM_008027, NM_001289445, NM_011804, NM_021460, NM_007471, NM_025383, NM_177231, NM_133955, NM_177115, NM_001271360, NM_029505, NM_009955, NM_181072, NM_018790, NM_010863, NM_011436, NM_201600, NM_009305, NM_008512, NM_010065, NM_001198823, NM_001198824	1458	191	29712	2.77405	0.0404911	0.00104435	0.00100316
GOTERM_BP_DIRECT	GO:0030217~T cell differentiation	14	0.934579	7.8834e-06	NM_177782, NM_021429, NM_001081175, NM_001136091, NM_001272052, NM_009539, NM_007913, NM_010588, NM_008554, NM_025980, NM_021460, NM_008494, NM_019507, NM_008052	1458	62	29712	4.60162	0.0409138	0.00104435	0.00100316
GOTERM_BP_DIRECT	GO:0001666~response to hypoxia	28	1.86916	8.9352e-06	NM_172498, NM_009709, NM_009902, NM_001162950, NM_013603, NM_011224, NM_009794, NM_011122, NM_008169, NM_028133, NM_029083, NM_001162366, NM_022017, NM_019488, NM_021704, NM_172961, NM_001272052, NM_007913, NM_008872, NM_133182, NM_013655, NM_008055, NM_008876, NM_033325, NM_008610, NM_008554, NM_008873, NM_015730, NM_001287056, NM_001042558	1458	217	29712	2.6295	0.0462444	0.00113171	0.00108708
GOTERM_BP_DIRECT	GO:0003180~aortic valve morphogenesis	10	0.667557	8.96998e-06	NM_008542, NM_010423, NM_011412, NM_008714, NM_008092, NM_008713, NM_010107, NM_013904, NM_007925, NM_011658	1458	30	29712	6.79287	0.0464202	0.00113171	0.00108708
GOTERM_BP_DIRECT	GO:0016042~lipid catabolic process	19	1.26836	9.69412e-06	NM_001081169, NM_001122954, NM_025972, NM_019676, NM_173863, NM_134102, NM_013792, NM_001122765, NM_153788, NM_025806, NM_010720, NM_008876, NM_008512, NM_010893, NM_134076, NM_198114, NM_021460, NM_026185, NM_013737	1458	113	29712	3.42649	0.0500723	0.0011638	0.0011179
GOTERM_BP_DIRECT	GO:0035556~intracellular signal transduction	44	2.93725	9.72521e-06	NM_027419, NM_177782, NM_001033208, NM_133926, NM_018883, NM_001252458, NM_019676, NM_172279, NM_001012765, NM_008856, NM_173788, NM_001167763, NM_011170, NM_009896, NM_008860, NM_008027, NM_009895, NM_198895, NM_010019, NM_029083, NM_028175, NM_029361, NM_183019, NM_001114124, NM_172285, NM_177357, NM_016972, NM_207655, NM_175538, NM_001252200, NM_009539, NM_172729, NM_011950, NM_011057, NM_0088…	1458	432	29712	2.0756	0.0502288	0.0011638	0.0011179
GOTERM_BP_DIRECT	GO:0007613~memory	20	1.33511	9.88316e-06	NM_021423, NM_194060, NM_001081982, NM_177357, NM_021332, NM_011175, NM_145495, NM_020605, NM_152804, NM_001290469, NM_011510, NM_080553, NM_009199, NM_008325, NM_008940, NM_008169, NM_144828, NM_007471, NM_001285456, NM_148946, NM_001198823, NM_001198824	1458	124	29712	3.28687	0.0510234	0.0011638	0.0011179
GOTERM_BP_DIRECT	GO:0043410~positive regulation of MAPK cascade	28	1.86916	1.05879e-05	NM_001291066, NM_001291045, NM_008344, NM_008003, NM_031199, NM_027280, NM_144830, NM_008029, NM_007471, NM_177231, NM_145527, NM_020013, NM_001114124, NM_007939, NM_172285, NM_001080780, NM_207655, NM_009659, NM_007418, NM_007420, NM_009523, NM_010545, NM_011057, NM_011594, NM_001287056, NM_010107, NM_008010, NM_001198823, NM_145857, NM_001198824	1458	219	29712	2.60548	0.0545607	0.00121968	0.00117157
GOTERM_BP_DIRECT	GO:0007204~positive regulation of cytosolic calcium ion concentration	24	1.60214	1.2465e-05	NM_177322, NM_026523, NM_021332, NM_172498, NM_001012765, NM_007722, NM_008089, NM_013706, NM_175130, NM_181748, NM_001033954, NM_001162366, NM_022017, NM_172285, NM_008090, NM_019686, NM_008967, NM_010292, NM_001205076, NM_010149, NM_001252060, NM_080553, NM_007864, NM_008512, NM_008153	1458	172	29712	2.84353	0.0639182	0.00140536	0.00134993
GOTERM_BP_DIRECT	GO:0006898~receptor-mediated endocytosis	14	0.934579	1.61677e-05	NM_145070, NM_023158, NM_152803, NM_138749, NM_007420, NM_007871, NM_011436, NM_008876, NM_008512, NM_145554, NM_010065, NM_009696, NM_001205236, NM_033603	1458	66	29712	4.32273	0.082106	0.00178485	0.00171445
GOTERM_BP_DIRECT	GO:0043065~positive regulation of apoptotic process	41	2.73698	1.65559e-05	NM_145070, NM_019498, NM_007906, NM_027974, NM_175445, NM_008714, NM_008713, NM_023719, NM_013492, NM_009434, NM_009775, NM_145503, NM_008320, NM_009673, NM_011421, NM_008169, NM_009373, NM_010515, NM_010019, NM_015789, NM_007471, NM_001174107, NM_013749, NM_019564, NM_001114124, NM_175136, NM_001083334, NM_198191, NM_010591, NM_133234, NM_007557, NM_007420, NM_001205353, NM_009744, NM_172729, NM…	1458	399	29712	2.09404	0.0839925	0.00179041	0.00171979
GOTERM_BP_DIRECT	GO:0070373~negative regulation of ERK1 and ERK2 cascade	16	1.06809	1.73311e-05	NM_001145959, NM_001114124, NM_028207, NM_007547, NM_176933, NM_022019, NM_025869, NM_010180, NM_029352, NM_001177647, NM_001024702, NM_013864, NM_001177804, NM_010142, NM_007498, NM_016758, NM_177231, NM_029361	1458	86	29712	3.79137	0.0877471	0.00183674	0.0017643
GOTERM_BP_DIRECT	GO:0090090~negative regulation of canonical Wnt signaling pathway	21	1.40187	1.88739e-05	NM_001081655, NM_001033217, NM_001114124, NM_026778, NM_021457, NM_027426, NM_016697, NM_008714, NM_001164792, NM_007913, NM_145503, NM_027280, NM_011214, NM_008700, NM_009696, NM_015789, NM_007471, NM_028186, NM_001198823, NM_009174, NM_011437, NM_001198824, NM_015814	1458	141	29712	3.03511	0.095175	0.00196104	0.00188369
GOTERM_BP_DIRECT	GO:0006096~glycolytic process	12	0.801068	1.97581e-05	NM_001146100, NM_018870, NM_019703, NM_007438, NM_010292, NM_021460, NM_013509, NM_009933, NM_001303423, NM_008828, NM_001163487, NM_008826	1458	49	29712	4.99068	0.0994044	0.00201086	0.00193155
GOTERM_BP_DIRECT	GO:0061621~canonical glycolysis	8	0.534045	2.01124e-05	NM_001146100, NM_018870, NM_019703, NM_007438, NM_013509, NM_008828, NM_001163487, NM_008826	1458	19	29712	8.58046	0.101094	0.00201086	0.00193155
GOTERM_BP_DIRECT	GO:0043547~positive regulation of GTPase activity	18	1.2016	2.25483e-05	NM_028717, NM_177740, NM_026418, NM_177782, NM_177357, NM_022982, NM_172520, NM_013660, NM_001252200, NM_001033124, NM_009523, NM_029563, NM_001256973, NM_011267, NM_009382, NM_009373, NM_016758, NM_009164	1458	109	29712	3.36527	0.112623	0.00218138	0.00209534
GOTERM_BP_DIRECT	GO:0050885~neuromuscular process controlling balance	14	0.934579	2.26412e-05	NM_021423, NM_001164518, NM_020605, NM_001012765, NM_001290469, NM_138945, NM_010421, NM_001252060, NM_010422, NM_007864, NM_010299, NM_198895, NM_007471, NM_008064, NM_001198823, NM_001198824	1458	68	29712	4.19559	0.113059	0.00218138	0.00209534
GOTERM_BP_DIRECT	GO:0007528~neuromuscular junction development	11	0.734312	2.71963e-05	NM_028717, NM_009931, NM_009023, NM_170687, NM_009228, NM_018884, NM_032610, NM_177357, NM_008483, NM_008905, NM_001174049	1458	42	29712	5.33725	0.134212	0.00257345	0.00247195
GOTERM_BP_DIRECT	GO:0010977~negative regulation of neuron projection development	16	1.06809	3.46775e-05	NM_177740, NM_022017, NM_181404, NM_027426, NM_022982, NM_001252200, NM_001252453, NM_010380, NM_177708, NM_172911, NM_153789, NM_001015046, NM_013764, NM_008512, NM_009696, NM_001001892	1458	91	29712	3.58305	0.167864	0.00317359	0.00304842
GOTERM_BP_DIRECT	GO:0051897~positive regulation of phosphatidylinositol 3-kinase/protein kinase B signal transduction	27	1.8024	3.47364e-05	NM_001291066, NM_177320, NM_026125, NM_019511, NM_172498, NM_152803, NM_001164792, NM_001033124, NM_001033260, NM_029182, NM_001085515, NM_001162366, NM_007939, NM_001080780, NM_019521, NM_021704, NM_001271360, NM_013660, NM_207655, NM_027828, NM_010168, NM_029770, NM_013655, NM_009327, NM_011057, NM_008876, NM_001287056, NM_008010, NM_010921	1458	221	29712	2.48969	0.168123	0.00317359	0.00304842
GOTERM_BP_DIRECT	GO:0010976~positive regulation of neuron projection development	24	1.60214	4.0603e-05	NM_177740, NM_021457, NM_133926, NM_172498, NM_001033124, NM_145602, NM_183171, NM_009255, NM_011322, NM_010893, NM_009696, NM_008445, NM_001162366, NM_001114124, NM_001080780, NM_010194, NM_011340, NM_138749, NM_001033598, NM_009621, NM_013415, NM_010149, NM_008512, NM_008175, NM_001285456	1458	185	29712	2.64371	0.193587	0.0036467	0.00350287
GOTERM_BP_DIRECT	GO:0098609~cell-cell adhesion	25	1.66889	4.58595e-05	NM_133769, NM_001291066, NM_001037809, NM_027514, NM_177129, NM_008816, NM_010575, NM_029563, NM_001282096, NM_013805, NM_001008424, NM_023842, NM_019762, NM_001033217, NM_021704, NM_207655, NM_001145800, NM_172506, NM_008398, NM_001146031, NM_013655, NM_007864, NM_009382, NM_027893, NM_001287056, NM_026163	1458	199	29712	2.56013	0.21574	0.00405016	0.00389041
GOTERM_BP_DIRECT	GO:0009749~response to glucose	15	1.00134	4.82243e-05	NM_001162366, NM_021455, NM_175454, NM_021332, NM_172498, NM_180960, NM_008439, NM_010292, NM_023719, NM_001293631, NM_008826, NM_007913, NM_146007, NM_009327, NM_194350, NM_010877	1458	83	29712	3.68288	0.225507	0.00418919	0.00402396
GOTERM_BP_DIRECT	GO:0006874~intracellular calcium ion homeostasis	18	1.2016	5.1121e-05	NM_001033954, NM_177344, NM_022017, NM_026922, NM_027974, NM_133221, NM_001136091, NM_009504, NM_001293631, NM_011224, NM_010422, NM_009287, NM_009696, NM_008169, NM_022030, NM_016745, NM_148946, NM_029097	1458	116	29712	3.1622	0.237305	0.0043692	0.00419687
GOTERM_BP_DIRECT	GO:0045785~positive regulation of cell adhesion	14	0.934579	5.74899e-05	NM_001033954, NM_019762, NM_001291066, NM_177782, NM_001252458, NM_021704, NM_025869, NM_001198894, NM_013655, NM_008876, NM_008600, NM_009373, NM_001287056, NM_008483, NM_026163	1458	74	29712	3.85541	0.262617	0.0047768	0.0045884
GOTERM_BP_DIRECT	GO:0030388~fructose 1,6-bisphosphate metabolic process	6	0.400534	5.7693e-05	NM_007994, NM_019703, NM_007438, NM_001303423, NM_001163487, NM_008826	1458	10	29712	12.2272	0.26341	0.0047768	0.0045884
GOTERM_BP_DIRECT	GO:0051402~neuron apoptotic process	19	1.26836	6.0365e-05	NM_177322, NM_027426, NM_001168346, NM_173788, NM_009933, NM_001033124, NM_138945, NM_009898, NM_001252060, NM_146007, NM_009199, NM_001042451, NM_033610, NM_008094, NM_009295, NM_001287056, NM_008010, NM_007471, NM_001042558, NM_001198823, NM_001198824	1458	129	29712	3.0015	0.273767	0.00492114	0.00472705
GOTERM_BP_DIRECT	GO:0031547~brain-derived neurotrophic factor receptor signaling pathway	12	0.801068	6.19372e-05	NM_001256432, NM_007939, NM_008011, NM_008029, NM_010143, NM_010142, NM_001080780, NM_207655, NM_001168346, NM_001290469, NM_001033124, NM_008010	1458	55	29712	4.44624	0.279792	0.00497281	0.00477667
GOTERM_BP_DIRECT	GO:0018108~peptidyl-tyrosine phosphorylation	15	1.00134	6.32331e-05	NM_001162366, NM_172498, NM_010194, NM_007713, NM_207655, NM_001033124, NM_134117, NM_009539, NM_008353, NM_008011, NM_008029, NM_011057, NM_010142, NM_001287056, NM_008010, NM_145857	1458	85	29712	3.59622	0.284721	0.00500107	0.00480382
GOTERM_BP_DIRECT	GO:0048013~ephrin receptor signaling pathway	14	0.934579	6.64539e-05	NM_007939, NM_001080780, NM_207655, NM_001033124, NM_001256432, NM_008011, NM_010110, NM_008029, NM_010143, NM_010142, NM_019867, NM_010107, NM_008010, NM_010108	1458	75	29712	3.80401	0.296826	0.00517852	0.00497427
GOTERM_BP_DIRECT	GO:0019882~antigen processing and presentation	10	0.667557	7.16846e-05	NM_010545, NM_010386, NM_010387, NM_013585, NM_008094, NM_010382, NM_207105, NM_010380, NM_019449, NM_023537	1458	38	29712	5.36279	0.31605	0.00545198	0.00523694
GOTERM_BP_DIRECT	GO:0060411~cardiac septum morphogenesis	7	0.46729	7.20208e-05	NM_011303, NM_010423, NM_008700, NM_008213, NM_008714, NM_007557, NM_013904	1458	16	29712	8.91564	0.317267	0.00545198	0.00523694
GOTERM_BP_DIRECT	GO:0003151~outflow tract morphogenesis	13	0.867824	7.7688e-05	NM_001033217, NM_021457, NM_010591, NM_008714, NM_007925, NM_010423, NM_011303, NM_009569, NM_008700, NM_026376, NM_008092, NM_001287056, NM_013904	1458	66	29712	4.01397	0.337467	0.0056393	0.00541687
GOTERM_BP_DIRECT	GO:0009612~response to mechanical stimulus	13	0.867824	7.7688e-05	NM_001162366, NM_008909, NM_172498, NM_010591, NM_023719, NM_009933, NM_153502, NM_008342, NM_001256115, NM_009794, NM_001256117, NM_008610, NM_008092, NM_007570, NM_027011	1458	66	29712	4.01397	0.337467	0.0056393	0.00541687
GOTERM_BP_DIRECT	GO:0032092~positive regulation of protein binding	13	0.867824	7.7688e-05	NM_026505, NM_145070, NM_026778, NM_145584, NM_022327, NM_008595, NM_008512, NM_008027, NM_026376, NM_001302268, NM_013805, NM_008494, NM_177231	1458	66	29712	4.01397	0.337467	0.0056393	0.00541687
GOTERM_BP_DIRECT	GO:0051651~maintenance of location in cell	5	0.333778	7.97739e-05	NM_010421, NM_010422, NM_010299, NM_182993, NM_009696	1458	6	29712	16.9822	0.34475	0.00571246	0.00548715
GOTERM_BP_DIRECT	GO:0007041~lysosomal transport	8	0.534045	8.23188e-05	NM_028717, NM_010479, NM_029884, NM_008512, NM_026353, NM_010515, NM_008175, NM_029097	1458	23	29712	7.08821	0.353528	0.00581609	0.0055867
GOTERM_BP_DIRECT	GO:0051649~establishment of localization in cell	26	1.73565	9.24985e-05	NM_178911, NM_177129, NM_182993, NM_026125, NM_001166399, NM_008713, NM_007806, NM_009898, NM_016917, NM_029563, NM_007511, NM_001009573, NM_009295, NM_198895, NM_172122, NM_180960, NM_009200, NM_013612, NM_001252060, NM_009001, NM_183180, NM_009287, NM_008433, NM_001302939, NM_026880, NM_145857, NM_010800	1458	221	29712	2.39748	0.387479	0.00638855	0.00613658
GOTERM_BP_DIRECT	GO:0071277~cellular response to calcium ion	15	1.00134	9.33482e-05	NM_007908, NM_172285, NM_175731, NM_010591, NM_011175, NM_001081175, NM_010592, NM_008416, NM_008189, NM_010234, NM_011421, NM_009663, NM_170673, NM_170684, NM_016677	1458	88	29712	3.47363	0.390231	0.00638855	0.00613658
GOTERM_BP_DIRECT	GO:0050768~negative regulation of neurogenesis	9	0.600801	9.40379e-05	NM_013603, NM_011436, NM_010710, NM_011510, NM_019967, NM_008714, NM_007866, NM_007557, NM_009528	1458	31	29712	5.91637	0.392456	0.00638855	0.00613658
GOTERM_BP_DIRECT	GO:0009313~oligosaccharide catabolic process	6	0.400534	0.000101488	NM_010764, NM_008550, NM_010422, NM_010893, NM_010299, NM_016720	1458	11	29712	11.1156	0.415977	0.00680743	0.00653893
GOTERM_BP_DIRECT	GO:0051899~membrane depolarization	10	0.667557	0.000110069	NM_008860, NM_001252060, NM_001130194, NM_011322, NM_009630, NM_010591, NM_015730, NM_176844, NM_001290469, NM_148944	1458	40	29712	5.09465	0.441939	0.00719296	0.00690926
GOTERM_BP_DIRECT	GO:0008306~associative learning	11	0.734312	0.000111121	NM_021423, NM_021332, NM_011175, NM_145495, NM_007420, NM_008169, NM_001029936, NM_016789, NM_007570, NM_007471, NM_021290, NM_001198823, NM_001198824	1458	49	29712	4.57479	0.445041	0.00719296	0.00690926
GOTERM_BP_DIRECT	GO:0016338~calcium-independent cell-cell adhesion via plasma membrane cell-adhesion molecules	8	0.534045	0.000111308	NM_021386, NM_018777, NM_016887, NM_020293, NM_013805, NM_001081270, NM_009902, NM_009903	1458	24	29712	6.79287	0.445593	0.00719296	0.00690926
GOTERM_BP_DIRECT	GO:0008203~cholesterol metabolic process	16	1.06809	0.000118995	NM_017465, NM_001033175, NM_001110009, NM_001287514, NM_009327, NM_008512, NM_145554, NM_011421, NM_009696, NM_138310, NM_008094, NM_009593, NM_019779, NM_024264, NM_021460, NM_007471, NM_001198823, NM_001198824	1458	101	29712	3.22829	0.467722	0.00759701	0.00729738
GOTERM_BP_DIRECT	GO:0001755~neural crest cell migration	11	0.734312	0.000132847	NM_008003, NM_011447, NM_178702, NM_001130456, NM_010110, NM_001080780, NM_013660, NM_001126047, NM_011976, NM_011437, NM_008738	1458	50	29712	4.48329	0.505399	0.00836394	0.00803405
GOTERM_BP_DIRECT	GO:0006954~inflammatory response	39	2.60347	0.000134164	NM_177322, NM_025912, NM_001291066, NM_175684, NM_178911, NM_026667, NM_001081982, NM_013792, NM_007921, NM_007806, NM_008860, NM_001146100, NM_007556, NM_033612, NM_011708, NM_011609, NM_021460, NM_001177797, NM_016715, NM_181748, NM_001033954, NM_001114124, NM_175199, NM_178942, NM_001077696, NM_008967, NM_001136091, NM_009933, NM_011116, NM_029077, NM_009744, NM_013612, NM_183180, NM_013610, N…	1458	409	29712	1.94319	0.508839	0.00836394	0.00803405
GOTERM_BP_DIRECT	GO:0050766~positive regulation of phagocytosis	13	0.867824	0.000140142	NM_021478, NM_008090, NM_019521, NM_001122954, NM_007547, NM_007806, NM_007871, NM_001177647, NM_001045489, NM_013612, NM_029563, NM_008594, NM_008512, NM_198895, NM_145857	1458	70	29712	3.7846	0.524155	0.00863501	0.00829443
GOTERM_BP_DIRECT	GO:0019886~antigen processing and presentation of exogenous peptide antigen via MHC class II	8	0.534045	0.000148073	NM_010545, NM_010386, NM_010387, NM_010382, NM_207105, NM_011175, NM_023065, NM_019449	1458	25	29712	6.52115	0.543742	0.00901884	0.00866313
GOTERM_BP_DIRECT	GO:0048168~regulation of neuronal synaptic plasticity	9	0.600801	0.000151654	NM_009305, NM_007864, NM_010142, NM_177129, NM_001042451, NM_001039387, NM_008169, NM_020605, NM_001276684, NM_018790	1458	33	29712	5.5578	0.552319	0.00913198	0.0087718
GOTERM_BP_DIRECT	GO:0051260~protein homooligomerization	19	1.26836	0.000160133	NM_028717, NM_001081134, NM_016695, NM_016685, NM_026885, NM_181395, NM_011170, NM_172747, NM_001276684, NM_018790, NM_013610, NM_197945, NM_010065, NM_009073, NM_026960, NM_026495, NM_147776, NM_009373, NM_007471, NM_001285456, NM_001198823, NM_001198824	1458	139	29712	2.78556	0.571992	0.00953422	0.00915818
GOTERM_BP_DIRECT	GO:0099149~regulation of postsynaptic neurotransmitter receptor internalization	10	0.667557	0.000164314	NM_016780, NM_144796, NM_011861, NM_019634, NM_008512, NM_016677, NM_001122765, NM_019518, NM_001276684, NM_018790, NM_138649	1458	42	29712	4.85205	0.58137	0.00962617	0.0092465
GOTERM_BP_DIRECT	GO:0038084~vascular endothelial growth factor signaling pathway	12	0.801068	0.000165311	NM_001256432, NM_007939, NM_008011, NM_008029, NM_010143, NM_010142, NM_001080780, NM_207655, NM_001077405, NM_001287056, NM_001033124, NM_008010	1458	61	29712	4.00891	0.583577	0.00962617	0.0092465
GOTERM_BP_DIRECT	GO:0008543~fibroblast growth factor receptor signaling pathway	16	1.06809	0.000185399	NM_020013, NM_007939, NM_001080780, NM_207655, NM_054071, NM_001033124, NM_008003, NM_001256432, NM_009523, NM_008011, NM_008029, NM_010143, NM_011057, NM_010142, NM_144939, NM_008010	1458	105	29712	3.10531	0.625633	0.0106786	0.0102574
GOTERM_BP_DIRECT	GO:0001935~endothelial cell proliferation	9	0.600801	0.000189844	NM_199473, NM_011057, NM_033325, NM_025980, NM_008726, NM_001287056, NM_021460, NM_008010, NM_001205082	1458	34	29712	5.39434	0.63435	0.010817	0.0103904
GOTERM_BP_DIRECT	GO:0048265~response to pain	8	0.534045	0.000194085	NM_008102, NM_001033954, NM_001111331, NM_001252060, NM_001080780, NM_009933, NM_008120, NM_021290	1458	26	29712	6.27034	0.642477	0.010941	0.0105095
GOTERM_BP_DIRECT	GO:0050873~brown fat cell differentiation	10	0.667557	0.000198838	NM_007420, NM_001287514, NM_144797, NM_008090, NM_009204, NM_001302939, NM_009150, NM_010174, NM_001177464, NM_181748	1458	43	29712	4.73921	0.651371	0.011091	0.0106535
GOTERM_BP_DIRECT	GO:0006979~response to oxidative stress	20	1.33511	0.00020282	NM_028717, NM_026316, NM_181395, NM_207655, NM_007569, NM_023719, NM_011170, NM_013603, NM_009327, NM_133250, NM_013599, NM_009696, NM_008610, NM_015730, NM_028883, NM_026880, NM_007471, NM_016758, NM_001198823, NM_021290, NM_001198824, NM_008161	1458	154	29712	2.64657	0.658652	0.0111952	0.0107537
GOTERM_BP_DIRECT	GO:0007266~Rho protein signal transduction	12	0.801068	0.000222601	NM_007486, NM_177322, NM_133191, NM_001198894, NM_009744, NM_001081982, NM_001081047, NM_001205236, NR_104381, NM_001081241, NM_008816, NM_178076	1458	63	29712	3.88164	0.692627	0.0121604	0.0116808
GOTERM_BP_DIRECT	GO:0007040~lysosome organization	11	0.734312	0.000259015	NM_010421, NM_010422, NM_008325, NM_008094, NM_001033175, NM_013792, NM_011804, NM_021460, NM_001302268, NM_008175, NM_008064	1458	54	29712	4.1512	0.746578	0.0140053	0.0134529
GOTERM_BP_DIRECT	GO:0007160~cell-matrix adhesion	15	1.00134	0.000269377	NM_001085508, NM_001291066, NM_016780, NM_177129, NM_152803, NM_007547, NM_013591, NM_007585, NM_008398, NM_001177647, NM_010575, NM_009744, NM_016919, NM_008478, NM_001029836, NM_018857	1458	97	29712	3.15133	0.760122	0.0143937	0.013826
GOTERM_BP_DIRECT	GO:0071456~cellular response to hypoxia	19	1.26836	0.000273061	NM_001291066, NM_178224, NM_133760, NM_010591, NM_008714, NM_001122765, NM_133234, NM_008828, NM_001162950, NM_007420, NM_010234, NM_013622, NM_009204, NM_026880, NM_001287056, NM_008681, NM_028133, NM_010921, NM_011658	1458	145	29712	2.6703	0.76476	0.0143937	0.013826
GOTERM_BP_DIRECT	GO:0007399~nervous system development	32	2.13618	0.000274346	NM_001145959, NM_133926, NM_172279, NM_007866, NM_007865, NM_001033124, NM_001126047, NM_010234, NM_010710, NM_013864, NM_010110, NM_019867, NM_010757, NM_011548, NM_001081633, NM_175279, NM_001080780, NM_177357, NM_001077696, NM_013660, NM_207655, NM_009955, NM_153789, NM_001081270, NM_172506, NM_001130456, NM_007864, NM_001205234, NM_010143, NM_008554, NM_001302939, NM_001287056, NM_011976	1458	321	29712	2.03151	0.766357	0.0143937	0.013826
GOTERM_BP_DIRECT	GO:0060041~retina development in camera-type eye	16	1.06809	0.000281741	NM_021478, NM_001081982, NM_001080780, NM_013792, NM_011340, NM_001136091, NM_007865, NM_009918, NM_010710, NM_011447, NM_009199, NM_011057, NM_009073, NM_016677, NM_008175, NM_008483	1458	109	29712	2.99135	0.775338	0.0146367	0.0140594
GOTERM_BP_DIRECT	GO:1902430~negative regulation of amyloid-beta formation	7	0.46729	0.000294323	NM_019498, NM_011436, NM_001083334, NM_009696, NM_145584, NM_011170, NM_013492	1458	20	29712	7.13251	0.789832	0.0151419	0.0145447
GOTERM_BP_DIRECT	GO:0006749~glutathione metabolic process	11	0.734312	0.00030281	NM_010358, NM_009199, NM_153122, NM_010361, NM_023154, NM_133994, NM_026672, NM_008185, NM_010359, NM_008184, NM_008183	1458	55	29712	4.07572	0.799077	0.0154288	0.0148202
GOTERM_BP_DIRECT	GO:0009966~regulation of signal transduction	14	0.934579	0.000311675	NM_027419, NM_026813, NM_001111331, NM_001081454, NM_016697, NM_001252200, NM_001276358, NM_174998, NM_008189, NM_016677, NM_011708, NM_027373, NM_011844, NM_145857	1458	87	29712	3.27932	0.8083	0.0154412	0.0148322
GOTERM_BP_DIRECT	GO:0042060~wound healing	13	0.867824	0.000311796	NM_023842, NM_008909, NM_172520, NM_152803, NM_173788, NM_201386, NM_008816, NM_011521, NM_013612, NM_011421, NM_025276, NM_008092, NM_144848	1458	76	29712	3.48581	0.808423	0.0154412	0.0148322
GOTERM_BP_DIRECT	GO:0007612~learning	13	0.867824	0.000311796	NM_021423, NM_001081982, NM_177129, NM_010591, NM_020605, NM_001290469, NM_001291045, NM_001276684, NM_018790, NM_010142, NM_008169, NM_007471, NM_016758, NM_148946, NM_001198823, NM_001198824	1458	76	29712	3.48581	0.808423	0.0154412	0.0148322
GOTERM_BP_DIRECT	GO:0007010~cytoskeleton organization	19	1.26836	0.00032368	NM_133955, NM_001164567, NM_001162366, NM_001033217, NM_172498, NM_146189, NM_001277876, NM_007547, NM_153106, NM_009955, NM_001276684, NM_018790, NM_001177647, NM_013710, NM_011861, NM_010043, NM_013675, NM_001164491, NM_009382, NM_009451, NM_144848, NM_001042699	1458	147	29712	2.63397	0.820118	0.0158813	0.0152549
GOTERM_BP_DIRECT	GO:0030501~positive regulation of bone mineralization	10	0.667557	0.00034035	NM_007420, NM_009523, NM_007556, NM_030565, NM_009662, NM_007557, NM_009504, NM_008010, NM_146162, NM_134117	1458	46	29712	4.43013	0.835331	0.0162893	0.0156468
GOTERM_BP_DIRECT	GO:0070168~negative regulation of biomineral tissue development	5	0.333778	0.000343833	NM_010423, NM_019521, NM_008714, NM_008713, NM_013904	1458	8	29712	12.7366	0.838344	0.0162893	0.0156468
GOTERM_BP_DIRECT	GO:0006689~ganglioside catabolic process	5	0.333778	0.000343833	NM_010421, NM_010422, NM_010893, NM_010299, NM_016720	1458	8	29712	12.7366	0.838344	0.0162893	0.0156468
GOTERM_BP_DIRECT	GO:0060070~canonical Wnt signaling pathway	16	1.06809	0.000344292	NM_001081655, NM_021457, NM_016697, NM_029537, NM_009933, NM_009526, NM_009528, NM_054044, NM_009523, NM_139298, NM_008055, NM_009332, NM_009521, NM_015789, NM_009174, NM_011427	1458	111	29712	2.93746	0.838737	0.0162893	0.0156468
GOTERM_BP_DIRECT	GO:0032755~positive regulation of interleukin-6 production	16	1.06809	0.000379804	NM_022017, NM_133903, NM_172285, NM_178942, NM_007806, NM_010545, NM_011950, NM_172729, NM_144830, NM_001025245, NM_019449, NM_007471, NM_001198823, NM_021290, NM_026161, NM_145857, NM_001198824, NM_011658	1458	112	29712	2.91123	0.866408	0.0178105	0.017108
GOTERM_BP_DIRECT	GO:0006468~protein phosphorylation	33	2.20294	0.000386615	NM_001004363, NM_133926, NM_153098, NM_172498, NM_001252458, NM_172279, NM_008856, NM_152804, NM_001033124, NM_008860, NM_009177, NM_013764, NM_030565, NM_001199685, NM_010019, NM_007471, NM_001174107, NM_029361, NM_001162366, NM_028778, NM_020572, NM_019521, NM_008923, NM_007713, NM_175538, NM_001252200, NM_172821, NM_009933, NM_009539, NM_145478, NM_011057, NM_010142, NM_026880, NM_001198823, N…	1458	342	29712	1.96636	0.871145	0.0179071	0.0172009
GOTERM_BP_DIRECT	GO:0051122~hepoxilin biosynthetic process	6	0.400534	0.000388625	NM_010358, NM_026672, NM_009659, NM_010359, NM_008184, NM_008183	1458	14	29712	8.73369	0.872511	0.0179071	0.0172009
GOTERM_BP_DIRECT	GO:0008284~positive regulation of cell population proliferation	50	3.33778	0.000396932	NM_177322, NM_026523, NM_007801, NM_013492, NM_031199, NM_008860, NM_009113, NM_001101502, NM_008029, NM_007498, NM_013805, NM_016715, NM_001162366, NM_001271567, NM_031166, NM_010168, NM_008011, NM_011057, NM_001287056, NM_008175, NM_008010, NM_010921, NM_145857, NM_001163401, NM_026505, NM_021455, NM_172498, NM_021332, NM_011175, NM_008714, NM_007865, NM_009528, NM_008003, NM_198438, NM_016899,…	1458	602	29712	1.69257	0.878003	0.0181323	0.0174171
GOTERM_BP_DIRECT	GO:0001938~positive regulation of endothelial cell proliferation	13	0.867824	0.000449697	NM_016780, NM_001252458, NM_021704, NM_010591, NM_007806, NM_001164564, NM_013655, NM_007556, NM_008029, NM_011057, NM_025980, NM_001287056, NM_008010, NM_027196	1458	79	29712	3.35344	0.907771	0.0201929	0.0193964
GOTERM_BP_DIRECT	GO:0030336~negative regulation of cell migration	19	1.26836	0.000449796	NM_198095, NM_181404, NM_028207, NM_017464, NM_198191, NM_080448, NM_009614, NM_009902, NM_009523, NM_010545, NM_001214911, NM_011214, NM_145158, NM_029930, NM_009382, NM_001001980, NM_144848, NM_013805, NM_026163	1458	151	29712	2.56419	0.907819	0.0201929	0.0193964
GOTERM_BP_DIRECT	GO:0007386~compartment pattern specification	4	0.267023	0.000453472	NM_008714, NM_007866, NM_007865, NM_008494	1458	4	29712	20.3786	0.909599	0.0201929	0.0193964
GOTERM_BP_DIRECT	GO:0050870~positive regulation of T cell activation	9	0.600801	0.000517367	NM_001177647, NM_009898, NM_010386, NM_010387, NM_010382, NM_009382, NM_207105, NM_007547, NM_001272052, NM_001081291	1458	39	29712	4.70275	0.935574	0.0228461	0.021945
GOTERM_BP_DIRECT	GO:0001890~placenta development	11	0.734312	0.000544628	NM_009434, NM_001163401, NM_019564, NM_001160012, NM_009327, NM_175443, NM_008554, NM_001276466, NM_011708, NM_019448, NM_001272052	1458	59	29712	3.7994	0.944244	0.0231606	0.0222471
GOTERM_BP_DIRECT	GO:0036323~vascular endothelial growth factor receptor-1 signaling pathway	10	0.667557	0.000556198	NM_001256432, NM_007939, NM_008011, NM_008029, NM_010143, NM_010142, NM_001080780, NM_207655, NM_001033124, NM_008010	1458	49	29712	4.1589	0.947561	0.0231606	0.0222471
GOTERM_BP_DIRECT	GO:0016525~negative regulation of angiogenesis	15	1.00134	0.000557271	NM_001114124, NM_175668, NM_011340, NM_152804, NM_008828, NM_007420, NM_009621, NM_011510, NM_009932, NM_009662, NM_001033141, NM_007652, NM_013819, NM_013805, NM_010108	1458	104	29712	2.93922	0.947859	0.0231606	0.0222471
GOTERM_BP_DIRECT	GO:0006002~fructose 6-phosphate metabolic process	6	0.400534	0.000559455	NM_001146100, NM_007994, NM_019703, NM_010292, NM_001163487, NM_008826	1458	15	29712	8.15144	0.948459	0.0231606	0.0222471
GOTERM_BP_DIRECT	GO:0009268~response to pH	6	0.400534	0.000559455	NM_033321, NM_011510, NM_001271623, NM_008094, NM_009713, NM_013626	1458	15	29712	8.15144	0.948459	0.0231606	0.0222471
GOTERM_BP_DIRECT	GO:0005980~glycogen catabolic process	6	0.400534	0.000559455	NM_011224, NM_133198, NM_008064, NM_028132, NM_001163487, NM_175096	1458	15	29712	8.15144	0.948459	0.0231606	0.0222471
GOTERM_BP_DIRECT	GO:0033690~positive regulation of osteoblast proliferation	6	0.400534	0.000559455	NM_011447, NM_016780, NM_008089, NM_026778, NM_152803, NM_146162	1458	15	29712	8.15144	0.948459	0.0231606	0.0222471
GOTERM_BP_DIRECT	GO:0043117~positive regulation of vascular permeability	6	0.400534	0.000559455	NM_022017, NM_007556, NM_007600, NM_001287056, NM_021290, NM_028263	1458	15	29712	8.15144	0.948459	0.0231606	0.0222471
GOTERM_BP_DIRECT	GO:0001568~blood vessel development	13	0.867824	0.00056766	NM_177322, NM_001033306, NM_007856, NM_173788, NM_001164564, NM_007957, NM_010423, NM_008055, NM_011057, NM_001287056, NM_013904, NM_008120, NM_015734	1458	81	29712	3.27064	0.950653	0.0233118	0.0223924
GOTERM_BP_DIRECT	GO:0043588~skin development	12	0.801068	0.000571908	NM_023842, NM_009335, NM_025912, NM_001160012, NM_009332, NM_026414, NM_016685, NM_023663, NM_016851, NM_009933, NM_201386, NM_015734	1458	70	29712	3.49347	0.951752	0.0233118	0.0223924
GOTERM_BP_DIRECT	GO:0042981~regulation of apoptotic process	24	1.60214	0.000576434	NM_022324, NM_145070, NM_025778, NM_021429, NM_001276466, NM_007702, NM_130859, NM_007887, NM_007546, NM_013492, NM_007913, NM_001256973, NM_001033161, NM_009696, NM_011609, NM_026880, NM_009373, NM_010515, NM_011615, NM_001042558, NM_177231, NM_145527, NM_145857, NM_011625	1458	221	29712	2.21306	0.952896	0.023317	0.0223973
GOTERM_BP_DIRECT	GO:0010890~positive regulation of triglyceride storage	5	0.333778	0.000594847	NM_025874, NM_007702, NM_026808, NM_007408, NM_025836	1458	9	29712	11.3214	0.957278	0.0238795	0.0229377
GOTERM_BP_DIRECT	GO:0005975~carbohydrate metabolic process	16	1.06809	0.00060831	NM_001308300, NM_021715, NM_001291203, NM_008669, NM_010421, NM_011224, NM_008550, NM_010422, NM_008325, NM_133198, NM_016720, NM_001085515, NM_008064, NM_028132, NM_175380, NM_029031	1458	117	29712	2.78682	0.960221	0.0240767	0.023127
GOTERM_BP_DIRECT	GO:0008360~regulation of cell shape	18	1.2016	0.000608846	NM_026505, NM_133955, NM_001110252, NM_001162366, NM_172498, NM_010194, NM_013660, NM_007438, NM_138749, NM_172911, NM_009113, NM_010168, NM_008398, NM_009898, NM_010422, NM_008088, NM_026376, NM_001287056, NM_001042699	1458	142	29712	2.5832	0.960334	0.0240767	0.023127
GOTERM_BP_DIRECT	GO:0045665~negative regulation of neuron differentiation	13	0.867824	0.000635758	NM_177129, NM_008714, NM_007557, NM_007865, NM_008716, NM_010423, NM_031166, NM_029563, NR_045047, NM_007471, NM_001198823, NM_008052, NM_008393, NM_001198824, NM_027195	1458	82	29712	3.23075	0.965609	0.0249547	0.0239704
GOTERM_BP_DIRECT	GO:0035790~platelet-derived growth factor receptor-alpha signaling pathway	10	0.667557	0.000649128	NM_001256432, NM_007939, NM_008011, NM_008029, NM_010143, NM_010142, NM_001080780, NM_207655, NM_001033124, NM_008010	1458	50	29712	4.07572	0.967963	0.0252921	0.0242946
GOTERM_BP_DIRECT	GO:0007015~actin filament organization	19	1.26836	0.000665404	NM_133955, NM_145070, NM_001162366, NM_178598, NM_022017, NM_172760, NM_053106, NM_026599, NM_172498, NM_001277876, NM_007547, NM_181072, NM_201386, NM_010863, NM_001177647, NM_201600, NM_009898, NM_001206367, NM_011861, NM_016798, NM_009164	1458	156	29712	2.48201	0.970611	0.0257371	0.024722
GOTERM_BP_DIRECT	GO:0009410~response to xenobiotic stimulus	31	2.06943	0.000685549	NM_021457, NM_001037809, NM_172498, NM_001081062, NM_023719, NM_172778, NM_001033124, NM_007408, NM_009775, NM_010234, NM_008342, NM_009199, NM_011421, NM_009630, NM_021460, NM_011548, NM_013626, NM_001162366, NM_001033217, NM_001080780, NM_001077696, NM_010591, NM_172961, NM_001290469, NM_029548, NM_009933, NM_001109750, NM_011510, NM_013599, NM_001042451, NM_008610, NM_008092	1458	324	29712	1.9498	0.973589	0.0263241	0.0252858
GOTERM_BP_DIRECT	GO:0030199~collagen fibril organization	11	0.734312	0.000715387	NM_007585, NM_031163, NM_029100, NM_033325, NM_016685, NM_011122, NM_181395, NM_001003911, NM_011030, NM_009933, NM_015734	1458	61	29712	3.67483	0.977454	0.0272722	0.0261966
GOTERM_BP_DIRECT	GO:0051881~regulation of mitochondrial membrane potential	9	0.600801	0.000736588	NM_013622, NM_053082, NM_144795, NM_001033260, NM_009630, NM_175414, NM_026880, NM_001081162, NM_021460	1458	41	29712	4.47335	0.979851	0.0277363	0.0266423
GOTERM_BP_DIRECT	GO:0007173~epidermal growth factor receptor signaling pathway	14	0.934579	0.000740417	NM_001162366, NM_001033217, NM_007939, NM_001080780, NM_172498, NM_207655, NM_173788, NM_001033124, NM_031199, NM_001256432, NM_008011, NM_008029, NM_010143, NM_010142, NM_008010	1458	95	29712	3.00316	0.980256	0.0277363	0.0266423
GOTERM_BP_DIRECT	GO:0001822~kidney development	21	1.40187	0.000743264	NM_177322, NM_153533, NM_001162493, NM_016697, NM_172862, NM_001136082, NM_011340, NM_007811, NM_007557, NM_181072, NM_001163465, NM_009621, NM_145503, NM_009523, NM_007556, NM_026376, NM_001024136, NM_001287056, NM_011846, NM_001042558, NM_008393	1458	184	29712	2.32582	0.980552	0.0277363	0.0266423
GOTERM_BP_DIRECT	GO:0038145~macrophage colony-stimulating factor signaling pathway	10	0.667557	0.000754359	NM_001256432, NM_007939, NM_008011, NM_008029, NM_010143, NM_010142, NM_001080780, NM_207655, NM_001033124, NM_008010	1458	51	29712	3.9958	0.981663	0.0279535	0.026851
GOTERM_BP_DIRECT	GO:0071902~positive regulation of protein serine/threonine kinase activity	8	0.534045	0.000767529	NM_007420, NM_001114124, NM_019440, NM_133926, NM_001042451, NM_018738, NM_022327, NM_148946	1458	32	29712	5.09465	0.9829	0.028244	0.02713
GOTERM_BP_DIRECT	GO:0050731~positive regulation of peptidyl-tyrosine phosphorylation	15	1.00134	0.000816861	NM_016780, NM_172285, NM_001271360, NM_013660, NM_175414, NM_011170, NM_008816, NM_031199, NM_010545, NM_008089, NM_007556, NM_001287056, NM_010107, NM_008010, NM_145857	1458	108	29712	2.83036	0.986837	0.0296547	0.0284851
GOTERM_BP_DIRECT	GO:0051216~cartilage development	14	0.934579	0.000818604	NM_016685, NM_007559, NM_173788, NM_007557, NM_009933, NM_021439, NM_139298, NM_031163, NM_009755, NM_007556, NM_009116, NM_013553, NM_010770, NM_008010	1458	96	29712	2.97188	0.986958	0.0296547	0.0284851
GOTERM_BP_DIRECT	GO:0035176~social behavior	12	0.801068	0.000822654	NM_021423, NM_213614, NM_007864, NM_001205234, NM_001081982, NM_177357, NM_008169, NM_019967, NM_001082483, NM_001290469, NM_021921, NM_021290	1458	73	29712	3.34991	0.987235	0.0296547	0.0284851
GOTERM_BP_DIRECT	GO:0048488~synaptic vesicle endocytosis	10	0.667557	0.000873075	NM_007871, NM_011861, NM_001083334, NM_010065, NM_001042451, NM_009794, NM_033610, NM_021492, NM_029505, NM_008175	1458	52	29712	3.91896	0.99023	0.0310498	0.0298252
GOTERM_BP_DIRECT	GO:0038109~Kit signaling pathway	10	0.667557	0.000873075	NM_001256432, NM_007939, NM_008011, NM_008029, NM_010143, NM_010142, NM_001080780, NM_207655, NM_001033124, NM_008010	1458	52	29712	3.91896	0.99023	0.0310498	0.0298252
GOTERM_BP_DIRECT	GO:0000902~cell morphogenesis	18	1.2016	0.000903306	NM_001291066, NM_133769, NM_001037809, NM_001081982, NM_207655, NM_009933, NM_009504, NM_013492, NM_201386, NM_007662, NM_009744, NM_012026, NM_010142, NM_008325, NM_009521, NM_019449, NM_021460, NM_008483	1458	147	29712	2.49534	0.991677	0.0319108	0.0306522
GOTERM_BP_DIRECT	GO:0006886~intracellular protein transport	26	1.73565	0.000920171	NM_025712, NM_177305, NM_019511, NM_001166399, NM_023537, NM_011227, NM_009678, NM_031395, NM_031874, NM_007455, NM_009295, NM_019449, NM_025360, NM_030889, NM_001111331, NM_025404, NM_001110300, NM_029548, NM_029505, NM_031393, NM_010545, NM_001039394, NM_009001, NM_019877, NM_021492, NM_026582, NM_019518, NM_009162	1458	257	29712	2.06165	0.99239	0.0322913	0.0310177
GOTERM_BP_DIRECT	GO:0032760~positive regulation of tumor necrosis factor production	16	1.06809	0.000944722	NM_133903, NM_172285, NM_001168346, NM_007806, NM_013492, NM_033541, NM_172729, NM_011510, NM_145226, NM_144830, NM_010142, NM_011609, NM_007471, NM_001198823, NM_026161, NM_145857, NM_001198824, NM_011658	1458	122	29712	2.6726	0.993319	0.0327195	0.031429
GOTERM_BP_DIRECT	GO:0007409~axonogenesis	16	1.06809	0.000944722	NM_028717, NM_001033217, NM_177129, NM_177357, NM_022982, NM_013660, NM_008714, NM_001166399, NM_173788, NM_009001, NM_001039466, NM_170687, NM_032610, NM_010142, NM_008027, NM_007471, NM_001285456, NM_001198823, NM_001198824	1458	122	29712	2.6726	0.993319	0.0327195	0.031429
GOTERM_BP_DIRECT	GO:0006013~mannose metabolic process	5	0.333778	0.00095295	NM_010764, NM_001146100, NM_008550, NM_207237, NM_010292	1458	10	29712	10.1893	0.993604	0.0327902	0.0314969
GOTERM_BP_DIRECT	GO:0045766~positive regulation of angiogenesis	19	1.26836	0.000964393	NM_177322, NM_001162366, NM_016780, NM_008090, NM_001252458, NM_172498, NM_007801, NM_007569, NM_008713, NM_001033124, NM_009101, NM_013610, NM_009287, NM_033612, NM_013599, NM_145158, NM_011609, NM_008092, NM_001287056, NM_008175	1458	161	29712	2.40493	0.993981	0.0328972	0.0315997
GOTERM_BP_DIRECT	GO:0007189~adenylate cyclase-activating G protein-coupled receptor signaling pathway	18	1.2016	0.000974861	NM_177366, NM_001033954, NM_019511, NM_021332, NM_175668, NM_008923, NM_008967, NM_001012765, NM_007420, NM_001198894, NM_008154, NM_013687, NM_053190, NM_010101, NM_009630, NM_007471, NM_011703, NM_001198823, NM_001198824, NM_181748	1458	148	29712	2.47848	0.994306	0.0328972	0.0315997
GOTERM_BP_DIRECT	GO:0050808~synapse organization	13	0.867824	0.000980514	NM_021423, NM_001252453, NM_009528, NM_009199, NM_170687, NM_001042451, NM_033610, NM_008940, NM_008478, NM_008483, NM_007471, NM_001285456, NM_148946, NM_001198823, NM_001198824	1458	86	29712	3.08049	0.994474	0.0328972	0.0315997
GOTERM_BP_DIRECT	GO:0045666~positive regulation of neuron differentiation	15	1.00134	0.000980895	NM_001163448, NM_001163449, NM_008090, NM_175217, NM_021704, NM_007557, NM_007418, NM_201352, NM_009744, NM_013655, NM_007556, NM_008700, NM_011594, NM_019967, NM_007471, NM_001198823, NM_008393, NM_001198824, NM_011548	1458	110	29712	2.7789	0.994485	0.0328972	0.0315997
GOTERM_BP_DIRECT	GO:0006094~gluconeogenesis	10	0.667557	0.00100653	NM_018870, NM_007994, NM_026125, NM_007498, NM_001162946, NM_028994, NM_013509, NM_001303423, NM_008828, NM_001293631	1458	53	29712	3.84502	0.995186	0.0331279	0.0318212
GOTERM_BP_DIRECT	GO:0030155~regulation of cell adhesion	10	0.667557	0.00100653	NM_010588, NM_001162366, NM_001004363, NM_007939, NM_011113, NM_001080780, NM_008873, NM_172498, NM_175668, NM_010194, NM_007865	1458	53	29712	3.84502	0.995186	0.0331279	0.0318212
GOTERM_BP_DIRECT	GO:0035791~platelet-derived growth factor receptor-beta signaling pathway	10	0.667557	0.00100653	NM_001256432, NM_007939, NM_008011, NM_008029, NM_010143, NM_010142, NM_001080780, NM_207655, NM_001033124, NM_008010	1458	53	29712	3.84502	0.995186	0.0331279	0.0318212
GOTERM_BP_DIRECT	GO:0046777~protein autophosphorylation	18	1.2016	0.00105118	NM_007908, NM_007939, NM_020572, NM_001252458, NM_010194, NM_007713, NM_207655, NM_172821, NM_001033124, NM_009539, NM_031880, NM_008011, NM_008029, NM_010143, NM_001199685, NM_016865, NM_001174107, NM_029361	1458	149	29712	2.46184	0.996201	0.0342069	0.0328577
GOTERM_BP_DIRECT	GO:0014823~response to activity	11	0.734312	0.00105222	NM_007585, NM_177322, NM_010234, NM_016780, NM_009932, NM_007556, NM_008610, NM_001077696, NM_001290469, NM_009933, NM_001033124	1458	64	29712	3.50257	0.996222	0.0342069	0.0328577
GOTERM_BP_DIRECT	GO:0001889~liver development	15	1.00134	0.00107278	NM_133768, NM_175199, NM_001162493, NM_010591, NM_008714, NM_013792, NM_001272052, NM_009523, NM_001287514, NM_007670, NM_009327, NM_016677, NM_011708, NM_021460, NM_010515	1458	111	29712	2.75386	0.996613	0.0346552	0.0332884
GOTERM_BP_DIRECT	GO:1903307~positive regulation of regulated secretory pathway	4	0.267023	0.00109217	NM_134050, NM_009001, NM_031874, NM_001009573, NM_001166399	1458	5	29712	16.3029	0.996944	0.0346552	0.0332884
GOTERM_BP_DIRECT	GO:0061615~glycolytic process through fructose-6-phosphate	4	0.267023	0.00109217	NM_019703, NM_007438, NM_001163487, NM_008826	1458	5	29712	16.3029	0.996944	0.0346552	0.0332884
GOTERM_BP_DIRECT	GO:0060948~cardiac vascular smooth muscle cell development	4	0.267023	0.00109217	NM_008542, NM_008714, NM_001287056, NM_013904	1458	5	29712	16.3029	0.996944	0.0346552	0.0332884
GOTERM_BP_DIRECT	GO:0045893~positive regulation of DNA-templated transcription	59	3.93858	0.00122193	NM_017373, NM_001276466, NM_029999, NM_009709, NM_008818, NM_013603, NM_013569, NM_008700, NM_133350, NM_023184, NM_001285983, NM_001177797, NM_019507, NM_011427, NM_011548, NM_007557, NM_007913, NM_008055, NM_011057, NM_019811, NM_008092, NM_178110, NM_019738, NM_010921, NM_027195, NM_026505, NM_021455, NM_021457, NM_001081982, NM_008714, NM_009526, NM_011447, NM_010234, NM_010710, NM_008320, NM…	1458	782	29712	1.53752	0.998465	0.0385418	0.0370216
GOTERM_BP_DIRECT	GO:0010629~negative regulation of gene expression	35	2.33645	0.00129295	NM_019498, NM_001110311, NM_011175, NM_008714, NM_009902, NR_130973, NM_008003, NM_013622, NM_001033260, NM_009696, NM_001040403, NM_011609, NM_013805, NM_007471, NM_013904, NM_008090, NM_001077696, NM_001162946, NM_011340, NM_001163575, NM_010423, NM_009523, NM_011412, NM_008011, NM_011057, NM_008512, NM_001024707, NM_009565, NM_026880, NM_008092, NM_001287056, NM_008010, NM_001285456, NM_021290…	1458	398	29712	1.79209	0.998947	0.0405262	0.0389278
GOTERM_BP_DIRECT	GO:0045892~negative regulation of DNA-templated transcription	54	3.60481	0.00131717	NM_017373, NM_001276466, NM_001136082, NM_007921, NM_029999, NM_009504, NM_001101502, NM_007498, NM_026495, NM_019507, NM_011427, NM_001111331, NM_001033217, NM_001114124, NM_007557, NM_007957, NM_001205076, NM_031166, NM_009744, NM_011057, NM_011498, NM_008213, NM_011658, NM_010921, NM_015814, NM_021455, NM_021457, NM_007625, NM_008714, NM_001256042, NM_010753, NM_011447, NM_009332, NM_001029929…	1458	702	29712	1.56758	0.999074	0.0405262	0.0389278
GOTERM_BP_DIRECT	GO:0071346~cellular response to type II interferon	14	0.934579	0.00132118	NM_207105, NM_001291214, NM_007547, NM_011227, NM_001177647, NM_008353, NM_001039394, NM_008320, NM_001206367, NM_011586, NM_001198561, NM_007599, NM_009295, NM_001003955, NM_018738, NM_134080, NM_001042534	1458	101	29712	2.82476	0.999093	0.0405262	0.0389278
GOTERM_BP_DIRECT	GO:0043409~negative regulation of MAPK cascade	10	0.667557	0.00132296	NM_029352, NM_001114124, NM_028207, NM_011421, NM_023224, NM_008094, NM_008748, NM_176933, NM_010107, NM_025869	1458	55	29712	3.7052	0.999102	0.0405262	0.0389278
GOTERM_BP_DIRECT	GO:0050728~negative regulation of inflammatory response	17	1.13485	0.00132531	NM_019440, NM_001010836, NM_026125, NM_001122954, NM_007547, NM_009709, NM_001272052, NM_001177647, NM_144797, NM_145434, NM_009662, NM_009696, NM_009630, NM_011609, NM_198895, NM_008175, NM_018738, NM_181748	1458	139	29712	2.49235	0.999113	0.0405262	0.0389278
GOTERM_BP_DIRECT	GO:0071466~cellular response to xenobiotic stimulus	13	0.867824	0.00133074	NM_016780, NM_019798, NM_019521, NM_026731, NM_207655, NM_011170, NM_010358, NM_013569, NM_007421, NM_001286573, NM_010359, NM_011437, NM_010921	1458	89	29712	2.97665	0.999138	0.0405262	0.0389278
GOTERM_BP_DIRECT	GO:0034341~response to type II interferon	8	0.534045	0.00134873	NM_008102, NM_010545, NM_013612, NM_198095, NM_001042451, NM_023158, NM_001276466, NM_010382	1458	35	29712	4.65797	0.999216	0.0406041	0.0390026
GOTERM_BP_DIRECT	GO:0050919~negative chemotaxis	8	0.534045	0.00134873	NM_016780, NM_011412, NM_022982, NM_013660, NM_001077405, NM_177708, NM_001126047, NM_011976	1458	35	29712	4.65797	0.999216	0.0406041	0.0390026
GOTERM_BP_DIRECT	GO:0006508~proteolysis	48	3.20427	0.00135628	NM_001110252, NM_001291066, NM_023217, NM_001110778, NM_007801, NM_007602, NM_007887, NM_183163, NM_009755, NM_033612, NM_009794, NM_008940, NM_133351, NM_027268, NM_001003911, NM_001024139, NM_130880, NM_013484, NM_009614, NM_009621, NM_010168, NM_009985, NM_146227, NM_001256973, NM_007600, NM_013599, NM_011176, NM_008610, NM_009983, NM_001005847, NM_199475, NM_025973, NM_001110831, NM_011175, N…	1458	605	29712	1.61681	0.999247	0.0406041	0.0390026
GOTERM_BP_DIRECT	GO:1990000~amyloid fibril formation	6	0.400534	0.00141144	NM_007793, NM_001206367, NM_001042451, NM_007471, NM_001285456, NM_001198823, NM_001008424, NM_001198824	1458	18	29712	6.79287	0.999438	0.0415513	0.0399125
GOTERM_BP_DIRECT	GO:0048715~negative regulation of oligodendrocyte differentiation	6	0.400534	0.00141144	NM_031166, NM_008714, NM_001122765, NM_029537, NM_022019, NM_181074	1458	18	29712	6.79287	0.999438	0.0415513	0.0399125
GOTERM_BP_DIRECT	GO:0051279~regulation of release of sequestered calcium ion into cytosol	6	0.400534	0.00141144	NM_001162366, NM_176860, NM_016780, NM_009898, NM_144534, NM_172498, NM_007806	1458	18	29712	6.79287	0.999438	0.0415513	0.0399125
GOTERM_BP_DIRECT	GO:0002031~G protein-coupled receptor internalization	5	0.333778	0.0014395	NM_007871, NM_008876, NM_010065, NM_001271360, NM_177231	1458	11	29712	9.263	0.999516	0.0419116	0.0402585
GOTERM_BP_DIRECT	GO:1904645~response to amyloid-beta	5	0.333778	0.0014395	NM_001252060, NM_013599, NM_008610, NM_019511, NM_011170	1458	11	29712	9.263	0.999516	0.0419116	0.0402585
GOTERM_BP_DIRECT	GO:0034220~monoatomic ion transmembrane transport	13	0.867824	0.00146823	NM_001111331, NM_001110211, NM_001099644, NM_053248, NM_178639, NM_001276358, NM_176844, NM_009918, NM_053197, NM_011313, NM_015730, NM_026385, NM_148944	1458	90	29712	2.94358	0.999584	0.0425144	0.0408376
GOTERM_BP_DIRECT	GO:0031623~receptor internalization	10	0.667557	0.00150877	NM_007871, NM_145554, NM_010065, NM_177129, NM_001042451, NM_019511, NM_001271360, NM_001114174, NM_007722, NM_022327	1458	56	29712	3.63904	0.999665	0.0429838	0.0412885
GOTERM_BP_DIRECT	GO:0048012~hepatocyte growth factor receptor signaling pathway	10	0.667557	0.00150877	NM_001256432, NM_007939, NM_008011, NM_008029, NM_010143, NM_010142, NM_001080780, NM_207655, NM_001033124, NM_008010	1458	56	29712	3.63904	0.999665	0.0429838	0.0412885
GOTERM_BP_DIRECT	GO:0007405~neuroblast proliferation	10	0.667557	0.00150877	NM_031166, NM_008090, NM_001081982, NM_198114, NM_001287056, NM_007570, NM_138749, NM_008010, NM_001033598, NM_011437	1458	56	29712	3.63904	0.999665	0.0429838	0.0412885
GOTERM_BP_DIRECT	GO:0008286~insulin receptor signaling pathway	16	1.06809	0.00154411	NM_007939, NM_001080780, NM_019488, NM_207655, NM_009933, NM_001033124, NM_133667, NM_001256432, NM_016719, NM_013743, NM_008011, NM_008029, NM_010143, NM_010142, NM_001302939, NM_008010	1458	128	29712	2.54733	0.999722	0.0437552	0.0420294
GOTERM_BP_DIRECT	GO:0061351~neural precursor cell proliferation	9	0.600801	0.00161951	NM_001198894, NM_021423, NM_001081156, NM_145973, NM_008090, NM_001081982, NM_001285870, NM_007570, NM_008175	1458	46	29712	3.98712	0.999814	0.0454063	0.0436154
GOTERM_BP_DIRECT	GO:0098655~monoatomic cation transmembrane transport	9	0.600801	0.00161951	NM_033321, NM_133979, NM_001130194, NM_146257, NM_144794, NM_008169, NM_009918, NM_175130, NM_029097	1458	46	29712	3.98712	0.999814	0.0454063	0.0436154
GOTERM_BP_DIRECT	GO:0006887~exocytosis	15	1.00134	0.00164764	NM_001166399, NM_029548, NM_183023, NM_031393, NM_023537, NM_134050, NM_009001, NM_031395, NM_031874, NM_027268, NM_001009573, NM_009295, NM_182929, NM_009396, NM_016899, NM_028186	1458	116	29712	2.63516	0.99984	0.0459519	0.0441395
GOTERM_BP_DIRECT	GO:0030324~lung development	17	1.13485	0.00165918	NM_016697, NM_001136082, NM_007856, NM_008714, NM_207655, NM_001166399, NM_008713, NM_001272052, NM_009933, NM_009528, NM_007585, NM_145447, NM_001287514, NM_008011, NM_009001, NM_001287056, NM_021460, NM_030209	1458	142	29712	2.43969	0.999849	0.0460314	0.0442159
GOTERM_BP_DIRECT	GO:0050821~protein stabilization	23	1.53538	0.00169284	NM_145070, NM_001163448, NM_001163449, NM_175445, NM_013492, NM_013603, NM_013863, NM_008027, NM_019967, NM_001040403, NM_009295, NM_023065, NM_018738, NM_011548, NM_021344, NM_019440, NM_198092, NM_023224, NM_198091, NM_010545, NM_013415, NM_133681, NM_026880, NM_010107, NM_008175	1458	225	29712	2.08315	0.999874	0.0467205	0.0448778
GOTERM_BP_DIRECT	GO:0035914~skeletal muscle cell differentiation	10	0.667557	0.00171497	NM_013800, NM_011447, NM_010234, NM_007498, NM_008714, NM_008092, NM_007570, NM_001304831, NM_019738, NM_010755, NM_007913	1458	57	29712	3.57519	0.999888	0.0470861	0.0452289
GOTERM_BP_DIRECT	GO:0001649~osteoblast differentiation	15	1.00134	0.00178891	NM_026778, NM_001077696, NM_007857, NM_008416, NM_007557, NM_146162, NM_053110, NM_009528, NM_031166, NM_011447, NM_008342, NM_007556, NM_027334, NM_011427, NM_011658	1458	117	29712	2.61264	0.999924	0.0487445	0.0468219
GOTERM_BP_DIRECT	GO:0042593~glucose homeostasis	19	1.26836	0.00179377	NM_021455, NM_022017, NM_133221, NM_029548, NM_010292, NM_133667, NM_001293631, NM_001163487, NM_033541, NM_001287514, NM_001252060, NM_013743, NM_008011, NM_009327, NM_009662, NM_009204, NM_133198, NM_001302939, NM_010800	1458	170	29712	2.27761	0.999926	0.0487445	0.0468219
GOTERM_BP_DIRECT	GO:0023051~regulation of signaling	6	0.400534	0.00183878	NM_009630, NM_023224, NM_207655, NM_008923, NM_001252200, NM_001289740	1458	19	29712	6.43535	0.999942	0.0494603	0.0475095
GOTERM_BP_DIRECT	GO:0006801~superoxide metabolic process	6	0.400534	0.00183878	NM_178224, NM_009199, NM_013792, NM_007806, NM_053122, NM_010877	1458	19	29712	6.43535	0.999942	0.0494603	0.0475095
GOTERM_BP_DIRECT	GO:0042542~response to hydrogen peroxide	9	0.600801	0.00186909	NM_001162366, NM_175684, NM_008876, NM_009794, NM_001271623, NM_008610, NM_172498, NM_010591, NM_023719, NM_019779	1458	47	29712	3.90229	0.999951	0.0500217	0.0480488
GOTERM_BP_DIRECT	GO:0048468~cell development	8	0.534045	0.00189598	NM_008089, NM_010573, NM_010574, NM_016851, NM_007557, NM_018826, NM_008393, NM_011548	1458	37	29712	4.40618	0.999957	0.0504864	0.0484952
GOTERM_BP_DIRECT	GO:0006631~fatty acid metabolic process	15	1.00134	0.00194009	NM_017366, NM_019975, NM_001122954, NM_025972, NM_175324, NM_009948, NM_153502, NM_001033598, NM_153807, NM_001042451, NM_028037, NM_021460, NM_001199118, NM_025590, NM_178086	1458	118	29712	2.5905	0.999966	0.0514027	0.0493753
GOTERM_BP_DIRECT	GO:0030219~megakaryocyte differentiation	5	0.333778	0.00207578	NM_021344, NM_008089, NM_007670, NM_009569, NM_144923	1458	12	29712	8.49108	0.999983	0.054185	0.0520478
GOTERM_BP_DIRECT	GO:0019370~leukotriene biosynthetic process	5	0.333778	0.00207578	NM_025569, NM_009662, NM_174995, NM_009663, NM_001122954	1458	12	29712	8.49108	0.999983	0.054185	0.0520478
GOTERM_BP_DIRECT	GO:1904417~positive regulation of xenophagy	5	0.333778	0.00207578	NM_172729, NM_019440, NM_018738, NM_181848, NM_145857	1458	12	29712	8.49108	0.999983	0.054185	0.0520478
GOTERM_BP_DIRECT	GO:0030308~negative regulation of cell growth	16	1.06809	0.00209901	NM_001081655, NM_001114124, NM_198095, NM_026832, NM_008726, NM_133234, NM_009614, NM_031880, NM_013603, NM_010479, NM_009255, NM_009744, NM_011412, NM_028176, NM_008086, NM_001301368	1458	132	29712	2.47013	0.999985	0.0544006	0.052255
GOTERM_BP_DIRECT	GO:0070458~cellular detoxification of nitrogen compound	4	0.267023	0.00210457	NM_133684, NM_026672, NM_010359, NM_008184	1458	6	29712	13.5857	0.999986	0.0544006	0.052255
GOTERM_BP_DIRECT	GO:0007200~phospholipase C-activating G protein-coupled receptor signaling pathway	15	1.00134	0.00227429	NM_177366, NM_177322, NM_001252458, NM_019676, NM_175668, NM_001198894, NM_001174155, NM_013622, NM_009287, NM_008512, NM_009630, NM_009373, NM_001287056, NM_008153, NM_181748	1458	120	29712	2.54733	0.999994	0.0585022	0.0561948
GOTERM_BP_DIRECT	GO:0045104~intermediate filament cytoskeleton organization	6	0.400534	0.00235359	NM_023842, NM_008909, NM_010664, NM_025276, NM_201386, NM_207663	1458	20	29712	6.11358	0.999996	0.0599925	0.0576263
GOTERM_BP_DIRECT	GO:0007584~response to nutrient	11	0.734312	0.00235487	NM_010720, NM_008342, NM_013484, NM_173733, NM_019966, NM_201386, NM_009713, NM_001285456, NM_001042558, NM_001293631, NM_145857	1458	71	29712	3.15725	0.999996	0.0599925	0.0576263
GOTERM_BP_DIRECT	GO:0048873~homeostasis of number of cells within a tissue	9	0.600801	0.00245861	NM_009898, NM_008089, NM_008090, NM_001081982, NM_019967, NM_008714, NM_008713, NM_001287056, NM_021460	1458	49	29712	3.74301	0.999998	0.062039	0.0595921
GOTERM_BP_DIRECT	GO:0060412~ventricular septum morphogenesis	9	0.600801	0.00245861	NM_010423, NM_011412, NM_009569, NM_021457, NM_008700, NM_008714, NM_008713, NM_054071, NM_013904	1458	49	29712	3.74301	0.999998	0.062039	0.0595921
GOTERM_BP_DIRECT	GO:0035025~positive regulation of Rho protein signal transduction	7	0.46729	0.00247114	NM_001198894, NM_022982, NM_175668, NM_013660, NM_172911, NM_177231, NM_178076	1458	29	29712	4.91897	0.999998	0.0620597	0.059612
GOTERM_BP_DIRECT	GO:0050804~modulation of chemical synaptic transmission	17	1.13485	0.00254068	NM_021423, NM_001114664, NM_019798, NM_001271360, NM_008923, NM_007789, NM_001252453, NM_183297, NM_080419, NM_001276684, NM_018790, NM_201600, NM_001252060, NM_009305, NM_010065, NM_008478, NM_198895, NM_016758	1458	148	29712	2.34079	0.999999	0.063505	0.0610003
GOTERM_BP_DIRECT	GO:0051968~positive regulation of synaptic transmission, glutamatergic	8	0.534045	0.00260112	NM_001162366, NM_001199301, NM_021423, NM_001114664, NM_009630, NM_008169, NM_172498, NM_207655, NM_001033124	1458	39	29712	4.18023	0.999999	0.0647105	0.0621582
GOTERM_BP_DIRECT	GO:0048839~inner ear development	11	0.734312	0.00261685	NM_031163, NM_001287514, NM_010386, NM_019568, NM_001033260, NM_172862, NM_016677, NM_007865, NM_008010, NM_001001892, NM_138945	1458	72	29712	3.1134	0.999999	0.0647976	0.0622419
GOTERM_BP_DIRECT	GO:0006813~potassium ion transport	12	0.801068	0.00263246	NM_022004, NM_013415, NM_001111331, NM_013569, NM_011510, NM_001267593, NM_001081134, NM_182993, NM_008433, NM_001081142, NM_001290469, NM_008713	1458	84	29712	2.91123	0.999999	0.0648811	0.0623221
GOTERM_BP_DIRECT	GO:0042391~regulation of membrane potential	13	0.867824	0.00279465	NM_177233, NM_001099644, NM_183023, NM_013569, NM_009200, NM_001252060, NM_008169, NM_008094, NM_015730, NM_182929, NM_021460, NM_148944, NM_175130	1458	97	29712	2.73115	1	0.0685596	0.0658555
GOTERM_BP_DIRECT	GO:0048681~negative regulation of axon regeneration	5	0.333778	0.00288264	NM_177740, NM_001214911, NM_022982, NM_001252453, NM_177708	1458	13	29712	7.83792	1	0.0699246	0.0671667
GOTERM_BP_DIRECT	GO:1902902~negative regulation of autophagosome assembly	5	0.333778	0.00288264	NM_183171, NM_001286573, NM_199448, NM_026880, NM_019738	1458	13	29712	7.83792	1	0.0699246	0.0671667
GOTERM_BP_DIRECT	GO:0043627~response to estrogen	11	0.734312	0.00290164	NM_177322, NM_008542, NM_019563, NM_008342, NM_008610, NM_001276466, NM_008094, NM_007857, NM_008092, NM_009713, NM_008471	1458	73	29712	3.07075	1	0.0699246	0.0671667
GOTERM_BP_DIRECT	GO:0015031~protein transport	40	2.67023	0.00290308	NM_133924, NM_025712, NM_001110311, NM_026885, NM_019511, NM_023719, NM_023537, NM_134117, NM_011227, NM_009113, NM_031874, NM_029423, NM_009150, NM_001003955, NM_009295, NM_016899, NM_001302268, NM_025360, NM_030749, NM_025383, NM_177231, NM_144538, NM_021344, NM_001162485, NM_001289670, NM_026555, NM_001271360, NM_013683, NM_001081172, NR_075078, NM_027293, NM_134050, NM_201600, NM_001199677, N…	1458	498	29712	1.63684	1	0.0699246	0.0671667
GOTERM_BP_DIRECT	GO:0051963~regulation of synapse assembly	7	0.46729	0.00296248	NM_013723, NM_010142, NM_022982, NM_008478, NM_145123, NM_008169, NM_013660	1458	30	29712	4.75501	1	0.0704706	0.0676912
GOTERM_BP_DIRECT	GO:0017156~calcium-ion regulated exocytosis	6	0.400534	0.00296565	NM_001252060, NM_183180, NM_009001, NM_008714, NM_001166399, NM_182929, NM_018801	1458	21	29712	5.82246	1	0.0704706	0.0676912
GOTERM_BP_DIRECT	GO:0007271~synaptic transmission, cholinergic	6	0.400534	0.00296565	NM_009023, NM_009630, NM_015730, NM_176844, NM_011838, NM_148944	1458	21	29712	5.82246	1	0.0704706	0.0676912
GOTERM_BP_DIRECT	GO:0005977~glycogen metabolic process	8	0.534045	0.00302153	NM_177741, NM_011224, NM_010321, NM_133198, NM_021391, NM_016854, NM_008064, NM_001293631	1458	40	29712	4.07572	1	0.0708455	0.0680513
GOTERM_BP_DIRECT	GO:0030168~platelet activation	8	0.534045	0.00302153	NM_176860, NM_010168, NM_016780, NM_009255, NM_080553, NM_009849, NM_011708, NM_007418	1458	40	29712	4.07572	1	0.0708455	0.0680513
GOTERM_BP_DIRECT	GO:0002040~sprouting angiogenesis	8	0.534045	0.00302153	NM_001162366, NM_054044, NM_145447, NM_008029, NM_033325, NM_172498, NM_025980, NM_008714, NM_001287056	1458	40	29712	4.07572	1	0.0708455	0.0680513
GOTERM_BP_DIRECT	GO:0007179~transforming growth factor beta receptor signaling pathway	13	0.867824	0.00331458	NM_026505, NM_175641, NM_001276466, NM_001271360, NM_010591, NM_007559, NM_021439, NM_010234, NM_144547, NM_029100, NM_019919, NM_001029836, NM_013805	1458	99	29712	2.67598	1	0.0773742	0.0743224
GOTERM_BP_DIRECT	GO:0045471~response to ethanol	16	1.06809	0.00346532	NM_001162366, NM_172498, NM_172961, NM_010591, NM_172778, NM_009713, NM_009902, NM_001276684, NM_018790, NM_145933, NM_008003, NM_010234, NM_013622, NM_009204, NM_008169, NM_001286573, NM_016887, NM_013805	1458	139	29712	2.34574	1	0.0805382	0.0773617
GOTERM_BP_DIRECT	GO:0032024~positive regulation of insulin secretion	11	0.734312	0.00354522	NM_010168, NM_009327, NM_001177804, NM_009287, NM_021332, NM_180960, NM_172961, NM_028994, NM_010292, NM_029548, NM_001163487	1458	75	29712	2.98886	1	0.0814082	0.0781974
GOTERM_BP_DIRECT	GO:0002606~positive regulation of dendritic cell antigen processing and presentation	4	0.267023	0.00354884	NM_010545, NM_172729, NM_013612, NM_145857	1458	7	29712	11.6449	1	0.0814082	0.0781974
GOTERM_BP_DIRECT	GO:0030203~glycosaminoglycan metabolic process	4	0.267023	0.00354884	NM_010421, NM_010422, NM_001033175, NM_013792	1458	7	29712	11.6449	1	0.0814082	0.0781974
GOTERM_BP_DIRECT	GO:0043525~positive regulation of neuron apoptotic process	13	0.867824	0.00360236	NM_010591, NM_001168346, NM_133234, NM_011170, NM_007913, NM_008102, NM_011609, NM_181848, NM_008175, NM_008010, NM_007471, NM_001198823, NM_019738, NM_001198824, NM_010877	1458	100	29712	2.64922	1	0.0822798	0.0790346
GOTERM_BP_DIRECT	GO:0046323~D-glucose import	6	0.400534	0.00368474	NM_009327, NM_011401, NM_009204, NM_019972, NM_026125, NM_001302939	1458	22	29712	5.5578	1	0.0834419	0.0801509
GOTERM_BP_DIRECT	GO:0048771~tissue remodeling	6	0.400534	0.00368474	NM_013599, NM_033612, NM_026667, NM_008610, NM_021460, NM_009933	1458	22	29712	5.5578	1	0.0834419	0.0801509
GOTERM_BP_DIRECT	GO:0061045~negative regulation of wound healing	5	0.333778	0.00388025	NM_009523, NM_153098, NM_009662, NM_144848, NM_009902	1458	14	29712	7.27807	1	0.0867572	0.0833353
GOTERM_BP_DIRECT	GO:0070528~protein kinase C signaling	5	0.333778	0.00388025	NM_001198894, NM_008860, NM_011057, NM_008027, NM_008856	1458	14	29712	7.27807	1	0.0867572	0.0833353
GOTERM_BP_DIRECT	GO:0060317~cardiac epithelial to mesenchymal transition	5	0.333778	0.00388025	NM_010423, NM_019498, NM_008714, NM_009614, NM_013904	1458	14	29712	7.27807	1	0.0867572	0.0833353
GOTERM_BP_DIRECT	GO:0010718~positive regulation of epithelial to mesenchymal transition	9	0.600801	0.00406663	NM_026505, NM_019498, NM_001291066, NM_001101502, NM_033325, NM_008714, NM_007557, NM_011658, NM_011427	1458	53	29712	3.46052	1	0.0901635	0.0866073
GOTERM_BP_DIRECT	GO:0021953~central nervous system neuron differentiation	9	0.600801	0.00406663	NM_031166, NM_001252060, NM_008090, NM_177129, NM_019967, NM_008714, NM_019944, NM_010107, NM_007471, NM_001198823, NM_001198824	1458	53	29712	3.46052	1	0.0901635	0.0866073
GOTERM_BP_DIRECT	GO:0001501~skeletal system development	15	1.00134	0.00412019	NM_001081982, NM_016685, NM_175445, NM_007789, NM_007866, NM_054071, NM_009504, NM_134117, NM_010588, NM_010421, NM_031163, NM_010422, NM_013599, NM_030565, NM_013553	1458	128	29712	2.38812	1	0.0909704	0.0873824
GOTERM_BP_DIRECT	GO:1900273~positive regulation of long-term synaptic potentiation	7	0.46729	0.0041592	NM_021423, NM_010142, NM_009630, NM_011175, NM_008923, NM_007471, NM_001198823, NM_008804, NM_001198824	1458	32	29712	4.45782	1	0.0910728	0.0874808
GOTERM_BP_DIRECT	GO:0002009~morphogenesis of an epithelium	7	0.46729	0.0041592	NM_008267, NM_011447, NM_023663, NM_172862, NM_001136082, NM_008010, NM_011437	1458	32	29712	4.45782	1	0.0910728	0.0874808
GOTERM_BP_DIRECT	GO:0033138~positive regulation of peptidyl-serine phosphorylation	11	0.734312	0.00429707	NM_019440, NM_001271360, NM_207655, NM_013622, NM_001033260, NM_001042451, NM_026880, NM_018738, NM_007471, NM_177231, NM_021290, NM_001198823, NM_001198824	1458	77	29712	2.91123	1	0.0937045	0.0900087
GOTERM_BP_DIRECT	GO:0050729~positive regulation of inflammatory response	12	0.801068	0.00452049	NM_001291066, NM_022017, NM_175668, NM_001287514, NM_013610, NM_001033161, NM_001042451, NM_011609, NM_026960, NM_025451, NM_027320, NM_007471, NM_001198823, NM_001198824	1458	90	29712	2.71715	1	0.0973776	0.0935368
GOTERM_BP_DIRECT	GO:0046328~regulation of JNK cascade	6	0.400534	0.00452064	NM_178224, NM_001163448, NM_001163449, NM_010783, NM_001276390, NM_207655, NM_001252200, NM_021921	1458	23	29712	5.31616	1	0.0973776	0.0935368
GOTERM_BP_DIRECT	GO:0060292~long-term synaptic depression	6	0.400534	0.00452064	NM_001162366, NM_021423, NM_172498, NM_009295, NM_152804, NM_030889, NM_011844	1458	23	29712	5.31616	1	0.0973776	0.0935368
GOTERM_BP_DIRECT	GO:0007162~negative regulation of cell adhesion	9	0.600801	0.00457282	NM_013723, NM_010142, NM_008610, NM_026376, NM_013660, NM_016887, NM_138749, NM_001081270, NM_010180	1458	54	29712	3.39643	1	0.0974532	0.0936095
GOTERM_BP_DIRECT	GO:0035774~positive regulation of insulin secretion involved in cellular response to glucose stimulus	9	0.600801	0.00457282	NM_021455, NM_011510, NR_045047, NM_008512, NM_026125, NM_009593, NM_025451, NM_177231, NM_175130	1458	54	29712	3.39643	1	0.0974532	0.0936095
GOTERM_BP_DIRECT	GO:0071526~semaphorin-plexin signaling pathway	8	0.534045	0.00459772	NM_001130456, NM_026376, NM_013660, NM_001077405, NM_138749, NM_009164, NM_001126047, NM_011976	1458	43	29712	3.79137	1	0.0974532	0.0936095
GOTERM_BP_DIRECT	GO:0060976~coronary vasculature development	8	0.534045	0.00459772	NM_007871, NM_008542, NM_001033217, NM_019919, NM_008512, NM_016697, NM_026376, NM_008726	1458	43	29712	3.79137	1	0.0974532	0.0936095
GOTERM_BP_DIRECT	GO:0061024~membrane organization	7	0.46729	0.00487606	NM_145070, NM_029100, NM_175684, NM_001042451, NM_173014, NM_001025245, NM_177580	1458	33	29712	4.32273	1	0.102941	0.0988811
GOTERM_BP_DIRECT	GO:0032956~regulation of actin cytoskeleton organization	13	0.867824	0.00496109	NM_145070, NM_001162366, NM_016780, NM_198095, NM_025833, NM_017464, NM_172520, NM_172498, NM_001112744, NM_009898, NM_008512, NM_019867, NM_009164, NM_013626	1458	104	29712	2.54733	1	0.104321	0.100206
GOTERM_BP_DIRECT	GO:0065003~protein-containing complex assembly	15	1.00134	0.00506759	NM_177157, NM_019440, NM_009318, NM_008102, NM_010545, NM_053082, NM_007864, NM_011530, NM_010386, NM_032610, NM_198438, NM_001033460, NM_008169, NM_018738, NM_019738	1458	131	29712	2.33343	1	0.104497	0.100376
GOTERM_BP_DIRECT	GO:0085029~extracellular matrix assembly	5	0.333778	0.00508781	NM_001033217, NM_001024945, NM_019521, NM_023268, NM_009933, NM_007925	1458	15	29712	6.79287	1	0.104497	0.100376
GOTERM_BP_DIRECT	GO:0010955~negative regulation of protein processing	5	0.333778	0.00508781	NM_009255, NM_001256973, NM_001110311, NM_029537, NM_008086	1458	15	29712	6.79287	1	0.104497	0.100376
GOTERM_BP_DIRECT	GO:0097696~cell surface receptor signaling pathway via STAT	5	0.333778	0.00508781	NM_133182, NM_013792, NM_026161, NM_018827, NM_008738	1458	15	29712	6.79287	1	0.104497	0.100376
GOTERM_BP_DIRECT	GO:0003181~atrioventricular valve morphogenesis	5	0.333778	0.00508781	NM_010423, NM_011412, NM_009569, NM_008714, NM_008092	1458	15	29712	6.79287	1	0.104497	0.100376
GOTERM_BP_DIRECT	GO:0051693~actin filament capping	5	0.333778	0.00508781	NM_001164567, NM_001206367, NM_013675, NM_032610, NM_007599, NM_001042534	1458	15	29712	6.79287	1	0.104497	0.100376
GOTERM_BP_DIRECT	GO:0030178~negative regulation of Wnt signaling pathway	9	0.600801	0.00512599	NM_001081655, NM_145503, NM_027280, NM_010783, NM_008512, NM_001276390, NM_007526, NM_001168346, NM_172448, NM_028186	1458	55	29712	3.33468	1	0.104875	0.100739
GOTERM_BP_DIRECT	GO:1904646~cellular response to amyloid-beta	8	0.534045	0.00524062	NM_007420, NM_001252060, NM_010142, NM_008512, NM_011175, NM_001290469, NM_011170, NM_007471, NM_001198823, NM_001198824	1458	44	29712	3.7052	1	0.106196	0.102007
GOTERM_BP_DIRECT	GO:0008277~regulation of G protein-coupled receptor signaling pathway	8	0.534045	0.00524062	NM_026418, NM_016780, NM_019511, NM_001271360, NM_173402, NM_001081172, NM_177231, NM_016758	1458	44	29712	3.7052	1	0.106196	0.102007
GOTERM_BP_DIRECT	GO:0046330~positive regulation of JNK cascade	14	0.934579	0.00525224	NM_001162366, NM_001114124, NM_022017, NM_001163448, NM_001163449, NM_175445, NM_172498, NM_001252200, NM_009528, NM_008003, NM_172729, NM_008029, NM_001199685, NM_001289740, NM_007471, NM_001198823, NM_145857, NM_001198824	1458	118	29712	2.4178	1	0.106196	0.102007
GOTERM_BP_DIRECT	GO:0060079~excitatory postsynaptic potential	10	0.667557	0.00527071	NM_007420, NM_016695, NM_001042451, NM_182993, NM_009630, NM_008169, NM_015730, NM_176844, NM_148944, NM_021921	1458	67	29712	3.04158	1	0.106196	0.102007
GOTERM_BP_DIRECT	GO:0006707~cholesterol catabolic process	4	0.267023	0.00547184	NM_010010, NM_009696, NM_024264, NM_001205082	1458	8	29712	10.1893	1	0.108819	0.104527
GOTERM_BP_DIRECT	GO:0045730~respiratory burst	4	0.267023	0.00547184	NM_013612, NM_007806, NM_001293631, NM_010877	1458	8	29712	10.1893	1	0.108819	0.104527
GOTERM_BP_DIRECT	GO:2000406~positive regulation of T cell migration	6	0.400534	0.00548304	NM_001291066, NM_016780, NM_009898, NM_013655, NM_008554, NM_021704, NM_007471, NM_001198823, NM_001198824	1458	24	29712	5.09465	1	0.108819	0.104527
GOTERM_BP_DIRECT	GO:0009948~anterior/posterior axis specification	6	0.400534	0.00548304	NM_010423, NM_016697, NM_009521, NM_010094, NM_013904, NM_026582	1458	24	29712	5.09465	1	0.108819	0.104527
GOTERM_BP_DIRECT	GO:0055088~lipid homeostasis	9	0.600801	0.00572886	NM_001287514, NM_134076, NM_009696, NM_028105, NM_010292, NM_021460, NM_029978, NM_026163, NM_029097	1458	56	29712	3.27513	1	0.113273	0.108806
GOTERM_BP_DIRECT	GO:0070830~bicellular tight junction assembly	10	0.667557	0.00581653	NM_174850, NM_001293727, NM_021386, NM_018777, NM_016887, NM_020293, NM_013805, NM_009902, NM_008816, NM_009903	1458	68	29712	2.99685	1	0.114155	0.109652
GOTERM_BP_DIRECT	GO:0051289~protein homotetramerization	10	0.667557	0.00581653	NM_001267593, NM_080553, NM_010065, NM_010321, NM_008600, NM_008433, NM_173863, NM_007438, NM_001282021, NM_175130	1458	68	29712	2.99685	1	0.114155	0.109652
GOTERM_BP_DIRECT	GO:0045747~positive regulation of Notch signaling pathway	8	0.534045	0.00594864	NM_010588, NM_001128625, NM_008595, NR_121195, NM_008714, NM_007865, NM_008494, NM_145857	1458	45	29712	3.62286	1	0.116317	0.111729
GOTERM_BP_DIRECT	GO:0009887~animal organ morphogenesis	15	1.00134	0.0061832	NM_001033217, NM_016697, NM_008923, NM_007557, NM_007865, NM_009504, NM_009526, NM_009528, NM_009434, NM_009523, NM_139298, NM_011412, NM_010142, NM_009521, NM_008483	1458	134	29712	2.28119	1	0.120459	0.115708
GOTERM_BP_DIRECT	GO:0050679~positive regulation of epithelial cell proliferation	12	0.801068	0.00628672	NM_019564, NM_031199, NM_001114124, NM_007556, NM_008700, NM_008714, NM_207655, NM_001287056, NM_008175, NM_008086, NM_011658, NM_145857	1458	94	29712	2.60152	1	0.121865	0.117058
GOTERM_BP_DIRECT	GO:0007283~spermatogenesis	40	2.67023	0.00630138	NM_177344, NM_001160012, NM_008714, NM_007569, NM_001081062, NM_173788, NM_001244617, NM_146142, NM_007546, NM_001033124, NM_053122, NM_146162, NM_011447, NM_027280, NM_029045, NM_001103168, NM_013687, NM_009553, NM_028598, NM_019448, NM_010515, NM_001286039, NM_010436, NM_008260, NM_001033458, NM_018870, NM_019942, NM_027963, NM_001039657, NM_007857, NM_007559, NM_010588, NM_009744, NM_013754, N…	1458	522	29712	1.56158	1	0.121865	0.117058
GOTERM_BP_DIRECT	GO:0030334~regulation of cell migration	14	0.934579	0.00647938	NM_020013, NM_021704, NM_008714, NM_138749, NM_001164564, NM_008816, NM_009434, NM_008003, NM_001256973, NM_013655, NM_011520, NM_026376, NM_009382, NM_028883, NM_027011	1458	121	29712	2.35785	1	0.122368	0.117542
GOTERM_BP_DIRECT	GO:0033993~response to lipid	5	0.333778	0.00652341	NM_008090, NM_008967, NM_009593, NM_021460, NM_009933	1458	16	29712	6.36831	1	0.122368	0.117542
GOTERM_BP_DIRECT	GO:0097194~execution phase of apoptosis	5	0.333778	0.00652341	NM_175178, NM_009983, NM_133234, NM_173788, NM_145527	1458	16	29712	6.36831	1	0.122368	0.117542
GOTERM_BP_DIRECT	GO:0010646~regulation of cell communication	5	0.333778	0.00652341	NM_009630, NM_008169, NM_207655, NM_008923, NM_001252200	1458	16	29712	6.36831	1	0.122368	0.117542
GOTERM_BP_DIRECT	GO:0032026~response to magnesium ion	5	0.333778	0.00652341	NM_001111331, NM_172285, NM_007556, NM_001042451, NM_009918	1458	16	29712	6.36831	1	0.122368	0.117542
GOTERM_BP_DIRECT	GO:0010765~positive regulation of sodium ion transport	6	0.400534	0.00658143	NM_007420, NM_170687, NM_008700, NM_011322, NM_133351, NM_175380	1458	25	29712	4.89086	1	0.122368	0.117542
GOTERM_BP_DIRECT	GO:0032874~positive regulation of stress-activated MAPK cascade	6	0.400534	0.00658143	NM_008344, NM_172729, NM_001199685, NM_021921, NM_001126047, NM_145857	1458	25	29712	4.89086	1	0.122368	0.117542
GOTERM_BP_DIRECT	GO:0022038~corpus callosum development	6	0.400534	0.00658143	NM_001039472, NM_010143, NM_010142, NM_022982, NM_001252453, NM_177708	1458	25	29712	4.89086	1	0.122368	0.117542
GOTERM_BP_DIRECT	GO:2000573~positive regulation of DNA biosynthetic process	6	0.400534	0.00658143	NM_001162366, NM_008011, NM_011057, NM_001252458, NM_172498, NM_001271360, NM_001287056	1458	25	29712	4.89086	1	0.122368	0.117542
GOTERM_BP_DIRECT	GO:0021675~nerve development	6	0.400534	0.00658143	NM_013792, NM_001077405, NM_173788, NM_001244617, NM_019944, NM_008738	1458	25	29712	4.89086	1	0.122368	0.117542
GOTERM_BP_DIRECT	GO:0008593~regulation of Notch signaling pathway	6	0.400534	0.00658143	NM_008595, NM_001287074, NM_008714, NM_008494, NM_172911, NM_008052	1458	25	29712	4.89086	1	0.122368	0.117542
GOTERM_BP_DIRECT	GO:0009968~negative regulation of signal transduction	8	0.534045	0.00672566	NM_176860, NM_026418, NM_011267, NM_001097621, NM_009895, NM_173402, NM_134257, NM_177231, NM_019492	1458	46	29712	3.5441	1	0.123409	0.118541
GOTERM_BP_DIRECT	GO:0045773~positive regulation of axon extension	8	0.534045	0.00672566	NM_201600, NM_008512, NM_008478, NM_009696, NM_029438, NM_172821, NM_001285456, NM_013749	1458	46	29712	3.5441	1	0.123409	0.118541
GOTERM_BP_DIRECT	GO:0048009~insulin-like growth factor receptor signaling pathway	11	0.734312	0.00673054	NM_001256432, NM_007939, NM_008011, NM_008029, NM_010143, NM_010142, NM_001080780, NM_207655, NM_009933, NM_001033124, NM_008010	1458	82	29712	2.73371	1	0.123409	0.118541
GOTERM_BP_DIRECT	GO:0045165~cell fate commitment	11	0.734312	0.00673054	NM_009523, NM_139298, NM_011447, NM_008089, NM_008090, NM_009521, NM_008092, NM_009526, NM_013904, NM_008086, NM_009528	1458	82	29712	2.73371	1	0.123409	0.118541
GOTERM_BP_DIRECT	GO:0070588~calcium ion transmembrane transport	14	0.934579	0.00693554	NM_019432, NM_022017, NM_178751, NM_026922, NM_019521, NM_133221, NM_009918, NM_001252060, NM_008169, NM_198424, NM_016745, NM_001174049, NM_148946, NM_175130	1458	122	29712	2.33853	1	0.125697	0.120739
GOTERM_BP_DIRECT	GO:0001838~embryonic epithelial tube formation	3	0.200267	0.00697392	NM_009523, NM_021423, NM_001080780	1458	3	29712	20.3786	1	0.125697	0.120739
GOTERM_BP_DIRECT	GO:0003199~endocardial cushion to mesenchymal transition involved in heart valve formation	3	0.200267	0.00697392	NM_010423, NM_010107, NM_013904	1458	3	29712	20.3786	1	0.125697	0.120739
GOTERM_BP_DIRECT	GO:1900221~regulation of amyloid-beta clearance	3	0.200267	0.00697392	NM_009696, NM_013492, NM_007471, NM_001198823, NM_001198824	1458	3	29712	20.3786	1	0.125697	0.120739
GOTERM_BP_DIRECT	GO:0051043~regulation of membrane protein ectodomain proteolysis	3	0.200267	0.00697392	NR_121195, NM_028841, NM_197996	1458	3	29712	20.3786	1	0.125697	0.120739
GOTERM_BP_DIRECT	GO:1903078~positive regulation of protein localization to plasma membrane	9	0.600801	0.00709476	NM_201600, NM_146028, NM_010142, NM_008512, NM_019511, NM_001112744, NM_207655, NM_011170, NM_028186	1458	58	29712	3.1622	1	0.127441	0.122415
GOTERM_BP_DIRECT	GO:0030855~epithelial cell differentiation	13	0.867824	0.00720219	NM_178598, NM_017366, NM_007557, NM_008828, NM_009335, NM_001172055, NM_139298, NM_009931, NM_009437, NM_008700, NM_001287056, NM_001303423, NM_008471	1458	109	29712	2.43048	1	0.1285	0.123432
GOTERM_BP_DIRECT	GO:0042632~cholesterol homeostasis	13	0.867824	0.00720219	NM_001110252, NM_010174, NM_153789, NM_001293631, NM_009775, NM_010720, NM_008011, NM_145434, NM_145554, NM_007940, NM_009696, NM_009593, NM_001205082	1458	109	29712	2.43048	1	0.1285	0.123432
GOTERM_BP_DIRECT	GO:0030279~negative regulation of ossification	7	0.46729	0.00756995	NM_007420, NM_001033954, NM_008542, NM_001162366, NM_172498, NM_008714, NM_029438, NM_009504	1458	36	29712	3.96251	1	0.13381	0.128532
GOTERM_BP_DIRECT	GO:0061744~motor behavior	7	0.46729	0.00756995	NM_013415, NM_009199, NM_001164518, NM_008094, NM_013792, NM_001244617, NM_001290469	1458	36	29712	3.96251	1	0.13381	0.128532
GOTERM_BP_DIRECT	GO:0050767~regulation of neurogenesis	8	0.534045	0.00757557	NM_007585, NM_010423, NM_011498, NM_008554, NM_009521, NM_008714, NM_007865, NM_013904	1458	47	29712	3.4687	1	0.13381	0.128532
GOTERM_BP_DIRECT	GO:0043149~stress fiber assembly	6	0.400534	0.00782509	NM_007871, NM_001162366, NM_172498, NM_001033301, NM_177231, NM_007925, NM_172747	1458	26	29712	4.70275	1	0.135216	0.129883
GOTERM_BP_DIRECT	GO:0031589~cell-substrate adhesion	6	0.400534	0.00782509	NM_008542, NM_013415, NM_016780, NM_009898, NM_019521, NM_011708	1458	26	29712	4.70275	1	0.135216	0.129883
GOTERM_BP_DIRECT	GO:0002687~positive regulation of leukocyte migration	6	0.400534	0.00782509	NM_016780, NM_010575, NM_013599, NM_009675, NM_013591, NM_008816	1458	26	29712	4.70275	1	0.135216	0.129883
GOTERM_BP_DIRECT	GO:0050770~regulation of axonogenesis	6	0.400534	0.00782509	NM_001252060, NM_010143, NM_010142, NM_001080780, NM_008169, NM_010107	1458	26	29712	4.70275	1	0.135216	0.129883
GOTERM_BP_DIRECT	GO:1902895~positive regulation of miRNA transcription	9	0.600801	0.00786337	NM_008542, NM_010234, NM_008090, NM_011057, NM_010591, NM_207655, NM_008092, NM_008716, NM_007913	1458	59	29712	3.1086	1	0.135216	0.129883
GOTERM_BP_DIRECT	GO:0060173~limb development	9	0.600801	0.00786337	NM_001033217, NM_016685, NM_016851, NM_009521, NM_013792, NM_173788, NM_001244617, NM_001167763, NM_015736	1458	59	29712	3.1086	1	0.135216	0.129883
GOTERM_BP_DIRECT	GO:0003208~cardiac ventricle morphogenesis	4	0.267023	0.00791034	NM_010423, NM_008700, NM_008714, NM_013904	1458	9	29712	9.05716	1	0.135216	0.129883
GOTERM_BP_DIRECT	GO:1900121~negative regulation of receptor binding	4	0.267023	0.00791034	NM_177740, NM_145123, NM_016745, NM_009614	1458	9	29712	9.05716	1	0.135216	0.129883
GOTERM_BP_DIRECT	GO:0030200~heparan sulfate proteoglycan catabolic process	4	0.267023	0.00791034	NM_029884, NM_008325, NM_152803, NM_013792	1458	9	29712	9.05716	1	0.135216	0.129883
GOTERM_BP_DIRECT	GO:0061042~vascular wound healing	4	0.267023	0.00791034	NM_008090, NM_152803, NM_173788, NM_001287056	1458	9	29712	9.05716	1	0.135216	0.129883
GOTERM_BP_DIRECT	GO:0055085~transmembrane transport	20	1.33511	0.00810552	NM_153142, NM_001271623, NM_013683, NM_172499, NM_001199186, NM_145394, NM_001081162, NM_026805, NM_008992, NM_145447, NM_011510, NM_011530, NM_008600, NM_022030, NM_026960, NM_009593, NM_148933, NM_001004148, NM_001114332, NM_144856	1458	211	29712	1.93162	1	0.138107	0.13266
GOTERM_BP_DIRECT	GO:0090336~positive regulation of brown fat cell differentiation	5	0.333778	0.00820385	NM_144797, NM_027402, NM_009565, NM_007557, NM_181748	1458	17	29712	5.99371	1	0.138446	0.132986
GOTERM_BP_DIRECT	GO:0001709~cell fate determination	5	0.333778	0.00820385	NM_010588, NM_029002, NM_008090, NM_008213, NM_007866	1458	17	29712	5.99371	1	0.138446	0.132986
GOTERM_BP_DIRECT	GO:0010832~negative regulation of myotube differentiation	5	0.333778	0.00820385	NM_008700, NM_001077696, NM_008714, NM_146162, NM_010800	1458	17	29712	5.99371	1	0.138446	0.132986
GOTERM_BP_DIRECT	GO:0019722~calcium-mediated signaling	14	0.934579	0.0084582	NM_177322, NM_172285, NM_016972, NM_001290469, NM_007722, NM_001272052, NM_009539, NM_080553, NM_008478, NM_008169, NM_016677, NM_007471, NM_001198823, NM_175130, NM_001198824, NM_010800	1458	125	29712	2.2824	1	0.142286	0.136674
GOTERM_BP_DIRECT	GO:0048661~positive regulation of smooth muscle cell proliferation	11	0.734312	0.00863456	NM_016780, NM_011057, NM_008610, NM_008433, NM_010591, NM_207655, NM_009373, NM_001287056, NM_007806, NM_008716, NM_007913	1458	85	29712	2.63723	1	0.144793	0.139082
GOTERM_BP_DIRECT	GO:0030833~regulation of actin filament polymerization	7	0.46729	0.00866814	NM_133769, NM_009898, NM_177782, NM_175684, NM_028071, NM_007925, NM_001290542	1458	37	29712	3.85541	1	0.144897	0.139182
GOTERM_BP_DIRECT	GO:0007507~heart development	27	1.8024	0.00882479	NM_177322, NM_001077405, NM_008714, NM_013792, NM_054085, NM_008003, NM_008700, NM_001033460, NM_001024136, NM_016798, NM_013904, NM_001033217, NM_001077696, NM_172862, NM_001168346, NM_009933, NM_010149, NM_009569, NM_011057, NM_013599, NM_008610, NM_008213, NM_001045484, NM_019417, NM_008092, NM_026163, NM_010921	1458	321	29712	1.71409	1	0.147052	0.141252
GOTERM_BP_DIRECT	GO:0045742~positive regulation of epidermal growth factor receptor signaling pathway	6	0.400534	0.00922297	NM_145070, NM_013599, NM_011113, NM_016720, NM_001177797, NM_022327	1458	27	29712	4.52858	1	0.153205	0.147163
GOTERM_BP_DIRECT	GO:0050680~negative regulation of epithelial cell proliferation	11	0.734312	0.00935318	NM_001110252, NM_001114124, NM_007670, NM_016697, NM_008714, NM_144848, NM_022019, NM_008010, NM_008086, NM_019738, NM_010921	1458	86	29712	2.60657	1	0.154883	0.148774
GOTERM_BP_DIRECT	GO:0016192~vesicle-mediated transport	22	1.46862	0.00960047	NM_001033217, NM_021478, NM_001163448, NM_025404, NM_025445, NM_001163449, NM_001110300, NM_001110315, NM_172522, NM_145495, NM_001162977, NM_031393, NM_138649, NM_201600, NM_009678, NM_001206367, NM_016908, NM_138310, NM_007455, NM_009295, NM_021492, NM_018801, NM_025383, NM_175096	1458	245	29712	1.82992	1	0.158483	0.152232
GOTERM_BP_DIRECT	GO:0030099~myeloid cell differentiation	7	0.46729	0.00987583	NM_008089, NM_008320, NM_001287514, NM_008090, NM_001136091, NM_021460, NM_007865	1458	38	29712	3.75395	1	0.161519	0.155148
GOTERM_BP_DIRECT	GO:0048514~blood vessel morphogenesis	7	0.46729	0.00987583	NM_008398, NM_009931, NM_001033306, NM_009199, NM_008029, NM_011057, NM_001287056	1458	38	29712	3.75395	1	0.161519	0.155148
GOTERM_BP_DIRECT	GO:0019226~transmission of nerve impulse	7	0.46729	0.00987583	NM_001199301, NM_001252060, NM_032610, NM_001082483, NM_001290469, NM_009933, NM_201386	1458	38	29712	3.75395	1	0.161519	0.155148
GOTERM_BP_DIRECT	GO:0034375~high-density lipoprotein particle remodeling	5	0.333778	0.0101445	NM_010720, NM_011125, NM_009696, NM_009593, NM_001205082	1458	18	29712	5.66072	1	0.165403	0.158879
GOTERM_BP_DIRECT	GO:0006952~defense response	8	0.534045	0.0106012	NM_010545, NM_172729, NM_013655, NM_019963, NM_013683, NM_021704, NM_011609, NM_009318, NM_145857	1458	50	29712	3.26058	1	0.171786	0.165011
GOTERM_BP_DIRECT	GO:0035094~response to nicotine	8	0.534045	0.0106012	NM_013622, NM_008610, NM_172961, NM_015730, NM_176844, NM_144828, NM_001033124, NM_148944	1458	50	29712	3.26058	1	0.171786	0.165011
GOTERM_BP_DIRECT	GO:0120162~positive regulation of cold-induced thermogenesis	12	0.801068	0.0106333	NM_007420, NM_020013, NM_001008700, NM_008154, NM_008546, NM_009565, NM_008059, NM_178639, NM_001177464, NM_001287056, NM_008153, NM_181748	1458	101	29712	2.42122	1	0.171786	0.165011
GOTERM_BP_DIRECT	GO:0030163~protein catabolic process	15	1.00134	0.0107456	NM_001114124, NM_023217, NM_001081066, NM_023224, NM_008714, NM_029438, NM_001308072, NM_009255, NM_007600, NM_013599, NM_009794, NM_011176, NM_008610, NM_009983, NM_009174	1458	143	29712	2.13762	1	0.172117	0.165328
GOTERM_BP_DIRECT	GO:0035924~cellular response to vascular endothelial growth factor stimulus	6	0.400534	0.0107837	NM_001114124, NM_008029, NM_001252458, NM_008714, NM_001287056, NM_008086	1458	28	29712	4.36684	1	0.172117	0.165328
GOTERM_BP_DIRECT	GO:0090200~positive regulation of release of cytochrome c from mitochondria	6	0.400534	0.0107837	NM_013599, NM_138313, NM_011113, NM_133234, NM_026880, NM_007546	1458	28	29712	4.36684	1	0.172117	0.165328
GOTERM_BP_DIRECT	GO:0001678~intracellular glucose homeostasis	6	0.400534	0.0107837	NM_001146100, NM_011510, NM_145434, NM_023184, NM_010292, NM_008260	1458	28	29712	4.36684	1	0.172117	0.165328
GOTERM_BP_DIRECT	GO:0071314~cellular response to cocaine	4	0.267023	0.0108921	NM_009199, NM_001286573, NM_144828, NM_009373	1458	10	29712	8.15144	1	0.172806	0.16599
GOTERM_BP_DIRECT	GO:0002315~marginal zone B cell differentiation	4	0.267023	0.0108921	NM_001162366, NM_008595, NM_172498, NM_007865, NM_008494	1458	10	29712	8.15144	1	0.172806	0.16599
GOTERM_BP_DIRECT	GO:0007420~brain development	21	1.40187	0.0111111	NM_001081982, NM_177129, NM_180960, NM_001276466, NM_021704, NM_138749, NM_053122, NM_001081270, NM_001198894, NM_031166, NM_010710, NM_001039472, NM_010149, NM_009931, NM_145447, NM_013655, NM_009199, NM_009872, NM_019967, NM_198895, NM_029083, NM_001042558	1458	233	29712	1.8367	1	0.175565	0.16864
GOTERM_BP_DIRECT	GO:2000463~positive regulation of excitatory postsynaptic potential	7	0.46729	0.0111985	NM_001162366, NM_008860, NM_021423, NM_007864, NM_008169, NM_172498, NM_008923, NM_007471, NM_001198823, NM_001198824	1458	39	29712	3.6577	1	0.175565	0.16864
GOTERM_BP_DIRECT	GO:0031333~negative regulation of protein-containing complex assembly	7	0.46729	0.0111985	NM_011436, NM_008860, NM_013622, NM_008094, NM_009295, NM_016887, NM_013492	1458	39	29712	3.6577	1	0.175565	0.16864
GOTERM_BP_DIRECT	GO:0001958~endochondral ossification	7	0.46729	0.0111985	NM_178224, NM_031163, NM_007556, NM_001081982, NM_173788, NM_146162, NM_015736	1458	39	29712	3.6577	1	0.175565	0.16864
GOTERM_BP_DIRECT	GO:0030509~BMP signaling pathway	12	0.801068	0.0114063	NM_177740, NM_008542, NM_144547, NM_007556, NM_016685, NM_028732, NM_178618, NM_007559, NM_029438, NM_007557, NM_146162, NM_007913	1458	102	29712	2.39748	1	0.178295	0.171263
GOTERM_BP_DIRECT	GO:0008283~cell population proliferation	26	1.73565	0.0114775	NM_001163401, NM_181404, NM_001033409, NM_008714, NM_007569, NM_009528, NR_130973, NM_008089, NM_008700, NM_019967, NM_021460, NM_010117, NM_008086, NM_016851, NM_010591, NM_207655, NM_010094, NM_007557, NM_022415, NM_031166, NM_009744, NM_001287514, NM_008055, NM_001287056, NM_008010, NM_001301368	1458	312	29712	1.69822	1	0.178881	0.171826
GOTERM_BP_DIRECT	GO:0090263~positive regulation of canonical Wnt signaling pathway	13	0.867824	0.0115943	NM_026505, NM_001159496, NM_181404, NM_001037809, NM_016697, NM_207655, NM_054044, NM_025980, NM_008010, NM_178066, NM_026582, NM_175130, NM_029361	1458	116	29712	2.28381	1	0.18017	0.173064
GOTERM_BP_DIRECT	GO:0001701~in utero embryonic development	29	1.93591	0.0117816	NM_001164039, NM_001160012, NM_001163448, NM_028207, NM_001163449, NM_175443, NM_008714, NM_007866, NM_008713, NM_008416, NM_007865, NM_009528, NM_021439, NM_011447, NM_145447, NM_008089, NM_001024136, NM_010755, NM_001142952, NM_001272052, NM_153106, NM_181072, NM_010588, NM_008213, NM_008554, NM_008092, NM_001287056, NM_001304831, NM_001286006, NM_011437, NM_011658	1458	361	29712	1.63706	1	0.182547	0.175347
GOTERM_BP_DIRECT	GO:0001570~vasculogenesis	10	0.667557	0.0118931	NM_010423, NM_008055, NM_008700, NM_001276466, NM_173788, NM_008416, NM_007722, NM_181072, NM_013904, NM_001164564	1458	76	29712	2.68139	1	0.183736	0.17649
GOTERM_BP_DIRECT	GO:0003184~pulmonary valve morphogenesis	5	0.333778	0.0123594	NM_008542, NM_010423, NM_008714, NM_008713, NM_013904	1458	19	29712	5.36279	1	0.188739	0.181295
GOTERM_BP_DIRECT	GO:0022407~regulation of cell-cell adhesion	5	0.333778	0.0123594	NM_009523, NM_013723, NM_001291066, NM_010143, NM_025980	1458	19	29712	5.36279	1	0.188739	0.181295
GOTERM_BP_DIRECT	GO:0048490~anterograde synaptic vesicle transport	5	0.333778	0.0123594	NM_001039466, NM_001110315, NM_021492, NM_029505, NM_145527	1458	19	29712	5.36279	1	0.188739	0.181295
GOTERM_BP_DIRECT	GO:0017158~regulation of calcium ion-dependent exocytosis	5	0.333778	0.0123594	NM_001252060, NM_016908, NM_029548, NM_018801, NM_138649	1458	19	29712	5.36279	1	0.188739	0.181295
GOTERM_BP_DIRECT	GO:0007274~neuromuscular synaptic transmission	6	0.400534	0.0125155	NM_175684, NM_001252060, NM_009001, NM_015730, NM_009295, NM_176844, NM_001166399	1458	29	29712	4.21626	1	0.189484	0.182011
GOTERM_BP_DIRECT	GO:0006885~regulation of pH	6	0.400534	0.0125155	NM_177322, NM_013743, NM_001306148, NM_080467, NM_007607, NM_133667	1458	29	29712	4.21626	1	0.189484	0.182011
GOTERM_BP_DIRECT	GO:0010043~response to zinc ion	6	0.400534	0.0125155	NM_033321, NM_011510, NM_011773, NM_007763, NM_008439, NM_013626	1458	29	29712	4.21626	1	0.189484	0.182011
GOTERM_BP_DIRECT	GO:0045931~positive regulation of mitotic cell cycle	7	0.46729	0.0126415	NM_001033306, NM_028207, NR_045047, NM_198092, NM_198091, NM_011175, NM_007471, NM_001198823, NM_001198824, NM_010921	1458	40	29712	3.56626	1	0.189766	0.182281
GOTERM_BP_DIRECT	GO:0051924~regulation of calcium ion transport	7	0.46729	0.0126415	NM_007420, NM_013622, NM_013655, NM_009287, NM_009630, NM_021332, NM_021704, NM_009504	1458	40	29712	3.56626	1	0.189766	0.182281
GOTERM_BP_DIRECT	GO:0010667~negative regulation of cardiac muscle cell apoptotic process	7	0.46729	0.0126415	NM_008102, NM_008700, NM_133760, NM_008714, NM_008092, NM_013904, NM_019738	1458	40	29712	3.56626	1	0.189766	0.182281
GOTERM_BP_DIRECT	GO:0009888~tissue development	8	0.534045	0.013053	NM_001033217, NM_009332, NM_007526, NM_007866, NM_008092, NM_008483, NM_008064, NM_009528	1458	52	29712	3.13517	1	0.194312	0.186648
GOTERM_BP_DIRECT	GO:0048872~homeostasis of number of cells	8	0.534045	0.013053	NM_009569, NM_175445, NM_008094, NM_008726, NR_028296, NM_001136091, NM_021460, NM_009933	1458	52	29712	3.13517	1	0.194312	0.186648
GOTERM_BP_DIRECT	GO:0001843~neural tube closure	12	0.801068	0.0130803	NM_177740, NM_010710, NM_001033217, NM_011521, NM_011176, NM_001170786, NM_001167763, NM_001282021, NM_138749, NM_001042558, NM_001126047, NM_011658	1458	104	29712	2.35138	1	0.194312	0.186648
GOTERM_BP_DIRECT	GO:1902992~negative regulation of amyloid precursor protein catabolic process	3	0.200267	0.0134944	NM_011436, NM_001040403, NM_011170	1458	4	29712	15.284	1	0.194312	0.186648
GOTERM_BP_DIRECT	GO:0032226~positive regulation of synaptic transmission, dopaminergic	3	0.200267	0.0134944	NM_008027, NM_001271360, NM_026880	1458	4	29712	15.284	1	0.194312	0.186648
GOTERM_BP_DIRECT	GO:0009912~auditory receptor cell fate commitment	3	0.200267	0.0134944	NM_010588, NM_008714, NM_007865	1458	4	29712	15.284	1	0.194312	0.186648
GOTERM_BP_DIRECT	GO:0060842~arterial endothelial cell differentiation	3	0.200267	0.0134944	NM_010423, NM_008714, NM_013904	1458	4	29712	15.284	1	0.194312	0.186648
GOTERM_BP_DIRECT	GO:2000739~regulation of mesenchymal stem cell differentiation	3	0.200267	0.0134944	NM_021457, NM_009521, NM_001081162	1458	4	29712	15.284	1	0.194312	0.186648
GOTERM_BP_DIRECT	GO:1901890~positive regulation of cell junction assembly	3	0.200267	0.0134944	NM_008027, NM_177638, NM_009902	1458	4	29712	15.284	1	0.194312	0.186648
GOTERM_BP_DIRECT	GO:0003190~atrioventricular valve formation	3	0.200267	0.0134944	NM_010423, NM_019498, NM_008092	1458	4	29712	15.284	1	0.194312	0.186648
GOTERM_BP_DIRECT	GO:0003195~tricuspid valve formation	3	0.200267	0.0134944	NM_009569, NM_008092, NM_013904	1458	4	29712	15.284	1	0.194312	0.186648
GOTERM_BP_DIRECT	GO:0046320~regulation of fatty acid oxidation	3	0.200267	0.0134944	NM_013743, NM_010174, NM_019966	1458	4	29712	15.284	1	0.194312	0.186648
GOTERM_BP_DIRECT	GO:0002485~antigen processing and presentation of endogenous peptide antigen via MHC class I via ER pathway, TAP-dependent	3	0.200267	0.0134944	NM_011530, NM_010380, NM_001001892	1458	4	29712	15.284	1	0.194312	0.186648
GOTERM_BP_DIRECT	GO:0072086~specification of loop of Henle identity	3	0.200267	0.0134944	NM_010573, NM_010574, NM_008393	1458	4	29712	15.284	1	0.194312	0.186648
GOTERM_BP_DIRECT	GO:2000822~regulation of behavioral fear response	3	0.200267	0.0134944	NM_021423, NM_010142, NM_009696	1458	4	29712	15.284	1	0.194312	0.186648
GOTERM_BP_DIRECT	GO:0035904~aorta development	7	0.46729	0.01421	NM_007871, NM_008542, NM_001033217, NM_019919, NM_026376, NM_013792, NM_008064	1458	41	29712	3.47927	1	0.200939	0.193014
GOTERM_BP_DIRECT	GO:0048536~spleen development	8	0.534045	0.0144205	NM_001177369, NM_001281465, NM_025912, NM_016917, NM_007670, NM_001143790, NM_008700, NM_007526, NM_021460	1458	53	29712	3.07602	1	0.200939	0.193014
GOTERM_BP_DIRECT	GO:0071276~cellular response to cadmium ion	6	0.400534	0.0144261	NM_013603, NM_010234, NM_013599, NM_001206367, NM_010591, NM_207655	1458	30	29712	4.07572	1	0.200939	0.193014
GOTERM_BP_DIRECT	GO:0048169~regulation of long-term neuronal synaptic plasticity	6	0.400534	0.0144261	NM_009305, NM_007864, NM_001042451, NM_008169, NM_007471, NM_001198823, NM_007913, NM_001198824	1458	30	29712	4.07572	1	0.200939	0.193014
GOTERM_BP_DIRECT	GO:0034113~heterotypic cell-cell adhesion	6	0.400534	0.0144261	NM_008398, NM_001146031, NM_016780, NM_013610, NM_009382, NM_013591	1458	30	29712	4.07572	1	0.200939	0.193014
GOTERM_BP_DIRECT	GO:0050877~nervous system process	6	0.400534	0.0144261	NM_001252060, NM_010299, NM_008094, NM_172961, NM_015730, NM_009933	1458	30	29712	4.07572	1	0.200939	0.193014
GOTERM_BP_DIRECT	GO:0003183~mitral valve morphogenesis	4	0.267023	0.0144368	NM_008542, NM_013792, NM_010107, NM_011658	1458	11	29712	7.4104	1	0.200939	0.193014
GOTERM_BP_DIRECT	GO:0002467~germinal center formation	4	0.267023	0.0144368	NM_001177369, NM_009744, NM_001009573, NM_001272052	1458	11	29712	7.4104	1	0.200939	0.193014
GOTERM_BP_DIRECT	GO:0061180~mammary gland epithelium development	4	0.267023	0.0144368	NM_009523, NM_026922, NM_009521, NM_009528	1458	11	29712	7.4104	1	0.200939	0.193014
GOTERM_BP_DIRECT	GO:0070327~thyroid hormone transport	4	0.267023	0.0144368	NM_016972, NM_016669, NM_009197, NM_001114332	1458	11	29712	7.4104	1	0.200939	0.193014
GOTERM_BP_DIRECT	GO:0006750~glutathione biosynthetic process	4	0.267023	0.0144368	NM_144786, NM_009199, NM_174995, NM_008180	1458	11	29712	7.4104	1	0.200939	0.193014
GOTERM_BP_DIRECT	GO:0000050~urea cycle	4	0.267023	0.0144368	NM_133768, NM_001287514, NM_001081408, NM_145829	1458	11	29712	7.4104	1	0.200939	0.193014
GOTERM_BP_DIRECT	GO:0001503~ossification	16	1.06809	0.0144476	NM_001033954, NM_016685, NM_019972, NM_175445, NM_007559, NM_001136091, NM_173788, NM_007557, NM_009933, NM_031163, NM_009755, NM_001256115, NM_007556, NM_080467, NM_001256117, NM_001003911, NM_011658	1458	163	29712	2.00035	1	0.200939	0.193014
GOTERM_BP_DIRECT	GO:0045591~positive regulation of regulatory T cell differentiation	5	0.333778	0.0148609	NM_009896, NM_009744, NM_028732, NM_013819, NM_022019	1458	20	29712	5.09465	1	0.205072	0.196984
GOTERM_BP_DIRECT	GO:0043691~reverse cholesterol transport	5	0.333778	0.0148609	NM_010720, NM_009327, NM_009696, NM_009593, NM_001205082	1458	20	29712	5.09465	1	0.205072	0.196984
GOTERM_BP_DIRECT	GO:0048546~digestive tract morphogenesis	5	0.333778	0.0148609	NM_010143, NM_207655, NM_173788, NM_008010, NM_011437	1458	20	29712	5.09465	1	0.205072	0.196984
GOTERM_BP_DIRECT	GO:0016055~Wnt signaling pathway	20	1.33511	0.0153284	NM_001145959, NM_001033217, NM_021457, NM_027426, NM_001033409, NM_007526, NM_009526, NM_172448, NM_153107, NM_009528, NM_145503, NM_139298, NM_027280, NM_013864, NM_008055, NM_033612, NM_009332, NM_009521, NM_026582, NM_028186, NM_015814	1458	225	29712	1.81143	1	0.210975	0.202654
GOTERM_BP_DIRECT	GO:2001235~positive regulation of apoptotic signaling pathway	7	0.46729	0.015909	NM_001114124, NM_138313, NM_009630, NM_007801, NM_001168346, NM_001042558, NM_010921	1458	42	29712	3.39643	1	0.218398	0.209784
GOTERM_BP_DIRECT	GO:0051592~response to calcium ion	9	0.600801	0.0164376	NM_001162366, NM_033321, NM_026416, NM_080553, NM_009673, NM_008169, NM_172498, NM_019676, NM_207655, NM_023719	1458	67	29712	2.73742	1	0.223353	0.214543
GOTERM_BP_DIRECT	GO:0045860~positive regulation of protein kinase activity	9	0.600801	0.0164376	NM_028717, NM_001162366, NM_133350, NM_019521, NM_009872, NM_175445, NM_172498, NM_175217, NM_001271360, NM_172821	1458	67	29712	2.73742	1	0.223353	0.214543
GOTERM_BP_DIRECT	GO:0007154~cell communication	6	0.400534	0.0165228	NM_001160012, NM_008600, NM_001271623, NM_172862, NM_008120, NM_148946	1458	31	29712	3.94425	1	0.223353	0.214543
GOTERM_BP_DIRECT	GO:0035023~regulation of Rho protein signal transduction	6	0.400534	0.0165228	NM_007486, NM_133191, NM_181404, NM_012026, NM_008027, NM_199018	1458	31	29712	3.94425	1	0.223353	0.214543
GOTERM_BP_DIRECT	GO:0060907~positive regulation of macrophage cytokine production	6	0.400534	0.0165228	NM_010545, NM_172729, NM_133903, NM_172285, NM_013819, NM_145857	1458	31	29712	3.94425	1	0.223353	0.214543
GOTERM_BP_DIRECT	GO:0035640~exploration behavior	6	0.400534	0.0165228	NM_021423, NM_019967, NM_172961, NM_015730, NM_013792, NM_020605	1458	31	29712	3.94425	1	0.223353	0.214543
GOTERM_BP_DIRECT	GO:0050905~neuromuscular process	8	0.534045	0.0174565	NM_001252060, NM_011510, NM_010422, NM_032610, NM_016685, NM_008169, NM_008094, NM_001290469	1458	55	29712	2.96416	1	0.234777	0.225517
GOTERM_BP_DIRECT	GO:0098869~cellular oxidant detoxification	8	0.534045	0.0174565	NM_025569, NM_174995, NM_009696, NM_181395, NM_026672, NM_022415, NM_008185, NM_008161	1458	55	29712	2.96416	1	0.234777	0.225517
GOTERM_BP_DIRECT	GO:0007268~chemical synaptic transmission	15	1.00134	0.0175942	NM_182993, NM_001099644, NM_018863, NM_173788, NM_001291045, NM_001252060, NM_009023, NM_009305, NM_007864, NM_001205234, NM_001042451, NM_033610, NM_008169, NM_022030, NM_148944	1458	152	29712	2.01105	1	0.235715	0.226418
GOTERM_BP_DIRECT	GO:0060997~dendritic spine morphogenesis	5	0.333778	0.0176597	NM_201600, NM_021423, NM_010143, NM_007864, NM_010142	1458	21	29712	4.85205	1	0.235715	0.226418
GOTERM_BP_DIRECT	GO:0043306~positive regulation of mast cell degranulation	5	0.333778	0.0176597	NM_001008700, NM_008089, NM_008876, NM_008090, NM_009295	1458	21	29712	4.85205	1	0.235715	0.226418
GOTERM_BP_DIRECT	GO:0043542~endothelial cell migration	7	0.46729	0.0177432	NM_054044, NM_033325, NR_104381, NM_026376, NM_008713, NM_001287056, NM_008816	1458	43	29712	3.31745	1	0.236235	0.226917
GOTERM_BP_DIRECT	GO:0000165~MAPK cascade	13	0.867824	0.0178034	NM_001162366, NM_021423, NM_001080780, NM_172498, NM_008726, NM_001081175, NM_001252200, NM_173788, NM_021921, NM_001199685, NM_001025245, NM_008010, NM_001174107, NM_145857	1458	123	29712	2.15384	1	0.236442	0.227116
GOTERM_BP_DIRECT	GO:0030282~bone mineralization	9	0.600801	0.0178538	NM_001033217, NM_008089, NM_001081982, NM_016685, NM_016697, NM_009933, NM_008010, NM_134117, NM_053110	1458	68	29712	2.69717	1	0.236518	0.227189
GOTERM_BP_DIRECT	GO:1990874~vascular associated smooth muscle cell proliferation	4	0.267023	0.0185571	NM_001145959, NM_177322, NM_133903, NM_013864, NM_011057	1458	12	29712	6.79287	1	0.244613	0.234965
GOTERM_BP_DIRECT	GO:0014909~smooth muscle cell migration	4	0.267023	0.0185571	NM_008872, NM_016780, NM_008873, NM_001164564	1458	12	29712	6.79287	1	0.244613	0.234965
GOTERM_BP_DIRECT	GO:0055013~cardiac muscle cell development	6	0.400534	0.0188123	NM_001033217, NM_008700, NM_013792, NM_001287056, NM_201386, NM_054085	1458	32	29712	3.82099	1	0.24614	0.236432
GOTERM_BP_DIRECT	GO:2000179~positive regulation of neural precursor cell proliferation	6	0.400534	0.0188123	NM_001198894, NM_010710, NM_145973, NM_175279, NM_001077696, NM_181848	1458	32	29712	3.82099	1	0.24614	0.236432
GOTERM_BP_DIRECT	GO:0043523~regulation of neuron apoptotic process	6	0.400534	0.0188123	NM_001111331, NM_001039387, NM_008169, NM_026880, NM_028133, NM_007913	1458	32	29712	3.82099	1	0.24614	0.236432
GOTERM_BP_DIRECT	GO:0051092~positive regulation of NF-kappaB transcription factor activity	13	0.867824	0.0199667	NM_172285, NM_180662, NM_023663, NM_001252458, NM_008856, NM_172821, NM_001033124, NM_013492, NM_008860, NM_029077, NM_172729, NM_178110, NM_145857	1458	125	29712	2.11937	1	0.260601	0.250322
GOTERM_BP_DIRECT	GO:0030512~negative regulation of transforming growth factor beta receptor signaling pathway	11	0.734312	0.0205878	NM_007871, NM_008542, NM_026505, NM_019564, NM_001037809, NM_153098, NM_008512, NM_007702, NM_029438, NM_030127, NM_021439	1458	97	29712	2.31098	1	0.268046	0.257473
GOTERM_BP_DIRECT	GO:0071639~positive regulation of monocyte chemotactic protein-1 production	5	0.333778	0.0207653	NM_033541, NM_022017, NM_145226, NM_011658, NM_145857	1458	22	29712	4.6315	1	0.269035	0.258424
GOTERM_BP_DIRECT	GO:0031290~retinal ganglion cell axon guidance	5	0.333778	0.0207653	NM_001146031, NM_010143, NM_010142, NM_001287056, NM_138945	1458	22	29712	4.6315	1	0.269035	0.258424
GOTERM_BP_DIRECT	GO:0009409~response to cold	6	0.400534	0.021301	NM_007420, NM_144797, NM_017366, NM_001177464, NM_021460, NM_025590	1458	33	29712	3.7052	1	0.269085	0.258472
GOTERM_BP_DIRECT	GO:0007417~central nervous system development	12	0.801068	0.0216845	NM_007811, NM_007789, NM_001081270, NM_054044, NM_001146031, NM_031163, NM_001130456, NM_001206367, NM_007599, NM_008094, NM_019944, NM_007471, NM_001198823, NM_001042534, NM_001198824	1458	112	29712	2.18342	1	0.269085	0.258472
GOTERM_BP_DIRECT	GO:0045061~thymic T cell selection	3	0.200267	0.0217625	NM_010588, NM_001081175, NM_009539	1458	5	29712	12.2272	1	0.269085	0.258472
GOTERM_BP_DIRECT	GO:0071211~protein targeting to vacuole involved in autophagy	3	0.200267	0.0217625	NM_019440, NM_029438, NM_018738	1458	5	29712	12.2272	1	0.269085	0.258472
GOTERM_BP_DIRECT	GO:0019885~antigen processing and presentation of endogenous peptide antigen via MHC class I	3	0.200267	0.0217625	NM_011530, NM_013683, NM_009318	1458	5	29712	12.2272	1	0.269085	0.258472
GOTERM_BP_DIRECT	GO:0035434~copper ion transmembrane transport	3	0.200267	0.0217625	NM_001166503, NM_007511, NM_027872	1458	5	29712	12.2272	1	0.269085	0.258472
GOTERM_BP_DIRECT	GO:0072656~maintenance of protein location in mitochondrion	3	0.200267	0.0217625	NM_009775, NM_001146100, NM_026880	1458	5	29712	12.2272	1	0.269085	0.258472
GOTERM_BP_DIRECT	GO:0045608~negative regulation of inner ear auditory receptor cell differentiation	3	0.200267	0.0217625	NM_008714, NM_007865, NM_008010	1458	5	29712	12.2272	1	0.269085	0.258472
GOTERM_BP_DIRECT	GO:0001573~ganglioside metabolic process	3	0.200267	0.0217625	NM_010299, NM_001033175, NM_013792	1458	5	29712	12.2272	1	0.269085	0.258472
GOTERM_BP_DIRECT	GO:0002086~diaphragm contraction	3	0.200267	0.0217625	NM_007420, NM_029100, NM_008064	1458	5	29712	12.2272	1	0.269085	0.258472
GOTERM_BP_DIRECT	GO:0003192~mitral valve formation	3	0.200267	0.0217625	NM_009569, NM_008714, NM_008092	1458	5	29712	12.2272	1	0.269085	0.258472
GOTERM_BP_DIRECT	GO:0002265~astrocyte activation involved in immune response	3	0.200267	0.0217625	NM_008512, NM_008175, NM_007471, NM_001198823, NM_001198824	1458	5	29712	12.2272	1	0.269085	0.258472
GOTERM_BP_DIRECT	GO:0032374~regulation of cholesterol transport	3	0.200267	0.0217625	NM_001081454, NM_001290734, NM_008512	1458	5	29712	12.2272	1	0.269085	0.258472
GOTERM_BP_DIRECT	GO:0048871~multicellular organismal-level homeostasis	3	0.200267	0.0217625	NM_153533, NM_001010836, NM_021460	1458	5	29712	12.2272	1	0.269085	0.258472
GOTERM_BP_DIRECT	GO:0018916~nitrobenzene metabolic process	3	0.200267	0.0217625	NM_026672, NM_010359, NM_008184	1458	5	29712	12.2272	1	0.269085	0.258472
GOTERM_BP_DIRECT	GO:0061430~bone trabecula morphogenesis	3	0.200267	0.0217625	NM_013660, NM_001287056, NM_008010	1458	5	29712	12.2272	1	0.269085	0.258472
GOTERM_BP_DIRECT	GO:0015757~galactose transmembrane transport	3	0.200267	0.0217625	NM_011401, NM_019488, NM_173774	1458	5	29712	12.2272	1	0.269085	0.258472
GOTERM_BP_DIRECT	GO:0030209~dermatan sulfate proteoglycan catabolic process	3	0.200267	0.0217625	NM_010421, NM_010422, NM_008325	1458	5	29712	12.2272	1	0.269085	0.258472
GOTERM_BP_DIRECT	GO:0045607~regulation of inner ear auditory receptor cell differentiation	3	0.200267	0.0217625	NM_010423, NM_008714, NM_013904	1458	5	29712	12.2272	1	0.269085	0.258472
GOTERM_BP_DIRECT	GO:0030534~adult behavior	7	0.46729	0.0218356	NM_021423, NM_009199, NM_213614, NM_001205234, NM_032610, NM_013792, NM_028263	1458	45	29712	3.17	1	0.269085	0.258472
GOTERM_BP_DIRECT	GO:0050850~positive regulation of calcium-mediated signaling	7	0.46729	0.0218356	NM_172285, NM_008478, NM_019511, NM_001272052, NM_011170, NM_007471, NM_001198823, NM_009539, NM_001198824	1458	45	29712	3.17	1	0.269085	0.258472
GOTERM_BP_DIRECT	GO:0072089~stem cell proliferation	9	0.600801	0.0226242	NM_153098, NM_145973, NM_009116, NM_016851, NM_009521, NM_001287056, NM_172448, NM_001301368, NM_009528	1458	71	29712	2.5832	1	0.278157	0.267186
GOTERM_BP_DIRECT	GO:0035633~maintenance of blood-brain barrier	4	0.267023	0.0232595	NM_009199, NM_013792, NM_001025245, NM_013805	1458	13	29712	6.27034	1	0.278851	0.267853
GOTERM_BP_DIRECT	GO:0035435~phosphate ion transmembrane transport	4	0.267023	0.0232595	NM_020258, NM_182993, NM_009504, NM_001293631	1458	13	29712	6.27034	1	0.278851	0.267853
GOTERM_BP_DIRECT	GO:0002503~peptide antigen assembly with MHC class II protein complex	4	0.267023	0.0232595	NM_010386, NM_010387, NM_010382, NM_207105	1458	13	29712	6.27034	1	0.278851	0.267853
GOTERM_BP_DIRECT	GO:2000145~regulation of cell motility	4	0.267023	0.0232595	NM_153112, NM_010194, NM_080419, NM_172911	1458	13	29712	6.27034	1	0.278851	0.267853
GOTERM_BP_DIRECT	GO:0033628~regulation of cell adhesion mediated by integrin	4	0.267023	0.0232595	NM_021344, NM_007939, NM_008873, NM_010107	1458	13	29712	6.27034	1	0.278851	0.267853
GOTERM_BP_DIRECT	GO:0034374~low-density lipoprotein particle remodeling	4	0.267023	0.0232595	NM_009696, NM_001122954, NM_009593, NM_013737	1458	13	29712	6.27034	1	0.278851	0.267853
GOTERM_BP_DIRECT	GO:0007035~vacuolar acidification	4	0.267023	0.0232595	NM_013612, NM_080467, NM_001136091, NM_001243050	1458	13	29712	6.27034	1	0.278851	0.267853
GOTERM_BP_DIRECT	GO:0010807~regulation of synaptic vesicle priming	4	0.267023	0.0232595	NM_009305, NM_009001, NM_011522, NM_009295, NM_001166399	1458	13	29712	6.27034	1	0.278851	0.267853
GOTERM_BP_DIRECT	GO:0034620~cellular response to unfolded protein	4	0.267023	0.0232595	NM_013863, NM_029777, NM_181848, NM_030704	1458	13	29712	6.27034	1	0.278851	0.267853
GOTERM_BP_DIRECT	GO:0043030~regulation of macrophage activation	4	0.267023	0.0232595	NM_011586, NM_001042451, NM_001122954, NM_001291214, NM_029031	1458	13	29712	6.27034	1	0.278851	0.267853
GOTERM_BP_DIRECT	GO:2000271~positive regulation of fibroblast apoptotic process	4	0.267023	0.0232595	NM_009896, NM_133234, NM_007569, NM_019738	1458	13	29712	6.27034	1	0.278851	0.267853
GOTERM_BP_DIRECT	GO:0034599~cellular response to oxidative stress	11	0.734312	0.0233876	NM_026316, NM_029100, NM_009199, NM_144795, NM_001042451, NM_013792, NM_001122765, NM_026880, NM_009709, NM_001081162, NM_029097	1458	99	29712	2.26429	1	0.279753	0.268719
GOTERM_BP_DIRECT	GO:0019221~cytokine-mediated signaling pathway	14	0.934579	0.0237872	NM_001163401, NM_001008700, NM_019963, NM_009896, NM_010149, NM_008353, NM_001287514, NM_009199, NM_008055, NM_001302939, NM_009895, NM_011609, NM_016715, NM_018827	1458	143	29712	1.99511	1	0.283534	0.272351
GOTERM_BP_DIRECT	GO:0051085~chaperone cofactor-dependent protein refolding	6	0.400534	0.0239943	NM_022324, NM_010545, NM_010479, NM_010386, NM_010387, NM_152800	1458	34	29712	3.59622	1	0.283534	0.272351
GOTERM_BP_DIRECT	GO:1904707~positive regulation of vascular associated smooth muscle cell proliferation	7	0.46729	0.0241021	NM_009621, NM_177322, NM_013599, NM_011057, NM_145554, NM_008610, NM_010591	1458	46	29712	3.10109	1	0.283534	0.272351
GOTERM_BP_DIRECT	GO:0048147~negative regulation of fibroblast proliferation	7	0.46729	0.0241021	NM_145503, NM_001114124, NM_001024702, NM_013599, NM_023065, NM_001163575, NM_019738	1458	46	29712	3.10109	1	0.283534	0.272351
GOTERM_BP_DIRECT	GO:0046835~carbohydrate phosphorylation	5	0.333778	0.0241852	NM_172283, NM_001146100, NM_008439, NM_010292, NM_001163487	1458	23	29712	4.43013	1	0.283534	0.272351
GOTERM_BP_DIRECT	GO:0043277~apoptotic cell clearance	5	0.333778	0.0241852	NM_016780, NM_001045489, NM_008594, NM_008512, NM_019521, NM_009373	1458	23	29712	4.43013	1	0.283534	0.272351
GOTERM_BP_DIRECT	GO:0042246~tissue regeneration	5	0.333778	0.0241852	NM_013610, NM_001033409, NM_008714, NM_009614, NM_176073	1458	23	29712	4.43013	1	0.283534	0.272351
GOTERM_BP_DIRECT	GO:0051403~stress-activated MAPK cascade	5	0.333778	0.0241852	NM_172729, NM_011950, NM_172821, NM_022019, NM_145857	1458	23	29712	4.43013	1	0.283534	0.272351
GOTERM_BP_DIRECT	GO:0007413~axonal fasciculation	5	0.333778	0.0241852	NM_010143, NM_010142, NM_177129, NM_008478, NM_145123	1458	23	29712	4.43013	1	0.283534	0.272351
GOTERM_BP_DIRECT	GO:0097190~apoptotic signaling pathway	9	0.600801	0.0243964	NM_009523, NM_001110211, NM_009630, NM_023168, NM_146057, NM_133234, NM_009504, NM_027154, NM_001042558	1458	72	29712	2.54733	1	0.285378	0.274123
GOTERM_BP_DIRECT	GO:0048709~oligodendrocyte differentiation	8	0.534045	0.0248263	NM_031166, NM_011447, NM_001081982, NM_008714, NM_022019, NM_001301368, NM_011437, NM_181074	1458	59	29712	2.7632	1	0.289767	0.278338
GOTERM_BP_DIRECT	GO:0032868~response to insulin	11	0.734312	0.0248861	NM_010234, NM_022017, NM_011510, NM_019972, NM_009565, NM_001276466, NM_010591, NM_008439, NM_023184, NM_028883, NM_007913	1458	100	29712	2.24165	1	0.289827	0.278396
GOTERM_BP_DIRECT	GO:0035264~multicellular organism growth	16	1.06809	0.0257049	NM_001033217, NM_153533, NM_175443, NM_001081982, NM_016685, NM_001010836, NM_007856, NM_001290469, NM_173788, NM_053267, NM_009317, NM_201386, NM_134117, NM_001281465, NM_001143790, NM_033612, NM_015736	1458	175	29712	1.86319	1	0.298707	0.286926
GOTERM_BP_DIRECT	GO:0008344~adult locomotory behavior	9	0.600801	0.0262635	NM_007793, NM_013622, NM_013655, NM_001042451, NM_008325, NM_177357, NM_008169, NM_021704, NM_001290469, NM_007471, NM_001198823, NM_001198824	1458	73	29712	2.51243	1	0.303865	0.29188
GOTERM_BP_DIRECT	GO:0032720~negative regulation of tumor necrosis factor production	9	0.600801	0.0262635	NM_009775, NM_001177647, NM_019521, NM_028732, NM_001271360, NM_007702, NM_007547, NM_053110, NM_011658, NM_145857	1458	73	29712	2.51243	1	0.303865	0.29188
GOTERM_BP_DIRECT	GO:0031648~protein destabilization	8	0.534045	0.0269571	NM_019440, NM_001206367, NM_145434, NM_001042451, NM_007801, NM_018738, NM_011170, NM_153789	1458	60	29712	2.71715	1	0.310534	0.298286
GOTERM_BP_DIRECT	GO:0042311~vasodilation	8	0.534045	0.0269571	NM_008102, NM_007420, NM_001033954, NM_009630, NM_009696, NM_207655, NM_001287056, NM_021290	1458	60	29712	2.71715	1	0.310534	0.298286
GOTERM_BP_DIRECT	GO:0035725~sodium ion transmembrane transport	13	0.867824	0.0276305	NM_027868, NM_001081332, NM_182993, NM_133221, NM_172479, NM_001081162, NM_009918, NM_134160, NM_011322, NM_008169, NM_080854, NM_001004148, NM_148946	1458	131	29712	2.0223	1	0.317601	0.305074
GOTERM_BP_DIRECT	GO:0003016~respiratory system process	5	0.333778	0.0279256	NM_010588, NM_029100, NM_009001, NM_008029, NM_001166399, NM_009933	1458	24	29712	4.24554	1	0.319607	0.307001
GOTERM_BP_DIRECT	GO:0061001~regulation of dendritic spine morphogenesis	5	0.333778	0.0279256	NM_021423, NM_197945, NM_001289670, NM_001110315, NM_001276684, NM_018790	1458	24	29712	4.24554	1	0.319607	0.307001
GOTERM_BP_DIRECT	GO:1990535~neuron projection maintenance	4	0.267023	0.0285447	NM_010142, NM_001290469, NM_011170, NM_007471, NM_001198823, NM_001198824	1458	14	29712	5.82246	1	0.321143	0.308477
GOTERM_BP_DIRECT	GO:0033619~membrane protein proteolysis	4	0.267023	0.0285447	NM_001080780, NM_029777, NM_007801, NM_008437	1458	14	29712	5.82246	1	0.321143	0.308477
GOTERM_BP_DIRECT	GO:0050848~regulation of calcium-mediated signaling	4	0.267023	0.0285447	NM_008153, NM_027154, NM_001285456, NM_133667	1458	14	29712	5.82246	1	0.321143	0.308477
GOTERM_BP_DIRECT	GO:0048484~enteric nervous system development	4	0.267023	0.0285447	NM_011447, NM_001080780, NM_001097621, NM_011437	1458	14	29712	5.82246	1	0.321143	0.308477
GOTERM_BP_DIRECT	GO:1900271~regulation of long-term synaptic potentiation	4	0.267023	0.0285447	NM_021423, NM_009001, NM_010010, NM_001166399, NM_001276684, NM_018790	1458	14	29712	5.82246	1	0.321143	0.308477
GOTERM_BP_DIRECT	GO:0036465~synaptic vesicle recycling	4	0.267023	0.0285447	NM_009001, NM_001166399, NM_021492, NM_029505, NM_018801	1458	14	29712	5.82246	1	0.321143	0.308477
GOTERM_BP_DIRECT	GO:0034109~homotypic cell-cell adhesion	4	0.267023	0.0285447	NM_011214, NM_008600, NM_008478, NM_172522	1458	14	29712	5.82246	1	0.321143	0.308477
GOTERM_BP_DIRECT	GO:0060413~atrial septum morphogenesis	4	0.267023	0.0285447	NM_009569, NM_008700, NM_008092, NM_013904	1458	14	29712	5.82246	1	0.321143	0.308477
GOTERM_BP_DIRECT	GO:0009791~post-embryonic development	12	0.801068	0.0288313	NM_133768, NM_001163448, NM_001163449, NM_175443, NM_001010836, NM_007856, NM_001166399, NM_009317, NM_021439, NM_009001, NM_033612, NM_019448, NM_019944, NM_010515	1458	117	29712	2.09011	1	0.32368	0.310914
GOTERM_BP_DIRECT	GO:0051480~regulation of cytosolic calcium ion concentration	7	0.46729	0.0290946	NM_001033954, NM_010168, NM_008154, NR_045047, NM_019676, NM_133221, NM_148946	1458	48	29712	2.97188	1	0.325946	0.31309
GOTERM_BP_DIRECT	GO:0030514~negative regulation of BMP signaling pathway	8	0.534045	0.0292089	NM_008542, NM_026505, NM_011436, NM_019564, NM_021457, NM_008714, NM_029438, NM_030127	1458	61	29712	2.6726	1	0.326536	0.313657
GOTERM_BP_DIRECT	GO:0046513~ceramide biosynthetic process	6	0.400534	0.0300147	NM_011421, NM_008094, NM_177307, NM_029978, NM_009659, NM_178086	1458	36	29712	3.39643	1	0.33135	0.318281
GOTERM_BP_DIRECT	GO:0012501~programmed cell death	6	0.400534	0.0300147	NM_019564, NM_001033217, NM_172285, NM_013610, NM_021460, NM_008086	1458	36	29712	3.39643	1	0.33135	0.318281
GOTERM_BP_DIRECT	GO:2000379~positive regulation of reactive oxygen species metabolic process	6	0.400534	0.0300147	NM_009775, NM_026428, NM_001162366, NM_010168, NM_011057, NM_008873, NM_172498	1458	36	29712	3.39643	1	0.33135	0.318281
GOTERM_BP_DIRECT	GO:0045740~positive regulation of DNA replication	6	0.400534	0.0300147	NM_001281465, NM_001143790, NM_011057, NM_010591, NM_207655, NM_021290, NM_172747	1458	36	29712	3.39643	1	0.33135	0.318281
GOTERM_BP_DIRECT	GO:0070527~platelet aggregation	6	0.400534	0.0300147	NM_176860, NM_016780, NM_008089, NM_016685, NM_009295, NM_175414	1458	36	29712	3.39643	1	0.33135	0.318281
GOTERM_BP_DIRECT	GO:0048754~branching morphogenesis of an epithelial tube	6	0.400534	0.0300147	NM_009523, NM_001136082, NM_008714, NM_007557, NM_001287056, NM_010921	1458	36	29712	3.39643	1	0.33135	0.318281
GOTERM_BP_DIRECT	GO:0045581~negative regulation of T cell differentiation	3	0.200267	0.0315915	NM_010545, NM_025980, NM_008052	1458	6	29712	10.1893	1	0.343744	0.330186
GOTERM_BP_DIRECT	GO:1900451~positive regulation of glutamate receptor signaling pathway	3	0.200267	0.0315915	NM_021423, NM_010142, NM_011170	1458	6	29712	10.1893	1	0.343744	0.330186
GOTERM_BP_DIRECT	GO:0060319~primitive erythrocyte differentiation	3	0.200267	0.0315915	NM_008089, NM_009569, NM_001287056	1458	6	29712	10.1893	1	0.343744	0.330186
GOTERM_BP_DIRECT	GO:0034983~peptidyl-lysine deacetylation	3	0.200267	0.0315915	NM_001177804, NM_133760, NM_001122765	1458	6	29712	10.1893	1	0.343744	0.330186
GOTERM_BP_DIRECT	GO:0097113~AMPA glutamate receptor clustering	3	0.200267	0.0315915	NM_021423, NM_007864, NM_009696	1458	6	29712	10.1893	1	0.343744	0.330186
GOTERM_BP_DIRECT	GO:0060837~blood vessel endothelial cell differentiation	3	0.200267	0.0315915	NM_010423, NM_021460, NM_013904	1458	6	29712	10.1893	1	0.343744	0.330186
GOTERM_BP_DIRECT	GO:0002158~osteoclast proliferation	3	0.200267	0.0315915	NM_001081982, NM_001136091, NM_008416	1458	6	29712	10.1893	1	0.343744	0.330186
GOTERM_BP_DIRECT	GO:0042220~response to cocaine	7	0.46729	0.0318274	NM_001162366, NM_007864, NM_011421, NM_001077696, NM_172498, NM_172961, NM_144828, NM_001276684, NM_018790	1458	49	29712	2.91123	1	0.344191	0.330616
GOTERM_BP_DIRECT	GO:0001837~epithelial to mesenchymal transition	7	0.46729	0.0318274	NM_001081655, NM_009523, NM_001305432, NM_033325, NM_008714, NM_029658, NM_011427	1458	49	29712	2.91123	1	0.344191	0.330616
GOTERM_BP_DIRECT	GO:0019369~arachidonate metabolic process	7	0.46729	0.0318274	NM_025569, NM_009662, NM_010145, NM_198114, NM_001001446, NM_009659, NM_011844	1458	49	29712	2.91123	1	0.344191	0.330616
GOTERM_BP_DIRECT	GO:0043254~regulation of protein-containing complex assembly	5	0.333778	0.0319912	NM_001114124, NM_019440, NM_009696, NM_026880, NM_018738	1458	25	29712	4.07572	1	0.345257	0.33164
GOTERM_BP_DIRECT	GO:0007166~cell surface receptor signaling pathway	21	1.40187	0.0325142	NM_177366, NM_001162366, NM_022982, NM_019521, NM_023059, NM_023224, NM_021332, NM_172498, NM_021429, NM_001081175, NM_207655, NM_054071, NM_008816, NM_001198894, NM_054044, NM_008860, NM_031199, NM_010168, NM_033321, NM_008478, NM_011609, NM_011703	1458	260	29712	1.64596	1	0.350189	0.336377
GOTERM_BP_DIRECT	GO:0095500~acetylcholine receptor signaling pathway	6	0.400534	0.0333501	NM_001164039, NM_015730, NM_027366, NM_176844, NM_011838, NM_148944	1458	37	29712	3.30464	1	0.355641	0.341614
GOTERM_BP_DIRECT	GO:0045765~regulation of angiogenesis	6	0.400534	0.0333501	NM_054044, NM_013610, NM_026376, NM_016865, NM_010107, NM_013749	1458	37	29712	3.30464	1	0.355641	0.341614
GOTERM_BP_DIRECT	GO:0051602~response to electrical stimulus	6	0.400534	0.0333501	NM_001033217, NM_009001, NM_008610, NM_001166399, NM_001290469, NM_001033124, NM_007570	1458	37	29712	3.30464	1	0.355641	0.341614
GOTERM_BP_DIRECT	GO:0032967~positive regulation of collagen biosynthetic process	6	0.400534	0.0333501	NM_009523, NM_010168, NM_019919, NM_011057, NM_001271360, NM_021290	1458	37	29712	3.30464	1	0.355641	0.341614
GOTERM_BP_DIRECT	GO:0007601~visual perception	14	0.934579	0.0334084	NM_001159650, NM_001271623, NM_001271360, NM_001033175, NM_001110337, NM_173777, NM_009918, NM_008189, NM_031163, NM_008600, NM_009073, NM_030017, NM_008483, NM_018826	1458	150	29712	1.902	1	0.355641	0.341614
GOTERM_BP_DIRECT	GO:0097009~energy homeostasis	11	0.734312	0.0334232	NM_021455, NM_022017, NM_001287514, NM_144797, NM_173863, NM_007559, NM_021460, NM_007865, NM_009933, NM_008393, NM_011658	1458	105	29712	2.1349	1	0.355641	0.341614
GOTERM_BP_DIRECT	GO:0050673~epithelial cell proliferation	10	0.667557	0.0343731	NM_008700, NM_016697, NM_008714, NM_207655, NM_007625, NM_001287056, NM_021460, NM_008175, NM_008010, NM_010921	1458	91	29712	2.23941	1	0.361056	0.346815
GOTERM_BP_DIRECT	GO:0045059~positive thymic T cell selection	4	0.267023	0.034409	NM_010545, NM_010386, NM_001081175, NM_009539	1458	15	29712	5.43429	1	0.361056	0.346815
GOTERM_BP_DIRECT	GO:1902230~negative regulation of intrinsic apoptotic signaling pathway in response to DNA damage	4	0.267023	0.034409	NM_013655, NM_021704, NM_007722, NM_013492, NM_011427	1458	15	29712	5.43429	1	0.361056	0.346815
GOTERM_BP_DIRECT	GO:0015693~magnesium ion transport	4	0.267023	0.034409	NM_177388, NM_028995, NM_172524, NM_001102471	1458	15	29712	5.43429	1	0.361056	0.346815
GOTERM_BP_DIRECT	GO:0006090~pyruvate metabolic process	4	0.267023	0.034409	NM_001162946, NM_028994, NM_172404, NM_008492	1458	15	29712	5.43429	1	0.361056	0.346815
GOTERM_BP_DIRECT	GO:0141163~positive regulation of cAMP/PKA signal transduction	4	0.267023	0.034409	NM_007420, NM_008154, NM_019511, NM_021290	1458	15	29712	5.43429	1	0.361056	0.346815
GOTERM_BP_DIRECT	GO:1903543~positive regulation of exosomal secretion	4	0.267023	0.034409	NM_201600, NM_011521, NM_026885, NM_029097	1458	15	29712	5.43429	1	0.361056	0.346815
GOTERM_BP_DIRECT	GO:0007628~adult walking behavior	7	0.46729	0.0347219	NM_010421, NM_001252060, NM_177129, NM_032610, NM_008325, NM_001271360, NM_001285456	1458	50	29712	2.853	1	0.362198	0.347912
GOTERM_BP_DIRECT	GO:0032088~negative regulation of NF-kappaB transcription factor activity	9	0.600801	0.0347229	NM_001114124, NM_133182, NM_001271360, NM_146057, NM_001289740, NM_008153, NM_177231, NM_001163575, NM_145857	1458	77	29712	2.38191	1	0.362198	0.347912
GOTERM_BP_DIRECT	GO:0048146~positive regulation of fibroblast proliferation	9	0.600801	0.0347229	NM_007585, NM_001281465, NM_010545, NM_016780, NM_001143790, NM_011057, NM_019521, NM_010591, NM_207655, NM_010180	1458	77	29712	2.38191	1	0.362198	0.347912
GOTERM_BP_DIRECT	GO:0042178~xenobiotic catabolic process	5	0.333778	0.0363851	NM_010358, NM_026672, NM_010359, NM_008184, NM_008183	1458	26	29712	3.91896	1	0.377308	0.362426
GOTERM_BP_DIRECT	GO:0098696~regulation of neurotransmitter receptor localization to postsynaptic specialization membrane	5	0.333778	0.0363851	NM_019498, NM_008860, NM_001114664, NM_177357, NM_001174049	1458	26	29712	3.91896	1	0.377308	0.362426
GOTERM_BP_DIRECT	GO:0051056~regulation of small GTPase mediated signal transduction	5	0.333778	0.0363851	NM_001164568, NM_001081337, NM_001015046, NM_029563, NM_153800	1458	26	29712	3.91896	1	0.377308	0.362426
GOTERM_BP_DIRECT	GO:0071805~potassium ion transmembrane transport	14	0.934579	0.0366085	NM_001110252, NM_001111331, NM_001267593, NM_001081134, NM_001081332, NM_182993, NM_001081142, NM_008427, NM_001276358, NM_001290469, NM_134160, NM_013569, NM_144534, NM_008433	1458	152	29712	1.87698	1	0.378505	0.363576
GOTERM_BP_DIRECT	GO:0010595~positive regulation of endothelial cell migration	8	0.534045	0.0367148	NM_001162366, NM_054044, NM_016780, NM_009101, NM_008029, NM_001252458, NM_172498, NM_001287056, NM_008175	1458	64	29712	2.54733	1	0.378505	0.363576
GOTERM_BP_DIRECT	GO:0032526~response to retinoic acid	8	0.534045	0.0367148	NM_008342, NM_007556, NM_008610, NM_010094, NM_007801, NM_007811, NM_008092, NM_010515	1458	64	29712	2.54733	1	0.378505	0.363576
GOTERM_BP_DIRECT	GO:0043393~regulation of protein binding	6	0.400534	0.0369068	NM_176860, NM_133926, NM_145554, NM_001077696, NM_007471, NM_025273, NM_001198823, NM_001198824	1458	38	29712	3.21767	1	0.37901	0.364062
GOTERM_BP_DIRECT	GO:0010719~negative regulation of epithelial to mesenchymal transition	6	0.400534	0.0369068	NM_001081655, NM_001110252, NM_001114124, NM_001287056, NM_010107, NM_178110	1458	38	29712	3.21767	1	0.37901	0.364062
GOTERM_BP_DIRECT	GO:0003007~heart morphogenesis	9	0.600801	0.0370952	NM_010149, NM_031163, NM_008700, NM_008213, NM_010094, NM_008092, NM_001287056, NM_015734, NM_008064	1458	78	29712	2.35138	1	0.380207	0.365212
GOTERM_BP_DIRECT	GO:0060048~cardiac muscle contraction	7	0.46729	0.0377807	NM_013569, NM_008700, NM_011322, NM_001010836, NM_010858, NM_001290469, NM_008064	1458	51	29712	2.79706	1	0.384261	0.369105
GOTERM_BP_DIRECT	GO:0042177~negative regulation of protein catabolic process	7	0.46729	0.0377807	NM_009255, NM_001114124, NM_001110311, NM_207655, NM_001122765, NM_172875, NM_011615	1458	51	29712	2.79706	1	0.384261	0.369105
GOTERM_BP_DIRECT	GO:0048513~animal organ development	7	0.46729	0.0377807	NM_010573, NM_008090, NM_010574, NM_207655, NM_007526, NM_008092, NM_018826	1458	51	29712	2.79706	1	0.384261	0.369105
GOTERM_BP_DIRECT	GO:0034446~substrate adhesion-dependent cell spreading	7	0.46729	0.0377807	NM_016780, NM_008055, NM_178702, NM_174850, NM_010143, NM_010107, NM_008483	1458	51	29712	2.79706	1	0.384261	0.369105
GOTERM_BP_DIRECT	GO:0009267~cellular response to starvation	10	0.667557	0.0387362	NM_009523, NM_013743, NM_145940, NM_138313, NM_019521, NM_008094, NM_001286573, NM_001081241, NM_022327, NM_008260	1458	93	29712	2.19125	1	0.393225	0.377715
GOTERM_BP_DIRECT	GO:0007623~circadian rhythm	11	0.734312	0.0394297	NM_017373, NM_031166, NM_145434, NM_011498, NM_010591, NM_001136082, NM_207655, NM_001290469, NM_009933, NM_001033124, NM_009903	1458	108	29712	2.0756	1	0.396065	0.380444
GOTERM_BP_DIRECT	GO:0086091~regulation of heart rate by cardiac conduction	6	0.400534	0.0406875	NM_023842, NM_013569, NM_001083334, NM_011322, NM_026163, NM_175130	1458	39	29712	3.13517	1	0.396065	0.380444
GOTERM_BP_DIRECT	GO:0050807~regulation of synapse organization	6	0.400534	0.0406875	NM_133926, NM_009696, NM_008940, NM_001145800, NM_182929, NM_183023	1458	39	29712	3.13517	1	0.396065	0.380444
GOTERM_BP_DIRECT	GO:0001818~negative regulation of cytokine production	6	0.400534	0.0406875	NM_001145959, NM_013612, NM_013864, NM_007702, NM_053110, NM_181748, NM_023270	1458	39	29712	3.13517	1	0.396065	0.380444
GOTERM_BP_DIRECT	GO:2001256~regulation of store-operated calcium entry	4	0.267023	0.0408441	NM_183180, NM_009287, NM_133221, NM_026432	1458	16	29712	5.09465	1	0.396065	0.380444
GOTERM_BP_DIRECT	GO:0008154~actin polymerization or depolymerization	4	0.267023	0.0408441	NM_001164567, NM_001206367, NM_007599, NM_001282021, NM_001042534	1458	16	29712	5.09465	1	0.396065	0.380444
GOTERM_BP_DIRECT	GO:0061061~muscle structure development	4	0.267023	0.0408441	NM_029100, NM_019417, NM_016798, NM_009933	1458	16	29712	5.09465	1	0.396065	0.380444
GOTERM_BP_DIRECT	GO:0046688~response to copper ion	4	0.267023	0.0408441	NM_033325, NM_146126, NM_007511, NM_011170	1458	16	29712	5.09465	1	0.396065	0.380444
GOTERM_BP_DIRECT	GO:0061029~eyelid development in camera-type eye	4	0.267023	0.0408441	NM_001033217, NM_010591, NM_207655, NM_011658	1458	16	29712	5.09465	1	0.396065	0.380444
GOTERM_BP_DIRECT	GO:0002024~diet induced thermogenesis	4	0.267023	0.0408441	NM_007420, NM_011436, NM_022017, NM_007559	1458	16	29712	5.09465	1	0.396065	0.380444
GOTERM_BP_DIRECT	GO:0040011~locomotion	4	0.267023	0.0408441	NM_021423, NM_011322, NM_020605, NM_001290469	1458	16	29712	5.09465	1	0.396065	0.380444
GOTERM_BP_DIRECT	GO:0043278~response to morphine	4	0.267023	0.0408441	NM_009199, NM_008169, NM_144828, NM_001276684, NM_018790	1458	16	29712	5.09465	1	0.396065	0.380444
GOTERM_BP_DIRECT	GO:0006590~thyroid hormone generation	4	0.267023	0.0408441	NM_053248, NM_009197, NM_001114332, NM_176073	1458	16	29712	5.09465	1	0.396065	0.380444
GOTERM_BP_DIRECT	GO:0051044~positive regulation of membrane protein ectodomain proteolysis	4	0.267023	0.0408441	NM_177740, NM_001291066, NM_009696, NM_007471, NM_001198823, NM_001198824	1458	16	29712	5.09465	1	0.396065	0.380444
GOTERM_BP_DIRECT	GO:0015909~long-chain fatty acid transport	4	0.267023	0.0408441	NM_009696, NM_009948, NM_010174, NM_007408	1458	16	29712	5.09465	1	0.396065	0.380444
GOTERM_BP_DIRECT	GO:0071498~cellular response to fluid shear stress	4	0.267023	0.0408441	NM_001162366, NM_008610, NM_001077696, NM_172498, NM_201386	1458	16	29712	5.09465	1	0.396065	0.380444
GOTERM_BP_DIRECT	GO:0060253~negative regulation of glial cell proliferation	4	0.267023	0.0408441	NM_009775, NM_011510, NM_007670, NM_008714	1458	16	29712	5.09465	1	0.396065	0.380444
GOTERM_BP_DIRECT	GO:0045907~positive regulation of vasoconstriction	7	0.46729	0.0410061	NM_008542, NM_011057, NM_009662, NM_207655, NM_011844, NM_175130, NM_007418	1458	52	29712	2.74327	1	0.396065	0.380444
GOTERM_BP_DIRECT	GO:0043087~regulation of GTPase activity	7	0.46729	0.0410061	NM_028717, NM_001114124, NM_009744, NM_029563, NM_010143, NM_019867, NM_138749	1458	52	29712	2.74327	1	0.396065	0.380444
GOTERM_BP_DIRECT	GO:0010839~negative regulation of keratinocyte proliferation	5	0.333778	0.0411089	NM_153098, NM_016851, NM_001167763, NM_144848, NM_009504	1458	27	29712	3.77381	1	0.396065	0.380444
GOTERM_BP_DIRECT	GO:0050900~leukocyte migration	5	0.333778	0.0411089	NM_008398, NM_013723, NM_001272052, NM_013591, NM_009151	1458	27	29712	3.77381	1	0.396065	0.380444
GOTERM_BP_DIRECT	GO:0008016~regulation of heart contraction	5	0.333778	0.0411089	NM_021332, NM_011309, NM_001276358, NM_001113384, NM_148935	1458	27	29712	3.77381	1	0.396065	0.380444
GOTERM_BP_DIRECT	GO:0042116~macrophage activation	5	0.333778	0.0411089	NM_013612, NM_144830, NM_175199, NM_178745, NM_173863	1458	27	29712	3.77381	1	0.396065	0.380444
GOTERM_BP_DIRECT	GO:0099645~neurotransmitter receptor localization to postsynaptic specialization membrane	5	0.333778	0.0411089	NM_009023, NM_007864, NM_177357, NM_173777, NM_016789	1458	27	29712	3.77381	1	0.396065	0.380444
GOTERM_BP_DIRECT	GO:0009058~biosynthetic process	5	0.333778	0.0411089	NM_144533, NM_027406, NM_029674, NM_176952, NM_172404	1458	27	29712	3.77381	1	0.396065	0.380444
GOTERM_BP_DIRECT	GO:0003382~epithelial cell morphogenesis	5	0.333778	0.0411089	NM_001293727, NM_030259, NM_016899, NM_009902, NM_134080	1458	27	29712	3.77381	1	0.396065	0.380444
GOTERM_BP_DIRECT	GO:0030837~negative regulation of actin filament polymerization	5	0.333778	0.0411089	NM_145070, NM_181404, NM_007600, NM_198113, NM_008816	1458	27	29712	3.77381	1	0.396065	0.380444
GOTERM_BP_DIRECT	GO:0002474~antigen processing and presentation of peptide antigen via MHC class I	5	0.333778	0.0411089	NM_001143689, NR_051981, NM_001198561, NM_010380, NM_001001892	1458	27	29712	3.77381	1	0.396065	0.380444
GOTERM_BP_DIRECT	GO:0071356~cellular response to tumor necrosis factor	12	0.801068	0.0414687	NM_001033954, NM_010234, NM_001114124, NM_001287514, NM_145434, NM_001033161, NM_009204, NM_008094, NM_001029836, NM_028994, NM_001003911, NM_010921	1458	124	29712	1.97212	1	0.398807	0.383078
GOTERM_BP_DIRECT	GO:0045444~fat cell differentiation	11	0.734312	0.0415866	NM_008542, NM_009896, NM_031166, NM_011447, NM_001287514, NM_144797, NM_008090, NM_177129, NM_007702, NM_026808, NM_181748	1458	109	29712	2.05656	1	0.399216	0.383471
GOTERM_BP_DIRECT	GO:0001764~neuron migration	14	0.934579	0.041809	NM_001162366, NM_008090, NM_177129, NM_019521, NM_016762, NM_172498, NM_021704, NM_001077405, NM_013655, NM_001039466, NM_009872, NM_019944, NM_029083, NM_001285456, NM_001286006, NM_011658	1458	155	29712	1.84065	1	0.39937	0.383619
GOTERM_BP_DIRECT	GO:0043114~regulation of vascular permeability	3	0.200267	0.0428085	NM_175668, NM_198895, NM_201386	1458	7	29712	8.73369	1	0.39937	0.383619
GOTERM_BP_DIRECT	GO:0051580~regulation of neurotransmitter uptake	3	0.200267	0.0428085	NM_011522, NM_008027, NM_007471, NM_001198823, NM_001198824	1458	7	29712	8.73369	1	0.39937	0.383619
GOTERM_BP_DIRECT	GO:1905691~lipid droplet disassembly	3	0.200267	0.0428085	NM_007408, NM_013490, NM_025836	1458	7	29712	8.73369	1	0.39937	0.383619
GOTERM_BP_DIRECT	GO:0048633~positive regulation of skeletal muscle tissue growth	3	0.200267	0.0428085	NM_007420, NM_013456, NM_007865	1458	7	29712	8.73369	1	0.39937	0.383619
GOTERM_BP_DIRECT	GO:2000144~positive regulation of DNA-templated transcription initiation	3	0.200267	0.0428085	NM_001287514, NM_010591, NM_011658	1458	7	29712	8.73369	1	0.39937	0.383619
GOTERM_BP_DIRECT	GO:0045162~clustering of voltage-gated sodium channels	3	0.200267	0.0428085	NM_001146031, NM_170687, NM_032610	1458	7	29712	8.73369	1	0.39937	0.383619
GOTERM_BP_DIRECT	GO:0014807~regulation of somitogenesis	3	0.200267	0.0428085	NM_008714, NM_007865, NM_008494	1458	7	29712	8.73369	1	0.39937	0.383619
GOTERM_BP_DIRECT	GO:0042159~lipoprotein catabolic process	3	0.200267	0.0428085	NM_009696, NM_009983, NM_021460	1458	7	29712	8.73369	1	0.39937	0.383619
GOTERM_BP_DIRECT	GO:0071371~cellular response to gonadotropin stimulus	3	0.200267	0.0428085	NM_001039387, NM_053248, NM_008092	1458	7	29712	8.73369	1	0.39937	0.383619
GOTERM_BP_DIRECT	GO:1905673~positive regulation of lysosome organization	3	0.200267	0.0428085	NM_019440, NM_018738, NM_008175	1458	7	29712	8.73369	1	0.39937	0.383619
GOTERM_BP_DIRECT	GO:0010544~negative regulation of platelet activation	3	0.200267	0.0428085	NM_009255, NM_011057, NM_009696	1458	7	29712	8.73369	1	0.39937	0.383619
GOTERM_BP_DIRECT	GO:0051716~cellular response to stimulus	3	0.200267	0.0428085	NM_010234, NM_026960, NM_201386	1458	7	29712	8.73369	1	0.39937	0.383619
GOTERM_BP_DIRECT	GO:1902952~positive regulation of dendritic spine maintenance	3	0.200267	0.0428085	NM_017464, NM_009696, NM_008169	1458	7	29712	8.73369	1	0.39937	0.383619
GOTERM_BP_DIRECT	GO:0015807~L-amino acid transport	3	0.200267	0.0428085	NM_016972, NM_001199283, NM_001081349	1458	7	29712	8.73369	1	0.39937	0.383619
GOTERM_BP_DIRECT	GO:0006085~acetyl-CoA biosynthetic process	3	0.200267	0.0428085	NM_080575, NM_019811, NM_019966	1458	7	29712	8.73369	1	0.39937	0.383619
GOTERM_BP_DIRECT	GO:0045429~positive regulation of nitric oxide biosynthetic process	7	0.46729	0.0444	NM_007871, NM_001162366, NM_133768, NM_009696, NM_172498, NM_013819, NM_013492, NM_007471, NM_001198823, NM_001198824	1458	53	29712	2.69151	1	0.411885	0.395639
GOTERM_BP_DIRECT	GO:0072593~reactive oxygen species metabolic process	7	0.46729	0.0444	NM_025912, NM_177782, NM_013743, NM_011057, NM_009933, NM_007806, NM_029083	1458	53	29712	2.69151	1	0.411885	0.395639
GOTERM_BP_DIRECT	GO:0045776~negative regulation of blood pressure	6	0.400534	0.044694	NM_008102, NM_001033954, NM_021332, NM_172961, NM_008713, NM_021290	1458	40	29712	3.05679	1	0.411885	0.395639
GOTERM_BP_DIRECT	GO:0045879~negative regulation of smoothened signaling pathway	6	0.400534	0.044694	NM_009255, NM_016697, NM_001167763, NM_008010, NM_008086, NM_009528	1458	40	29712	3.05679	1	0.411885	0.395639
GOTERM_BP_DIRECT	GO:0045664~regulation of neuron differentiation	6	0.400534	0.044694	NM_053190, NM_001083334, NM_011594, NM_009955, NM_010108, NM_027195	1458	40	29712	3.05679	1	0.411885	0.395639
GOTERM_BP_DIRECT	GO:0045861~negative regulation of proteolysis	6	0.400534	0.044694	NM_008872, NM_007793, NM_010168, NM_009255, NM_011594, NM_011595	1458	40	29712	3.05679	1	0.411885	0.395639
GOTERM_BP_DIRECT	GO:0030513~positive regulation of BMP signaling pathway	6	0.400534	0.044694	NM_028732, NM_016697, NM_008714, NM_008092, NM_001029985, NM_001004366	1458	40	29712	3.05679	1	0.411885	0.395639
GOTERM_BP_DIRECT	GO:0032148~activation of protein kinase B activity	5	0.333778	0.0461631	NM_013603, NM_001128625, NM_009199, NM_019521, NM_007418	1458	28	29712	3.63904	1	0.422484	0.405821
GOTERM_BP_DIRECT	GO:1901223~negative regulation of non-canonical NF-kappaB signal transduction	5	0.333778	0.0461631	NM_001159496, NM_019980, NM_007600, NM_175445, NM_027320	1458	28	29712	3.63904	1	0.422484	0.405821
GOTERM_BP_DIRECT	GO:0001778~plasma membrane repair	5	0.333778	0.0461631	NM_009001, NM_011421, NM_001302140, NM_026885, NM_001166399, NM_018801	1458	28	29712	3.63904	1	0.422484	0.405821
GOTERM_BP_DIRECT	GO:1901379~regulation of potassium ion transmembrane transport	5	0.333778	0.0461631	NM_001111331, NM_013569, NM_001081134, NM_001276358, NM_011170	1458	28	29712	3.63904	1	0.422484	0.405821
GOTERM_BP_DIRECT	GO:0006914~autophagy	16	1.06809	0.0476593	NM_026885, NM_146057, NM_013792, NM_001122765, NM_029438, NM_001136091, NM_009933, NM_009713, NM_007871, NM_008320, NM_145940, NM_008094, NM_011804, NM_018738, NM_145857, NM_029097	1458	190	29712	1.71609	1	0.428603	0.411698
GOTERM_BP_DIRECT	GO:0048143~astrocyte activation	4	0.267023	0.0478384	NM_009630, NM_207655, NM_013792, NM_007471, NM_001198823, NM_001198824	1458	17	29712	4.79496	1	0.428603	0.411698
GOTERM_BP_DIRECT	GO:0090181~regulation of cholesterol metabolic process	4	0.267023	0.0478384	NM_017366, NM_007940, NM_009696, NM_009593	1458	17	29712	4.79496	1	0.428603	0.411698
GOTERM_BP_DIRECT	GO:0071372~cellular response to follicle-stimulating hormone stimulus	4	0.267023	0.0478384	NM_008089, NM_007939, NM_008714, NM_008092	1458	17	29712	4.79496	1	0.428603	0.411698
GOTERM_BP_DIRECT	GO:0055008~cardiac muscle tissue morphogenesis	4	0.267023	0.0478384	NM_010149, NM_009569, NM_008700, NM_008714	1458	17	29712	4.79496	1	0.428603	0.411698
GOTERM_BP_DIRECT	GO:0050687~negative regulation of defense response to virus	4	0.267023	0.0478384	NM_001159496, NM_019564, NM_019440, NM_018738	1458	17	29712	4.79496	1	0.428603	0.411698
GOTERM_BP_DIRECT	GO:0014059~regulation of dopamine secretion	4	0.267023	0.0478384	NM_009001, NM_001042451, NM_015730, NM_001166399, NM_018801	1458	17	29712	4.79496	1	0.428603	0.411698
GOTERM_BP_DIRECT	GO:0086005~ventricular cardiac muscle cell action potential	4	0.267023	0.0478384	NM_013569, NM_009228, NM_026163, NM_175380	1458	17	29712	4.79496	1	0.428603	0.411698
GOTERM_BP_DIRECT	GO:1904659~D-glucose transmembrane transport	4	0.267023	0.0478384	NM_011401, NM_009204, NM_019488, NM_173774	1458	17	29712	4.79496	1	0.428603	0.411698
GOTERM_BP_DIRECT	GO:0001921~positive regulation of receptor recycling	4	0.267023	0.0478384	NM_007585, NM_177322, NM_001042451, NM_019511	1458	17	29712	4.79496	1	0.428603	0.411698
GOTERM_BP_DIRECT	GO:0070207~protein homotrimerization	4	0.267023	0.0478384	NM_009663, NM_029556, NM_181395, NM_013819	1458	17	29712	4.79496	1	0.428603	0.411698
GOTERM_BP_DIRECT	GO:0048712~negative regulation of astrocyte differentiation	4	0.267023	0.0478384	NM_031166, NM_010168, NM_007866, NM_008010	1458	17	29712	4.79496	1	0.428603	0.411698
GOTERM_BP_DIRECT	GO:0006936~muscle contraction	7	0.46729	0.0479641	NM_001039048, NM_013456, NM_053106, NM_146189, NM_001277876, NM_172259, NM_001276358	1458	54	29712	2.64167	1	0.428603	0.411698
GOTERM_BP_DIRECT	GO:0032715~negative regulation of interleukin-6 production	7	0.46729	0.0479641	NM_001177647, NM_026523, NM_019521, NM_008094, NM_001271360, NM_011609, NM_007547, NM_177231	1458	54	29712	2.64167	1	0.428603	0.411698
GOTERM_BP_DIRECT	GO:0043407~negative regulation of MAP kinase activity	6	0.400534	0.0489279	NM_001114124, NM_011421, NM_009696, NM_023224, NM_008094, NM_016758	1458	41	29712	2.98223	1	0.435015	0.417858
GOTERM_BP_DIRECT	GO:0001569~branching involved in blood vessel morphogenesis	6	0.400534	0.0489279	NM_009931, NM_013655, NM_025980, NM_026376, NM_021704, NM_001168346, NM_001287056	1458	41	29712	2.98223	1	0.435015	0.417858
GOTERM_BP_DIRECT	GO:0008625~extrinsic apoptotic signaling pathway via death domain receptors	6	0.400534	0.0489279	NM_001114124, NM_013863, NM_001033161, NM_019972, NM_011609, NM_011615	1458	41	29712	2.98223	1	0.435015	0.417858

## Sheet: go_down_regulated_in KD
Gene ontology enrichment of down-regulated genes in Zfp998 knockdown embryonic stem cells compared to knockdown control embryonic stem cells.
Category	Term	Count	%	P Value	Genes	List Total	Pop Hits	Pop Total	Fold Enrichment	Bonferroni	Benjamini	FDR
GOTERM_BP_DIRECT	GO:0006357~regulation of transcription by RNA polymerase II	352	16.0364	6.4579e-89	NM_001037926, NM_181266, NM_001081086, NM_001254951, NM_178417, NM_008817, NR_036450, NM_001081080, NM_008266, NM_013844, NM_011546, NM_013601, NM_032000, NM_011544, NM_010452, NM_013720, NM_009239, NM_001038695, NM_001018042, NM_198932, NM_008268, NM_001177550, NM_144519, NM_001284373, NM_009231, NM_011308, NM_144515, NM_001045559, NM_028319, NM_001164581, NM_178309, NM_001033451, NM_001127189, …	2116	1569	29712	3.15018	3.31678e-85	3.31678e-85	3.23347e-85
GOTERM_BP_DIRECT	GO:0006355~regulation of DNA-templated transcription	268	12.2096	7.11194e-81	NM_001037926, NM_180974, NM_020262, NM_181266, NM_001166650, NM_001254951, NM_001163263, NM_001166531, NM_178417, NM_001034893, NR_036450, NM_013844, NM_001018042, NM_008268, NM_001177550, NM_001284373, NM_144515, NM_001045559, NM_001024731, NM_001166649, NM_001164581, NM_001127189, NM_001013023, NM_001127188, NM_001166645, NM_001024626, NM_029531, NM_001199330, NM_009460, NM_001177568, NM_178753…	2116	1037	29712	3.62888	3.65269e-77	1.82635e-77	1.78047e-77
GOTERM_BP_DIRECT	GO:0006974~DNA damage response	89	4.05467	2.55335e-27	NM_001294331, NM_001110216, NM_172712, NM_001077707, NM_001294334, NM_028151, NM_009632, NM_025280, NM_001197322, NM_001164072, NM_019825, NM_153085, NM_001284373, NM_007691, NM_001025393, NM_133758, NM_001025392, NM_029766, NM_178309, NM_001167730, NM_025695, NM_027355, NM_028288, NM_019812, NM_001137547, NM_001301641, NM_175089, NM_001081225, NM_001013779, NM_007626, NM_176979, NM_007624, NM_02…	2116	338	29712	3.69734	1.3114e-23	4.37134e-24	4.26154e-24
GOTERM_BP_DIRECT	GO:0051301~cell division	89	4.05467	9.54612e-24	NM_178654, NM_175265, NM_173762, NM_183046, NM_138757, NM_007964, NM_024190, NM_028399, NM_026375, NM_009352, NM_010615, NM_175310, NM_010690, NM_001077712, NM_009863, NM_007684, NM_007683, NM_001003908, NM_007566, NM_001159717, NM_011495, NM_001004436, NM_001141976, NM_175089, NM_001145779, NM_026348, NM_001081223, NM_176972, NM_133762, NM_029617, NM_026904, NM_013625, NM_001024911, NM_008682, N…	2116	377	29712	3.31486	4.90289e-20	1.21784e-20	1.18725e-20
GOTERM_BP_DIRECT	GO:0006338~chromatin remodeling	126	5.74032	1.18559e-23	NM_001294331, NM_001164639, NM_001033285, NM_001163263, NM_207221, NM_022724, NM_001127177, NM_001294334, NM_029916, NR_028316, NM_011543, NM_001038695, NM_201519, NM_009072, NM_153085, NM_009071, NM_198412, NM_007691, NM_001130184, NM_178143, NM_139294, NM_007690, NM_144911, NM_178267, NM_024475, NM_172684, NM_001081251, NM_010690, NM_001164585, NM_007958, NM_009863, NM_001252261, NM_013830, NM_…	2116	671	29712	2.63672	6.08921e-20	1.21784e-20	1.18725e-20
GOTERM_BP_DIRECT	GO:0006281~DNA repair	76	3.46241	3.35637e-23	NM_001081321, NM_176953, NM_021310, NM_025356, NM_152825, NM_146144, NM_207623, NM_001164156, NM_001077707, NM_009632, NM_025280, NM_011264, NM_007499, NM_026574, NM_001042527, NM_008186, NR_105047, NM_007691, NM_172280, NM_025923, NM_175310, NM_019864, NM_178744, NM_026576, NM_029249, NM_001044371, NM_175238, NM_178309, NM_001290425, NM_001290424, NM_152810, NM_001252261, NM_008892, NM_011258, N…	2116	291	29712	3.66722	1.72383e-19	2.87305e-20	2.80089e-20
GOTERM_BP_DIRECT	GO:0045944~positive regulation of transcription by RNA polymerase II	192	8.74715	4.08361e-23	NM_001301351, NM_001077265, NM_001163263, NM_008817, NM_019393, NM_008266, NM_011546, NM_011544, NM_013720, NM_011541, NM_001038695, NM_001018042, NM_001109626, NM_198932, NM_008268, NM_019825, NM_144519, NM_013608, NM_001284373, NM_011668, NM_001025393, NM_001025392, NM_173776, NM_172689, NM_152810, NM_007958, NM_029891, NM_007842, NM_019812, NM_008252, NM_020005, NM_178634, NM_145991, NM_001033…	2116	1284	29712	2.09968	2.09734e-19	2.99621e-20	2.92095e-20
GOTERM_BP_DIRECT	GO:0006397~mRNA processing	68	3.09795	3.56222e-21	NM_001012309, NM_021510, NM_019550, NM_172592, NM_173441, NM_172991, NM_025435, NM_019796, NM_153552, NM_172555, NM_025717, NM_053263, NM_177806, NM_028151, NM_144910, NM_025280, NM_001093753, NM_134163, NM_011585, NM_001013391, NM_001109626, NM_009159, NM_001081956, NM_177374, NM_175394, NM_198176, NM_001109909, NM_027869, NM_173374, NM_001079694, NM_019666, NM_027349, NM_175113, NM_021881, NM_1…	2116	257	29712	3.71528	1.82956e-17	2.28694e-18	2.2295e-18
GOTERM_BP_DIRECT	GO:0008380~RNA splicing	53	2.41458	1.27057e-16	NM_001012309, NM_021510, NM_172592, NM_173441, NM_172991, NM_025435, NM_019796, NM_153552, NM_025717, NM_053263, NM_177806, NM_028151, NM_001093753, NM_134163, NM_011585, NM_001166371, NM_001109626, NM_009159, NM_001081956, NM_175394, NM_173374, NM_001079694, NM_019666, NM_027349, NM_001110129, NM_001290424, NM_001039511, NM_007839, NM_001291114, NM_001290740, NM_176849, NM_008891, NM_172807, NM_…	2116	201	29712	3.70251	5.70211e-13	7.2507e-14	7.06859e-14
GOTERM_BP_DIRECT	GO:0006325~chromatin organization	63	2.87016	3.21653e-16	NM_199196, NM_001081049, NM_173445, NM_001163263, NM_001166531, NM_001290535, NM_001199141, NM_022724, NM_011623, NM_016710, NM_019825, NM_153085, NM_011307, NR_105047, NM_011308, NM_007690, NM_172280, NM_144516, NM_001163018, NM_028319, NM_001253879, NM_001253877, NM_001145804, NM_001044371, NM_172605, NM_139144, NM_009584, NM_007842, NM_009029, NR_027651, NM_001024508, NM_134012, NM_019812, NR_…	2116	275	29712	3.2168	1.71063e-12	1.65201e-13	1.61051e-13
GOTERM_BP_DIRECT	GO:0000122~negative regulation of transcription by RNA polymerase II	144	6.56036	1.05032e-15	NM_199196, NM_172154, NM_001110216, NM_001290535, NM_021876, NM_022724, NM_001127177, NM_008817, NM_010852, NM_001197322, NM_011546, NM_008541, NM_013601, NM_032000, NM_001285507, NM_013685, NM_001018042, NM_011386, NM_145563, NM_145442, NM_013608, NM_001284373, NM_011308, NM_016716, NM_001291195, NM_001163018, NM_001291191, NM_001168382, NM_201369, NM_011258, NM_001035231, NM_008378, NM_019812, …	2116	1005	29712	2.01193	5.13189e-12	4.90403e-13	4.78085e-13
GOTERM_BP_DIRECT	GO:0016567~protein ubiquitination	80	3.64465	3.13298e-14	NM_023137, NM_025315, NM_026448, NM_030706, NM_025995, NM_028789, NM_177327, NM_173443, NM_175226, NM_172871, NM_025356, NM_001272064, NM_001163263, NM_207623, NM_012042, NM_172712, NM_001003909, NM_001033962, NM_001042565, NM_001093753, NM_011543, NM_001100451, NM_029402, NM_080843, NM_001302803, NM_015822, NR_105047, NM_011668, NM_016716, NM_080560, NM_175357, NM_026456, NM_001243712, NM_001122…	2116	443	29712	2.53573	1.60799e-10	1.34091e-11	1.30724e-11
GOTERM_BP_DIRECT	GO:0045893~positive regulation of DNA-templated transcription	112	5.10251	2.22507e-12	NM_020267, NM_001291062, NM_001163263, NM_001290535, NM_001197322, NM_011544, NM_001199105, NM_001199188, NM_013720, NM_011541, NM_001038695, NM_013685, NM_001018042, NM_019825, NM_153085, NM_001130184, NM_001291195, NM_001291191, NM_021881, NM_001081251, NM_001014996, NM_011382, NM_001291114, NM_172605, NM_001252261, NM_011258, NM_009584, NM_133242, NM_008252, NM_001289437, NM_001160251, NM_0200…	2116	782	29712	2.01107	1.14282e-08	8.79075e-10	8.56995e-10
GOTERM_BP_DIRECT	GO:0006302~double-strand break repair	27	1.23007	8.20613e-12	NM_001166459, NM_001293660, NM_176953, NM_028887, NM_029977, NM_001127576, NM_009632, NM_011721, NM_001013371, NM_009012, NM_007499, NM_026574, NM_011307, NM_028012, NM_010439, NM_198033, NM_019864, NM_001081154, NM_028039, NM_001252684, NM_009764, NM_030253, NM_009765, NM_011159, NM_013752, NM_001166381, NM_153808, NM_027355, NM_025695	2116	77	29712	4.92367	4.21465e-08	3.01048e-09	2.93486e-09
GOTERM_BP_DIRECT	GO:0045892~negative regulation of DNA-templated transcription	100	4.55581	5.08299e-11	NM_178778, NM_177327, NM_001291062, NM_001081363, NM_001110216, NM_001166531, NM_001039544, NM_022724, NM_011666, NM_001197322, NM_011546, NM_013601, NM_032000, NM_008667, NM_001285507, NM_001018042, NM_198932, NM_001080706, NM_144519, NM_025682, NM_011307, NM_011308, NM_144516, NM_001025393, NM_001165954, NM_001025392, NM_133758, NM_178267, NM_019940, NM_133354, NM_011382, NM_020558, NM_029891, …	2116	702	29712	2.00023	2.61062e-07	1.74041e-08	1.6967e-08
GOTERM_BP_DIRECT	GO:0007059~chromosome segregation	30	1.36674	1.75745e-10	NM_001294331, NM_001305631, NM_001081024, NM_026348, NM_173762, NM_001081363, NM_019670, NM_029617, NM_009408, NM_001294334, NR_075088, NM_011623, NM_009772, NM_001199124, NM_001199123, NM_023284, NM_199007, NM_028232, NM_145924, NM_001113179, NM_021465, NM_001081117, NM_027968, NM_028039, NM_172664, NM_001252684, NM_001077712, NM_009764, NM_009445, NM_007683, NM_010028, NM_001290713, NM_031863, …	2116	106	29712	3.97403	9.02625e-07	5.6414e-08	5.49971e-08
GOTERM_BP_DIRECT	GO:0006275~regulation of DNA replication	19	0.865604	2.22603e-10	NM_198010, NM_001159563, NM_025995, NM_001081222, NM_176972, NM_001145804, NM_028039, NM_053124, NM_175537, NM_001164156, NM_008321, NM_011247, NM_199317, NM_026574, NM_026047, NM_011959, NM_007790, NM_001130184, NM_013815, NM_015824, NM_175294	2116	43	29712	6.20442	1.14329e-06	6.72523e-08	6.55632e-08
GOTERM_BP_DIRECT	GO:0006511~ubiquitin-dependent protein catabolic process	47	2.14123	3.58275e-10	NM_023137, NM_177327, NM_025356, NM_001163263, NM_012042, NM_172712, NM_001003909, NM_001033962, NM_011543, NM_145400, NM_029402, NM_011668, NM_080560, NM_016716, NM_026456, NM_001243712, NM_029766, NM_013876, NM_134097, NM_145134, NM_026101, NM_027554, NM_027432, NM_027355, NM_009461, NM_028288, NM_001164413, NM_177783, NM_026301, NM_001303033, NM_025653, NM_001013371, NM_009458, NM_001289527, N…	2116	236	29712	2.79642	1.8401e-06	1.02228e-07	9.96601e-08
GOTERM_BP_DIRECT	GO:0031297~replication fork processing	17	0.774487	2.02364e-09	NM_001001184, NM_001081422, NM_177331, NM_019864, NM_026576, NM_001145804, NM_029977, NM_178912, NM_001166665, NM_011721, NM_009765, NM_009530, NM_023042, NM_026640, NM_025541, NM_001042527, NM_025372, NM_175294	2116	38	29712	6.28176	1.03933e-05	5.47021e-07	5.33281e-07
GOTERM_BP_DIRECT	GO:0043161~proteasome-mediated ubiquitin-dependent protein catabolic process	57	2.59681	2.54695e-09	NM_026448, NM_030706, NM_177327, NM_175226, NM_025356, NM_012042, NM_025959, NM_001033962, NM_011543, NM_019989, NM_001024135, NM_015822, NM_011668, NM_016716, NM_080560, NM_021522, NM_026534, NM_175357, NM_001243712, NM_029766, NM_172565, NM_029965, NM_001039511, NM_021449, NM_134097, NM_029773, NM_054102, NM_145134, NM_009461, NM_019812, NM_001024622, NM_177784, NM_028768, NM_023233, NM_172695,…	2116	337	29712	2.37499	1.3081e-05	6.54056e-07	6.37628e-07
GOTERM_BP_DIRECT	GO:0043484~regulation of RNA splicing	23	1.04784	2.81766e-09	NM_021510, NM_019550, NM_020005, NM_027139, NM_028226, NM_019973, NM_175009, NM_139227, NM_176917, NM_008717, NM_134163, NM_198957, NM_001166371, NM_001109626, NM_019868, NM_001304744, NM_178880, NM_018759, NM_178164, NM_173374, NM_178700, NM_007714, NR_027854, NM_009643, NR_027853, NM_001098476, NM_001042634, NM_009186, NM_019937	2116	72	29712	4.48551	1.44714e-05	6.89118e-07	6.71809e-07
GOTERM_BP_DIRECT	GO:0060271~cilium assembly	44	2.00456	6.53594e-09	NM_001271533, NM_175089, NM_177128, NM_001253769, NM_023873, NM_177429, NM_146243, NM_001033385, NM_029738, NM_153118, NM_177805, NM_029320, NM_001162906, NM_009376, NM_145223, NM_001205367, NM_010891, NM_031998, NM_028235, NM_026319, NM_026558, NM_001081411, NM_177111, NM_023662, NM_173431, NM_019665, NM_172587, NM_001014996, NM_011285, NM_009879, NM_021527, NM_001163378, NM_001045524, NM_001127…	2116	232	29712	2.66306	3.3568e-05	1.52585e-06	1.48752e-06
GOTERM_BP_DIRECT	GO:0051298~centrosome duplication	12	0.546697	1.02611e-08	NM_009764, NM_009765, NM_001165989, NM_025844, NM_182995, NM_028349, NM_027556, NM_009072, NM_001014996, NM_023294, NM_001252486, NM_001081091	2116	19	29712	8.86837	5.26998e-05	2.29136e-06	2.2338e-06
GOTERM_BP_DIRECT	GO:0051726~regulation of cell cycle	45	2.05011	1.52175e-08	NM_001080995, NM_001111106, NM_001164156, NM_008861, NM_011666, NM_007499, NM_011386, NM_001109626, NM_145442, NM_026574, NM_021284, NM_001302803, NM_001130184, NM_016912, NM_027869, NM_029766, NM_001168304, NM_008575, NM_001252261, NM_009029, NM_134012, NM_199317, NM_001301641, NM_001024624, NM_001080755, NM_019937, NM_020005, NM_027118, NM_026106, NM_021891, NM_019973, NM_001163360, NM_00110318…	2116	247	29712	2.55818	7.81538e-05	3.25654e-06	3.17474e-06
GOTERM_BP_DIRECT	GO:0007094~mitotic spindle assembly checkpoint signaling	15	0.683371	1.84922e-08	NM_001113179, NM_001293684, NM_001130171, NM_027556, NM_173762, NM_019499, NM_009445, NM_007462, NM_009772, NM_001199124, NM_007499, NM_133780, NM_001199123, NM_023284, NM_027411, NM_023294, NM_011879	2116	33	29712	6.38254	9.49713e-05	3.79903e-06	3.70361e-06
GOTERM_BP_DIRECT	GO:0000724~double-strand break repair via homologous recombination	25	1.13895	5.40911e-08	NM_001081223, NM_176979, NM_207623, NM_008316, NM_011721, NM_009012, NM_011264, NM_007499, NM_023042, NM_026574, NM_028696, NM_001042527, NM_001303610, NM_080560, NM_175294, NM_001081238, NM_177331, NM_001145804, NM_001252684, NM_023603, NM_009764, NM_009765, NM_013752, NM_001166381, NM_153808, NM_134012, NM_025695, NM_027497	2116	97	29712	3.61897	0.000277773	1.02953e-05	1.00367e-05
GOTERM_BP_DIRECT	GO:0007283~spermatogenesis	73	3.32574	5.41224e-08	NM_001294331, NM_175662, NM_177722, NM_028349, NM_009904, NM_001166531, NM_008613, NM_172679, NM_001127576, NM_133942, NM_001294334, NM_030187, NM_029444, NM_001038695, NM_011386, NM_010891, NM_010816, NM_009791, NM_001159769, NM_175275, NM_028914, NM_001145885, NM_178309, NM_001167730, NM_009544, NM_008651, NM_008298, NM_008297, NM_011135, NM_009029, NM_001159717, NM_026101, NM_194462, NM_001100…	2116	522	29712	1.96367	0.000277934	1.02953e-05	1.00367e-05
GOTERM_BP_DIRECT	GO:0015031~protein transport	70	3.18907	8.53682e-08	NM_133669, NM_021710, NM_021512, NM_001081363, NM_027016, NM_001276704, NM_001290532, NM_020506, NM_177208, NM_001102430, NM_133787, NM_024190, NM_207659, NM_031998, NM_013608, NM_026375, NM_011504, NM_025887, NM_028876, NM_001252466, NM_001033375, NM_001038621, NM_011699, NM_007684, NM_001102423, NM_139303, NM_001042591, NM_170591, NM_001286203, NM_139061, NM_028284, NM_001163126, NM_175122, NM_…	2116	498	29712	1.97372	0.000438355	1.5659e-05	1.52657e-05
GOTERM_BP_DIRECT	GO:0006915~apoptotic process	77	3.50797	2.40897e-07	NM_178654, NM_181348, NM_001114334, NM_001164639, NM_153552, NM_025356, NM_026368, NM_001290535, NM_012042, NM_001033367, NM_008817, NM_009826, NM_001015099, NM_010897, NM_009316, NM_001199105, NM_011101, NM_011585, NM_026013, NM_009071, NM_019745, NM_001284373, NM_007691, NM_001130184, NM_019464, NM_001013829, NM_001291195, NM_019743, NM_027349, NM_026337, NM_001291191, NM_001243712, NM_010491, …	2116	583	29712	1.85455	0.00123648	4.26637e-05	4.15922e-05
GOTERM_BP_DIRECT	GO:0006406~mRNA export from nucleus	18	0.820046	3.43431e-07	NM_021512, NM_007917, NM_001270898, NM_025435, NM_001024141, NM_027226, NM_001276704, NM_153552, NM_182650, NM_134014, NM_175009, NM_001290424, NM_001033422, NM_133780, NM_013663, NM_001166581, NM_025364, NM_008031, NM_177680	2116	58	29712	4.35773	0.00176231	5.7368e-05	5.59271e-05
GOTERM_BP_DIRECT	GO:0000209~protein polyubiquitination	30	1.36674	3.46263e-07	NM_030706, NM_026301, NM_019653, NM_025773, NM_001110017, NM_025653, NM_025356, NM_022309, NM_001163263, NM_001077707, NM_001033962, NM_001015099, NM_001042565, NM_009458, NM_011543, NM_145400, NM_175091, NM_011668, NM_001024952, NM_016716, NM_001110142, NM_001081359, NM_023324, NM_001112721, NM_001243712, NM_029766, NM_029965, NM_001161458, NM_133975, NM_144788, NM_134097, NM_007465, NM_027432, …	2116	145	29712	2.90516	0.00177683	5.7368e-05	5.59271e-05
GOTERM_BP_DIRECT	GO:0006260~DNA replication	24	1.09339	7.36324e-07	NM_001141932, NM_001141931, NM_001159563, NM_009408, NM_011721, NM_025280, NM_001177313, NM_011247, NM_008765, NM_011264, NM_008687, NM_023042, NM_016777, NM_001042527, NM_015824, NM_013726, NM_026515, NM_001081475, NM_001271526, NM_029766, NM_008989, NM_008892, NM_011258, NM_009584, NM_012048, NM_026640, NM_011958, NM_011959, NM_019716	2116	103	29712	3.27183	0.00377462	0.00011818	0.000115212
GOTERM_BP_DIRECT	GO:0000070~mitotic sister chromatid segregation	13	0.592255	9.65757e-07	NM_001293684, NM_001301330, NM_001130171, NM_001305631, NM_019499, NM_133762, NM_133851, NM_201232, NM_029617, NM_027707, NR_075088, NM_139303, NM_026574, NM_023294, NM_001004436, NM_021790, NM_145924	2116	32	29712	5.7044	0.00494785	0.000150307	0.000146532
GOTERM_BP_DIRECT	GO:0016579~protein deubiquitination	20	0.911162	1.08466e-06	NM_133857, NM_133758, NM_027604, NM_021522, NM_176972, NM_173443, NM_183225, NM_146144, NM_152825, NM_001252486, NM_001290425, NM_029705, NM_152812, NM_001301628, NM_001198573, NM_001033173, NM_031388, NM_009481, NM_001301414, NM_027554, NM_001029934, NM_001137547, NM_001190401	2116	76	29712	3.69515	0.00555531	0.000163847	0.000159732
GOTERM_BP_DIRECT	GO:0051276~chromosome organization	16	0.728929	1.20303e-06	NM_001160220, NM_019864, NM_176953, NM_028887, NM_176979, NM_023603, NM_172616, NM_028370, NM_009765, NM_007462, NM_145546, NM_009012, NM_009029, NM_001177353, NM_001160219, NM_001042527, NM_007790	2116	50	29712	4.49331	0.0061597	0.000176536	0.000172102
GOTERM_BP_DIRECT	GO:0051028~mRNA transport	20	0.911162	1.34443e-06	NM_001113189, NM_001080795, NM_173441, NM_001276704, NM_182650, NM_001290532, NM_053263, NM_146083, NM_001195487, NM_001195486, NM_175091, NM_019405, NM_026375, NM_001113188, NM_007917, NM_173374, NM_021881, NM_011240, NM_001290424, NM_007684, NM_027091, NM_007842, NR_036615, NM_011816, NM_001159517, NM_170591, NM_008053, NM_008031	2116	77	29712	3.64717	0.00688123	0.000191806	0.000186988
GOTERM_BP_DIRECT	GO:0090307~mitotic spindle assembly	15	0.683371	1.67125e-06	NM_021465, NM_001141976, NM_177111, NM_001130171, NM_001145779, NM_175245, NM_027556, NM_001081230, NM_001077712, NM_001003908, NM_029320, NM_010620, NM_001290713, NM_029633, NM_007790, NM_010615, NM_009282	2116	45	29712	4.68053	0.00854683	0.000231988	0.000226161
GOTERM_BP_DIRECT	GO:0006513~protein monoubiquitination	16	0.728929	2.09119e-06	NM_025923, NM_020575, NM_021385, NM_025773, NM_025356, NM_029766, NM_001243712, NM_001167730, NM_012042, NM_001003916, NM_011543, NM_001100451, NM_134097, NM_026047, NM_008395, NM_001008785, NM_080560, NM_016716	2116	52	29712	4.32049	0.0106829	0.000282641	0.000275542
GOTERM_BP_DIRECT	GO:0045727~positive regulation of translation	21	0.95672	2.3642e-06	NM_001113189, NM_001077265, NM_001114334, NM_019796, NM_172677, NM_001290535, NM_172711, NM_008388, NM_030185, NM_008722, NM_026573, NM_013507, NM_001113188, NM_001110145, NM_019666, NM_001170869, NM_172585, NM_001293658, NM_001290424, NM_152812, NM_001284523, NM_001252261, NM_139144, NM_010028, NM_001024526, NM_011159, NM_001284328, NM_001145919, NM_008053, NM_008031	2116	87	29712	3.38935	0.0120691	0.000311347	0.000303527
GOTERM_BP_DIRECT	GO:0007095~mitotic G2 DNA damage checkpoint signaling	14	0.637813	3.08661e-06	NM_001166459, NM_001293660, NM_029766, NM_172587, NM_176979, NM_172307, NM_009764, NM_009831, NM_013752, NM_007499, NM_178281, NM_001042527, NM_007691, NM_011307, NM_144825	2116	41	29712	4.79469	0.0157279	0.000396321	0.000386367
GOTERM_BP_DIRECT	GO:0006413~translational initiation	17	0.774487	3.8395e-06	NM_178367, NM_173363, NM_007917, NM_001013824, NM_026114, NM_015751, NM_001123038, NM_001122662, NR_003647, NR_110335, NM_008388, NM_010028, NM_010120, NM_001005509, NM_198303, NM_001177574, NM_013507, NM_026030	2116	61	29712	3.91323	0.0195265	0.000480967	0.000468887
GOTERM_BP_DIRECT	GO:0044818~mitotic G2/M transition checkpoint	10	0.455581	6.17256e-06	NM_009764, NM_001166459, NM_001293660, NM_009012, NM_019864, NM_013752, NM_001081223, NM_026576, NM_028696, NM_011307, NM_007691	2116	21	29712	6.68647	0.0312051	0.000754815	0.000735857
GOTERM_BP_DIRECT	GO:0000723~telomere maintenance	17	0.774487	7.5425e-06	NM_178267, NM_019864, NM_027941, NM_175238, NM_008316, NM_001164156, NM_001166665, NM_011721, NM_009012, NM_011159, NM_001282943, NM_013752, NM_007499, NM_001286628, NM_026574, NM_011916, NM_001042527, NM_009352, NM_001303610	2116	64	29712	3.7298	0.0379977	0.00090089	0.000878263
GOTERM_BP_DIRECT	GO:0000398~mRNA splicing, via spliceosome	30	1.36674	7.73478e-06	NM_026506, NM_177884, NM_021335, NM_027879, NM_018785, NM_001033408, NM_182650, NM_011251, NM_053263, NM_026309, NM_030560, NM_001038696, NM_029169, NM_010178, NM_009159, NM_031179, NM_001284196, NM_001284195, NM_148930, NM_026110, NM_021361, NM_001282055, NM_026095, NM_001081975, NM_001079694, NM_001080387, NM_148673, NM_025820, NM_027545, NM_172667, NM_152810, NM_001290740, NM_026220, NM_011879…	2116	168	29712	2.50743	0.0389472	0.00090286	0.000880183
GOTERM_BP_DIRECT	GO:0001701~in utero embryonic development	50	2.2779	1.09071e-05	NM_001012309, NM_173441, NR_037865, NM_176953, NM_019670, NM_009556, NM_009551, NM_001018042, NM_001284373, NM_008065, NM_011308, NM_016716, NM_001081259, NM_173374, NM_001159553, NM_023420, NM_001164222, NM_201369, NR_028428, NM_013752, NR_027651, NM_001164580, NM_028004, NM_139061, NM_025854, NM_177783, NM_001303033, NM_013672, NM_001252313, NM_009726, NM_007552, NM_001290628, NR_003633, NM_009…	2116	361	29712	1.94482	0.0544789	0.0012393	0.00120818
GOTERM_BP_DIRECT	GO:0048511~rhythmic process	20	0.911162	1.10997e-05	NM_020005, NM_029766, NM_013672, NR_075074, NM_007624, NM_023603, NM_001033962, NM_001013367, NM_011623, NM_001025947, NM_008321, NM_172707, NM_011159, NM_001276340, NM_008678, NM_145134, NM_009481, NM_009072, NM_016700, NM_025682, NM_015822, NM_178143, NM_011668	2116	88	29712	3.19127	0.0554138	0.0012393	0.00120818
GOTERM_BP_DIRECT	GO:0034063~stress granule assembly	11	0.501139	1.30389e-05	NM_001160220, NM_001080795, NM_001112796, NM_026114, NM_181324, NM_172677, NM_001290424, NM_001161854, NM_001081290, NM_010028, NM_011585, NM_001160219, NM_011816, NM_001145919, NM_008031, NM_144901	2116	28	29712	5.51634	0.0647753	0.00142485	0.00138906
GOTERM_BP_DIRECT	GO:0010629~negative regulation of gene expression	53	2.41458	1.71536e-05	NM_001077265, NM_133828, NM_177643, NM_008541, NM_001197322, NM_008386, NM_009316, NM_001199105, NM_013685, NM_001177353, NM_198932, NM_010816, NM_009072, NM_011749, NM_019745, NM_178143, NM_011308, NM_001289468, NM_001160220, NM_026499, NM_178309, NM_001290424, NM_021527, NM_001252261, NM_011137, NM_011135, NM_009029, NM_001160219, NM_019812, NM_008252, NM_028804, NM_001160251, NM_021897, NM_001…	2116	398	29712	1.86986	0.084332	0.00183543	0.00178933
GOTERM_BP_DIRECT	GO:0051984~positive regulation of chromosome segregation	8	0.364465	2.01341e-05	NM_153808, NM_021385, NM_173762, NM_025695, NM_001252684, NM_001167730, NM_133762, NM_019438, NM_133786, NM_001301412	2116	14	29712	8.02376	0.0982424	0.00211038	0.00205737
GOTERM_BP_DIRECT	GO:0035556~intracellular signal transduction	56	2.55125	2.0998e-05	NM_178654, NM_001294331, NM_001164639, NM_053268, NM_001164791, NM_001294334, NM_001042565, NM_011101, NM_080843, NM_019505, NM_201519, NM_019745, NM_177093, NM_011946, NM_001289468, NM_024194, NM_028838, NM_001291152, NM_001289474, NM_001185021, NM_177259, NM_001290345, NM_173018, NM_153505, NM_198703, NM_008378, NM_145134, NM_019658, NM_001081406, NM_133729, NM_019653, NM_001253766, NM_00127167…	2116	432	29712	1.82021	0.102235	0.00215691	0.00210274
GOTERM_BP_DIRECT	GO:0000281~mitotic cytokinesis	16	0.728929	2.20591e-05	NM_175353, NM_001289770, NM_001004140, NM_019973, NM_207214, NM_007900, NM_001081230, NM_001164362, NM_133851, NM_028293, NM_001177626, NM_007462, NM_028390, NM_008446, NM_001205367, NM_009072, NM_009071, NM_028760, NM_177077, NM_178880	2116	62	29712	3.62364	0.107115	0.00218733	0.00213239
GOTERM_BP_DIRECT	GO:0140861~DNA repair-dependent chromatin remodeling	10	0.455581	2.25717e-05	NM_001013371, NM_009632, NM_001081359, NM_001166459, NM_001293660, NM_001112721, NM_025541, NM_027355, NM_001137547, NM_019812, NM_011307, NM_133975	2116	24	29712	5.85066	0.109462	0.00218733	0.00213239
GOTERM_BP_DIRECT	GO:0006352~DNA-templated transcription initiation	10	0.455581	2.25717e-05	NM_175770, NM_145546, NM_001290729, NM_172253, NM_027139, NM_001081267, NM_001177353, NM_019825, NM_053124, NM_001100449	2116	24	29712	5.85066	0.109462	0.00218733	0.00213239
GOTERM_BP_DIRECT	GO:1990830~cellular response to leukemia inhibitory factor	44	2.00456	2.4949e-05	NM_030706, NM_133828, NM_207623, NM_021876, NM_145569, NM_009556, NM_013720, NM_001038695, NM_019745, NM_001159769, NM_008186, NM_001289622, NM_028838, NM_001025393, NM_001025392, NM_153787, NM_019425, NM_001253879, NM_001253877, NM_175238, NM_011780, NM_001123038, NM_009786, NM_001127349, NM_010880, NM_030557, NM_009263, NM_019812, NM_172253, NM_023598, NM_026301, NM_001083121, NM_053124, NM_001…	2116	312	29712	1.98022	0.12027	0.00237293	0.00231333
GOTERM_BP_DIRECT	GO:0032880~regulation of protein localization	22	1.00228	3.31322e-05	NM_175265, NM_007943, NM_010480, NM_031374, NM_008386, NM_010891, NM_011847, NM_175275, NM_025546, NM_001252524, NM_011361, NM_001252521, NM_001145885, NM_207215, NM_001038621, NM_001252520, NM_011382, NM_001282943, NM_001159717, NM_133780, NM_027355, NM_016700, NM_016965, NM_001185083, NM_011516	2116	111	29712	2.78302	0.156478	0.00308648	0.00300896
GOTERM_BP_DIRECT	GO:0032392~DNA geometric change	6	0.273349	3.38264e-05	NM_011721, NM_001042670, NM_023042, NM_001042527, NM_001013023, NM_010439	2116	7	29712	12.0356	0.159481	0.00308648	0.00300896
GOTERM_BP_DIRECT	GO:0017148~negative regulation of translation	21	0.95672	3.42542e-05	NM_001301351, NM_001113189, NM_001111289, NM_181541, NM_175226, NM_019796, NM_181324, NM_016739, NM_011585, NM_011101, NM_028136, NM_001113188, NM_026759, NM_007917, NM_022655, NM_019666, NM_021881, NM_011163, NM_008989, NM_001290424, NM_152812, NM_010028, NM_001005509, NM_001284328, NM_010880, NM_011916, NM_001159517, NM_008053, NM_008031	2116	103	29712	2.86285	0.161325	0.00308648	0.00300896
GOTERM_BP_DIRECT	GO:0031647~regulation of protein stability	23	1.04784	3.60825e-05	NM_028228, NM_176972, NM_173762, NM_183225, NM_001272064, NM_146144, NM_145076, NM_008960, NM_008722, NM_001198573, NM_001301414, NM_001025444, NM_001177850, NM_001081359, NM_133758, NM_022997, NM_001112721, NM_054053, NM_001252261, NM_010685, NM_031388, NM_001164580, NM_009481, NM_027554, NM_009460, NM_023294, NM_001190401	2116	120	29712	2.6913	0.169164	0.00316109	0.0030817
GOTERM_BP_DIRECT	GO:0010468~regulation of gene expression	55	2.50569	3.63132e-05	NM_001077265, NM_020267, NM_001081049, NM_001110013, NM_001252616, NM_138679, NM_001034893, NR_110430, NM_008817, NM_001025947, NM_010897, NM_001197322, NM_001276340, NM_001038695, NM_001177353, NM_019825, NM_021284, NM_007691, NM_178143, NM_022655, NR_110440, NM_011382, NM_009538, NM_027707, NM_020558, NM_016700, NR_028380, NM_013835, NM_022028, NM_053008, NM_001081383, NM_007868, NM_001081340, …	2116	430	29712	1.79602	0.170148	0.00316109	0.0030817
GOTERM_BP_DIRECT	GO:0006310~DNA recombination	17	0.774487	3.693e-05	NM_175213, NM_176953, NM_029943, NM_001164156, NM_012018, NM_011721, NM_009764, NM_025280, NM_009765, NM_009012, NM_001166381, NM_023042, NM_025695, NM_028012, NM_008252, NM_010439, NM_198033	2116	72	29712	3.31537	0.172773	0.00316121	0.00308181
GOTERM_BP_DIRECT	GO:0000381~regulation of alternative mRNA splicing, via spliceosome	16	0.728929	4.01416e-05	NM_001012309, NM_001113533, NM_027349, NR_037589, NM_026499, NR_002847, NM_001290424, NM_001166623, NM_176849, NM_011358, NM_152806, NM_011585, NR_029425, NM_148930, NM_144948, NM_021361, NM_009186, NM_008031, NM_175394, NM_177680	2116	65	29712	3.45639	0.186306	0.00335152	0.00326734
GOTERM_BP_DIRECT	GO:0002682~regulation of immune system process	13	0.592255	4.04584e-05	NM_001302550, NM_001085507, NM_153780, NM_178744, NM_173424, NM_146253, NM_145591, NM_001033157, NM_001033466, NM_001039187, NM_001039186, NM_001302547, NM_030557, NM_028356, NM_001302548, NM_028245, NM_199025, NM_001289622	2116	44	29712	4.14865	0.187629	0.00335152	0.00326734
GOTERM_BP_DIRECT	GO:0000729~DNA double-strand break processing	7	0.318907	4.36609e-05	NM_009012, NM_023585, NM_013752, NM_007499, NM_001159351, NM_001042527, NM_007958, NM_080560	2116	11	29712	8.93556	0.200882	0.00349234	0.00340462
GOTERM_BP_DIRECT	GO:0006417~regulation of translation	22	1.00228	4.36652e-05	NM_177124, NM_001113189, NM_015751, NM_025717, NM_144910, NM_025364, NM_001008785, NM_212484, NM_001113188, NM_001160220, NM_177474, NM_153402, NM_007917, NM_022655, NM_001293658, NM_001290741, NM_010491, NM_001290424, NM_054043, NM_145457, NM_001005509, NM_011135, NM_001160219, NM_027275, NM_144925, NM_008053, NM_008031	2116	113	29712	2.73376	0.2009	0.00349234	0.00340462
GOTERM_BP_DIRECT	GO:0051865~protein autoubiquitination	17	0.774487	4.41982e-05	NM_001164413, NM_020575, NM_001081068, NM_023233, NM_021385, NM_001113413, NM_025653, NM_025356, NM_001243712, NM_001167730, NM_001033962, NM_001013371, NM_009764, NM_144788, NM_009458, NM_013876, NM_026047, NM_008395, NM_011668, NM_016716	2116	73	29712	3.26996	0.203085	0.00349234	0.00340462
GOTERM_BP_DIRECT	GO:0070936~protein K48-linked ubiquitination	20	0.911162	6.29603e-05	NM_001081359, NM_023324, NM_001112721, NM_025653, NM_025356, NM_001243712, NM_029965, NM_207215, NM_001034882, NM_012042, NM_026904, NM_001033962, NM_001013371, NM_009458, NM_145436, NM_011543, NM_134097, NM_009441, NM_009454, NM_001024135, NM_008395, NM_011668, NM_016716	2116	99	29712	2.83668	0.276297	0.00489945	0.00477639
GOTERM_BP_DIRECT	GO:0034605~cellular response to heat	14	0.637813	6.59034e-05	NM_001242388, NM_148673, NM_026114, NM_010480, NM_029705, NM_145624, NM_010897, NM_008363, NM_007842, NM_010197, NM_133780, NM_028136, NM_009460, NM_177781	2116	53	29712	3.7091	0.287155	0.00502596	0.00489973
GOTERM_BP_DIRECT	GO:0007130~synaptonemal complex assembly	10	0.455581	6.65431e-05	NM_031374, NM_028914, NM_031384, NM_177722, NM_029444, NM_175337, NM_001289532, NM_001143765, NM_011516, NM_001127576	2116	27	29712	5.20059	0.289493	0.00502596	0.00489973
GOTERM_BP_DIRECT	GO:0042752~regulation of circadian rhythm	16	0.728929	7.01386e-05	NM_001077265, NM_009834, NM_023603, NM_001033962, NM_001013367, NM_011623, NM_172707, NM_011159, NM_011584, NM_145134, NM_009481, NM_009072, NM_016700, NM_025682, NM_015822, NM_178143, NM_011668	2116	68	29712	3.3039	0.302494	0.00522075	0.00508963
GOTERM_BP_DIRECT	GO:0032465~regulation of cytokinesis	12	0.546697	7.76417e-05	NM_019464, NM_009765, NM_025414, NM_177111, NM_018785, NM_007589, NM_182995, NM_007566, NM_172871, NM_001081340, NM_019405, NM_026375	2116	40	29712	4.21248	0.328864	0.00569668	0.0055536
GOTERM_BP_DIRECT	GO:0006334~nucleosome assembly	18	0.820046	8.82013e-05	NM_001081149, NM_001146707, NM_015781, NM_001081475, NM_001081267, NM_027435, NM_010470, NM_053124, NM_001077707, NM_001099628, NM_001205241, NM_033596, NM_001252261, NM_008671, NM_008722, NM_009530, NM_025541, NM_153173, NM_016777, NM_178210, NM_013815	2116	85	29712	2.97351	0.364296	0.0063803	0.00622005
GOTERM_BP_DIRECT	GO:0030488~tRNA methylation	10	0.455581	9.18872e-05	NM_008188, NM_026303, NM_175389, NM_172474, NM_175113, NM_026642, NM_010067, NM_028950, NM_030016, NM_177374	2116	28	29712	5.01485	0.376218	0.00655462	0.00638999
GOTERM_BP_DIRECT	GO:0007507~heart development	43	1.959	0.0001026	NM_020005, NR_037865, NM_001159383, NM_001081363, NM_001270988, NM_001033385, NM_001166477, NM_009826, NM_008960, NM_008861, NM_010897, NM_008321, NM_001197322, NM_001162906, NM_009376, NM_007499, NM_019825, NM_001284373, NM_013608, NM_013507, NM_009370, NM_026319, NM_001291195, NM_001025093, NM_024459, NM_001025192, NM_019389, NM_001291191, NM_001185021, NM_001081251, NM_138944, NM_001166585, NM…	2116	321	29712	1.88096	0.409616	0.00721856	0.00703725
[truncated: 360 more rows]

## Sheet: ddr down in KD
Down-regulated DNA damage genes (DDR) genes in Zfp998 knockdown (KD) cells compared to knockdown control (KD-C) embryonic stem cells
Gene	Transcript_id	FPKM value of KD-C	FPKM value of transient Zfp998_KD cells	log2.fold_change.	p_value	q_value
[truncated: 185 more rows]
