# Supplementary material for: Naïve pluripotency and genomic stability are coordinated in embryonic stem cells by a novel pluripotency regulator ZFP998
Source: Nucleic Acids Res. 2026 May 27;54(10):gkag546. doi: 10.1093/nar/gkag546 (PMC13213254; doi:10.1093/nar/gkag546)
Supplement: gkag546_Supplemental_Files [file gkag546_supplemental_files.zip › Supplymental Data S6.Differentially expressed transcripts between KD-C and Zfp998 KO ESC.xlsx]

## Sheet: down_in_ko
Down-regulated genes in Zfp998 knockout (KO) embryonic stem cells (ESCs) compared to knockdown control (KD-C) ESCs
Transcript_id	Gene_id	FPKM value of KD-C ESC	FPKM value of Zfp998_ko ESC	log2.fold_change.	p_value	q_value
NM_001001321	Slc35d2	2.8012	0.603507	-2.2146	5e-05	0.000348424
NM_001001985	Nat8l	1.14807	0.456375	-1.33092	0.00035	0.00203605
NM_001002894	Nlrp14	0.608083	0.0745224	-3.02852	0.0061	0.0248718
NM_001002897	Atg9b	5.24769	2.57102	-1.02935	0.0002	0.00123654
NM_001002929	Nup85	149.06	47.4219	-1.65226	5e-05	0.000348424
NM_001003405	Try5	2.1046	0	-Inf	5e-05	0.000348424
NM_001003919	Ddx11	16.1375	6.88551	-1.22878	5e-05	0.000348424
NM_001004139	Zfp619	0.914617	0.406361	-1.17041	0.00255	0.0117046
NM_001004142	Nlrp1a	0.605687	0.126111	-2.26388	0.00085	0.00446653
NM_001004153	AU018091	53.6678	4.58196	-3.55002	5e-05	0.000348424
NM_001004184	Slc28a1	7.28171	1.76025	-2.0485	5e-05	0.000348424
NM_001004365	Actr3b	12.7231	1.65611	-2.94158	5e-05	0.000348424
NM_001005358	Zfp960	5.38268	2.66577	-1.01377	0.00055	0.00303925
NM_001005423	Mreg	54.383	10.2909	-2.40179	5e-05	0.000348424
NM_001005426	Zcwpw1	6.76737	3.04103	-1.15404	0.00065	0.00352574
NM_001005508	Arhgap30	1.86155	0.581512	-1.67863	5e-05	0.000348424
NM_001005863	Mtus1	7.85417	3.21092	-1.29047	5e-05	0.000348424
NM_001005865	Mtus1	3.06004	0.363753	-3.07252	0.00395	0.0171283
NM_001007567	Slc7a6os	66.5567	20.972	-1.66612	5e-05	0.000348424
NM_001007571	D8Ertd738e	337.063	138.25	-1.28574	5e-05	0.000348424
NM_001007596	Rtn1	4.66029	0.281783	-4.04776	0.00525	0.0218878
NM_001008427	Gm5595	4.28403	1.18375	-1.85561	5e-05	0.000348424
NM_001008498	Wdr34	20.3258	8.05063	-1.33614	5e-05	0.000348424
NM_001008785	Kbtbd8	11.6688	3.60716	-1.69372	5e-05	0.000348424
NM_001009950	Slc38a8	0.71744	0	-Inf	5e-05	0.000348424
NM_001012273	Birc5	8.21473	2.55158	-1.68682	0.00585	0.0240078
NM_001012323	Mup20	5.25883	0	-Inf	5e-05	0.000348424
NM_001013368	E2f8	36.8862	12.4925	-1.56202	5e-05	0.000348424
NM_001013379	Zfp930	15.1827	6.08592	-1.31888	5e-05	0.000348424
NM_001013381	Rsad1	1.23917	0.558492	-1.14977	0.00415	0.0178768
NM_001013745	Zfp57	129.462	25.9544	-2.31848	5e-05	0.000348424
NM_001013749	Tmem151b	1.64177	0.638022	-1.36358	0.0001	0.000659704
NM_001013756	Grhl3	11.3863	2.0511	-2.47284	5e-05	0.000348424
NM_001013758	Lingo3	1.24617	0.610675	-1.02903	0.01065	0.0398606
NM_001013767	Capn11	1.60839	0.149723	-3.42525	0.00055	0.00303925
NM_001013770	Lipo1	3.86376	1.85493	-1.05864	0.0005	0.00279364
NM_001013784	E130309D14Rik	4.42254	0.995557	-2.1513	5e-05	0.000348424
NM_001013811	Fam169b	1.81799	0.230985	-2.97647	5e-05	0.000348424
NM_001013829	Shf	13.4739	3.71459	-1.85889	5e-05	0.000348424
NM_001014397	Gm13154	8.78553	1.7512	-2.32678	5e-05	0.000348424
NM_001015039	Zfyve28	4.97985	0.13013	-5.25808	5e-05	0.000348424
NM_001018002	Dppa4	13.7019	0.728717	-4.23287	0.0057	0.0234783
NM_001024141	Nxf3	2.5647	0.191695	-3.74191	0.00015	0.000953088
NM_001024205	Nufip2	25.6378	12.1535	-1.0769	5e-05	0.000348424
NM_001024508	Brd9	17.5407	6.06807	-1.5314	5e-05	0.000348424
NM_001024606	Pdp2	8.4707	3.24947	-1.38228	5e-05	0.000348424
NM_001024699	Zbtb45	19.1172	6.11977	-1.64332	5e-05	0.000348424
NM_001024717	Gal3st3	2.6594	0.661091	-2.00818	5e-05	0.000348424
NM_001024726	Zfp607	2.47479	0.788136	-1.65079	5e-05	0.000348424
NM_001024731	Gm20939	4.8537	2.40907	-1.01061	0.00115	0.005849
NM_001024841	Gm128	2.29854	0.123377	-4.21957	0.0116	0.0428864
NM_001024849	Gm14325	13.5925	3.99924	-1.76501	5e-05	0.000348424
NM_001024851	Ankrd34a	3.34847	1.44229	-1.21514	0.0004	0.00229142
NM_001024922	Ddx49	65.2131	27.0806	-1.2679	5e-05	0.000348424
NM_001025084	Rhox1	6.93894	0.379161	-4.19383	0.00075	0.00399854
NM_001025393	Bclaf1	32.5889	9.30522	-1.80827	5e-05	0.000348424
NM_001025562	Pus1	16.1582	7.72224	-1.06518	0.00415	0.0178768
NM_001025586	Nr2c2ap	32.5538	12.0723	-1.43113	5e-05	0.000348424
NM_001025587	Nr2c2ap	13.4009	4.75629	-1.49442	0.01045	0.0392245
NM_001025779	Cdc6	26.9518	11.644	-1.21079	5e-05	0.000348424
NM_001029868	Pdzd4	30.4404	13.7838	-1.14301	5e-05	0.000348424
NM_001029876	Urb2	38.7649	14.1423	-1.45474	5e-05	0.000348424
NM_001029979	Safb2	39.7623	17.9073	-1.15085	5e-05	0.000348424
NM_001029990	Mettl17	19.3931	5.50753	-1.81607	5e-05	0.000348424
NM_001029993	Zc3h18	38.0897	6.86827	-2.47138	5e-05	0.000348424
NM_001030307	Dkc1	135.42	47.6498	-1.5069	5e-05	0.000348424
NM_001032378	Pecam1	8.03323	1.09298	-2.87772	5e-05	0.000348424
NM_001033043	Rnf17	14.6511	2.81146	-2.38161	5e-05	0.000348424
NM_001033124	Ntrk1	0.644118	0	-Inf	5e-05	0.000348424
NM_001033157	5730507C01Rik	10.852	1.64622	-2.72073	5e-05	0.000348424
NM_001033166	2700094K13Rik	439.368	210.748	-1.05991	5e-05	0.000348424
NM_001033191	Naa11	3.0922	0.527323	-2.55187	5e-05	0.000348424
NM_001033209	Xylb	3.81951	0.764938	-2.31997	5e-05	0.000348424
NM_001033210	Pls1	4.03196	1.12546	-1.84096	5e-05	0.000348424
NM_001033236	Vcpkmt	21.975	8.75499	-1.32769	5e-05	0.000348424
NM_001033243	Ccdc114	2.70708	0.794041	-1.76945	0.0002	0.00123654
NM_001033249	Zfp583	1.98379	0.545189	-1.86343	0.0003	0.00177341
NM_001033264	Gls2	13.634	4.04824	-1.75184	0.00075	0.00399854
NM_001033266	Gm525	0.59428	0	-Inf	0.00145	0.00717644
NM_001033294	Ddx31	9.80711	4.41311	-1.15203	5e-05	0.000348424
NM_001033302	Ciart	6.28276	2.46908	-1.34742	0.0014	0.00696102
NM_001033308	Themis2	1.66751	0.509747	-1.70985	0.0011	0.00562706
NM_001033315	Hipk4	0.760095	0.249857	-1.60508	0.0107	0.0400286
NM_001033320	Rltpr	5.46488	2.24222	-1.28526	0.00595	0.0243471
NM_001033344	Dusp27	5.05647	1.18297	-2.09572	5e-05	0.000348424
NM_001033366	Dpcr1	0.998774	0.351955	-1.50477	0.0092	0.0352345
NM_001033367	Nlrc4	2.70237	0.780149	-1.7924	5e-05	0.000348424
NM_001033389	Fubp3	37.0477	6.48992	-2.51311	5e-05	0.000348424
NM_001033405	Treml2	0.592805	0.193726	-1.61354	0.0065	0.0262354
NM_001033408	Rbm44	1.56315	0.686006	-1.18817	0.0024	0.011096
NM_001033425	Zscan10	37.2373	13.5554	-1.45788	5e-05	0.000348424
NM_001033446	Arl14epl	52.6739	4.32854	-3.60514	5e-05	0.000348424
NM_001033448	Ap5b1	2.56807	1.1751	-1.1279	0.0012	0.006074
NM_001033452	Accsl	1.95238	0.291752	-2.74242	0.00055	0.00303925
NM_001033469	Foxr1	0.780037	0	-Inf	5e-05	0.000348424
NM_001033472	A830080D01Rik	22.8781	5.78528	-1.98351	5e-05	0.000348424
NM_001033488	Mfsd2b	0.592315	0.0975337	-2.60239	0.0049	0.0206342
NM_001033528	Usp36	23.8604	9.37175	-1.34823	5e-05	0.000348424
NM_001033769	B020031M17Rik	0.709684	0	-Inf	5e-05	0.000348424
NM_001033981	Hbq1b	0.743453	0	-Inf	5e-05	0.000348424
NM_001034866	Pnldc1	13.7	1.17829	-3.53942	5e-05	0.000348424
NM_001034893	Zfp936	10.7852	1.72413	-2.64511	5e-05	0.000348424
NM_001034900	Zfp345	6.1791	2.55019	-1.27679	5e-05	0.000348424
NM_001035123	Setd6	29.1756	12.8407	-1.18404	5e-05	0.000348424
NM_001037665	Zfp1	17.5047	8.37535	-1.06352	5e-05	0.000348424
NM_001037745	Zfp791	2.8325	1.21037	-1.22663	0.0015	0.00739187
NM_001037757	Wash1	8.33267	3.80748	-1.12994	0.00065	0.00352574
NM_001037877	Tcf25	50.0278	17.8014	-1.49074	5e-05	0.000348424
NM_001037923	Lekr1	1.268	0.374541	-1.75936	0.00215	0.0100847
NM_001037926	Gm13051	60.4425	8.69098	-2.79797	5e-05	0.000348424
NM_001038624	Ric3	2.39153	0.797028	-1.58523	0.0002	0.00123654
NM_001038695	Kdm3a	34.0071	16.9077	-1.00816	0.00035	0.00203605
NM_001039048	Trim63	1.55788	0.404375	-1.94582	0.003	0.0135111
NM_001039049	Cox8c	1.39134	0	-Inf	5e-05	0.000348424
NM_001039169	Eif4e2	44.3721	18.8765	-1.23306	0.00025	0.00150925
NM_001039170	Eif4e2	38.0917	17.6942	-1.1062	0.00285	0.0129098
NM_001039179	Bicd2	4.59826	1.77561	-1.37277	0.00505	0.0211732
NM_001039198	Zfhx2	10.1072	1.87408	-2.43113	5e-05	0.000348424
NM_001039209	Gm13152	5.11166	0.907497	-2.49383	5e-05	0.000348424
NM_001039231	Zfp951	3.76998	0.854906	-2.14072	5e-05	0.000348424
NM_001039239	Zfp808	12.5455	3.64602	-1.78278	5e-05	0.000348424
NM_001039351	Nolc1	59.3356	27.8665	-1.09037	0.0013	0.00651581
NM_001039353	Nolc1	59.3694	28.0609	-1.08116	0.00175	0.0084425
NM_001039494	Tex40	16.9698	0.687475	-4.62552	5e-05	0.000348424
NM_001039501	Wfdc10	1.43017	0	-Inf	5e-05	0.000348424
NM_001039514	Dhps	81.1065	32.7118	-1.31	5e-05	0.000348424
NM_001039515	Arl4a	3.70961	0.775666	-2.25776	0.00095	0.00493618
NM_001039521	Rrn3	101.848	45.4437	-1.16427	5e-05	0.000348424
NM_001039544	Mup3	3.49866	0	-Inf	5e-05	0.000348424
NM_001039648	Gm20767	1.51599	0	-Inf	5e-05	0.000348424
NM_001039677	Slc30a2	1.94428	0.357068	-2.44496	5e-05	0.000348424
NM_001039684	Mks1	8.11728	3.4663	-1.2276	5e-05	0.000348424
NM_001039965	Zfp869	17.9538	8.45532	-1.08636	5e-05	0.000348424
NM_001040398	Setd1b	7.49112	2.63954	-1.5049	5e-05	0.000348424
NM_001040400	Tet2	18.6968	4.43858	-2.07462	5e-05	0.000348424
NM_001040691	Ung	31.2755	11.5553	-1.43648	5e-05	0.000348424
NM_001040699	Mtmr7	37.0906	14.5657	-1.34847	0.0005	0.00279364
NM_001042541	Akap1	36.2249	16.1969	-1.16126	5e-05	0.000348424
NM_001042634	Clk1	31.2958	15.055	-1.05573	0.00295	0.0133067
NM_001042650	Dcun1d2	5.90388	1.48834	-1.98796	0.0025	0.0115107
NM_001042659	Fzd5	5.74855	1.9039	-1.59424	5e-05	0.000348424
NM_001042674	Rbpms	65.4834	25.0708	-1.38512	5e-05	0.000348424
NM_001042708	Ilf3	30.9508	10.8902	-1.50695	0.00015	0.000953088
NM_001042727	Rarg	122.275	16.8186	-2.86201	5e-05	0.000348424
NM_001044389	Clpx	5.43272	1.78655	-1.6045	0.0119	0.0438359
NM_001044744	Gcdh	28.4438	9.87419	-1.52638	0.00025	0.00150925
NM_001045530	Ccnjl	4.6094	1.91834	-1.26472	0.0001	0.000659704
NM_001048057	Rpl38	1181.96	401.012	-1.55946	0.0007	0.00376492
NM_001048061	Hnrnpab	356.929	153.957	-1.21311	0.0001	0.000659704
NM_001048148	Zgpat	14.2214	6.57685	-1.11259	0.0041	0.0176892
NM_001077698	Fmnl1	1.42563	0.673481	-1.08189	0.0055	0.0227708
NM_001079694	Srsf5	222.766	99.5566	-1.16194	5e-05	0.000348424
NM_001080128	Rnps1	114.122	32.3712	-1.8178	0.00035	0.00203605
NM_001080793	Ash2l	170.836	27.8174	-2.61856	5e-05	0.000348424
NM_001080928	Rbpj	82.6671	9.87134	-3.066	5e-05	0.000348424
NM_001080964	Sp2	16.9615	7.69281	-1.14068	0.0004	0.00229142
NM_001081024	Setdb2	7.24883	3.59381	-1.01223	0.0001	0.000659704
NM_001081032	Gm8909	9.82547	1.48097	-2.72999	5e-05	0.000348424
NM_001081054	Qrsl1	14.2564	6.67483	-1.09481	0.00015	0.000953088
NM_001081089	Gpat2	3.42892	0.169247	-4.34055	5e-05	0.000348424
NM_001081090	Esf1	32.9567	14.8756	-1.14763	5e-05	0.000348424
NM_001081097	Grik3	6.73024	1.07203	-2.65032	5e-05	0.000348424
NM_001081099	Aunip	43.3345	21.3869	-1.01879	5e-05	0.000348424
NM_001081104	Chrna9	7.58366	0.284653	-4.73562	5e-05	0.000348424
NM_001081107	Helq	11.1365	4.6456	-1.26136	5e-05	0.000348424
NM_001081112	Ankrd26	6.75186	2.0277	-1.73544	5e-05	0.000348424
NM_001081125	Gli2	12.7191	1.7281	-2.87975	5e-05	0.000348424
NM_001081134	Kcng1	1.34087	0.555602	-1.27105	0.00825	0.0321235
NM_001081139	Ankrd35	6.51872	1.45503	-2.16354	5e-05	0.000348424
NM_001081148	Cyp2b23	3.07952	1.28279	-1.26342	0.00105	0.00540507
NM_001081151	Gan	7.09933	2.94645	-1.26871	5e-05	0.000348424
NM_001081158	Cluh	32.232	10.9473	-1.55792	5e-05	0.000348424
NM_001081160	Mdga1	0.906814	0.409063	-1.14848	0.002	0.00948417
NM_001081188	Exosc7	106.072	51.3568	-1.04642	5e-05	0.000348424
NM_001081202	L1td1	299.178	121.915	-1.29513	5e-05	0.000348424
NM_001081209	Prdm14	7.40301	0.785562	-3.23631	5e-05	0.000348424
NM_001081214	Pprc1	43.3356	21.6031	-1.00432	5e-05	0.000348424
NM_001081219	Myo1a	1.95321	0.116527	-4.06711	0.00015	0.000953088
NM_001081240	Prmt10	21.5471	9.89949	-1.12206	5e-05	0.000348424
NM_001081294	Prr19	2.52418	0.716743	-1.81629	0.00195	0.00927273
NM_001081381	Elp6	12.276	5.18511	-1.24339	5e-05	0.000348424
NM_001081383	Kmt2c	7.95697	3.6839	-1.11099	5e-05	0.000348424
NM_001081387	Ctcfl	0.544956	0.119454	-2.18969	0.0045	0.0191811
NM_001081392	Mdn1	26.2751	11.6962	-1.16765	5e-05	0.000348424
NM_001081406	Lrr1	11.1864	5.25168	-1.09089	0.0002	0.00123654
NM_001081415	Samd1	52.6984	18.1959	-1.53415	5e-05	0.000348424
NM_001081428	Fam184a	0.725687	0.154555	-2.23122	0.0013	0.00651581
NM_001081441	Wdr86	8.98211	0.584109	-3.94275	5e-05	0.000348424
NM_001081475	Nasp	162.232	57.5298	-1.49567	0.0005	0.00279364
NM_001081668	Nup62cl	20.011	7.24558	-1.46562	5e-05	0.000348424
NM_001081672	Fam43b	1.05746	0.198059	-2.4166	0.00165	0.00803501
NM_001082573	Crygc	2.52404	0	-Inf	5e-05	0.000348424
NM_001083118	Terf2	14.953	4.42959	-1.75519	5e-05	0.000348424
NM_001083121	Enah	44.3732	14.5492	-1.60875	5e-05	0.000348424
NM_001085472	Acin1	45.5586	7.4845	-2.60574	0.0001	0.000659704
NM_001085473	Acin1	16.9269	4.76976	-1.82733	0.0022	0.0102876
NM_001085500	Cisd3	88.0427	32.3138	-1.44605	5e-05	0.000348424
NM_001085513	Fam131c	7.39777	3.33451	-1.14961	0.0006	0.0032841
NM_001085522	Gm13251	11.9425	3.63304	-1.71686	5e-05	0.000348424
NM_001085546	Gm14393	14.6234	2.9783	-2.29572	5e-05	0.000348424
NM_001093753	Srsf11	34.4673	16.7453	-1.04147	0.0032	0.0142874
NM_001093760	Trappc13	19.6619	6.53363	-1.58945	5e-05	0.000348424
NM_001098476	Grsf1	57.2404	17.5067	-1.70913	5e-05	0.000348424
NM_001099296	Grrp1	3.91853	0.375538	-3.38328	0.00035	0.00203605
NM_001099303	Fam159a	2.6552	0.449933	-2.56104	0.0059	0.0241695
NM_001099323	Zkscan16	1.08893	0.271353	-2.00467	0.0015	0.00739187
NM_001099327	Gm14305	4.93626	1.48823	-1.72982	0.0001	0.000659704
NM_001099632	Rnf39	1.634	0.241533	-2.75812	0.00315	0.0140975
NM_001099635	Myh3	1.12778	0.0701656	-4.00658	0.0001	0.000659704
NM_001099675	Tomm5	335.189	108.777	-1.62361	5e-05	0.000348424
NM_001100186	Zscan4d	2.00345	0	-Inf	5e-05	0.000348424
NM_001100458	Fam169a	72.9766	12.1126	-2.59092	5e-05	0.000348424
NM_001100461	Pnma5	4.72655	0.97128	-2.28283	5e-05	0.000348424
NM_001101443	Prrt4	1.11184	0.249683	-2.15478	0.0005	0.00279364
NM_001101510	Susd5	0.553162	0.200244	-1.46595	0.01315	0.0476655
NM_001101598	Isoc2a	48.2638	14.9048	-1.69517	5e-05	0.000348424
NM_001102471	Cnnm2	4.97518	2.07029	-1.26492	0.00245	0.0113081
NM_001102650	Nt5c3b	32.6558	8.88589	-1.87775	0.0029	0.0131049
NM_001103158	Gm13242	47.5453	3.9982	-3.57188	5e-05	0.000348424
NM_001103168	Zglp1	3.71231	0.47662	-2.96141	0.0014	0.00696102
NM_001105667	Dtymk	128.987	49.5251	-1.38099	5e-05	0.000348424
NM_001109626	Cdk12	8.74712	1.67846	-2.38167	5e-05	0.000348424
NM_001109690	Phf21a	8.98009	4.24628	-1.08053	5e-05	0.000348424
NM_001109691	Phf21a	5.91374	1.66775	-1.82617	0.00145	0.00717644
NM_001109909	Srrt	31.8398	6.90241	-2.20566	5e-05	0.000348424
NM_001109913	Hnrnpm	208.134	94.0117	-1.1466	5e-05	0.000348424
NM_001110009	Apoc1	43.9522	10.9764	-2.00154	5e-05	0.000348424
NM_001110016	Wdr36	46.1886	22.6874	-1.02565	0.00025	0.00150925
NM_001110101	Lsm2	124.362	59.3781	-1.06654	5e-05	0.000348424
NM_001110192	Inpp5d	8.03624	1.36191	-2.56089	0.00125	0.00629454
NM_001110193	Inpp5d	5.74518	0.548498	-3.38879	0.00145	0.00717644
NM_001110242	1810043H04Rik	69.2356	31.8287	-1.12119	5e-05	0.000348424
NM_001110254	Zfp945	2.5256	0.90578	-1.47939	0.00575	0.0236558
NM_001110330	Fiz1	17.8152	1.90877	-3.22239	5e-05	0.000348424
NM_001110809	Gpatch4	56.8338	23.7748	-1.25731	5e-05	0.000348424
NM_001111066	Fkbp8	139.971	57.3001	-1.28852	5e-05	0.000348424
NM_001111119	Ccnb1ip1	15.9413	3.05333	-2.38432	5e-05	0.000348424
NM_001112715	Ifitm1	90.4716	25.5763	-1.82266	5e-05	0.000348424
NM_001113246	Chn1	11.2807	4.55416	-1.3086	5e-05	0.000348424
NM_001113350	Xkr5	10.3498	3.32127	-1.63979	5e-05	0.000348424
NM_001113488	Sept9	29.8077	11.5692	-1.36539	0.0027	0.0123117
NM_001113545	Lima1	34.4949	5.12714	-2.75016	5e-05	0.000348424
NM_001113734	Mageb16	34.2285	2.20385	-3.9571	5e-05	0.000348424
NM_001114097	Smarcc2	6.10974	2.53451	-1.2694	0.0014	0.00696102
NM_001114174	Fam189a2	0.877793	0.322928	-1.44267	0.0105	0.0393852
NM_001114339	Pank1	3.35053	1.0534	-1.66933	5e-05	0.000348424
NM_001114362	Eml4	21.1918	7.99241	-1.4068	5e-05	0.000348424
NM_001114879	Fam208a	5.27868	0.999469	-2.40094	0.00545	0.0225979
NM_001115075	H2-M5	18.8074	1.67155	-3.49205	5e-05	0.000348424
NM_001115149	Uspl1	6.84748	2.56952	-1.41407	0.0082	0.0319515
NM_001115153	Uspl1	4.02081	0.89615	-2.16567	0.008	0.0313169
NM_001122733	Kit	7.5261	1.26881	-2.56842	5e-05	0.000348424
NM_001122818	Pnpla6	11.5493	4.16158	-1.4726	5e-05	0.000348424
NM_001122832	Eps15l1	11.9435	4.40622	-1.43861	0.00065	0.00352574
NM_001122954	Pla2g5	2.06231	0.493656	-2.06268	0.00155	0.00760546
NM_001122958	Rad54l	19.4905	9.26681	-1.07262	0.011	0.0409943
NM_001123371	Pnp2	16.5656	2.04462	-3.01829	5e-05	0.000348424
NM_001126046	Fam178b	4.60898	0.212333	-4.44005	0.0002	0.00123654
NM_001127188	Zfp534	37.5063	5.02537	-2.89983	5e-05	0.000348424
NM_001127340	Acrbp	5.86048	2.54245	-1.2048	0.0037	0.0161851
NM_001127346	Ndufaf2	81.9269	34.4576	-1.24951	5e-05	0.000348424
NM_001127576	Gm1564	3.25917	0.185729	-4.13324	5e-05	0.000348424
NM_001128151	Cecr2	9.29829	4.54565	-1.03248	5e-05	0.000348424
NM_001128180	Dlgap1	0.530462	0.0912747	-2.53896	0.00345	0.0152349
NM_001130171	Zfp207	106.451	29.0909	-1.87154	5e-05	0.000348424
NM_001130184	Jade1	79.5971	13.7227	-2.53616	5e-05	0.000348424
NM_001130457	Tbrg4	32.5201	12.1991	-1.41455	0.00015	0.000953088
NM_001131054	Pttg1	128.911	50.3177	-1.35723	5e-05	0.000348424
NM_001134644_1	Gm2083	0.576765	0	-Inf	5e-05	0.000348424
NM_001134644_2	Gm2083	0.582303	0	-Inf	5e-05	0.000348424
NM_001134644_5	Gm2083	0.758127	0	-Inf	5e-05	0.000348424
NM_001134675	Mup7	2.89604	0	-Inf	5e-05	0.000348424
NM_001134697	Ctxn3	0.648923	0	-Inf	5e-05	0.000348424
NM_001135198	Ccdc36	2.25203	0.0969168	-4.53834	0.00085	0.00446653
NM_001135567	1190007I07Rik	17.9256	7.49979	-1.2571	0.0013	0.00651581
NM_001142410	Gm14124	8.18071	1.80118	-2.18329	5e-05	0.000348424
NM_001142952	Fam46c	1.4647	0.495859	-1.56261	0.0044	0.0188001
NM_001143765	Syce1	20.6354	1.09195	-4.24014	5e-05	0.000348424
NM_001144855	Ppfia4	2.66748	1.14204	-1.22386	5e-05	0.000348424
NM_001145100	Btbd18	1.12774	0.140329	-3.00654	0.00025	0.00150925
NM_001145780	Use1	53.7608	14.0992	-1.93094	5e-05	0.000348424
NM_001145831	Kifc3	4.83339	1.63393	-1.56469	0.0139	0.0498665
NM_001145863	Gm14139	12.6309	4.5558	-1.47118	5e-05	0.000348424
NM_001145885	Ddx4	9.24887	1.07452	-3.10559	5e-05	0.000348424
NM_001145896	Gse1	16.167	7.11124	-1.18488	0.00575	0.0236558
NM_001145897	Gse1	8.02289	1.8906	-2.08528	0.00475	0.0200998
NM_001145919	Ythdf3	20.7001	7.07959	-1.5479	0.0099	0.0374964
NM_001145999	Zfp710	16.8526	7.71169	-1.12785	0.00025	0.00150925
NM_001146046	Lrrc49	2.38064	0.711557	-1.7423	0.0069	0.0276
NM_001146176	Max	60.6895	27.2666	-1.15431	5e-05	0.000348424
NM_001146223	Dpy30	321.63	129.506	-1.31239	5e-05	0.000348424
NM_001146224	Dpy30	35.275	9.20424	-1.93827	0.0117	0.043192
NM_001159344	Casz1	1.41365	0.427824	-1.72433	0.0004	0.00229142
NM_001159383	Gjc1	10.2956	2.31048	-2.15576	0.00355	0.0156186
NM_001159402	Upp1	360.484	30.9804	-3.54051	5e-05	0.000348424
NM_001159519	Pfas	35.0559	17.4598	-1.00562	5e-05	0.000348424
NM_001159559	Xrcc6bp1	15.3803	3.50115	-2.13518	5e-05	0.000348424
NM_001159574	Fip1l1	18.541	7.58693	-1.28913	0.00255	0.0117046
NM_001159769	Nr5a2	21.0532	1.22462	-4.10363	5e-05	0.000348424
NM_001160039	Ndufs1	16.5447	7.07471	-1.22563	0.01015	0.0382977
NM_001160251	Zfp281	12.1065	4.57128	-1.40511	0.01045	0.0392245
NM_001160366	Ssc4d	3.54077	1.03112	-1.77985	5e-05	0.000348424
NM_001160412	Triml2	18.6665	1.51642	-3.62171	5e-05	0.000348424
NM_001161329	Nol11	15.1064	3.63116	-2.05666	0.0028	0.0127074
NM_001161406	Grhl1	1.85972	0.579014	-1.68342	0.00845	0.0327766
NM_001161419	Atp5g1	222.996	57.7179	-1.94993	5e-05	0.000348424
NM_001161623	Cdc45	11.9446	4.04028	-1.56383	0.01045	0.0392245
NM_001161712	Gcat	27.962	6.48854	-2.1075	5e-05	0.000348424
NM_001161722	Tfeb	8.41143	3.33839	-1.3332	5e-05	0.000348424
NM_001161768	Galnt6	16.5772	1.70387	-3.28231	5e-05	0.000348424
NM_001161817	Myo1b	12.1251	5.57166	-1.12181	0.00435	0.0186111
NM_001161847	Sgk1	14.5136	1.13009	-3.6829	0.0048	0.0202738
NM_001162417	Myef2	33.3063	11.0192	-1.59578	0.00165	0.00803501
NM_001162908	Sesn1	8.07161	2.08271	-1.95439	5e-05	0.000348424
NM_001162910	Gm3604	4.24397	0.793263	-2.41954	5e-05	0.000348424
NM_001162933	Rpl10l	40.6037	6.08764	-2.73766	5e-05	0.000348424
NM_001163016	Gprasp2	6.62579	2.09682	-1.65989	5e-05	0.000348424
NM_001163030	Adgre5	14.8289	2.99482	-2.30787	0.0127	0.0463099
NM_001163042	Haus8	29.5004	13.9066	-1.08496	5e-05	0.000348424
NM_001163131	Elf3	10.6343	3.38945	-1.64961	5e-05	0.000348424
NM_001163172	Tmem92	0.675095	0	-Inf	5e-05	0.000348424
NM_001163263	Rnf20	7.13364	1.73905	-2.03634	0.0074	0.029269
NM_001163269	Lpar5	3.10855	0.97192	-1.67733	0.0008	0.00423219
NM_001163300	Safb	87.4804	36.2533	-1.27085	5e-05	0.000348424
NM_001163308	Pcgf2	35.6916	12.4744	-1.51662	5e-05	0.000348424
NM_001163346	Cdc42ep4	30.3795	14.3282	-1.08424	5e-05	0.000348424
NM_001163464	Abi3	2.29154	0.254741	-3.16921	0.0037	0.0161851
NM_001163511	Spata5	26.4678	12.9712	-1.02892	0.0003	0.00177341
NM_001163518	Ccdc166	3.52324	0.61479	-2.51874	5e-05	0.000348424
NM_001163609	Psma8	17.5467	1.44061	-3.60645	5e-05	0.000348424
NM_001163625	Sult6b1	2.67651	0.455555	-2.55466	5e-05	0.000348424
NM_001163640	Chn2	1.46466	0.386456	-1.92219	0.0008	0.00423219
NM_001163701	Rpap1	25.5526	11.8395	-1.10987	5e-05	0.000348424
NM_001163702	Fbxo27	3.40784	0.443837	-2.94076	5e-05	0.000348424
NM_001163722	Smim1	8.63728	2.15093	-2.00562	0.0028	0.0127074
NM_001163742	Nlrx1	2.53014	0.861518	-1.55427	5e-05	0.000348424
NM_001163775	Taok2	11.6784	5.60113	-1.06005	0.00055	0.00303925
NM_001163810	Tescl	0.941448	0	-Inf	5e-05	0.000348424
NM_001164050	Pik3cd	2.47273	0.754552	-1.71241	0.0121	0.044468
NM_001164074	Tgif1	46.6696	21.8242	-1.09655	0.00495	0.0208208
NM_001164080	Timeless	13.1307	5.00757	-1.39076	0.00195	0.00927273
NM_001164081	Timeless	18.9076	7.7335	-1.28977	5e-05	0.000348424
NM_001164082	Polr3d	11.403	4.06583	-1.48779	0.00205	0.00968359
NM_001164089	Cops7a	65.2517	30.2473	-1.10921	0.00115	0.005849
NM_001164155	Tnfrsf19	4.81988	1.9187	-1.32887	0.00015	0.000953088
NM_001164156	Mcrs1	20.7591	3.40928	-2.6062	0.0026	0.0119032
NM_001164169	Pias2	42.6432	17.4751	-1.28701	5e-05	0.000348424
NM_001164212	Rerg	2.67886	0.801366	-1.74108	0.00205	0.00968359
NM_001164229	Nrf1	7.65197	1.73335	-2.14226	0.0027	0.0123117
NM_001164242	Prpsap2	19.3727	2.71742	-2.83371	5e-05	0.000348424
NM_001164359	Erlin1	4.79583	1.98404	-1.27334	0.00905	0.0347474
NM_001164369	Bcas1	2.3363	0.204911	-3.51116	5e-05	0.000348424
NM_001164498	Papd5	21.9857	9.21933	-1.25383	5e-05	0.000348424
NM_001164504	Rnf165	7.0185	0.772178	-3.18416	5e-05	0.000348424
NM_001164559	Trmt1	43.9866	9.18747	-2.25933	5e-05	0.000348424
NM_001164560	Trmt1	23.4991	5.11227	-2.20057	5e-05	0.000348424
NM_001164581	Zfp961	42.512	14.636	-1.53835	5e-05	0.000348424
NM_001164610	Smpd4	38.1325	17.1169	-1.1556	5e-05	0.000348424
NM_001164676	Zfp229	11.5271	3.07939	-1.90432	5e-05	0.000348424
NM_001166029	Cfap74	3.87941	1.26291	-1.61908	5e-05	0.000348424
NM_001166067	Slc4a5	2.29219	0.30326	-2.91809	5e-05	0.000348424
NM_001166371	Zfp638	5.33644	2.09548	-1.3486	0.01185	0.0436722
NM_001166378	Armcx1	7.45025	1.33724	-2.47803	0.0032	0.0142874
NM_001166381	Rad52	7.09852	3.1215	-1.18528	0.0016	0.00781791
NM_001166433	AU022751	3.54538	0.478037	-2.89075	5e-05	0.000348424
NM_001166458	Slc38a1	12.1442	3.21782	-1.91612	0.0003	0.00177341
NM_001166619	Fmr1nb	23.9195	2.97974	-3.00493	5e-05	0.000348424
NM_001166620	Fmr1nb	27.397	1.82077	-3.9114	5e-05	0.000348424
NM_001166645	Zfp882	2.46875	0.919055	-1.42556	5e-05	0.000348424
NM_001166665	Rtel1	11.5239	3.1947	-1.85088	5e-05	0.000348424
NM_001166667	Rtel1	7.14494	0.776393	-3.20206	0.0002	0.00123654
NM_001167831	AI846148	18.3395	5.22428	-1.81165	0.00015	0.000953088
NM_001167889	Suv420h1	9.46096	2.52891	-1.90347	0.00015	0.000953088
NM_001167891	Nrg2	2.04076	0.131883	-3.95178	0.00035	0.00203605
NM_001167923	Col6a5	1.84596	0.493813	-1.90233	5e-05	0.000348424
NM_001167936	Zyg11a	13.6177	0.602041	-4.49948	5e-05	0.000348424
NM_001168290	Sugp2	6.45876	2.31774	-1.47854	0.0012	0.006074
NM_001168502	Zfp57	24.0154	5.08819	-2.23874	0.00105	0.00540507
NM_001168506	Zfp574	7.84333	3.06132	-1.35731	5e-05	0.000348424
NM_001168508	Mapk14	11.2864	4.45129	-1.34229	0.0087	0.0336202
NM_001168562	Zfp446	1.48044	0.44281	-1.74126	0.0038	0.0165617
NM_001170742	Wdr59	10.8828	4.96727	-1.13152	5e-05	0.000348424
NM_001170983	Hnrnpc	104.196	47.8009	-1.12419	0.00275	0.0125105
NM_001172055	Bdh2	3.15347	0.901687	-1.80624	0.0073	0.028934
NM_001173483	Rlbp1	2.72163	0.377263	-2.85083	5e-05	0.000348424
NM_001176528	Rara	17.1689	6.00397	-1.51581	5e-05	0.000348424
NM_001177417	Gm6792	6.8549	1.89973	-1.85134	0.00075	0.00399854
NM_001177470	Gm7325	78.8798	7.35429	-3.423	5e-05	0.000348424
NM_001177503	Plekhd1	2.35813	0.59031	-1.9981	5e-05	0.000348424
NM_001177525	EU599041	18.5132	1.84334	-3.32816	5e-05	0.000348424
NM_001177543	0610010B08Rik	1.31487	0.36058	-1.86653	0.0001	0.000659704
NM_001177546	Zfp600	21.972	1.76507	-3.63787	5e-05	0.000348424
NM_001177565	Gm8300	1.17106	0	-Inf	5e-05	0.000348424
NM_001177568	Gm14420	6.13145	3.01964	-1.02185	5e-05	0.000348424
NM_001177572	Slc25a13	37.4455	10.527	-1.83069	5e-05	0.000348424
NM_001177574	Gm2022	1.13612	0	-Inf	5e-05	0.000348424
NM_001177600	Adam23	23.8906	9.61273	-1.31343	5e-05	0.000348424
NM_001177648	Fnbp1	12.1381	5.4764	-1.14824	0.00055	0.00303925
NM_001177720	Madd	1.45149	0.541341	-1.42293	0.0092	0.0352345
NM_001177767	Rex2	18.8736	1.59257	-3.56694	5e-05	0.000348424
NM_001177832	Gm10324	35.7492	1.08588	-5.04097	5e-05	0.000348424
NM_001185083	Ins2	50.308	0	-Inf	5e-05	0.000348424
NM_001190302	Gm14326	7.18321	2.84265	-1.33739	0.00015	0.000953088
NM_001190357	Carkd	19.8576	6.58041	-1.59345	0.004	0.0173191
NM_001190830	Jak3	5.42321	0.982055	-2.46527	0.0001	0.000659704
NM_001191004	Lsm6	28.5248	12.5301	-1.18682	5e-05	0.000348424
NM_001191044	Ddx43	6.0981	0.499592	-3.60954	5e-05	0.000348424
NM_001195004	Kat7	17.7073	5.76899	-1.61795	0.0001	0.000659704
NM_001195244	Pet100	9.67641	4.83719	-1.0003	0.00195	0.00927273
NM_001195284	Fsd1l	2.70434	1.01168	-1.41853	5e-05	0.000348424
NM_001195413	Cngb1	0.820684	0.085639	-3.26049	0.0001	0.000659704
NM_001197082	Rcc1	19.2684	6.47212	-1.57393	0.0065	0.0262354
NM_001198984	Tcof1	51.6887	23.1029	-1.16177	5e-05	0.000348424
NM_001199060	Wdr12	15.5759	3.20937	-2.27895	0.0002	0.00123654
NM_001199113	Slc29a1	63.0503	10.4128	-2.59814	5e-05	0.000348424
NM_001199114	Slc29a1	17.6424	1.81492	-3.28107	0.0048	0.0202738
NM_001199116	Slc29a1	78.8946	20.441	-1.94846	5e-05	0.000348424
NM_001199188	Snx5	282.877	121.37	-1.22077	5e-05	0.000348424
NM_001199248	Kat5	9.87771	3.3317	-1.56792	0.00745	0.0294455
NM_001199296	Acly	85.5242	42.6961	-1.00223	0.0006	0.0032841
NM_001199967	Gm11127	2.32969	0.828035	-1.49237	0.00385	0.016753
NM_001199999	Mup14	0.961135	0	-Inf	5e-05	0.000348424
NM_001200002	Tmppe	7.92877	3.21332	-1.30303	0.00015	0.000953088
NM_001200013	1700013H16Rik	14.1	0.196166	-6.16747	0.0047	0.0199113
NM_001204912	Ptrhd1	4.88976	1.60347	-1.60857	0.0011	0.00562706
NM_001205043	Jarid2	95.321	38.9211	-1.29224	5e-05	0.000348424
NM_001205044	Jarid2	17.8055	5.74206	-1.63268	0.00555	0.0229414
NM_001205101	Gm13212	8.5251	0.9466	-3.17089	5e-05	0.000348424
NM_001205132	Yes1	24.8477	12.1544	-1.03163	5e-05	0.000348424
NM_001205241	Kat6b	34.1991	6.28903	-2.44305	5e-05	0.000348424
NM_001205286	Tmem39a	22.5687	2.56472	-3.13745	5e-05	0.000348424
NM_001205392	Atg16l1	23.7469	10.6789	-1.15298	5e-05	0.000348424
NM_001207021	Shisa8	10.4102	1.58608	-2.71446	5e-05	0.000348424
NM_001242388	9830147E19Rik	3.1444	0.608563	-2.36931	5e-05	0.000348424
NM_001242558	Ncoa6	7.78367	3.20412	-1.28052	0.00205	0.00968359
NM_001243067_1	Zfp433	1.04633	0.421966	-1.31014	0.01215	0.0446309
NM_001243138	Gm13247	13.8265	1.00301	-3.78503	5e-05	0.000348424
NM_001243139	Gm13247	5.91121	1.15834	-2.35139	0.0004	0.00229142
NM_001243584	Mif4gd	54.7344	9.33723	-2.55138	5e-05	0.000348424
NM_001243903	Gm14322	8.83506	1.31829	-2.74457	5e-05	0.000348424
NM_001252261	Npm1	1327.4	308.792	-2.10389	0.0004	0.00229142
NM_001252466	Ranbp3	16.6096	6.79382	-1.28972	0.00655	0.0264061
NM_001252554	Folr1	35.1486	6.02505	-2.54442	0.00175	0.0084425
NM_001252587	Zmynd8	35.7525	8.82504	-2.01837	0.0001	0.000659704
NM_001252683	Dhx30	28.818	6.95631	-2.05057	5e-05	0.000348424
NM_001253681	Immt	45.2282	19.5189	-1.21235	0.0003	0.00177341
NM_001253692	Elmod3	3.77477	1.63967	-1.20298	0.00455	0.0193656
NM_001253759	Enox1	9.28362	0.763233	-3.60449	5e-05	0.000348424
NM_001253769	Ssx2ip	6.21858	2.28564	-1.44399	0.00815	0.0317928
NM_001253784	Def8	5.50372	1.40422	-1.97064	0.00765	0.0301318
NM_001253857	Tet1	46.5011	12.5364	-1.89115	5e-05	0.000348424
NM_001253872	Itgal	0.990527	0.223693	-2.14668	0.0053	0.0220694
NM_001253877	Mtf2	15.3933	7.59643	-1.01891	0.00805	0.0314699
NM_001254951	Zfp850	6.82557	3.38834	-1.01037	5e-05	0.000348424
NM_001256065	Gm5141	2.05897	0.835587	-1.30106	0.0005	0.00279364
NM_001256489	9030624G23Rik	8.71055	1.61295	-2.43306	5e-05	0.000348424
NM_001267593	Kcnj12	0.509587	0.0763545	-2.73854	0.0027	0.0123117
NM_001270537	Bin2	10.524	1.26636	-3.05493	5e-05	0.000348424
NM_001270988	Asxl2	9.88518	4.75631	-1.05542	5e-05	0.000348424
NM_001271018	Calcoco2	18.7222	1.05038	-4.15576	5e-05	0.000348424
NM_001271397	Nol8	19.875	7.92678	-1.32615	5e-05	0.000348424
NM_001271533	Spag16	0.585962	0.0827489	-2.824	0.00305	0.0137126
NM_001271679	Wnk3	4.50856	1.80457	-1.32101	5e-05	0.000348424
NM_001272070	Abhd10	15.7095	5.59609	-1.48915	0.00115	0.005849
NM_001276402	Lef1	10.6175	3.06129	-1.79424	5e-05	0.000348424
NM_001277100	Add3	15.3638	7.32359	-1.06892	5e-05	0.000348424
NM_001277123	Hnrnpr	7.12129	2.67661	-1.41173	0.00125	0.00629454
NM_001277860	Tmem216	10.0737	3.80781	-1.40357	0.0036	0.0158082
NM_001277863	Dazl	5.71527	0.519404	-3.45989	5e-05	0.000348424
NM_001277867	Mphosph9	1.92061	0.711077	-1.43349	0.00795	0.03115
NM_001277891	Fkbp6	6.07173	0.983261	-2.62646	0.0004	0.00229142
NM_001282055	Ddx46	59.6455	26.4516	-1.17306	5e-05	0.000348424
NM_001282126	Brpf1	4.66009	2.21723	-1.0716	0.01085	0.0405151
NM_001282992	Pcnt	17.033	7.42802	-1.19728	5e-05	0.000348424
NM_001282993	Cobl	3.7974	1.15156	-1.72142	0.0034	0.0150371
NM_001284197	Dnmt3l	162.314	8.90715	-4.18768	5e-05	0.000348424
NM_001284221	Agtpbp1	2.63859	1.09176	-1.27312	0.00895	0.0344358
NM_001284369	Atf2	12.0261	4.35865	-1.46421	0.00055	0.00303925
NM_001285456	Mapt	1.31593	0.514526	-1.35477	0.0043	0.0184173
NM_001285825	Snrpa	58.756	28.3423	-1.05178	0.005	0.0209972
NM_001285827	Ppil3	33.2419	13.5151	-1.29843	5e-05	0.000348424
NM_001285937	Zdbf2	17.8954	6.70243	-1.41683	0.00015	0.000953088
NM_001286344	Pard6a	6.45976	2.59009	-1.31848	0.00715	0.0284464
NM_001286663	Ssbp1	22.404	7.8541	-1.51224	5e-05	0.000348424
NM_001286809	Camk2a	1.42446	0.389052	-1.87239	0.00045	0.00254698
NM_001286865	Rnaseh1	27.9725	13.2643	-1.07646	5e-05	0.000348424
NM_001289437	Kansl2	15.3185	3.85759	-1.9895	0.00095	0.00493618
NM_001289445	Atp9a	2.09655	0.550647	-1.92882	0.0084	0.0326218
NM_001289532	Hormad1	16.3916	2.7622	-2.56907	5e-05	0.000348424
NM_001289545	Atxn7l2	4.08355	1.52955	-1.41672	0.0111	0.0413108
NM_001289653	Nell2	2.33153	0.826453	-1.49627	0.0002	0.00123654
NM_001289654	Fhod3	3.35907	0.746749	-2.16936	0.00035	0.00203605
NM_001289690	Zfp740	30.5585	6.89546	-2.14785	5e-05	0.000348424
NM_001289691	Zfp740	33.9034	16.5256	-1.03673	0.00015	0.000953088
NM_001289770	Exoc1	9.64906	2.01237	-2.26149	5e-05	0.000348424
NM_001289828	Nanog	17.8004	4.8817	-1.86645	0.0053	0.0220694
NM_001290196	2410141K09Rik	34.2419	0.57395	-5.89869	5e-05	0.000348424
NM_001290283	Pld6	3.20872	0.135969	-4.56065	0.0116	0.0428864
NM_001290302	Ism2	1.83439	0.226465	-3.01794	0.0002	0.00123654
NM_001290399	Cstf2	11.1286	4.41406	-1.33409	0.00725	0.028765
NM_001290425	Usp45	5.74706	1.95462	-1.55594	0.00425	0.0182302
NM_001290469	Atp1a3	10.9512	4.61281	-1.24736	5e-05	0.000348424
NM_001290487	Atp5sl	23.5745	8.77877	-1.42514	0.0001	0.000659704
NM_001290501	Znrf3	2.68833	1.22854	-1.12977	0.0008	0.00423219
NM_001290540	Pdzd4	7.69971	0.947292	-3.02292	0.0128	0.0466033
NM_001290543	Acer2	26.7034	2.74673	-3.28123	5e-05	0.000348424
NM_001290548	Fubp3	66.9603	31.2447	-1.0997	5e-05	0.000348424
NM_001290701	Meaf6	21.3816	7.92327	-1.4322	5e-05	0.000348424
NM_001290729	Taf1	21.0397	9.91643	-1.08522	5e-05	0.000348424
NM_001290761	Nmral1	24.928	3.97492	-2.64877	5e-05	0.000348424
NM_001290810	Mrto4	163.491	78.6059	-1.0565	5e-05	0.000348424
NM_001290811	Adal	4.94357	1.54515	-1.6778	0.00645	0.0260758
NM_001291045	Grm4	0.697985	0.084443	-3.04715	0.00165	0.00803501
NM_001291074	Nsfl1c	165.314	79.7029	-1.05251	5e-05	0.000348424
NM_001291152	Sgk2	1.48113	0.139443	-3.40895	0.0011	0.00562706
NM_001291184	Pcsk6	4.29843	0.392011	-3.45484	5e-05	0.000348424
NM_001291248	Cpsf4	34.9497	12.9306	-1.43449	5e-05	0.000348424
NM_001291249	Cpsf4	23.7364	10.7997	-1.13611	0.0006	0.0032841
NM_001291292	2210011C24Rik	11.2238	4.79324	-1.22749	0.0009	0.00470492
NM_001291434	Prkcg	5.16108	1.99901	-1.36839	0.0001	0.000659704
NM_001291765	Tfdp1	101.254	43.9557	-1.20386	5e-05	0.000348424
NM_001293560	Ccbl2	11.0244	4.36529	-1.33655	5e-05	0.000348424
NM_001297747_1	Btg3	19.12	2.17009	-3.13925	0.00785	0.0308221
NM_001300827	Poglut1	17.5584	7.8311	-1.16488	0.0007	0.00376492
NM_001301412	Smc2	37.8946	15.8248	-1.25981	5e-05	0.000348424
NM_001301414	Usp1	40.1949	19.7551	-1.02478	0.00035	0.00203605
NM_001301634	Scamp5	7.5584	3.40563	-1.15016	0.01335	0.0482564
NM_001301635	Scamp5	14.3746	6.00909	-1.2583	0.00225	0.0104901
NM_001301721	Atp5g3	205.072	99.5039	-1.0433	0.00725	0.028765
NM_001302540	Mcm5	29.5096	7.8061	-1.91851	0.00235	0.0108942
NM_001302548	Zfp131	9.72965	3.10502	-1.64778	0.00035	0.00203605
NM_001302951	Tle4	10.3087	2.03525	-2.34058	0.0017	0.00824044
NM_001303610	Hus1	5.79428	1.68187	-1.78456	0.0006	0.0032841
NM_001305046	Uap1	8.4755	2.4342	-1.79985	0.0027	0.0123117
NM_001305585	Apoa2	13.8652	2.7334	-2.34269	0.01215	0.0446309
NM_001305631	Cenpi	3.34176	0.669706	-2.31901	0.01375	0.0494156
NM_001306143	Mbd3	113.812	47.7212	-1.25395	5e-05	0.000348424
NM_001308386	Siah1b	19.5597	8.56713	-1.191	0.00015	0.000953088
NM_001310144	Pax6	2.11678	0.189323	-3.48295	0.0103	0.0387464
NM_007390	Chrna7	2.2616	0.763141	-1.56732	0.0016	0.00781791
NM_007415	Parp1	214.671	98.0018	-1.13125	5e-05	0.000348424
NM_007424	Acan	1.68664	0.429872	-1.97217	5e-05	0.000348424
NM_007430	Nr0b1	81.6685	16.9654	-2.26718	5e-05	0.000348424
NM_007431	Alpl	64.83	6.99066	-3.21316	5e-05	0.000348424
NM_007444	Amd2	176.98	73.826	-1.26139	5e-05	0.000348424
NM_007451	Slc25a5	789.962	382.039	-1.04806	5e-05	0.000348424
NM_007456	Ap1m1	45.8352	19.0147	-1.26934	5e-05	0.000348424
NM_007499	Atm	11.4374	5.22879	-1.12921	5e-05	0.000348424
NM_007506	Atp5g1	145.342	61.9573	-1.2301	5e-05	0.000348424
NM_007509	Atp6v1b2	121.984	57.5453	-1.08393	5e-05	0.000348424
NM_007516	Hnrnpd	21.1081	5.95603	-1.82537	0.0038	0.0165617
NM_007531	Phb2	430.382	202.464	-1.08795	5e-05	0.000348424
NM_007532	Bcat1	42.9666	19.8976	-1.11062	5e-05	0.000348424
NM_007545	Hrk	0.977089	0.473467	-1.04523	0.00605	0.0246991
NM_007554	Bmp4	22.4877	2.90098	-2.95452	5e-05	0.000348424
NM_007559	Bmp8b	0.609952	0.072636	-3.06994	0.0072	0.0286059
NM_007573	C1qbp	441.05	209.808	-1.07187	5e-05	0.000348424
NM_007586	Calb2	1.36702	0.261621	-2.38549	0.0057	0.0234783
NM_007622	Cbx1	196.267	78.8992	-1.31473	5e-05	0.000348424
NM_007623	Cbx2	15.2868	6.86418	-1.15512	5e-05	0.000348424
NM_007632	Ccnd3	227.453	89.2827	-1.34912	5e-05	0.000348424
NM_007633	Ccne1	215.61	54.8537	-1.97476	5e-05	0.000348424
NM_007693	Chga	6.61792	2.89094	-1.19484	0.0003	0.00177341
NM_007707	Socs3	86.0893	20.9644	-2.03789	5e-05	0.000348424
NM_007741	Col9a2	4.09885	0.542927	-2.91639	5e-05	0.000348424
NM_007747	Cox5a	622.384	279.468	-1.15512	5e-05	0.000348424
NM_007775	Crygc	5.4743	0	-Inf	5e-05	0.000348424
NM_007776	Crygd	1.47028	0	-Inf	5e-05	0.000348424
NM_007777	Cryge	1.81382	0	-Inf	5e-05	0.000348424
NM_007790	Smc3	74.1463	35.318	-1.06997	5e-05	0.000348424
NM_007792	Csrp2	233.664	92.7326	-1.33329	5e-05	0.000348424
NM_007804	Cux2	1.01685	0.370961	-1.45477	0.0013	0.00651581
NM_007811	Cyp26a1	1.36796	0.496351	-1.46259	0.00865	0.0334529
NM_007818	Cyp3a11	0.581385	0	-Inf	5e-05	0.000348424
NM_007842	Dhx9	220.299	73.4687	-1.58426	5e-05	0.000348424
NM_007868	Dmd	3.57803	1.28899	-1.47293	5e-05	0.000348424
NM_007891	E2f1	23.0734	8.47748	-1.44452	5e-05	0.000348424
NM_007898	Ebp	23.3052	10.0734	-1.2101	5e-05	0.000348424
NM_007902	Edn2	2.67788	0	-Inf	5e-05	0.000348424
NM_007911	Efnb3	2.96909	1.18717	-1.32249	0.00015	0.000953088
NM_007916	Ddx19a	56.3371	23.2751	-1.2753	5e-05	0.000348424
NM_007918	Eif4ebp1	617.117	245.822	-1.32793	5e-05	0.000348424
NM_007921	Elf3	8.87234	3.20241	-1.47016	0.0005	0.00279364
NM_007932	Eng	6.96246	1.72838	-2.01018	0.00425	0.0182302
NM_007942	Epo	0.545823	0	-Inf	0.00025	0.00150925
NM_007949	Ercc2	18.0252	8.29104	-1.12039	5e-05	0.000348424
NM_007958	Smarcad1	37.2831	13.4818	-1.46751	5e-05	0.000348424
NM_007991	Fbl	482.03	237.48	-1.02132	5e-05	0.000348424
NM_007999	Fen1	63.9775	18.6403	-1.77914	5e-05	0.000348424
NM_008004	Fgf17	12.2219	5.24081	-1.2216	5e-05	0.000348424
NM_008011	Fgfr4	1.15408	0.203511	-2.50356	0.00075	0.00399854
NM_008014	Ppm1g	204.483	96.5301	-1.08293	5e-05	0.000348424
NM_008034	Folr1	23.752	7.07528	-1.74719	0.0003	0.00177341
NM_008044	Fxn	34.7697	8.73464	-1.99301	5e-05	0.000348424
NM_008053	Fxr1	89.7619	41.1277	-1.12599	0.00075	0.00399854
NM_008092	Gata4	0.620381	0.0494643	-3.64869	0.01275	0.0464551
NM_008096	Gc	1.01556	0.287434	-1.82098	0.009	0.0346039
NM_008105	Gcnt2	9.24225	2.34525	-1.9785	5e-05	0.000348424
NM_008108	Gdf3	47.8434	5.77483	-3.05047	5e-05	0.000348424
NM_008126	Gjb3	13.8535	5.78494	-1.25987	0.0131	0.0475094
NM_008153	Cmklr1	5.30536	0.948156	-2.48425	5e-05	0.000348424
NM_008186	Gtf2h1	63.8947	24.1392	-1.40432	5e-05	0.000348424
NM_008187	Cfap20	77.6664	35.9391	-1.11173	5e-05	0.000348424
NM_008193	Guk1	93.3397	33.3525	-1.4847	5e-05	0.000348424
NM_008228	Hdac1	325.156	158.814	-1.03379	5e-05	0.000348424
NM_008234	Hells	159.377	57.9185	-1.46035	5e-05	0.000348424
NM_008245	Hhex	6.68586	1.72711	-1.95275	5e-05	0.000348424
NM_008252	Hmgb2	637.689	239.082	-1.41535	5e-05	0.000348424
NM_008259	Foxa1	1.00284	0.0971928	-3.3671	0.0015	0.00739187
NM_008278	Hpgd	1.15744	0.262745	-2.13921	0.0058	0.0238275
NM_008298	Dnaja1	109.1	45.7885	-1.2526	5e-05	0.000348424
NM_008303	Hspe1	1158.43	457.422	-1.34058	5e-05	0.000348424
NM_008316	Hus1	11.0219	4.00387	-1.46091	5e-05	0.000348424
NM_008321	Id3	57.2134	24.8788	-1.20143	5e-05	0.000348424
NM_008339	Cd79b	2.26973	0.399965	-2.50458	0.002	0.00948417
NM_008340	Igfals	1.85767	0.428158	-2.11728	0.0005	0.00279364
NM_008386	Ins1	1.33093	0	-Inf	5e-05	0.000348424
NM_008435	Kcns1	1.12749	0.120672	-3.22396	0.0012	0.006074
NM_008443	Kif3a	6.97488	3.32574	-1.06849	0.0013	0.00651581
NM_008452	Klf2	136.985	9.19281	-3.89737	5e-05	0.000348424
NM_008480	Lama1	3.89822	1.14248	-1.77065	5e-05	0.000348424
NM_008511	Lrmp	6.92117	0.446168	-3.95536	5e-05	0.000348424
NM_008558	Max	21.9461	5.26813	-2.0586	5e-05	0.000348424
NM_008563	Mcm3	186.404	90.1537	-1.04798	5e-05	0.000348424
NM_008564	Mcm2	185.165	89.6404	-1.04659	5e-05	0.000348424
NM_008566	Mcm5	211.463	68.4987	-1.62626	5e-05	0.000348424
NM_008586	Mep1b	2.65528	0.72547	-1.87188	0.0001	0.000659704
NM_008589	Mesp2	2.21835	0.151429	-3.87277	0.00155	0.00760546
NM_008590	Mest	60.0901	7.48025	-3.00597	5e-05	0.000348424
NM_008595	Mfng	5.6719	2.21285	-1.35793	0.00025	0.00150925
NM_008602	Pias2	18.618	6.42914	-1.534	5e-05	0.000348424
NM_008609	Mmp15	5.00599	2.31703	-1.11138	5e-05	0.000348424
NM_008613	Mns1	22.5316	6.93451	-1.70008	5e-05	0.000348424
NM_008624	Mras	19.1743	4.46816	-2.10142	5e-05	0.000348424
NM_008635	Map7	29.9818	12.9041	-1.21626	5e-05	0.000348424
NM_008652	Mybl2	223.757	42.5024	-2.39632	5e-05	0.000348424
NM_008679	Ncoa3	54.1599	14.3827	-1.91289	5e-05	0.000348424
NM_008692	Nfyc	45.2562	17.6949	-1.35479	5e-05	0.000348424
NM_008709	Mycn	45.3024	20.8241	-1.12133	5e-05	0.000348424
NM_008712	Nos1	1.49736	0.32927	-2.18508	5e-05	0.000348424
NM_008713	Nos3	3.02579	0.345064	-3.13238	0.0006	0.0032841
NM_008715	Ints6	10.838	4.87681	-1.15209	5e-05	0.000348424
NM_008717	Zfp638	17.6761	8.81406	-1.00392	5e-05	0.000348424
NM_008727	Npr1	6.18056	2.40703	-1.36048	5e-05	0.000348424
NM_008739	Nsd1	37.8625	12.6644	-1.57999	5e-05	0.000348424
NM_008740	Nsf	45.2179	17.8866	-1.33802	5e-05	0.000348424
NM_008741	Nsg2	2.12684	0.423666	-2.32771	0.0045	0.0191811
NM_008744	Ntn1	25.3165	6.19678	-2.03049	5e-05	0.000348424
NM_008765	Orc2	41.7873	17.1575	-1.28423	5e-05	0.000348424
NM_008803	Pde8a	4.70052	1.66585	-1.49656	5e-05	0.000348424
NM_008815	Etv4	110.951	28.3437	-1.96882	5e-05	0.000348424
NM_008816	Pecam1	2.79993	0.465101	-2.58978	0.0014	0.00696102
NM_008817	Peg3	38.0557	12.9081	-1.55984	5e-05	0.000348424
NM_008831	Phb	287.554	117.669	-1.2891	5e-05	0.000348424
NM_008846	Pip5k1b	3.83193	0.28529	-3.74757	0.01325	0.047974
NM_008950	Psmc5	383.302	114.245	-1.74634	5e-05	0.000348424
NM_008952	Pipox	39.5325	16.0784	-1.29791	5e-05	0.000348424
NM_008958	Ptch2	7.52859	1.41997	-2.40652	5e-05	0.000348424
NM_008989	Pura	27.3611	6.08543	-2.16869	5e-05	0.000348424
NM_008993	Pxmp2	11.8899	4.45732	-1.41548	5e-05	0.000348424
NM_009003	Rab4a	55.8899	20.4725	-1.4489	5e-05	0.000348424
NM_009022	Aldh1a2	1.11028	0.313133	-1.82608	0.0034	0.0150371
NM_009033	Rbmxl1	132.122	54.6889	-1.27255	5e-05	0.000348424
NM_009041	Rdx	29.5082	14.1033	-1.06508	0.01165	0.0430393
NM_009054	Trim27	51.9837	24.6799	-1.07472	5e-05	0.000348424
NM_009056	Rfx2	8.15526	2.14078	-1.9296	5e-05	0.000348424
NM_009085	Polr1c	179.087	81.4059	-1.13746	5e-05	0.000348424
NM_009086	Polr1b	39.6171	16.4978	-1.26385	5e-05	0.000348424
NM_009090	Polr2c	145.378	56.6222	-1.36037	5e-05	0.000348424
NM_009093	Rps29	3684.88	1552.68	-1.24686	5e-05	0.000348424
NM_009104	Rrm2	269.183	120.075	-1.16465	5e-05	0.000348424
NM_009109	Ryr1	1.85661	0.685622	-1.43719	5e-05	0.000348424
NM_009133	Stmn3	7.43796	2.45602	-1.59859	0.00015	0.000953088
NM_009146	Frrs1	22.7523	7.10376	-1.67936	5e-05	0.000348424
NM_009171	Shmt1	81.4532	28.5976	-1.51008	5e-05	0.000348424
NM_009173	Siah1b	8.44368	1.5953	-2.40405	0.00085	0.00446653
NM_009180	St6galnac2	6.59406	2.37443	-1.47359	0.0001	0.000659704
NM_009186	Tra2b	249.121	119.509	-1.05973	5e-05	0.000348424
NM_009189	Six1	4.30461	1.12566	-1.93512	5e-05	0.000348424
NM_009228	Snta1	12.8875	4.88811	-1.39862	5e-05	0.000348424
NM_009229	Sntb2	28.9352	10.6249	-1.44537	5e-05	0.000348424
NM_009233	Sox1	11.8317	0.702082	-4.07487	5e-05	0.000348424
NM_009235	Sox15	24.2142	2.65789	-3.1875	0.0015	0.00739187
NM_009244	Serpina1b	0.626712	0	-Inf	5e-05	0.000348424
NM_009253	Serpina3m	5.36871	0.658245	-3.02788	5e-05	0.000348424
NM_009259	Spn	3.37251	0.212979	-3.98504	5e-05	0.000348424
NM_009272	Srm	197.677	81.3257	-1.28136	5e-05	0.000348424
NM_009292	Stra8	94.7771	1.48852	-5.99259	5e-05	0.000348424
NM_009319	Tarbp2	52.9202	17.0106	-1.63739	5e-05	0.000348424
NM_009327	Hnf1a	1.60037	0.0837328	-4.25647	0.0011	0.00562706
NM_009328	Tcf15	225.687	13.9482	-4.01616	5e-05	0.000348424
NM_009337	Tcl1	27.3192	1.77424	-3.94464	5e-05	0.000348424
NM_009359	Tex9	8.87191	3.79297	-1.22592	5e-05	0.000348424
NM_009361	Tfdp1	88.1164	23.2405	-1.92277	5e-05	0.000348424
NM_009387	Tk1	119.308	43.3049	-1.46209	5e-05	0.000348424
NM_009401	Tnfrsf8	3.54828	0.134172	-4.72496	0.0074	0.029269
NM_009426	Trh	60.8635	6.66559	-3.19077	5e-05	0.000348424
NM_009430	Prss2	1.83147	0	-Inf	5e-05	0.000348424
NM_009438	Rpl13a	2522.61	1246.47	-1.01706	5e-05	0.000348424
NM_009446	Tuba3a	21.6242	1.33223	-4.02073	5e-05	0.000348424
NM_009469	Ulk1	31.5961	15.7112	-1.00796	5e-05	0.000348424
NM_009471	Umps	76.7693	37.0093	-1.05264	5e-05	0.000348424
NM_009515	Was	0.969392	0.263633	-1.87855	0.00625	0.0253815
NM_009533	Xrcc5	80.1873	28.2414	-1.50556	5e-05	0.000348424
NM_009546	Trim25	34.5463	14.9168	-1.2116	5e-05	0.000348424
NM_009556	Zfp42	98.1699	4.52393	-4.43963	5e-05	0.000348424
NM_009575	Zic3	58.3048	17.1991	-1.76128	5e-05	0.000348424
NM_009616	Adam19	31.4731	15.321	-1.03861	5e-05	0.000348424
NM_009634	Adsl	56.2386	27.0464	-1.05612	5e-05	0.000348424
NM_009638	Crisp1	4.05648	1.24364	-1.70566	0.00075	0.00399854
NM_009647	Ak4	31.5945	14.2548	-1.14823	5e-05	0.000348424
NM_009654	Alb	7.8463	0.291368	-4.7511	5e-05	0.000348424
NM_009675	Aoc3	0.978243	0.233433	-2.06718	0.0003	0.00177341
NM_009687	Apex1	135.563	49.6532	-1.449	5e-05	0.000348424
NM_009689	Birc5	252.015	108.06	-1.22168	5e-05	0.000348424
NM_009696	Apoe	587.775	271.925	-1.11205	5e-05	0.000348424
NM_009698	Aprt	317.783	151.012	-1.07338	5e-05	0.000348424
NM_009701	Aqp5	1.11019	0.154985	-2.84061	0.0093	0.0355678
NM_009737	Bcat2	89.2157	39.5654	-1.17306	5e-05	0.000348424
NM_009738	Bche	0.596507	0.143035	-2.06017	0.0004	0.00229142
NM_009769	Klf5	86.7201	38.518	-1.17083	5e-05	0.000348424
NM_009786	Cacybp	244.153	106.311	-1.19949	5e-05	0.000348424
NM_009813	Casq1	1.36283	0.247095	-2.46347	0.00185	0.00886022
NM_009823	Cbfa2t2	4.73151	1.56396	-1.5971	0.00355	0.0156186
NM_009854	Cd7	1.57672	0	-Inf	5e-05	0.000348424
NM_009863	Cdc7	17.87	6.07662	-1.5562	5e-05	0.000348424
NM_009872	Cdk5r2	2.12968	0.359644	-2.566	5e-05	0.000348424
NM_009880	Cdx1	26.5402	0	-Inf	5e-05	0.000348424
NM_009881	Cdyl	20.5362	8.76869	-1.22774	5e-05	0.000348424
NM_009904	Clgn	14.6912	0.446207	-5.0411	5e-05	0.000348424
NM_009923	Cnp	15.3729	5.92984	-1.37432	5e-05	0.000348424
NM_009940	Coq7	82.3524	33.5394	-1.29595	5e-05	0.000348424
NM_009941	Cox4i1	1173.2	499.677	-1.23138	5e-05	0.000348424
NM_009942	Cox5b	767.194	378.746	-1.01836	5e-05	0.000348424
NM_009989	Cyct	50.0017	8.46105	-2.56307	5e-05	0.000348424
NM_010021	Dazl	3.55612	0.398436	-3.15789	0.0003	0.00177341
NM_010059	Dmc1	8.14306	0.952878	-3.09521	5e-05	0.000348424
NM_010062	Dnase2a	12.5285	5.92275	-1.08088	0.0001	0.000659704
NM_010069	Doc2a	11.5735	4.5392	-1.35032	0.0002	0.00123654
NM_010074	Dpp4	7.9703	0.807004	-3.30399	5e-05	0.000348424
NM_010122	Eif2b4	46.22	20.4733	-1.17478	5e-05	0.000348424
NM_010134	En2	4.80967	0.0675698	-6.15341	0.0011	0.00562706
NM_010137	Epas1	35.9338	3.62529	-3.30917	5e-05	0.000348424
NM_010155	Erf	109.621	18.9449	-2.53265	5e-05	0.000348424
NM_010158	Khdrbs3	18.5145	7.25942	-1.35073	5e-05	0.000348424
NM_010173	Faah	2.21959	0.629115	-1.8189	5e-05	0.000348424
NM_010174	Fabp3	409.346	72.7875	-2.49156	5e-05	0.000348424
NM_010197	Fgf1	5.72496	0.10947	-5.70866	5e-05	0.000348424
NM_010208	Fgr	1.11971	0.335416	-1.73911	0.00085	0.00446653
NM_010219	Fkbp4	479.497	237.808	-1.01172	5e-05	0.000348424
NM_010236	Fpgs	48.4575	22.9387	-1.07894	5e-05	0.000348424
NM_010243	Fut9	1.95508	0.544576	-1.84402	5e-05	0.000348424
NM_010246	Fzd9	2.19245	0.989132	-1.14831	0.007	0.0279389
NM_010258	Gata6	1.65618	0.779955	-1.0864	0.0065	0.0262354
NM_010262	Gbx2	75.9039	3.31264	-4.51812	5e-05	0.000348424
NM_010271	Gpd1	0.793996	0.162085	-2.29238	0.0039	0.0169396
NM_010291	Gjb5	9.10041	3.46094	-1.39477	5e-05	0.000348424
NM_010296	Gli1	2.71581	1.02608	-1.40424	0.00025	0.00150925
NM_010333	S1pr2	40.0808	15.4787	-1.37263	5e-05	0.000348424
NM_010344	Gsr	98.4456	41.2359	-1.25542	5e-05	0.000348424
NM_010357	Gsta4	673.2	131.381	-2.35727	5e-05	0.000348424
NM_010377	Hist1h1t	0.597034	0	-Inf	0.00035	0.00203605
NM_010401	Hal	5.84181	0.844278	-2.79062	5e-05	0.000348424
NM_010404	Hap1	23.1138	10.4252	-1.14868	5e-05	0.000348424
NM_010425	Foxd3	12.2671	5.4992	-1.1575	5e-05	0.000348424
NM_010435	Hira	33.3143	15.4188	-1.11145	5e-05	0.000348424
NM_010449	Hoxa1	3.01836	0.969829	-1.63796	5e-05	0.000348424
NM_010452	Hoxa3	1.14989	0.117804	-3.28703	0.0086	0.0332948
NM_010453	Hoxa5	1.65427	0.464164	-1.83349	0.00655	0.0264061
NM_010477	Hspd1	829.425	314.918	-1.39714	5e-05	0.000348424
NM_010480	Hsp90aa1	1846.61	849.68	-1.11989	0.00045	0.00254698
NM_010487	Elavl3	3.85606	1.288	-1.582	5e-05	0.000348424
NM_010499	Ier2	158.523	65.1064	-1.28382	5e-05	0.000348424
NM_010546	Ikbkb	4.72145	0.827065	-2.51316	0.0006	0.0032841
NM_010631	Kifc3	10.6459	4.02797	-1.40217	0.00885	0.0341253
NM_010637	Klf4	51.9698	16.7423	-1.63417	5e-05	0.000348424
NM_010638	Klf9	39.1994	18.5388	-1.08029	5e-05	0.000348424
NM_010655	Kpna2	499.965	217.683	-1.1996	5e-05	0.000348424
NM_010689	Lat	3.79792	0.854583	-2.15192	0.00035	0.00203605
NM_010693	Lck	5.2248	1.02974	-2.3431	0.0042	0.0180567
NM_010697	Ldb1	19.4109	6.89521	-1.4932	0.00115	0.005849
NM_010732	Lrrn2	1.41821	0.311051	-2.18885	0.0002	0.00123654
NM_010752	Mad1l1	27.7674	13.4555	-1.04519	5e-05	0.000348424
NM_010765	Mapkapk5	38.6835	17.059	-1.18119	5e-05	0.000348424
NM_010770	Matn3	2.52555	0.282166	-3.16198	5e-05	0.000348424
NM_010791	Meox1	0.680836	0.182052	-1.90296	0.01065	0.0398606
NM_010792	Mettl1	35.4976	14.7404	-1.26795	5e-05	0.000348424
NM_010816	Morc1	34.8453	3.68545	-3.24105	5e-05	0.000348424
NM_010817	Psmd7	356.22	133.351	-1.41754	5e-05	0.000348424
NM_010827	Msc	7.08762	0.914204	-2.95471	5e-05	0.000348424
NM_010830	Msh6	263.822	77.7181	-1.76324	5e-05	0.000348424
NM_010847	Mxi1	5.44974	2.28697	-1.25275	0.0035	0.0154271
NM_010858	Myl4	3.39967	0.692763	-2.29496	0.00555	0.0229414
NM_010880	Ncl	441.853	179.838	-1.29687	5e-05	0.000348424
NM_010898	Nf2	15.324	5.57222	-1.45947	0.00075	0.00399854
NM_010900	Nfatc2ip	48.4425	14.7078	-1.71969	5e-05	0.000348424
NM_010904	Nefh	10.1596	0.416543	-4.60823	0.0007	0.00376492
NM_010913	Nfya	19.3394	7.07505	-1.45073	5e-05	0.000348424
NM_010923	Nnat	26.9046	3.59376	-2.90429	0.00185	0.00886022
NM_010926	Emc8	58.2868	17.4812	-1.73736	5e-05	0.000348424
NM_010929	Notch4	10.2769	1.09339	-3.23252	5e-05	0.000348424
NM_010931	Uhrf1	111.922	48.1804	-1.21597	5e-05	0.000348424
NM_010948	Nudc	530.163	212.237	-1.32076	5e-05	0.000348424
NM_011036	Reg3b	1.27428	0	-Inf	5e-05	0.000348424
NM_011048	Pcsk6	11.2225	1.08695	-3.36804	5e-05	0.000348424
NM_011053	Pdcd11	45.6552	21.8721	-1.06169	5e-05	0.000348424
NM_011068	Pex11a	5.97411	2.61547	-1.19165	0.00795	0.03115
NM_011107	Pla2g1b	18.2359	4.27076	-2.09421	0.0003	0.00177341
NM_011139	Pou2f3	4.47898	0.737326	-2.6028	5e-05	0.000348424
NM_011143	Pou4f1	0.760095	0.166908	-2.18713	0.0019	0.00906642
NM_011172	Prodh	9.57308	4.03936	-1.24486	5e-05	0.000348424
NM_011224	Pygm	1.02518	0.35954	-1.51166	0.00435	0.0186111
NM_011228	Rab33a	3.42986	0.510693	-2.74762	0.00125	0.00629454
NM_011239	Ranbp1	1032.19	491.353	-1.07087	5e-05	0.000348424
NM_011242	Rasgrp2	11.1174	3.34868	-1.73116	5e-05	0.000348424
NM_011244	Rarg	18.5975	7.49567	-1.31098	0.005	0.0209972
NM_011246	Rasgrp1	1.13342	0.086393	-3.71362	5e-05	0.000348424
NM_011270	Rhd	3.98853	1.94656	-1.03493	0.0079	0.0309718
NM_011274	Uri1	60.6625	27.6248	-1.13484	5e-05	0.000348424
NM_011284	Rpa2	126.675	40.7153	-1.63749	5e-05	0.000348424
NM_011293	Polr2j	230.17	92.8496	-1.30973	5e-05	0.000348424
NM_011304	Ruvbl2	266.765	132.648	-1.00796	5e-05	0.000348424
NM_011307	Uimc1	19.1654	9.15951	-1.06516	5e-05	0.000348424
NM_011350	Sema4f	1.58906	0.36364	-2.12759	0.0005	0.00279364
NM_011358	Srsf2	431.329	167.027	-1.36871	5e-05	0.000348424
NM_011361	Sgk1	88.7585	33.6693	-1.39845	5e-05	0.000348424
NM_011382	Six4	7.6721	3.58729	-1.09673	5e-05	0.000348424
NM_011418	Smarcb1	30.9046	14.3304	-1.10874	0.0036	0.0158082
NM_011420	Smn1	94.1527	46.6123	-1.01429	5e-05	0.000348424
NM_011434	Sod1	1366.9	556.755	-1.29579	5e-05	0.000348424
NM_011443	Sox2	214.112	69.5853	-1.62151	5e-05	0.000348424
NM_011458	Serpina3k	1.61525	0	-Inf	5e-05	0.000348424
NM_011467	Spr	79.2359	32.5515	-1.28343	5e-05	0.000348424
NM_011481	Srms	0.678762	0.122433	-2.47092	0.0067	0.0269139
NM_011482	Nhp2l1	388.192	173.998	-1.1577	5e-05	0.000348424
NM_011485	Star	2.81831	1.1869	-1.24762	0.0002	0.00123654
NM_011516	Sycp1	2.44099	0.967668	-1.33488	0.00025	0.00150925
NM_011535	Tbx3	8.61494	0.929975	-3.21158	5e-05	0.000348424
NM_011551	Ubtf	66.7983	18.8625	-1.82429	5e-05	0.000348424
NM_011552	Tcof1	32.0958	15.0926	-1.08855	0.0012	0.006074
NM_011562	Tdgf1	647.398	309.456	-1.06492	5e-05	0.000348424
NM_011568	Alyref	191.804	93.5848	-1.03529	5e-05	0.000348424
NM_011574	Cirh1a	177.008	40.3854	-2.13191	5e-05	0.000348424
NM_011576	Tfpi	60.7469	12.6462	-2.26411	5e-05	0.000348424
NM_011588	Trim28	600.21	187.592	-1.67787	5e-05	0.000348424
NM_011592	Timm44	76.8451	30.1441	-1.35008	5e-05	0.000348424
NM_011622	Tom1	32.863	14.6947	-1.16117	5e-05	0.000348424
NM_011634	Traip	20.9689	9.93316	-1.07793	5e-05	0.000348424
NM_011635	Trap1a	202.671	60.5914	-1.74196	5e-05	0.000348424
NM_011638	Tfrc	158.602	26.9691	-2.55603	5e-05	0.000348424
NM_011640	Trp53	233.884	101.021	-1.21114	5e-05	0.000348424
NM_011646	Try4	2.68528	0	-Inf	5e-05	0.000348424
NM_011654	Tuba1b	917.46	430.55	-1.09146	5e-05	0.000348424
NM_011663	Zrsr1	9.40218	4.36832	-1.10592	0.0042	0.0180567
NM_011670	Uchl1	109.263	54.5981	-1.00088	5e-05	0.000348424
NM_011677	Ung	31.4593	14.6541	-1.10218	0.00025	0.00150925
NM_011708	Vwf	0.597136	0.085318	-2.80714	5e-05	0.000348424
NM_011762	Zfp59	9.34488	3.53241	-1.40352	5e-05	0.000348424
NM_011765	Zfp97	7.48737	3.64967	-1.03669	0.00015	0.000953088
NM_011776	Zp3	5.30635	0.357632	-3.89117	0.00025	0.00150925
NM_011780	Adam23	9.51844	4.23511	-1.16833	0.0002	0.00123654
NM_011801	Cfdp1	404.346	156.454	-1.36986	5e-05	0.000348424
NM_011848	Nek3	9.87288	3.43072	-1.52496	5e-05	0.000348424
NM_011858	Tenm4	4.94289	1.35203	-1.87023	5e-05	0.000348424
NM_011870	Cib1	62.514	28.0886	-1.1542	5e-05	0.000348424
NM_011876	Twf2	97.0215	16.9218	-2.51942	5e-05	0.000348424
NM_011885	Mrps12	109.119	42.5146	-1.35987	5e-05	0.000348424
NM_011889	Sept3	5.02737	1.59559	-1.65571	5e-05	0.000348424
NM_011898	Spry4	65.5295	10.5445	-2.63565	5e-05	0.000348424
NM_011900	Mpdu1	53.3501	25.4409	-1.06834	5e-05	0.000348424
NM_011902	Tekt2	2.0273	0.283207	-2.83963	0.00155	0.00760546
NM_011932	Dapp1	5.21103	1.9859	-1.39178	5e-05	0.000348424
NM_011934	Esrrb	130.158	13.5517	-3.26372	5e-05	0.000348424
NM_011937	Gnpda1	67.2871	29.6806	-1.18081	5e-05	0.000348424
NM_011944	Map2k7	35.7282	11.2317	-1.66948	5e-05	0.000348424
NM_011955	Nubp1	36.1547	17.4145	-1.05389	5e-05	0.000348424
NM_011972	Poli	10.2244	3.44628	-1.56891	5e-05	0.000348424
NM_011973	Mok	5.99011	2.89224	-1.0504	0.00125	0.00629454
NM_011987	Pla2g10	7.2767	1.63861	-2.15081	5e-05	0.000348424
NM_011996	Adh4	0.666711	0	-Inf	5e-05	0.000348424
NM_012006	Acot1	15.0925	1.99943	-2.91617	5e-05	0.000348424
NM_012012	Exo1	17.8543	8.86468	-1.01013	5e-05	0.000348424
NM_012019	Aifm1	60.5487	24.4632	-1.30748	5e-05	0.000348424
NM_012039	Zw10	29.0775	13.4495	-1.11235	5e-05	0.000348424
NM_013462	Adrb3	9.81737	3.81444	-1.36386	5e-05	0.000348424
NM_013512	Epb4.1l4a	29.0636	8.34466	-1.80029	5e-05	0.000348424
NM_013536	Emg1	254.639	105.745	-1.26787	5e-05	0.000348424
NM_013545	Ptpn6	15.6904	5.30615	-1.56414	5e-05	0.000348424
NM_013559	Hsph1	95.5896	33.2554	-1.52326	5e-05	0.000348424
NM_013560	Hspb1	763.872	365.314	-1.0642	5e-05	0.000348424
NM_013566	Itgb7	8.09224	1.01176	-2.99968	5e-05	0.000348424
NM_013571	Ksr1	5.62234	2.50888	-1.16413	5e-05	0.000348424
NM_013580	Ldhc	1.57621	0.172409	-3.19255	0.01205	0.044317
NM_013584	Lifr	7.6684	1.49298	-2.36073	5e-05	0.000348424
NM_013601	Msx2	3.28933	1.42512	-1.20671	0.00125	0.00629454
NM_013603	Mt3	12.5138	4.35711	-1.52208	0.00265	0.0121099
NM_013661	Sema5b	5.73244	0.692202	-3.04989	5e-05	0.000348424
NM_013663	Srsf3	362.809	167.87	-1.11187	5e-05	0.000348424
NM_013687	Tcp11	1.82665	0.6512	-1.48802	0.0109	0.0406769
NM_013697	Ttr	0.936402	0	-Inf	5e-05	0.000348424
NM_013699	Ubp1	22.1597	8.39902	-1.39965	5e-05	0.000348424
NM_013729	Mixl1	0.625321	0.0980054	-2.67366	0.01275	0.0464551
NM_013738	Plek2	3.07081	1.36417	-1.17059	0.0046	0.0195511
NM_013796	Nagpa	7.27675	3.5777	-1.02426	0.0003	0.00177341
NM_013811	Dnah8	3.39608	0.387436	-3.13184	5e-05	0.000348424
NM_013827	Mtf2	36.8151	11.2491	-1.71049	5e-05	0.000348424
NM_013829	Plcb4	8.19282	3.77365	-1.1184	5e-05	0.000348424
NM_013846	Ror2	11.5674	4.78094	-1.2747	5e-05	0.000348424
NM_013853	Abcf2	126.298	52.3039	-1.27184	5e-05	0.000348424
NM_013873	Sult4a1	32.5294	10.4057	-1.64437	5e-05	0.000348424
NM_013874	Dpf1	10.8076	2.59704	-2.05711	5e-05	0.000348424
NM_013879	Cabp1	14.5334	2.5356	-2.51897	5e-05	0.000348424
NM_013889	Zfp292	11.1299	5.35058	-1.05667	5e-05	0.000348424
NM_013910	Kdm2b	30.5872	8.65775	-1.82086	5e-05	0.000348424
NM_013924	Abt1	14.9222	6.6328	-1.16977	5e-05	0.000348424
NM_013925	Adat1	14.686	5.30215	-1.46979	5e-05	0.000348424
NM_015732	Axin2	8.86702	1.12236	-2.98191	5e-05	0.000348424
NM_015751	Abce1	163.778	79.6099	-1.04072	5e-05	0.000348424
NM_015767	Ttpa	3.36678	0.467326	-2.84887	5e-05	0.000348424
NM_015782	Snrpa	105.575	48.5198	-1.12163	5e-05	0.000348424
NM_015790	Icosl	6.81831	3.38604	-1.00982	0.00045	0.00254698
NM_015796	Fbxo17	6.51353	2.08042	-1.64656	5e-05	0.000348424
NM_015798	Fbxo15	68.8096	13.0792	-2.39533	5e-05	0.000348424
NM_015801	Pnpla6	13.2393	1.92949	-2.77854	5e-05	0.000348424
NM_015802	Dlc1	61.725	7.73731	-2.99595	5e-05	0.000348424
NM_015816	Lsm4	278.048	119.498	-1.21834	5e-05	0.000348424
NM_015826	Dmrt1	40.4017	1.86453	-4.43753	5e-05	0.000348424
NM_015829	Slc25a13	12.1172	2.72351	-2.15352	0.0006	0.0032841
NM_016661	Ahcy	251.278	113.703	-1.14402	5e-05	0.000348424
NM_016668	Bhmt	1.13287	0	-Inf	5e-05	0.000348424
NM_016672	Ddc	19.298	1.61194	-3.58159	5e-05	0.000348424
NM_016682	Uba2	260.99	116.478	-1.16394	5e-05	0.000348424
NM_016689	Aqp3	24.6385	1.48969	-4.04783	5e-05	0.000348424
NM_016690	Hnrnpdl	159.844	76.5518	-1.06216	5e-05	0.000348424
NM_016699	Exosc10	56.7762	26.3547	-1.10723	5e-05	0.000348424
NM_016706	Coil	31.256	14.8606	-1.07264	5e-05	0.000348424
NM_016738	Rpl13	4830.9	2063.42	-1.22725	5e-05	0.000348424
NM_016750	H2afz	1830.32	712.543	-1.36104	5e-05	0.000348424
NM_016754	Mylpf	229.682	12.4837	-4.20152	5e-05	0.000348424
NM_016756	Cdk2	32.5094	13.8549	-1.23047	0.00405	0.0175052
NM_016774	Atp5b	1502.07	750.083	-1.00183	5e-05	0.000348424
NM_016777	Nasp	313.925	150.547	-1.06021	5e-05	0.000348424
NM_016788	Tnk2	22.183	7.84281	-1.50001	5e-05	0.000348424
NM_016789	Nptx2	5.07205	0.637533	-2.992	5e-05	0.000348424
NM_016795	Srpk1	94.1833	38.6721	-1.28418	5e-05	0.000348424
NM_016803	Chst3	0.755933	0.357978	-1.07839	0.0066	0.0265745
NM_016812	Banp	3.21816	1.58361	-1.02302	0.0074	0.029269
NM_016813	Nxf1	73.5519	26.106	-1.49438	5e-05	0.000348424
NM_016859	Bysl	38.2274	19.0665	-1.00357	0.00875	0.033792
NM_016867	Gipc2	9.2173	1.04406	-3.14214	5e-05	0.000348424
NM_016884	Hnrnpc	89.355	40.6504	-1.13628	0.00485	0.0204566
NM_016895	Ak2	210.042	101.627	-1.04739	5e-05	0.000348424
NM_016909	Tsnax	51.6837	19.8381	-1.38144	5e-05	0.000348424
NM_016913	Porcn	27.9989	3.30559	-3.08239	5e-05	0.000348424
NM_016924	Rwdd2b	6.75332	2.76802	-1.28674	5e-05	0.000348424
NM_016925	Fanca	19.9457	7.0914	-1.49194	5e-05	0.000348424
NM_016964	Stag3	5.48315	1.05827	-2.37329	5e-05	0.000348424
NM_016967	Olig2	5.5173	1.75748	-1.65045	5e-05	0.000348424
NM_016968	Olig1	6.57617	1.56384	-2.07216	5e-05	0.000348424
NM_017393	Clpp	109.076	43.9458	-1.31154	5e-05	0.000348424
NM_017397	Ddx20	41.924	17.5928	-1.25279	5e-05	0.000348424
NM_017399	Fabp1	2.20077	0	-Inf	5e-05	0.000348424
NM_017404	Mrpl39	70.1974	27.1589	-1.36999	5e-05	0.000348424
NM_017461	Sept1	133.496	16.0264	-3.05828	5e-05	0.000348424
NM_018732	Scn3a	0.891547	0.113349	-2.97554	5e-05	0.000348424
NM_018757	Nme6	33.0638	12.4628	-1.40762	5e-05	0.000348424
NM_018761	Ctnnal1	32.7192	14.9009	-1.13474	5e-05	0.000348424
NM_018776	Crlf3	52.9068	20.8025	-1.3467	5e-05	0.000348424
NM_018780	Sfrp5	0.721017	0	-Inf	5e-05	0.000348424
NM_018805	Hs3st3b1	2.26299	0.216919	-3.383	5e-05	0.000348424
NM_018808	Dnajb1	41.2993	17.6576	-1.22582	5e-05	0.000348424
NM_018810	Mkrn1	387.977	88.7442	-2.12825	5e-05	0.000348424
NM_018868	Nop58	265.82	110.499	-1.26641	5e-05	0.000348424
NM_018878	Paxip1	21.3904	9.89989	-1.11148	5e-05	0.000348424
NM_019423	Elovl2	3.27067	1.22244	-1.41982	5e-05	0.000348424
NM_019427	Epb4.1l4b	4.87211	2.19251	-1.15196	0.0001	0.000659704
NM_019439	Gabbr1	12.3668	5.68425	-1.12143	5e-05	0.000348424
NM_019444	Ramp2	4.37479	0.980296	-2.15792	0.00115	0.005849
NM_019448	Dnmt3l	109.119	4.52368	-4.59226	5e-05	0.000348424
NM_019459	Nphs1	3.53833	0.97977	-1.85255	5e-05	0.000348424
NM_019501	Pdss1	17.2869	5.56905	-1.63418	0.0041	0.0176892
NM_019505	Dgke	8.33453	3.1904	-1.38536	5e-05	0.000348424
NM_019507	Tbx21	0.650676	0.122163	-2.41313	0.00805	0.0314699
NM_019518	Grasp	16.3812	7.4624	-1.13433	5e-05	0.000348424
NM_019535	Sh3gl2	13.5026	3.14459	-2.10229	5e-05	0.000348424
NM_019547	Rbm38	63.3635	19.8419	-1.6751	5e-05	0.000348424
NM_019626	Cbln1	2.91831	0.45404	-2.68424	5e-05	0.000348424
NM_019652	Asna1	319.781	111.674	-1.51779	5e-05	0.000348424
NM_019666	Syncrip	80.2427	32.1309	-1.32041	5e-05	0.000348424
NM_019673	Actl6a	166.561	62.4801	-1.41458	5e-05	0.000348424
NM_019685	Ruvbl1	167.717	69.493	-1.27109	5e-05	0.000348424
NM_019693	Ddx39b	271.568	127.523	-1.09055	5e-05	0.000348424
NM_019701	Clcnkb	1.07135	0.0937987	-3.51372	0.00725	0.028765
NM_019716	Orc6	115.864	46.3834	-1.32075	5e-05	0.000348424
NM_019721	Mettl3	27.477	11.593	-1.24497	0.0076	0.029965
NM_019732	Runx3	0.857191	0.105585	-3.02121	0.00055	0.00303925
NM_019741	Slc2a5	1.21347	0.157103	-2.94935	0.0005	0.00279364
NM_019754	Tagln3	6.1709	0.21463	-4.84556	0.0042	0.0180567
NM_019774	Akap8	62.4706	27.3985	-1.18908	5e-05	0.000348424
NM_019794	Dnaja2	162.537	80.8217	-1.00795	5e-05	0.000348424
NM_019795	Dnajc7	160.284	53.6478	-1.57903	5e-05	0.000348424
NM_019800	Acp6	65.2341	21.7888	-1.58204	5e-05	0.000348424
NM_019810	Slc5a1	0.669831	0.220889	-1.60048	0.0046	0.0195511
NM_019812	Sirt1	36.2024	7.76156	-2.22166	5e-05	0.000348424
NM_019816	Aatf	51.9341	21.8808	-1.24701	5e-05	0.000348424
NM_019822	Adrm1	153.484	71.3439	-1.10522	5e-05	0.000348424
NM_019831	Zmym3	10.9023	3.58632	-1.60405	5e-05	0.000348424
NM_019836	Noa1	21.3124	10.4102	-1.03369	5e-05	0.000348424
NM_019837	Nudt3	50.3986	21.8769	-1.20397	5e-05	0.000348424
NM_019869	Rbm14	54.5268	21.9642	-1.31181	5e-05	0.000348424
NM_019870	Naa10	43.1457	21.3688	-1.01371	0.00885	0.0341253
NM_019872	Dmrtb1	3.88833	0.193775	-4.3267	0.00025	0.00150925
NM_019883	Uba52	5067.29	2229.5	-1.1845	5e-05	0.000348424
NM_019911	Tdo2	0.552855	0	-Inf	5e-05	0.000348424
NM_019945	Mast1	1.44502	0.614889	-1.23269	0.0054	0.0224262
NM_019950	Chst5	2.18392	0.246888	-3.14499	0.00035	0.00203605
NM_019988	Mlst8	6.12597	2.86055	-1.09865	0.00065	0.00352574
NM_020002	Rec8	6.76628	0.558176	-3.59957	5e-05	0.000348424
NM_020004	Kat2a	18.7551	8.24256	-1.18612	0.00425	0.0182302
NM_020005	Kat2b	22.3552	3.7811	-2.56373	5e-05	0.000348424
NM_020046	Dhodh	41.2182	13.0145	-1.66316	5e-05	0.000348424
NM_020483	Sap30bp	49.4751	23.0906	-1.09939	5e-05	0.000348424
NM_020491	Sssca1	153.557	67.4767	-1.18632	5e-05	0.000348424
NM_020518	Vsig2	2.76817	0.203881	-3.76313	0.00645	0.0260758
NM_020560	Mrps31	93.5581	23.1027	-2.0178	5e-05	0.000348424
NM_020570	Xrcc2	15.6952	6.27525	-1.32258	5e-05	0.000348424
NM_020577	As3mt	15.6792	3.65093	-2.10251	5e-05	0.000348424
NM_020594	Zc3h8	12.8815	6.30715	-1.03024	0.00015	0.000953088
NM_021099	Kit	11.0194	1.4086	-2.96771	5e-05	0.000348424
NM_021292	Evc	6.34378	2.13201	-1.57313	5e-05	0.000348424
NM_021308	Piwil2	7.52828	0.773965	-3.28198	5e-05	0.000348424
NM_021315	Noc3l	27.2794	11.691	-1.22242	5e-05	0.000348424
NM_021329	Rangrf	79.3508	29.0558	-1.44942	5e-05	0.000348424
NM_021356	Gab1	63.2504	20.7675	-1.60675	5e-05	0.000348424
NM_021361	Nova1	1.2691	0.481336	-1.39868	0.00015	0.000953088
NM_021390	Sall1	44.7731	8.73345	-2.35801	5e-05	0.000348424
NM_021414	Ahcyl2	3.13012	0.918845	-1.76832	0.01085	0.0405151
NM_021416	Fam184b	0.665223	0.103371	-2.68601	0.00155	0.00760546
NM_021441	Taf1c	13.5522	3.83442	-1.82145	5e-05	0.000348424
NM_021480	Tdh	253.935	13.4921	-4.23428	5e-05	0.000348424
NM_021491	Smpd3	0.519219	0.185258	-1.4868	0.0045	0.0191811
NM_021505	Anapc5	75.9746	32.558	-1.22251	5e-05	0.000348424
NM_021510	Hnrnph1	298.517	148.246	-1.00982	5e-05	0.000348424
NM_021527	Mkks	7.9614	2.94539	-1.43456	0.0081	0.0316248
NM_021542	Kcnk5	24.2859	3.03842	-2.99873	5e-05	0.000348424
NM_021548	Arpp19	8.97939	3.42454	-1.39071	0.01245	0.045571
NM_021610	Gpa33	17.7531	4.56913	-1.95808	5e-05	0.000348424
NM_021788	Sap30	151.093	49.3262	-1.61501	5e-05	0.000348424
NM_021793	Tmem8	10.859	3.2875	-1.72382	5e-05	0.000348424
NM_021876	Eed	162.702	50.4245	-1.69004	5e-05	0.000348424
NM_021885	Tub	2.73927	1.0224	-1.42183	5e-05	0.000348424
NM_021888	Qtrt1	54.2505	14.5212	-1.90148	5e-05	0.000348424
NM_022015	Taf8	22.7655	11.113	-1.0346	5e-05	0.000348424
NM_022029	Nrgn	5.83706	1.20119	-2.28078	5e-05	0.000348424
NM_022316	Smoc1	6.95405	0.607686	-3.51645	5e-05	0.000348424
NM_022409	Zfp296	28.8326	3.72207	-2.95352	5e-05	0.000348424
NM_022435	Sp5	1.5912	0.3379	-2.23544	0.00055	0.00303925
NM_022653	Thop1	100.547	46.3407	-1.11752	5e-05	0.000348424
NM_023055	Slc9a3r2	20.5431	8.86045	-1.2132	5e-05	0.000348424
NM_023114	Apoc3	0.761751	0	-Inf	0.00135	0.00674176
NM_023130	Raly	244.583	97.6324	-1.32489	5e-05	0.000348424
NM_023136	Dtymk	210.17	87.8925	-1.25775	5e-05	0.000348424
NM_023146	Ranbp17	14.9051	4.58853	-1.69971	5e-05	0.000348424
NM_023162	Znrd1	76.8394	21.7441	-1.82122	5e-05	0.000348424
NM_023167	Mrpl4	81.1035	32.4986	-1.31938	5e-05	0.000348424
NM_023173	Dusp12	45.5073	13.7868	-1.72281	5e-05	0.000348424
NM_023197	Knop1	52.2164	23.6482	-1.14277	5e-05	0.000348424
NM_023203	Dctpp1	391.302	152.705	-1.35753	5e-05	0.000348424
NM_023219	Slc5a4b	1.17422	0.152538	-2.94446	0.0032	0.0142874
NM_023240	Eef1d	244.015	120.671	-1.01589	5e-05	0.000348424
NM_023258	Pycard	19.2434	2.02143	-3.25091	5e-05	0.000348424
NM_023279	Tubb3	75.8565	16.4176	-2.20803	5e-05	0.000348424
NM_023323	Rpf2	83.5215	36.4092	-1.19785	5e-05	0.000348424
NM_023331	Mrpl46	61.5837	29.0033	-1.08633	5e-05	0.000348424
NM_023371	Pin1	43.0565	18.512	-1.21777	5e-05	0.000348424
NM_023479	Elac2	40.044	12.9558	-1.62798	5e-05	0.000348424
NM_023503	Ing2	15.5098	6.6852	-1.21413	5e-05	0.000348424
NM_023538	Agk	23.8119	9.10908	-1.3863	5e-05	0.000348424
NM_023605	Fbxo9	10.2353	4.82376	-1.08532	0.0015	0.00739187
NM_023635	Rab27a	10.9224	3.88108	-1.49275	5e-05	0.000348424
NM_023637	Sars2	25.7209	8.13427	-1.66085	5e-05	0.000348424
NM_023644	Mccc1	13.3555	6.53979	-1.03012	5e-05	0.000348424
NM_023684	Lime1	8.49074	3.7002	-1.19829	0.00035	0.00203605
NM_023755	Tfcp2l1	30.9052	6.74652	-2.19563	5e-05	0.000348424
NM_023815	Trp53rkb	2.37829	1.04213	-1.19039	0.00035	0.00203605
NM_023844	Jam2	42.2694	4.27707	-3.30492	5e-05	0.000348424
NM_023871	Set	651.385	260.288	-1.3234	5e-05	0.000348424
NM_024166	Chchd2	750.494	299.087	-1.32728	5e-05	0.000348424
NM_024184	Asf1b	56.3238	20.4233	-1.46353	5e-05	0.000348424
NM_024193	Nop56	252.491	103.442	-1.28741	5e-05	0.000348424
NM_024198	Gpx7	14.0491	6.75557	-1.05633	0.0003	0.00177341
NM_024214	Tomm20	193.004	96.4463	-1.00083	5e-05	0.000348424
NM_024216	Gpn3	68.7905	30.3899	-1.17862	5e-05	0.000348424
NM_024229	Pcyt2	35.5384	17.4147	-1.02907	5e-05	0.000348424
NM_024240	Gins4	100.672	39.01	-1.36774	5e-05	0.000348424
NM_024248	Cars2	23.4458	5.71694	-2.03602	5e-05	0.000348424
NM_024434	Lap3	181.115	50.6582	-1.83804	5e-05	0.000348424
NM_024450	Scd3	0.749389	0.177824	-2.07526	0.00265	0.0121099
NM_025274	Dppa5a	2896.85	373.291	-2.95611	5e-05	0.000348424
NM_025276	Evpl	1.57505	0.117261	-3.74761	5e-05	0.000348424
NM_025279	Hnrnpk	280.883	127.615	-1.13818	0.0006	0.0032841
NM_025281	Lyar	226.941	91.6616	-1.30793	5e-05	0.000348424
NM_025298	Polr3e	23.716	11.0334	-1.10399	5e-05	0.000348424
NM_025300	Mrpl15	38.0001	7.61989	-2.31816	0.0001	0.000659704
NM_025305	Mrps7	72.9048	30.5677	-1.25401	5e-05	0.000348424
NM_025310	Ftsj3	195.588	66.2488	-1.56185	5e-05	0.000348424
NM_025330	Hsd17b14	89.6393	6.66992	-3.74839	5e-05	0.000348424
NM_025346	Rmnd5b	40.2629	12.0374	-1.74193	0.00125	0.00629454
NM_025365	Tomm6	169.335	79.2475	-1.09544	5e-05	0.000348424
NM_025390	Pop4	72.2447	25.9388	-1.47778	5e-05	0.000348424
NM_025391	Nip7	77.7328	23.3525	-1.73494	5e-05	0.000348424
NM_025392	Bccip	168.265	82.5684	-1.02707	0.0001	0.000659704
NM_025404	Arl4d	12.8846	1.91432	-2.75074	5e-05	0.000348424
NM_025407	Uqcrc1	272.477	122.093	-1.15816	5e-05	0.000348424
NM_025414	Myo19	16.861	4.14123	-2.02556	5e-05	0.000348424
NM_025433	Rpl7l1	158.173	72.5956	-1.12355	5e-05	0.000348424
NM_025444	Taf13	48.1583	18.6349	-1.36977	5e-05	0.000348424
NM_025448	Ssr2	327.82	114.675	-1.51536	5e-05	0.000348424
NM_025454	Ing5	24.6849	9.74068	-1.34153	5e-05	0.000348424
NM_025465	Tma16	73.7991	25.7686	-1.51799	5e-05	0.000348424
NM_025469	Clps	2.0023	0	-Inf	5e-05	0.000348424
NM_025486	Tmem208	41.3066	19.4369	-1.08757	5e-05	0.000348424
NM_025500	Mrpl37	68.3583	33.3206	-1.0367	5e-05	0.000348424
NM_025503	1700029P11Rik	15.6346	1.09093	-3.84111	5e-05	0.000348424
NM_025538	Alkbh7	29.1185	13.5479	-1.10387	5e-05	0.000348424
NM_025556	Coprs	97.6276	24.3353	-2.00424	5e-05	0.000348424
NM_025558	Cyb5b	126.641	34.3701	-1.88152	5e-05	0.000348424
NM_025570	Mrpl20	258.584	109.642	-1.23783	5e-05	0.000348424
NM_025577	2810428I15Rik	129.916	44.934	-1.5317	5e-05	0.000348424
NM_025581	Ska1	7.72767	3.17377	-1.28383	0.00085	0.00446653
NM_025615	2810004N23Rik	138.934	58.6316	-1.24465	5e-05	0.000348424
NM_025636	Ntpcr	17.4789	4.57609	-1.93343	5e-05	0.000348424
NM_025639	Cenpm	42.6976	11.6383	-1.87528	5e-05	0.000348424
NM_025645	Snrnp40	121.662	56.6254	-1.10336	5e-05	0.000348424
NM_025648	Farsa	124.729	38.4394	-1.69814	5e-05	0.000348424
NM_025653	3110001I22Rik	10.7193	2.3755	-2.1739	0.00075	0.00399854
NM_025686	Brf2	20.7464	9.84411	-1.07553	5e-05	0.000348424
NM_025701	Trappc5	33.6777	15.2905	-1.13915	5e-05	0.000348424
NM_025712	Snx31	0.893497	0.148879	-2.58532	0.00195	0.00927273
NM_025727	Klhl10	1.06204	0.122858	-3.11178	0.00805	0.0314699
NM_025768	Grtp1	30.3449	9.02459	-1.74952	5e-05	0.000348424
NM_025781	Tmem170	17.3294	5.04151	-1.78129	5e-05	0.000348424
NM_025788	Nacc1	137.008	51.2579	-1.41842	5e-05	0.000348424
NM_025804	Tcf25	41.0122	14.1734	-1.53287	0.00025	0.00150925
NM_025817	Tril	0.949893	0.210665	-2.17282	5e-05	0.000348424
NM_025824	Bzw1	284.655	132.085	-1.10775	5e-05	0.000348424
NM_025830	Wwp2	31.4425	11.2061	-1.48844	0.00075	0.00399854
NM_025835	Pccb	26.894	6.41567	-2.06761	5e-05	0.000348424
NM_025839	Nudt16l1	63.0242	26.0554	-1.27432	0.0002	0.00123654
NM_025860	Ddx18	142.453	57.3371	-1.31294	5e-05	0.000348424
NM_025866	Cdca7	133.684	60.8638	-1.13517	5e-05	0.000348424
NM_025881	Luc7l	30.1486	10.9015	-1.46756	0.009	0.0346039
NM_025882	Pole4	71.4826	20.5344	-1.79955	5e-05	0.000348424
NM_025890	Khdc3	12.2524	1.61037	-2.9276	5e-05	0.000348424
NM_025894	Psmd12	234.135	105.935	-1.14416	5e-05	0.000348424
NM_025900	Dek	187.733	88.4903	-1.08509	5e-05	0.000348424
NM_025922	Itpa	135.48	60.931	-1.15283	5e-05	0.000348424
NM_025924	Upf3a	60.0895	21.0722	-1.51177	5e-05	0.000348424
NM_025934	Riok2	48.3098	24.0987	-1.00336	5e-05	0.000348424
NM_025945	Polr3d	36.4608	16.9576	-1.10441	5e-05	0.000348424
NM_025950	Cdc37l1	14.4586	5.53481	-1.38532	0.00015	0.000953088
NM_025954	Pgp	72.8165	27.2396	-1.41856	5e-05	0.000348424
NM_025961	Gatm	2.48455	0.78602	-1.66034	0.00025	0.00150925
NM_025967	D16Ertd472e	2.34338	0.821835	-1.51167	0.00615	0.025031
NM_026001	Rnaseh2b	47.8264	20.3816	-1.23054	5e-05	0.000348424
NM_026014	Cdt1	123.131	45.3705	-1.44037	5e-05	0.000348424
NM_026030	Eif2s2	687.313	232.2	-1.5656	5e-05	0.000348424
NM_026040	Srfbp1	51.954	22.9745	-1.1772	5e-05	0.000348424
NM_026043	Rnpc3	10.425	4.93319	-1.07945	0.00035	0.00203605
NM_026065	Mrpl42	289.179	133.034	-1.12016	5e-05	0.000348424
NM_026071	Slc25a19	19.837	5.46848	-1.85898	5e-05	0.000348424
NM_026080	Mrps24	120.246	30.2795	-1.98957	5e-05	0.000348424
NM_026115	Hat1	344.337	158.875	-1.11593	0.0006	0.0032841
NM_026124	1110008F13Rik	99.2375	46.1277	-1.10525	5e-05	0.000348424
NM_026127	4833420G17Rik	5.55566	1.05532	-2.39628	0.00935	0.0357267
NM_026138	Soga3	5.24175	2.2358	-1.22926	5e-05	0.000348424
NM_026156	Xab2	72.9337	26.5891	-1.45575	5e-05	0.000348424
NM_026183	Slc47a1	1.81988	0.224381	-3.01982	5e-05	0.000348424
NM_026197	Mettl16	46.3035	15.1575	-1.61109	5e-05	0.000348424
NM_026209	Saysd1	2.3177	1.12989	-1.03651	0.0086	0.0332948
NM_026246	Mrpl49	72.7717	29.5311	-1.30114	5e-05	0.000348424
NM_026273	4930453N24Rik	57.8687	28.3608	-1.02888	5e-05	0.000348424
NM_026277	Nob1	147.898	40.1698	-1.88042	5e-05	0.000348424
NM_026281	Tm7sf3	44.7817	21.9404	-1.02932	5e-05	0.000348424
NM_026296	4930548H24Rik	8.18169	2.90951	-1.49162	5e-05	0.000348424
NM_026301	Rnf125	9.30125	1.54607	-2.58882	5e-05	0.000348424
NM_026309	Lsm3	317.896	141.354	-1.16924	5e-05	0.000348424
NM_026340	Pop1	26.0059	7.83846	-1.7302	5e-05	0.000348424
NM_026352	Ppid	213.135	84.8776	-1.32831	5e-05	0.000348424
NM_026364	Prpsap1	99.4734	34.7535	-1.51715	5e-05	0.000348424
NM_026419	Cela3b	1.14029	0	-Inf	5e-05	0.000348424
NM_026421	Enoph1	47.4293	21.6777	-1.12957	5e-05	0.000348424
NM_026438	Ppa1	303.509	134.607	-1.17299	5e-05	0.000348424
NM_026443	Mtfp1	14.9272	5.12369	-1.54269	5e-05	0.000348424
NM_026445	Sumf2	28.0513	13.7529	-1.02833	5e-05	0.000348424
NM_026452	Coq9	28.9967	14.011	-1.04932	5e-05	0.000348424
NM_026453	Mak16	173.161	57.2052	-1.5979	5e-05	0.000348424
NM_026464	Wdr55	65.3002	31.5152	-1.05104	5e-05	0.000348424
NM_026476	U2surp	9.01485	1.25811	-2.84105	0.00075	0.00399854
NM_026479	Zcchc10	53.6189	19.8672	-1.43235	5e-05	0.000348424
NM_026480	Ooep	54.566	4.60323	-3.56728	5e-05	0.000348424
NM_026483	Mphosph10	67.5434	32.441	-1.058	5e-05	0.000348424
NM_026490	Mrpl19	18.6813	9.07973	-1.04087	5e-05	0.000348424
NM_026494	Ppcs	21.8493	10.212	-1.09732	5e-05	0.000348424
NM_026498	Mrps11	41.8516	20.4355	-1.03421	5e-05	0.000348424
NM_026499	Srsf6	115.018	48.0251	-1.26	5e-05	0.000348424
NM_026502	1110004E09Rik	71.4748	35.5504	-1.00757	5e-05	0.000348424
NM_026508	Trap1	132.662	54.1515	-1.29269	5e-05	0.000348424
NM_026513	Pdf	26.9829	10.9183	-1.3053	5e-05	0.000348424
NM_026529	2700062C07Rik	26.1117	11.1494	-1.22772	5e-05	0.000348424
NM_026532	Nutf2	44.2811	13.4427	-1.71986	0.00075	0.00399854
NM_026539	Chd1l	21.2961	9.37091	-1.18433	5e-05	0.000348424
NM_026550	Pak1ip1	121.308	48.8581	-1.312	5e-05	0.000348424
NM_026554	Ncbp2	68.2771	30.8402	-1.14659	5e-05	0.000348424
NM_026556	Dynll2	134.922	54.6699	-1.3033	5e-05	0.000348424
NM_026570	Yeats4	95.6066	44.0931	-1.11656	5e-05	0.000348424
NM_026571	Lhfpl5	0.710369	0	-Inf	5e-05	0.000348424
NM_026572	Gcsh	165.907	64.6533	-1.35957	5e-05	0.000348424
NM_026576	Etaa1	18.4597	7.59051	-1.28211	5e-05	0.000348424
NM_026594	Rpl39l	23.1067	5.50691	-2.06899	5e-05	0.000348424
NM_026602	Bcas2	202.664	89.4082	-1.18061	5e-05	0.000348424
NM_026615	Urm1	32.555	9.74807	-1.73969	5e-05	0.000348424
NM_026623	Nudt21	373.988	153.591	-1.28389	5e-05	0.000348424
NM_026626	Efcab2	3.6389	1.2964	-1.48899	5e-05	0.000348424
NM_026630	Gtsf1l	27.9997	8.87129	-1.65819	5e-05	0.000348424
NM_026633	Fam195a	15.849	7.41392	-1.09608	0.00075	0.00399854
NM_026653	Rpa1	177.995	71.9751	-1.30627	5e-05	0.000348424
NM_026654	Toe1	23.6058	11.6072	-1.02412	0.0002	0.00123654
NM_026670	Zmym1	36.6909	11.4388	-1.68149	5e-05	0.000348424
NM_026693	Gabarapl2	337.236	86.2112	-1.96781	5e-05	0.000348424
NM_026712	Zfp414	22.657	10.9433	-1.04991	0.0003	0.00177341
NM_026716	Sycn	0.814208	0	-Inf	0.0005	0.00279364
NM_026728	Echdc2	43.9181	11.5181	-1.93092	5e-05	0.000348424
NM_026758	Mphosph6	129.003	60.4181	-1.09435	5e-05	0.000348424
NM_026760	2310036O22Rik	310.066	94.0524	-1.72104	5e-05	0.000348424
NM_026792	Agpat5	36.6445	12.6266	-1.53713	5e-05	0.000348424
NM_026799	Drosha	73.8632	32.927	-1.16559	5e-05	0.000348424
NM_026815	Upk1a	2.81035	0.409602	-2.77845	0.0004	0.00229142
NM_026818	Cilp2	2.39444	0.937231	-1.35321	0.00035	0.00203605
NM_026824	Dus1l	62.2752	22.5984	-1.46244	5e-05	0.000348424
NM_026844	Cmc2	22.9447	8.34105	-1.45986	5e-05	0.000348424
NM_026845	Ppil1	172.933	80.2698	-1.10729	5e-05	0.000348424
NM_026854	Dtwd2	4.99139	1.44648	-1.78689	5e-05	0.000348424
NM_026864	Rasl11a	5.7847	1.34758	-2.10187	0.00015	0.000953088
NM_026877	Aspscr1	86.0427	18.7094	-2.20129	5e-05	0.000348424
NM_026918	Zg16	1.02652	0	-Inf	5e-05	0.000348424
NM_026925	Pnlip	1.07603	0	-Inf	5e-05	0.000348424
NM_026964	Ccdc124	238.723	94.5272	-1.33654	5e-05	0.000348424
NM_026975	Bola1	39.0799	19.4498	-1.00667	0.0002	0.00123654
NM_026987	Dhx16	92.4999	30.6973	-1.59134	5e-05	0.000348424
NM_027002	Polr2d	88.9207	22.704	-1.96957	5e-05	0.000348424
NM_027024	Cst13	0.780791	0	-Inf	5e-05	0.000348424
NM_027052	Slc38a4	59.8692	9.55173	-2.64798	5e-05	0.000348424
NM_027091	Nup35	39.8467	14.7322	-1.43549	5e-05	0.000348424
NM_027102	Esam	4.46887	0.62794	-2.83121	5e-05	0.000348424
NM_027123	Fastkd3	14.1246	6.63948	-1.08907	5e-05	0.000348424
NM_027126	Hfe2	1.50644	0.28805	-2.38675	0.00115	0.005849
NM_027148	Exosc8	95.7206	46.1643	-1.05205	5e-05	0.000348424
NM_027156	Ddx51	11.9598	5.11289	-1.22599	5e-05	0.000348424
NM_027159	Ccdc115	35.6521	12.7365	-1.48502	5e-05	0.000348424
NM_027172	Slc52a3	1.94438	0.819515	-1.24647	0.0072	0.0286059
NM_027185	Def6	24.1761	11.9452	-1.01715	0.00515	0.02152
NM_027187	Rnaseh2a	50.5018	24.0977	-1.06744	5e-05	0.000348424
NM_027195	Casz1	1.51689	0.512343	-1.56594	0.00965	0.036694
NM_027198	Zswim7	42.9665	20.0221	-1.10162	5e-05	0.000348424
NM_027204	Mrpl12	313.285	110.723	-1.50051	5e-05	0.000348424
NM_027236	Eif1ad	52.8336	23.7093	-1.156	0.00115	0.005849
NM_027238	Ttc39b	18.6364	5.81778	-1.67958	5e-05	0.000348424
NM_027246	Snrpf	378.178	178.884	-1.08004	5e-05	0.000348424
NM_027248	Zfp219	15.55	3.13965	-2.30824	0.00265	0.0121099
NM_027250	Coa7	18.177	5.84368	-1.63716	5e-05	0.000348424
NM_027259	Polr2i	119.168	35.975	-1.72793	5e-05	0.000348424
NM_027263	Apitd1	56.202	17.6228	-1.67318	5e-05	0.000348424
NM_027275	Ptcd3	78.5006	37.5819	-1.06267	5e-05	0.000348424
NM_027278	Rpp25l	65.2513	28.3528	-1.20252	5e-05	0.000348424
NM_027288	Manba	91.2432	10.9188	-3.0629	5e-05	0.000348424
NM_027308	Igsf23	3.60035	0.320376	-3.4903	0.00015	0.000953088
NM_027335	2210016F16Rik	8.49152	3.85995	-1.13744	5e-05	0.000348424
NM_027349	Rbm25	88.5552	30.8728	-1.52024	5e-05	0.000348424
NM_027371	Rpf1	94.3121	39.1667	-1.26782	5e-05	0.000348424
NM_027394	Ube2cbp	5.49583	2.20574	-1.31707	0.00025	0.00150925
NM_027411	Spdl1	26.1795	11.3698	-1.20323	5e-05	0.000348424
NM_027423	Polr3b	29.0297	13.2065	-1.13629	5e-05	0.000348424
NM_027432	Wdr77	72.1295	31.4516	-1.19746	0.00055	0.00303925
NM_027485	Med26	16.1396	6.53052	-1.30534	5e-05	0.000348424
NM_027497	Epc1	8.14015	3.98983	-1.02873	5e-05	0.000348424
NM_027526	Rasgef1a	0.702053	0.17324	-2.01881	0.00335	0.0148567
NM_027532	Anapc15	100.925	37.3585	-1.43378	5e-05	0.000348424
NM_027541	Prpf3	45.5641	17.8072	-1.35544	5e-05	0.000348424
NM_027547	Prdm5	18.8634	3.2697	-2.52836	5e-05	0.000348424
NM_027557	Pwwp2a	8.41469	3.82586	-1.13713	0.0005	0.00279364
NM_027560	Arrdc2	6.85556	3.03296	-1.17655	5e-05	0.000348424
NM_027590	Ints10	26.5225	10.1087	-1.39162	5e-05	0.000348424
NM_027622	Tex19.2	1.37387	0.231996	-2.56607	0.00175	0.0084425
NM_027643	Naa40	30.5258	14.8344	-1.04109	5e-05	0.000348424
NM_027649	Spats1	1.58738	0.32035	-2.30893	0.00865	0.0334529
NM_027654	Pcgf6	50.7171	22.0387	-1.20243	5e-05	0.000348424
NM_027722	Nudt4	113.14	43.1628	-1.39025	5e-05	0.000348424
NM_027744	Noxred1	1.7549	0.194559	-3.17311	0.0035	0.0154271
NM_027759	Fsip1	1.43483	0.542878	-1.40218	0.0114	0.0422524
NM_027839	Ceacam20	0.609989	0.0752795	-3.01846	0.00685	0.027434
NM_027882	Cic	19.9339	9.86703	-1.01453	0.00025	0.00150925
NM_027891	Lrwd1	53.0047	25.6464	-1.04736	5e-05	0.000348424
NM_027921	Slc16a14	0.808634	0.271873	-1.57256	0.0126	0.0460218
NM_027930	Mtfr2	15.7133	6.44757	-1.28516	5e-05	0.000348424
NM_027931	Tars2	35.0077	15.7533	-1.15202	5e-05	0.000348424
NM_027941	Lrrc34	16.4916	2.79697	-2.55979	5e-05	0.000348424
NM_027947	Zbtb43	8.00601	2.70566	-1.5651	5e-05	0.000348424
NM_027954	Syce2	106.919	36.6841	-1.5433	5e-05	0.000348424
NM_027965	Gpr160	3.25492	1.27372	-1.35357	0.0044	0.0188001
NM_027973	Cenpu	13.4857	5.94023	-1.18284	0.00095	0.00493618
NM_027980	Faap100	7.88742	2.84927	-1.46896	5e-05	0.000348424
NM_027982	Ppm1j	26.7997	11.4433	-1.22772	5e-05	0.000348424
NM_028004	Ttn	0.5718	0.0341233	-4.06668	5e-05	0.000348424
NM_028016	Nanog	198.395	30.108	-2.72016	5e-05	0.000348424
NM_028025	Mageb16	9.20603	2.26379	-2.02384	5e-05	0.000348424
NM_028033	Prr23a3	8.5513	0.531782	-4.00724	5e-05	0.000348424
NM_028034	Tdrd12	7.7472	3.52936	-1.13427	0.00035	0.00203605
NM_028038	Ddx28	20.4838	9.25748	-1.14579	0.0001	0.000659704
NM_028039	Esco2	53.5078	25.2427	-1.08388	5e-05	0.000348424
NM_028049	Fbxo22	92.7286	31.8747	-1.5406	5e-05	0.000348424
NM_028059	Zfp654	8.92947	3.88929	-1.19907	5e-05	0.000348424
NM_028060	Slc35f2	46.8882	22.803	-1.04	5e-05	0.000348424
NM_028075	Tnfrsf13c	1.04586	0.37536	-1.47834	0.0125	0.0457327
NM_028116	Pygo1	3.75032	0.961283	-1.96398	5e-05	0.000348424
NM_028128	Rfc5	150.274	50.5166	-1.57277	5e-05	0.000348424
NM_028131	Cenpn	41.1094	15.3832	-1.41811	5e-05	0.000348424
NM_028156	1700001P01Rik	1.1844	0	-Inf	5e-05	0.000348424
NM_028157	Spata31d1a	0.795499	0.13971	-2.50942	0.0006	0.0032841
NM_028199	Plxdc1	2.36715	0.305434	-2.95422	0.00095	0.00493618
NM_028226	Rbm12b1	2.10288	0.433051	-2.27976	5e-05	0.000348424
NM_028244	Rrp1b	54.7913	19.5239	-1.4887	5e-05	0.000348424
NM_028274	Exosc6	55.4479	18.7173	-1.56676	5e-05	0.000348424
NM_028293	Cep55	22.285	10.591	-1.07323	5e-05	0.000348424
NM_028314	2700097O09Rik	20.5776	8.46907	-1.2808	5e-05	0.000348424
NM_028316	Zfp444	2.24397	0.730454	-1.61918	0.0117	0.043192
NM_028319	Zfp518a	12.2966	4.17542	-1.55827	5e-05	0.000348424
NM_028358	Ssbp1	64.0237	20.1996	-1.66428	5e-05	0.000348424
NM_028364	Puf60	44.0608	15.0071	-1.55385	0.0003	0.00177341
NM_028379	Zdhhc4	15.2443	7.36258	-1.04999	0.0002	0.00123654
NM_028402	Zfp493	3.64019	1.52942	-1.25103	5e-05	0.000348424
NM_028448	Cenpv	48.1142	14.9856	-1.68289	5e-05	0.000348424
NM_028453	Otud3	11.1741	5.2668	-1.08516	0.0001	0.000659704
NM_028469	3110082I17Rik	67.4313	26.0576	-1.37172	5e-05	0.000348424
NM_028544	Rasip1	3.46449	0.803754	-2.10782	5e-05	0.000348424
NM_028597	Thoc3	89.1612	31.1217	-1.5185	5e-05	0.000348424
NM_028602	Tex19.1	69.9912	6.23132	-3.48956	5e-05	0.000348424
NM_028603	Zbtb8a	22.6085	6.61619	-1.77279	5e-05	0.000348424
NM_028610	Dppa4	176.424	11.3202	-3.96208	5e-05	0.000348424
NM_028614	Ppp2r1b	49.9424	23.6472	-1.0786	5e-05	0.000348424
NM_028615	Dppa2	124.654	6.79935	-4.19639	5e-05	0.000348424
NM_028720	Glyr1	35.6588	15.6192	-1.19094	0.00015	0.000953088
NM_028725	Sdr42e1	0.746373	0.201894	-1.8863	0.0069	0.0276
NM_028749	Npl	18.9139	2.74431	-2.78493	5e-05	0.000348424
NM_028762	Rbm19	23.3901	9.94591	-1.23373	5e-05	0.000348424
NM_028797	Gtsf1	4.10226	0.918731	-2.15871	0.00535	0.0222574
NM_028804	Ccdc3	7.9864	1.67683	-2.25181	5e-05	0.000348424
NM_028811	Elp3	20.7598	8.4062	-1.30426	0.0065	0.0262354
NM_028838	Lrrc2	9.16601	1.10958	-3.04627	5e-05	0.000348424
NM_028844	Aven	46.5075	9.29649	-2.32271	5e-05	0.000348424
NM_028877	Palm3	42.127	11.8646	-1.82808	5e-05	0.000348424
NM_028889	Efhd1	2.95163	0.207737	-3.82868	0.0003	0.00177341
NM_028902	Hsf2bp	23.8796	1.77062	-3.75346	5e-05	0.000348424
NM_028908	Map10	2.70924	0.490513	-2.46552	5e-05	0.000348424
NM_028913	Zfp819	7.69417	1.0686	-2.84805	5e-05	0.000348424
NM_028914	4933406J08Rik	0.975444	0.0948514	-3.36232	0.01185	0.0436722
NM_028937	Sohlh2	30.483	1.17088	-4.70234	5e-05	0.000348424
NM_028944	P4htm	3.04947	0.690883	-2.14205	0.0002	0.00123654
NM_028945	Fam208a	12.9443	4.96318	-1.38298	5e-05	0.000348424
NM_028946	Slc9b1	4.99895	0.408273	-3.61402	5e-05	0.000348424
NM_028958	Taf7l	1.81756	0.668246	-1.44355	0.00445	0.018993
NM_029066	Wbp2nl	2.25364	0.189829	-3.56949	0.00365	0.015997
NM_029081	C2cd5	10.1027	3.80521	-1.40869	0.00515	0.02152
NM_029086	5830415F09Rik	8.87986	4.3718	-1.02231	0.00105	0.00540507
NM_029092	Trmt10c	35.4294	17.1681	-1.04522	5e-05	0.000348424
NM_029096	Rita1	15.2008	5.17748	-1.55383	5e-05	0.000348424
NM_029128	Qtrtd1	17.9821	7.91092	-1.18464	5e-05	0.000348424
NM_029157	Sf3a3	167.474	76.5523	-1.12942	5e-05	0.000348424
NM_029186	Tmem180	30.8763	13.3777	-1.20667	5e-05	0.000348424
NM_029203	Rhox2a	0.849511	0	-Inf	5e-05	0.000348424
NM_029231	Pelp1	63.142	26.6807	-1.2428	5e-05	0.000348424
NM_029250	Etnk1	79.2452	35.5757	-1.15543	5e-05	0.000348424
NM_029327	Lyrm7	5.39858	1.67872	-1.68522	5e-05	0.000348424
NM_029339	Ccdc101	32.5235	13.3318	-1.28661	5e-05	0.000348424
NM_029341	Capsl	9.7971	3.15857	-1.63308	5e-05	0.000348424
NM_029384	Tmem238	10.09	3.70916	-1.44376	0.0002	0.00123654
NM_029420	Slx1b	5.93733	2.85571	-1.05596	5e-05	0.000348424
NM_029428	Adad2	2.83491	0.182598	-3.95656	0.0003	0.00177341
NM_029441	Cdyl2	13.5601	2.11862	-2.67817	5e-05	0.000348424
NM_029444	4930447C04Rik	4.19867	0.490729	-3.09694	5e-05	0.000348424
NM_029482	4930579G24Rik	13.0016	6.49996	-1.00019	5e-05	0.000348424
NM_029557	Tsen54	34.6307	10.6818	-1.6969	5e-05	0.000348424
NM_029570	Atp11b	40.0022	19.5288	-1.03448	5e-05	0.000348424
NM_029571	Kti12	35.7865	17.7215	-1.01391	0.0031	0.0138987
NM_029619	Msrb2	12.1294	3.79276	-1.67719	5e-05	0.000348424
NM_029620	Pcolce2	13.0266	6.21377	-1.06792	0.0001	0.000659704
NM_029660	Rbmxl2	51.6229	7.77571	-2.73097	5e-05	0.000348424
NM_029738	Cluap1	11.8167	5.63136	-1.06927	0.0001	0.000659704
NM_029763	Polr3f	13.5554	6.51458	-1.05713	5e-05	0.000348424
NM_029784	Fam81a	8.99574	0.509601	-4.1418	5e-05	0.000348424
NM_029804	Hnrnpm	127.728	37.6544	-1.76219	5e-05	0.000348424
NM_029821	Urah	10.3878	3.40426	-1.60947	0.0007	0.00376492
NM_029835	Ticrr	18.8558	9.17517	-1.0392	5e-05	0.000348424
NM_029886	9430038I01Rik	17.2865	5.47364	-1.65907	5e-05	0.000348424
NM_029891	Nkrf	12.0544	4.91423	-1.29452	5e-05	0.000348424
NM_029897	C2cd5	10.4573	4.58459	-1.18965	0.0052	0.0217041
NM_029916	Stk31	2.10428	0.197179	-3.41575	0.00015	0.000953088
NM_029920	Mtus2	1.33984	0.604237	-1.14888	0.00035	0.00203605
NM_029942	Prelid2	37.2324	9.33843	-1.99531	5e-05	0.000348424
NM_029943	Apex2	13.7713	6.31056	-1.12582	5e-05	0.000348424
NM_029948	Pramef12	5.08359	0.969844	-2.39002	5e-05	0.000348424
NM_030093	Snrnp25	78.0868	26.92	-1.5364	5e-05	0.000348424
NM_030141	1700061G19Rik	9.68358	1.50738	-2.6835	5e-05	0.000348424
NM_030145	Lsm6	11.1833	3.08264	-1.85911	0.00025	0.00150925
NM_030187	Ak7	5.2163	0.426835	-3.61128	5e-05	0.000348424
NM_030198	Gins3	19.4717	5.83666	-1.73816	5e-05	0.000348424
NM_030255	Apobec3	33.3668	5.66752	-2.55762	5e-05	0.000348424
NM_030563	N4bp1	42.1452	18.2335	-1.20877	5e-05	0.000348424
NM_030564	Rnf34	45.0642	21.7744	-1.04935	5e-05	0.000348424
NM_030677	Gpx2	7.99989	2.32802	-1.78088	0.0003	0.00177341
NM_030680	Upf1	49.4182	24.1995	-1.03006	5e-05	0.000348424
NM_030697	Kank3	23.9187	8.26347	-1.53332	5e-05	0.000348424
NM_030702	Senp3	191.99	60.3397	-1.66985	5e-05	0.000348424
NM_030703	Cpn1	5.16436	0.191841	-4.75061	0.00025	0.00150925
NM_030729	Nckipsd	6.16378	2.42324	-1.34688	5e-05	0.000348424
NM_031165	Hspa8	3483.99	1548.24	-1.17011	0.0011	0.00562706
NM_031182	Tfap4	17.9091	7.18221	-1.3182	5e-05	0.000348424
NM_031260	Mov10l1	1.38576	0.144212	-3.26442	5e-05	0.000348424
NM_031374	Tex15	2.95128	0.491701	-2.58549	5e-05	0.000348424
NM_031377	Pramel1	1.80806	0.120036	-3.9129	0.00195	0.00927273
NM_031379	Tktl1	1.46463	0.109401	-3.74284	0.00185	0.00886022
NM_031384	Tex11	4.85703	0.394656	-3.62141	5e-05	0.000348424
NM_031388	Usp26	3.83887	0.765825	-2.32559	5e-05	0.000348424
NM_031396	Cnnm1	0.538785	0.139444	-1.95003	0.0019	0.00906642
NM_031403	Dbr1	39.2536	15.2839	-1.36081	5e-05	0.000348424
NM_031405	Srrt	77.0584	26.424	-1.54411	5e-05	0.000348424
NM_031867	Tas1r1	0.814875	0.186463	-2.12769	0.00315	0.0140975
NM_032398	Plvap	4.84718	1.87269	-1.37203	0.00025	0.00150925
NM_032544	Gtpbp3	18.8	9.2076	-1.02984	5e-05	0.000348424
NM_033077	D1Pas1	10.0774	1.52655	-2.72278	5e-05	0.000348424
NM_033079	M1ap	5.27042	0.675438	-2.96402	5e-05	0.000348424
NM_033217	Ngfr	7.22272	1.86369	-1.95438	5e-05	0.000348424
NM_033268	Actn2	1.03656	0.378813	-1.45225	0.00505	0.0211732
NM_033324	Dgcr8	28.0887	11.9705	-1.23051	5e-05	0.000348424
NM_033327	Zfp423	21.1232	4.11288	-2.36061	5e-05	0.000348424
NM_033398	Jmjd6	82.3607	38.8865	-1.08269	5e-05	0.000348424
NM_033526	Ubqln4	95.548	34.9955	-1.44906	5e-05	0.000348424
NM_033564	Mpv17l	5.21964	0.564676	-3.20845	0.0026	0.0119032
NM_033569	Cnnm2	9.09348	3.5974	-1.33788	5e-05	0.000348424
NM_033601	Bcl3	25.1927	6.54363	-1.94484	5e-05	0.000348424
NM_033612	Cela1	2.38238	0.34599	-2.7836	0.00545	0.0225979
NM_053008	Olig3	1.9335	0	-Inf	5e-05	0.000348424
NM_053079	Slc15a1	3.68776	0.142814	-4.69053	5e-05	0.000348424
NM_053092	Kars	301.825	128.857	-1.22794	5e-05	0.000348424
NM_053104	Rbfox2	10.44	3.89997	-1.42058	0.0127	0.0463099
NM_053124	Smarca5	138.862	60.2646	-1.20427	5e-05	0.000348424
NM_053196	Sfxn2	6.03434	2.03662	-1.56702	5e-05	0.000348424
NM_053214	Myo1f	7.57444	1.26919	-2.57723	5e-05	0.000348424
NM_053254	Tle6	8.37807	2.10355	-1.99379	5e-05	0.000348424
NM_053261	Impa2	85.1899	27.8251	-1.6143	5e-05	0.000348424
NM_054048	Rcor2	84.3251	26.9776	-1.6442	5e-05	0.000348424
NM_054070	Afg3l1	49.8103	21.8616	-1.18805	5e-05	0.000348424
NM_054085	Alpk3	1.73267	0.463911	-1.90108	5e-05	0.000348424
NM_054095	Necab2	14.7744	0.729889	-4.33927	5e-05	0.000348424
NM_058214	Recql4	10.9791	5.1103	-1.10328	5e-05	0.000348424
NM_080288	Elmo1	6.53037	2.61224	-1.32188	5e-05	0.000348424
NM_080465	Kcnn2	1.43788	0.56585	-1.34546	0.0103	0.0387464
NM_080470	Smc1b	0.545139	0.184653	-1.5618	0.0082	0.0319515
NM_080575	Acss1	1.31169	0.634031	-1.0488	0.0074	0.029269
NM_080595	Emid1	1.56833	0.177044	-3.14705	0.0033	0.0146694
NM_130450	Elovl6	65.4221	31.4659	-1.05599	5e-05	0.000348424
NM_130877	Peg10	136.719	40.9419	-1.73956	5e-05	0.000348424
NM_133167	Parvb	32.6333	13.3338	-1.29126	5e-05	0.000348424
NM_133185	Rogdi	29.1643	11.0005	-1.40664	5e-05	0.000348424
NM_133186	Steap3	7.96237	3.80637	-1.06478	5e-05	0.000348424
NM_133224	Atp13a1	28.8599	13.8501	-1.05917	5e-05	0.000348424
NM_133229	Ripply3	2.54769	0.238068	-3.41974	0.00075	0.00399854
NM_133255	Hook2	24.382	11.4262	-1.09348	5e-05	0.000348424
NM_133256	Gsx2	2.22292	0	-Inf	5e-05	0.000348424
NM_133362	Erdr1	314.27	5.42933	-5.85508	5e-05	0.000348424
NM_133671	U2af2	211.316	96.631	-1.12884	5e-05	0.000348424
NM_133686	Qprt	22.0232	9.6433	-1.19142	5e-05	0.000348424
NM_133712	Klk10	1.2569	0.341798	-1.87865	0.0128	0.0466033
NM_133721	Itga9	6.54417	2.26322	-1.53183	5e-05	0.000348424
NM_133734	Dcaf11	6.82325	2.16447	-1.65644	0.0021	0.00988825
NM_133740	Prmt3	42.837	19.0043	-1.17253	5e-05	0.000348424
NM_133756	Gpn1	56.6721	25.9952	-1.12439	5e-05	0.000348424
NM_133765	Fbxo31	13.877	4.98694	-1.47647	5e-05	0.000348424
NM_133772	Ssbp4	73.5312	26.6072	-1.46654	5e-05	0.000348424
NM_133840	Clp1	36.3184	17.1149	-1.08544	5e-05	0.000348424
NM_133878	Rcc1	108.542	39.5547	-1.45633	5e-05	0.000348424
NM_133879	Zbtb48	8.89073	4.2276	-1.07246	0.00015	0.000953088
NM_133888	Smpdl3b	21.7064	3.83552	-2.50062	5e-05	0.000348424
NM_133953	Sf3b3	193.295	70.9215	-1.44651	5e-05	0.000348424
NM_133964	Dohh	85.4925	40.9072	-1.06344	5e-05	0.000348424
NM_133966	Taf5l	57.6636	18.0375	-1.67666	5e-05	0.000348424
NM_133968	Snapc2	42.7785	16.3402	-1.38846	5e-05	0.000348424
NM_133971	Ankrd10	54.0914	8.2833	-2.70712	5e-05	0.000348424
NM_133972	Armc6	16.5571	4.75807	-1.799	0.00015	0.000953088
NM_133977	Trf	7.01445	2.2271	-1.65516	5e-05	0.000348424
NM_133982	Rpp25	51.5519	6.27032	-3.03941	5e-05	0.000348424
NM_134011	Tbrg4	35.1273	12.6448	-1.47405	5e-05	0.000348424
NM_134014	Xpo1	111.377	38.1253	-1.54664	5e-05	0.000348424
NM_134032	Hoxb2	5.95786	0.97043	-2.6181	5e-05	0.000348424
NM_134059	Ddx41	73.069	31.8535	-1.19781	5e-05	0.000348424
NM_134100	Mfsd5	49.1771	19.3528	-1.34545	5e-05	0.000348424
NM_134133	Smim3	7.70818	3.62429	-1.08869	0.0002	0.00123654
NM_134139	Wdr74	123.28	54.6183	-1.17448	5e-05	0.000348424
NM_134141	Ciapin1	54.3162	19.646	-1.46714	5e-05	0.000348424
NM_134155	Brms1	37.4	18.3712	-1.02559	5e-05	0.000348424
NM_134251	Slc12a8	2.1224	0.311323	-2.76921	5e-05	0.000348424
NM_138585	Cherp	66.9484	26.5151	-1.33624	5e-05	0.000348424
NM_138586	Exosc5	104.88	38.1444	-1.4592	5e-05	0.000348424
NM_138656	Mvd	66.7226	31.4568	-1.0848	5e-05	0.000348424
NM_138669	Eif4a3	298.562	112.769	-1.40467	5e-05	0.000348424
NM_138747	Nop2	110.065	40.1229	-1.45585	5e-05	0.000348424
NM_138944	Pou4f2	3.54061	1.02068	-1.79447	5e-05	0.000348424
NM_138949	Zfp286	2.39296	1.05442	-1.18234	0.0015	0.00739187
NM_139139	Dnajc17	32.4159	15.6538	-1.05019	0.00095	0.00493618
NM_139149	Fus	596.72	279.163	-1.09595	5e-05	0.000348424
NM_139218	Dppa3	14.7198	4.32992	-1.76535	5e-05	0.000348424
NM_139229	Cog8	28.4864	13.0936	-1.12141	5e-05	0.000348424
NM_139269	Pla2g16	7.02167	3.38184	-1.05401	5e-05	0.000348424
NM_139306	Acer2	1.88276	0.458684	-2.03728	0.0011	0.00562706
NM_139311	Mllt6	33.34	6.27217	-2.41022	5e-05	0.000348424
NM_144518	2900011O08Rik	20.1312	6.64121	-1.59992	5e-05	0.000348424
NM_144547	Amhr2	2.8559	0.264138	-3.43458	5e-05	0.000348424
NM_144783	Wt1	10.0015	3.79962	-1.39628	5e-05	0.000348424
NM_144804	Depdc7	16.4876	6.81111	-1.27542	5e-05	0.000348424
NM_144811	Cbx7	47.2498	15.6381	-1.59524	5e-05	0.000348424
NM_144813	Slc24a1	1.52486	0.0703636	-4.4377	0.0001	0.000659704
NM_144815	Cecr5	19.172	9.49867	-1.0132	5e-05	0.000348424
NM_144819	Ccdc92	10.8359	4.3119	-1.32942	5e-05	0.000348424
NM_144824	Wrap53	21.5961	10.1948	-1.08293	5e-05	0.000348424
NM_144828	Ppp1r1b	1.58129	0.12535	-3.65707	0.0048	0.0202738
NM_144858	Dus3l	40.3976	11.5597	-1.80516	5e-05	0.000348424
NM_144875	Rab29	5.80885	2.01464	-1.52773	0.0006	0.0032841
NM_144886	Exosc2	100.027	47.4252	-1.07666	5e-05	0.000348424
NM_144898	Msto1	63.7794	30.1641	-1.08026	0.0003	0.00177341
NM_144903	Aldob	0.927462	0	-Inf	5e-05	0.000348424
NM_144908	Galnt11	16.2295	7.65629	-1.0839	5e-05	0.000348424
NM_144942	Csad	15.5111	6.30817	-1.29801	5e-05	0.000348424
NM_145078	2610305D13Rik	90.6221	16.5113	-2.45641	5e-05	0.000348424
NM_145123	Crtac1	2.51591	0.787768	-1.67524	0.00025	0.00150925
NM_145134	Spsb4	2.45662	0.806329	-1.60723	0.00055	0.00303925
NM_145142	Chst10	1.99538	0.861722	-1.21137	0.0025	0.0115107
NM_145149	Rasgrp4	2.83042	1.04353	-1.43954	0.0124	0.0454153
NM_145217	Diras1	1.13485	0.29912	-1.9237	0.0008	0.00423219
NM_145222	B3gnt7	54.027	17.9806	-1.58724	5e-05	0.000348424
NM_145370	Gps1	34.8184	6.17508	-2.49532	0.00035	0.00203605
NM_145402	Tmem51	12.428	4.67355	-1.411	5e-05	0.000348424
NM_145404	Prmt7	91.7946	38.3333	-1.25981	5e-05	0.000348424
NM_145438	Llgl2	79.2068	34.6427	-1.19307	5e-05	0.000348424
NM_145439	Tmc6	10.6098	4.81643	-1.13937	5e-05	0.000348424
NM_145441	Ubxn2a	41.4261	17.7174	-1.22538	5e-05	0.000348424
NM_145451	Gpx6	1.98718	0.322736	-2.62229	0.0028	0.0127074
NM_145462	Haus4	52.9969	25.1574	-1.07493	5e-05	0.000348424
NM_145463	Shisa2	3.46511	1.2956	-1.41929	5e-05	0.000348424
NM_145494	Me2	65.2786	32.437	-1.00897	5e-05	0.000348424
NM_145540	Ints3	33.7587	15.6805	-1.10629	5e-05	0.000348424
NM_145549	Efcab7	6.60792	2.88731	-1.19447	0.00015	0.000953088
NM_145569	Mat2a	187.483	55.8717	-1.74657	5e-05	0.000348424
NM_145604	D230025D16Rik	32.659	12.4403	-1.39246	5e-05	0.000348424
NM_145605	Klhdc4	123.686	21.9733	-2.49286	5e-05	0.000348424
NM_145610	Ppan	105.323	39.6099	-1.41089	5e-05	0.000348424
NM_145620	Rrp9	119.64	40.7795	-1.55279	5e-05	0.000348424
NM_145624	Zfp709	1.89165	0.56232	-1.75018	0.00025	0.00150925
NM_145819	Mzf1	0.775789	0.304714	-1.34821	0.0085	0.0329565
NM_145823	Pitpnc1	22.9884	8.75881	-1.3921	5e-05	0.000348424
NM_145838	St8sia6	1.79303	0.289142	-2.63255	0.00015	0.000953088
NM_145927	Fntb	30.2987	13.4831	-1.1681	5e-05	0.000348424
NM_145954	Aldh16a1	24.0154	9.36619	-1.35843	5e-05	0.000348424
NM_145974	N4bp3	25.9378	7.79107	-1.73516	5e-05	0.000348424
NM_145993	L3mbtl2	56.5176	22.1419	-1.35192	5e-05	0.000348424
NM_146013	Sec14l4	1.41943	0.477252	-1.57249	0.002	0.00948417
NM_146018	Flcn	17.2131	6.28999	-1.45237	5e-05	0.000348424
NM_146036	Ahsa1	318.717	115.512	-1.46423	5e-05	0.000348424
NM_146064	Soat2	1.82784	0.185525	-3.30046	0.0011	0.00562706
NM_146069	Nrros	1.16768	0.304565	-1.93883	0.0004	0.00229142
NM_146079	Guca1b	2.23885	0.16933	-3.72484	0.0016	0.00781791
NM_146083	Srsf7	52.6802	24.3413	-1.11386	0.00415	0.0178768
NM_146092	Taf6l	10.9809	4.52372	-1.27941	0.00015	0.000953088
NM_146100	Ina	30.899	2.78517	-3.47172	5e-05	0.000348424
NM_146106	Lyplal1	6.59576	1.849	-1.83479	5e-05	0.000348424
NM_146125	Itpka	10.5854	0.741199	-3.83608	5e-05	0.000348424
NM_146154	Ppp1r8	101.141	36.1943	-1.48254	5e-05	0.000348424
NM_146165	Aimp2	25.3508	7.71385	-1.71651	0.01035	0.0389158
NM_146179	Zfp418	4.42904	2.10175	-1.0754	0.0007	0.00376492
NM_146183	Zfp428	46.6822	13.4347	-1.79691	5e-05	0.000348424
NM_146186	Wdr62	9.22791	3.72504	-1.30875	5e-05	0.000348424
NM_146188	Kctd15	8.02473	3.93247	-1.02902	0.00015	0.000953088
NM_146198	Slc5a11	3.13218	0.313864	-3.31895	5e-05	0.000348424
NM_146201	Zfp553	38.0651	13.5372	-1.49154	5e-05	0.000348424
NM_146208	Neil3	6.34884	2.76387	-1.1998	5e-05	0.000348424
NM_146216	Vac14	40.0394	14.8296	-1.43294	5e-05	0.000348424
NM_146218	Rfwd3	94.1457	26.2222	-1.84411	5e-05	0.000348424
NM_146222	Msantd2	27.6408	10.8525	-1.34877	5e-05	0.000348424
NM_146235	Ercc6l	24.9241	10.9773	-1.18302	5e-05	0.000348424
NM_146256	Hpdl	8.88208	1.52723	-2.53998	5e-05	0.000348424
NM_146257	Slc29a4	5.64636	1.95938	-1.52693	5e-05	0.000348424
NM_147151	Ehmt2	23.4936	11.4071	-1.04233	0.00855	0.0331293
NM_148952	E2f4	196.942	62.0593	-1.66605	5e-05	0.000348424
NM_152807	Ccdc137	19.3821	7.79016	-1.315	5e-05	0.000348424
NM_152810	Cdc5l	134.595	40.622	-1.72829	5e-05	0.000348424
NM_152814	Zfp566	13.9084	4.75369	-1.54883	5e-05	0.000348424
NM_152822	Las1l	73.4932	32.618	-1.17194	5e-05	0.000348424
NM_152823	Unc5cl	0.558886	0.156889	-1.83281	0.01095	0.0408329
NM_153065	Ddx27	89.4337	43.7729	-1.03078	5e-05	0.000348424
NM_153082	Dnajc27	9.03351	3.53692	-1.35279	5e-05	0.000348424
NM_153126	Nat10	39.5467	19.6985	-1.00547	5e-05	0.000348424
NM_153127	Mmrn2	2.08742	0.214054	-3.28568	5e-05	0.000348424
NM_153166	Cpne5	2.67155	0.431358	-2.63072	5e-05	0.000348424
NM_153405	Rbm45	34.0833	16.5521	-1.04205	5e-05	0.000348424
NM_153409	Csrnp3	1.31188	0.238293	-2.46083	0.00025	0.00150925
NM_153413	Dock3	2.60318	0.301856	-3.10834	5e-05	0.000348424
NM_153419	Grwd1	79.9165	33.4072	-1.25834	5e-05	0.000348424
NM_153508	Clstn3	8.27217	4.09438	-1.01462	5e-05	0.000348424
NM_153544	BC030867	19.9582	9.61018	-1.05434	5e-05	0.000348424
NM_153547	Gnl3	189.339	84.6553	-1.1613	5e-05	0.000348424
NM_153552	Thoc1	22.138	10.1116	-1.13051	0.0137	0.0492909
NM_153580	Ino80e	65.2968	27.6445	-1.24002	5e-05	0.000348424
NM_153583	Atg4d	13.5615	5.78152	-1.23	0.0015	0.00739187
NM_153585	Cnot10	51.4621	21.1125	-1.28541	5e-05	0.000348424
NM_153596	Tmem17	2.83189	1.19385	-1.24615	0.0072	0.0286059
NM_153743	Dnmt3a	38.6961	11.4253	-1.75996	5e-05	0.000348424
NM_153788	Acap1	1.77597	0.796863	-1.1562	0.0064	0.0259062
NM_153796	Peo1	18.5346	9.18471	-1.01292	5e-05	0.000348424
NM_153806	Dnttip2	92.7456	40.8973	-1.18127	5e-05	0.000348424
NM_171824	Pgbd5	2.01508	0.728499	-1.46784	0.0007	0.00376492
NM_172133	Adap2	1.2618	0.384494	-1.71446	0.01275	0.0464551
NM_172142	Nfkbid	2.88241	1.12137	-1.36201	0.0008	0.00423219
NM_172146	Ppat	84.13	36.3667	-1.21	0.00625	0.0253815
NM_172252	Mrpl21	75.5677	35.36	-1.09565	5e-05	0.000348424
NM_172287	Spire2	14.2639	5.43304	-1.39253	5e-05	0.000348424
NM_172288	Nup133	52.2802	18.484	-1.49999	5e-05	0.000348424
NM_172293	Pced1b	19.015	6.0818	-1.64456	5e-05	0.000348424
NM_172339	Snapc4	10.3477	3.67675	-1.49281	5e-05	0.000348424
NM_172380	Poglut1	43.0416	14.1196	-1.60804	5e-05	0.000348424
NM_172394	Nup88	84.9223	34.0281	-1.31942	5e-05	0.000348424
NM_172399	Ndnf	0.774831	0.164558	-2.23528	0.0004	0.00229142
NM_172403	2810021J22Rik	2.63543	0.866994	-1.60394	5e-05	0.000348424
NM_172410	Nup93	108.591	50.2598	-1.11142	5e-05	0.000348424
NM_172436	Slc25a12	18.671	5.8399	-1.67678	5e-05	0.000348424
NM_172450	4930539E08Rik	1.50709	0.185358	-3.02338	5e-05	0.000348424
NM_172456	Exog	4.09191	1.95957	-1.06224	0.0017	0.00824044
NM_172478	Tbc1d25	7.32433	2.64777	-1.46792	0.0001	0.000659704
NM_172491	D130040H23Rik	2.11615	0.961733	-1.13774	0.00935	0.0357267
NM_172496	Cobl	22.7361	2.40732	-3.23949	5e-05	0.000348424
NM_172502	Dcaf15	36.7783	16.1145	-1.19049	5e-05	0.000348424
NM_172530	She	2.37167	0.0438577	-5.75693	0.0007	0.00376492
NM_172562	Tada2a	43.5213	19.21	-1.17987	5e-05	0.000348424
NM_172569	Unk	13.9578	4.94199	-1.49791	5e-05	0.000348424
NM_172584	Itpk1	75.0205	23.4798	-1.67587	5e-05	0.000348424
NM_172599	Atg14	18.7697	6.60563	-1.50664	5e-05	0.000348424
NM_172609	Tomm22	209.007	98.3463	-1.08761	5e-05	0.000348424
NM_172616	C330027C09Rik	37.5383	16.7585	-1.16347	5e-05	0.000348424
NM_172625	Ino80c	17.3051	8.54898	-1.01737	5e-05	0.000348424
NM_172628	Sh3tc2	0.952926	0.174732	-2.44722	0.0001	0.000659704
NM_172665	Pdk1	81.0128	29.0494	-1.47964	0.00015	0.000953088
NM_172713	Sdad1	45.2649	20.7921	-1.12236	5e-05	0.000348424
NM_172723	Adap1	14.835	2.7286	-2.44277	5e-05	0.000348424
NM_172745	Tufm	130.573	61.6122	-1.08357	5e-05	0.000348424
NM_172746	Hirip3	63.4148	28.842	-1.13665	5e-05	0.000348424
NM_172757	Heatr3	74.3682	25.3856	-1.55068	5e-05	0.000348424
NM_172768	Gramd1b	6.31009	2.53797	-1.31399	5e-05	0.000348424
NM_172794	Zfp454	2.73143	0.984136	-1.47273	0.00085	0.00446653
NM_172796	Slfn9	7.80766	1.0358	-2.91414	5e-05	0.000348424
NM_172799	Ttll6	0.71132	0.0739745	-3.2654	0.0035	0.0154271
NM_172813	Enox1	16.4935	2.57971	-2.67662	5e-05	0.000348424
NM_172870	Bnc2	6.49478	1.13113	-2.52152	5e-05	0.000348424
NM_172872	Kank4	2.45422	0.673187	-1.86619	5e-05	0.000348424
NM_172876	Gpatch3	10.4888	4.14431	-1.33964	5e-05	0.000348424
NM_172914	Ccdc113	3.16371	0.253308	-3.64265	0.0021	0.00988825
NM_172916	Hydin	0.629686	0.0641501	-3.29511	5e-05	0.000348424
NM_172923	AI118078	1.05359	0.0724348	-3.86249	0.01195	0.0439964
NM_173013	Map1s	32.6536	16.1792	-1.0131	5e-05	0.000348424
NM_173037	Tango6	9.87963	4.41001	-1.16368	5e-05	0.000348424
NM_173048	Gga3	26.8256	12.5721	-1.09338	5e-05	0.000348424
NM_173189	Mcph1	22.4908	8.45816	-1.41092	5e-05	0.000348424
NM_173365	Gpr20	1.88981	0.549413	-1.78228	0.00075	0.00399854
NM_173374	Srsf1	150.407	56.2536	-1.41886	5e-05	0.000348424
NM_173383	Dnd1	12.0366	0.977734	-3.62184	0.0126	0.0460218
NM_173394	Ticam2	0.631468	0.21591	-1.54828	0.00825	0.0321235
NM_173397	Fitm2	10.8764	4.77229	-1.18845	0.0001	0.000659704
NM_173419	Dleu7	1.36095	0.271364	-2.32632	0.0116	0.0428864
NM_173737	Hmces	129.712	38.4527	-1.75416	5e-05	0.000348424
NM_173744	Tdrp	14.0905	4.64423	-1.60121	5e-05	0.000348424
NM_173755	Ube2o	32.7625	16.1086	-1.02421	5e-05	0.000348424
NM_173763	Ccbl2	4.63638	1.24667	-1.89492	0.0012	0.006074
NM_173780	Klf8	5.89068	2.25855	-1.38304	5e-05	0.000348424
NM_173785	Iba57	2.19998	1.05581	-1.05915	0.0015	0.00739187
NM_173870	Mgat4a	2.14438	1.04882	-1.0318	0.002	0.00948417
NM_174851	Ifnlr1	1.41128	0.514658	-1.45532	0.0003	0.00177341
NM_174991	Adgrb1	0.843425	0.38029	-1.14916	0.0029	0.0131049
NM_174992	Smagp	14.7248	4.30539	-1.77404	0.00485	0.0204566
NM_175111	Hspbap1	30.6339	8.67367	-1.82042	5e-05	0.000348424
NM_175113	Trmt6	39.3469	19.0946	-1.04308	5e-05	0.000348424
NM_175140	Chst8	1.13176	0.342535	-1.72425	0.00285	0.0129098
NM_175142	Zfp428	37.2791	7.47637	-2.31796	5e-05	0.000348424
NM_175207	Ankrd9	5.90064	1.77352	-1.73425	5e-05	0.000348424
NM_175238	Rif1	53.8401	17.9365	-1.58578	5e-05	0.000348424
NM_175263	Notum	23.4836	1.63743	-3.84215	5e-05	0.000348424
NM_175275	Cntln	3.25044	0.717775	-2.17903	5e-05	0.000348424
NM_175290	Nlrp4f	17.4585	3.33006	-2.3903	5e-05	0.000348424
NM_175296	Mael	10.3143	0.93723	-3.4601	5e-05	0.000348424
NM_175329	Chchd10	455.3	121.45	-1.90645	5e-05	0.000348424
NM_175332	E130012A19Rik	181.915	20.0921	-3.17856	5e-05	0.000348424
NM_175333	Slc25a41	0.723291	0	-Inf	5e-05	0.000348424
NM_175337	Mlh3	9.88775	4.16185	-1.24842	5e-05	0.000348424
NM_175340	Nhlrc1	1.44485	0.37587	-1.94262	0.0009	0.00470492
NM_175484	Coro2b	8.782	1.28073	-2.77759	5e-05	0.000348424
NM_175503	Aard	81.5638	2.21035	-5.20558	5e-05	0.000348424
NM_175507	Slc35g1	14.6436	7.09521	-1.04536	5e-05	0.000348424
NM_175511	Fam78a	3.17121	0.471047	-2.75109	5e-05	0.000348424
NM_175514	Fam171b	5.9863	1.77385	-1.75478	5e-05	0.000348424
NM_175628	A2m	8.66988	1.45765	-2.57237	5e-05	0.000348424
NM_175651	Cnpy1	8.36744	0.271967	-4.94328	5e-05	0.000348424
NM_175687	A230050P20Rik	8.69673	2.51568	-1.78953	5e-05	0.000348424
NM_175696	Pianp	11.3043	0.728268	-3.95626	5e-05	0.000348424
NM_176849	Arglu1	88.4629	29.7842	-1.57052	5e-05	0.000348424
NM_176953	Lig4	8.93756	4.01517	-1.15442	5e-05	0.000348424
NM_177003	Tigar	25.0099	9.43211	-1.40685	5e-05	0.000348424
NM_177005	Glt1d1	26.0719	4.81737	-2.43617	5e-05	0.000348424
NM_177030	Dock6	27.0943	9.98668	-1.43991	5e-05	0.000348424
NM_177082	Sp8	0.843582	0.393692	-1.09946	0.00865	0.0334529
NM_177086	Zmat4	3.7348	0.717061	-2.38086	5e-05	0.000348424
NM_177099	Lefty2	19.7924	6.85593	-1.52952	5e-05	0.000348424
NM_177150	Cenpt	53.5612	19.6713	-1.4451	5e-05	0.000348424
NM_177158	Rinl	17.4159	2.42265	-2.84575	5e-05	0.000348424
NM_177230	Ccdc158	0.562215	0.0906767	-2.63232	0.0037	0.0161851
NM_177292	Wscd2	0.657622	0.182444	-1.84981	0.0028	0.0127074
NM_177352	Gk5	5.30117	2.04015	-1.37763	5e-05	0.000348424
NM_177362	Zfp771	24.6419	10.5732	-1.22069	5e-05	0.000348424
NM_177372	Dna2	37.1215	9.83065	-1.9169	5e-05	0.000348424
NM_177374	Trmt61a	8.45909	3.13765	-1.43082	0.0005	0.00279364
NM_177391	Fam109b	1.67234	0.267874	-2.64224	0.0001	0.000659704
NM_177474	D19Bwg1357e	88.1485	41.2197	-1.0966	5e-05	0.000348424
NM_177475	Zfp280b	38.4101	10.7556	-1.83639	5e-05	0.000348424
NM_177566	Arhgef15	2.46097	0.716607	-1.77997	5e-05	0.000348424
NM_177630	Ldoc1l	2.53243	0.748307	-1.75882	5e-05	0.000348424
NM_177640	D030056L22Rik	54.7838	25.8749	-1.0822	5e-05	0.000348424
NM_177700	Atmin	30.1341	9.0754	-1.73136	5e-05	0.000348424
NM_177733	E2f2	6.73539	1.68339	-2.00039	5e-05	0.000348424
NM_177742	Triml1	14.2564	1.08523	-3.71554	5e-05	0.000348424
NM_177753	Sox21	1.92355	0.312438	-2.62213	5e-05	0.000348424
NM_177758	Zscan20	2.96352	1.27067	-1.22173	5e-05	0.000348424
NM_177766	Slc35e1	21.0798	9.18629	-1.19831	5e-05	0.000348424
NM_177777	D11Wsu47e	21.734	7.63477	-1.5093	5e-05	0.000348424
NM_177781	Trpa1	0.902092	0.06783	-3.73328	0.00085	0.00446653
NM_177788	Exoc3l	16.4149	4.05331	-2.01783	5e-05	0.000348424
NM_177811	Zfp459	13.3263	2.41026	-2.46701	5e-05	0.000348424
NM_177857	Dennd2c	20.4602	4.93864	-2.05063	5e-05	0.000348424
NM_177899	Zfp866	12.9293	4.9967	-1.3716	5e-05	0.000348424
NM_178087	Pml	42.193	13.6742	-1.62555	5e-05	0.000348424
NM_178143	Prkaa2	2.56919	1.25535	-1.03323	5e-05	0.000348424
NM_178242	Tnrc18	5.31967	1.98773	-1.42022	0.00025	0.00150925
NM_178246	Smg5	54.9272	22.8034	-1.26827	5e-05	0.000348424
NM_178280	Sall3	3.43878	0.159452	-4.43071	5e-05	0.000348424
NM_178309	Brip1	4.50109	2.07874	-1.11457	5e-05	0.000348424
NM_178380	Dhx38	49.8043	22.1163	-1.17116	5e-05	0.000348424
NM_178386	Slc25a31	2.03987	0.191815	-3.41069	0.0003	0.00177341
NM_178392	Snapc1	21.1049	10.0535	-1.06988	5e-05	0.000348424
NM_178405	Atp1a2	0.706069	0.184116	-1.93919	0.00035	0.00203605
NM_178440	Myo1g	2.10233	0.445116	-2.23973	5e-05	0.000348424
NM_178601	Imp4	58.5318	20.8834	-1.48687	5e-05	0.000348424
NM_178610	Krr1	30.6166	14.1256	-1.11601	5e-05	0.000348424
NM_178632	Ints7	24.597	9.9107	-1.31142	5e-05	0.000348424
NM_178650	Tbc1d10c	0.939427	0.232412	-2.0151	0.01175	0.0433561
NM_178656	Pirt	0.666734	0.183843	-1.85864	0.00755	0.0297935
NM_178671	Ubxn10	0.907632	0.164158	-2.46702	0.0079	0.0309718
NM_178692	C130074G19Rik	2.94088	0.938473	-1.64786	0.0001	0.000659704
NM_178703	Slc6a1	1.94391	0.164044	-3.56681	5e-05	0.000348424
NM_178708	Pcid2	42.7136	16.6042	-1.36315	5e-05	0.000348424
NM_178727	D630039A03Rik	0.867843	0.169662	-2.35477	0.0022	0.0102876
NM_178728	Napepld	6.99129	2.52518	-1.46917	5e-05	0.000348424
NM_178788	Dctd	35.4105	10.1819	-1.79817	5e-05	0.000348424
NM_178856	Gins2	142.328	67.6208	-1.07368	0.00035	0.00203605
NM_178872	Trim36	1.16069	0.292661	-1.98768	0.01105	0.0411471
NM_178891	Prmt6	15.6098	6.01579	-1.37563	5e-05	0.000348424
NM_178901	AI467606	3.99243	0.530207	-2.91264	5e-05	0.000348424
NM_178912	Fancm	13.13	4.0267	-1.7052	5e-05	0.000348424
NM_179203	Atad3a	72.5026	33.5047	-1.11367	5e-05	0.000348424
NM_181322	Ctcf	79.1851	37.6329	-1.07324	5e-05	0.000348424
NM_181325	Slc25a15	39.1957	8.72914	-2.16678	5e-05	0.000348424
NM_181348	Prune2	3.21638	1.12705	-1.51288	5e-05	0.000348424
NM_181410	Gtf2h3	42.5657	20.0146	-1.08864	5e-05	0.000348424
NM_181423	Supv3l1	31.3654	15.4301	-1.02343	5e-05	0.000348424
NM_181548	Eras	51.8389	16.4729	-1.65394	5e-05	0.000348424
NM_181594	Edc4	6.28195	2.37637	-1.40245	0.00615	0.025031
NM_181595	Ppp1r9a	8.41616	2.29111	-1.87712	5e-05	0.000348424
NM_181796	Gstp2	24.6787	10.4059	-1.24586	0.0003	0.00177341
NM_181849	Fgb	0.577143	0	-Inf	5e-05	0.000348424
NM_181854	Champ1	38.4492	15.7136	-1.29094	5e-05	0.000348424
NM_182928	Adm2	2.02044	0.654803	-1.62554	0.01115	0.0414631
NM_182993	Slc17a7	1.84541	0.735422	-1.32729	0.00175	0.0084425
NM_183046	Kif20b	25.6392	9.7705	-1.39185	5e-05	0.000348424
NM_183088	Zbed5	5.61822	1.79909	-1.64285	5e-05	0.000348424
NM_183091	Tonsl	12.7973	6.04571	-1.08185	5e-05	0.000348424
NM_183097	1700067K01Rik	0.608209	0	-Inf	5e-05	0.000348424
NM_183139	Pld6	1.44761	0.188124	-2.94392	0.0118	0.0435084
NM_183155	Nrde2	4.43527	1.65257	-1.42431	0.00295	0.0133067
NM_183182	BC055111	1.33448	0.335819	-1.99053	0.0035	0.0154271
NM_183278	Fam25c	14.4062	3.5191	-2.03341	0.01235	0.0452685
NM_183287	2610318N02Rik	24.1653	11.5892	-1.06016	5e-05	0.000348424
NM_183358	Gadd45gip1	63.4428	15.0627	-2.07447	5e-05	0.000348424
NM_183392	Nup54	62.8817	31.4286	-1.00056	5e-05	0.000348424
NM_194350	Mafa	7.53446	0.840601	-3.16401	5e-05	0.000348424
NM_197979	Uqcr10	629.087	311.992	-1.01175	5e-05	0.000348424
NM_197982	Ddx39	315.237	97.6537	-1.69069	5e-05	0.000348424
NM_197993	Tut1	26.9651	13.1645	-1.03444	5e-05	0.000348424
NM_198020	Trmt1	19.5612	8.5285	-1.19763	0.00345	0.0152349
NM_198022	Tnrc6c	18.863	7.77066	-1.27945	5e-05	0.000348424
NM_198031	Tubgcp3	21.3558	9.04507	-1.23942	5e-05	0.000348424
NM_198048	Prx	4.48019	1.79909	-1.31629	0.00015	0.000953088
NM_198052	Tbx3	9.12138	3.72868	-1.29059	5e-05	0.000348424
NM_198102	Tra2a	130.792	57.0162	-1.19783	5e-05	0.000348424
NM_198322	Zfp273	2.73414	1.31819	-1.05254	0.0046	0.0195511
NM_198412	Dnajc6	3.00095	0.903367	-1.73203	0.0001	0.000659704
NM_198421	Usp49	6.60571	3.08891	-1.09661	5e-05	0.000348424
NM_198599	Map6d1	0.976119	0.341343	-1.51584	0.0028	0.0127074
NM_198605	Ska3	36.2692	17.9149	-1.01759	5e-05	0.000348424
NM_198608	Aars2	18.7494	8.28749	-1.17784	5e-05	0.000348424
NM_198610	Igsf21	1.409	0.524166	-1.42658	0.00805	0.0314699
NM_198617	Tspyl3	2.72303	1.18533	-1.19992	0.0006	0.0032841
NM_198618	Dlgap3	10.3583	1.32987	-2.96143	5e-05	0.000348424
NM_198625	Mtss1l	6.5468	2.48301	-1.3987	5e-05	0.000348424
NM_198634	Tigd3	2.76581	0.824473	-1.74616	0.00025	0.00150925
NM_198671	Gse1	4.27255	0.986901	-2.11412	0.0082	0.0319515
NM_198683	Celf1	44.1495	16.5705	-1.41378	0.0002	0.00123654
NM_199028	Bend3	19.5938	9.68344	-1.01681	5e-05	0.000348424
NM_199032	Cep135	6.39315	2.69388	-1.24684	5e-05	0.000348424
NM_199062_1	Zfp781	0.898455	0.325618	-1.46426	0.00225	0.0104901
NM_199197	Rbfa	67.4135	26.3481	-1.35534	5e-05	0.000348424
NM_199305	Tmem39b	15.2157	5.87768	-1.37224	5e-05	0.000348424
NM_199306	Wdtc1	36.5394	12.3929	-1.55994	5e-05	0.000348424
NM_201226	Lrrc47	37.6151	17.6262	-1.09359	5e-05	0.000348424
NM_201365	Fam178b	8.02239	0.276077	-4.86089	0.00025	0.00150925
NM_201371	Prmt8	5.29395	0.276911	-4.25685	5e-05	0.000348424
NM_203319	Dhx37	14.6926	6.16783	-1.25226	5e-05	0.000348424
NM_207000	H2afy2	36.387	17.295	-1.07307	5e-05	0.000348424
NM_207255	Zfp532	40.1697	15.52	-1.37198	5e-05	0.000348424
NM_207301	Wrb	30.6546	12.1454	-1.33569	5e-05	0.000348424
NM_207522	Mettl25	7.4886	2.48089	-1.59384	5e-05	0.000348424
NM_207675	Cadm1	4.14507	0.818027	-2.34118	0.0051	0.0213404
NM_211138	Pcyt1b	29.1766	9.37632	-1.63772	5e-05	0.000348424
NM_211355	Smek1	22.385	11.0709	-1.01576	0.0001	0.000659704
NM_212483	Krt42	5.28515	2.18111	-1.27688	0.00075	0.00399854
NM_213733	Npepl1	18.426	5.64135	-1.70763	5e-05	0.000348424
NR_001460	Rmrp	470.628	168.648	-1.48057	0.00015	0.000953088
NR_002142	Rpph1	79.0273	36.9879	-1.0953	0.01305	0.0473468
NR_002445_1	BC002163	103.593	48.5791	-1.09252	0.0024	0.011096
NR_002862	Gm5088	2.39681	0.958034	-1.32297	0.0007	0.00376492
NR_002888	Smarca5-ps	1.20636	0.347445	-1.7958	0.0005	0.00279364
NR_003492	2210409E12Rik	96.8066	6.99511	-3.79069	5e-05	0.000348424
NR_003517	Pisd-ps1	21.2669	5.64905	-1.91253	5e-05	0.000348424
NR_003519	Pisd-ps2	2.52338	0.740327	-1.76912	0.0015	0.00739187
NR_003564	Gm15698	4.13204	0.386472	-3.41842	0.00345	0.0152349
NR_003634	Rps4l	828.995	59.8195	-3.79268	5e-05	0.000348424
NR_003647	Gm5039	1.07905	0	-Inf	5e-05	0.000348424
NR_004444	Zfhx2os	6.4857	0.931937	-2.79896	0.0004	0.00229142
NR_004853	Cdk3-ps	0.553454	0	-Inf	5e-05	0.000348424
NR_015489	2900041M22Rik	3.18363	0.497126	-2.67899	0.0002	0.00123654
NR_015491	A630089N07Rik	3.45025	1.22569	-1.49311	0.00035	0.00203605
NR_015504	2410018L13Rik	7.58901	2.13168	-1.83192	5e-05	0.000348424
NR_015519	AI662270	14.3325	4.41697	-1.69816	5e-05	0.000348424
NR_015521	1700030C10Rik	8.59063	2.30777	-1.89627	5e-05	0.000348424
NR_015582	C330024D21Rik	1.52506	0.161	-3.24374	0.0036	0.0158082
NR_015598	2810047C21Rik1	1.99207	0.540135	-1.88288	0.0008	0.00423219
NR_024078	Btbd19	7.42015	3.6944	-1.00611	0.00015	0.000953088
NR_027059	Snhg20	72.08	23.8428	-1.59604	5e-05	0.000348424
NR_027801	Gm1141	0.673154	0.109342	-2.62209	0.01185	0.0436722
NR_027817	1500011B03Rik	18.3332	7.22726	-1.34294	5e-05	0.000348424
NR_027819	1810032O08Rik	22.0276	9.84906	-1.16125	0.002	0.00948417
NR_027821	1810032O08Rik	12.5947	4.65454	-1.43611	5e-05	0.000348424
NR_027827	Chd3os	2.59234	1.0039	-1.36864	0.0028	0.0127074
NR_027958	D930048N14Rik	5.23846	1.46788	-1.83541	0.0003	0.00177341
NR_027964	Gm10416	7.79893	1.57384	-2.30899	0.00105	0.00540507
NR_027980	1700001L05Rik	4.8411	0.438951	-3.4632	5e-05	0.000348424
NR_028146	Stoml1	5.89247	1.20934	-2.28465	0.00315	0.0140975
NR_028376	A930004D18Rik	3.81637	0.838093	-2.18702	5e-05	0.000348424
NR_028425	D7Ertd143e	12.6051	3.78543	-1.73548	5e-05	0.000348424
NR_028430	BC052688	18.5206	1.5792	-3.55186	5e-05	0.000348424
NR_028520	Gm10451	16.0443	1.96247	-3.03132	5e-05	0.000348424
NR_029382	Mir17hg	15.6125	7.19002	-1.11864	5e-05	0.000348424
NR_029468	Snhg12	62.2358	27.987	-1.15299	5e-05	0.000348424
NR_031759	Syce2	62.2517	21.4666	-1.53602	0.00215	0.0100847
NR_033137	Zfp57	39.4956	16.954	-1.22007	0.0007	0.00376492
NR_033224	D330050I16Rik	17.0239	4.47886	-1.92636	0.00375	0.0163776
NR_033517	2410017I17Rik	1.19035	0.24761	-2.26525	0.00755	0.0297935
NR_033574	Nutf2-ps1	613.372	223.195	-1.45846	5e-05	0.000348424
NR_033599	Gm6682	8.23772	0.828148	-3.31428	5e-05	0.000348424
NR_033603	Gm5176	0.843304	0	-Inf	0.0003	0.00177341
NR_033612	Gm13238	9.00608	1.62918	-2.46676	0.0001	0.000659704
NR_033625	D5Ertd605e	3.42055	1.45287	-1.23532	0.01285	0.0467636
NR_033707	Zscan4a	2.04585	0	-Inf	5e-05	0.000348424
NR_036450	Gm14403	2.33734	0.626384	-1.89975	5e-05	0.000348424
NR_036572	Rps15a-ps4	5.124	0.509855	-3.32911	0.0063	0.0255599
NR_037145	Alg13	54.0761	26.5195	-1.02794	5e-05	0.000348424
NR_037965	Gm6644	348.816	101.326	-1.78347	5e-05	0.000348424
NR_037970	Brd2	36.0424	16.2324	-1.15082	0.00235	0.0108942
NR_038049	D130020L05Rik	12.6105	2.45449	-2.36114	0.0068	0.0272636
NR_038073	Snhg4	32.1693	15.7613	-1.0293	5e-05	0.000348424
NR_038151	Epb4.1l4aos	152.409	66.9896	-1.18593	5e-05	0.000348424
NR_040355	Znf41-ps	12.81	3.38675	-1.9193	5e-05	0.000348424
NR_040385	Platr4	4.05985	0.758547	-2.42012	5e-05	0.000348424
NR_040435	E130218I03Rik	13.3219	4.69887	-1.50341	0.00275	0.0125105
NR_040470	Platr17	27.7907	6.36519	-2.12633	5e-05	0.000348424
NR_040493	Platr5	6.54184	1.01079	-2.69421	0.01275	0.0464551
NR_040539	Platr10	40.6025	6.77933	-2.58235	5e-05	0.000348424
NR_040658	Platr7	2.45503	0.351854	-2.80269	0.00105	0.00540507
NR_040709	Mir124a-1hg	5.72837	0.107608	-5.73426	5e-05	0.000348424
NR_040736	4930461G14Rik	6.13112	1.44784	-2.08225	0.0008	0.00423219
NR_045010	Sfpq	70.0527	19.0345	-1.87983	0.0011	0.00562706
NR_045077	A330102I10Rik	0.672173	0	-Inf	0.00065	0.00352574
NR_045078	Gm3716	1.27639	0.391518	-1.70492	0.0017	0.00824044
NR_045293	D630045M09Rik	21.2386	2.53397	-3.06722	5e-05	0.000348424
NR_045420	Bvht	10.0921	4.27905	-1.23786	0.0086	0.0332948
NR_045446	4933438K21Rik	1.43385	0.106511	-3.75082	0.01225	0.044959
NR_045496	2410003L11Rik	41.0647	4.12388	-3.31582	5e-05	0.000348424
NR_045608	Mtf2	10.8012	3.23973	-1.73725	0.001	0.00517294
NR_045660	4930444M15Rik	3.72198	0.535337	-2.79755	5e-05	0.000348424
NR_045694	Gm4961	1.4036	0.350924	-1.9999	0.0016	0.00781791
NR_045893	Gm11974	38.3154	15.7788	-1.27994	5e-05	0.000348424
NR_046065	Gm13580	0.707762	0	-Inf	0.00025	0.00150925
NR_046214	Gm2381	5.91634	0.6836	-3.11348	5e-05	0.000348424
NR_102690	Mphosph9	3.08132	1.14895	-1.42323	5e-05	0.000348424
NR_103491	Gm38426	7.34939	2.98627	-1.29928	0.0034	0.0150371
NR_104434	Nr2c2ap	13.887	3.80693	-1.86703	0.00415	0.0178768
NR_110336	Dgkeos	0.706078	0	-Inf	5e-05	0.000348424
NR_110430	Lincenc1	36.2228	5.43013	-2.73784	5e-05	0.000348424
NR_110440	Halr1	71.6301	1.68537	-5.40943	5e-05	0.000348424
NR_126553	2500002B13Rik	26.3787	5.28319	-2.31989	5e-05	0.000348424
NR_130994	8430430B14Rik	1.56551	0	-Inf	0.0002	0.00123654
NR_131039	LOC105246506	12.0498	0.677365	-4.15294	5e-05	0.000348424
NR_131914	Gm12866	1.99375	0	-Inf	5e-05	0.000348424
NR_131964	Panct2	0.973525	0.0541165	-4.16908	0.0066	0.0265745
NR_131983	Magef1	2.08855	0.620535	-1.75092	0.00425	0.0182302

## Sheet: up_in ko
Up-regulated genes in Zfp998 knockout (KO) embryonic stem cells (ESCs) compared to knockdown control (KD-C) ESCs
Transcript_id	Gene_id	FPKM value of KD-C ESC	FPKM value of Zfp998_ko ESC	log2.fold_change.	p_value	q_value
NM_001001152	Zfp458	0.234897	0.696663	1.56843	0.00665	0.0267483
NM_001001309	Itga8	0.0974774	2.10019	4.42931	5e-05	0.000348424
NM_001001491	Tpm4	79.7748	305.03	1.93495	5e-05	0.000348424
NM_001001566	Chpf	10.2987	23.93	1.21636	5e-05	0.000348424
NM_001001738	Itprip	1.4196	9.6197	2.76051	5e-05	0.000348424
NM_001001806	Zfp36l2	20.9731	52.1278	1.31351	5e-05	0.000348424
NM_001001883	Hecw2	0.236645	0.569313	1.2665	0.00125	0.00629454
NM_001001885	Tmem151a	0.451736	1.49297	1.72463	0.00015	0.000953088
NM_001001892	H2-K1	11.5054	351.386	4.93268	5e-05	0.000348424
NM_001001980	Limch1	0.335869	0.892177	1.40943	0.00055	0.00303925
NM_001001982	A430105I19Rik	0.0695496	2.80258	5.33257	5e-05	0.000348424
NM_001001986	Nol4l	1.02829	5.01926	2.28723	5e-05	0.000348424
NM_001002011	Lmna	1.93435	39.5712	4.35453	5e-05	0.000348424
NM_001002268	Adgrg6	0.11727	2.78485	4.56969	5e-05	0.000348424
NM_001002272	Tro	3.90773	8.05359	1.0433	5e-05	0.000348424
NM_001002927	Penk	0.146244	53.5914	8.51748	0.0079	0.0309718
NM_001003911	Adamts7	0.480301	6.17471	3.68436	5e-05	0.000348424
NM_001003916	Zc4h2	3.12147	6.91696	1.14791	0.0011	0.00562706
NM_001003948	Pid1	5.18347	11.2118	1.11303	5e-05	0.000348424
NM_001003955	Rab11fip5	1.54331	4.33618	1.4904	5e-05	0.000348424
NM_001004152	Psg22	0	4.83931	Inf	5e-05	0.000348424
NM_001004174	AA467197	2.02004	17.2857	3.09712	5e-05	0.000348424
NM_001004176	Maml3	0.116836	2.95762	4.66187	5e-05	0.000348424
NM_001004362	2610008E11Rik	1.00254	5.65334	2.49544	5e-05	0.000348424
NM_001004363	Nuak1	2.28107	18.2404	2.99936	5e-05	0.000348424
NM_001005370	Spin2c	1.09946	4.54674	2.04804	0.00025	0.00150925
NM_001005475	Iqsec2	0.472005	1.4192	1.58821	0.0024	0.011096
NM_001005510	Syne2	1.24863	3.58812	1.52288	5e-05	0.000348424
NM_001005784	Inadl	0.786055	7.99441	3.34629	5e-05	0.000348424
NM_001005847	Aga	9.89524	35.6928	1.85083	5e-05	0.000348424
NM_001005858	Ifit3b	0	20.4975	Inf	5e-05	0.000348424
NM_001006664	Epb4.1l1	0.334872	4.39434	3.71397	5e-05	0.000348424
NM_001007577	Tceanc	1.20038	2.67897	1.15819	0.0004	0.00229142
NM_001007580	Fndc3c1	0.627093	22.4658	5.16291	5e-05	0.000348424
NM_001008231	Daam2	0.0490953	0.619433	3.65729	0.00085	0.00446653
NM_001008233	Plekhn1	0.667	6.94565	3.38035	5e-05	0.000348424
NM_001008542	Mxi1	1.48436	6.69893	2.17409	0.00025	0.00150925
NM_001008700	Il4ra	0.337144	11.7353	5.12135	5e-05	0.000348424
NM_001009935	Txnip	37.6923	163.164	2.11398	5e-05	0.000348424
NM_001009947	Dock11	2.67983	7.24477	1.4348	5e-05	0.000348424
NM_001009949	Slc25a51	10.3833	33.3381	1.68291	5e-05	0.000348424
NM_001010836	Ppp1r13l	3.1779	12.8078	2.01087	5e-05	0.000348424
NM_001011874	Xkr4	0.0502663	0.78345	3.96218	0.00865	0.0334529
NM_001012396	Hacd1	8.39725	18.883	1.1691	0.0003	0.00177341
NM_001012401	Hspb6	1.55454	4.09461	1.39723	0.00125	0.00629454
NM_001013019	Lrrn4cl	0.80181	4.24487	2.40439	5e-05	0.000348424
NM_001013371	Dtx3l	5.142	10.3041	1.00281	0.0003	0.00177341
NM_001013817	Sp140	0.471783	2.31172	2.29277	5e-05	0.000348424
NM_001014390	Dyrk2	4.35218	10.3085	1.24403	5e-05	0.000348424
NM_001017959	Lamp2	3.70218	42.512	3.52142	5e-05	0.000348424
NM_001018079	Lce3f	0	2.09689	Inf	5e-05	0.000348424
NM_001024136	Anks6	0.335865	1.14519	1.76963	0.0006	0.0032841
NM_001024139	Adamts15	0.289667	3.30148	3.51064	5e-05	0.000348424
NM_001024512	Fam149b	1.90395	6.54975	1.78244	0.0003	0.00177341
NM_001024539	Shc2	1.17502	3.22207	1.45531	5e-05	0.000348424
NM_001024602	Cep170b	7.34981	32.1162	2.12753	5e-05	0.000348424
NM_001024614	1700007G11Rik	0	1.16497	Inf	5e-05	0.000348424
NM_001024619	Tsku	2.71309	7.64976	1.49548	5e-05	0.000348424
NM_001024703	Mctp2	0.429211	1.30277	1.60182	5e-05	0.000348424
NM_001024714	Cma2	0	0.527567	Inf	5e-05	0.000348424
NM_001024856	Ttbk2	1.07805	3.14616	1.54517	5e-05	0.000348424
NM_001024911	Sept10	5.29974	15.255	1.52529	5e-05	0.000348424
NM_001024926	Cyb5d2	1.07743	2.95974	1.45788	0.0001	0.000659704
NM_001024945	Qsox1	1.6975	18.8736	3.47489	5e-05	0.000348424
NM_001025192	Cxadr	3.53816	20.0411	2.50189	5e-05	0.000348424
NM_001025245	Mbp	0.333837	5.96269	4.15875	5e-05	0.000348424
NM_001025309	Pja2	5.01302	11.1598	1.15456	5e-05	0.000348424
NM_001025313	Tapbp	1.99155	30.0878	3.91722	5e-05	0.000348424
NM_001025388	Eno1b	159.025	421.706	1.40699	5e-05	0.000348424
NM_001025438	Camk2d	0.613014	9.00066	3.87604	5e-05	0.000348424
NM_001025602	Il1rl1	0	12.4073	Inf	5e-05	0.000348424
NM_001025610	Ms4a7	0	0.845454	Inf	5e-05	0.000348424
NM_001025614	Otud7b	7.59659	20.5677	1.43696	5e-05	0.000348424
NM_001029873	Unc13a	0.719146	2.61573	1.86286	5e-05	0.000348424
NM_001029877	Nova2	0.366582	1.11179	1.60068	5e-05	0.000348424
NM_001029936	Specc1	2.4413	17.2343	2.81956	5e-05	0.000348424
NM_001029985	Kcp	0.263168	0.711801	1.43549	0.0029	0.0131049
NM_001030289	Mmp27	0	0.507746	Inf	5e-05	0.000348424
NM_001031664	Nudt10	1.09507	4.12514	1.91342	5e-05	0.000348424
NM_001033135	Rnf149	16.3178	35.6539	1.12761	5e-05	0.000348424
NM_001033141	Ecscr	1.34844	10.6203	2.97745	5e-05	0.000348424
NM_001033148	1700029J07Rik	0.136847	0.762854	2.47885	0.0045	0.0191811
NM_001033149	Ttc9	0.791077	6.8542	3.1151	5e-05	0.000348424
NM_001033158	Rasl12	0.412423	1.55893	1.91836	0.0006	0.0032841
NM_001033167	Slc22a23	1.0097	6.55524	2.69872	5e-05	0.000348424
NM_001033172	Rab11fip2	0.345446	1.60316	2.21439	0.0004	0.00229142
NM_001033207	Nlrc5	0.0631785	2.10904	5.06101	5e-05	0.000348424
NM_001033208	Myzap	0.51589	1.31756	1.35274	0.00685	0.027434
NM_001033217	Prickle1	0.458368	17.6126	5.26396	5e-05	0.000348424
NM_001033238	Cblb	3.28051	7.09169	1.11221	5e-05	0.000348424
NM_001033254	Pak6	0.626	1.69983	1.44115	0.00045	0.00254698
NM_001033257	Phactr2	0.441452	1.59196	1.85047	5e-05	0.000348424
NM_001033258	Arfgef3	0.411485	1.02949	1.32302	0.00015	0.000953088
NM_001033270	Slc4a7	11.6271	24.2261	1.05907	5e-05	0.000348424
NM_001033273	5031439G07Rik	8.66601	18.9914	1.1319	5e-05	0.000348424
NM_001033285	Cdc42bpa	3.65797	7.71621	1.07685	5e-05	0.000348424
NM_001033293	Uap1l1	8.06848	18.988	1.23472	5e-05	0.000348424
NM_001033301	Fhdc1	0.227772	0.954611	2.06732	5e-05	0.000348424
NM_001033306	Shb	2.78554	26.8051	3.26648	5e-05	0.000348424
NM_001033322	Gucy1a2	0.273523	0.992651	1.85962	5e-05	0.000348424
NM_001033328	BC023829	4.42846	10.099	1.18934	5e-05	0.000348424
NM_001033331	Gas2l3	3.01237	6.50716	1.11113	0.00075	0.00399854
NM_001033337	Ttc38	0.672459	1.46636	1.12472	0.00385	0.016753
NM_001033339	Mmp25	0.653574	13.0574	4.32037	5e-05	0.000348424
NM_001033380	Itpripl2	0.703331	28.3815	5.3346	5e-05	0.000348424
NM_001033385	Tbc1d32	1.03354	2.22019	1.10309	0.0004	0.00229142
NM_001033415	Shisa3	0.266892	2.97034	3.4763	5e-05	0.000348424
NM_001033432	Heca	4.41718	9.81526	1.1519	5e-05	0.000348424
NM_001033450	Mnda	0	13.2684	Inf	5e-05	0.000348424
NM_001033453	Pdp1	1.13613	2.89305	1.34846	0.00085	0.00446653
NM_001033474	Atxn7l3b	27.954	56.6688	1.0195	5e-05	0.000348424
NM_001033534	Layn	0.460676	13.4702	4.86987	5e-05	0.000348424
NM_001033550	Lrrc8b	2.1732	5.88624	1.43752	5e-05	0.000348424
NM_001033713	Mef2a	0.163095	2.60318	3.99649	0.0097	0.0368534
NM_001033874	Ak8	0.193088	1.0473	2.43934	0.0089	0.0342723
NM_001034851	Fam134b	1.97126	7.02952	1.83431	5e-05	0.000348424
NM_001034874	Shisa6	0.0551324	5.50514	6.64174	5e-05	0.000348424
NM_001034895	Zfr2	0.055028	1.28516	4.54564	0.0079	0.0309718
NM_001034964	Sorbs1	0.538987	3.98103	2.88482	0.0095	0.0362291
NM_001035509	Zcchc18	0.616329	3.18047	2.36747	0.0032	0.0142874
NM_001035854	Ap2b1	11.7794	35.0721	1.57405	5e-05	0.000348424
NM_001037711	Cgn	4.99993	16.1582	1.69229	5e-05	0.000348424
NM_001037713	Xaf1	0.134623	9.70953	6.1724	0.00475	0.0200998
NM_001037859	Csf1r	0	1.63844	Inf	5e-05	0.000348424
NM_001037955	Dusp22	2.01051	5.52432	1.45824	5e-05	0.000348424
NM_001038499	Arsi	0.0959883	1.816	4.24176	0.01215	0.0446309
NM_001038602	Marveld2	1.59428	5.29363	1.73135	5e-05	0.000348424
NM_001038610	Dach1	0.0563077	1.69158	4.90889	0.00015	0.000953088
NM_001038613	Olfm1	1.59309	4.92688	1.62885	5e-05	0.000348424
NM_001038621	Rabgap1l	0.817906	2.82083	1.78611	5e-05	0.000348424
NM_001038625	Sertad2	4.28431	10.9626	1.35545	5e-05	0.000348424
NM_001038637	Gng2	4.03109	29.7631	2.88429	5e-05	0.000348424
NM_001038643	Slco3a1	0.256429	4.39603	4.09957	0.00025	0.00150925
NM_001039045	Pigc	0.98119	2.96348	1.59469	0.0016	0.00781791
NM_001039089	Sel1l	5.29698	13.9827	1.4004	5e-05	0.000348424
NM_001039090	Skil	10.8462	23.2441	1.09967	5e-05	0.000348424
NM_001039151	Cd44	0.109685	44.7181	8.67135	5e-05	0.000348424
NM_001039162	Clip2	2.50077	10.9047	2.1245	5e-05	0.000348424
NM_001039181	Npr3	0.126901	0.851408	2.74614	0.0125	0.0457327
NM_001039385	Vgf	1.13297	6.94671	2.61622	5e-05	0.000348424
NM_001039387	Nsmf	1.37495	6.43729	2.22708	5e-05	0.000348424
NM_001039394	Rab43	1.50406	5.32622	1.82425	5e-05	0.000348424
NM_001039472	Kif21b	1.7078	9.1619	2.4235	5e-05	0.000348424
NM_001039485	Piezo2	0.081138	1.63793	4.33536	5e-05	0.000348424
NM_001039530	Parp14	0.81798	7.94258	3.27947	5e-05	0.000348424
NM_001039532	Zfp784	0.342466	1.15553	1.75452	0.0059	0.0241695
NM_001039537	Lif	1.10614	3.7177	1.74888	0.0001	0.000659704
NM_001039546	Myo6	1.39705	6.66291	2.25377	5e-05	0.000348424
NM_001039594	Lce3a	0	3.94044	Inf	5e-05	0.000348424
NM_001039701	Il1rn	0	8.20976	Inf	5e-05	0.000348424
NM_001039934	Map2	1.48111	6.97546	2.23561	5e-05	0.000348424
NM_001040459	Shroom4	1.67413	7.57224	2.17731	5e-05	0.000348424
NM_001040654	Cdkn2a	0.882198	41.0067	5.53861	0.0059	0.0241695
NM_001040689	Rspo4	0.173827	5.80554	5.06171	5e-05	0.000348424
NM_001040690	Rap1gds1	5.90071	17.721	1.5865	5e-05	0.000348424
NM_001042487	Dlgap4	0.908467	6.93817	2.93305	0.00715	0.0284464
NM_001042528	Cacna1b	0.254654	0.803641	1.65801	0.00015	0.000953088
NM_001042534	Capg	2.04006	20.4092	3.32254	5e-05	0.000348424
NM_001042558	Apaf1	2.99741	11.8935	1.98838	5e-05	0.000348424
NM_001042565	Wsb1	4.2867	21.5535	2.32999	0.0013	0.00651581
NM_001042577	Lhx9	0	0.83273	Inf	5e-05	0.000348424
NM_001042592	Arrdc4	2.89535	20.9295	2.85373	5e-05	0.000348424
NM_001042607	Ryk	8.61696	21.5901	1.32512	5e-05	0.000348424
NM_001042699	Syne3	0.103994	1.83291	4.13956	5e-05	0.000348424
NM_001043355	Map6	3.4605	11.1106	1.68288	5e-05	0.000348424
NM_001044384	Timp1	13.4357	76.6158	2.51157	5e-05	0.000348424
NM_001044740	Slc7a2	2.51992	6.65589	1.40125	5e-05	0.000348424
NM_001045484	Mef2b	4.75225	11.3054	1.25032	0.01075	0.0401937
NM_001045513	Raph1	8.10212	17.746	1.13112	5e-05	0.000348424
NM_001045523	Bahd1	3.7297	7.8035	1.06506	5e-05	0.000348424
NM_001047604	Ttc21b	2.33737	9.32907	1.99685	0.0046	0.0195511
NM_001048060	Idnk	4.6119	9.64088	1.0638	0.00055	0.00303925
NM_001048142	Bdnf	0.145883	2.33464	4.00031	0.0043	0.0184173
NM_001048207	Gypc	0.586947	6.7355	3.52048	5e-05	0.000348424
NM_001077404	Nrp2	1.6155	10.064	2.63915	5e-05	0.000348424
NM_001077405	Nrp2	0.452452	4.78979	3.40413	0.0001	0.000659704
NM_001077407	Nrp2	0.527824	5.55784	3.3964	5e-05	0.000348424
NM_001077495	Pik3r1	1.99246	4.05909	1.02661	5e-05	0.000348424
NM_001077595	Shroom3	2.49489	7.71406	1.62851	0.01235	0.0452685
NM_001079686	Syne1	0.284347	1.77582	2.64276	5e-05	0.000348424
NM_001079695	Srsf5	25.7673	79.8868	1.63242	0.01035	0.0389158
NM_001079822	Tcf7l1	2.66113	10.3279	1.95643	5e-05	0.000348424
NM_001079908	Fgfr1	10.9525	21.9819	1.00505	0.00375	0.0163776
NM_001080926	Lrp8	3.04233	6.18603	1.02384	5e-05	0.000348424
NM_001080927	Rbpj	6.77974	37.5495	2.46949	0.00065	0.00352574
NM_001080944	Atp8b4	0	0.679736	Inf	5e-05	0.000348424
NM_001080974	Sri	8.67198	20.3632	1.23153	5e-05	0.000348424
NM_001081009	Parp8	0.199526	5.95309	4.89899	5e-05	0.000348424
NM_001081022	D430042O09Rik	2.11459	5.18417	1.29373	5e-05	0.000348424
NM_001081027	Kcnt2	0.273827	0.794372	1.53655	0.0034	0.0150371
NM_001081047	Cnksr1	0.614859	2.07318	1.75352	0.0005	0.00279364
NM_001081064	Pdzd2	0.590837	4.80827	3.02469	5e-05	0.000348424
NM_001081079	Ogfrl1	1.88433	3.87456	1.03999	5e-05	0.000348424
NM_001081098	Zfp362	3.10015	6.99145	1.17325	5e-05	0.000348424
NM_001081101	Uvssa	0.586885	2.28217	1.95926	5e-05	0.000348424
NM_001081114	Clip3	7.53587	16.8436	1.16036	5e-05	0.000348424
NM_001081116	Arhgef17	2.60984	12.8201	2.29638	5e-05	0.000348424
NM_001081120	Fam89a	2.28771	5.92886	1.37385	0.00085	0.00446653
NM_001081135	Prrg3	1.14718	4.03667	1.81508	5e-05	0.000348424
NM_001081156	Trnp1	1.53443	3.09964	1.0144	0.01005	0.0379831
NM_001081161	Fam171a1	3.20815	7.95627	1.31035	5e-05	0.000348424
NM_001081162	Slc4a11	4.38965	13.3049	1.59978	5e-05	0.000348424
NM_001081169	Aspg	0.857111	2.56792	1.58305	5e-05	0.000348424
NM_001081171	Lama5	11.4644	34.6757	1.59676	5e-05	0.000348424
NM_001081175	Itpkb	0.28021	10.7144	5.2569	5e-05	0.000348424
NM_001081184	Focad	3.63376	9.27192	1.3514	5e-05	0.000348424
NM_001081185	Flnc	2.60668	34.6512	3.73262	5e-05	0.000348424
NM_001081205	Nipal1	0.107844	1.28257	3.57202	0.0001	0.000659704
NM_001081212	Irs2	1.99572	15.161	2.92538	5e-05	0.000348424
NM_001081229	Tsc22d2	3.36026	7.54462	1.16687	5e-05	0.000348424
NM_001081235	Mn1	0.235998	2.23085	3.24075	5e-05	0.000348424
NM_001081241	Fam65a	7.86088	16.149	1.03868	5e-05	0.000348424
NM_001081249	Vcan	0.316651	2.46631	2.96139	0.0002	0.00123654
NM_001081260	Tnks1bp1	7.961	22.027	1.46825	5e-05	0.000348424
NM_001081279	Mfhas1	0.874511	5.39073	2.62393	5e-05	0.000348424
NM_001081285	Mup6	6.17143	37.1248	2.58871	5e-05	0.000348424
NM_001081286	Fat1	17.5127	47.5011	1.43956	5e-05	0.000348424
NM_001081289	Fam217b	0.521478	1.39985	1.42459	0.00615	0.025031
NM_001081295	Arhgef26	1.43246	5.0732	1.8244	5e-05	0.000348424
NM_001081298	Adgrl2	4.68676	28.0436	2.58101	5e-05	0.000348424
NM_001081300	Tshz1	0.428275	4.74638	3.47022	5e-05	0.000348424
NM_001081302	Trio	2.46256	12.9194	2.39131	5e-05	0.000348424
NM_001081306	Ptprz1	0.22288	1.17678	2.4005	5e-05	0.000348424
NM_001081316	Dsel	1.71365	5.10009	1.57345	5e-05	0.000348424
NM_001081337	Sipa1l2	8.1027	16.9656	1.06614	5e-05	0.000348424
NM_001081344	Stxbp5	1.05039	2.60996	1.31311	5e-05	0.000348424
NM_001081351	Cped1	0.138903	3.6311	4.70826	5e-05	0.000348424
NM_001081376	Chd5	0.697087	1.70367	1.28924	5e-05	0.000348424
NM_001081378	Kidins220	4.78269	11.7612	1.29814	5e-05	0.000348424
NM_001081395	Amotl1	5.0912	36.053	2.82404	5e-05	0.000348424
NM_001081427	Flnb	4.77426	21.3544	2.16118	0.0008	0.00423219
NM_001081437	Fbln2	0.630742	103.229	7.35459	5e-05	0.000348424
NM_001081445	Ncam1	2.00016	7.65557	1.9364	5e-05	0.000348424
NM_001081457	Ppp2r5c	5.77436	13.7387	1.25051	0.0065	0.0262354
NM_001081473	Zxdb	0.22234	0.90519	2.02545	5e-05	0.000348424
NM_001081499	Tbc1d8b	0.490763	1.83365	1.90162	5e-05	0.000348424
NM_001081557	Camta1	1.15884	3.36913	1.53969	5e-05	0.000348424
NM_001081655	Dact3	3.20261	16.0948	2.32927	5e-05	0.000348424
NM_001081656	Neurl1b	0.258674	0.923611	1.83615	5e-05	0.000348424
NM_001081678	Zfp800	1.52959	3.49507	1.19218	5e-05	0.000348424
NM_001081957	Wfdc17	0	40.4399	Inf	5e-05	0.000348424
NM_001081963	9430020K01Rik	2.05303	16.4079	2.99856	5e-05	0.000348424
NM_001081982	Nfix	0.353771	2.03216	2.52213	5e-05	0.000348424
NM_001082547	Gm5483	0	10.3556	Inf	5e-05	0.000348424
NM_001082960	Itgam	0.0897666	1.89593	4.40058	0.00035	0.00203605
NM_001083114	Pphln1	9.92619	24.6232	1.31071	5e-05	0.000348424
NM_001083334	Bin1	5.26189	36.5541	2.79638	5e-05	0.000348424
NM_001083807	Rusc1	0.409533	4.91534	3.58524	0.00045	0.00254698
NM_001083897	Mpzl1	7.65264	38.0547	2.31404	5e-05	0.000348424
NM_001083912	Plekhg2	0.998944	6.66462	2.73805	5e-05	0.000348424
NM_001083917	Scn3b	0.350454	2.61795	2.90114	0.0022	0.0102876
NM_001083945	Rsph3b	0.456661	2.33603	2.35487	0.00045	0.00254698
NM_001085390	Dusp5	9.06918	36.2689	1.99969	5e-05	0.000348424
NM_001085449	Ctnnd1	14.784	32.7367	1.14687	0.00185	0.00886022
NM_001085501	Ppp1r3d	0.093769	0.589039	2.65118	0.00705	0.0281179
NM_001085508	Tmem8b	0.806324	2.06123	1.35408	0.0001	0.000659704
NM_001093765	Myadm	15.8643	78.3685	2.30449	5e-05	0.000348424
NM_001097617	C1s1	1.61612	7.78272	2.26774	5e-05	0.000348424
NM_001098203	Hic1	0.971301	3.14722	1.69609	0.0015	0.00739187
NM_001098227	Sdcbp	19.6991	53.6325	1.44498	5e-05	0.000348424
NM_001098636	Pwwp2b	0.568995	3.21853	2.49991	5e-05	0.000348424
NM_001099319	Gm12942	1.43588	3.75195	1.3857	0.0045	0.0191811
NM_001099631	Sh2d5	0.5585	1.39894	1.3247	0.0028	0.0127074
NM_001099636	Pnmal2	0.792503	1.9751	1.31744	0.00035	0.00203605
NM_001099637	Cep170	6.54966	15.3712	1.23074	5e-05	0.000348424
NM_001100462	Tmem221	0.132016	1.74997	3.72855	0.00645	0.0260758
NM_001101433	Zcchc24	6.0189	19.6611	1.70777	5e-05	0.000348424
NM_001101445	Cyp4f17	1.80543	4.52611	1.32593	0.00055	0.00303925
NM_001101464	Foxi3	0.889943	12.4269	3.80361	5e-05	0.000348424
NM_001101475	F830016B08Rik	0	1.16236	Inf	5e-05	0.000348424
NM_001101483	Slc35g2	0.233354	3.65894	3.97083	0.00045	0.00254698
NM_001101502	Zfp703	0.922701	8.99448	3.2851	5e-05	0.000348424
NM_001102430	Arfgef1	8.05407	23.4362	1.54095	5e-05	0.000348424
NM_001102436	Acbd5	1.17383	3.93545	1.7453	0.00175	0.0084425
NM_001102613	Phldb3	0.362368	4.44089	3.61532	5e-05	0.000348424
NM_001103156	Steap2	2.54077	6.80576	1.42149	0.0002	0.00123654
NM_001105246	Pcdh19	0.134161	2.746	4.3553	5e-05	0.000348424
NM_001109750	Dgcr2	5.39661	11.7106	1.11769	0.0103	0.0387464
NM_001109765	Ttyh1	1.35005	4.11762	1.6088	0.0031	0.0138987
NM_001109985	Nos1ap	0.266373	1.02961	1.95058	0.00425	0.0182302
NM_001110150	Mgat1	4.50085	13.2346	1.55605	5e-05	0.000348424
NM_001110205	Acvr1	2.46349	7.10489	1.52811	5e-05	0.000348424
NM_001110211	Anxa6	11.9113	42.7029	1.842	5e-05	0.000348424
NM_001110229	Celf2	0.54937	1.64382	1.58121	0.00065	0.00352574
NM_001110252	Hpn	0.958473	3.39226	1.82344	0.00065	0.00352574
NM_001110315	Kif1a	0.882777	25.065	4.82748	5e-05	0.000348424
NM_001110337	Gprc5c	1.59353	10.7212	2.75018	5e-05	0.000348424
NM_001110498	Ifnar2	8.63187	20.7157	1.26298	5e-05	0.000348424
NM_001110513	Ebf4	0.0813643	1.63353	4.32745	0.0033	0.0146694
NM_001110784	Xlr3a	0.527099	2.24628	2.09139	0.0005	0.00279364
NM_001110830	Rbfox2	3.53738	13.9173	1.97612	0.00355	0.0156186
NM_001110832	Nfya	2.6446	9.8003	1.88977	0.0045	0.0191811
NM_001110846	Cacna2d1	0.65706	2.44475	1.89559	0.0008	0.00423219
NM_001111023	Runx1	0.065911	2.2928	5.12045	0.00075	0.00399854
NM_001111043	Serpinh1	3.98627	19.6223	2.29938	0.0083	0.0322861
NM_001111044	Serpinh1	44.3215	242.343	2.45097	5e-05	0.000348424
NM_001111099	Cdkn1a	3.12108	17.2673	2.46792	0.0009	0.00470492
NM_001111102	Lmna	13.216	83.9074	2.66651	5e-05	0.000348424
NM_001111111	Atg16l2	1.57175	4.02155	1.35538	0.00035	0.00203605
NM_001111311	Lrrfip1	4.92832	27.1705	2.46287	5e-05	0.000348424
NM_001111312	Lrrfip1	2.99987	22.1555	2.88469	5e-05	0.000348424
NM_001112698	Ngf	0.173738	8.62387	5.63335	0.01345	0.0485411
NM_001112703	Abl1	4.49696	11.2841	1.32727	0.00045	0.00254698
NM_001112735	9930012K11Rik	1.75832	4.09663	1.22024	0.00765	0.0301318
NM_001112744	Arhgef16	1.62284	10.2162	2.65427	5e-05	0.000348424
NM_001113181	Gria4	0.37419	3.6388	3.28162	5e-05	0.000348424
NM_001113283	Fam214a	0.777508	5.58806	2.84542	5e-05	0.000348424
NM_001113326	Msr1	0	4.34642	Inf	5e-05	0.000348424
NM_001113379	Lrrc32	0.0797235	7.86491	6.62428	0.0002	0.00123654
NM_001113384	Gnao1	0.536476	1.1853	1.14367	0.00255	0.0117046
NM_001113412	Fggy	1.71127	12.333	2.84938	5e-05	0.000348424
NM_001113413	Rnf13	6.02726	16.4093	1.44493	5e-05	0.000348424
NM_001113424	Amn1	3.6885	17.7329	2.26532	5e-05	0.000348424
NM_001113460	Tec	0.845421	4.0684	2.26672	5e-05	0.000348424
NM_001113487	Sept9	8.41289	23.9299	1.50814	0.0014	0.00696102
NM_001114088	Pdlim7	14.6889	38.4796	1.38937	5e-05	0.000348424
NM_001114124	Dab2ip	1.13266	4.90162	2.11354	0.0001	0.000659704
NM_001114312	Shtn1	0.717523	1.5659	1.12589	0.00185	0.00886022
NM_001114332	Slc16a10	1.02807	4.65671	2.17937	5e-05	0.000348424
NM_001114664	Iqsec2	0.391202	1.23589	1.65956	0.0019	0.00906642
NM_001114679	9930111J21Rik1	0.0466459	1.11659	4.5812	0.0063	0.0255599
NM_001122737	Igf2	0.888738	37.0852	5.38294	5e-05	0.000348424
NM_001122765	Sirt2	7.79644	17.5008	1.16653	0.0068	0.0272636
NM_001122768	Lrrc8d	3.83903	14.299	1.8971	0.0004	0.00229142
NM_001122893	Fyn	5.15381	17.7878	1.78718	5e-05	0.000348424
NM_001126047	Sema4c	1.84673	5.48391	1.57023	5e-05	0.000348424
NM_001127363	Inpp5a	9.53181	22.3462	1.22921	5e-05	0.000348424
NM_001128086	Anks1b	0.0564182	0.984484	4.12514	5e-05	0.000348424
NM_001128096	Atp13a3	9.97804	20.96	1.07081	0.00095	0.00493618
NM_001128103	Ano3	0.954868	3.48181	1.86646	5e-05	0.000348424
NM_001128605	Psen2	3.00371	6.97456	1.21536	0.0001	0.000659704
NM_001128625	Gm364	0.324844	4.3743	3.75124	5e-05	0.000348424
NM_001130450	Nfe2l1	10.1274	22.0532	1.12272	0.0118	0.0435084
NM_001130458	Tcn2	2.45498	15.9749	2.70202	5e-05	0.000348424
NM_001130479	Nucb2	4.09249	15.2812	1.90071	5e-05	0.000348424
NM_001130525	Lzts2	1.40263	5.33136	1.92636	0.0017	0.00824044
NM_001130526	Lzts2	3.13473	9.71166	1.63138	0.0001	0.000659704
NM_001134384	Iqsec1	3.50635	8.26737	1.23746	5e-05	0.000348424
NM_001134391	Apobec1	2.11511	8.36022	1.98281	5e-05	0.000348424
NM_001134480	Plcxd2	0.721532	2.29783	1.67114	5e-05	0.000348424
NM_001134829	Lpgat1	0.55595	10.8761	4.29006	5e-05	0.000348424
NM_001135115	Gm12250	0.195891	0.693714	1.82429	0.0076	0.029965
NM_001135149	Slc39a8	0.24383	16.024	6.03821	5e-05	0.000348424
NM_001135727	Sh3kbp1	0.791981	4.3985	2.47347	5e-05	0.000348424
NM_001136059	Cyp1a1	0.0597038	5.62725	6.55846	0.0128	0.0466033
NM_001136076	P4ha2	4.16944	17.1137	2.03722	5e-05	0.000348424
NM_001136091	Tcirg1	3.98579	16.4954	2.04913	5e-05	0.000348424
NM_001136227	Rtkn	3.30213	9.04449	1.45364	5e-05	0.000348424
NM_001141925	Bean1	0	0.635214	Inf	5e-05	0.000348424
NM_001141931	Rbms1	7.88936	17.499	1.1493	0.00035	0.00203605
NM_001141932	Rbms1	4.76445	16.7482	1.81362	5e-05	0.000348424
NM_001142681	Chid1	4.13889	8.58909	1.05326	0.0004	0.00229142
NM_001142916	Plod2	2.42124	34.5057	3.83301	5e-05	0.000348424
NM_001142943	Zfp949	1.02017	2.78838	1.45062	0.00295	0.0133067
NM_001143683	Mpped2	0.845578	2.18708	1.371	0.0035	0.0154271
NM_001143689	H2-Q4	4.44584	48.1329	3.4365	5e-05	0.000348424
NM_001145162	Ube2ql1	0.104766	1.60905	3.94096	0.00115	0.005849
NM_001145198	1500009L16Rik	19.3975	39.5502	1.02782	5e-05	0.000348424
NM_001145778	Zkscan3	3.50592	8.98665	1.35799	0.0006	0.0032841
NM_001145800	Igsf9	2.63021	15.8026	2.58691	5e-05	0.000348424
NM_001145821	Ggta1	3.18644	10.466	1.71569	5e-05	0.000348424
NM_001145884	Itgb5	13.7511	50.425	1.87459	5e-05	0.000348424
NM_001145952	Lpp	0.726815	11.1423	3.93832	5e-05	0.000348424
NM_001145953	Lgals3	4.97351	15.906	1.67723	0.00015	0.000953088
NM_001145967	Atg4c	1.85706	4.46378	1.26525	0.00425	0.0182302
NM_001145970	Map7d1	9.82212	28.4554	1.5346	5e-05	0.000348424
NM_001145978	Parp4	1.56276	5.50111	1.81562	5e-05	0.000348424
NM_001146031	Nrcam	0.149727	1.66268	3.4731	0.0003	0.00177341
NM_001146100	Hk1	9.97353	25.7298	1.36726	5e-05	0.000348424
NM_001146120	Psap	65.1999	246.341	1.91771	5e-05	0.000348424
NM_001146199	Ptpn21	4.05027	11.0065	1.44226	5e-05	0.000348424
NM_001146349	Rnf217	0.877341	6.83283	2.96127	5e-05	0.000348424
NM_001159301	Lgals9	1.70684	49.6604	4.8627	5e-05	0.000348424
NM_001159324	Gaa	1.76241	4.42468	1.32803	0.01295	0.0470525
NM_001159394	Nfkbiz	0.972111	17.0225	4.13018	5e-05	0.000348424
NM_001159482	Rab34	12.4107	25.9924	1.0665	5e-05	0.000348424
NM_001159532	Tex21	0.737359	3.57958	2.27935	5e-05	0.000348424
NM_001159562	Il1rn	0	1.12031	Inf	5e-05	0.000348424
NM_001159583	Fam219a	2.01254	9.32246	2.21169	5e-05	0.000348424
NM_001159900	Hopx	4.53381	12.9177	1.51055	0.0002	0.00123654
NM_001159965	Ralgps2	1.10792	4.02585	1.86143	0.0017	0.00824044
NM_001160229	Zfp275	2.93495	5.9193	1.01209	0.00135	0.00674176
NM_001160317	Nfasc	0.242002	2.50898	3.37401	5e-05	0.000348424
NM_001160379	Fam46a	0.246958	2.89525	3.55135	5e-05	0.000348424
NM_001160400	Megf8	8.04202	16.3617	1.02469	5e-05	0.000348424
NM_001161420	Vldlr	1.10437	4.8522	2.13541	5e-05	0.000348424
NM_001161665	Kif26b	0.0317045	1.17231	5.20852	0.0013	0.00651581
NM_001161724	Ilk	26.9021	70.6461	1.39289	0.0001	0.000659704
NM_001161769	Lmo4	1.73056	11.5481	2.73835	0.0006	0.0032841
NM_001162366	Ptk2b	1.19374	8.38174	2.81177	5e-05	0.000348424
NM_001162485	Arrdc1	3.36694	11.9898	1.8323	5e-05	0.000348424
NM_001162493	Mpst	12.0242	25.7192	1.09691	5e-05	0.000348424
NM_001162884	Igsf10	0.251386	4.28962	4.09287	5e-05	0.000348424
NM_001162903	Ccdc71l	2.1647	4.57833	1.08066	0.0001	0.000659704
NM_001162926	Fam84b	0.535434	5.4761	3.35437	5e-05	0.000348424
NM_001162943	Dchs1	0.147153	3.76917	4.67886	5e-05	0.000348424
NM_001162950	Hif3a	1.11293	6.74963	2.60045	5e-05	0.000348424
NM_001162996	Eml2	10.985	36.9244	1.74903	5e-05	0.000348424
NM_001163102	Eme2	0.868977	2.28976	1.39781	0.0054	0.0224262
NM_001163136	Macc1	0	0.541609	Inf	5e-05	0.000348424
NM_001163144	Pcsk5	0.134664	1.08337	3.00809	0.0002	0.00123654
NM_001163145	1810041L15Rik	0.0853121	0.643669	2.9155	0.00035	0.00203605
NM_001163161	Clec4d	0	1.34925	Inf	5e-05	0.000348424
NM_001163165	Hmg20b	2.93732	9.66229	1.71786	0.0043	0.0184173
NM_001163170	Lix1l	6.15239	14.7172	1.25829	5e-05	0.000348424
NM_001163301	Pex2	1.93678	7.92809	2.03331	5e-05	0.000348424
NM_001163332	Cttnbp2nl	8.81741	21.5474	1.28909	5e-05	0.000348424
NM_001163394	Evl	9.67939	22.0453	1.18748	0.001	0.00517294
NM_001163401	Il11ra1	1.94462	10.5471	2.43928	0.00025	0.00150925
NM_001163448	Mapk8ip3	1.10583	4.8798	2.14169	0.01365	0.0491432
NM_001163457	Mttp	0.965215	2.43605	1.33562	5e-05	0.000348424
NM_001163487	Pfkm	14.4671	33.312	1.20326	0.0005	0.00279364
NM_001163514	Extl2	0.958688	5.1281	2.41929	5e-05	0.000348424
NM_001163566	Crb2	0.15734	1.44812	3.20223	0.00195	0.00927273
NM_001163567	Fam102b	0.833368	9.86296	3.56499	5e-05	0.000348424
NM_001163575	Parp10	0.537142	10.7381	4.32129	5e-05	0.000348424
NM_001163630	Satb1	1.79111	4.08449	1.1893	0.0112	0.0416321
NM_001163637	Jakmip2	0.251768	0.820496	1.7044	0.00285	0.0129098
NM_001163645	Osbpl3	1.7763	4.56494	1.36172	5e-05	0.000348424
NM_001163662	Nucb1	25.8166	63.4778	1.29795	5e-05	0.000348424
NM_001164038	Ly6e	17.9004	84.1429	2.23285	5e-05	0.000348424
NM_001164039	Ly6e	7.47945	55.4513	2.89022	5e-05	0.000348424
NM_001164072	Tank	3.57343	13.8702	1.95661	5e-05	0.000348424
NM_001164250	Tpm1	20.2847	247.629	3.60972	5e-05	0.000348424
NM_001164367	Rab11fip2	0.696912	1.72435	1.307	0.0002	0.00123654
NM_001164441	Ankrd33b	0.454937	1.49153	1.71306	5e-05	0.000348424
NM_001164518	Iglon5	1.06609	9.07528	3.08961	5e-05	0.000348424
NM_001164566	Spats2l	0.193164	1.8687	3.27414	0.0013	0.00651581
NM_001164622	Rnf14	6.99004	14.6319	1.06575	0.0024	0.011096
NM_001164628	Arhgap8	2.72219	16.6723	2.61461	5e-05	0.000348424
NM_001164630	Mum1l1	0.456816	9.0865	4.31404	5e-05	0.000348424
NM_001164658	Catsperg1	0.213849	0.660658	1.62731	0.00495	0.0208208
NM_001164659	Trank1	0.212699	0.529495	1.3158	0.00075	0.00399854
NM_001164663	Soga1	2.33603	6.08769	1.38184	5e-05	0.000348424
NM_001164717	Sh3pxd2a	1.87498	5.61099	1.58138	5e-05	0.000348424
NM_001164724	Il33	0.85026	8.08369	3.24904	5e-05	0.000348424
NM_001164727	Gm10406	1.96313	3.99105	1.02361	0.00355	0.0156186
NM_001164791	Zak	2.01067	8.4852	2.07727	5e-05	0.000348424
NM_001164792	Tpbg	0.725399	7.14798	3.30069	5e-05	0.000348424
NM_001164804	Coro2a	1.30039	6.52369	2.32675	5e-05	0.000348424
NM_001164805	Thsd7a	0.0293608	3.74783	6.99602	0.00045	0.00254698
NM_001164806	Bend4	11.9396	26.2547	1.13682	5e-05	0.000348424
NM_001166065	Gcnt4	0.175394	1.62251	3.20956	5e-05	0.000348424
NM_001166365	Fam122b	3.1992	7.13434	1.15707	0.00025	0.00150925
NM_001166377	Armcx1	2.49911	10.1082	2.01603	0.0014	0.00696102
NM_001166398	Armcx2	3.52334	12.0551	1.77463	0.00015	0.000953088
NM_001166453	Pls3	19.358	64.1815	1.72923	5e-05	0.000348424
NM_001166501	Dennd1b	0.654403	2.91038	2.15296	0.00375	0.0163776
NM_001166644	Zfp651	0.752749	2.71946	1.85308	5e-05	0.000348424
NM_001166661	Ccdc85a	0.639297	2.47872	1.95504	0.00035	0.00203605
NM_001167763	Ift122	2.14794	6.62252	1.62443	5e-05	0.000348424
NM_001167860	Wipf3	0.75389	5.93	2.97561	5e-05	0.000348424
NM_001167883	Ankrd50	2.91831	9.27413	1.66808	5e-05	0.000348424
NM_001168253	Fam83h	2.62102	8.28736	1.66079	5e-05	0.000348424
NM_001168333	Tinagl1	2.62779	15.359	2.54716	5e-05	0.000348424
NM_001168346	Nfatc4	1.29482	12.5446	3.27625	5e-05	0.000348424
NM_001168475	Ttc23	2.33286	10.8459	2.21698	5e-05	0.000348424
NM_001168491	Pdcd4	5.53209	14.1758	1.35753	0.00915	0.03507
NM_001168526	Sgms1	4.43378	10.8558	1.29186	5e-05	0.000348424
NM_001168577	Nat2	1.84073	5.46755	1.57062	0.00025	0.00150925
NM_001168620	Enpp5	1.44546	4.59869	1.6697	0.00025	0.00150925
NM_001170710	Asb8	5.69096	11.4491	1.00849	0.0018	0.00865402
NM_001170853	Mndal	0	4.78423	Inf	5e-05	0.000348424
NM_001170911	Prr13	18.347	43.0596	1.23079	5e-05	0.000348424
NM_001170954	A4galt	0.935833	4.67413	2.32037	0.004	0.0173191
NM_001171026	Os9	0.699349	6.62841	3.24458	5e-05	0.000348424
NM_001174074	Celf4	0.467613	2.60872	2.47996	0.0056	0.0231185
NM_001174170	Serpinb2	0	13.3182	Inf	5e-05	0.000348424
NM_001177369	Nfkb2	2.44859	21.4784	3.13286	5e-05	0.000348424
NM_001177372	Dbn1	3.53395	12.6418	1.83885	0.00975	0.0370254
NM_001177412	Usp35	0.983959	2.93953	1.57891	5e-05	0.000348424
NM_001177427	Eid2b	2.38281	5.17933	1.1201	0.00055	0.00303925
NM_001177556	Gng12	0.389759	6.97495	4.16153	0.00325	0.0144741
NM_001177557	Gng12	3.02518	23.2317	2.941	5e-05	0.000348424
NM_001177647	Sirpa	0.230258	1.55909	2.75938	0.00175	0.0084425
NM_001177713	Cyp26b1	0.0936148	16.4419	7.45643	5e-05	0.000348424
NM_001177759	Tnfaip8	3.88651	8.88783	1.19335	5e-05	0.000348424
NM_001177810	Rapgef3	1.79682	3.88626	1.11294	0.00015	0.000953088
NM_001177843	Frmd4a	0.306868	2.79745	3.18842	0.0026	0.0119032
NM_001177871	Filip1l	0.472231	14.4283	4.93327	5e-05	0.000348424
NM_001177884	Whsc1	1.95803	6.52464	1.73649	0.0011	0.00562706
NM_001177967	Lclat1	1.179	4.77042	2.01656	5e-05	0.000348424
NM_001177982	Pde4b	0.061491	1.22463	4.31583	0.00255	0.0117046
NM_001185020	Wnk1	7.41398	33.0271	2.15533	5e-05	0.000348424
NM_001190321	Clec4n	0	1.268	Inf	5e-05	0.000348424
NM_001190854	Pdlim5	2.15147	12.8896	2.58281	0.0002	0.00123654
NM_001190975	Axl	0.271704	11.7185	5.43061	5e-05	0.000348424
NM_001193271	Meis1	0.717836	2.18954	1.6089	0.00015	0.000953088
NM_001195083	Phc2	17.2036	43.4695	1.3373	5e-05	0.000348424
NM_001195633	Epg5	2.21015	4.90376	1.14975	5e-05	0.000348424
NM_001198561	H2-Q7	1.44157	19.076	3.72605	5e-05	0.000348424
NM_001198565	Sulf1	8.57211	23.9546	1.48258	5e-05	0.000348424
NM_001198566	Sulf1	1.40299	6.23378	2.15161	0.0009	0.00470492
NM_001198792	Ak1	3.14809	27.133	3.1075	5e-05	0.000348424
NM_001198808	Sfmbt2	2.05351	5.78099	1.49322	5e-05	0.000348424
NM_001198823	App	1.30903	60.2002	5.52319	5e-05	0.000348424
NM_001198824	App	0.721132	22.04	4.93372	5e-05	0.000348424
NM_001198833	Ddr1	3.65378	9.92907	1.44227	0.00065	0.00352574
NM_001198839	Bcar1	11.5856	36.259	1.646	0.0021	0.00988825
NM_001198876	Dync1i2	14.2006	46.6818	1.71691	5e-05	0.000348424
NM_001198894	Adgrg1	0.253703	3.84015	3.91995	5e-05	0.000348424
NM_001198955	Gm7694	0.191	1.23198	2.68934	5e-05	0.000348424
NM_001199043	Lgals8	0.777357	4.16947	2.42322	0.0004	0.00229142
NM_001199105	Trp53inp1	9.42625	24.613	1.38467	5e-05	0.000348424
NM_001199118	Lpin3	2.05752	4.69097	1.18898	5e-05	0.000348424
NM_001199186	Slc44a2	5.28708	16.6103	1.65154	5e-05	0.000348424
NM_001199204	Spag9	1.38518	4.82354	1.80002	0.0066	0.0265745
NM_001199227	Osbpl5	0.437582	13.2333	4.91848	5e-05	0.000348424
NM_001199246	Maged2	8.29873	27.8125	1.74477	5e-05	0.000348424
NM_001199283	Slc43a2	0.257296	2.59279	3.333	0.0027	0.0123117
NM_001199349	Cd99l2	1.91051	4.81871	1.33469	5e-05	0.000348424
NM_001199360	Tmem164	1.97203	5.16134	1.38807	0.00025	0.00150925
NM_001199556	AW551984	0.398226	0.829004	1.05779	0.01255	0.0458789
NM_001199677	Vps37d	1.54828	3.53124	1.18951	0.0056	0.0231185
NM_001199685	Taok3	1.83836	12.6647	2.78432	5e-05	0.000348424
NM_001199843	Ift43	17.9666	55.7598	1.63391	5e-05	0.000348424
NM_001201367	Tmem200b	0.328945	1.69351	2.3641	0.00425	0.0182302
NM_001201413	Apbb2	1.43223	6.07195	2.08389	5e-05	0.000348424
NM_001201460	H2-Q9	0.307503	5.74979	4.22484	0.00595	0.0243471
NM_001201470	Papss2	0.108599	0.937044	3.10911	0.00055	0.00303925
NM_001204202	Spp1	13.1584	140.547	3.417	0.00075	0.00399854
NM_001204910	AI607873	0	3.74679	Inf	5e-05	0.000348424
NM_001204983	Cep85l	0.742146	1.63498	1.1395	0.0116	0.0428864
NM_001205173	Iffo2	6.66479	21.8479	1.71286	5e-05	0.000348424
NM_001205336	Arap3	0.556935	4.54256	3.02792	5e-05	0.000348424
NM_001205345	Sun2	2.17408	4.83621	1.15347	0.00205	0.00968359
NM_001205353	Gramd4	0.563051	3.66496	2.70246	0.0004	0.00229142
NM_001205369	Casc4	4.81431	14.2335	1.56389	0.0004	0.00229142
NM_001205385	Actr3	13.9458	52.4931	1.91229	0.00285	0.0129098
NM_001205386	Actr3	9.54608	38.4062	2.00836	0.0072	0.0286059
NM_001206367	Gsn	1.67574	66.4421	5.30923	5e-05	0.000348424
NM_001214911	Fignl2	2.09939	10.0185	2.25462	5e-05	0.000348424
NM_001242411	Srgap1	0.118851	1.13507	3.25556	0.00145	0.00717644
NM_001243008	Col6a3	0.0419035	2.09843	5.6461	0.0001	0.000659704
NM_001243009	Col6a3	0.0332425	5.32382	7.32329	0.00175	0.0084425
NM_001243040	Gm4070	0	0.584676	Inf	5e-05	0.000348424
NM_001243040_1	Gm4070	0	0.508981	Inf	5e-05	0.000348424
NM_001243041	Adk	12.9642	114.951	3.14841	5e-05	0.000348424
NM_001243050	Atp6v0a1	4.12449	9.05938	1.1352	0.00515	0.02152
NM_001243762	Clcn5	1.23006	5.66522	2.2034	5e-05	0.000348424
NM_001243916	Trim34b	0.154265	2.84174	4.20329	0.0021	0.00988825
NM_001252095	Mettl20	2.46878	5.46704	1.14696	0.00625	0.0253815
NM_001252153	Tmem106c	4.94825	15.4694	1.64442	0.002	0.00948417
NM_001252202	Map4k4	4.80662	15.7487	1.71214	0.0021	0.00988825
NM_001252333	Sept8	2.05352	7.77775	1.92126	5e-05	0.000348424
NM_001252453	Ptprs	5.95446	16.3098	1.45369	0.0001	0.000659704
NM_001252458	Prkd2	1.37087	6.68655	2.28617	5e-05	0.000348424
NM_001252526	Cpeb1	0.833306	2.43812	1.54885	0.00115	0.005849
NM_001252547	Sh2d3c	1.33792	10.2589	2.93881	5e-05	0.000348424
NM_001252570	Phyhd1	0.879664	4.56664	2.37611	0.0034	0.0150371
NM_001253353	Fam214b	0.327054	4.14955	3.66535	0.0122	0.0447935
NM_001253695	Zfp219	4.63572	21.5163	2.21457	0.0111	0.0413108
NM_001253754	Gpm6a	0.229075	3.08178	3.74987	5e-05	0.000348424
NM_001256059	Ccdc149	0.111152	0.584519	2.39472	0.00555	0.0229414
NM_001256195	Eif4g3	2.54941	7.07348	1.47226	0.0112	0.0416321
NM_001256198	Eif4g3	1.48556	7.16259	2.26948	5e-05	0.000348424
NM_001256383	Rims2	0.918276	2.51787	1.45521	0.00115	0.005849
NM_001256886	Gm3500	0	0.947908	Inf	5e-05	0.000348424
NM_001267622	Ttc28	0.491222	2.08429	2.08511	5e-05	0.000348424
NM_001270426	Lce3d	0	1.85061	Inf	5e-05	0.000348424
NM_001270646	Prob1	0.232397	0.79069	1.76652	0.0011	0.00562706
NM_001270812	LOC100861615	0.162315	1.12954	2.79887	0.0059	0.0241695
NM_001270842	Gm3558	1.67965	5.05992	1.59095	0.00015	0.000953088
NM_001270996	Adam9	9.12973	23.0496	1.3361	0.0001	0.000659704
NM_001271409	Sorbs3	3.1843	8.58656	1.43111	5e-05	0.000348424
NM_001271419	Ly6a	0.670552	84.6798	6.98052	0.0003	0.00177341
NM_001271433	Haghl	2.22891	13.6887	2.61858	0.00135	0.00674176
NM_001271508	Lsp1	0.170257	1.96917	3.5318	0.00945	0.036056
NM_001271744	Dnmt3b	3.24071	23.886	2.88178	0.0002	0.00123654
NM_001276301	Ampd3	2.37701	5.67983	1.2567	5e-05	0.000348424
NM_001276390	Mdfi	2.41063	8.48866	1.81613	0.00035	0.00203605
NM_001276486	Dag1	11.7671	32.3907	1.46082	0.0001	0.000659704
NM_001276764	Dst	6.49565	14.0941	1.11755	5e-05	0.000348424
NM_001277202	Clec2f	0	1.56516	Inf	5e-05	0.000348424
NM_001277258	Acvrl1	0.194692	1.42364	2.87032	5e-05	0.000348424
NM_001277305	Adamts2	0.424489	1.48399	1.80568	0.0001	0.000659704
NM_001277876	Tpm2	5.38661	56.816	3.39885	5e-05	0.000348424
NM_001278256	Prnp	9.14456	23.7196	1.37509	5e-05	0.000348424
NM_001281465	Ctc1	1.50277	6.2391	2.05372	0.0065	0.0262354
NM_001281491	Syngap1	1.75987	5.22628	1.57031	5e-05	0.000348424
NM_001281880	Sema4d	1.55899	3.7048	1.24878	0.01095	0.0408329
NM_001282096	Tjp3	1.20804	11.0594	3.19454	0.0002	0.00123654
NM_001284332	Shisa5	2.86296	15.2437	2.41264	5e-05	0.000348424
NM_001284409	Casp3	28.2038	57.0637	1.01668	5e-05	0.000348424
NM_001284427	Smtn	2.28197	9.73347	2.09268	0.00015	0.000953088
NM_001285423	Esd	3.23806	24.4758	2.91816	0.0006	0.0032841
NM_001285425	Tcf24	0.470794	0.974372	1.04938	0.0132	0.0478214
NM_001285457	Gfra1	0.183084	0.770918	2.07407	0.00065	0.00352574
NM_001285459	Fmn1	0.124835	2.12986	4.09266	5e-05	0.000348424
NM_001285870	Trim3	3.95987	8.25923	1.06055	0.00025	0.00150925
NM_001285890	Pde1b	0.778589	9.22704	3.56693	5e-05	0.000348424
NM_001285989	Cdc27	3.13974	7.59657	1.2747	0.0065	0.0262354
NM_001286039	Klc3	2.19538	10.099	2.20167	0.01145	0.0424061
NM_001286647	Atl2	1.46537	7.68367	2.39053	0.0031	0.0138987
NM_001287048	Pitx2	3.52425	11.9745	1.76458	5e-05	0.000348424
NM_001287056	Vegfa	1.159	10.6397	3.19851	5e-05	0.000348424
NM_001287057	Vegfa	5.36551	10.8195	1.01184	0.007	0.0279389
NM_001287194	Esp5	0	0.895373	Inf	5e-05	0.000348424
NM_001287514	Cebpa	0.873614	2.82933	1.69539	0.0002	0.00123654
NM_001287738	Cebpb	2.57067	30.9277	3.58868	5e-05	0.000348424
NM_001289463	Mme	3.42599	9.28112	1.43778	5e-05	0.000348424
NM_001289474	Erbb2ip	0.81961	4.95274	2.59522	0.0015	0.00739187
NM_001289527	Ankib1	2.55508	5.11333	1.00089	0.0061	0.0248718
NM_001289531	Cndp2	7.46652	25.9741	1.79857	0.00205	0.00968359
NM_001289550	Tgfb1i1	0.539377	4.8672	3.17373	5e-05	0.000348424
NM_001289666	Tmem241	0.714839	1.6211	1.18128	0.0079	0.0309718
NM_001289678	Pacsin3	5.06136	10.1286	1.00084	0.0083	0.0322861
NM_001289716	Bcl2l1	4.5406	23.7059	2.38429	5e-05	0.000348424
NM_001289895	Tns1	1.22018	7.88137	2.69135	5e-05	0.000348424
NM_001289916	Rora	0.149324	1.29415	3.11549	5e-05	0.000348424
NM_001290299	Lppr2	1.21925	5.47246	2.1662	5e-05	0.000348424
NM_001290308	Col12a1	0.0445144	24.9699	9.1317	5e-05	0.000348424
NM_001290421	Flna	6.76907	26.6291	1.97597	0.00045	0.00254698
NM_001290451	Gria3	0.116025	5.86728	5.66018	0.0027	0.0123117
NM_001290457	Relb	4.03662	11.2916	1.48403	5e-05	0.000348424
NM_001290467	Hs6st2	0.863728	2.22671	1.36627	0.00155	0.00760546
NM_001290477	Klhl4	0	12.4952	Inf	5e-05	0.000348424
NM_001290478	Klhl4	0	0.622051	Inf	5e-05	0.000348424
NM_001290503	Zer1	3.56563	7.93273	1.15366	5e-05	0.000348424
NM_001290514	Mospd1	2.35728	7.60376	1.68959	5e-05	0.000348424
NM_001290542	Plekhg2	0.685272	4.19525	2.61401	5e-05	0.000348424
NM_001290627	Atp4a	0.577833	1.23676	1.09784	0.00645	0.0260758
NM_001290660	Cd302	1.94455	12.2918	2.66019	5e-05	0.000348424
NM_001290676	Cpeb4	0.886561	3.19546	1.84973	0.00545	0.0225979
NM_001290678	Cpeb4	0.744695	3.4611	2.21651	0.0047	0.0199113
NM_001290741	Cnot6	2.09548	5.06974	1.27463	0.0133	0.048117
NM_001290814	Aff3	1.52495	3.28885	1.10882	5e-05	0.000348424
NM_001290817	Sparc	20.3149	74.1696	1.86829	5e-05	0.000348424
NM_001291017	Pdxdc1	7.78909	17.8979	1.20026	0.0051	0.0213404
NM_001291044	Nudt6	0.501786	3.08254	2.61898	0.00175	0.0084425
NM_001291058	Cd68	1.2854	20.8431	4.01928	5e-05	0.000348424
NM_001291066	Adam8	0.153836	12.6909	6.36626	0.0001	0.000659704
NM_001291069	Golim4	2.59016	9.59492	1.88923	5e-05	0.000348424
NM_001291077	Snph	0.105291	0.547519	2.37853	0.00135	0.00674176
NM_001291121	Epb4.1l1	0.47231	4.38863	3.21596	0.0035	0.0154271
NM_001291191	Mef2a	0.767709	3.01989	1.97586	0.00025	0.00150925
NM_001291195	Mef2a	2.06601	6.86822	1.73309	5e-05	0.000348424
NM_001291214	Myo18a	2.5249	9.81186	1.9583	0.0045	0.0191811
NM_001291508	Pbx1	0.537717	9.63705	4.16367	5e-05	0.000348424
NM_001291857	Aebp1	0.891618	15.6886	4.13715	0.0062	0.0252214
NM_001291892	Lilr4b	0	1.6376	Inf	5e-05	0.000348424
NM_001291894	Lilrb4a	0	1.74573	Inf	5e-05	0.000348424
NM_001293622	Ppp3ca	4.39406	16.0422	1.86825	5e-05	0.000348424
NM_001293637	Nek1	0.468613	3.76024	3.00435	0.00465	0.0197345
NM_001293667	Atp11a	0.785792	9.60387	3.6114	5e-05	0.000348424
NM_001293672	Ctbs	1.56587	9.57863	2.61286	5e-05	0.000348424
NM_001293727	Cgn	2.73806	19.0737	2.80036	5e-05	0.000348424
NM_001293773	Palld	0.451957	8.47754	4.22939	0.0089	0.0342723
NM_001293774	Palld	13.3089	38.1917	1.52087	5e-05	0.000348424
NM_001301156	Cast	3.96656	10.1624	1.35729	0.00045	0.00254698
NM_001301269	Inafm2	1.24571	3.85463	1.62962	5e-05	0.000348424
NM_001301357	Gdnf	0	0.95911	Inf	5e-05	0.000348424
NM_001301364	Hdlbp	17.4236	48.9165	1.48928	0.00205	0.00968359
NM_001301745	Mnda	0	2.15109	Inf	5e-05	0.000348424
NM_001301817	Fgd4	0.283267	1.083	1.9348	0.0005	0.00279364
NM_001302140	Myof	1.05883	17.9161	4.08071	5e-05	0.000348424
NM_001302386	Clcn4-2	1.47201	4.13234	1.48917	0.0008	0.00423219
NM_001302387	Clcn4-2	0.781722	2.21303	1.50129	0.0121	0.044468
NM_001302396	Ppt2	8.19198	24.5998	1.58636	5e-05	0.000348424
NM_001303102	Etv6	2.48785	6.03388	1.27819	5e-05	0.000348424
NM_001303423	Aldoc	11.0732	22.2137	1.00437	5e-05	0.000348424
NM_001304528	Gm4737	1.9639	37.184	4.24289	5e-05	0.000348424
NM_001304720	Vezt	0.248365	0.927953	1.90159	0.0003	0.00177341
NM_001304831	Maff	2.00164	8.21632	2.03731	0.00105	0.00540507
NM_001304965	Pou6f1	0.85343	2.83334	1.73116	0.00015	0.000953088
NM_001305045	Uap1	4.63182	14.5673	1.65308	5e-05	0.000348424
NM_001305437	Pter	1.30941	5.1837	1.98507	5e-05	0.000348424
NM_001305671	Glis3	0.156356	1.11631	2.83583	5e-05	0.000348424
NM_001305675	Wdr44	0.329191	2.56922	2.96433	0.0127	0.0463099
NM_001306059	Il13ra2	0	0.712764	Inf	5e-05	0.000348424
NM_001306148	Car12	1.04884	2.70038	1.36436	0.0002	0.00123654
NM_001308072	Gpr108	1.01458	4.50689	2.15125	0.00205	0.00968359
NM_001308300	Ggta1	0.555208	4.59136	3.04782	0.00155	0.00760546
NM_001308489	Figf	0.309124	3.84971	3.63849	0.00865	0.0334529
NM_001309528	Sgsm1	2.68121	5.41885	1.0151	5e-05	0.000348424
NM_007381	Acadl	13.1666	52.0263	1.98236	5e-05	0.000348424
NM_007387	Acp2	3.68218	7.85867	1.09372	5e-05	0.000348424
NM_007389	Chrna1	0.103577	1.42031	3.77743	5e-05	0.000348424
NM_007392	Acta2	1.52738	52.8145	5.1118	5e-05	0.000348424
NM_007399	Adam10	8.36183	19.4957	1.22127	5e-05	0.000348424
NM_007400	Adam12	0.0264058	1.96197	6.2153	0.00325	0.0144741
NM_007403	Adam8	0.153195	4.20102	4.7773	0.0006	0.0032841
NM_007404	Adam9	7.39123	21.3877	1.5329	5e-05	0.000348424
NM_007405	Adcy6	1.60385	7.64079	2.25218	5e-05	0.000348424
NM_007407	Adcyap1r1	0.163032	0.77103	2.24163	0.0076	0.029965
NM_007408	Plin2	17.8266	141.114	2.98476	5e-05	0.000348424
NM_007419	Adrb1	0.088901	1.3345	3.90796	0.00365	0.015997
NM_007421	Adssl1	0.625099	8.6812	3.79574	5e-05	0.000348424
NM_007429	Agtr2	0	10.8277	Inf	5e-05	0.000348424
NM_007435	Abcd1	1.79048	4.60328	1.36232	5e-05	0.000348424
NM_007440	Alox12	0.507103	1.11893	1.14177	0.0123	0.0451154
NM_007441	Alx3	0	0.562836	Inf	5e-05	0.000348424
NM_007464	Birc3	1.90318	5.57366	1.55021	5e-05	0.000348424
NM_007471	App	1.04397	13.8657	3.73137	5e-05	0.000348424
NM_007472	Aqp1	0.0898454	8.35772	6.53952	0.0009	0.00470492
NM_007482	Arg1	0.484577	9.38306	4.27526	5e-05	0.000348424
NM_007483	Rhob	12.1116	97.801	3.01347	5e-05	0.000348424
NM_007485	Rhod	5.36138	13.007	1.27861	5e-05	0.000348424
NM_007486	Arhgdib	1.53629	31.6017	4.36248	5e-05	0.000348424
NM_007498	Atf3	1.31441	21.1788	4.01013	5e-05	0.000348424
NM_007534	Bcl2a1b	0	7.24967	Inf	5e-05	0.000348424
NM_007536	Bcl2a1d	0	2.81412	Inf	5e-05	0.000348424
NM_007542	Bgn	0.15924	354.768	11.1215	5e-05	0.000348424
NM_007546	Bik	1.27254	11.251	3.14426	5e-05	0.000348424
NM_007547	Sirpa	0.286293	5.87388	4.35875	5e-05	0.000348424
NM_007553	Bmp2	0.0515239	7.0049	7.08698	0.00625	0.0253815
NM_007556	Bmp6	0.523844	1.54492	1.56032	0.00235	0.0108942
NM_007561	Bmpr2	2.71936	8.58595	1.65871	5e-05	0.000348424
NM_007562	Bnc1	0.0383569	0.832286	4.43952	0.0073	0.028934
NM_007568	Btc	0	0.727052	Inf	5e-05	0.000348424
NM_007569	Btg1	4.49767	24.166	2.42573	5e-05	0.000348424
NM_007570	Btg2	10.0178	46.6543	2.21945	5e-05	0.000348424
NM_007574	C1qc	0	5.84252	Inf	5e-05	0.000348424
NM_007577	C5ar1	0	0.670795	Inf	5e-05	0.000348424
NM_007579	Cacna1b	0.0797801	0.750189	3.23315	0.00205	0.00968359
NM_007585	Anxa2	62.7869	458.576	2.86863	5e-05	0.000348424
NM_007594	Calu	40.6925	90.0233	1.14554	5e-05	0.000348424
NM_007599	Capg	7.51203	102.23	3.76647	5e-05	0.000348424
NM_007603	Capn6	0.0601952	3.43826	5.83588	0.0022	0.0102876
NM_007606	Car3	1.43981	4.85312	1.75303	5e-05	0.000348424
NM_007609	Casp4	0	4.37334	Inf	5e-05	0.000348424
NM_007616	Cav1	0.272587	25.9284	6.57167	5e-05	0.000348424
NM_007621	Cbr2	0	1.34047	Inf	5e-05	0.000348424
NM_007625	Cbx4	0.240561	1.27401	2.40491	5e-05	0.000348424
NM_007626	Cbx5	4.49096	18.9758	2.07907	0.00505	0.0211732
NM_007631	Ccnd1	36.9768	85.9508	1.21689	5e-05	0.000348424
NM_007635	Ccng2	8.10924	17.6501	1.12204	5e-05	0.000348424
NM_007649	Cd48	0	0.577742	Inf	5e-05	0.000348424
NM_007651	Cd53	0	3.57239	Inf	5e-05	0.000348424
NM_007652	Cd59a	0.339778	25.6134	6.23617	5e-05	0.000348424
NM_007653	Cd63	112.32	345.785	1.62226	5e-05	0.000348424
NM_007664	Cdh2	2.78446	9.85588	1.82359	5e-05	0.000348424
NM_007669	Cdkn1a	25.6931	163.669	2.67133	5e-05	0.000348424
NM_007670	Cdkn2b	0.594764	26.2632	5.46458	5e-05	0.000348424
NM_007679	Cebpd	1.36459	10.6514	2.96451	0.00225	0.0104901
NM_007696	Ovgp1	0.211663	0.897541	2.08421	0.0025	0.0115107
NM_007713	Clk3	14.7391	30.0223	1.02639	5e-05	0.000348424
NM_007722	Ackr3	1.39483	4.09479	1.5537	5e-05	0.000348424
NM_007726	Cnr1	0.204119	0.593751	1.54045	0.00205	0.00968359
NM_007729	Col11a1	0.22976	1.62739	2.82436	5e-05	0.000348424
NM_007736	Col4a5	0.0893726	1.0774	3.59157	5e-05	0.000348424
NM_007737	Col5a2	0.226702	42.9129	7.56447	5e-05	0.000348424
NM_007738	Col7a1	0.348428	13.5907	5.28561	5e-05	0.000348424
NM_007742	Col1a1	0.58724	171.25	8.18794	5e-05	0.000348424
NM_007743	Col1a2	0.615374	151.817	7.94666	5e-05	0.000348424
NM_007746	Map3k8	0.188981	3.11222	4.04163	5e-05	0.000348424
NM_007754	Cpd	3.1974	20.1831	2.65818	5e-05	0.000348424
NM_007759	Crabp2	7.25815	46.2099	2.67053	5e-05	0.000348424
NM_007772	Hivep1	2.07049	7.69456	1.89387	5e-05	0.000348424
NM_007778	Csf1	0.25431	48.4372	7.57338	5e-05	0.000348424
NM_007781	Csf2rb2	0	0.718386	Inf	5e-05	0.000348424
NM_007786	Csn3	0.231838	3.68621	3.99095	0.00085	0.00446653
NM_007789	Ncan	0.573236	2.88047	2.3291	5e-05	0.000348424
NM_007791	Csrp1	21.7661	319.646	3.87632	5e-05	0.000348424
NM_007793	Cstb	72.0546	249.756	1.79336	5e-05	0.000348424
NM_007798	Ctsb	22.1398	150.599	2.766	5e-05	0.000348424
NM_007801	Ctsh	0.701622	8.50384	3.59935	5e-05	0.000348424
NM_007806	Cyba	25.0348	67.4583	1.43006	5e-05	0.000348424
NM_007807	Cybb	0.232275	4.79688	4.36819	5e-05	0.000348424
NM_007833	Dcn	0.128081	11.8683	6.53391	0.0025	0.0115107
NM_007864	Dlg4	1.16767	14.4414	3.62851	5e-05	0.000348424
NM_007874	Reep5	8.80169	38.0485	2.11199	5e-05	0.000348424
NM_007883	Dsg2	5.05612	10.3042	1.02713	5e-05	0.000348424
NM_007901	S1pr1	0.112082	2.11818	4.24021	0.00025	0.00150925
NM_007913	Egr1	3.21123	22.5023	2.80888	5e-05	0.000348424
NM_007920	Elf1	2.00361	6.27559	1.64715	0.00095	0.00493618
NM_007929	Emp2	0.675635	8.28792	3.61669	5e-05	0.000348424
NM_007939	Epha8	0.259808	0.64379	1.30915	0.0067	0.0269139
NM_007950	Ereg	0	11.9167	Inf	5e-05	0.000348424
NM_007963	Mecom	0.0814172	1.02728	3.65735	0.0004	0.00229142
NM_007976	F5	0.0750833	3.184	5.40621	5e-05	0.000348424
NM_007978	F8a	1.0225	3.43168	1.74681	5e-05	0.000348424
NM_007987	Fas	0.206272	10.9219	5.72653	0.0004	0.00229142
NM_007993	Fbn1	0.507556	25.2265	5.63523	5e-05	0.000348424
NM_008002	Fgf10	0.10477	1.15106	3.45767	0.0001	0.000659704
NM_008003	Fgf15	2.02046	5.72431	1.50241	0.0001	0.000659704
NM_008005	Fgf18	0.59383	1.52449	1.36021	0.01315	0.0476655
NM_008009	Fgfbp1	7.34434	79.6255	3.43853	5e-05	0.000348424
NM_008013	Fgl2	0.0810073	0.53895	2.73403	0.00485	0.0204566
NM_008018	Sh3pxd2a	1.95871	14.4008	2.87818	5e-05	0.000348424
NM_008027	Flot1	12.735	28.9255	1.18354	5e-05	0.000348424
NM_008029	Flt4	1.07015	3.60294	1.75136	5e-05	0.000348424
NM_008036	Fosb	0.0482432	0.767218	3.99124	0.00865	0.0334529
NM_008037	Fosl2	0.928101	17.6161	4.24647	5e-05	0.000348424
NM_008039	Fpr2	0	0.672613	Inf	5e-05	0.000348424
NM_008047	Fstl1	30.6841	133.312	2.11924	5e-05	0.000348424
NM_008055	Fzd4	0.661392	2.01951	1.61043	0.00015	0.000953088
NM_008056	Fzd6	0.545497	2.89302	2.40693	0.0012	0.006074
NM_008058	Fzd8	0.513	3.18064	2.63229	5e-05	0.000348424
NM_008064	Gaa	8.47361	23.6666	1.4818	5e-05	0.000348424
NM_008071	Gabrb3	0.634553	4.9896	2.97511	5e-05	0.000348424
NM_008080	B4galnt1	1.6492	4.5554	1.46581	0.00045	0.00254698
NM_008083	Gap43	11.6969	33.6136	1.52292	5e-05	0.000348424
NM_008086	Gas1	1.56674	10.4018	2.731	5e-05	0.000348424
NM_008087	Gas2	3.10798	7.27701	1.22737	0.00015	0.000953088
NM_008088	Gas7	0.572844	2.62882	2.1982	5e-05	0.000348424
NM_008091	Gata3	0.419724	1.07038	1.3506	0.00605	0.0246991
NM_008094	Gba	1.92697	6.86008	1.83189	0.0055	0.0227708
NM_008098	Mtpn	37.9635	102.189	1.42855	5e-05	0.000348424
NM_008102	Gch1	1.03603	7.88418	2.9279	5e-05	0.000348424
NM_008125	Gjb2	0.144854	0.729419	2.33215	0.0067	0.0269139
NM_008130	Gli3	2.36509	8.94003	1.91839	5e-05	0.000348424
NM_008138	Gnai2	99.5095	230.809	1.21379	5e-05	0.000348424
NM_008144	Bscl2	5.18271	31.7417	2.6146	5e-05	0.000348424
NM_008147	Lilr4b	0	2.39014	Inf	5e-05	0.000348424
NM_008150	Gpc4	5.24288	58.2607	3.47409	5e-05	0.000348424
NM_008168	Grik5	3.20895	9.12981	1.50848	5e-05	0.000348424
NM_008173	Nr3c1	2.21648	9.09274	2.03644	5e-05	0.000348424
NM_008175	Grn	28.6265	86.3104	1.59218	5e-05	0.000348424
NM_008176	Cxcl1	0	128.428	Inf	5e-05	0.000348424
NM_008183	Gstm2	7.271	16.1215	1.14876	0.00015	0.000953088
NM_008184	Gstm6	2.38333	6.53931	1.45616	0.0003	0.00177341
NM_008197	H1f0	25.629	150.1	2.55007	5e-05	0.000348424
NM_008199	H2-Bl	0.279702	21.7193	6.27894	0.0003	0.00177341
NM_008204	H2-M2	0	3.80776	Inf	5e-05	0.000348424
NM_008206	H2-Oa	0.247001	2.74945	3.47655	0.0047	0.0199113
NM_008207	H2-T24	0.26402	1.64675	2.6409	0.01245	0.045571
NM_008213	Hand1	0.668781	2.4541	1.87559	0.00035	0.00203605
NM_008215	Has1	0.154068	0.734395	2.25299	0.0092	0.0352345
NM_008216	Has2	0.198356	5.46683	4.78454	5e-05	0.000348424
NM_008241	Foxg1	0.126366	0.847156	2.74502	0.00115	0.005849
NM_008243	Mst1	0.111596	0.673034	2.59239	0.0103	0.0387464
NM_008250	Hlx	0	1.13066	Inf	5e-05	0.000348424
NM_008264	Hoxa13	0	0.695559	Inf	5e-05	0.000348424
NM_008270	Hoxb9	1.18051	3.99833	1.75999	5e-05	0.000348424
NM_008275	Hoxd13	0.835453	4.00311	2.26049	5e-05	0.000348424
NM_008285	Hrh1	0.14927	0.532732	1.83548	0.00835	0.0324484
NM_008289	Hsd11b2	0.212239	2.44103	3.52373	0.00035	0.00203605
NM_008301	Hspa2	1.56126	3.39322	1.11994	0.00115	0.005849
NM_008304	Sdc2	6.20443	19.0956	1.62187	5e-05	0.000348424
NM_008305	Hspg2	22.5202	58.3415	1.3733	5e-05	0.000348424
NM_008317	Hyal1	2.07318	8.26478	1.99513	5e-05	0.000348424
NM_008319	Icam5	0.352771	0.860573	1.28657	0.0098	0.0371792
NM_008326	Irgm1	0.502777	78.6707	7.28976	5e-05	0.000348424
NM_008327	Ifi202b	0	1.45375	Inf	5e-05	0.000348424
NM_008332	Ifit2	0.412601	11.9411	4.85505	5e-05	0.000348424
NM_008338	Ifngr2	3.16278	22.5282	2.83247	5e-05	0.000348424
NM_008343	Igfbp3	4.59254	166.394	5.17917	5e-05	0.000348424
NM_008344	Igfbp6	0.490318	4.44265	3.17963	0.0001	0.000659704
NM_008349	Il10rb	0.707736	5.44891	2.94469	5e-05	0.000348424
NM_008350	Il11	0.234167	1.94601	3.05491	0.00075	0.00399854
NM_008362	Il1r1	0.0494615	1.19232	4.59132	0.00425	0.0182302
NM_008364	Il1rap	0.361205	10.9662	4.9241	5e-05	0.000348424
NM_008369	Il3ra	1.93098	9.19532	2.25157	5e-05	0.000348424
NM_008377	Lrig1	4.66242	20.2056	2.1156	5e-05	0.000348424
NM_008380	Inhba	0	45.2261	Inf	5e-05	0.000348424
NM_008390	Irf1	11.7925	30.9369	1.39145	5e-05	0.000348424
NM_008391	Irf2	0.228854	5.63077	4.62083	5e-05	0.000348424
NM_008392	Irg1	0	4.38296	Inf	5e-05	0.000348424
NM_008394	Irf9	3.69654	9.61964	1.37981	5e-05	0.000348424
NM_008398	Itga7	0.465627	3.82017	3.03639	5e-05	0.000348424
NM_008401	Itgam	0.0900091	1.53261	4.08978	0.0007	0.00376492
NM_008402	Itgav	5.62426	30.7031	2.44865	5e-05	0.000348424
NM_008404	Itgb2	0.141444	3.38659	4.58153	5e-05	0.000348424
NM_008409	Itm2a	5.26858	22.9593	2.12359	5e-05	0.000348424
NM_008410	Itm2b	23.5083	262.995	3.48379	5e-05	0.000348424
NM_008412	Ivl	0	3.00676	Inf	5e-05	0.000348424
NM_008413	Jak2	1.25531	10.0674	3.00356	5e-05	0.000348424
NM_008416	Junb	16.6582	77.1169	2.21081	5e-05	0.000348424
NM_008426	Kcnj3	0.222455	5.82413	4.71046	5e-05	0.000348424
NM_008439	Khk	2.57956	6.14584	1.25249	0.00145	0.00717644
NM_008445	Kif3c	2.59655	7.35391	1.50192	5e-05	0.000348424
NM_008449	Kif5c	3.75514	13.548	1.85114	5e-05	0.000348424
NM_008471	Krt19	5.51834	131.197	4.57136	5e-05	0.000348424
NM_008482	Lamb1	10.7294	82.0602	2.93512	5e-05	0.000348424
NM_008483	Lamb2	4.55547	16.0777	1.81939	5e-05	0.000348424
NM_008485	Lamc2	1.71155	17.8377	3.38156	5e-05	0.000348424
NM_008491	Lcn2	0	27.9593	Inf	5e-05	0.000348424
NM_008494	Lfng	0.753346	6.34224	3.07361	5e-05	0.000348424
NM_008495	Lgals1	110.757	1113.88	3.33013	5e-05	0.000348424
NM_008501	Lif	0.162	10.9037	6.07268	0.00065	0.00352574
NM_008507	Sh2b3	3.70576	7.93403	1.09828	0.0001	0.000659704
NM_008512	Lrp1	5.02727	49.0597	3.28669	5e-05	0.000348424
NM_008513	Lrp5	9.65392	26.7995	1.47302	5e-05	0.000348424
NM_008516	Lrrn1	0.26829	0.666116	1.31198	0.0128	0.0466033
NM_008518	Ltb	0.466939	48.854	6.7091	5e-05	0.000348424
NM_008520	Ltbp3	0.573103	11.2821	4.2991	0.0001	0.000659704
NM_008521	Ltc4s	0	2.46611	Inf	5e-05	0.000348424
NM_008532	Epcam	67.7621	230.683	1.76736	5e-05	0.000348424
NM_008534	Ly9	0	0.867012	Inf	5e-05	0.000348424
NM_008538	Marcks	7.29904	54.8097	2.90865	5e-05	0.000348424
NM_008541	Smad5	7.09944	16.8564	1.24752	5e-05	0.000348424
NM_008546	Mfap2	0.887424	13.6488	3.94301	5e-05	0.000348424
NM_008548	Man1a	1.09183	11.9529	3.45254	5e-05	0.000348424
NM_008550	Man2b2	1.62647	15.6075	3.26242	5e-05	0.000348424
NM_008551	Mapkapk2	15.685	52.8515	1.75256	5e-05	0.000348424
NM_008555	Masp1	0	4.40015	Inf	5e-05	0.000348424
NM_008570	Mcpt1	0	0.645861	Inf	5e-05	0.000348424
NM_008572	Mcpt8	0	60.7347	Inf	5e-05	0.000348424
NM_008576	Abcc1	7.95927	25.8919	1.70179	5e-05	0.000348424
NM_008591	Met	0.368183	3.66272	3.31442	5e-05	0.000348424
NM_008608	Mmp14	12.0172	81.5118	2.76191	5e-05	0.000348424
NM_008610	Mmp2	3.01925	60.8543	4.3331	5e-05	0.000348424
NM_008611	Mmp8	0	2.99664	Inf	5e-05	0.000348424
NM_008615	Me1	10.2455	25.9228	1.33923	5e-05	0.000348424
NM_008620	Gbp4	0.294	1.71633	2.54544	5e-05	0.000348424
NM_008626	Mrc2	1.05284	20.8278	4.30615	5e-05	0.000348424
NM_008640	Laptm4a	98.0705	203.031	1.04981	5e-05	0.000348424
NM_008655	Gadd45b	18.1715	67.8123	1.89987	5e-05	0.000348424
NM_008659	Myo1c	9.76808	34.7449	1.83065	5e-05	0.000348424
NM_008667	Nab1	2.31446	12.7268	2.45913	5e-05	0.000348424
NM_008668	Nab2	2.01123	8.19497	2.02666	0.0005	0.00279364
NM_008669	Naga	5.14481	13.4512	1.38654	5e-05	0.000348424
NM_008671	Nap1l2	0.889981	5.94219	2.73915	5e-05	0.000348424
NM_008675	Nbl1	1.14238	17.4415	3.93241	5e-05	0.000348424
NM_008677	Ncf4	0	1.54208	Inf	5e-05	0.000348424
NM_008681	Ndrg1	11.6077	56.5658	2.28485	5e-05	0.000348424
NM_008688	Nfic	2.88495	8.62538	1.58004	5e-05	0.000348424
NM_008691	Nefm	0.845326	3.86769	2.19389	5e-05	0.000348424
NM_008711	Nog	0.237873	1.48253	2.6398	0.00115	0.005849
NM_008714	Notch1	4.03924	8.61421	1.09263	5e-05	0.000348424
NM_008716	Notch3	6.71288	24.3053	1.85627	5e-05	0.000348424
NM_008721	Npdc1	9.62964	29.3375	1.60719	5e-05	0.000348424
NM_008726	Nppb	0.702057	15.4989	4.46444	5e-05	0.000348424
NM_008730	Nptx1	0.197952	7.2307	5.19092	5e-05	0.000348424
NM_008737	Nrp1	0.159878	3.18516	4.31632	5e-05	0.000348424
NM_008748	Dusp8	0.104266	1.63077	3.96721	5e-05	0.000348424
NM_008756	Ocln	3.21635	7.27448	1.17742	5e-05	0.000348424
NM_008761	Fxyd5	0.979982	11.4256	3.54337	5e-05	0.000348424
NM_008767	Slc22a18	0.516585	2.26765	2.13412	0.00265	0.0121099
NM_008791	Pcp4	0	0.54746	Inf	0.0007	0.00376492
NM_008795	Cdk18	4.66879	12.5087	1.42182	5e-05	0.000348424
NM_008796	Pctp	4.32696	10.1848	1.23499	5e-05	0.000348424
NM_008800	Pde1b	0.640136	5.54814	3.11555	5e-05	0.000348424
NM_008804	Pde9a	3.69042	8.91174	1.27192	0.00155	0.00760546
NM_008823	Cfp	1.73356	6.27319	1.85546	0.0001	0.000659704
NM_008825	Pfkfb2	0.853941	2.06214	1.27194	0.00255	0.0117046
NM_008828	Pgk1	709.538	1685.25	1.24801	5e-05	0.000348424
NM_008829	Pgr	0.124238	0.867326	2.80347	5e-05	0.000348424
NM_008832	Phka1	1.43021	3.05241	1.09372	0.0002	0.00123654
NM_008855	Prkcb	0.52092	1.78955	1.78046	5e-05	0.000348424
NM_008857	Prkci	38.6083	89.2865	1.20953	5e-05	0.000348424
NM_008861	Pkd2	9.48306	21.6103	1.18829	5e-05	0.000348424
NM_008862	Pkia	0.771127	5.82134	2.91631	5e-05	0.000348424
NM_008864	Prl3d1	0	0.585136	Inf	5e-05	0.000348424
NM_008867	Pla2r1	0.0290001	1.44629	5.64016	0.0022	0.0102876
NM_008869	Pla2g4a	1.18715	17.3418	3.86869	5e-05	0.000348424
NM_008871	Serpine1	1.13739	149.18	7.03518	5e-05	0.000348424
NM_008872	Plat	0.776854	17.0368	4.45486	5e-05	0.000348424
NM_008873	Plau	0.757284	102.456	7.07996	5e-05	0.000348424
NM_008876	Pld2	1.28412	4.34372	1.75816	5e-05	0.000348424
NM_008882	Plxna2	0.455758	0.987626	1.1157	0.0005	0.00279364
NM_008885	Pmp22	2.08301	11.4084	2.45336	5e-05	0.000348424
NM_008909	Ppl	0.512006	2.74553	2.42285	5e-05	0.000348424
NM_008920	Prg2	0	0.943143	Inf	5e-05	0.000348424
NM_008923	Prkar1b	0.510531	4.81545	3.2376	5e-05	0.000348424
NM_008926	Prkg2	0.101847	1.37033	3.75005	5e-05	0.000348424
NM_008935	Prom1	1.47036	11.0467	2.90937	5e-05	0.000348424
NM_008940	Klk8	4.09379	12.1063	1.56424	5e-05	0.000348424
NM_008955	Rhox6	0.920388	3.48507	1.92087	0.003	0.0135111
NM_008966	Ptgfr	0	1.381	Inf	5e-05	0.000348424
NM_008967	Ptgir	0.0921559	1.20439	3.70808	0.0008	0.00423219
NM_008969	Ptgs1	0.99513	10.3421	3.3775	5e-05	0.000348424
NM_008973	Ptn	0.910767	2.04648	1.16799	0.00815	0.0317928
NM_008976	Ptpn14	4.75586	32.6225	2.77809	5e-05	0.000348424
NM_008979	Ptpn22	0.213163	1.58238	2.89207	0.0001	0.000659704
NM_008984	Ptprm	0.0751499	2.46339	5.03473	5e-05	0.000348424
NM_008985	Ptprn	1.42985	17.9884	3.65313	5e-05	0.000348424
NM_008986	Ptrf	14.5653	85.4378	2.55234	5e-05	0.000348424
NM_009008	Rac2	0.0919357	1.6879	4.19846	0.00085	0.00446653
NM_009021	Rai1	1.50774	5.27001	1.80541	0.00235	0.0108942
NM_009025	Rasa3	5.46594	11.8064	1.11103	5e-05	0.000348424
NM_009044	Rel	0.55611	1.72583	1.63385	0.00135	0.00674176
NM_009061	Rgs2	0.277767	2.19436	2.98185	5e-05	0.000348424
NM_009062	Rgs4	0	0.507739	Inf	5e-05	0.000348424
NM_009073	Rom1	0.888178	2.7691	1.6405	0.00145	0.00717644
NM_009101	Rras	13.9833	136.255	3.28453	5e-05	0.000348424
NM_009112	S100a10	137.533	757.747	2.46194	5e-05	0.000348424
NM_009113	S100a13	1.49679	21.0422	3.81334	5e-05	0.000348424
NM_009116	Prrx2	1.96593	8.71555	2.14838	5e-05	0.000348424
NM_009121	Sat1	25.9724	141.021	2.44086	5e-05	0.000348424
NM_009128	Scd2	152.322	370.401	1.28196	5e-05	0.000348424
NM_009140	Cxcl2	0	27.2731	Inf	5e-05	0.000348424
NM_009141	Cxcl5	0.100674	92.4575	9.84296	0.0124	0.0454153
NM_009142	Cx3cl1	0.968502	5.19225	2.42253	5e-05	0.000348424
NM_009147	Sec23a	15.6465	32.4549	1.0526	5e-05	0.000348424
NM_009148	Exoc4	24.4428	54.0222	1.14415	5e-05	0.000348424
NM_009151	Selplg	0.216477	0.722411	1.7386	0.00915	0.03507
NM_009154	Sema5a	0.376251	2.20118	2.54851	5e-05	0.000348424
NM_009155	Sepp1	4.21395	13.8927	1.72108	5e-05	0.000348424
NM_009162	Scg5	0.406713	1.82328	2.16445	0.00595	0.0243471
NM_009163	Sgpl1	24.7383	51.1628	1.04835	5e-05	0.000348424
NM_009164	Sh3bp1	4.27162	13.3983	1.6492	5e-05	0.000348424
NM_009177	St3gal1	0.272328	6.1564	4.49867	5e-05	0.000348424
NM_009197	Slc16a2	0.137776	7.84389	5.83118	5e-05	0.000348424
NM_009204	Slc2a4	0.553003	1.79785	1.70092	0.00025	0.00150925
NM_009223	Snn	6.66965	15.4702	1.21381	5e-05	0.000348424
NM_009230	Soat1	6.37174	44.6874	2.81011	5e-05	0.000348424
NM_009234	Sox11	4.58047	15.1497	1.72572	5e-05	0.000348424
NM_009237	Sox3	2.22037	12.4398	2.48609	5e-05	0.000348424
NM_009238	Sox4	17.4895	46.8351	1.4211	5e-05	0.000348424
NM_009242	Sparc	90.7934	314.472	1.79227	5e-05	0.000348424
NM_009250	Serpini1	2.32409	5.68734	1.29109	5e-05	0.000348424
NM_009251	Serpina3g	0	7.10452	Inf	5e-05	0.000348424
NM_009254	Serpinb6a	42.5694	123.566	1.53739	5e-05	0.000348424
NM_009255	Serpine2	10.5326	203.58	4.27266	5e-05	0.000348424
NM_009256	Serpinb9	0.081423	4.17857	5.68143	0.00065	0.00352574
NM_009263	Spp1	260.149	1962.11	2.915	5e-05	0.000348424
NM_009264	Sprr1a	0	14.324	Inf	5e-05	0.000348424
NM_009277	Trim21	1.38472	8.09014	2.54657	5e-05	0.000348424
NM_009283	Stat1	1.73897	25.4308	3.87028	5e-05	0.000348424
NM_009284	Stat6	6.55461	15.4399	1.23608	5e-05	0.000348424
NM_009285	Stc1	1.84966	7.14445	1.94956	5e-05	0.000348424
NM_009287	Stim1	6.06917	12.3619	1.02633	5e-05	0.000348424
NM_009295	Stxbp1	4.01165	14.2265	1.82632	5e-05	0.000348424
NM_009305	Syp	0.418907	4.91397	3.55219	5e-05	0.000348424
NM_009308	Syt4	0.148085	1.00366	2.76078	0.0003	0.00177341
NM_009318	Tapbp	2.35448	34.9439	3.89156	5e-05	0.000348424
NM_009323	Tbx15	0.0428479	5.48276	6.99953	0.01235	0.0452685
NM_009332	Tcf7l1	5.56064	16.7856	1.5939	5e-05	0.000348424
NM_009344	Phlda1	5.51936	89.1695	4.01398	5e-05	0.000348424
NM_009346	Tead1	2.3522	6.11566	1.37849	0.00635	0.0257304
NM_009367	Tgfb2	0.0762268	5.06398	6.05383	5e-05	0.000348424
NM_009368	Tgfb3	0.0544891	4.46725	6.35727	0.00625	0.0253815
NM_009369	Tgfbi	2.62571	9.52713	1.85934	5e-05	0.000348424
NM_009373	Tgm2	1.74299	8.43129	2.27419	5e-05	0.000348424
NM_009378	Thbd	0.114672	16.1533	7.13818	5e-05	0.000348424
NM_009382	Thy1	1.77382	32.8153	4.20943	5e-05	0.000348424
NM_009390	Tll1	0.285352	1.74964	2.61624	5e-05	0.000348424
NM_009396	Tnfaip2	0.145279	30.9366	7.73435	5e-05	0.000348424
NM_009397	Tnfaip3	0.67958	8.15965	3.58579	5e-05	0.000348424
NM_009398	Tnfaip6	0.419586	3.74818	3.15915	5e-05	0.000348424
NM_009399	Tnfrsf11a	0.13639	0.659218	2.27302	0.0007	0.00376492
NM_009404	Tnfsf9	2.08087	4.28178	1.04102	0.00995	0.0376623
NM_009409	Top2b	14.6737	33.7742	1.20269	5e-05	0.000348424
NM_009416	Tpm2	0.355854	2.56883	2.85175	0.01275	0.0464551
NM_009443	Tgoln1	11.5961	27.945	1.26895	5e-05	0.000348424
NM_009451	Tubb4a	0.400674	11.3074	4.8187	5e-05	0.000348424
NM_009455	Ube2e1	37.0974	95.5576	1.36505	5e-05	0.000348424
NM_009459	Ube2h	7.77966	29.7344	1.93436	5e-05	0.000348424
NM_009484	Uty	0	0.641155	Inf	5e-05	0.000348424
NM_009502	Vcl	20.9859	147.321	2.81147	5e-05	0.000348424
NM_009504	Vdr	0.186433	1.08576	2.54197	5e-05	0.000348424
NM_009521	Wnt3	0.365728	3.26918	3.16009	5e-05	0.000348424
NM_009523	Wnt4	0.189997	5.64622	4.89324	5e-05	0.000348424
NM_009528	Wnt7b	0.0813022	5.00566	5.94412	0.00255	0.0117046
NM_009543	Rnf103	1.48487	7.78362	2.39011	5e-05	0.000348424
NM_009549	Zfp185	3.46224	6.97873	1.01126	0.0004	0.00229142
NM_009565	Zbtb7b	2.98049	12.1642	2.02902	5e-05	0.000348424
NM_009569	Zfpm1	1.93522	6.92356	1.83902	5e-05	0.000348424
NM_009572	Zhx1	1.08689	3.80758	1.80867	0.00035	0.00203605
NM_009573	Zic1	0.0544004	1.29416	4.57226	0.0065	0.0262354
NM_009574	Zic2	20.0218	62.8296	1.64988	5e-05	0.000348424
NM_009593	Abcg1	0.244128	4.38519	4.16693	5e-05	0.000348424
NM_009601	Chrnb1	1.0441	6.69556	2.68095	5e-05	0.000348424
NM_009606	Acta1	0.184131	36.2455	7.62093	0.0021	0.00988825
NM_009614	Adam15	2.59008	20.4954	2.98423	5e-05	0.000348424
NM_009621	Adamts1	0.31755	7.97738	4.65086	5e-05	0.000348424
NM_009643	Ahnak	4.86428	26.3284	2.43632	5e-05	0.000348424
NM_009649	Akap2	7.27474	26.6533	1.87335	5e-05	0.000348424
NM_009655	Alcam	0.0542864	9.02504	7.3772	0.0004	0.00229142
NM_009660	Alox15	0.0783324	4.19794	5.74393	0.00725	0.028765
NM_009662	Alox5	0.295622	1.46315	2.30726	0.0006	0.0032841
NM_009673	Anxa5	4.82872	180.411	5.22351	5e-05	0.000348424
NM_009676	Aox1	0.246826	0.817037	1.72691	0.00095	0.00493618
NM_009694	Apobec2	1.13996	9.11775	2.9997	5e-05	0.000348424
NM_009712	Arsb	0.576502	6.16379	3.41842	5e-05	0.000348424
NM_009713	Arsa	2.97403	11.6797	1.97351	5e-05	0.000348424
NM_009727	Atp8a1	1.61754	3.65223	1.17498	5e-05	0.000348424
NM_009728	Atp10a	1.73915	3.73469	1.1026	5e-05	0.000348424
NM_009730	Atrn	2.83077	6.67895	1.23843	5e-05	0.000348424
NM_009735	B2m	18.1101	1565.22	6.43342	5e-05	0.000348424
NM_009741	Bcl2	0.138635	5.70116	5.36189	5e-05	0.000348424
NM_009742	Bcl2a1a	0	2.36375	Inf	5e-05	0.000348424
NM_009744	Bcl6	0.363688	4.78692	3.71832	5e-05	0.000348424
NM_009747	Bdkrb2	0.138896	3.22506	4.53725	0.00305	0.0137126
NM_009755	Bmp1	0.867432	41.0152	5.56326	5e-05	0.000348424
NM_009763	Bst1	0.28518	1.98598	2.79991	5e-05	0.000348424
NM_009775	Tspo	13.7251	90.8168	2.72614	5e-05	0.000348424
NM_009776	Serping1	2.49186	10.9576	2.13663	5e-05	0.000348424
NM_009777	C1qb	0	8.263	Inf	5e-05	0.000348424
NM_009778	C3	0.494618	21.5284	5.44379	5e-05	0.000348424
NM_009779	C3ar1	0	3.02875	Inf	5e-05	0.000348424
NM_009794	Capn2	9.6692	78.7945	3.02663	5e-05	0.000348424
NM_009800	Car11	0.45223	3.55481	2.97465	0.00015	0.000953088
NM_009801	Car2	31.9939	305.14	3.2536	5e-05	0.000348424
NM_009807	Casp1	0	1.23372	Inf	5e-05	0.000348424
NM_009811	Casp6	8.53206	18.1902	1.0922	5e-05	0.000348424
NM_009812	Casp8	1.38039	12.3816	3.16505	5e-05	0.000348424
NM_009817	Cast	3.01023	14.0511	2.22274	5e-05	0.000348424
NM_009829	Ccnd2	1.96626	34.7038	4.14157	5e-05	0.000348424
NM_009831	Ccng1	57.2654	178.971	1.64399	5e-05	0.000348424
NM_009841	Cd14	1.00372	12.9302	3.68731	5e-05	0.000348424
NM_009842	Cd151	9.9379	30.0854	1.59805	5e-05	0.000348424
NM_009846	Cd24a	15.5076	44.6543	1.52582	5e-05	0.000348424
NM_009848	Entpd1	0	1.05648	Inf	5e-05	0.000348424
NM_009849	Entpd2	0.234296	1.81895	2.9567	0.0005	0.00279364
NM_009855	Cd80	2.09047	7.82482	1.90423	5e-05	0.000348424
NM_009864	Cdh1	66.5507	153.229	1.20317	5e-05	0.000348424
NM_009865	Cdh10	0.278432	3.45826	3.63465	5e-05	0.000348424
NM_009866	Cdh11	0.106095	27.0941	7.99648	5e-05	0.000348424
NM_009873	Cdk6	4.80788	18.4403	1.93939	5e-05	0.000348424
NM_009876	Cdkn1c	2.46828	6.69779	1.44018	0.00015	0.000953088
NM_009890	Ch25h	0	4.65163	Inf	5e-05	0.000348424
NM_009893	Chrd	0.496914	1.81937	1.87237	0.0007	0.00376492
NM_009896	Socs1	1.69709	5.51238	1.69961	0.0004	0.00229142
NM_009897	Ckmt1	1.84081	7.33521	1.9945	5e-05	0.000348424
NM_009902	Cldn3	1.23071	4.73848	1.94493	5e-05	0.000348424
NM_009903	Cldn4	11.4004	32.5389	1.51308	5e-05	0.000348424
NM_009906	Tpp1	15.6585	32.0395	1.0329	5e-05	0.000348424
NM_009912	Ccr1	0	3.00889	Inf	5e-05	0.000348424
NM_009929	Col18a1	64.1255	156.122	1.28371	5e-05	0.000348424
NM_009930	Col3a1	0.0642057	141.543	11.1062	5e-05	0.000348424
NM_009931	Col4a1	8.73837	48.4706	2.47167	5e-05	0.000348424
NM_009932	Col4a2	3.46413	34.2526	3.30565	5e-05	0.000348424
NM_009933	Col6a1	0.113816	27.2386	7.90281	5e-05	0.000348424
NM_009946	Cplx2	0.267261	2.06802	2.95193	5e-05	0.000348424
NM_009955	Dpysl2	0.903233	4.73056	2.38884	5e-05	0.000348424
NM_009969	Csf2	0	4.52235	Inf	5e-05	0.000348424
NM_009976	Cst3	78.587	232.835	1.56695	5e-05	0.000348424
NM_009982	Ctsc	2.44698	7.3497	1.58669	5e-05	0.000348424
NM_009983	Ctsd	112.145	398.59	1.82954	5e-05	0.000348424
NM_009984	Ctsl	109.681	754.47	2.78215	5e-05	0.000348424
NM_009994	Cyp1b1	0.336607	13.5046	5.32625	5e-05	0.000348424
NM_010008	Cyp2j6	0.170186	2.44575	3.84509	5e-05	0.000348424
NM_010016	Cd55	0.822867	14.2032	4.10941	5e-05	0.000348424
NM_010045	Ackr1	0	0.923853	Inf	5e-05	0.000348424
NM_010065	Dnm1	2.023	10.1251	2.32336	5e-05	0.000348424
NM_010070	Dok1	2.83225	11.0217	1.96033	5e-05	0.000348424
NM_010071	Dok2	2.93409	47.3368	4.01198	5e-05	0.000348424
NM_010091	Dvl1	7.10115	16.4466	1.21166	0.00605	0.0246991
NM_010094	Lefty1	20.1721	129.33	2.68062	5e-05	0.000348424
NM_010096	Ebf3	0.0302901	0.607977	4.3271	0.01375	0.0494156
NM_010101	S1pr3	0.313249	5.86635	4.22708	5e-05	0.000348424
NM_010108	Efna3	2.78761	8.56784	1.61991	5e-05	0.000348424
NM_010109	Efna5	0.120731	1.58831	3.71763	5e-05	0.000348424
NM_010110	Efnb1	2.03894	5.53485	1.44072	5e-05	0.000348424
NM_010111	Efnb2	9.28482	27.9306	1.5889	5e-05	0.000348424
NM_010117	Rhbdf1	2.17429	18.686	3.10334	5e-05	0.000348424
NM_010127	Pou6f1	1.05738	3.64041	1.7836	5e-05	0.000348424
NM_010128	Emp1	9.01645	135.682	3.91153	5e-05	0.000348424
NM_010129	Emp3	3.22799	53.1996	4.04271	5e-05	0.000348424
NM_010130	Adgre1	0	11.4517	Inf	5e-05	0.000348424
NM_010132	Emx2	0.144356	1.30821	3.17989	0.00085	0.00446653
NM_010142	Ephb2	2.44106	6.64627	1.44504	5e-05	0.000348424
NM_010145	Ephx1	6.06615	49.6145	3.03191	5e-05	0.000348424
NM_010153	Erbb3	4.97148	11.2664	1.18028	5e-05	0.000348424
NM_010156	Samd9l	0.683223	7.10118	3.37763	5e-05	0.000348424
NM_010162	Ext1	18.2713	46.8202	1.35755	5e-05	0.000348424
NM_010167	Eya4	0.0441969	1.92151	5.44215	0.0079	0.0309718
NM_010169	F2r	10.1743	46.8626	2.20351	5e-05	0.000348424
NM_010171	F3	2.66735	24.8821	3.22163	5e-05	0.000348424
NM_010181	Fbn2	0.329773	0.954912	1.5339	5e-05	0.000348424
NM_010185	Fcer1g	0.965787	21.0931	4.44892	0.0001	0.000659704
NM_010187	Fcgr2b	0.318802	2.88246	3.17657	0.00055	0.00303925
NM_010189	Fcgrt	1.71321	5.76013	1.7494	5e-05	0.000348424
NM_010194	Fes	0.203353	1.84173	3.17901	0.0001	0.000659704
NM_010198	Fgf11	0.406193	1.66765	2.03758	0.00215	0.0100847
NM_010211	Fhl1	5.53239	11.2778	1.02751	5e-05	0.000348424
NM_010212	Fhl2	0.289843	27.0103	6.5421	0.0001	0.000659704
NM_010213	Fhl3	5.29289	25.9774	2.29513	5e-05	0.000348424
NM_010216	Figf	0.473986	4.50282	3.24791	5e-05	0.000348424
NM_010217	Ctgf	13.7751	139.377	3.33886	5e-05	0.000348424
NM_010218	Fjx1	4.25616	10.7867	1.34163	5e-05	0.000348424
NM_010221	Fkbp10	9.65854	38.3089	1.9878	5e-05	0.000348424
NM_010222	Fkbp7	2.17665	19.0269	3.12786	5e-05	0.000348424
NM_010227	Flna	44.6528	134.239	1.58798	5e-05	0.000348424
NM_010228	Flt1	0.339383	7.36527	4.43975	5e-05	0.000348424
NM_010234	Fos	1.19817	6.62042	2.46609	5e-05	0.000348424
NM_010237	Frk	0.200493	0.64483	1.68537	0.00285	0.0129098
NM_010239	Fth1	645.57	1426.54	1.14388	5e-05	0.000348424
NM_010244	Fv1	4.63735	10.1707	1.13304	0.00055	0.00303925
NM_010248	Gab2	0.100519	2.16127	4.42635	5e-05	0.000348424
NM_010254	Galr2	0.85686	1.9034	1.15145	0.0115	0.0425769
NM_010257	Gast	0	1.28997	Inf	0.00045	0.00254698
NM_010259	Gbp2b	0	16.0808	Inf	5e-05	0.000348424
NM_010260	Gbp2	0.564304	72.4811	7.00499	5e-05	0.000348424
NM_010272	Gdf11	0.653771	2.38754	1.86867	0.00025	0.00150925
NM_010273	Gdi1	27.705	65.5398	1.24222	5e-05	0.000348424
NM_010275	Gdnf	0	0.599092	Inf	5e-05	0.000348424
NM_010276	Gem	0.579046	4.1705	2.84847	0.0001	0.000659704
NM_010283	Ggta1	1.39582	11.5193	3.04486	5e-05	0.000348424
NM_010284	Ghr	0.379354	18.4443	5.60348	5e-05	0.000348424
NM_010286	Tsc22d3	1.58602	4.50812	1.50711	0.0003	0.00177341
NM_010288	Gja1	58.5079	160.204	1.45321	5e-05	0.000348424
NM_010302	Gna12	13.4767	27.0876	1.00716	5e-05	0.000348424
NM_010315	Gng2	1.02653	5.94403	2.53366	0.0005	0.00279364
NM_010316	Gng3	17.6466	54.2353	1.61984	5e-05	0.000348424
NM_010320	Gng8	0.293767	2.25999	2.94357	0.01375	0.0494156
NM_010329	Pdpn	24.4015	117.713	2.27023	5e-05	0.000348424
NM_010332	Ednra	0.117202	2.02102	4.10801	0.00015	0.000953088
NM_010338	Gpr37	0	3.78628	Inf	5e-05	0.000348424
NM_010345	Grb10	4.76293	108.23	4.5061	5e-05	0.000348424
NM_010362	Gsto1	32.3344	180.319	2.47941	5e-05	0.000348424
NM_010373	Gzme	0	1.2751	Inf	5e-05	0.000348424
NM_010376	H13	3.36714	12.1648	1.85311	5e-05	0.000348424
NM_010380	H2-D1	6.61647	410.272	5.95437	5e-05	0.000348424
NM_010390	H2-Q1	0.160174	3.50262	4.45072	0.00025	0.00150925
NM_010397	H2-T22	1.63808	43.5428	4.73235	5e-05	0.000348424
NM_010399	H2-T9	0.648029	49.5003	6.25524	5e-05	0.000348424
NM_010402	Hand2	0.0995744	1.31492	3.72306	0.003	0.0135111
NM_010412	Hdac5	8.39957	20.5468	1.29053	5e-05	0.000348424
NM_010415	Hbegf	18.8882	55.0573	1.54345	5e-05	0.000348424
NM_010423	Hey1	0.738427	2.38625	1.69222	5e-05	0.000348424
NM_010434	Hipk3	2.99392	8.05796	1.42838	5e-05	0.000348424
NM_010437	Hivep2	0.288021	5.09438	4.14466	5e-05	0.000348424
NM_010441	Hmga2	1.81089	91.7554	5.66302	5e-05	0.000348424
NM_010450	Hoxa11	0.125271	1.39102	3.47301	0.0027	0.0123117
NM_010473	Hrc	0.222122	6.92348	4.96207	5e-05	0.000348424
NM_010474	Hs3st1	0.414802	1.16705	1.49237	0.01305	0.0473468
NM_010476	Hsd17b7	4.79369	9.61522	1.00418	5e-05	0.000348424
NM_010496	Id2	5.15213	35.3407	2.77809	5e-05	0.000348424
NM_010498	Ids	2.19777	8.0991	1.88172	5e-05	0.000348424
NM_010500	Ier5	0.99382	16.3867	4.0434	5e-05	0.000348424
NM_010501	Ifit3	0	62.923	Inf	5e-05	0.000348424
NM_010509	Ifnar2	0.654398	2.2527	1.78341	0.00655	0.0264061
NM_010511	Ifngr1	3.21883	17.2103	2.41867	5e-05	0.000348424
NM_010513	Igf1r	2.42823	10.5247	2.1158	5e-05	0.000348424
NM_010515	Igf2r	11.2765	44.6661	1.98585	5e-05	0.000348424
NM_010516	Cyr61	12.8625	220.609	4.10024	5e-05	0.000348424
NM_010517	Igfbp4	6.68479	90.9155	3.76557	5e-05	0.000348424
NM_010518	Igfbp5	0.252186	3.45389	3.77566	5e-05	0.000348424
NM_010545	Cd74	3.13508	6.27383	1.00084	0.0081	0.0316248
NM_010547	Ikbkg	2.81198	6.18764	1.13781	0.00655	0.0264061
NM_010548	Il10	0	1.05381	Inf	5e-05	0.000348424
NM_010564	Inha	0.864047	2.13439	1.30464	0.00805	0.0314699
NM_010570	Irs1	0.069891	2.44864	5.13073	5e-05	0.000348424
NM_010573	Irx1	0.219162	9.29937	5.40706	5e-05	0.000348424
NM_010574	Irx2	0.794023	4.57869	2.52768	5e-05	0.000348424
NM_010575	Itga2b	0.294584	1.01989	1.79166	0.00095	0.00493618
NM_010576	Itga4	0.0919179	2.89885	4.97899	5e-05	0.000348424
NM_010577	Itga5	24.5395	51.5647	1.07128	5e-05	0.000348424
NM_010578	Itgb1	104.349	383.723	1.87864	5e-05	0.000348424
NM_010581	Cd47	1.99171	33.3655	4.06627	5e-05	0.000348424
NM_010588	Jag2	5.24403	10.8737	1.05209	5e-05	0.000348424
NM_010591	Jun	1.73854	46.0699	4.72788	5e-05	0.000348424
NM_010593	Jup	14.3916	41.3205	1.52163	5e-05	0.000348424
NM_010634	Fabp5	21.3237	150.457	2.81882	5e-05	0.000348424
NM_010658	Mafb	0.0713181	0.917671	3.68564	0.00735	0.0291028
NM_010664	Krt18	5.29541	308.295	5.86342	5e-05	0.000348424
NM_010681	Lama4	0.0633632	15.4722	7.93182	5e-05	0.000348424
NM_010685	Lamp2	7.56667	35.1253	2.21478	5e-05	0.000348424
NM_010687	Large	4.00202	8.68161	1.11724	5e-05	0.000348424
NM_010698	Ldb2	0	0.71388	Inf	5e-05	0.000348424
NM_010720	Lipg	0.367612	15.2641	5.37582	5e-05	0.000348424
NM_010723	Lmo4	11.2115	24.4554	1.12517	5e-05	0.000348424
NM_010726	Phyh	16.9158	34.678	1.03565	5e-05	0.000348424
NM_010729	Loxl1	1.91715	19.477	3.34474	5e-05	0.000348424
NM_010730	Anxa1	2.74558	219.397	6.32029	5e-05	0.000348424
NM_010736	Ltbr	1.55456	15.8338	3.34842	5e-05	0.000348424
NM_010742	Ly6d	0	2.15775	Inf	5e-05	0.000348424
NM_010743	Il1rl1	0	137.806	Inf	5e-05	0.000348424
NM_010753	Mxd4	1.1595	9.70466	3.06517	5e-05	0.000348424
NM_010755	Maff	5.34295	23.4834	2.13593	5e-05	0.000348424
NM_010757	Mafk	5.32084	17.3668	1.70661	5e-05	0.000348424
NM_010766	Marco	0	3.82002	Inf	5e-05	0.000348424
NM_010773	Mbd2	8.29593	24.0123	1.5333	5e-05	0.000348424
NM_010783	Mdfi	4.02948	9.17941	1.18781	0.00225	0.0104901
NM_010786	Mdm2	40.2577	92.7766	1.2045	5e-05	0.000348424
NM_010819	Clec4d	0	10.0083	Inf	5e-05	0.000348424
NM_010820	Mpdz	1.63672	3.69558	1.175	0.0037	0.0161851
NM_010828	Cited2	16.2797	68.9916	2.08334	5e-05	0.000348424
NM_010832	Msl3	2.097	5.88629	1.48903	5e-05	0.000348424
NM_010833	Msn	35.7474	219.776	2.62013	5e-05	0.000348424
NM_010846	Mx1	0	0.598558	Inf	5e-05	0.000348424
NM_010859	Myl3	1.44499	6.9791	2.27198	0.0003	0.00177341
NM_010863	Myo1b	1.2035	15.4551	3.68278	5e-05	0.000348424
NM_010876	Ncf1	0.069423	1.01292	3.86696	0.01285	0.0467636
NM_010879	Nck2	5.2933	14.6774	1.47136	5e-05	0.000348424
NM_010903	Nfe2l3	0.604773	1.76443	1.54473	0.0013	0.00651581
NM_010910	Nefl	12.2742	90.6352	2.88444	5e-05	0.000348424
NM_010917	Nid1	18.7963	53.9022	1.5199	5e-05	0.000348424
NM_010927	Nos2	0.0529579	9.83038	7.53626	0.002	0.00948417
NM_010928	Notch2	4.123	10.5302	1.35276	5e-05	0.000348424
NM_010942	Nsg1	0.808944	3.92622	2.27903	0.006	0.0245242
NM_011020	Hspa4l	1.92861	7.55596	1.97005	5e-05	0.000348424
NM_011026	P2rx4	1.70552	11.4275	2.74422	5e-05	0.000348424
NM_011030	P4ha1	14.1826	54.9385	1.9537	5e-05	0.000348424
NM_011031	P4ha2	2.09544	10.9423	2.38459	5e-05	0.000348424
NM_011046	Furin	1.71578	19.0922	3.47605	5e-05	0.000348424
NM_011055	Pde3b	3.0867	7.91341	1.35823	5e-05	0.000348424
NM_011057	Pdgfb	0.979871	18.5084	4.23944	5e-05	0.000348424
NM_011058	Pdgfra	0.728673	9.9935	3.77765	5e-05	0.000348424
NM_011060	Padi3	0.625604	2.37356	1.92373	5e-05	0.000348424
NM_011063	Pea15a	12.848	57.3973	2.15944	5e-05	0.000348424
NM_011066	Per2	0.19836	0.699378	1.81795	0.0008	0.00423219
NM_011067	Per3	0.862029	2.44563	1.5044	5e-05	0.000348424
NM_011074	Cdk14	0.744051	8.55068	3.52257	5e-05	0.000348424
NM_011075	Abcb1b	2.93838	6.41594	1.12664	5e-05	0.000348424
NM_011078	Phf2	3.14875	7.12503	1.17812	5e-05	0.000348424
NM_011083	Pik3c2a	4.14137	11.858	1.51768	5e-05	0.000348424
NM_011095	Pirb	0	2.00583	Inf	5e-05	0.000348424
NM_011097	Pitx1	0	0.962811	Inf	5e-05	0.000348424
NM_011103	Prkcd	10.6727	25.4513	1.25382	5e-05	0.000348424
NM_011104	Prkce	0.656601	2.79606	2.09031	5e-05	0.000348424
NM_011111	Serpinb2	0	2.5081	Inf	5e-05	0.000348424
NM_011113	Plaur	6.91964	68.2474	3.302	5e-05	0.000348424
NM_011116	Pld3	19.4811	48.718	1.32238	5e-05	0.000348424
NM_011118	Prl2c3	0	14.9654	Inf	5e-05	0.000348424
NM_011125	Pltp	12.3389	30.7693	1.31828	0.0007	0.00376492
NM_011141	Pou3f1	4.2759	84.2094	4.29968	5e-05	0.000348424
NM_011150	Lgals3bp	0.103068	93.8574	9.83073	0.00215	0.0100847
NM_011157	Srgn	1.02674	14.7338	3.84298	5e-05	0.000348424
NM_011158	Prkar2b	2.00409	9.40323	2.23021	5e-05	0.000348424
NM_011161	Mapk11	2.87231	9.17278	1.67515	5e-05	0.000348424
NM_011163	Eif2ak2	6.73345	26.0433	1.95149	5e-05	0.000348424
NM_011170	Prnp	0.725406	66.1331	6.51044	0.00065	0.00352574
NM_011171	Procr	1.58066	29.3082	4.21271	5e-05	0.000348424
NM_011173	Pros1	6.49733	21.0652	1.69695	5e-05	0.000348424
NM_011175	Lgmn	18.0272	60.4856	1.74641	5e-05	0.000348424
NM_011176	St14	8.73507	42.66	2.28799	5e-05	0.000348424
NM_011182	Cyth3	5.81438	21.0338	1.85501	5e-05	0.000348424
NM_011189	Psme1	50.0158	137.502	1.459	5e-05	0.000348424
NM_011190	Psme2	34.6945	201.656	2.53912	5e-05	0.000348424
NM_011198	Ptgs2	0.101909	78.6562	9.59214	5e-05	0.000348424
NM_011204	Ptpn13	3.6826	8.93001	1.27794	5e-05	0.000348424
NM_011212	Ptpre	0.0821531	1.80109	4.45441	5e-05	0.000348424
NM_011218	Ptprs	3.48841	20.8369	2.5785	5e-05	0.000348424
NM_011235	Rad51d	1.43338	3.77868	1.39846	5e-05	0.000348424
NM_011256	Pitpnm2	1.04746	2.11522	1.01391	0.00695	0.0277676
NM_011267	Rgs16	0.460916	68.4348	7.21408	5e-05	0.000348424
NM_011273	Xpr1	4.3357	8.90046	1.03761	5e-05	0.000348424
NM_011281	Rorc	0	0.874884	Inf	5e-05	0.000348424
NM_011303	Dhrs3	0.943858	11.7622	3.63944	5e-05	0.000348424
NM_011309	S100a1	1.00462	22.5817	4.49043	5e-05	0.000348424
NM_011313	S100a6	18.3392	944.247	5.68616	5e-05	0.000348424
NM_011315	Saa3	1.15742	472.591	8.67354	0.0001	0.000659704
NM_011322	Scn1b	2.10529	14.6715	2.80092	5e-05	0.000348424
NM_011324	Scnn1a	0	0.947057	Inf	5e-05	0.000348424
NM_011330	Ccl11	0	14.179	Inf	5e-05	0.000348424
NM_011331	Ccl12	0	6.95382	Inf	5e-05	0.000348424
NM_011337	Ccl3	0	31.062	Inf	5e-05	0.000348424
NM_011338	Ccl9	0	7.05428	Inf	5e-05	0.000348424
NM_011340	Serpinf1	2.48198	69.2273	4.80178	5e-05	0.000348424
NM_011348	Sema3e	3.76139	36.3975	3.2745	5e-05	0.000348424
NM_011349	Sema3f	0.674732	7.00854	3.37673	5e-05	0.000348424
NM_011352	Sema7a	3.09631	10.5694	1.77127	5e-05	0.000348424
NM_011355	Spi1	0.52317	2.01289	1.94392	0.00335	0.0148567
NM_011356	Frzb	0	2.22989	Inf	5e-05	0.000348424
NM_011368	Shc1	15.6635	35.9335	1.19792	0.00155	0.00760546
NM_011407	Slfn1	0	0.780405	Inf	5e-05	0.000348424
NM_011412	Slit3	0.37612	26.4687	6.13695	5e-05	0.000348424
NM_011415	Snai2	0.240806	4.55692	4.24212	0.00025	0.00150925
NM_011416	Smarca2	0.333255	2.68241	3.00883	5e-05	0.000348424
NM_011419	Kdm5d	0	0.573527	Inf	5e-05	0.000348424
NM_011421	Smpd1	3.79979	13.3476	1.81259	5e-05	0.000348424
NM_011427	Snai1	0.805715	5.67307	2.81579	5e-05	0.000348424
NM_011435	Sod3	0	8.59819	Inf	5e-05	0.000348424
NM_011446	Sox7	0.308402	2.32527	2.91451	5e-05	0.000348424
NM_011448	Sox9	0.0514647	1.79588	5.12496	0.0023	0.0106904
NM_011452	Serpinb9b	0.708778	8.99938	3.66642	5e-05	0.000348424
NM_011470	Sprr2d	0	1.26406	Inf	5e-05	0.000348424
NM_011471	Sprr2e	0	0.813296	Inf	5e-05	0.000348424
NM_011474	Sprr2h	0	1.49246	Inf	5e-05	0.000348424
NM_011477	Sprr2k	0	3.94537	Inf	5e-05	0.000348424
NM_011488	Stat5a	1.08967	3.15832	1.53527	0.0001	0.000659704
NM_011498	Bhlhe40	27.5054	61.1295	1.15215	5e-05	0.000348424
NM_011519	Sdc1	19.6394	48.5548	1.30586	5e-05	0.000348424
NM_011520	Sdc3	0.474667	31.2304	6.03989	5e-05	0.000348424
NM_011521	Sdc4	13.2996	55.287	2.05556	5e-05	0.000348424
NM_011526	Tagln	12.1525	293.289	4.593	5e-05	0.000348424
NM_011530	Tap2	0.354273	15.958	5.49328	5e-05	0.000348424
NM_011566	Tead3	1.38252	10.5335	2.92962	5e-05	0.000348424
NM_011567	Tead4	1.39951	3.30142	1.23817	0.00345	0.0152349
NM_011571	Tesk1	2.81024	7.84533	1.48114	5e-05	0.000348424
NM_011577	Tgfb1	3.10645	27.588	3.1507	5e-05	0.000348424
NM_011578	Tgfbr3	0.542025	10.3201	4.25096	5e-05	0.000348424
NM_011580	Thbs1	0.386682	309.44	9.6443	5e-05	0.000348424
NM_011581	Thbs2	0.591251	56.5117	6.57863	5e-05	0.000348424
NM_011586	Myo18a	7.0735	15.184	1.10205	5e-05	0.000348424
NM_011593	Timp1	18.4959	129.415	2.80673	5e-05	0.000348424
NM_011594	Timp2	1.26226	109.888	6.44388	5e-05	0.000348424
NM_011595	Timp3	0.543826	19.3741	5.15484	5e-05	0.000348424
NM_011602	Tln1	17.5056	47.6276	1.44398	5e-05	0.000348424
NM_011607	Tnc	0.0783078	200.146	11.3196	5e-05	0.000348424
NM_011609	Tnfrsf1a	2.76778	26.6572	3.26773	5e-05	0.000348424
NM_011610	Tnfrsf1b	3.68949	11.2113	1.60347	5e-05	0.000348424
NM_011613	Tnfsf11	0.972966	3.00892	1.62879	0.00035	0.00203605
NM_011625	Ppp1r13b	1.54622	4.0821	1.40057	5e-05	0.000348424
NM_011629	Nr2c1	2.6781	7.8405	1.54974	5e-05	0.000348424
NM_011633	Traf5	0.898749	1.88408	1.06787	0.0106	0.0396952
NM_011643	Trpc1	0.534891	2.31648	2.11462	5e-05	0.000348424
NM_011656	Tuft1	0.61275	7.72227	3.65565	5e-05	0.000348424
NM_011658	Twist1	1.35534	13.5111	3.31742	5e-05	0.000348424
NM_011662	Tyrobp	0	12.535	Inf	5e-05	0.000348424
NM_011673	Ugcg	13.0008	33.3943	1.36101	5e-05	0.000348424
NM_011674	Ugt8a	1.13547	5.46528	2.267	5e-05	0.000348424
NM_011693	Vcam1	0	46.3492	Inf	5e-05	0.000348424
NM_011701	Vim	155.243	643.201	2.05074	5e-05	0.000348424
NM_011710	Wars	3.78816	19.5389	2.36678	0.0101	0.0381432
NM_011756	Zfp36	4.46845	30.7323	2.78191	5e-05	0.000348424
NM_011760	Zfp54	0.646944	2.15993	1.73927	0.0001	0.000659704
NM_011763	Zfp9	0.0928937	2.38937	4.6849	5e-05	0.000348424
NM_011766	Zfpm2	0.120419	4.39538	5.18985	5e-05	0.000348424
NM_011770	Ikzf2	0.0647768	0.57518	3.15047	5e-05	0.000348424
NM_011772	Ikzf4	0.382994	1.4931	1.96292	0.00015	0.000953088
NM_011773	Slc30a3	1.05175	6.83645	2.70046	5e-05	0.000348424
NM_011774	Slc30a4	1.23266	11.5184	3.2241	5e-05	0.000348424
NM_011777	Zyx	11.6676	67.6499	2.53558	5e-05	0.000348424
NM_011785	Akt3	4.87346	12.3372	1.34	5e-05	0.000348424
NM_011792	Bace1	4.87415	12.9753	1.41255	5e-05	0.000348424
NM_011803	Klf6	12.0727	57.3444	2.24791	5e-05	0.000348424
NM_011808	Ets1	0.55606	15.8889	4.83663	5e-05	0.000348424
NM_011809	Ets2	4.53646	21.0698	2.21553	5e-05	0.000348424
NM_011812	Fbln5	0.0505799	4.68466	6.53324	0.00025	0.00150925
NM_011817	Gadd45g	3.71362	15.2521	2.03811	5e-05	0.000348424
NM_011821	Gpc6	0.408543	2.78386	2.76853	5e-05	0.000348424
NM_011824	Grem1	0	41.681	Inf	5e-05	0.000348424
NM_011825	Grem2	0	25.6504	Inf	5e-05	0.000348424
NM_011834	Aadat	0.166567	1.88641	3.50147	0.0021	0.00988825
NM_011838	Lynx1	0.281964	6.72947	4.57691	5e-05	0.000348424
NM_011845	Mid2	0.0451252	1.29745	4.8456	0.0004	0.00229142
NM_011851	Nt5e	8.4715	18.2748	1.10917	5e-05	0.000348424
NM_011852	Oas1g	0.564242	8.70748	3.94787	5e-05	0.000348424
NM_011854	Oasl2	0.175122	33.3356	7.57256	5e-05	0.000348424
NM_011859	Osr1	0	1.64288	Inf	5e-05	0.000348424
NM_011863	Papss1	9.27081	20.822	1.16734	5e-05	0.000348424
NM_011866	Pde10a	0.0318956	0.993682	4.96136	0.0022	0.0102876
NM_011871	Prkra	9.01788	21.6361	1.26258	5e-05	0.000348424
NM_011891	Sgcd	0.394411	3.53603	3.16436	0.0001	0.000659704
NM_011894	Sh3bp5	1.21106	8.82231	2.86489	5e-05	0.000348424
NM_011896	Spry1	0.749678	3.97248	2.4057	0.00315	0.0140975
NM_011905	Tlr2	1.53583	4.05979	1.40238	5e-05	0.000348424
NM_011909	Usp18	0	74.3651	Inf	5e-05	0.000348424
NM_011920	Abcg2	31.4622	84.7409	1.42944	5e-05	0.000348424
NM_011923	Angptl2	0.301545	23.6586	6.29385	0.0001	0.000659704
NM_011946	Map3k2	1.91526	5.91552	1.62696	5e-05	0.000348424
NM_011950	Mapk13	9.58179	37.0523	1.9512	5e-05	0.000348424
NM_011962	Plod3	13.3725	28.8431	1.10895	5e-05	0.000348424
NM_011978	Slc27a2	2.54266	7.47121	1.555	5e-05	0.000348424
NM_011985	Mmp23	0.382725	4.27703	3.48223	0.0001	0.000659704
NM_011990	Slc7a11	0.205527	2.26236	3.46043	5e-05	0.000348424
NM_011992	Rcn2	25.7532	64.5228	1.32505	5e-05	0.000348424
NM_011993	Dpysl4	0.581216	1.55129	1.41633	0.00175	0.0084425
NM_011999	Clec4a2	0	0.846053	Inf	5e-05	0.000348424
NM_012008	Ddx3y	0	2.36144	Inf	5e-05	0.000348424
NM_012021	Prdx5	88.2957	215.757	1.28899	5e-05	0.000348424
NM_012026	Arhgef28	0.267982	3.82547	3.83543	5e-05	0.000348424
NM_012048	Polk	4.65809	11.0755	1.24957	5e-05	0.000348424
NM_012056	Fkbp9	37.1844	137.913	1.89099	5e-05	0.000348424
NM_013454	Abca1	0.883609	2.8935	1.71134	5e-05	0.000348424
NM_013463	Gla	5.14522	12.8894	1.32488	5e-05	0.000348424
NM_013464	Ahr	0.765953	3.51759	2.19926	5e-05	0.000348424
NM_013468	Ankrd1	0.261632	24.4832	6.54811	5e-05	0.000348424
NM_013470	Anxa3	4.22575	134.514	4.9924	5e-05	0.000348424
NM_013471	Anxa4	18.6035	42.6514	1.19702	5e-05	0.000348424
NM_013472	Anxa6	17.5864	50.4307	1.51984	5e-05	0.000348424
NM_013473	Anxa8	2.80371	9.88081	1.81729	5e-05	0.000348424
NM_013476	Ar	0.037521	0.788479	4.3933	5e-05	0.000348424
NM_013484	C2	0.272429	4.95074	4.18369	5e-05	0.000348424
NM_013489	Cd84	0.0929667	0.757617	3.02668	0.0105	0.0393852
NM_013492	Clu	3.58455	88.2286	4.62138	5e-05	0.000348424
NM_013494	Cpe	7.74338	104.06	3.74831	5e-05	0.000348424
NM_013496	Crabp1	24.2749	540.743	4.4774	5e-05	0.000348424
NM_013497	Creb3	9.59203	36.875	1.94273	5e-05	0.000348424
NM_013505	Dsc2	0.344587	8.1028	4.55548	5e-05	0.000348424
NM_013508	Elk3	2.61921	17.4311	2.73446	5e-05	0.000348424
NM_013515	Stom	3.46312	36.5107	3.39818	5e-05	0.000348424
NM_013519	Foxc2	0.103483	1.30373	3.65518	0.00155	0.00760546
NM_013521	Fpr1	0	1.13711	Inf	5e-05	0.000348424
NM_013532	Lilrb4a	0	8.39055	Inf	5e-05	0.000348424
NM_013534	P3h3	1.15181	13.7353	3.57592	5e-05	0.000348424
NM_013541	Gstp1	70.0877	181.63	1.37377	5e-05	0.000348424
NM_013553	Hoxc4	0.229123	0.996101	2.12017	0.0052	0.0217041
NM_013554	Hoxd10	0	0.60465	Inf	5e-05	0.000348424
NM_013565	Itga3	11.755	160.146	3.76804	5e-05	0.000348424
NM_013585	Psmb9	1.16721	16.7114	3.83969	5e-05	0.000348424
NM_013589	Ltbp2	0.0717205	24.2619	8.40209	5e-05	0.000348424
NM_013591	Madcam1	0.508358	2.01859	1.98944	0.00205	0.00968359
NM_013598	Kitl	0.904181	4.19698	2.21467	5e-05	0.000348424
NM_013599	Mmp9	0.436146	105.952	7.92439	5e-05	0.000348424
NM_013610	Ninj1	10.1788	37.7403	1.89054	5e-05	0.000348424
NM_013612	Slc11a1	0.303785	3.88868	3.67816	5e-05	0.000348424
NM_013626	Pam	2.43734	21.5947	3.1473	5e-05	0.000348424
NM_013630	Pkd1	1.79991	5.38277	1.58043	0.00045	0.00254698
NM_013650	S100a8	0	70.8457	Inf	5e-05	0.000348424
NM_013652	Ccl4	0	9.0832	Inf	5e-05	0.000348424
NM_013653	Ccl5	0	275.016	Inf	5e-05	0.000348424
NM_013655	Cxcl12	0.187247	1.82055	3.28136	0.00165	0.00803501
NM_013657	Sema3c	0.259982	15.4003	5.88841	5e-05	0.000348424
NM_013675	Sptb	0.711599	10.4089	3.87061	5e-05	0.000348424
NM_013683	Tap1	0.81218	21.2413	4.70893	5e-05	0.000348424
NM_013691	Thbs3	2.90954	8.03335	1.46521	5e-05	0.000348424
NM_013693	Tnf	0	4.06475	Inf	5e-05	0.000348424
NM_013706	Cd52	0	10.495	Inf	5e-05	0.000348424
NM_013710	Fgd2	0.0957761	1.18209	3.62553	0.0091	0.0349174
NM_013723	Podxl	4.01331	68.1822	4.08653	5e-05	0.000348424
NM_013724	Nrk	0.262582	2.16593	3.04415	5e-05	0.000348424
NM_013737	Pla2g7	0.715146	26.9145	5.234	5e-05	0.000348424
NM_013749	Tnfrsf12a	9.88476	126.733	3.68044	5e-05	0.000348424
NM_013750	Phlda3	32.3263	83.8996	1.37596	5e-05	0.000348424
NM_013754	Insl6	2.47443	17.2198	2.7989	5e-05	0.000348424
NM_013755	Gyg	6.91236	18.5565	1.42468	5e-05	0.000348424
NM_013779	Magel2	0.231747	0.723191	1.64183	0.00115	0.005849
NM_013784	Pign	2.61929	9.57128	1.86954	5e-05	0.000348424
NM_013792	Naglu	0.964229	8.64091	3.16374	5e-05	0.000348424
NM_013800	Barx2	0.681433	5.10815	2.90616	5e-05	0.000348424
NM_013813	Epb4.1l3	2.89538	15.7614	2.44457	5e-05	0.000348424
NM_013815	Baz1a	8.99225	19.6333	1.12655	5e-05	0.000348424
NM_013819	H2-M3	1.10882	5.29719	2.2562	5e-05	0.000348424
NM_013831	Pstpip2	1.69045	8.28479	2.29306	5e-05	0.000348424
NM_013851	Abca8b	0.033565	1.02588	4.93377	0.0022	0.0102876
NM_013862	Rabgap1l	0.800561	2.57261	1.68415	0.00565	0.0232968
NM_013863	Bag3	5.62365	21.0094	1.90145	5e-05	0.000348424
NM_013870	Smtn	6.58662	23.6485	1.84414	5e-05	0.000348424
NM_013871	Mapk12	6.86376	16.0941	1.22946	5e-05	0.000348424
NM_013875	Pde7b	0	0.850127	Inf	5e-05	0.000348424
NM_013876	Rnf11	12.837	53.9314	2.07082	5e-05	0.000348424
NM_013881	Ulk2	1.23744	5.13192	2.05214	5e-05	0.000348424
NM_013885	Clic4	55.4794	122.47	1.1424	5e-05	0.000348424
NM_013886	Hdgfrp3	2.71773	9.49712	1.80509	5e-05	0.000348424
NM_013904	Hey2	0.0998564	0.715032	2.84008	0.0055	0.0227708
NM_013912	Apln	1.10545	4.62495	2.0648	5e-05	0.000348424
NM_013914	Snai3	2.72956	6.6971	1.29487	0.00025	0.00150925
NM_013918	Usp25	3.6596	11.623	1.66723	5e-05	0.000348424
NM_015728	Slc33a1	5.50421	12.0599	1.13162	5e-05	0.000348424
NM_015734	Col5a1	0.74633	45.1427	5.91854	5e-05	0.000348424
NM_015736	Galnt3	0.627666	12.2751	4.28959	5e-05	0.000348424
NM_015744	Enpp2	0.061091	2.90229	5.57009	0.0041	0.0176892
NM_015747	Slc20a1	54.4308	137.11	1.33284	5e-05	0.000348424
NM_015749	Tcn2	2.67954	12.3976	2.21001	0.00105	0.00540507
NM_015771	Lats2	1.61145	10.2865	2.67432	5e-05	0.000348424
NM_015774	Ero1l	32.4469	151.893	2.22691	5e-05	0.000348424
NM_015776	Mfap5	1.3917	4.77839	1.77968	0.0002	0.00123654
NM_015786	Hist1h1c	3.01107	61.8483	4.36038	5e-05	0.000348424
NM_015794	Fbxl17	0.707516	1.6887	1.25507	5e-05	0.000348424
NM_015800	Crim1	0.819383	9.71607	3.56776	5e-05	0.000348424
NM_015811	Rgs1	0	0.739898	Inf	5e-05	0.000348424
NM_015814	Dkk3	0.693434	10.9293	3.9783	5e-05	0.000348424
NM_015821	Fbxl8	1.16576	2.84336	1.28633	0.00275	0.0125105
NM_016669	Crym	1.26793	3.67296	1.53447	0.00195	0.00927273
NM_016677	Hpcal1	12.9639	47.6183	1.87701	5e-05	0.000348424
NM_016678	Reck	2.1796	5.08889	1.22329	5e-05	0.000348424
NM_016686	Vezf1	7.26199	20.3267	1.48494	5e-05	0.000348424
NM_016691	Clcn5	1.65259	6.98104	2.07871	5e-05	0.000348424
NM_016695	Mpp2	2.84536	7.86339	1.46654	5e-05	0.000348424
NM_016696	Gpc1	7.29666	43.7196	2.58297	5e-05	0.000348424
NM_016697	Gpc3	10.6817	29.1407	1.4479	5e-05	0.000348424
NM_016701	Nes	3.43675	99.8967	4.86132	5e-05	0.000348424
NM_016705	Kif21a	1.03065	4.12434	2.00061	5e-05	0.000348424
NM_016710	Hmgn5	13.6804	35.9117	1.39234	5e-05	0.000348424
NM_016719	Grb14	1.04073	11.4627	3.46128	5e-05	0.000348424
NM_016721	Iqgap1	23.9155	53.2364	1.15447	5e-05	0.000348424
NM_016722	Galns	2.61624	7.71547	1.56026	5e-05	0.000348424
NM_016740	S100a11	151.241	937.306	2.63167	5e-05	0.000348424
NM_016757	Wbp1	5.52172	12.463	1.17447	0.00065	0.00352574
NM_016762	Matn2	0.710427	7.3506	3.3711	5e-05	0.000348424
NM_016768	Pbx3	3.14916	9.90756	1.65356	5e-05	0.000348424
NM_016769	Smad3	4.54454	15.9536	1.81168	5e-05	0.000348424
NM_016780	Itgb3	0.651607	23.5812	5.17749	5e-05	0.000348424
NM_016782	Cntnap1	0.0280097	0.523733	4.22483	0.012	0.0441538
NM_016787	Bnip2	1.3888	3.99839	1.52558	0.0078	0.0306587
NM_016794	Vamp8	16.6868	55.7387	1.73997	5e-05	0.000348424
NM_016796	Vamp4	2.10033	5.73058	1.44806	5e-05	0.000348424
NM_016797	Stx7	8.96591	41.0831	2.19602	5e-05	0.000348424
NM_016798	Pdlim3	0.277763	5.02808	4.17808	5e-05	0.000348424
NM_016807	Sdcbp	4.9624	17.1202	1.78659	0.0018	0.00865402
NM_016846	Rgl1	0.668437	7.3184	3.45266	5e-05	0.000348424
NM_016851	Irf6	1.51422	6.24865	2.04497	5e-05	0.000348424
NM_016866	Stk39	2.27613	13.7419	2.59392	5e-05	0.000348424
NM_016873	Wisp2	0.130134	8.34361	6.0026	0.0022	0.0102876
NM_016875	Ybx2	3.29971	8.59351	1.38091	0.00015	0.000953088
NM_016887	Cldn7	1.75796	45.5169	4.69443	5e-05	0.000348424
NM_016893	Fut8	2.4265	7.09263	1.54744	0.0002	0.00123654
NM_016896	Map3k14	0.731102	1.59539	1.12576	0.00205	0.00968359
NM_016899	Rab25	2.4395	17.7588	2.86388	5e-05	0.000348424
NM_016900	Cav2	0.0653477	9.03083	7.11058	0.0068	0.0272636
NM_016903	Esd	49.9091	147.894	1.56718	5e-05	0.000348424
NM_016911	Srpx	0	1.96353	Inf	5e-05	0.000348424
NM_016916	Blcap	14.2329	29.3997	1.04657	0.00045	0.00254698
NM_016917	Slc40a1	0.498026	5.70079	3.51687	5e-05	0.000348424
NM_016919	Col5a3	0.258571	13.2762	5.68214	5e-05	0.000348424
NM_016928	Tlr5	0.250167	0.680579	1.44387	0.0098	0.0371792
NM_016969	Myadm	25.3937	54.4768	1.10117	0.0001	0.000659704
NM_016970	Klrg1	0	0.826572	Inf	5e-05	0.000348424
NM_016972	Slc7a8	0.517522	1.8941	1.87182	5e-05	0.000348424
NM_016979	Prkx	3.82708	11.0502	1.52976	5e-05	0.000348424
NM_017370	Hp	0.465543	10.6089	4.51022	5e-05	0.000348424
NM_017373	Nfil3	3.05625	7.63755	1.32135	5e-05	0.000348424
NM_017375	Ostf1	28.9328	59.546	1.0413	5e-05	0.000348424
NM_017382	Rab11a	26.2976	54.2854	1.04563	5e-05	0.000348424
NM_017391	Slc5a3	0.989955	3.71663	1.90856	5e-05	0.000348424
NM_017464	Nedd9	0.129763	2.12678	4.03472	5e-05	0.000348424
NM_017467	Zfp316	0.516333	1.34132	1.37728	5e-05	0.000348424
NM_018738	Igtp	0.68733	20.6359	4.90801	5e-05	0.000348424
NM_018744	Sema6a	0.369684	15.7816	5.41581	5e-05	0.000348424
NM_018750	Rassf5	0.49292	1.67114	1.76141	0.0001	0.000659704
NM_018754	Sfn	45.4606	296.838	2.70699	5e-05	0.000348424
NM_018760	Slc4a4	0.377672	1.30951	1.79382	5e-05	0.000348424
NM_018763	Chst2	0.482886	3.02154	2.64553	5e-05	0.000348424
NM_018770	Cadm1	4.41301	10.3088	1.22404	0.00275	0.0125105
NM_018777	Cldn6	6.18041	129.827	4.39274	5e-05	0.000348424
NM_018782	Calcrl	0.0756559	2.50959	5.05185	5e-05	0.000348424
NM_018784	St3gal6	0.54863	1.81936	1.72953	0.0031	0.0138987
NM_018794	Atp6ap1	22.6048	60.784	1.42706	5e-05	0.000348424
NM_018811	Abhd2	5.33285	13.9519	1.38748	5e-05	0.000348424
NM_018821	Socs6	8.01954	18.9673	1.24193	5e-05	0.000348424
NM_018822	Sgsh	0.876698	2.61849	1.57858	5e-05	0.000348424
NM_018824	Slc23a2	7.70776	15.6836	1.02487	5e-05	0.000348424
NM_018827	Crlf1	1.44152	17.4295	3.59587	5e-05	0.000348424
NM_018830	Asah2	0.129878	2.99156	4.52567	5e-05	0.000348424
NM_018857	Msln	0.470904	1.51231	1.68325	0.0022	0.0102876
NM_018861	Slc1a4	6.8501	18.371	1.42324	5e-05	0.000348424
NM_018865	Wisp1	0.060158	7.10496	6.88393	0.00045	0.00254698
NM_018883	Camkk1	1.76392	3.64147	1.04574	0.00075	0.00399854
NM_018884	Pdzrn3	0.315854	5.85811	4.21311	5e-05	0.000348424
NM_018886	Lgals8	1.08575	9.39707	3.11352	0.0005	0.00279364
NM_019389	Vcan	1.48714	12.4902	3.07018	5e-05	0.000348424
NM_019410	Pfn2	5.82479	35.2729	2.59828	5e-05	0.000348424
NM_019413	Robo1	1.23129	3.18449	1.37089	5e-05	0.000348424
NM_019417	Pdlim4	0.576802	7.02267	3.60587	5e-05	0.000348424
NM_019432	Tmem37	3.49785	7.03411	1.0079	0.0059	0.0241695
NM_019440	Irgm2	0.129023	13.6908	6.72943	5e-05	0.000348424
NM_019445	Fmn2	0.814599	4.09504	2.32972	5e-05	0.000348424
NM_019449	Unc93b1	1.17038	8.87893	2.92341	5e-05	0.000348424
NM_019461	Usp27x	2.31643	5.8644	1.34008	5e-05	0.000348424
NM_019464	Sh3glb1	7.8501	23.262	1.56719	5e-05	0.000348424
NM_019466	Rcan1	0.454866	8.88032	4.2871	0.00985	0.0373353
NM_019471	Mmp10	0	122.187	Inf	5e-05	0.000348424
NM_019480	Ebag9	7.16133	16.0908	1.16793	5e-05	0.000348424
NM_019496	Ammecr1	3.87161	9.28337	1.26172	5e-05	0.000348424
NM_019498	Olfm1	0.355676	2.74862	2.95007	0.0037	0.0161851
NM_019511	Ramp3	8.3123	35.282	2.08561	5e-05	0.000348424
NM_019521	Gas6	5.62763	34.5126	2.61652	5e-05	0.000348424
NM_019538	Plac1	0	0.601726	Inf	5e-05	0.000348424
NM_019549	Plek	0.0435708	2.75997	5.98515	0.0065	0.0262354
NM_019563	Cited4	0.869851	3.60129	2.04967	0.00035	0.00203605
NM_019564	Htra1	5.60567	27.489	2.2939	5e-05	0.000348424
NM_019566	Rhog	7.37181	25.581	1.79498	5e-05	0.000348424
NM_019568	Cxcl14	0.629095	2.9123	2.21081	0.00015	0.000953088
NM_019571	Tspan5	5.4541	12.2482	1.16716	5e-05	0.000348424
NM_019572	Hdac7	0.808725	8.4953	3.39294	5e-05	0.000348424
NM_019579	Mpp5	6.3751	13.5547	1.08827	5e-05	0.000348424
NM_019581	Gtpbp2	4.82672	12.6465	1.38962	5e-05	0.000348424
NM_019586	Ube2j1	7.00351	16.8013	1.26242	5e-05	0.000348424
NM_019634	Tspan7	6.89738	40.4368	2.55155	5e-05	0.000348424
NM_019651	Ptpn9	4.64936	16.1296	1.79461	5e-05	0.000348424
NM_019654	Socs5	2.11688	14.3566	2.7617	5e-05	0.000348424
NM_019656	Tspan6	5.20542	10.5262	1.0159	0.0004	0.00229142
NM_019662	Rrad	0.363389	4.04885	3.47792	0.00015	0.000953088
NM_019675	Stmn4	0	1.99173	Inf	5e-05	0.000348424
NM_019676	Plcd1	1.19582	6.96431	2.54198	0.00145	0.00717644
NM_019680	Elf4	2.14041	5.26965	1.29982	5e-05	0.000348424
NM_019681	Ncs1	3.92233	9.66531	1.30111	5e-05	0.000348424
NM_019683	Ankrd49	7.67572	18.7711	1.29014	5e-05	0.000348424
NM_019686	Cib2	0.984818	9.29974	3.23926	0.0001	0.000659704
NM_019707	Cdh13	0	5.80556	Inf	5e-05	0.000348424
NM_019713	Rassf1	9.55816	20.5372	1.10343	5e-05	0.000348424
NM_019717	Atl2	27.917	81.2154	1.54061	5e-05	0.000348424
NM_019724	Mmp16	0.0721959	0.878114	3.60442	0.0005	0.00279364
NM_019738	Nupr1	25.1099	62.3152	1.31133	5e-05	0.000348424
NM_019739	Foxo1	6.06599	15.0931	1.31508	5e-05	0.000348424
NM_019749	Gabarap	53.7267	133.279	1.31074	5e-05	0.000348424
NM_019750	Nat6	3.65245	8.73726	1.25831	5e-05	0.000348424
NM_019759	Dpt	0	6.94563	Inf	5e-05	0.000348424
NM_019760	Serinc1	26.6376	77.974	1.54953	5e-05	0.000348424
NM_019762	Pkp3	1.444	4.40234	1.6082	5e-05	0.000348424
NM_019764	Amotl2	13.3126	64.6666	2.28023	5e-05	0.000348424
NM_019771	Dstn	233.374	633.104	1.4398	5e-05	0.000348424
NM_019777	Ikbke	0.182989	10.1046	5.78711	5e-05	0.000348424
NM_019790	Tmeff2	0.156599	1.02054	2.70418	0.00035	0.00203605
NM_019804	B4galt4	2.48407	6.79404	1.45156	0.00025	0.00150925
NM_019813	Dbn1	10.8572	35.7952	1.72112	5e-05	0.000348424
NM_019819	Dusp14	7.31256	34.8053	2.25086	5e-05	0.000348424
NM_019827	Gsk3b	7.218	19.2908	1.41824	5e-05	0.000348424
NM_019874	Dnajb5	7.41907	19.716	1.41006	5e-05	0.000348424
NM_019877	Copz2	1.87399	13.8245	2.88304	5e-05	0.000348424
NM_019919	Ltbp1	1.43927	5.12268	1.83156	5e-05	0.000348424
NM_019932	Pf4	0	49.7249	Inf	5e-05	0.000348424
NM_019946	Mgst1	3.43671	27.4832	2.99945	5e-05	0.000348424
NM_019948	Clec4e	0	3.45763	Inf	5e-05	0.000348424
NM_019949	Ube2l6	5.42991	33.2083	2.61254	5e-05	0.000348424
NM_019952	Clcf1	0.263493	2.05556	2.9637	0.00915	0.03507
NM_019958	Rgs17	0.0821486	2.99425	5.18782	5e-05	0.000348424
NM_019963	Stat2	6.93407	18.9906	1.45351	5e-05	0.000348424
NM_019966	Mlycd	3.01785	8.76709	1.53858	5e-05	0.000348424
NM_019967	Brinp1	0.137345	1.83735	3.74175	0.0001	0.000659704
NM_019969	Plag1	0.915664	5.30734	2.5351	5e-05	0.000348424
NM_019971	Pdgfc	2.36368	7.40856	1.64816	5e-05	0.000348424
NM_019972	Sort1	5.09206	18.6759	1.87486	5e-05	0.000348424
NM_019980	Litaf	14.3019	86.8177	2.60178	5e-05	0.000348424
NM_019989	Sh3bgrl	7.67882	46.0135	2.5831	5e-05	0.000348424
NM_019990	Stard10	4.59544	27.2396	2.56743	5e-05	0.000348424
NM_019992	Stap1	0	1.20507	Inf	5e-05	0.000348424
NM_020001	Clec4n	0	1.68032	Inf	5e-05	0.000348424
NM_020013	Fgf21	0	0.991398	Inf	5e-05	0.000348424
NM_020049	Slc6a14	0.0712737	0.916434	3.68459	0.0029	0.0131049
NM_020050	Tmem9b	7.69722	17.915	1.21876	5e-05	0.000348424
NM_020255	Scand1	21.4323	52.5679	1.29439	5e-05	0.000348424
NM_020256	Zbtb33	1.34366	5.32022	1.98532	0.0027	0.0123117
NM_020260	Arhgap31	0.287669	3.50672	3.60764	5e-05	0.000348424
NM_020265	Dkk2	0	8.67752	Inf	5e-05	0.000348424
NM_020267	Trim44	9.45207	54.3601	2.52385	5e-05	0.000348424
NM_020275	Tnfrsf10b	11.3353	24.744	1.12626	5e-05	0.000348424
NM_020296	Rbms1	3.42774	15.2012	2.14886	5e-05	0.000348424
NM_020332	Ank	3.56012	10.6025	1.5744	5e-05	0.000348424
NM_020505	Vav3	0.224394	3.06904	3.77368	5e-05	0.000348424
NM_020510	Fzd2	4.99844	15.0119	1.58656	5e-05	0.000348424
NM_020557	Cmpk2	0.569194	4.63413	3.0253	5e-05	0.000348424
NM_020576	Psors1c2	0.70802	25.2948	5.15891	5e-05	0.000348424
NM_020578	Ehd3	4.10036	11.5525	1.49438	5e-05	0.000348424
NM_020586	Herpud2	9.23341	19.4283	1.07323	5e-05	0.000348424
NM_020590	Gabarapl1	21.1792	64.5442	1.60764	5e-05	0.000348424
NM_020593	Fbxo3	14.3353	36.6521	1.35433	5e-05	0.000348424
NM_020604	Jph1	1.98941	22.2701	3.4847	5e-05	0.000348424
NM_020606	Parva	1.80787	35.3998	4.29138	5e-05	0.000348424
NM_020610	Nrip3	0.557495	1.32856	1.25283	0.002	0.00948417
NM_021274	Cxcl10	0.531892	43.5339	6.35486	5e-05	0.000348424
NM_021295	Lancl1	1.27127	4.13666	1.7022	0.00785	0.0308221
NM_021297	Tlr4	0	1.45724	Inf	5e-05	0.000348424
NM_021339	Cdon	4.51095	9.66356	1.09912	5e-05	0.000348424
NM_021342	Kcne4	0	0.694004	Inf	5e-05	0.000348424
NM_021355	Fmod	0	0.560818	Inf	5e-05	0.000348424
NM_021360	Neurl1a	0.777159	3.87665	2.31853	0.00285	0.0129098
NM_021374	Rgs20	0.660079	4.01984	2.60643	0.0023	0.0106904
NM_021389	Sh3kbp1	0.160435	3.37439	4.39457	0.00035	0.00203605
NM_021391	Ppp1r1a	5.44665	28.5087	2.38796	5e-05	0.000348424
NM_021409	Pard6b	13.7274	31.9621	1.21931	5e-05	0.000348424
NM_021422	Dnaja4	1.61721	3.89916	1.26966	0.0001	0.000659704
NM_021431	Nudt11	2.3093	9.75808	2.07914	5e-05	0.000348424
NM_021439	Chst11	1.96684	5.91702	1.58899	5e-05	0.000348424
NM_021443	Ccl8	0	31.0169	Inf	5e-05	0.000348424
NM_021447	Trim54	1.52444	4.66313	1.61302	0.0001	0.000659704
NM_021454	Cdc42ep5	13.329	46.2536	1.795	5e-05	0.000348424
NM_021455	Mlxipl	0.408136	1.43299	1.81191	0.0002	0.00123654
NM_021457	Fzd1	0.700794	3.87979	2.46892	5e-05	0.000348424
NM_021460	Lipa	2.98024	15.7595	2.40272	5e-05	0.000348424
NM_021468	Unc13b	1.77469	3.74407	1.07704	0.00325	0.0144741
NM_021472	Rnase4	1.58138	50.6386	5.00098	5e-05	0.000348424
NM_021474	Efemp2	1.84384	35.9437	4.28496	5e-05	0.000348424
NM_021478	Tulp1	1.09581	4.31576	1.97762	5e-05	0.000348424
NM_021506	Sh3rf1	3.97135	8.71544	1.13394	5e-05	0.000348424
NM_021509	Moxd1	0.601324	2.04627	1.76678	0.0001	0.000659704
NM_021528	Chst12	7.22866	26.0965	1.85206	5e-05	0.000348424
NM_021540	Rnf130	4.94553	16.371	1.72695	5e-05	0.000348424
NM_021551	Slc22a17	2.45224	5.1103	1.05931	0.00075	0.00399854
NM_021604	Agrn	22.924	85.175	1.89357	5e-05	0.000348424
NM_021605	Nek7	9.78246	22.3435	1.19158	5e-05	0.000348424
NM_021606	Nek6	8.82368	23.0722	1.3867	5e-05	0.000348424
NM_021607	Ncstn	16.702	43.4974	1.38091	0.0021	0.00988825
NM_021704	Cxcl12	0.16266	8.26974	5.66791	0.00595	0.0243471
NM_021712	Slc18a3	0.248464	1.13173	2.18742	0.0016	0.00781791
NM_021715	Chst7	0.40724	2.962	2.86262	5e-05	0.000348424
NM_021716	Fign	0.128801	0.597958	2.2149	0.0022	0.0102876
NM_021890	Fads3	0.413156	6.77679	4.03584	5e-05	0.000348424
NM_021893	Cd274	0.0508826	5.72076	6.81289	0.0096	0.0365469
NM_021897	Trp53inp1	16.4138	39.1294	1.25334	5e-05	0.000348424
NM_021921	Mapk8ip2	0.878966	5.30501	2.59348	5e-05	0.000348424
NM_022004	Fxyd6	3.82257	27.6721	2.85582	5e-05	0.000348424
NM_022019	Dusp10	0.299823	12.9488	5.43256	5e-05	0.000348424
NM_022024	Gmfg	3.96342	11.5577	1.54404	0.00015	0.000953088
NM_022030	Sv2a	1.29322	5.16821	1.99869	5e-05	0.000348424
NM_022032	Perp	17.2947	79.4553	2.19981	5e-05	0.000348424
NM_022305	B4galt1	7.52246	25.1548	1.74156	5e-05	0.000348424
NM_022325	Ctsz	61.5748	123.707	1.00652	0.00045	0.00254698
NM_022327	Ralb	15.878	37.6501	1.24562	5e-05	0.000348424
NM_022410	Myh9	45.4825	209.461	2.2033	5e-05	0.000348424
NM_022415	Ptges	1.48868	76.8991	5.69086	5e-05	0.000348424
NM_022417	Itm2c	16.421	110.89	2.75552	5e-05	0.000348424
NM_022563	Ddr2	0.0246301	8.55883	8.44084	0.0048	0.0202738
NM_022814	Svep1	0.0156248	1.56327	6.64459	0.0055	0.0227708
NM_022886	Scel	0	0.59567	Inf	5e-05	0.000348424
NM_022993	Lrp10	9.84713	34.3454	1.80234	5e-05	0.000348424
NM_022995	Pmepa1	3.76494	24.7834	2.71868	5e-05	0.000348424
NM_022999	Prrg2	2.39765	4.84935	1.01617	0.00615	0.025031
NM_023047	Dpysl5	3.20333	12.8692	2.00628	5e-05	0.000348424
NM_023063	Lima1	2.24779	13.4659	2.58273	0.00465	0.0197345
NM_023066	Asph	2.61475	8.06693	1.62534	0.007	0.0279389
NM_023118	Dab2	0.718298	8.16999	3.50768	5e-05	0.000348424
NM_023122	Gpm6b	0.725565	2.20898	1.6062	0.0022	0.0102876
NM_023141	Tor3a	8.10795	24.7926	1.6125	5e-05	0.000348424
NM_023142	Arpc1b	55.2564	128.173	1.21388	5e-05	0.000348424
NM_023154	Ethe1	7.70691	22.2377	1.52878	5e-05	0.000348424
NM_023158	Cxcl16	0.606892	5.13502	3.08086	5e-05	0.000348424
NM_023168	Grina	6.22904	53.0069	3.0891	5e-05	0.000348424
NM_023220	Sppl2a	2.94362	13.6879	2.21724	5e-05	0.000348424
NM_023224	Cblc	1.76651	5.05886	1.51791	5e-05	0.000348424
NM_023256	Krt20	0.168446	2.35905	3.80785	0.00055	0.00303925
NM_023268	Qsox1	1.91812	18.8473	3.29659	5e-05	0.000348424
NM_023270	Rnf128	1.75698	22.0756	3.65128	5e-05	0.000348424
NM_023320	Plekho1	6.9529	14.8477	1.09455	5e-05	0.000348424
NM_023332	Prl8a9	0	1.23585	Inf	5e-05	0.000348424
NM_023380	Samsn1	0	0.670685	Inf	5e-05	0.000348424
NM_023396	Rprm	1.68567	6.50207	1.94758	5e-05	0.000348424
NM_023409	Npc2	55.9028	129.498	1.21194	5e-05	0.000348424
NM_023422	Hist1h2bc	4.6595	91.1213	4.28954	5e-05	0.000348424
NM_023456	Npy	0.552678	291.844	9.04454	0.0055	0.0227708
NM_023472	Ankra2	4.35489	9.24457	1.08597	0.00515	0.02152
NM_023480	Fahd1	4.77343	10.992	1.20336	0.0001	0.000659704
NM_023483	1110032A03Rik	0.794222	4.1503	2.3856	5e-05	0.000348424
NM_023537	Rab3b	1.1532	9.32256	3.01509	5e-05	0.000348424
NM_023564	Plscr3	1.757	6.91041	1.97566	0.0001	0.000659704
NM_023580	Epha1	4.72579	21.7057	2.19945	5e-05	0.000348424
NM_023596	Slc29a3	1.88773	5.34462	1.50144	5e-05	0.000348424
NM_023622	Rgl3	0.173016	2.82581	4.02968	0.00015	0.000953088
NM_023663	Ripk4	2.66913	11.6396	2.1246	5e-05	0.000348424
NM_023699	Nfatc4	1.56758	4.19495	1.42011	0.00185	0.00886022
NM_023719	Txnip	16.1005	114.937	2.83567	5e-05	0.000348424
NM_023785	Ppbp	0	1.84492	Inf	5e-05	0.000348424
NM_023814	Tbx18	0.038993	0.788735	4.33826	0.0097	0.0368534
NM_023824	Paqr4	1.21943	5.14859	2.07797	0.0031	0.0138987
NM_023835	Trim12a	0.688814	4.03045	2.54875	5e-05	0.000348424
NM_023842	Dsp	0.357695	27.7792	6.27913	5e-05	0.000348424
NM_023850	Chst1	0.0824509	12.8413	7.28304	0.0054	0.0224262
NM_023872	Kcnq5	0.0840864	0.510122	2.6009	0.0003	0.00177341
NM_023898	Pde6h	0	0.930648	Inf	0.0005	0.00279364
NM_023908	Slco3a1	0.384757	3.28794	3.09517	5e-05	0.000348424
NM_024124	Hdac9	0.114389	0.591147	2.36956	0.0089	0.0342723
NM_024189	Yaf2	5.67217	12.9033	1.18576	5e-05	0.000348424
NM_024203	Fam120b	1.0145	3.37505	1.73414	0.0003	0.00177341
NM_024208	Echdc3	0.253378	1.31103	2.37134	0.00315	0.0140975
NM_024217	Cmtm3	3.71323	20.4224	2.45941	5e-05	0.000348424
NM_024223	Crip2	37.7808	78.6545	1.05788	5e-05	0.000348424
NM_024228	Gdpd3	0.835539	3.63447	2.12097	0.00135	0.00674176
NM_024239	Stambp	2.01953	6.98369	1.78997	5e-05	0.000348424
NM_024243	Fuca1	9.39868	21.8178	1.21498	5e-05	0.000348424
NM_024263	Mxra8	0.774415	43.807	5.82191	5e-05	0.000348424
NM_024270	Stard3nl	20.1224	47.3015	1.23308	5e-05	0.000348424
NM_024272	Ssbp2	0.396954	3.49482	3.13817	5e-05	0.000348424
NM_024282	Desi2	14.8716	34.2324	1.20281	5e-05	0.000348424
NM_024437	Nudt7	1.05824	4.03015	1.92917	0.0031	0.0138987
NM_024442	Cyp4f16	3.43188	8.47168	1.30365	5e-05	0.000348424
NM_024448	Rab12	15.4566	37.7777	1.28931	5e-05	0.000348424
NM_024454	Rab21	20.8699	44.2725	1.08499	5e-05	0.000348424
NM_024469	Bhlhe41	0.14224	1.10452	2.95703	5e-05	0.000348424
NM_024479	Wbscr27	1.62245	7.94479	2.29183	5e-05	0.000348424
NM_025277	Gng10	18.4974	37.4553	1.01785	5e-05	0.000348424
NM_025278	Gng12	1.26697	7.13367	2.49326	0.0002	0.00123654
NM_025286	Slc31a2	6.03974	17.2722	1.51589	5e-05	0.000348424
NM_025288	Stfa3	0	13.3438	Inf	5e-05	0.000348424
NM_025290	Rsph1	2.29419	5.07111	1.14432	0.00455	0.0193656
NM_025331	Gng11	0.527384	26.1624	5.6325	0.00025	0.00150925
NM_025347	Ypel3	13.1112	41.9069	1.67639	5e-05	0.000348424
NM_025360	Tmed3	4.16624	27.2672	2.71035	5e-05	0.000348424
NM_025378	Ifitm3	196.374	811.755	2.04744	5e-05	0.000348424
NM_025386	Fbxo36	2.971	7.47986	1.33206	0.00265	0.0121099
NM_025400	Nat9	6.87512	14.5146	1.07805	0.00015	0.000953088
NM_025408	Acer3	2.60399	5.58355	1.10046	5e-05	0.000348424
NM_025413	Lce1g	0	4.05414	Inf	5e-05	0.000348424
NM_025424	Nenf	24.3579	49.9408	1.03583	5e-05	0.000348424
NM_025445	Arfgap3	4.10333	9.86458	1.26546	5e-05	0.000348424
NM_025446	Aig1	1.30182	7.06636	2.44043	5e-05	0.000348424
NM_025471	Smim8	5.56243	14.6984	1.40187	5e-05	0.000348424
NM_025476	Rmdn1	1.13383	3.7742	1.73496	5e-05	0.000348424
NM_025483	Senp7	0.421116	2.21714	2.39641	5e-05	0.000348424
NM_025519	Chmp4c	3.8993	16.3249	2.06579	5e-05	0.000348424
NM_025529	Nudt8	9.72256	19.6874	1.01786	0.0011	0.00562706
NM_025534	Ccdc82	2.14666	4.29568	1.00079	0.0001	0.000659704
NM_025549	Arrdc4	7.18398	19.9285	1.47197	0.0009	0.00470492
NM_025572	2610528J11Rik	1.10928	8.50254	2.93827	5e-05	0.000348424
NM_025574	Pyurf	1.45532	3.19793	1.1358	0.0001	0.000659704
NM_025613	Eid1	7.45095	21.2381	1.51116	5e-05	0.000348424
NM_025617	Tceanc2	1.46175	3.05612	1.064	0.0001	0.000659704
NM_025626	Fam107b	4.04723	33.1153	3.03249	5e-05	0.000348424
NM_025658	Ms4a4d	0.420163	10.5838	4.65476	5e-05	0.000348424
NM_025685	Col27a1	0.299976	0.932908	1.63689	5e-05	0.000348424
NM_025730	Lrrk2	0.178447	5.65023	4.98475	5e-05	0.000348424
NM_025745	Erlec1	3.8991	9.98687	1.35689	5e-05	0.000348424
NM_025760	Hacd4	0.138104	2.42519	4.13427	0.00065	0.00352574
NM_025770	Atg10	1.4381	3.17188	1.14117	0.0042	0.0180567
NM_025780	Thap2	1.05904	3.41338	1.68844	5e-05	0.000348424
NM_025789	Rsph3a	1.88941	5.06902	1.42377	5e-05	0.000348424
NM_025798	Hint3	8.97836	21.5048	1.26013	0.0004	0.00229142
NM_025800	Ppp1r2	32.3544	129.096	1.99641	5e-05	0.000348424
NM_025807	Slc16a9	0.145813	0.756824	2.37584	0.0016	0.00781791
NM_025815	Cpne8	1.23131	2.63225	1.0961	0.00165	0.00803501
NM_025821	Carhsp1	42.9297	117.903	1.45756	5e-05	0.000348424
NM_025823	Pcyox1	13.0152	31.9052	1.2936	5e-05	0.000348424
NM_025829	Eif4e3	1.58077	4.99021	1.65847	5e-05	0.000348424
NM_025831	Pxdc1	0.453971	36.6378	6.33459	5e-05	0.000348424
NM_025833	Baiap2l1	2.16214	7.42637	1.78019	0.0029	0.0131049
NM_025846	Rras2	34.5448	84.598	1.29216	5e-05	0.000348424
NM_025851	1700010I14Rik	0.486904	1.32518	1.44447	0.0089	0.0342723
NM_025858	Shisa5	9.33252	41.9311	2.16768	5e-05	0.000348424
NM_025865	2310030G06Rik	2.68349	6.94682	1.37224	0.00055	0.00303925
NM_025877	Slc25a23	3.80286	7.69773	1.01735	5e-05	0.000348424
NM_025921	2610002M06Rik	1.01055	2.26913	1.16699	0.00015	0.000953088
NM_025926	Dnajb4	1.25564	7.74478	2.62481	5e-05	0.000348424
NM_025943	Dzip1	2.85656	6.1525	1.10689	5e-05	0.000348424
NM_025944	Tmem246	1.04841	5.90823	2.49453	5e-05	0.000348424
NM_025951	Pi4k2b	11.6195	39.4046	1.76182	5e-05	0.000348424
NM_025960	Trappc6a	9.30147	38.1693	2.03688	5e-05	0.000348424
NM_025972	Naaa	2.75327	5.57746	1.01846	0.00065	0.00352574
NM_025975	Dynlt3	3.51382	32.2604	3.19865	5e-05	0.000348424
NM_025988	Acbd4	3.07356	11.825	1.94386	5e-05	0.000348424
NM_025992	Herc6	0.112948	5.34108	5.5634	5e-05	0.000348424
NM_025994	Efhd2	8.66788	23.3385	1.42896	5e-05	0.000348424
NM_026005	2610301B20Rik	6.76736	20.0294	1.56545	5e-05	0.000348424
NM_026012	Nradd	10.4392	21.194	1.02165	5e-05	0.000348424
NM_026018	Pdzk1ip1	0	0.708426	Inf	5e-05	0.000348424
NM_026037	Mboat2	6.39714	14.9328	1.22299	5e-05	0.000348424
NM_026038	L3hypdh	0.934596	3.65413	1.96711	0.00015	0.000953088
NM_026064	Myl12a	135.955	323.476	1.25053	5e-05	0.000348424
NM_026082	Dock7	3.4444	14.3387	2.05759	5e-05	0.000348424
NM_026111	Qpctl	2.5429	5.3801	1.08116	0.0006	0.0032841
NM_026125	Fam132a	2.24877	12.0172	2.41789	5e-05	0.000348424
NM_026145	Kctd10	17.6106	42.474	1.27014	5e-05	0.000348424
NM_026148	Lims1	15.48	34.0867	1.1388	5e-05	0.000348424
NM_026162	Plxdc2	0.373076	11.3447	4.9264	5e-05	0.000348424
NM_026163	Pkp2	12.0541	43.8309	1.86242	5e-05	0.000348424
NM_026166	Ikbip	3.07074	9.05319	1.55984	5e-05	0.000348424
NM_026178	Mmd	3.67008	33.6328	3.19599	5e-05	0.000348424
NM_026179	Abhd5	3.82764	19.4952	2.34859	5e-05	0.000348424
NM_026221	Ppfibp1	12.1436	33.8562	1.47922	5e-05	0.000348424
NM_026232	Slc25a30	11.5203	23.1559	1.00719	5e-05	0.000348424
NM_026239	Tmem35	0.35662	4.54492	3.6718	5e-05	0.000348424
NM_026240	Gramd3	1.43107	7.20759	2.33242	5e-05	0.000348424
NM_026321	Fam174a	2.88649	11.2257	1.95942	5e-05	0.000348424
NM_026323	Wfdc2	62.5866	132.16	1.07836	5e-05	0.000348424
NM_026331	Slc25a37	7.81591	16.3726	1.0668	5e-05	0.000348424
NM_026335	Lce1h	0	2.77451	Inf	5e-05	0.000348424
NM_026343	Stx17	1.26387	3.8567	1.60952	5e-05	0.000348424
NM_026346	Fbxo32	0.15212	2.31531	3.92792	5e-05	0.000348424
NM_026348	Itgb3bp	1.98797	4.35982	1.13297	0.0005	0.00279364
NM_026353	Slc48a1	6.90349	32.7522	2.2462	5e-05	0.000348424
NM_026362	Plgrkt	9.85525	34.5262	1.80873	5e-05	0.000348424
NM_026369	Arpc5	66.6515	138.984	1.06021	5e-05	0.000348424
NM_026376	Plxnd1	0.738357	5.04757	2.7732	5e-05	0.000348424
NM_026381	Shisa5	1.17579	21.8534	4.21616	0.0043	0.0184173
NM_026405	Rab32	0.31347	10.91	5.12118	5e-05	0.000348424
NM_026416	S100a16	2.61776	8.64569	1.72365	5e-05	0.000348424
NM_026428	Dcxr	6.03091	30.0915	2.31891	5e-05	0.000348424
NM_026436	Tmem86a	1.87548	6.12364	1.70713	5e-05	0.000348424
NM_026448	Klhl7	11.0913	22.9954	1.05192	0.01185	0.0436722
NM_026470	Spata6	5.22981	12.5128	1.25857	5e-05	0.000348424
NM_026473	Tubb6	65.9151	183.142	1.47428	5e-05	0.000348424
NM_026481	Tppp3	10.0214	31.632	1.6583	5e-05	0.000348424
NM_026496	Grhl2	2.63354	7.34626	1.48	5e-05	0.000348424
NM_026497	Nudt12	2.06588	6.06265	1.55319	5e-05	0.000348424
NM_026536	Atp5s	2.88995	9.23076	1.67541	5e-05	0.000348424
NM_026555	Rcn3	27.3365	91.0951	1.73655	5e-05	0.000348424
NM_026580	Otub2	3.12841	7.98596	1.35204	5e-05	0.000348424
NM_026582	Wls	3.91038	43.8116	3.48593	5e-05	0.000348424
NM_026597	Fam212a	1.32139	8.2439	2.64127	5e-05	0.000348424
NM_026599	Cgnl1	6.84497	13.7932	1.01085	5e-05	0.000348424
NM_026604	Fam135a	3.51008	8.50012	1.27598	5e-05	0.000348424
NM_026644	Agpat4	11.5694	42.6427	1.88198	5e-05	0.000348424
NM_026667	Fam114a1	1.09396	18.2585	4.06094	5e-05	0.000348424
NM_026672	Gstm7	0.911928	4.28601	2.23265	5e-05	0.000348424
NM_026674	Aph1c	0.149392	0.886211	2.56855	5e-05	0.000348424
NM_026719	Lmbrd1	2.12515	6.41221	1.59326	5e-05	0.000348424
NM_026721	Slc39a13	1.24904	5.5097	2.14115	5e-05	0.000348424
NM_026738	1110007C09Rik	15.3981	38.6006	1.32587	5e-05	0.000348424
NM_026756	Nfic	0.289287	2.73636	3.24169	0.00135	0.00674176
NM_026778	Cthrc1	1.55035	7.82125	2.3348	5e-05	0.000348424
NM_026779	Mocos	0.782999	2.42158	1.62887	0.0001	0.000659704
NM_026788	Mthfd2l	0.640309	4.27691	2.73973	5e-05	0.000348424
NM_026797	Dbndd2	0.575792	2.02997	1.81784	5e-05	0.000348424
NM_026805	Svop	0.841314	2.93298	1.80165	5e-05	0.000348424
NM_026821	Lurap1l	2.42436	4.9843	1.03979	0.00235	0.0108942
NM_026832	Cgrrf1	3.86861	14.3878	1.89496	5e-05	0.000348424
NM_026835	Ms4a6d	0	8.11369	Inf	5e-05	0.000348424
NM_026838	Srpx2	0	1.19135	Inf	5e-05	0.000348424
NM_026879	Chmp2b	18.5563	39.014	1.07208	5e-05	0.000348424
NM_026880	Pink1	4.7243	10.9098	1.20745	5e-05	0.000348424
NM_026887	Ap1s2	4.90074	15.9088	1.69875	5e-05	0.000348424
NM_026929	Chac1	12.1457	27.1742	1.16179	5e-05	0.000348424
NM_026931	1810011O10Rik	0.759969	33.0461	5.4424	5e-05	0.000348424
NM_026950	Ociad2	1.56799	6.17923	1.97851	5e-05	0.000348424
NM_026960	Gsdmd	1.6512	11.5704	2.80885	5e-05	0.000348424
NM_026968	Manbal	22.9385	46.5263	1.02028	5e-05	0.000348424
NM_026979	C1qtnf2	0	1.78106	Inf	5e-05	0.000348424
NM_026991	Sat2	1.1565	4.29958	1.89443	0.0023	0.0106904
NM_027026	Lrrc46	0.513483	1.65823	1.69125	0.0086	0.0332948
NM_027078	Ikbip	4.12578	14.3636	1.79968	0.00015	0.000953088
NM_027109	Dnase1l1	0.5694	4.3906	2.94691	5e-05	0.000348424
NM_027127	Gpx8	3.84261	53.8257	3.80814	5e-05	0.000348424
NM_027143	Khnyn	8.62272	21.6551	1.32849	5e-05	0.000348424
NM_027147	Enho	2.18587	5.54585	1.3432	0.00135	0.00674176
NM_027154	Tmbim1	8.13796	39.7118	2.28683	5e-05	0.000348424
NM_027164	Lrrc27	0.644222	2.64619	2.03829	0.00035	0.00203605
NM_027166	Ypel5	4.18934	19.0825	2.18745	5e-05	0.000348424
NM_027196	Pold4	3.37812	24.5536	2.86164	5e-05	0.000348424
NM_027219	Cdc42ep1	1.01325	7.85076	2.95385	5e-05	0.000348424
NM_027221	Krtcap3	2.59384	6.9733	1.42675	0.0007	0.00376492
NM_027225	Cobll1	0.43253	3.69751	3.09568	0.00025	0.00150925
NM_027230	Zmynd8	2.2225	13.557	2.60879	0.00015	0.000953088
NM_027268	Scrn1	4.26769	9.76568	1.19426	0.0001	0.000659704
NM_027293	Dopey2	1.7342	5.27686	1.60541	5e-05	0.000348424
NM_027294	Cmtm8	4.2838	10.4769	1.29025	0.0001	0.000659704
NM_027320	Ifi35	2.01642	21.769	3.4324	5e-05	0.000348424
NM_027342	Fam162a	126.743	397.606	1.64943	5e-05	0.000348424
NM_027373	Afap1	1.28309	14.1202	3.46007	5e-05	0.000348424
NM_027415	Tmem70	16.152	33.8967	1.06943	5e-05	0.000348424
NM_027419	2810408A11Rik	1.7721	6.18274	1.80279	5e-05	0.000348424
NM_027444	Bbx	7.11929	16.7237	1.23209	5e-05	0.000348424
NM_027450	Glipr2	36.4362	145.961	2.00214	5e-05	0.000348424
NM_027455	Qpct	1.5923	4.18398	1.39376	0.00015	0.000953088
NM_027468	Cpm	0.624042	1.69573	1.4422	5e-05	0.000348424
NM_027478	Tmem230	15.2545	31.9038	1.06449	5e-05	0.000348424
NM_027498	Sik3	7.04056	16.207	1.20286	5e-05	0.000348424
NM_027512	3830417A13Rik	0.404579	1.83164	2.17865	0.0011	0.00562706
NM_027519	Medag	0	7.79791	Inf	5e-05	0.000348424
NM_027533	Tspan2	1.45266	12.1908	3.06902	5e-05	0.000348424
NM_027543	Gpr173	0.0857195	0.777113	3.18043	0.00295	0.0133067
NM_027559	Cfap43	0.174135	0.532268	1.61195	0.0012	0.006074
NM_027564	4921507P07Rik	0.162942	0.64358	1.98176	0.0106	0.0396952
NM_027652	Ept1	5.10925	12.9614	1.34304	5e-05	0.000348424
NM_027715	Otud1	2.585	12.0841	2.22488	5e-05	0.000348424
NM_027721	Katnal2	0.438123	1.57665	1.84745	0.00365	0.015997
NM_027756	Mfap3l	0.658075	12.8622	4.28875	5e-05	0.000348424
NM_027760	Rassf8	2.4441	12.9219	2.40245	5e-05	0.000348424
NM_027769	Cpne3	7.36978	19.8329	1.4282	5e-05	0.000348424
NM_027810	Bbs7	1.88483	4.15136	1.13915	0.0006	0.0032841
NM_027817	Grap	0	0.532544	Inf	5e-05	0.000348424
NM_027828	Fam110c	0.0932008	4.54957	5.60924	0.0009	0.00470492
NM_027829	Izumo4	0.287392	2.02758	2.81867	0.00965	0.036694
NM_027834	9130008F23Rik	0.178839	9.03175	5.65827	5e-05	0.000348424
[truncated: 1,001 more rows]

## Sheet: ddr_down_in ko
Down-regulated DNA damage response (DDR) genes in Zfp998 knockout (KO) embryonic stem cells (ESCs) compared to knockdown control (KD-C) ESCs
Transcript_id	Gene_id	FPKM value of KD-C ESC	FPKM value of Zfp998_ko ESC	log2.fold_change.	p_value	q_value
NM_001003919	Ddx11	16.1375	6.88551	-1.22878	5e-05	0.000348424
NM_001005426	Zcwpw1	6.76737	3.04103	-1.15404	0.00065	0.00352574
NM_001025393	Bclaf1	32.5889	9.30522	-1.80827	5e-05	0.000348424
NM_001040691	Ung	31.2755	11.5553	-1.43648	5e-05	0.000348424
NM_001080793	Ash2l	170.836	27.8174	-2.61856	5e-05	0.000348424
NM_001081099	Aunip	43.3345	21.3869	-1.01879	5e-05	0.000348424
NM_001081107	Helq	11.1365	4.6456	-1.26136	5e-05	0.000348424
NM_001083118	Terf2	14.953	4.42959	-1.75519	5e-05	0.000348424
NM_001122958	Rad54l	19.4905	9.26681	-1.07262	0.011	0.0409943
NM_001131054	Pttg1	128.911	50.3177	-1.35723	5e-05	0.000348424
NM_001161623	Cdc45	11.9446	4.04028	-1.56383	0.01045	0.0392245
NM_001161847	Sgk1	14.5136	1.13009	-3.6829	0.0048	0.0202738
NM_001163775	Taok2	11.6784	5.60113	-1.06005	0.00055	0.00303925
NM_001164080	Timeless	13.1307	5.00757	-1.39076	0.00195	0.00927273
NM_001164081	Timeless	18.9076	7.7335	-1.28977	5e-05	0.000348424
NM_001164156	Mcrs1	20.7591	3.40928	-2.6062	0.0026	0.0119032
NM_001166381	Rad52	7.09852	3.1215	-1.18528	0.0016	0.00781791
NM_001166665	Rtel1	11.5239	3.1947	-1.85088	5e-05	0.000348424
NM_001166667	Rtel1	7.14494	0.776393	-3.20206	0.0002	0.00123654
NM_001168508	Mapk14	11.2864	4.45129	-1.34229	0.0087	0.0336202
NM_001195004	Kat7	17.7073	5.76899	-1.61795	0.0001	0.000659704
NM_001199248	Kat5	9.87771	3.3317	-1.56792	0.00745	0.0294455
NM_001242558	Ncoa6	7.78367	3.20412	-1.28052	0.00205	0.00968359
NM_001252261	Npm1	1327.4	308.792	-2.10389	0.0004	0.00229142
NM_001284369	Atf2	12.0261	4.35865	-1.46421	0.00055	0.00303925
NM_001285456	Mapt	1.31593	0.514526	-1.35477	0.0043	0.0184173
NM_001290425	Usp45	5.74706	1.95462	-1.55594	0.00425	0.0182302
NM_001290543	Acer2	26.7034	2.74673	-3.28123	5e-05	0.000348424
NM_001290701	Meaf6	21.3816	7.92327	-1.4322	5e-05	0.000348424
NM_001291434	Prkcg	5.16108	1.99901	-1.36839	0.0001	0.000659704
NM_001301412	Smc2	37.8946	15.8248	-1.25981	5e-05	0.000348424
NM_001301414	Usp1	40.1949	19.7551	-1.02478	0.00035	0.00203605
NM_001302540	Mcm5	29.5096	7.8061	-1.91851	0.00235	0.0108942
NM_001303610	Hus1	5.79428	1.68187	-1.78456	0.0006	0.0032841
NM_007415	Parp1	214.671	98.0018	-1.13125	5e-05	0.000348424
NM_007499	Atm	11.4374	5.22879	-1.12921	5e-05	0.000348424
NM_007622	Cbx1	196.267	78.8992	-1.31473	5e-05	0.000348424
NM_007790	Smc3	74.1463	35.318	-1.06997	5e-05	0.000348424
NM_007842	Dhx9	220.299	73.4687	-1.58426	5e-05	0.000348424
NM_007891	E2f1	23.0734	8.47748	-1.44452	5e-05	0.000348424
NM_007949	Ercc2	18.0252	8.29104	-1.12039	5e-05	0.000348424
NM_007958	Smarcad1	37.2831	13.4818	-1.46751	5e-05	0.000348424
NM_007999	Fen1	63.9775	18.6403	-1.77914	5e-05	0.000348424
NM_008053	Fxr1	89.7619	41.1277	-1.12599	0.00075	0.00399854
NM_008186	Gtf2h1	63.8947	24.1392	-1.40432	5e-05	0.000348424
NM_008316	Hus1	11.0219	4.00387	-1.46091	5e-05	0.000348424
NM_008563	Mcm3	186.404	90.1537	-1.04798	5e-05	0.000348424
NM_008564	Mcm2	185.165	89.6404	-1.04659	5e-05	0.000348424
NM_008566	Mcm5	211.463	68.4987	-1.62626	5e-05	0.000348424
NM_009515	Was	0.969392	0.263633	-1.87855	0.00625	0.0253815
NM_009533	Xrcc5	80.1873	28.2414	-1.50556	5e-05	0.000348424
NM_009687	Apex1	135.563	49.6532	-1.449	5e-05	0.000348424
NM_009863	Cdc7	17.87	6.07662	-1.5562	5e-05	0.000348424
NM_010059	Dmc1	8.14306	0.952878	-3.09521	5e-05	0.000348424
NM_010830	Msh6	263.822	77.7181	-1.76324	5e-05	0.000348424
NM_010931	Uhrf1	111.922	48.1804	-1.21597	5e-05	0.000348424
NM_011284	Rpa2	126.675	40.7153	-1.63749	5e-05	0.000348424
NM_011304	Ruvbl2	266.765	132.648	-1.00796	5e-05	0.000348424
NM_011307	Uimc1	19.1654	9.15951	-1.06516	5e-05	0.000348424
NM_011361	Sgk1	88.7585	33.6693	-1.39845	5e-05	0.000348424
NM_011516	Sycp1	2.44099	0.967668	-1.33488	0.00025	0.00150925
NM_011588	Trim28	600.21	187.592	-1.67787	5e-05	0.000348424
NM_011634	Traip	20.9689	9.93316	-1.07793	5e-05	0.000348424
NM_011640	Trp53	233.884	101.021	-1.21114	5e-05	0.000348424
NM_011677	Ung	31.4593	14.6541	-1.10218	0.00025	0.00150925
NM_011870	Cib1	62.514	28.0886	-1.1542	5e-05	0.000348424
NM_011972	Poli	10.2244	3.44628	-1.56891	5e-05	0.000348424
NM_012012	Exo1	17.8543	8.86468	-1.01013	5e-05	0.000348424
NM_015732	Axin2	8.86702	1.12236	-2.98191	5e-05	0.000348424
NM_016756	Cdk2	32.5094	13.8549	-1.23047	0.00405	0.0175052
NM_016925	Fanca	19.9457	7.0914	-1.49194	5e-05	0.000348424
NM_018878	Paxip1	21.3904	9.89989	-1.11148	5e-05	0.000348424
NM_019547	Rbm38	63.3635	19.8419	-1.6751	5e-05	0.000348424
NM_019673	Actl6a	166.561	62.4801	-1.41458	5e-05	0.000348424
NM_019685	Ruvbl1	167.717	69.493	-1.27109	5e-05	0.000348424
NM_019693	Ddx39b	271.568	127.523	-1.09055	5e-05	0.000348424
NM_019721	Mettl3	27.477	11.593	-1.24497	0.0076	0.029965
NM_019812	Sirt1	36.2024	7.76156	-2.22166	5e-05	0.000348424
NM_020002	Rec8	6.76628	0.558176	-3.59957	5e-05	0.000348424
NM_020570	Xrcc2	15.6952	6.27525	-1.32258	5e-05	0.000348424
NM_023258	Pycard	19.2434	2.02143	-3.25091	5e-05	0.000348424
NM_024240	Gins4	100.672	39.01	-1.36774	5e-05	0.000348424
NM_025279	Hnrnpk	280.883	127.615	-1.13818	0.0006	0.0032841
NM_025392	Bccip	168.265	82.5684	-1.02707	0.0001	0.000659704
NM_025538	Alkbh7	29.1185	13.5479	-1.10387	5e-05	0.000348424
NM_025839	Nudt16l1	63.0242	26.0554	-1.27432	0.0002	0.00123654
NM_025890	Khdc3	12.2524	1.61037	-2.9276	5e-05	0.000348424
NM_025900	Dek	187.733	88.4903	-1.08509	5e-05	0.000348424
NM_026001	Rnaseh2b	47.8264	20.3816	-1.23054	5e-05	0.000348424
NM_026156	Xab2	72.9337	26.5891	-1.45575	5e-05	0.000348424
NM_026480	Ooep	54.566	4.60323	-3.56728	5e-05	0.000348424
NM_026539	Chd1l	21.2961	9.37091	-1.18433	5e-05	0.000348424
NM_026570	Yeats4	95.6066	44.0931	-1.11656	5e-05	0.000348424
NM_026576	Etaa1	18.4597	7.59051	-1.28211	5e-05	0.000348424
NM_026653	Rpa1	177.995	71.9751	-1.30627	5e-05	0.000348424
NM_027187	Rnaseh2a	50.5018	24.0977	-1.06744	5e-05	0.000348424
NM_027198	Zswim7	42.9665	20.0221	-1.10162	5e-05	0.000348424
NM_027259	Polr2i	119.168	35.975	-1.72793	5e-05	0.000348424
NM_027497	Epc1	8.14015	3.98983	-1.02873	5e-05	0.000348424
NM_027980	Faap100	7.88742	2.84927	-1.46896	5e-05	0.000348424
NM_028039	Esco2	53.5078	25.2427	-1.08388	5e-05	0.000348424
NM_028128	Rfc5	150.274	50.5166	-1.57277	5e-05	0.000348424
NM_028902	Hsf2bp	23.8796	1.77062	-3.75346	5e-05	0.000348424
NM_029420	Slx1b	5.93733	2.85571	-1.05596	5e-05	0.000348424
NM_029444	4930447C04Rik	4.19867	0.490729	-3.09694	5e-05	0.000348424
NM_029835	Ticrr	18.8558	9.17517	-1.0392	5e-05	0.000348424
NM_029943	Apex2	13.7713	6.31056	-1.12582	5e-05	0.000348424
NM_030680	Upf1	49.4182	24.1995	-1.03006	5e-05	0.000348424
NM_031182	Tfap4	17.9091	7.18221	-1.3182	5e-05	0.000348424
NM_031374	Tex15	2.95128	0.491701	-2.58549	5e-05	0.000348424
NM_033526	Ubqln4	95.548	34.9955	-1.44906	5e-05	0.000348424
NM_033601	Bcl3	25.1927	6.54363	-1.94484	5e-05	0.000348424
NM_058214	Recql4	10.9791	5.1103	-1.10328	5e-05	0.000348424
NM_133186	Steap3	7.96237	3.80637	-1.06478	5e-05	0.000348424
NM_133765	Fbxo31	13.877	4.98694	-1.47647	5e-05	0.000348424
NM_139149	Fus	596.72	279.163	-1.09595	5e-05	0.000348424
NM_139306	Acer2	1.88276	0.458684	-2.03728	0.0011	0.00562706
NM_144824	Wrap53	21.5961	10.1948	-1.08293	5e-05	0.000348424
NM_145540	Ints3	33.7587	15.6805	-1.10629	5e-05	0.000348424
NM_146208	Neil3	6.34884	2.76387	-1.1998	5e-05	0.000348424
NM_146218	Rfwd3	94.1457	26.2222	-1.84411	5e-05	0.000348424
NM_152810	Cdc5l	134.595	40.622	-1.72829	5e-05	0.000348424
NM_153552	Thoc1	22.138	10.1116	-1.13051	0.0137	0.0492909
NM_153580	Ino80e	65.2968	27.6445	-1.24002	5e-05	0.000348424
NM_172287	Spire2	14.2639	5.43304	-1.39253	5e-05	0.000348424
NM_172625	Ino80c	17.3051	8.54898	-1.01737	5e-05	0.000348424
NM_172796	Slfn9	7.80766	1.0358	-2.91414	5e-05	0.000348424
NM_173737	Hmces	129.712	38.4527	-1.75416	5e-05	0.000348424
NM_175238	Rif1	53.8401	17.9365	-1.58578	5e-05	0.000348424
NM_175296	Mael	10.3143	0.93723	-3.4601	5e-05	0.000348424
NM_175337	Mlh3	9.88775	4.16185	-1.24842	5e-05	0.000348424
NM_176953	Lig4	8.93756	4.01517	-1.15442	5e-05	0.000348424
NM_177003	Tigar	25.0099	9.43211	-1.40685	5e-05	0.000348424
NM_177372	Dna2	37.1215	9.83065	-1.9169	5e-05	0.000348424
NM_177700	Atmin	30.1341	9.0754	-1.73136	5e-05	0.000348424
NM_178087	Pml	42.193	13.6742	-1.62555	5e-05	0.000348424
NM_178309	Brip1	4.50109	2.07874	-1.11457	5e-05	0.000348424
NM_178632	Ints7	24.597	9.9107	-1.31142	5e-05	0.000348424
NM_178856	Gins2	142.328	67.6208	-1.07368	0.00035	0.00203605
NM_178891	Prmt6	15.6098	6.01579	-1.37563	5e-05	0.000348424
NM_178912	Fancm	13.13	4.0267	-1.7052	5e-05	0.000348424
NM_181410	Gtf2h3	42.5657	20.0146	-1.08864	5e-05	0.000348424
NM_183091	Tonsl	12.7973	6.04571	-1.08185	5e-05	0.000348424
NM_183155	Nrde2	4.43527	1.65257	-1.42431	0.00295	0.0133067
NR_045010	Sfpq	70.0527	19.0345	-1.87983	0.0011	0.00562706

## Sheet: GO_ko_down genes
Gene ontology enrichment of down-regulated genes in Zfp998 knockout (KO) embryonic stem cells (ESCs) compared to knockdown control (KD-C) ESCs
Category	Term	Count	%	P Value	Genes	List Total	Pop Hits	Pop Total	Fold Enrichment	Bonferroni	Benjamini	FDR
GOTERM_BP_DIRECT	GO:0006357~regulation of transcription by RNA polymerase II	224	12.1673	8.85574e-35	NM_001037926, NM_172794, NM_025279, NM_001161406, NM_001254951, NM_008817, NR_036450, NM_008815, NM_011304, NM_013601, NM_010452, NM_010453, NM_001038695, NM_001289828, NM_001114097, NM_013729, NM_010219, NM_133879, NM_028319, NM_001164229, NM_172562, NM_028316, NM_001164581, NM_178309, NM_152814, NM_001163131, NM_152810, NM_001127188, NM_001166645, NM_008014, NM_011535, NM_007842, NM_008259, NM_…	1780	1569	29712	2.38307	4.51554e-31	4.51554e-31	4.40485e-31
GOTERM_BP_DIRECT	GO:0006355~regulation of DNA-templated transcription	153	8.3107	3.50789e-25	NM_001037926, NM_019673, NM_001081125, NM_172794, NM_001081240, NM_001161406, NM_001254951, NM_001163263, NM_133740, NM_001034893, NR_036450, NM_001256065, NM_011304, NM_010296, NM_011143, NM_001164074, NM_148952, NM_001130184, NM_001024731, NM_001177832, NM_001109909, NM_177733, NM_001099323, NM_172562, NM_201371, NM_008803, NM_001164581, NM_152814, NM_001099327, NM_001163131, NM_001127188, NM_0…	1780	1037	29712	2.46277	1.78867e-21	8.94337e-22	8.72413e-22
GOTERM_BP_DIRECT	GO:0045944~positive regulation of transcription by RNA polymerase II	172	9.34275	1.52544e-23	NM_001110330, NM_001081125, NM_001080793, NM_025830, NM_025279, NM_001161406, NM_001163263, NM_008817, NM_001163300, NM_008815, NM_009235, NM_011304, NM_009233, NM_010697, NM_033612, NM_010453, NM_001038695, NM_010296, NM_011143, NM_001109626, NM_001289828, NM_148952, NM_001042727, NM_013729, NM_001025393, NM_001164229, NM_177733, NM_001163131, NM_011382, NM_152810, NM_007958, NM_013559, NM_00865…	1780	1284	29712	2.23602	7.77822e-20	2.59274e-20	2.52918e-20
GOTERM_BP_DIRECT	GO:0000122~negative regulation of transcription by RNA polymerase II	145	7.87615	6.09141e-23	NM_133229, NM_001081125, NM_025830, NM_001163308, NM_025279, NM_011274, NM_021876, NM_008817, NM_009235, NM_007573, NM_013601, NM_009233, NM_010697, NM_146018, NM_033612, NM_011143, NM_001289828, NM_001164074, NM_001042727, NM_001114097, NM_001048148, NM_001024699, NM_025281, NM_001109690, NM_001109691, NM_153743, NM_011535, NM_009189, NM_008259, NM_008092, NM_010847, NM_019812, NM_008252, NM_001…	1780	1005	29712	2.40832	3.10601e-19	7.76502e-20	7.57467e-20
GOTERM_BP_DIRECT	GO:0045893~positive regulation of DNA-templated transcription	119	6.46388	8.43716e-21	NM_019673, NM_001081125, NM_001163263, NM_008815, NM_013603, NM_011304, NM_001199188, NM_001038695, NM_010296, NM_001289828, NM_001114097, NM_001130184, NM_011944, NM_013846, NM_133879, NM_001163810, NM_001042708, NM_172562, NM_011382, NM_178708, NM_011776, NM_001042674, NM_011535, NM_001252261, NM_001282126, NM_009189, NM_008092, NM_011934, NM_008252, NM_001289437, NM_019816, NM_027195, NM_00116…	1780	782	29712	2.54011	4.30211e-17	8.60422e-18	8.39329e-18
GOTERM_BP_DIRECT	GO:0006397~mRNA processing	61	3.31342	3.3067e-20	NM_021510, NM_026602, NM_153552, NM_025279, NM_001081240, NM_029557, NM_053104, NM_001093753, NR_045010, NM_007573, NM_011420, NM_001285827, NM_001109626, NM_133671, NM_001285825, NM_028597, NM_178380, NM_027541, NM_019547, NM_009033, NM_177374, NM_001109909, NM_025645, NM_173374, NM_001079694, NM_019666, NM_027349, NM_015782, NM_175113, NM_016795, NM_146154, NM_029804, NM_176849, NM_031405, NM_0…	1780	257	29712	3.96195	1.68609e-16	2.81015e-17	2.74126e-17
GOTERM_BP_DIRECT	GO:0008380~RNA splicing	52	2.82455	4.7425e-19	NM_021510, NM_026602, NM_153552, NM_025279, NM_053104, NM_001093753, NR_045010, NM_007573, NM_001166371, NM_011420, NM_001285827, NM_001109626, NM_133671, NM_001285825, NM_028597, NM_178380, NM_027541, NM_019547, NM_009033, NM_025645, NM_173374, NM_001079694, NM_019666, NM_027349, NM_015782, NM_016795, NM_146154, NM_176849, NM_031165, NM_139149, NM_028244, NM_198102, NM_028364, NM_019693, NM_0269…	1780	201	29712	4.31836	2.4182e-15	3.45457e-16	3.36989e-16
GOTERM_BP_DIRECT	GO:0006281~DNA repair	56	3.04183	2.56751e-14	NM_019673, NM_176953, NM_029835, NM_001164156, NM_010059, NM_011304, NM_001003919, NM_011588, NM_007499, NM_016756, NM_008186, NM_027263, NM_010931, NM_026539, NM_026576, NM_026653, NM_145540, NM_175238, NM_007999, NM_178309, NM_001290425, NM_152810, NM_001252261, NM_011972, NM_001040691, NM_001167889, NM_028128, NM_053124, NM_178912, NM_007949, NM_010830, NM_031374, NM_001199248, NM_029420, NM_0…	1780	291	29712	3.21223	1.3077e-10	1.63647e-11	1.59635e-11
GOTERM_BP_DIRECT	GO:0007283~spermatogenesis	78	4.23683	2.31433e-13	NM_001135198, NM_028902, NM_022409, NM_009904, NM_001162933, NM_008613, NM_001033124, NM_001127576, NM_010059, NM_015826, NM_030187, NM_010377, NM_001103168, NM_013687, NM_029444, NM_001038695, NM_010296, NM_010816, NM_028797, NM_001159769, NM_028034, NM_178386, NM_175275, NM_001034866, NM_028914, NM_023503, NM_153743, NM_027622, NM_001145885, NM_001277863, NM_007559, NM_178309, NM_025924, NM_207…	1780	522	29712	2.49423	1.18032e-09	1.3112e-10	1.27906e-10
GOTERM_BP_DIRECT	GO:0006364~rRNA processing	35	1.90114	5.07304e-13	NM_178610, NM_199197, NM_001110016, NM_001081188, NM_011053, NM_001290810, NM_133982, NM_001271397, NM_001164498, NM_134139, NM_152822, NM_007991, NM_145620, NM_138586, NM_030145, NM_001191004, NM_025281, NM_028274, NM_016859, NM_153065, NM_026799, NM_178601, NM_027148, NM_138669, NM_138747, NM_029231, NM_001081090, NM_025390, NM_144886, NM_001024922, NM_145610, NM_026464, NM_027156, NM_028244, N…	1780	135	29712	4.32759	2.58652e-09	2.35549e-10	2.29775e-10
GOTERM_BP_DIRECT	GO:1990830~cellular response to leukemia inhibitory factor	56	3.04183	5.08146e-13	NM_146100, NM_001310144, NM_021876, NM_172713, NM_145569, NM_009556, NM_009233, NM_007451, NM_001038695, NM_009272, NM_001042727, NM_018810, NM_001159769, NM_008186, NM_011987, NM_028838, NM_001025393, NM_027547, NM_001253877, NM_175238, NM_011780, NM_009737, NM_009786, NM_008652, NM_011898, NM_009546, NR_028146, NM_010880, NM_019812, NM_001177600, NM_026301, NM_001083121, NM_053124, NM_001271397…	1780	312	29712	2.99602	2.59105e-09	2.35549e-10	2.29775e-10
GOTERM_BP_DIRECT	GO:0006338~chromatin remodeling	91	4.94297	6.00112e-13	NM_019673, NM_025954, NM_001033528, NM_025556, NM_001163308, NM_027654, NM_001081240, NM_001310144, NM_001163263, NM_133740, NM_013571, NM_001164156, NM_008739, NM_054085, NM_023815, NM_029916, NM_145404, NM_011304, NR_045010, NM_001290729, NM_001038695, NM_007499, NM_019945, NM_027982, NM_001114097, NM_001159769, NM_198412, NM_016756, NM_026570, NM_001130184, NM_178143, NM_001163775, NM_026539, …	1780	671	29712	2.26376	3.05979e-09	2.54997e-10	2.48746e-10
GOTERM_BP_DIRECT	GO:0000398~mRNA splicing, via spliceosome	38	2.0641	3.93402e-12	NM_026987, NM_026602, NM_019693, NM_026845, NM_001033408, NM_016884, NM_134059, NM_026309, NM_030093, NM_011663, NM_001285825, NM_133671, NM_030145, NM_026156, NM_027246, NM_019869, NM_178380, NM_027541, NM_197982, NM_021361, NM_001282055, NM_001191004, NM_001080128, NM_001170983, NM_001110101, NM_019721, NM_001079694, NM_015782, NM_026554, NM_011482, NM_138669, NM_152810, NM_133953, NM_031165, N…	1780	168	29712	3.7756	2.00593e-08	1.54304e-09	1.50522e-09
GOTERM_BP_DIRECT	GO:0006974~DNA damage response	57	3.09614	4.24755e-12	NM_177003, NM_001122958, NM_001080793, NM_001003919, NR_045010, NM_007573, NM_146218, NM_007499, NM_019988, NM_016756, NM_027263, NM_001303610, NM_001163775, NM_001025393, NM_001168508, NM_026539, NM_211355, NM_153544, NM_026576, NM_026653, NM_145540, NM_175238, NM_178309, NM_001290543, NM_173737, NM_019812, NM_178632, NM_179203, NM_025538, NM_177700, NM_001242558, NM_139306, NM_053124, NM_008316…	1780	338	29712	2.81495	2.16585e-08	1.54702e-09	1.50909e-09
GOTERM_BP_DIRECT	GO:0045892~negative regulation of DNA-templated transcription	88	4.78001	9.96419e-11	NM_147151, NM_025830, NM_027654, NM_025279, NM_053104, NM_146188, NM_007921, NM_001039544, NM_009823, NM_007804, NM_010258, NM_011304, NR_045010, NM_013601, NM_007891, NM_010697, NM_011588, NM_146018, NM_007531, NM_146179, NM_001114097, NM_001048148, NM_011307, NM_019507, NM_001025393, NM_028913, NM_153743, NM_001042708, NM_027547, NM_020594, NM_001163131, NM_011382, NM_011776, NM_031165, NM_0115…	1780	702	29712	2.09246	5.08074e-07	3.38716e-08	3.30412e-08
GOTERM_BP_DIRECT	GO:0051726~regulation of cell cycle	43	2.33569	8.82759e-10	NM_019673, NM_020004, NM_178872, NM_020005, NM_025454, NM_029339, NM_001291765, NM_001164156, NM_001199060, NM_011304, NR_045010, NM_007891, NM_001199248, NM_007633, NM_011640, NM_001290701, NM_007632, NM_007499, NM_011143, NM_001109626, NM_148952, NM_153580, NM_019547, NM_016756, NM_001195004, NM_026570, NM_001130184, NM_010898, NM_178087, NM_019685, NM_177733, NM_172562, NM_172625, NM_008014, N…	1780	247	29712	2.90592	4.50118e-06	2.81324e-07	2.74428e-07
GOTERM_BP_DIRECT	GO:0006260~DNA replication	26	1.41228	1.37105e-09	NM_001302540, NM_153796, NM_178856, NM_028128, NM_153419, NM_001161623, NM_029835, NM_008564, NM_058214, NM_008563, NM_030680, NM_008765, NM_008566, NM_016777, NM_001195004, NM_009292, NM_177372, NM_001081475, NM_026653, NM_028358, NM_011284, NM_007999, NM_008989, NM_030198, NM_011972, NM_024240, NM_027891, NM_019716, NM_001286663	1780	103	29712	4.21355	6.99095e-06	4.11234e-07	4.01153e-07
GOTERM_BP_DIRECT	GO:0000723~telomere maintenance	20	1.08637	3.46272e-09	NM_019673, NM_001083118, NM_019685, NM_027941, NM_026653, NM_011284, NM_175238, NM_007415, NM_008316, NM_001164156, NM_001166665, NM_172625, NM_001166667, NM_058214, NM_009533, NM_009687, NM_011304, NM_007633, NM_007499, NM_153580, NM_001303610, NM_177372	1780	64	29712	5.21629	1.76562e-05	9.80911e-07	9.56864e-07
GOTERM_BP_DIRECT	GO:0051028~mRNA transport	21	1.14068	1.72349e-08	NM_019693, NM_172394, NM_173374, NM_172288, NM_026532, NM_026554, NM_023146, NM_172410, NM_138669, NM_130877, NM_178708, NM_183392, NM_146083, NM_001002929, NM_011568, NM_027091, NM_007842, NM_001039179, NM_001285456, NM_016813, NM_008053	1780	77	29712	4.5524	8.7877e-05	4.62531e-06	4.51192e-06
GOTERM_BP_DIRECT	GO:0001701~in utero embryonic development	51	2.77023	2.93944e-08	NM_001081125, NM_176953, NM_001163308, NM_010258, NM_009556, NM_011588, NM_146018, NM_199306, NM_001282992, NM_001083118, NM_025448, NM_173374, NM_026653, NM_183097, NM_172569, NM_025924, NM_009940, NM_011535, NM_008452, NM_028004, NM_008092, NM_011934, NM_020004, NM_181322, NM_028602, NM_001306143, NM_001145896, NM_001145897, NM_008713, NM_007949, NM_001164610, NM_008245, NM_008443, NM_011640, N…	1780	361	29712	2.35817	0.000149871	7.4941e-06	7.31039e-06
GOTERM_BP_DIRECT	GO:0042274~ribosomal small subunit biogenesis	22	1.195	5.85004e-08	NM_178610, NM_025934, NM_025615, NM_153126, NM_001110016, NM_178601, NM_001029990, NM_011482, NM_153806, NM_007949, NM_007991, NM_001252261, NM_013536, NM_011574, NM_203319, NM_145620, NM_026277, NM_016699, NM_018868, NM_024193, NM_026483, NM_019816	1780	90	29712	4.0803	0.000298249	1.42045e-05	1.38562e-05
GOTERM_BP_DIRECT	GO:0006275~regulation of DNA replication	15	0.814775	1.09269e-07	NM_019673, NM_147151, NM_019685, NM_025454, NM_028039, NM_053124, NM_001164156, NM_172625, NM_011304, NM_008321, NM_001290701, NM_153580, NM_001195004, NM_007790, NM_001130184	1780	43	29712	5.82284	0.000557007	2.53256e-05	2.47047e-05
GOTERM_BP_DIRECT	GO:0048863~stem cell differentiation	20	1.08637	1.48102e-07	NM_001033425, NM_001160251, NM_021099, NM_001035123, NM_001122733, NM_175628, NM_008815, NM_010258, NM_001205043, NM_013601, NM_001205044, NM_011443, NM_009575, NM_007554, NM_001289828, NM_028016, NM_019448, NM_001284197, NM_013827, NM_001168508, NM_175332, NM_177753, NM_001253877, NR_045420, NM_145993	1780	79	29712	4.22586	0.000754885	3.28335e-05	3.20286e-05
GOTERM_BP_DIRECT	GO:0043484~regulation of RNA splicing	19	1.03205	1.66724e-07	NM_133966, NM_146092, NM_021510, NM_020004, NM_020005, NM_173374, NM_028226, NM_029339, NM_133953, NM_008717, NM_139149, NM_001166371, NM_001109626, NM_001098476, NM_019547, NM_028244, NM_198048, NM_001042634, NM_009186, NM_198683	1780	72	29712	4.40487	0.000849766	3.5422e-05	3.45536e-05
GOTERM_BP_DIRECT	GO:0007130~synaptonemal complex assembly	12	0.65182	1.83446e-07	NM_020002, NM_028914, NM_147151, NM_027954, NM_175337, NM_001143765, NM_001127576, NR_031759, NM_031374, NM_031384, NM_029444, NM_001289532, NM_011516	1780	27	29712	7.41873	0.000934952	3.74156e-05	3.64983e-05
GOTERM_BP_DIRECT	GO:1905168~positive regulation of double-strand break repair via homologous recombination	15	0.814775	2.0773e-07	NM_019673, NM_019685, NM_007415, NM_009515, NM_011304, NM_001164080, NM_001199248, NM_001164081, NM_139149, NM_001290701, NM_027497, NM_025890, NM_026570, NM_026480, NM_144824, NM_001081107	1780	45	29712	5.56404	0.00105865	4.0739e-05	3.97403e-05
GOTERM_BP_DIRECT	GO:0030154~cell differentiation	75	4.07387	2.2049e-07	NM_018780, NM_001081125, NM_011350, NM_009904, NM_146100, NM_001310144, NM_001162933, NM_007921, NM_130877, NM_008815, NM_009235, NM_010377, NM_144875, NM_010137, NM_013687, NM_001289828, NM_010816, NM_028797, NM_001042727, NM_019547, NM_028034, NM_178386, NM_022015, NM_001163810, NM_027941, NM_027622, NM_016795, NM_010929, NM_001145885, NM_001277863, NM_001163131, NM_207675, NM_011139, NM_010487…	1780	665	29712	1.88257	0.00112365	4.16399e-05	4.06192e-05
GOTERM_BP_DIRECT	GO:0006325~chromatin organization	40	2.17273	5.12341e-07	NM_001167889, NM_001033528, NM_181322, NM_001163308, NM_001081383, NM_001242558, NM_053124, NM_001163263, NM_007623, NM_001166433, NM_144811, NM_001205043, NM_001205241, NM_010435, NM_033398, NM_033079, NM_183091, NM_001205044, NM_011588, NM_001290701, NM_139311, NM_016812, NM_011307, NM_013827, NM_026570, NM_001081415, NM_025900, NM_001109690, NM_028319, NM_001109691, NM_027547, NM_172562, NM_01…	1780	275	29712	2.42795	0.00260902	9.3301e-05	9.10137e-05
GOTERM_BP_DIRECT	GO:0006915~apoptotic process	67	3.63933	5.32956e-07	NM_001111066, NM_181348, NM_023258, NM_153552, NM_010062, NM_009989, NM_001033367, NM_130877, NM_008817, NM_007573, NM_080288, NM_008744, NM_019869, NM_001042727, NM_033217, NM_001130184, NM_011944, NM_001168508, NM_001013829, NM_027349, NM_153583, NM_173013, NM_020594, NM_146198, NM_207675, NM_009189, NM_028244, NM_028364, NM_001177720, NM_028844, NM_025653, NM_007868, NM_001081381, NM_146165, N…	1780	583	29712	1.91831	0.00271385	9.37084e-05	9.14112e-05
GOTERM_BP_DIRECT	GO:0051301~cell division	49	2.6616	7.00791e-07	NM_001113488, NM_026964, NM_176953, NM_183046, NM_001197082, NM_028908, NR_031759, NM_012039, NM_016756, NM_027263, NM_133878, NM_145462, NM_009863, NM_001114362, NM_001081024, NM_027954, NM_028448, NM_001163042, NM_001164498, NM_010752, NM_007633, NM_007632, NM_146235, NM_177150, NM_011848, NM_007790, NM_025581, NM_001131054, NM_001301412, NM_011889, NM_017461, NM_019685, NM_001130171, NM_183155…	1780	377	29712	2.16953	0.00356696	0.000119111	0.000116191
GOTERM_BP_DIRECT	GO:0032526~response to retinoic acid	17	0.923411	8.02044e-07	NM_001290543, NM_139306, NM_007811, NM_008635, NM_001160412, NM_010258, NM_001177525, NM_011244, NM_011443, NM_011485, NM_001289828, NM_028016, NM_001042727, NM_016689, NM_008092, NM_001176528, NM_009022, NM_010637, NM_011638, NM_008590	1780	64	29712	4.43385	0.00408128	0.000127067	0.000123952
GOTERM_BP_DIRECT	GO:0007129~homologous chromosome pairing at meiosis	14	0.760456	8.17709e-07	NM_001135198, NM_020002, NM_028914, NM_175296, NM_028602, NM_178309, NM_031374, NM_010059, NM_007633, NM_029444, NM_001289532, NM_016964, NM_001005426, NM_011516	1780	43	29712	5.43465	0.00416082	0.000127067	0.000123952
GOTERM_BP_DIRECT	GO:0006346~DNA methylation-dependent constitutive heterochromatin formation	11	0.597501	8.2236e-07	NM_008234, NM_031374, NM_147151, NM_011588, NM_153743, NM_181322, NM_001306143, NM_199028, NM_053124, NM_019448, NM_008228, NM_001284197	1780	25	29712	7.34454	0.00418444	0.000127067	0.000123952
GOTERM_BP_DIRECT	GO:0006310~DNA recombination	18	0.977729	8.7727e-07	NM_001135198, NM_019673, NM_019685, NM_176953, NM_181423, NM_026653, NM_011284, NM_029943, NM_001164156, NM_172625, NM_058214, NM_009687, NM_011304, NM_029420, NM_001166381, NM_012012, NM_018878, NM_008252	1780	72	29712	4.17303	0.00446321	0.000131565	0.000128339
GOTERM_BP_DIRECT	GO:0000724~double-strand break repair via homologous recombination	21	1.14068	1.00819e-06	NM_020002, NM_001122958, NM_020570, NM_026653, NM_001081099, NM_145540, NM_011284, NM_001252587, NM_008316, NM_058214, NM_010059, NM_146218, NR_045010, NM_183091, NM_001199248, NM_029420, NM_001166381, NM_007499, NM_027497, NM_027198, NM_001303610, NM_001081107	1780	97	29712	3.61376	0.00512756	0.000146879	0.000143278
GOTERM_BP_DIRECT	GO:0019827~stem cell population maintenance	16	0.869093	1.7628e-06	NM_198052, NM_028615, NM_019721, NM_001253857, NM_001253877, NM_001035123, NM_009328, NM_153547, NM_001252261, NM_011535, NM_011443, NM_009575, NM_001289828, NM_028016, NM_013827, NM_011934, NM_007790, NM_001081209, NM_010637	1780	60	29712	4.45124	0.00894823	0.000249681	0.00024356
GOTERM_BP_DIRECT	GO:0141196~transposable element silencing by piRNA-mediated DNA methylation	9	0.488865	2.42696e-06	NM_031374, NM_175296, NM_001277891, NM_153743, NM_021308, NM_001145885, NM_019448, NM_001284197, NM_031260, NM_028034	1780	17	29712	8.83701	0.0122988	0.000334461	0.000326262
GOTERM_BP_DIRECT	GO:0006366~transcription by RNA polymerase II	35	1.90114	3.04863e-06	NM_133968, NM_001163701, NM_025830, NM_026964, NM_009090, NM_027259, NM_001310144, NM_001276402, NM_011293, NM_001291765, NM_001013756, NM_007949, NM_008815, NM_013601, NM_010697, NM_010137, NM_033612, NM_007554, NM_001109626, NM_001114097, NM_027882, NM_027002, NM_009033, NM_008186, NM_010637, NM_001190830, NM_001168508, NM_181410, NM_027126, NM_025444, NM_027423, NM_013559, NM_009327, NM_009361…	1780	241	29712	2.42417	0.0154248	0.000409077	0.000399049
GOTERM_BP_DIRECT	GO:0071514~genomic imprinting	10	0.543183	3.67578e-06	NM_153743, NM_001081387, NM_181322, NM_001013745, NM_021876, NM_001168502, NM_009556, NM_145404, NM_011588, NM_001285937, NR_033137, NM_019448, NM_001284197	1780	23	29712	7.25745	0.0185683	0.000480584	0.000468803
GOTERM_BP_DIRECT	GO:0007286~spermatid development	29	1.57523	5.72182e-06	NM_020002, NM_147151, NM_021099, NM_001200013, NM_001122733, NM_001033043, NM_001127576, NM_010059, NM_009556, NM_001199248, NM_009056, NM_010296, NM_019822, NM_001290283, NM_028958, NM_023503, NM_023844, NM_183139, NM_028116, NM_178309, NM_001111119, NM_001127340, NM_029428, NM_009319, NM_021527, NM_025727, NM_009881, NM_011870, NM_016788, NM_008053, NM_198683	1780	185	29712	2.6166	0.0287542	0.000713328	0.000695841
GOTERM_BP_DIRECT	GO:0001825~blastocyst formation	11	0.597501	5.73573e-06	NM_011776, NM_001115149, NM_019673, NM_001034866, NM_008595, NM_025433, NM_001111119, NM_001115153, NM_010847, NM_134139, NM_138747, NM_016859	1780	30	29712	6.12045	0.028823	0.000713328	0.000695841
GOTERM_BP_DIRECT	GO:0006406~mRNA export from nucleus	15	0.814775	6.05819e-06	NM_019693, NM_172394, NM_001024141, NM_172288, NM_026554, NM_153552, NM_138669, NM_134014, NM_008245, NM_001002929, NM_011568, NM_013663, NM_028597, NM_197982, NM_016813	1780	58	29712	4.31693	0.0304186	0.000735493	0.000717463
GOTERM_BP_DIRECT	GO:0034587~piRNA processing	9	0.488865	6.77206e-06	NM_001290283, NM_001034866, NM_175296, NM_001277891, NM_183139, NM_001081089, NM_021308, NM_001145885, NM_031260, NM_028034	1780	19	29712	7.9068	0.0339415	0.00080304	0.000783354
GOTERM_BP_DIRECT	GO:0007141~male meiosis I	11	0.597501	8.01303e-06	NM_020002, NM_010059, NM_028902, NM_023503, NM_001145885, NM_001162933, NM_019448, NM_001284197, NM_031260, NM_001145100, NM_178386, NM_001127576	1780	31	29712	5.92302	0.0400352	0.000928601	0.000905837
GOTERM_BP_DIRECT	GO:0032543~mitochondrial translation	19	1.03205	8.81887e-06	NM_025305, NM_172252, NM_183358, NM_023167, NM_025500, NM_020560, NM_023331, NM_025300, NM_026246, NM_027204, NM_001081054, NM_026490, NM_026080, NM_011885, NM_026498, NM_017404, NM_027275, NM_026065, NM_025570	1780	93	29712	3.41022	0.0439716	0.000999276	0.000974779
GOTERM_BP_DIRECT	GO:0007140~male meiotic nuclear division	12	0.65182	9.18282e-06	NM_031374, NM_001039494, NM_175296, NM_031384, NM_028602, NM_007499, NM_027622, NM_001145885, NM_175337, NM_031260, NM_028034, NM_016925	1780	38	29712	5.2712	0.0457441	0.0010179	0.000992943
GOTERM_BP_DIRECT	GO:0048025~negative regulation of mRNA splicing, via spliceosome	10	0.543183	1.19299e-05	NM_001252261, NM_007573, NM_001085472, NM_001085473, NM_026499, NM_133671, NM_025279, NM_009033, NM_009186, NM_001080128, NM_146083	1780	26	29712	6.42005	0.0590174	0.00129426	0.00126253
GOTERM_BP_DIRECT	GO:2000781~positive regulation of double-strand break repair	13	0.706138	1.89307e-05	NM_019673, NM_172287, NM_001003919, NM_001164080, NM_001164081, NM_013874, NM_007499, NM_001114097, NM_025890, NM_001005426, NM_019812, NM_011418, NM_026480, NM_144824	1780	48	29712	4.52079	0.0920163	0.002011	0.0019617
GOTERM_BP_DIRECT	GO:0006396~RNA processing	14	0.760456	2.49417e-05	NM_027148, NM_001081188, NM_001030307, NM_153806, NM_029428, NM_138747, NM_033079, NM_015816, NM_144886, NM_138585, NM_138586, NM_016699, NM_026476, NM_028274	1780	57	29712	4.09982	0.119424	0.00259547	0.00253184
GOTERM_BP_DIRECT	GO:0042273~ribosomal large subunit biogenesis	11	0.597501	2.66136e-05	NM_001163511, NM_001252261, NM_023323, NM_025465, NM_026550, NM_001290810, NM_172757, NM_134139, NM_172713, NM_025391, NM_138747	1780	35	29712	5.2461	0.126899	0.00268454	0.00261872
GOTERM_BP_DIRECT	GO:0006457~protein folding	22	1.195	2.68506e-05	NM_001111066, NM_019794, NM_026845, NM_025950, NM_009904, NM_001081381, NM_010480, NM_001038624, NM_026508, NM_021527, NM_018808, NM_013559, NM_031165, NM_008298, NM_001044389, NM_001277891, NM_010477, NM_008303, NM_001285827, NM_146036, NM_010948, NM_026352	1780	129	29712	2.84672	0.127954	0.00268454	0.00261872
GOTERM_BP_DIRECT	GO:0006282~regulation of DNA repair	14	0.760456	3.0397e-05	NM_019673, NM_133966, NM_146092, NM_019685, NM_020004, NM_020005, NM_029339, NM_001164156, NM_172625, NM_133953, NM_011304, NM_001301414, NM_153580, NM_011307	1780	58	29712	4.02914	0.143582	0.00286795	0.00279764
GOTERM_BP_DIRECT	GO:0051321~meiotic cell cycle	23	1.24932	3.06798e-05	NM_020002, NM_001290283, NM_198031, NM_175296, NM_183139, NM_026653, NM_001200013, NM_009904, NM_021308, NM_001081294, NM_008613, NM_001127576, NM_010059, NM_001277891, NM_029444, NM_012012, NM_001289532, NM_001163609, NM_016756, NM_028034, NM_007790, NM_080470, NM_009292, NM_001301412	1780	140	29712	2.74228	0.144816	0.00286795	0.00279764
GOTERM_BP_DIRECT	GO:0000727~double-strand break repair via break-induced replication	7	0.380228	3.0849e-05	NM_008564, NM_009863, NM_001302540, NM_008563, NM_178856, NM_008566, NM_024240, NM_001161623	1780	12	29712	9.73708	0.145554	0.00286795	0.00279764
GOTERM_BP_DIRECT	GO:0008285~negative regulation of cell population proliferation	46	2.49864	3.09349e-05	NM_133229, NM_018780, NM_017397, NM_020005, NM_181322, NM_025454, NM_146165, NM_008713, NM_008712, NM_001112715, NM_001033124, NM_001164212, NM_031182, NM_013601, NM_146018, NM_011640, NM_138585, NM_007554, NM_001164074, NM_019547, NM_001176528, NM_001110192, NM_145927, NM_001110193, NM_010637, NM_001131054, NM_015802, NM_010898, NM_178087, NM_001163810, NM_153127, NM_178309, NM_009738, NM_001252…	1780	397	29712	1.9341	0.145928	0.00286795	0.00279764
GOTERM_BP_DIRECT	GO:0010629~negative regulation of gene expression	46	2.49864	3.32031e-05	NM_028804, NM_001160251, NM_025830, NM_001081024, NM_181322, NM_019535, NM_025279, NM_008558, NM_031182, NM_008321, NM_008386, NM_009337, NM_033077, NM_011640, NM_001164050, NM_009696, NM_011143, NM_007554, NM_001164074, NM_010816, NM_001176528, NM_010637, NM_178143, NM_001034866, NM_001083118, NM_175296, NM_008709, NM_026499, NM_007516, NM_178309, NR_040709, NM_138669, NM_007932, NM_008228, NM_0…	1780	398	29712	1.92924	0.155749	0.00302326	0.00294915
GOTERM_BP_DIRECT	GO:0010628~positive regulation of gene expression	61	3.31342	3.73941e-05	NM_053104, NM_001310144, NM_001013756, NM_001039544, NM_007804, NM_008815, NM_013603, NM_008386, NM_007891, NM_010453, NM_001038695, NM_007499, NM_011143, NM_010693, NM_001042727, NM_019427, NM_019507, NM_001168508, NM_001083118, NM_001163810, NM_007516, NM_009616, NM_008011, NM_001195413, NM_028004, NM_182928, NM_008092, NM_008252, NM_009022, NM_023635, NM_177700, NM_001081387, NM_181322, NM_021…	1780	586	29712	1.73758	0.1736	0.00334513	0.00326313
GOTERM_BP_DIRECT	GO:0010468~regulation of gene expression	48	2.60728	5.2473e-05	NM_001111066, NM_001048061, NM_175340, NM_001310144, NM_001034893, NR_110430, NM_008817, NM_010258, NM_001038695, NM_001042727, NM_033217, NM_016756, NM_178143, NR_037970, NM_007516, NR_110440, NM_011382, NM_009940, NM_009469, NM_009189, NM_008259, NM_008092, NM_001081209, NM_053008, NM_173189, NM_001081383, NM_007868, NM_001242558, NM_009328, NM_009769, NM_001205043, NM_001205044, NM_011244, NM_…	1780	430	29712	1.86331	0.234761	0.0046131	0.00450001
GOTERM_BP_DIRECT	GO:0007059~chromosome segregation	19	1.03205	5.57383e-05	NM_133878, NM_001305631, NM_001081024, NM_181322, NM_016795, NM_027973, NM_028039, NM_001197082, NM_007949, NM_025639, NM_009689, NM_001012273, NM_007451, NM_033077, NM_198605, NM_177150, NM_016964, NM_025581, NM_027263, NM_001131054, NM_028131	1780	106	29712	2.99199	0.247397	0.00481712	0.00469903
GOTERM_BP_DIRECT	GO:2000779~regulation of double-strand break repair	10	0.543183	5.86163e-05	NM_025900, NM_019673, NM_019685, NM_011304, NM_211355, NM_001199248, NM_001290701, NM_027497, NM_026570, NM_178087	1780	31	29712	5.38456	0.258361	0.00498141	0.00485929
GOTERM_BP_DIRECT	GO:0006270~DNA replication initiation	9	0.488865	7.0124e-05	NM_008564, NM_001302540, NM_008563, NM_007633, NM_008765, NM_008566, NM_001161623, NM_021315, NM_001025779, NM_019716	1780	25	29712	6.00917	0.30063	0.00586167	0.00571798
GOTERM_BP_DIRECT	GO:0032259~methylation	23	1.24932	8.91378e-05	NM_147151, NM_001167889, NM_198020, NM_001164559, NM_001081024, NM_207522, NM_001081240, NM_001081383, NM_133740, NM_008739, NM_007991, NM_145404, NM_001038695, NM_019448, NM_001284197, NM_026197, NM_020577, NM_153743, NM_019721, NM_027547, NM_001164560, NM_001033236, NM_001040398, NM_016668, NM_001081209, NM_178891	1780	150	29712	2.55946	0.365256	0.00733087	0.00715115
GOTERM_BP_DIRECT	GO:0000381~regulation of alternative mRNA splicing, via spliceosome	14	0.760456	0.000106965	NM_027349, NM_026499, NM_053104, NM_138669, NM_176849, NM_010158, NM_001042674, NM_011358, NM_021361, NM_009033, NM_028364, NM_009186, NM_001080128, NM_198683	1780	65	29712	3.59523	0.420417	0.00865741	0.00844518
GOTERM_BP_DIRECT	GO:0006351~DNA-templated transcription	17	0.923411	0.000120778	NM_198052, NM_009090, NM_027259, NM_008602, NM_009823, NM_001033389, NM_001164169, NM_011535, NM_010435, NM_007891, NM_001290548, NM_026156, NM_025298, NM_023162, NM_144828, NM_016756, NM_008186, NM_010637, NM_010425, NM_009085	1780	93	29712	3.05125	0.459837	0.0096226	0.00938671
GOTERM_BP_DIRECT	GO:0001756~somitogenesis	13	0.706138	0.000138956	NM_020004, NM_020570, NM_001276402, NM_001112715, NM_009328, NM_001300827, NM_011640, NM_008589, NM_001080928, NM_007499, NM_028004, NM_015732, NM_013846, NM_172380	1780	58	29712	3.74134	0.50766	0.0109006	0.0106333
GOTERM_BP_DIRECT	GO:0007005~mitochondrion organization	24	1.30364	0.00015034	NM_027759, NM_179203, NM_181322, NM_181423, NM_027930, NM_183088, NM_175329, NM_001039544, NM_144898, NM_144875, NM_008044, NM_010137, NM_007531, NM_001081158, NM_001164229, NM_028358, NM_054070, NM_007415, NM_009940, NM_008831, NM_019836, NM_026443, NM_024166, NM_001284221, NM_001286663	1780	166	29712	2.41332	0.53543	0.0112806	0.011004
GOTERM_BP_DIRECT	GO:0044027~negative regulation of gene expression via chromosomal CpG island methylation	8	0.434546	0.000150437	NM_008234, NM_147151, NM_153743, NM_181322, NM_144783, NR_033137, NM_019448, NM_001284197, NM_001013745, NM_010931, NM_001168502	1780	21	29712	6.35891	0.535659	0.0112806	0.011004
GOTERM_BP_DIRECT	GO:0048599~oocyte development	8	0.434546	0.000150437	NM_011776, NM_015826, NM_147151, NM_026602, NM_001103168, NM_007499, NM_001166433, NM_001127576	1780	21	29712	6.35891	0.535659	0.0112806	0.011004
GOTERM_BP_DIRECT	GO:0001890~placenta development	13	0.706138	0.000165021	NM_001168508, NM_028602, NM_027622, NM_001013368, NM_001145896, NM_001145897, NM_130877, NM_009616, NM_145438, NM_009327, NM_008126, NM_011708, NM_019448, NM_001284197, NM_015767, NM_198671	1780	59	29712	3.67793	0.568942	0.0121948	0.0118959
GOTERM_BP_DIRECT	GO:1902459~positive regulation of stem cell population maintenance	12	0.65182	0.00017711	NM_019673, NM_013910, NM_023503, NM_001253857, NM_134155, NM_001024508, NM_008228, NM_008679, NM_021788, NM_011934, NM_001081209, NM_011418	1780	51	29712	3.92756	0.594714	0.0129012	0.0125849
GOTERM_BP_DIRECT	GO:0045739~positive regulation of DNA repair	12	0.65182	0.000212586	NM_019673, NM_177003, NM_019685, NM_011304, NM_011588, NM_007842, NM_153580, NM_019812, NM_001164156, NM_011307, NM_172625, NM_144824	1780	52	29712	3.85203	0.661791	0.0152673	0.014893
GOTERM_BP_DIRECT	GO:0007062~sister chromatid cohesion	7	0.380228	0.000217102	NM_058214, NM_020002, NM_001003919, NM_007531, NM_016964, NM_007790, NM_080470	1780	16	29712	7.30281	0.669491	0.015375	0.0149981
GOTERM_BP_DIRECT	GO:0006401~RNA catabolic process	9	0.488865	0.000224491	NM_144886, NM_181423, NM_027148, NM_138586, NM_001081188, NM_016699, NM_026001, NM_027187, NM_028274	1780	29	29712	5.18032	0.681714	0.0154686	0.0150894
GOTERM_BP_DIRECT	GO:0000380~alternative mRNA splicing, via spliceosome	9	0.488865	0.000224491	NR_045010, NM_026602, NM_173374, NM_001109913, NM_007842, NM_026499, NM_026554, NM_053104, NM_028364, NM_029804	1780	29	29712	5.18032	0.681714	0.0154686	0.0150894
GOTERM_BP_DIRECT	GO:0000278~mitotic cell cycle	18	0.977729	0.000230485	NM_198031, NM_001081024, NM_020570, NM_027547, NM_172562, NM_173189, NM_023279, NM_183155, NM_021548, NM_008652, NM_009446, NM_009689, NM_001012273, NM_013545, NM_011654, NM_198605, NM_026014, NM_177150, NM_025581	1780	108	29712	2.78202	0.691297	0.0156699	0.0152857
GOTERM_BP_DIRECT	GO:0071300~cellular response to retinoic acid	14	0.760456	0.000233971	NM_001163810, NM_007811, NR_110440, NM_011876, NM_001205132, NM_011244, NM_007499, NM_008126, NM_007531, NM_001042727, NM_001176528, NM_010449, NM_009022, NM_010637, NM_009292	1780	70	29712	3.33843	0.696738	0.0156976	0.0153128
GOTERM_BP_DIRECT	GO:0043065~positive regulation of apoptotic process	43	2.33569	0.000286926	NM_020046, NM_023258, NM_017397, NM_025454, NM_001308386, NM_008713, NM_001033367, NM_031182, NM_010258, NM_008321, NM_007573, NM_012019, NM_013601, NM_007891, NM_010477, NM_001085472, NM_033077, NM_011244, NM_001085473, NM_011640, NM_010453, NM_007499, NM_007554, NM_001042727, NM_026352, NM_033217, NM_001110192, NM_001110193, NM_026273, NM_001080128, NM_009173, NM_001025393, NM_028913, NM_153409…	1780	399	29712	1.7989	0.768516	0.0190004	0.0185346
GOTERM_BP_DIRECT	GO:0000463~maturation of LSU-rRNA from tricistronic rRNA transcript (SSU-rRNA, 5.8S rRNA, LSU-rRNA)	7	0.380228	0.000318553	NM_145610, NM_023323, NM_025433, NM_025860, NM_025310, NM_026550, NM_001199060	1780	17	29712	6.87323	0.803002	0.0204068	0.0199065
GOTERM_BP_DIRECT	GO:0032880~regulation of protein localization	18	0.977729	0.000321931	NM_175275, NM_010929, NM_011361, NM_001145885, NM_007415, NM_011382, NM_010480, NM_031374, NM_008386, NM_009546, NM_009189, NM_007633, NM_001161847, NM_025890, NM_001185083, NM_001081219, NM_011516, NM_010923, NM_026480	1780	111	29712	2.70683	0.806367	0.0204068	0.0199065
GOTERM_BP_DIRECT	GO:0045995~regulation of embryonic development	11	0.597501	0.000323439	NM_019673, NM_019685, NM_011304, NM_020004, NM_020005, NM_172562, NM_153580, NM_029339, NM_001164156, NM_172625, NM_008480	1780	46	29712	3.9916	0.807851	0.0204068	0.0199065
GOTERM_BP_DIRECT	GO:0031297~replication fork processing	10	0.543183	0.000324172	NM_146218, NM_011634, NM_001003919, NM_183091, NM_026576, NM_025890, NM_178912, NM_001166665, NM_027263, NM_026480, NM_001166667	1780	38	29712	4.39267	0.808567	0.0204068	0.0199065
GOTERM_BP_DIRECT	GO:0006913~nucleocytoplasmic transport	13	0.706138	0.000367007	NM_172394, NM_172288, NM_026532, NM_023146, NM_172410, NM_134014, NM_183392, NM_021329, NM_001252261, NM_001002929, NM_027091, NM_028049, NM_011239	1780	64	29712	3.39059	0.84614	0.0228215	0.0222621
GOTERM_BP_DIRECT	GO:0000055~ribosomal large subunit export from nucleus	5	0.271592	0.000387247	NM_001252261, NM_172394, NM_134014, NM_001081392, NM_172713	1780	7	29712	11.923	0.861233	0.02379	0.0232068
GOTERM_BP_DIRECT	GO:0006417~regulation of translation	18	0.977729	0.000399043	NM_001243584, NM_177474, NM_153126, NM_001048057, NM_153585, NM_015751, NM_001277863, NM_138669, NM_001162933, NM_009319, NM_010765, NM_001039351, NM_001198984, NM_011552, NM_010021, NM_001039353, NM_027275, NM_001008785, NM_144858, NM_008053, NM_198022	1780	113	29712	2.65892	0.869336	0.0242229	0.0236291
GOTERM_BP_DIRECT	GO:0031053~primary miRNA processing	6	0.32591	0.000424798	NM_019721, NM_026799, NM_026554, NM_033324, NM_013663, NM_031405, NM_001109909	1780	12	29712	8.34607	0.885423	0.0252509	0.0246319
GOTERM_BP_DIRECT	GO:0009566~fertilization	13	0.706138	0.000425884	NM_020002, NM_147151, NM_175296, NM_008635, NM_001127340, NM_025727, NM_031374, NM_031384, NM_001289653, NM_028034, NM_001081209, NM_026480, NM_011987	1780	65	29712	3.33843	0.886056	0.0252509	0.0246319
GOTERM_BP_DIRECT	GO:0030490~maturation of SSU-rRNA	7	0.380228	0.000453694	NM_025934, NM_011574, NM_030145, NM_026277, NM_001161329, NM_011482, NM_001191004, NM_026040	1780	18	29712	6.49139	0.901126	0.0262885	0.025644
GOTERM_BP_DIRECT	GO:0033044~regulation of chromosome organization	7	0.380228	0.000453694	NM_019673, NM_019685, NM_011304, NM_028448, NM_153580, NM_001164156, NM_172625	1780	18	29712	6.49139	0.901126	0.0262885	0.025644
GOTERM_BP_DIRECT	GO:0030513~positive regulation of BMP signaling pathway	10	0.543183	0.000488016	NM_010258, NM_001111066, NM_013601, NM_001164504, NM_001080928, NM_007554, NM_173755, NM_007932, NM_008092, NM_033327	1780	40	29712	4.17303	0.917007	0.0279595	0.0272741
GOTERM_BP_DIRECT	GO:0009952~anterior/posterior pattern specification	19	1.03205	0.000519457	NM_001081125, NM_001163308, NM_001310144, NM_007811, NM_001112715, NM_009328, NM_008245, NM_008443, NM_013601, NM_010452, NM_011244, NM_010453, NM_134032, NM_009575, NM_011562, NM_001042727, NM_001098476, NM_009880, NM_010449, NM_009022	1780	126	29712	2.51707	0.929306	0.0294301	0.0287087
GOTERM_BP_DIRECT	GO:0031047~regulatory ncRNA-mediated gene silencing	9	0.488865	0.000586234	NM_175296, NM_001277891, NM_026554, NM_153585, NM_021308, NM_010816, NM_031260, NM_028034, NM_198022	1780	33	29712	4.5524	0.949717	0.0328484	0.0320432
GOTERM_BP_DIRECT	GO:0010526~transposable element silencing	6	0.32591	0.00065631	NM_031374, NM_028602, NM_027622, NM_030255, NM_001039965, NM_001145100	1780	13	29712	7.70406	0.964832	0.0363753	0.0354835
GOTERM_BP_DIRECT	GO:0071051~poly(A)-dependent snoRNA 3'-end processing	5	0.271592	0.000737706	NM_144886, NM_138586, NM_016699, NM_001164498, NM_028274	1780	8	29712	10.4326	0.976785	0.0400166	0.0390357
GOTERM_BP_DIRECT	GO:0034475~U4 snRNA 3'-end processing	5	0.271592	0.000737706	NM_144886, NM_027148, NM_138586, NM_001081188, NM_028274	1780	8	29712	10.4326	0.976785	0.0400166	0.0390357
GOTERM_BP_DIRECT	GO:0042981~regulation of apoptotic process	27	1.46659	0.000792675	NM_019673, NM_023258, NM_001004142, NM_001033528, NM_153552, NM_001033264, NM_139306, NM_010480, NM_001033367, NM_011304, NM_013601, NM_001199248, NM_011640, NM_001290701, NM_009696, NM_001176528, NM_026570, NM_010898, NM_001190830, NM_019685, NM_027349, NM_001290543, NM_009687, NM_033601, NM_134155, NM_027497, NM_019812, NM_001177720	1780	221	29712	2.03931	0.982463	0.0425458	0.0415028
GOTERM_BP_DIRECT	GO:0035264~multicellular organism growth	23	1.24932	0.000807959	NM_001111066, NM_020004, NM_020570, NM_001081383, NM_007868, NM_001290469, NM_008679, NM_007949, NM_009319, NM_008245, NM_145438, NM_030198, NM_008452, NM_011640, NM_033612, NM_011244, NM_010453, NM_007499, NM_199306, NM_021491, NM_001042727, NM_001176528, NM_001080964, NM_001282992	1780	175	29712	2.19382	0.983779	0.0429144	0.0418624
GOTERM_BP_DIRECT	GO:0043137~DNA replication, removal of RNA primer	4	0.217273	0.000818807	NM_001286865, NM_007999, NM_027187, NM_177372	1780	4	29712	16.6921	0.984653	0.0430423	0.0419871
GOTERM_BP_DIRECT	GO:0007265~Ras protein signal transduction	13	0.706138	0.000853495	NM_181548, NM_027526, NM_013571, NM_008624, NM_010765, NM_009469, NM_011246, NM_145149, NM_008744, NM_011640, NM_011242, NM_016756, NM_010689	1780	70	29712	3.09997	0.987142	0.0439939	0.0429154
GOTERM_BP_DIRECT	GO:0006298~mismatch repair	7	0.380228	0.000854166	NM_010830, NM_026653, NM_012012, NM_011284, NM_175337, NM_026001, NM_027187	1780	20	29712	5.84225	0.987186	0.0439939	0.0429154
GOTERM_BP_DIRECT	GO:0006284~base-excision repair	9	0.488865	0.000893133	NM_011677, NM_009687, NM_146208, NM_001040691, NM_026653, NM_011284, NM_029943, NM_007999, NM_007415, NM_177372	1780	35	29712	4.29226	0.989497	0.0452472	0.0441379
GOTERM_BP_DIRECT	GO:0010212~response to ionizing radiation	11	0.597501	0.000905121	NM_146218, NM_001199248, NM_001122958, NM_153743, NM_176953, NM_007499, NM_011485, NM_145540, NM_029835, NM_018878, NM_011307	1780	52	29712	3.53103	0.990121	0.0452472	0.0441379
GOTERM_BP_DIRECT	GO:0045814~negative regulation of gene expression, epigenetic	11	0.597501	0.000905121	NM_023503, NM_028945, NM_207000, NM_001114879, NM_001253877, NM_175238, NM_008228, NM_178708, NM_027497, NM_019448, NM_001284197, NM_013827, NM_001081209, NM_009054	1780	52	29712	3.53103	0.990121	0.0452472	0.0441379
GOTERM_BP_DIRECT	GO:0016075~rRNA catabolic process	6	0.32591	0.000970741	NM_027148, NM_138586, NM_001081188, NM_172796, NM_026760, NM_028274	1780	14	29712	7.15377	0.992932	0.0475943	0.0464275
GOTERM_BP_DIRECT	GO:0045830~positive regulation of isotype switching	6	0.32591	0.000970741	NM_001167889, NM_175238, NM_018878, NM_011638, NM_173737, NM_028274	1780	14	29712	7.15377	0.992932	0.0475943	0.0464275
GOTERM_BP_DIRECT	GO:0009408~response to heat	10	0.543183	0.00101959	NM_019794, NM_008298, NM_011434, NM_178656, NM_010122, NM_013560, NM_008712, NM_010480, NM_009813, NM_011944	1780	44	29712	3.79367	0.994492	0.0495131	0.0482993
GOTERM_BP_DIRECT	GO:0048144~fibroblast proliferation	12	0.65182	0.00103282	NM_020004, NM_011640, NM_001039521, NM_176953, NM_025454, NM_011562, NM_001164074, NM_001013368, NM_026001, NM_033217, NM_145927, NM_001080964	1780	62	29712	3.23074	0.994852	0.0496826	0.0484647
GOTERM_BP_DIRECT	GO:0006289~nucleotide-excision repair	9	0.488865	0.0010887	NM_001199248, NM_011640, NM_181410, NM_026653, NM_011284, NM_178309, NM_008316, NM_008186, NM_007949, NM_001303610	1780	36	29712	4.17303	0.996129	0.0514009	0.0501408
GOTERM_BP_DIRECT	GO:0045740~positive regulation of DNA replication	9	0.488865	0.0010887	NM_009786, NM_001252261, NM_001081125, NM_007842, NM_010296, NM_026014, NM_053124, NM_001195004, NM_177372	1780	36	29712	4.17303	0.996129	0.0514009	0.0501408
GOTERM_BP_DIRECT	GO:0048477~oogenesis	11	0.597501	0.00122812	NM_001135198, NM_010059, NM_028914, NM_026602, NM_017397, NM_019721, NM_029444, NM_021308, NM_001289532, NM_019822, NM_009292	1780	54	29712	3.40025	0.9981	0.057451	0.0560426
GOTERM_BP_DIRECT	GO:0071028~nuclear mRNA surveillance	5	0.271592	0.00126493	NM_027148, NM_138586, NM_001081188, NM_016699, NM_028274	1780	9	29712	9.27341	0.998426	0.0586354	0.057198
GOTERM_BP_DIRECT	GO:0045821~positive regulation of glycolytic process	8	0.434546	0.00132437	NM_008386, NM_020005, NM_011670, NM_010271, NM_019988, NM_001185083, NM_011934, NM_178143	1780	29	29712	4.60473	0.998838	0.0608377	0.0593463
GOTERM_BP_DIRECT	GO:1904507~positive regulation of telomere maintenance in response to DNA damage	6	0.32591	0.00138465	NM_019673, NM_019685, NM_011304, NM_153580, NM_001164156, NM_172625	1780	15	29712	6.67685	0.999146	0.0619326	0.0604144
GOTERM_BP_DIRECT	GO:0043586~tongue development	6	0.32591	0.00138465	NM_009189, NM_011443, NM_021099, NM_172870, NM_001122733, NM_001276402, NM_011382	1780	15	29712	6.67685	0.999146	0.0619326	0.0604144
GOTERM_BP_DIRECT	GO:0051315~attachment of mitotic spindle microtubules to kinetochore	6	0.32591	0.00138465	NM_010752, NM_181854, NR_045893, NM_198605, NM_026014, NM_025581	1780	15	29712	6.67685	0.999146	0.0619326	0.0604144
GOTERM_BP_DIRECT	GO:0008340~determination of adult lifespan	11	0.597501	0.00142169	NM_009940, NM_010830, NM_001122958, NM_023755, NM_011434, NM_011640, NM_007499, NM_007868, NM_001290469, NM_001110192, NM_001110193, NM_007949	1780	55	29712	3.33843	0.999293	0.0630366	0.0614913
GOTERM_BP_DIRECT	GO:0051302~regulation of cell division	7	0.380228	0.00148305	NM_020004, NM_020005, NM_172562, NM_011870, NM_029339, NM_053254, NM_026480	1780	22	29712	5.31113	0.999483	0.0646332	0.0630488
GOTERM_BP_DIRECT	GO:0032211~negative regulation of telomere maintenance via telomerase	7	0.380228	0.00148305	NM_001083118, NM_153126, NM_011640, NM_016884, NM_016699, NM_001164498, NM_178087, NM_001170983	1780	22	29712	5.31113	0.999483	0.0646332	0.0630488
GOTERM_BP_DIRECT	GO:0043524~negative regulation of neuron apoptotic process	25	1.35796	0.00150768	NM_023871, NM_176953, NM_172399, NM_008712, NM_001033124, NM_013603, NM_010477, NM_008044, NM_010134, NM_009696, NM_011143, NM_011485, NM_033217, NM_020570, NM_001291434, NM_011382, NM_013559, NM_001252261, NM_013910, NM_009689, NM_001012273, NM_009189, NM_010246, NM_011434, NM_023371, NM_019812	1780	207	29712	2.01596	0.999544	0.0651497	0.0635526
GOTERM_BP_DIRECT	GO:0006334~nucleosome assembly	14	0.760456	0.00158399	NR_037970, NM_207000, NM_001081475, NM_023871, NM_026115, NM_153419, NM_053124, NM_008564, NM_001205241, NM_001252261, NM_010435, NM_010377, NM_198617, NM_016777, NM_024184	1780	85	29712	2.74929	0.999691	0.067872	0.0662081
GOTERM_BP_DIRECT	GO:0045815~transcription initiation-coupled chromatin remodeling	10	0.543183	0.00166755	NM_001284369, NM_001080793, NM_001081387, NM_011640, NM_028720, NM_019869, NM_029339, NM_001195004, NM_001146223, NM_011418, NM_001146224	1780	47	29712	3.55152	0.999799	0.070857	0.06912
GOTERM_BP_DIRECT	GO:0007507~heart development	34	1.84682	0.00178489	NM_133229, NM_021356, NM_020004, NM_001081125, NM_020005, NM_181322, NM_172133, NM_001159383, NM_001270988, NM_001242558, NM_054085, NM_008443, NM_008321, NM_033398, NM_011640, NM_001080928, NM_007499, NM_011143, NM_009575, NM_007554, NM_011562, NM_013729, NM_019444, NM_138944, NM_007932, NM_009616, NM_001284369, NM_009786, NM_007424, NM_144783, NM_028004, NM_008092, NM_009022, NM_021390	1780	321	29712	1.76801	0.999889	0.0752161	0.0733722
GOTERM_BP_DIRECT	GO:0072332~intrinsic apoptotic signaling pathway by p53 class mediator	9	0.488865	0.00188691	NM_023258, NM_007891, NM_177733, NM_011640, NM_001039521, NM_011143, NM_138944, NM_007949, NM_178087	1780	39	29712	3.85203	0.999934	0.0788635	0.0769302
GOTERM_BP_DIRECT	GO:0060382~regulation of DNA strand elongation	6	0.32591	0.00191535	NM_019673, NM_019685, NM_011304, NM_153580, NM_001164156, NM_172625	1780	16	29712	6.25955	0.999943	0.0794014	0.0774549
GOTERM_BP_DIRECT	GO:0043434~response to peptide hormone	13	0.706138	0.0020054	NM_023114, NM_025961, NM_008712, NM_008245, NM_011458, NM_009244, NM_008831, NM_011036, NM_007632, NM_010122, NM_010948, NM_009253, NM_144903	1780	77	29712	2.81815	0.999964	0.0806411	0.0786642
GOTERM_BP_DIRECT	GO:0009165~nucleotide biosynthetic process	5	0.271592	0.00200852	NM_001123371, NM_178788, NM_023136, NM_001105667, NM_001164242, NM_026364	1780	10	29712	8.34607	0.999965	0.0806411	0.0786642
GOTERM_BP_DIRECT	GO:2000278~regulation of DNA biosynthetic process	5	0.271592	0.00200852	NM_001290701, NM_025454, NM_009361, NM_001195004, NM_001291765, NM_001130184	1780	10	29712	8.34607	0.999965	0.0806411	0.0786642
GOTERM_BP_DIRECT	GO:0000470~maturation of LSU-rRNA	5	0.271592	0.00200852	NM_023323, NM_026453, NM_152822, NM_138747, NM_027371	1780	10	29712	8.34607	0.999965	0.0806411	0.0786642
GOTERM_BP_DIRECT	GO:0008584~male gonad development	20	1.08637	0.00204513	NM_001081475, NM_021099, NM_028602, NM_027622, NM_001122733, NM_178309, NM_011382, NM_025727, NM_010258, NM_015826, NM_009556, NM_144547, NM_007430, NM_031384, NM_144783, NM_011485, NM_016777, NM_008092, NM_001176528, NM_008252, NM_026030, NM_016925	1780	153	29712	2.18198	0.999971	0.080942	0.0789577
GOTERM_BP_DIRECT	GO:0008284~positive regulation of cell population proliferation	55	2.98751	0.00204776	NM_019673, NM_001081125, NM_001080793, NM_183046, NM_008386, NM_007451, NM_008105, NM_010296, NM_001289828, NM_001042727, NM_145927, NM_016756, NM_011107, NM_026653, NM_001030307, NM_001290543, NM_009863, NM_011535, NM_001252261, NM_001039351, NM_008011, NM_001024508, NM_001039353, NM_027432, NM_019812, NM_009022, NM_021099, NM_001122733, NM_007868, NM_139306, NM_138656, NM_007942, NM_009769, NM_…	1780	602	29712	1.52503	0.999971	0.080942	0.0789577
GOTERM_BP_DIRECT	GO:0002244~hematopoietic progenitor cell differentiation	16	0.869093	0.00213999	NM_001007567, NM_021099, NM_028116, NM_028039, NM_001122733, NM_133972, NM_001284369, NM_001103158, NM_001110809, NM_013545, NM_011640, NM_007554, NM_030255, NM_021491, NM_019800, NM_026792, NM_013729	1780	109	29712	2.45022	0.999982	0.0832641	0.0812229
GOTERM_BP_DIRECT	GO:0001558~regulation of cell growth	11	0.597501	0.00215549	NM_001252261, NM_179203, NM_001290701, NM_025454, NM_011274, NM_153508, NM_001195004, NM_001130184, NM_001131054, NM_008958, NM_011955	1780	58	29712	3.16575	0.999983	0.0832641	0.0812229
GOTERM_BP_DIRECT	GO:0042254~ribosome biogenesis	11	0.597501	0.00215549	NM_025934, NM_203319, NM_001039521, NM_001033294, NM_134014, NM_153419, NM_018868, NM_001029876, NM_024193, NM_001252683, NM_019816	1780	58	29712	3.16575	0.999983	0.0832641	0.0812229
GOTERM_BP_DIRECT	GO:0035019~somatic stem cell population maintenance	13	0.706138	0.00224334	NM_021099, NM_176953, NM_001122733, NM_175238, NR_131964, NM_009337, NM_010697, NM_011443, NM_001080928, NM_133362, NM_001289828, NM_028016, NM_001159769, NM_011934, NM_010637	1780	78	29712	2.78202	0.999989	0.086006	0.0838976
GOTERM_BP_DIRECT	GO:0016973~poly(A)+ mRNA export from nucleus	7	0.380228	0.00241367	NM_008245, NM_172288, NM_001024141, NM_172410, NM_007916, NM_016813, NM_178708	1780	24	29712	4.86854	0.999996	0.0911651	0.0889302
GOTERM_BP_DIRECT	GO:0030902~hindbrain development	7	0.380228	0.00241367	NM_013910, NM_001081125, NM_010134, NM_010262, NM_001310144, NM_009022, NM_010449	1780	24	29712	4.86854	0.999996	0.0911651	0.0889302
GOTERM_BP_DIRECT	GO:0033120~positive regulation of RNA splicing	6	0.32591	0.00258068	NM_010158, NM_173374, NM_001079694, NM_011420, NM_133671, NM_025279	1780	17	29712	5.89134	0.999998	0.0966696	0.0942997
GOTERM_BP_DIRECT	GO:0051276~chromosome organization	10	0.543183	0.00260988	NM_025922, NR_045010, NM_001122958, NM_011640, NM_176953, NM_026653, NM_177150, NM_007790, NM_001131054, NM_172616	1780	50	29712	3.33843	0.999998	0.0966696	0.0942997
GOTERM_BP_DIRECT	GO:0071392~cellular response to estradiol stimulus	9	0.488865	0.00263524	NM_012019, NM_011304, NM_013601, NM_001199248, NM_016750, NM_011143, NM_007516, NM_138944, NM_008679	1780	41	29712	3.66413	0.999999	0.0966696	0.0942997
GOTERM_BP_DIRECT	GO:0001824~blastocyst development	9	0.488865	0.00263524	NM_013536, NM_009327, NM_001081475, NM_009104, NM_026156, NM_001289532, NM_001163131, NM_007921, NM_016777, NM_011418, NM_016738	1780	41	29712	3.66413	0.999999	0.0966696	0.0942997
GOTERM_BP_DIRECT	GO:0030182~neuron differentiation	28	1.52091	0.00267802	NM_001081125, NM_001159344, NM_019732, NM_023279, NM_001310144, NM_009235, NM_008321, NM_012019, NM_009233, NM_010499, NM_010697, NM_011443, NM_001080928, NM_010134, NM_011143, NM_009575, NM_001164074, NM_001007596, NM_153743, NM_177753, NM_138944, NM_008228, NM_010243, NM_008259, NM_023371, NM_009022, NM_016967, NM_021390, NM_027195	1780	253	29712	1.84735	0.999999	0.0975372	0.0951462
GOTERM_BP_DIRECT	GO:0043066~negative regulation of apoptotic process	59	3.20478	0.00278746	NM_001111066, NM_001081125, NM_181423, NM_025279, NM_053104, NM_010258, NM_013603, NM_013601, NM_011143, NM_007531, NM_001042727, NM_033217, NM_019988, NM_178143, NM_001282992, NM_181796, NM_013560, NM_011382, NM_178708, NM_011535, NM_001252261, NM_008298, NM_009189, NM_001040691, NM_010880, NM_025890, NM_008092, NM_019812, NM_019816, NM_179203, NM_017399, NM_028844, NM_001271679, NM_025653, NM_0…	1780	666	29712	1.47873	0.999999	0.100803	0.098332
GOTERM_BP_DIRECT	GO:0001541~ovarian follicle development	11	0.597501	0.00316694	NM_010059, NM_026602, NM_011434, NM_211138, NM_008831, NM_021099, NM_007499, NM_007554, NM_010122, NM_025279, NM_001122733, NM_019822	1780	61	29712	3.01006	1	0.113484	0.110702
GOTERM_BP_DIRECT	GO:0072089~stem cell proliferation	12	0.65182	0.00318263	NM_001081125, NM_198052, NM_176953, NM_001290501, NM_011535, NM_011244, NM_010452, NM_011640, NM_001080928, NM_145993, NM_001042727, NM_015732, NM_010913, NM_016859	1780	71	29712	2.82121	1	0.113484	0.110702
GOTERM_BP_DIRECT	GO:0017148~negative regulation of translation	15	0.814775	0.00332211	NM_007918, NM_001042708, NM_019666, NM_153585, NM_138669, NM_008989, NM_009438, NM_033077, NM_001039169, NM_144783, NM_010880, NM_009171, NM_001176528, NM_008053, NM_001039170, NM_198683	1780	103	29712	2.43089	1	0.117635	0.114751
GOTERM_BP_DIRECT	GO:0040029~epigenetic regulation of gene expression	10	0.543183	0.00344296	NM_147151, NM_008452, NM_028615, NM_181322, NM_008831, NM_001306143, NM_001253877, NM_010816, NM_013827, NM_001081209, NM_001166433	1780	52	29712	3.21003	1	0.121073	0.118105
GOTERM_BP_DIRECT	GO:0046034~ATP metabolic process	8	0.434546	0.00351341	NM_031165, NM_001044389, NM_178405, NM_016895, NM_001099635, NM_001160039, NM_009647, NM_007509	1780	34	29712	3.92756	1	0.12187	0.118882
GOTERM_BP_DIRECT	GO:0036297~interstrand cross-link repair	8	0.434546	0.00351341	NM_146208, NM_146218, NM_153544, NM_178912, NM_027980, NM_027263, NM_173737, NM_016925	1780	34	29712	3.92756	1	0.12187	0.118882
GOTERM_BP_DIRECT	GO:0001843~neural tube closure	15	0.814775	0.00363217	NM_020004, NR_037970, NM_172496, NM_001128151, NM_183046, NM_001083121, NM_001013756, NM_029738, NM_001282993, NM_011244, NM_001039684, NM_007554, NM_001164074, NM_001042727, NM_001176528, NM_015802, NM_021390	1780	104	29712	2.40752	1	0.125138	0.12207
GOTERM_BP_DIRECT	GO:0051247~positive regulation of protein metabolic process	7	0.380228	0.0037259	NM_008452, NM_008386, NM_007390, NM_001185083, NM_010637, NM_011987, NM_010931	1780	26	29712	4.49404	1	0.127506	0.12438
GOTERM_BP_DIRECT	GO:0034605~cellular response to heat	10	0.543183	0.00393108	NM_018808, NM_027172, NM_031165, NM_145624, NM_007842, NM_001242388, NM_010197, NM_023240, NM_010480, NM_177781	1780	53	29712	3.14946	1	0.133631	0.130355
GOTERM_BP_DIRECT	GO:0015031~protein transport	46	2.49864	0.00400445	NM_001033448, NM_172394, NM_025712, NM_001099675, NM_019774, NM_172410, NM_139229, NM_133224, NM_172713, NM_011622, NM_008740, NM_008443, NM_001002929, NM_144875, NM_012039, NM_007456, NM_001301634, NM_025365, NM_001301635, NM_026352, NM_026693, NM_016777, NM_016813, NM_027560, NM_001007567, NM_177158, NM_001081475, NM_153583, NM_172287, NM_001289770, NM_019444, NM_026532, NM_172288, NM_023146, N…	1780	498	29712	1.54184	1	0.135223	0.131908
GOTERM_BP_DIRECT	GO:0006813~potassium ion transport	13	0.706138	0.00420052	NM_001267593, NM_001081134, NM_178405, NM_182993, NM_001290469, NM_008713, NM_008712, NM_008740, NM_080465, NM_134251, NM_008435, NM_001195413, NM_016756	1780	84	29712	2.58331	1	0.140911	0.137456
GOTERM_BP_DIRECT	GO:0051639~actin filament network formation	5	0.271592	0.00429854	NM_001282993, NM_172496, NM_172287, NM_001289654, NM_001033320, NM_001033210	1780	12	29712	6.95506	1	0.143257	0.139745
GOTERM_BP_DIRECT	GO:0006360~transcription by RNA polymerase I	6	0.32591	0.00438773	NM_021441, NM_011551, NM_027423, NM_008186, NM_009086, NM_009085	1780	19	29712	5.2712	1	0.144342	0.140804
GOTERM_BP_DIRECT	GO:0060009~Sertoli cell development	6	0.32591	0.00438773	NM_015826, NM_144783, NM_019822, NM_001159769, NM_008635, NM_001033124	1780	19	29712	5.2712	1	0.144342	0.140804
GOTERM_BP_DIRECT	GO:0045070~positive regulation of viral genome replication	7	0.380228	0.00455129	NM_001277891, NM_001205286, NM_033077, NM_016795, NM_001159769, NM_026352, NM_009319	1780	27	29712	4.32759	1	0.148763	0.145116
GOTERM_BP_DIRECT	GO:0048026~positive regulation of mRNA splicing, via spliceosome	8	0.434546	0.00491188	NM_031165, NM_029660, NM_010880, NM_027432, NM_138669, NM_009033, NM_198102, NM_009186	1780	36	29712	3.70936	1	0.159527	0.155616
GOTERM_BP_DIRECT	GO:0042060~wound healing	12	0.65182	0.00542406	NM_007932, NM_001013756, NM_001032378, NM_008816, NM_011139, NM_013601, NM_008386, NM_010197, NM_025276, NM_008092, NM_019427, NM_001185083, NM_145927	1780	76	29712	2.6356	1	0.174858	0.170572
GOTERM_BP_DIRECT	GO:0031124~mRNA 3'-end processing	7	0.380228	0.00550377	NM_026623, NM_026554, NM_001291249, NM_197993, NM_133840, NM_001291248, NM_001164498, NM_001290399	1780	28	29712	4.17303	1	0.174858	0.170572
GOTERM_BP_DIRECT	GO:0050769~positive regulation of neurogenesis	9	0.488865	0.00552376	NM_009533, NM_020570, NM_176953, NM_011485, NM_001012323, NM_031405, NM_025890, NM_053254, NM_001109909, NM_010404	1780	46	29712	3.26585	1	0.174858	0.170572
GOTERM_BP_DIRECT	GO:0055007~cardiac muscle cell differentiation	9	0.488865	0.00552376	NM_010258, NM_009786, NM_011535, NM_198052, NR_045420, NM_181322, NM_007554, NM_011562, NM_008092, NM_054085	1780	46	29712	3.26585	1	0.174858	0.170572
GOTERM_BP_DIRECT	GO:0007224~smoothened signaling pathway	15	0.814775	0.00555541	NM_001111066, NM_001081125, NM_153596, NM_001310144, NM_029738, NM_008443, NM_008259, NM_010296, NM_009575, NM_021292, NM_033327, NM_178280, NM_001131054, NM_013846, NM_021390	1780	109	29712	2.29708	1	0.174858	0.170572
GOTERM_BP_DIRECT	GO:0045727~positive regulation of translation	13	0.706138	0.00559617	NM_153126, NM_019693, NM_019721, NM_019666, NM_007516, NM_138669, NM_009319, NM_025924, NM_001252261, NM_033077, NM_033601, NM_001145919, NM_008053	1780	87	29712	2.49423	1	0.17506	0.170769
GOTERM_BP_DIRECT	GO:0007127~meiosis I	5	0.271592	0.00591731	NM_015826, NM_033079, NM_009689, NM_001012273, NM_001005426, NM_001100461	1780	13	29712	6.42005	1	0.180673	0.176244
GOTERM_BP_DIRECT	GO:0090043~regulation of tubulin deacetylation	5	0.271592	0.00591731	NM_020004, NM_020005, NM_172562, NM_011848, NM_029339	1780	13	29712	6.42005	1	0.180673	0.176244
GOTERM_BP_DIRECT	GO:0000027~ribosomal large subunit assembly	5	0.271592	0.00591731	NM_023323, NM_001081392, NM_001162933, NM_001290810, NM_138747	1780	13	29712	6.42005	1	0.180673	0.176244
GOTERM_BP_DIRECT	GO:1901796~regulation of signal transduction by p53 class mediator	5	0.271592	0.00591731	NM_001033315, NM_023323, NM_026550, NM_178891, NM_138747	1780	13	29712	6.42005	1	0.180673	0.176244
GOTERM_BP_DIRECT	GO:0006302~double-strand break repair	12	0.65182	0.00599383	NM_020002, NM_009533, NM_001199248, NM_001122958, NM_011640, NM_001166381, NM_176953, NM_007499, NM_028039, NM_007415, NM_011307, NM_001127576	1780	77	29712	2.60137	1	0.180844	0.17641
GOTERM_BP_DIRECT	GO:0048146~positive regulation of fibroblast proliferation	12	0.65182	0.00599383	NM_007891, NM_007842, NM_176953, NM_011562, NM_001164074, NM_001081383, NM_026001, NM_033217, NM_145927, NM_001025779, NM_178087, NM_011107	1780	77	29712	2.60137	1	0.180844	0.17641
GOTERM_BP_DIRECT	GO:0000467~exonucleolytic trimming to generate mature 3'-end of 5.8S rRNA from tricistronic rRNA transcript (SSU-rRNA, 5.8S rRNA, LSU-rRNA)	4	0.217273	0.00624895	NM_144886, NM_027148, NM_001081188, NM_016699	1780	7	29712	9.53836	1	0.181042	0.176604
GOTERM_BP_DIRECT	GO:0071035~nuclear polyadenylation-dependent rRNA catabolic process	4	0.217273	0.00624895	NM_144886, NM_027148, NM_001081188, NM_016699	1780	7	29712	9.53836	1	0.181042	0.176604
GOTERM_BP_DIRECT	GO:0071038~TRAMP-dependent tRNA surveillance pathway	4	0.217273	0.00624895	NM_144886, NM_027148, NM_001081188, NM_016699	1780	7	29712	9.53836	1	0.181042	0.176604
GOTERM_BP_DIRECT	GO:0008595~anterior/posterior axis specification, embryo	4	0.217273	0.00624895	NM_011535, NM_198052, NM_028945, NM_001114879, NM_011562, NM_001042659	1780	7	29712	9.53836	1	0.181042	0.176604
GOTERM_BP_DIRECT	GO:0045541~negative regulation of cholesterol biosynthetic process	4	0.217273	0.00624895	NM_001164359, NM_011434, NM_009696, NM_028469	1780	7	29712	9.53836	1	0.181042	0.176604
GOTERM_BP_DIRECT	GO:1902952~positive regulation of dendritic spine maintenance	4	0.217273	0.00624895	NM_008386, NM_009696, NM_001252587, NM_001185083	1780	7	29712	9.53836	1	0.181042	0.176604
GOTERM_BP_DIRECT	GO:0034502~protein localization to chromosome	4	0.217273	0.00624895	NM_031374, NM_026653, NM_011284, NM_016964	1780	7	29712	9.53836	1	0.181042	0.176604
GOTERM_BP_DIRECT	GO:0000387~spliceosomal snRNP assembly	7	0.380228	0.00659404	NM_016706, NM_145404, NM_015816, NM_017397, NM_011420, NM_027246, NM_027432	1780	29	29712	4.02914	1	0.189961	0.185304
GOTERM_BP_DIRECT	GO:0042026~protein refolding	6	0.32591	0.00694993	NM_031165, NM_019794, NM_008298, NM_010477, NM_013560, NM_010480	1780	21	29712	4.76918	1	0.199088	0.194208
GOTERM_BP_DIRECT	GO:0010976~positive regulation of neuron projection development	21	1.14068	0.00774043	NM_020005, NM_030729, NM_172399, NM_025279, NM_007868, NM_181595, NM_013560, NM_007942, NM_001033124, NM_009823, NM_011876, NM_010243, NM_001039521, NM_009696, NM_007554, NM_033217, NM_019812, NM_001285456, NM_010546, NM_011239, NM_010404	1780	185	29712	1.89478	1	0.219347	0.21397
GOTERM_BP_DIRECT	GO:0030330~DNA damage response, signal transduction by p53 class mediator	8	0.434546	0.00774319	NM_001199248, NM_033601, NM_011640, NM_001290543, NM_139306, NM_019547, NM_018878, NM_178087, NM_031182	1780	39	29712	3.42403	1	0.219347	0.21397
GOTERM_BP_DIRECT	GO:0016180~snRNA processing	5	0.271592	0.00789594	NM_027590, NM_178632, NM_008715, NM_145540, NM_197993	1780	14	29712	5.96148	1	0.221216	0.215793
GOTERM_BP_DIRECT	GO:0050793~regulation of developmental process	5	0.271592	0.00789594	NM_001205241, NM_001282126, NM_001290701, NM_025454, NM_010929	1780	14	29712	5.96148	1	0.221216	0.215793
GOTERM_BP_DIRECT	GO:1902895~positive regulation of miRNA transcription	10	0.543183	0.00809279	NM_181322, NM_011640, NM_144783, NM_007554, NM_001310144, NM_008092, NM_033217, NM_009769, NM_010637, NM_153547	1780	59	29712	2.82918	1	0.225493	0.219965
GOTERM_BP_DIRECT	GO:0045190~isotype switching	6	0.32591	0.00855783	NM_011677, NM_010830, NM_015790, NM_176953, NM_001040691, NM_012012, NM_028274	1780	22	29712	4.5524	1	0.237154	0.231341
GOTERM_BP_DIRECT	GO:0006261~DNA-templated DNA replication	7	0.380228	0.00923045	NM_178856, NM_028128, NM_028358, NM_025882, NM_024240, NM_019716, NM_001286663, NM_001081107	1780	31	29712	3.76919	1	0.253043	0.24684
GOTERM_BP_DIRECT	GO:0021772~olfactory bulb development	7	0.380228	0.00923045	NM_009575, NM_145123, NM_001310144, NM_133256, NM_001284221, NM_021390, NM_001282992	1780	31	29712	3.76919	1	0.253043	0.24684
GOTERM_BP_DIRECT	GO:0045087~innate immune response	45	2.44432	0.00944581	NM_001163742, NM_023258, NM_174991, NM_001004142, NM_019774, NM_001099632, NM_177742, NM_175687, NM_172599, NM_001039501, NM_001033367, NM_001160412, NM_025817, NM_133888, NM_009533, NR_045010, NM_007573, NM_001199248, NM_011588, NM_033077, NM_001039048, NM_029763, NM_001164050, NM_030563, NM_144819, NM_019869, NM_009054, NM_181849, NM_025281, NM_178087, NM_001190830, NM_025945, NM_173394, NM_019…	1780	509	29712	1.47573	1	0.254462	0.248224
GOTERM_BP_DIRECT	GO:0039536~negative regulation of RIG-I signaling pathway	4	0.217273	0.0095557	NM_001163742, NM_007573, NM_026301, NM_172876	1780	8	29712	8.34607	1	0.254462	0.248224
GOTERM_BP_DIRECT	GO:0035239~tube morphogenesis	4	0.217273	0.0095557	NM_010258, NM_008259, NM_010262, NM_008092	1780	8	29712	8.34607	1	0.254462	0.248224
GOTERM_BP_DIRECT	GO:0000183~rDNA heterochromatin formation	4	0.217273	0.0095557	NM_011551, NM_199028, NM_053124, NM_019812	1780	8	29712	8.34607	1	0.254462	0.248224
GOTERM_BP_DIRECT	GO:0051902~negative regulation of mitochondrial depolarization	4	0.217273	0.0095557	NM_009654, NM_010246, NM_053104, NM_033217	1780	8	29712	8.34607	1	0.254462	0.248224
GOTERM_BP_DIRECT	GO:0007281~germ cell development	12	0.65182	0.00958161	NM_173383, NM_021099, NM_001145885, NM_001277863, NM_001122733, NM_007559, NM_008635, NM_031260, NM_013687, NM_010021, NM_144783, NM_007554, NM_001176528, NM_001081209	1780	82	29712	2.44275	1	0.254462	0.248224
GOTERM_BP_DIRECT	GO:0000184~nuclear-transcribed mRNA catabolic process, nonsense-mediated decay	8	0.434546	0.0102034	NM_001034866, NM_178246, NM_030680, NM_026554, NM_016699, NM_138669, NM_001080128, NM_025924	1780	41	29712	3.257	1	0.261816	0.255398
GOTERM_BP_DIRECT	GO:0000460~maturation of 5.8S rRNA	5	0.271592	0.0102637	NM_026758, NM_026453, NM_016699, NM_152822, NM_027371	1780	15	29712	5.56404	1	0.261816	0.255398
GOTERM_BP_DIRECT	GO:0002098~tRNA wobble uridine modification	5	0.271592	0.0102637	NM_029571, NM_026615, NM_028811, NM_032544, NM_001081381	1780	15	29712	5.56404	1	0.261816	0.255398
GOTERM_BP_DIRECT	GO:0101030~tRNA-guanine transglycosylation	3	0.162955	0.0103207	NM_027335, NM_029128, NM_021888	1780	3	29712	16.6921	1	0.261816	0.255398
GOTERM_BP_DIRECT	GO:1904024~negative regulation of glucose catabolic process to lactate via pyruvate	3	0.162955	0.0103207	NM_177003, NM_011640, NM_172436	1780	3	29712	16.6921	1	0.261816	0.255398
GOTERM_BP_DIRECT	GO:1904430~negative regulation of t-circle formation	3	0.162955	0.0103207	NM_009533, NM_001083118, NM_001166665, NM_001166667	1780	3	29712	16.6921	1	0.261816	0.255398
GOTERM_BP_DIRECT	GO:0090400~stress-induced premature senescence	3	0.162955	0.0103207	NM_001168508, NM_010765, NM_019812	1780	3	29712	16.6921	1	0.261816	0.255398
GOTERM_BP_DIRECT	GO:1903748~negative regulation of establishment of protein localization to mitochondrion	3	0.162955	0.0103207	NM_013559, NM_008298, NM_001285456	1780	3	29712	16.6921	1	0.261816	0.255398
GOTERM_BP_DIRECT	GO:0010159~specification of animal organ position	3	0.162955	0.0103207	NM_011535, NM_198052, NM_010452, NM_007554	1780	3	29712	16.6921	1	0.261816	0.255398
GOTERM_BP_DIRECT	GO:0032206~positive regulation of telomere maintenance	7	0.380228	0.0107974	NM_001083118, NM_010765, NM_001166665, NM_010637, NM_153547, NM_178087, NM_001166667, NM_011944	1780	32	29712	3.6514	1	0.271211	0.264562
GOTERM_BP_DIRECT	GO:0021983~pituitary gland development	7	0.380228	0.0107974	NM_001081125, NM_001080928, NM_010296, NM_007554, NM_001310144, NM_009022, NM_021390	1780	32	29712	3.6514	1	0.271211	0.264562
GOTERM_BP_DIRECT	GO:0006979~response to oxidative stress	18	0.977729	0.0109842	NM_021356, NM_145451, NM_007949, NM_133734, NM_029619, NM_001042674, NM_009940, NM_013603, NM_012019, NM_009546, NM_011434, NM_010137, NM_009327, NM_011640, NM_009696, NM_024198, NM_030677, NM_019812	1780	154	29712	1.95103	1	0.273925	0.26721
GOTERM_BP_DIRECT	GO:0006606~protein import into nucleus	15	0.814775	0.0110129	NM_172394, NR_033574, NM_172288, NM_026532, NM_172410, NM_172757, NM_001284369, NM_031165, NM_010655, NM_001002929, NM_011640, NM_033601, NM_007531, NM_178087, NM_001081668	1780	118	29712	2.12188	1	0.273925	0.26721
GOTERM_BP_DIRECT	GO:0031507~heterochromatin formation	12	0.65182	0.0114083	NM_153743, NM_207000, NM_016750, NM_053124, NM_008228, NM_021876, NM_007958, NM_008234, NM_007622, NM_019448, NM_001284197, NM_019812, NM_010931	1780	84	29712	2.38459	1	0.281802	0.274894
GOTERM_BP_DIRECT	GO:0043433~negative regulation of DNA-binding transcription factor activity	11	0.597501	0.0114401	NM_007430, NM_008321, NM_025830, NM_007531, NM_138944, NM_008989, NM_008602, NM_018878, NM_019812, NM_010637, NM_001164169, NM_011987	1780	73	29712	2.51525	1	0.281802	0.274894
GOTERM_BP_DIRECT	GO:0065003~protein-containing complex assembly	16	0.869093	0.0118823	NM_175275, NM_009904, NM_007868, NM_146165, NM_175329, NM_008558, NM_001038624, NM_031182, NM_001042674, NM_198618, NM_001146176, NM_012039, NM_011640, NM_026352, NM_181849, NM_026480, NM_178087	1780	131	29712	2.03873	1	0.291287	0.284146
GOTERM_BP_DIRECT	GO:0033189~response to vitamin A	6	0.32591	0.0125088	NM_153743, NM_007811, NM_008092, NM_007942, NM_001176528, NM_009022	1780	24	29712	4.17303	1	0.303125	0.295694
GOTERM_BP_DIRECT	GO:0048384~retinoic acid receptor signaling pathway	6	0.32591	0.0125088	NM_011244, NM_001042727, NM_007811, NM_001176528, NM_008679, NM_009022, NM_178087	1780	24	29712	4.17303	1	0.303125	0.295694
GOTERM_BP_DIRECT	GO:0007094~mitotic spindle assembly checkpoint signaling	7	0.380228	0.0125435	NM_009689, NM_001012273, NM_001130171, NM_010752, NM_012039, NM_007499, NM_027411, NM_025890	1780	33	29712	3.54076	1	0.303125	0.295694
GOTERM_BP_DIRECT	GO:0022008~neurogenesis	16	0.869093	0.0126865	NM_020570, NM_176953, NM_172288, NM_001290469, NM_146186, NM_009533, NM_009940, NM_009189, NM_001199248, NM_133185, NM_010197, NM_008004, NM_001289653, NM_001159769, NM_029096, NM_010404	1780	132	29712	2.02329	1	0.305134	0.297653
GOTERM_BP_DIRECT	GO:0043068~positive regulation of programmed cell death	5	0.271592	0.0130465	NM_008709, NM_011244, NM_007554, NM_001042727, NM_138944, NM_001033124	1780	16	29712	5.21629	1	0.309413	0.301828
GOTERM_BP_DIRECT	GO:0006473~protein acetylation	5	0.271592	0.0130465	NM_153126, NM_001199248, NM_019870, NM_020005, NM_025454	1780	16	29712	5.21629	1	0.309413	0.301828
GOTERM_BP_DIRECT	GO:2000036~regulation of stem cell population maintenance	5	0.271592	0.0130465	NM_020004, NM_009337, NM_001038695, NM_010913, NM_008679	1780	16	29712	5.21629	1	0.309413	0.301828
GOTERM_BP_DIRECT	GO:1900182~positive regulation of protein localization to nucleus	8	0.434546	0.0131879	NM_008386, NM_001109913, NM_007554, NM_007415, NM_001195004, NM_033217, NM_001185083, NM_029804, NM_011638	1780	43	29712	3.10551	1	0.311319	0.303687
GOTERM_BP_DIRECT	GO:0042632~cholesterol homeostasis	14	0.760456	0.0134068	NM_027238, NM_001113545, NM_001305585, NM_023114, NM_010174, NM_146064, NM_172768, NM_026925, NM_008011, NM_009696, NM_023130, NM_001159769, NM_019812, NM_011987	1780	109	29712	2.14394	1	0.313282	0.305602
GOTERM_BP_DIRECT	GO:0070192~chromosome organization involved in meiotic cell cycle	4	0.217273	0.0137011	NM_010059, NM_007633, NM_007499, NM_001127576	1780	9	29712	7.41873	1	0.313282	0.305602
GOTERM_BP_DIRECT	GO:0141068~autosome genomic imprinting	4	0.217273	0.0137011	NM_153743, NM_008709, NR_033137, NM_019448, NM_001284197, NM_001013745, NM_001168502	1780	9	29712	7.41873	1	0.313282	0.305602
GOTERM_BP_DIRECT	GO:0071169~establishment of protein localization to chromatin	4	0.217273	0.0137011	NM_011304, NM_207000, NM_001081387, NM_027891	1780	9	29712	7.41873	1	0.313282	0.305602
GOTERM_BP_DIRECT	GO:0014029~neural crest formation	4	0.217273	0.0137011	NM_001039351, NM_001198984, NM_011552, NM_001039353, NM_001008785, NM_009086	1780	9	29712	7.41873	1	0.313282	0.305602
GOTERM_BP_DIRECT	GO:0042796~snRNA transcription by RNA polymerase III	4	0.217273	0.0137011	NM_020594, NM_027423, NM_178392, NM_172339	1780	9	29712	7.41873	1	0.313282	0.305602
GOTERM_BP_DIRECT	GO:0051026~chiasma assembly	4	0.217273	0.0137011	NM_031384, NM_178309, NM_001111119, NM_011516	1780	9	29712	7.41873	1	0.313282	0.305602
GOTERM_BP_DIRECT	GO:0030900~forebrain development	13	0.706138	0.0140832	NM_001310144, NM_009923, NM_008245, NM_008443, NM_031165, NM_013910, NM_007891, NM_009233, NM_011443, NM_009575, NM_007554, NM_009022, NM_015802	1780	98	29712	2.21426	1	0.320581	0.312722
GOTERM_BP_DIRECT	GO:0071168~protein localization to chromatin	6	0.32591	0.0148817	NR_037970, NM_183091, NM_028039, NM_001252587, NM_007415, NM_001276402	1780	25	29712	4.00611	1	0.333402	0.325229
GOTERM_BP_DIRECT	GO:0048255~mRNA stabilization	8	0.434546	0.0148939	NM_173383, NM_007891, NM_001142952, NM_173374, NM_139149, NM_015732, NM_183155, NM_001127576	1780	44	29712	3.03493	1	0.333402	0.325229
GOTERM_BP_DIRECT	GO:0008033~tRNA processing	8	0.434546	0.0148939	NM_198020, NM_001164559, NM_028811, NM_026854, NM_030145, NM_001164560, NM_001098476, NM_013925, NM_001191004, NM_026340, NM_023815	1780	44	29712	3.03493	1	0.333402	0.325229
GOTERM_BP_DIRECT	GO:0000082~G1/S transition of mitotic cell cycle	11	0.597501	0.0149695	NM_133878, NM_007918, NM_001081475, NM_001286809, NM_001197082, NM_031165, NR_004853, NM_007633, NM_001045530, NM_007632, NM_031388, NM_016777, NM_016756	1780	76	29712	2.41597	1	0.333402	0.325229
GOTERM_BP_DIRECT	GO:0021549~cerebellum development	10	0.543183	0.0149733	NM_031165, NM_010697, NM_011640, NM_175696, NM_009872, NM_007516, NM_010262, NM_001310144, NM_001284221, NM_010404	1780	65	29712	2.56802	1	0.333402	0.325229
GOTERM_BP_DIRECT	GO:0055089~fatty acid homeostasis	5	0.271592	0.0162667	NM_008386, NM_009696, NM_019812, NM_001185083, NM_178143	1780	17	29712	4.90945	1	0.359064	0.350262
GOTERM_BP_DIRECT	GO:1904659~D-glucose transmembrane transport	5	0.271592	0.0162667	NM_008386, NM_019810, NM_019741, NM_001185083, NM_023219	1780	17	29712	4.90945	1	0.359064	0.350262
GOTERM_BP_DIRECT	GO:0001947~heart looping	10	0.543183	0.0164443	NM_008443, NM_011535, NM_008034, NM_198052, NM_001081024, NM_001080928, NM_009575, NM_001252554, NM_007932, NM_008092, NM_009022, NM_029738	1780	66	29712	2.52911	1	0.36142	0.35256
GOTERM_BP_DIRECT	GO:0006367~transcription initiation at RNA polymerase II promoter	7	0.380228	0.0166117	NM_022015, NM_146092, NM_028958, NM_027259, NM_027002, NM_008186, NM_007949	1780	35	29712	3.33843	1	0.363531	0.35462
GOTERM_BP_DIRECT	GO:0090307~mitotic spindle assembly	8	0.434546	0.0167514	NM_008652, NM_001130171, NR_045893, NM_025890, NM_007790, NM_010931, NM_025392, NM_021329	1780	45	29712	2.96749	1	0.365023	0.356075
GOTERM_BP_DIRECT	GO:0048665~neuron fate specification	6	0.32591	0.0175379	NM_001111066, NM_147151, NM_009189, NM_008259, NM_011143, NM_133256	1780	26	29712	3.85203	1	0.380535	0.371206
GOTERM_BP_DIRECT	GO:0071363~cellular response to growth factor stimulus	11	0.597501	0.0177356	NM_011876, NM_144547, NM_013601, NM_023136, NM_001105667, NM_007554, NM_001164074, NM_011870, NM_011274, NM_008712, NM_001033124, NM_010637	1780	78	29712	2.35402	1	0.383194	0.3738
GOTERM_BP_DIRECT	GO:0045597~positive regulation of cell differentiation	10	0.543183	0.0180181	NM_019673, NM_013874, NM_007633, NM_011443, NM_138944, NM_001114097, NM_001276402, NM_007707, NM_011418, NM_010898	1780	67	29712	2.49136	1	0.386888	0.377404
GOTERM_BP_DIRECT	GO:0001934~positive regulation of protein phosphorylation	23	1.24932	0.0180583	NM_001110330, NM_172599, NM_007932, NM_010480, NM_001033124, NM_001032378, NM_008816, NM_001284369, NM_013603, NM_007693, NM_011246, NM_009327, NM_010197, NM_011036, NM_007632, NM_009259, NM_007554, NM_011870, NM_007390, NM_023371, NM_015732, NM_019812, NM_011638, NM_011944	1780	227	29712	1.69127	1	0.386888	0.377404
GOTERM_BP_DIRECT	GO:0045589~regulation of regulatory T cell differentiation	4	0.217273	0.0187122	NM_020004, NM_026799, NM_010693, NM_016925	1780	10	29712	6.67685	1	0.392648	0.383022
GOTERM_BP_DIRECT	GO:0045843~negative regulation of striated muscle tissue development	4	0.217273	0.0187122	NM_009235, NM_007554, NM_025881, NM_001276402	1780	10	29712	6.67685	1	0.392648	0.383022
GOTERM_BP_DIRECT	GO:0071044~histone mRNA catabolic process	4	0.217273	0.0187122	NM_030680, NM_007499, NM_016699, NM_001164498	1780	10	29712	6.67685	1	0.392648	0.383022
GOTERM_BP_DIRECT	GO:1901838~positive regulation of transcription of nucleolar large rRNA by RNA polymerase I	4	0.217273	0.0187122	NM_001003919, NM_010880, NM_001161329, NM_011418	1780	10	29712	6.67685	1	0.392648	0.383022
GOTERM_BP_DIRECT	GO:0040016~embryonic cleavage	4	0.217273	0.0187122	NM_139218, NM_001159769, NM_007949, NM_019816	1780	10	29712	6.67685	1	0.392648	0.383022
GOTERM_BP_DIRECT	GO:0042113~B cell activation	7	0.380228	0.0189516	NM_011246, NM_010477, NM_008831, NM_001164050, NM_007531, NM_007390, NM_178650	1780	36	29712	3.24569	1	0.394426	0.384756
GOTERM_BP_DIRECT	GO:0007369~gastrulation	7	0.380228	0.0189516	NM_001300827, NM_010435, NM_011640, NM_009575, NM_011562, NM_019869, NM_013729, NM_172380	1780	36	29712	3.24569	1	0.394426	0.384756
GOTERM_BP_DIRECT	GO:0021915~neural tube development	9	0.488865	0.0196393	NM_008443, NM_001111066, NM_001081125, NM_001199248, NM_172584, NM_172288, NM_001128151, NM_009022, NM_021390	1780	57	29712	2.6356	1	0.395683	0.385983
GOTERM_BP_DIRECT	GO:0051289~protein homotetramerization	10	0.543183	0.0196987	NM_001267593, NM_009701, NM_009387, NM_028358, NM_009171, NM_009109, NM_019911, NM_009022, NM_011516, NM_177781, NM_001286663	1780	68	29712	2.45473	1	0.395683	0.385983
GOTERM_BP_DIRECT	GO:0140965~secondary piRNA processing	3	0.162955	0.0198225	NM_021308, NM_001145885, NM_028797	1780	4	29712	12.5191	1	0.395683	0.385983
GOTERM_BP_DIRECT	GO:0045876~positive regulation of sister chromatid cohesion	3	0.162955	0.0198225	NM_001003919, NR_045010, NM_007999	1780	4	29712	12.5191	1	0.395683	0.385983
GOTERM_BP_DIRECT	GO:0140021~mitochondrial ADP transmembrane transport	3	0.162955	0.0198225	NM_007451, NM_175333, NM_178386	1780	4	29712	12.5191	1	0.395683	0.385983
GOTERM_BP_DIRECT	GO:0010835~regulation of protein ADP-ribosylation	3	0.162955	0.0198225	NM_177474, NM_020005, NM_001167831	1780	4	29712	12.5191	1	0.395683	0.385983
GOTERM_BP_DIRECT	GO:0030910~olfactory placode formation	3	0.162955	0.0198225	NM_009189, NM_011443, NM_011382	1780	4	29712	12.5191	1	0.395683	0.385983
GOTERM_BP_DIRECT	GO:0002176~male germ cell proliferation	3	0.162955	0.0198225	NM_015826, NM_011670, NM_026030	1780	4	29712	12.5191	1	0.395683	0.385983
GOTERM_BP_DIRECT	GO:0045003~double-strand break repair via synthesis-dependent strand annealing	3	0.162955	0.0198225	NM_001122958, NM_178912, NM_001081107	1780	4	29712	12.5191	1	0.395683	0.385983
GOTERM_BP_DIRECT	GO:0006730~one-carbon metabolic process	5	0.271592	0.0199432	NM_145569, NM_010236, NM_016661, NM_009171, NM_021414	1780	18	29712	4.6367	1	0.395683	0.385983
GOTERM_BP_DIRECT	GO:0048024~regulation of mRNA splicing, via spliceosome	5	0.271592	0.0199432	NM_010158, NM_033398, NM_013663, NM_025279, NM_026197	1780	18	29712	4.6367	1	0.395683	0.385983
GOTERM_BP_DIRECT	GO:0048856~anatomical structure development	5	0.271592	0.0199432	NM_009189, NM_001081125, NM_007554, NM_028116, NM_011382	1780	18	29712	4.6367	1	0.395683	0.385983
GOTERM_BP_DIRECT	GO:0061157~mRNA destabilization	6	0.32591	0.0204894	NM_019721, NM_001145919, NM_026197, NM_001277123, NM_008053, NM_198683	1780	27	29712	3.70936	1	0.40338	0.393491
GOTERM_BP_DIRECT	GO:0030837~negative regulation of actin filament polymerization	6	0.32591	0.0204894	NM_011876, NM_030697, NM_172872, NM_001289654, NM_001032378, NM_008816, NM_021527	1780	27	29712	3.70936	1	0.40338	0.393491
GOTERM_BP_DIRECT	GO:0070301~cellular response to hydrogen peroxide	11	0.597501	0.0208608	NM_009687, NM_031165, NM_012019, NM_008452, NM_008044, NM_017399, NM_001163308, NM_021491, NM_019812, NM_177781, NM_010637	1780	80	29712	2.29517	1	0.409112	0.399083
GOTERM_BP_DIRECT	GO:0050767~regulation of neurogenesis	8	0.434546	0.0209457	NM_011443, NM_011143, NM_001310144, NM_001276402, NM_008712, NM_008252, NM_008053, NM_010898	1780	47	29712	2.84121	1	0.409203	0.399172
GOTERM_BP_DIRECT	GO:0051602~response to electrical stimulus	7	0.380228	0.0215066	NM_001164229, NM_007516, NM_001081383, NM_001290469, NM_007942, NM_016756, NM_001033124	1780	37	29712	3.15797	1	0.416967	0.406745
GOTERM_BP_DIRECT	GO:0010608~post-transcriptional regulation of gene expression	7	0.380228	0.0215066	NM_001252261, NM_008105, NM_026623, NM_028602, NM_172599, NM_026197, NM_008053	1780	37	29712	3.15797	1	0.416967	0.406745
GOTERM_BP_DIRECT	GO:0048704~embryonic skeletal system morphogenesis	9	0.488865	0.0216242	NM_009189, NM_008709, NM_010452, NM_134032, NM_010453, NM_001163308, NM_001270988, NM_007554, NM_011382	1780	58	29712	2.59016	1	0.417659	0.40742
GOTERM_BP_DIRECT	GO:0030097~hemopoiesis	12	0.65182	0.0230732	NM_019732, NM_021099, NM_026653, NM_001122733, NM_007898, NM_008245, NM_146018, NM_010137, NM_134141, NM_133185, NM_001080928, NM_013729, NM_001040400	1780	93	29712	2.15382	1	0.443963	0.43308
GOTERM_BP_DIRECT	GO:0060173~limb development	9	0.488865	0.0237468	NM_020004, NM_020005, NM_001164504, NM_011244, NM_007868, NM_001042727, NM_001176528, NM_001290501, NM_022316, NM_021390	1780	59	29712	2.54626	1	0.451816	0.44074
GOTERM_BP_DIRECT	GO:0006493~protein O-linked glycosylation	9	0.488865	0.0237468	NM_001300827, NM_010243, NM_001253857, NM_144908, NM_145222, NM_001161768, NM_009180, NM_001040400, NM_145838, NM_172380	1780	59	29712	2.54626	1	0.451816	0.44074
GOTERM_BP_DIRECT	GO:0023019~signal transduction involved in regulation of gene expression	6	0.32591	0.0237471	NM_013601, NM_173374, NM_008589, NM_001310144, NM_007415, NM_008092	1780	28	29712	3.57689	1	0.451816	0.44074
GOTERM_BP_DIRECT	GO:0000132~establishment of mitotic spindle orientation	7	0.380228	0.0242844	NM_001291074, NM_001199248, NM_012039, NM_173189, NM_027411, NM_001310144, NM_025392	1780	38	29712	3.07487	1	0.456157	0.444974
GOTERM_BP_DIRECT	GO:0016051~carbohydrate biosynthetic process	4	0.217273	0.0246015	NM_145142, NM_007415, NM_145838, NM_175140	1780	11	29712	6.06987	1	0.456157	0.444974
GOTERM_BP_DIRECT	GO:0060052~neurofilament cytoskeleton organization	4	0.217273	0.0246015	NM_001284369, NM_011434, NM_010904, NM_146100	1780	11	29712	6.06987	1	0.456157	0.444974
GOTERM_BP_DIRECT	GO:2000242~negative regulation of reproductive process	4	0.217273	0.0246015	NM_175296, NM_031384, NM_011434, NM_021099, NM_001122733	1780	11	29712	6.06987	1	0.456157	0.444974
GOTERM_BP_DIRECT	GO:0060008~Sertoli cell differentiation	4	0.217273	0.0246015	NM_015826, NM_007430, NM_001029979, NM_008092	1780	11	29712	6.06987	1	0.456157	0.444974
GOTERM_BP_DIRECT	GO:0046940~nucleoside monophosphate phosphorylation	4	0.217273	0.0246015	NM_030187, NM_023136, NM_001105667, NM_016895, NM_009647	1780	11	29712	6.06987	1	0.456157	0.444974
GOTERM_BP_DIRECT	GO:0038060~nitric oxide-cGMP-mediated signaling	4	0.217273	0.0246015	NM_008386, NM_009696, NM_008712, NM_001185083	1780	11	29712	6.06987	1	0.456157	0.444974
GOTERM_BP_DIRECT	GO:0007566~embryo implantation	10	0.543183	0.0254167	NR_033707, NM_011588, NM_011434, NM_001289770, NM_010638, NM_007942, NM_001081209, NM_026480, NM_009086, NM_010219	1780	71	29712	2.351	1	0.469564	0.458053
GOTERM_BP_DIRECT	GO:0042789~mRNA transcription by RNA polymerase II	8	0.434546	0.0258184	NM_022015, NM_001284369, NM_001290729, NM_010137, NM_009575, NM_026554, NM_025444, NM_001176528	1780	49	29712	2.72525	1	0.475263	0.463612
GOTERM_BP_DIRECT	GO:0006953~acute-phase response	7	0.380228	0.0272918	NM_009244, NM_008386, NM_011036, NM_007942, NM_001185083, NM_175628, NM_011638	1780	39	29712	2.99602	1	0.49753	0.485333
GOTERM_BP_DIRECT	GO:0072520~seminiferous tubule development	6	0.32591	0.0273207	NM_020002, NM_023503, NM_144783, NM_178309, NM_019822, NM_008092	1780	29	29712	3.45355	1	0.49753	0.485333
GOTERM_BP_DIRECT	GO:0007131~reciprocal meiotic recombination	6	0.32591	0.0273207	NM_010059, NM_001122958, NM_031384, NM_028602, NM_001111119, NM_011516	1780	29	29712	3.45355	1	0.49753	0.485333
GOTERM_BP_DIRECT	GO:0071456~cellular response to hypoxia	16	0.869093	0.0274421	NM_177003, NM_007918, NM_153743, NM_017399, NM_172399, NM_178309, NM_009647, NM_010258, NM_012019, NM_001199114, NM_001199116, NM_010137, NM_011640, NM_001199113, NM_007531, NM_016689, NM_019988, NM_019812	1780	145	29712	1.84189	1	0.497962	0.485755
GOTERM_BP_DIRECT	GO:0031647~regulation of protein stability	14	0.760456	0.0276093	NM_023258, NM_020004, NM_198052, NM_001033528, NM_172562, NM_001305585, NM_173048, NM_001081054, NM_031165, NM_001252261, NM_011535, NM_031388, NM_001301414, NM_023371, NM_010898	1780	120	29712	1.94742	1	0.499219	0.48698
GOTERM_BP_DIRECT	GO:0007623~circadian rhythm	13	0.706138	0.0281588	NM_019721, NM_001290469, NM_008228, NM_001033124, NM_145569, NM_008321, NM_001164080, NM_001164081, NM_011640, NM_007842, NM_011485, NM_010638, NM_033217, NM_019812	1780	108	29712	2.00924	1	0.503291	0.490953
GOTERM_BP_DIRECT	GO:0006413~translational initiation	9	0.488865	0.0284218	NM_033077, NM_001039169, NM_010122, NM_027236, NM_015751, NM_001177574, NM_001177565, NM_001039170, NR_003647, NM_026030	1780	61	29712	2.46277	1	0.503291	0.490953
GOTERM_BP_DIRECT	GO:0000423~mitophagy	8	0.434546	0.0285227	NM_177003, NM_009469, NM_011640, NM_153583, NM_007531, NM_172599, NM_026693, NM_001002897	1780	50	29712	2.67074	1	0.503291	0.490953
GOTERM_BP_DIRECT	GO:0050684~regulation of mRNA processing	5	0.271592	0.0287228	NM_007842, NM_016795, NM_001029979, NM_021361, NM_001163300	1780	20	29712	4.17303	1	0.503291	0.490953
GOTERM_BP_DIRECT	GO:0007004~telomere maintenance via telomerase	5	0.271592	0.0287228	NM_009533, NM_026653, NM_001030307, NM_010480, NM_144824	1780	20	29712	4.17303	1	0.503291	0.490953
GOTERM_BP_DIRECT	GO:0030539~male genitalia development	5	0.271592	0.0287228	NM_031374, NM_011535, NM_198052, NM_011443, NM_144783, NM_013846	1780	20	29712	4.17303	1	0.503291	0.490953
GOTERM_BP_DIRECT	GO:0021904~dorsal/ventral neural tube patterning	5	0.271592	0.0287228	NM_008443, NM_001111066, NM_001081125, NM_008259, NM_007554	1780	20	29712	4.17303	1	0.503291	0.490953
GOTERM_BP_DIRECT	GO:1902430~negative regulation of amyloid-beta formation	5	0.271592	0.0287228	NM_009696, NM_173048, NM_023371, NM_001007596, NM_010404	1780	20	29712	4.17303	1	0.503291	0.490953
GOTERM_BP_DIRECT	GO:0006139~nucleobase-containing compound metabolic process	5	0.271592	0.0287228	NM_001003919, NM_001123371, NM_012012, NM_016895, NM_009647	1780	20	29712	4.17303	1	0.503291	0.490953
GOTERM_BP_DIRECT	GO:0060348~bone development	12	0.65182	0.0303911	NM_001168508, NM_175263, NM_173189, NM_007868, NM_001164242, NM_007932, NM_207675, NM_011244, NM_007554, NM_021491, NM_001042727, NM_001176528, NM_016738	1780	97	29712	2.06501	1	0.52536	0.512481
GOTERM_BP_DIRECT	GO:0032212~positive regulation of telomere maintenance via telomerase	7	0.380228	0.0305355	NM_009533, NM_010765, NM_007499, NM_007516, NM_001030307, NM_144824, NM_011944	1780	40	29712	2.92112	1	0.52536	0.512481
GOTERM_BP_DIRECT	GO:2000819~regulation of nucleotide-excision repair	6	0.32591	0.0312183	NM_019673, NM_013874, NM_001166381, NM_001114097, NM_001195004, NM_011418	1780	30	29712	3.33843	1	0.52536	0.512481
GOTERM_BP_DIRECT	GO:0141005~transposable element silencing by heterochromatin formation	4	0.217273	0.0313692	NM_028945, NM_001114879, NM_021308, NM_010816, NM_019448, NM_001284197	1780	12	29712	5.56404	1	0.52536	0.512481
GOTERM_BP_DIRECT	GO:1903706~regulation of hemopoiesis	4	0.217273	0.0313692	NM_001205241, NM_001282126, NM_001290701, NM_025454	1780	12	29712	5.56404	1	0.52536	0.512481
GOTERM_BP_DIRECT	GO:0051093~negative regulation of developmental process	4	0.217273	0.0313692	NM_175296, NM_031384, NM_011434, NM_021099, NM_001122733	1780	12	29712	5.56404	1	0.52536	0.512481
GOTERM_BP_DIRECT	GO:0009117~nucleotide metabolic process	4	0.217273	0.0313692	NM_025922, NM_001290811, NM_018757, NM_001102650	1780	12	29712	5.56404	1	0.52536	0.512481
GOTERM_BP_DIRECT	GO:0034501~protein localization to kinetochore	4	0.217273	0.0313692	NM_012039, NM_181854, NR_045893, NM_027411	1780	12	29712	5.56404	1	0.52536	0.512481
GOTERM_BP_DIRECT	GO:0071479~cellular response to ionizing radiation	8	0.434546	0.0314122	NM_178632, NM_001168508, NM_011640, NM_176953, NM_007499, NM_023240, NM_008316, NM_019812, NM_001303610	1780	51	29712	2.61837	1	0.52536	0.512481
GOTERM_BP_DIRECT	GO:0043161~proteasome-mediated ubiquitin-dependent protein catabolic process	30	1.62955	0.0316865	NM_175340, NM_025830, NM_025653, NM_001308386, NM_175207, NM_001199248, NM_011588, NM_001039048, NM_030564, NR_045893, NM_031377, NM_010817, NM_001008785, NM_019507, NM_178087, NM_009173, NM_001291074, NM_025346, NM_145441, NM_001081151, NM_029948, NM_025727, NM_133734, NM_023605, NM_145134, NM_008950, NM_028049, NM_001163609, NM_015732, NM_019812, NM_027394	1780	337	29712	1.48595	1	0.52536	0.512481
GOTERM_BP_DIRECT	GO:1902975~mitotic DNA replication initiation	3	0.162955	0.0317339	NM_008564, NM_030198, NM_008563	1780	5	29712	10.0153	1	0.52536	0.512481
GOTERM_BP_DIRECT	GO:0061035~regulation of cartilage development	3	0.162955	0.0317339	NM_020004, NM_007554, NM_021491	1780	5	29712	10.0153	1	0.52536	0.512481
GOTERM_BP_DIRECT	GO:0032197~retrotransposition	3	0.162955	0.0317339	NM_001081202, NM_028602, NM_010816	1780	5	29712	10.0153	1	0.52536	0.512481
GOTERM_BP_DIRECT	GO:0051252~regulation of RNA metabolic process	3	0.162955	0.0317339	NM_001048061, NM_007516, NM_021361	1780	5	29712	10.0153	1	0.52536	0.512481
GOTERM_BP_DIRECT	GO:0043045~epigenetic programming of gene expression	3	0.162955	0.0317339	NM_011588, NM_153743, NM_001285937	1780	5	29712	10.0153	1	0.52536	0.512481
GOTERM_BP_DIRECT	GO:1905746~positive regulation of mRNA cis splicing, via spliceosome	3	0.162955	0.0317339	NM_030680, NM_016699, NM_025924	1780	5	29712	10.0153	1	0.52536	0.512481
GOTERM_BP_DIRECT	GO:0046833~positive regulation of RNA export from nucleus	3	0.162955	0.0317339	NM_007842, NM_026554, NM_183155	1780	5	29712	10.0153	1	0.52536	0.512481
GOTERM_BP_DIRECT	GO:0070373~negative regulation of ERK1 and ERK2 cascade	11	0.597501	0.0326227	NM_011898, NM_146018, NM_001081104, NM_001081112, NM_181796, NM_008831, NM_007390, NM_007868, NM_023371, NM_178650, NM_010637	1780	86	29712	2.13504	1	0.538327	0.52513
GOTERM_BP_DIRECT	GO:1902455~negative regulation of stem cell population maintenance	5	0.271592	0.0338459	NM_023503, NM_001253857, NM_134155, NM_008228, NM_021788	1780	21	29712	3.97432	1	0.552462	0.538918
GOTERM_BP_DIRECT	GO:0006123~mitochondrial electron transport, cytochrome c to oxygen	5	0.271592	0.0338459	NM_009941, NM_009942, NM_007747, NM_001039049, NM_009989	1780	21	29712	3.97432	1	0.552462	0.538918
GOTERM_BP_DIRECT	GO:0043249~erythrocyte maturation	5	0.271592	0.0338459	NM_008452, NM_007942, NM_007949, NM_172757, NM_011987	1780	21	29712	3.97432	1	0.552462	0.538918
GOTERM_BP_DIRECT	GO:0048663~neuron fate commitment	7	0.380228	0.034021	NM_175332, NM_011443, NM_007554, NM_133256, NM_016967, NM_016968, NM_031182	1780	41	29712	2.84988	1	0.552462	0.538918
GOTERM_BP_DIRECT	GO:0045089~positive regulation of innate immune response	7	0.380228	0.034021	NM_025945, NM_001199248, NM_001164082, NM_007842, NM_029763, NM_027423, NM_028379, NM_008252	1780	41	29712	2.84988	1	0.552462	0.538918
GOTERM_BP_DIRECT	GO:0009888~tissue development	8	0.434546	0.0344913	NM_008744, NM_001306143, NM_144783, NM_001310144, NM_001159769, NM_001276402, NM_008092, NM_008480	1780	52	29712	2.56802	1	0.558321	0.544634
GOTERM_BP_DIRECT	GO:0007179~transforming growth factor beta receptor signaling pathway	12	0.65182	0.0346121	NM_008278, NM_144547, NM_146018, NM_011640, NM_008105, NM_146069, NM_007559, NM_007415, NM_007932, NM_019812, NM_178087, NM_198022	1780	99	29712	2.02329	1	0.558504	0.544812
GOTERM_BP_DIRECT	GO:0006468~protein phosphorylation	30	1.62955	0.0372631	NM_001110330, NM_019732, NM_021099, NM_001122733, NM_001286809, NM_001310144, NM_008316, NM_001033124, NM_023815, NM_029916, NM_011588, NM_007633, NM_009259, NM_007499, NM_010693, NM_019945, NM_011848, NM_001176528, NM_016756, NM_001303610, NM_178143, NM_008480, NM_001033315, NM_001168508, NM_001042708, NM_016795, NM_011361, NM_009689, NM_001012273, NM_001161847, NM_182928, NM_025890, NM_026480, …	1780	342	29712	1.46422	1	0.599384	0.58469
GOTERM_BP_DIRECT	GO:0048511~rhythmic process	11	0.597501	0.0374095	NR_045010, NM_008321, NM_001164080, NM_020005, NM_001164081, NM_011640, NM_145134, NM_021308, NM_001291434, NM_010638, NM_010913, NM_178143	1780	88	29712	2.08652	1	0.599847	0.585142
GOTERM_BP_DIRECT	GO:0032968~positive regulation of transcription elongation by RNA polymerase II	8	0.434546	0.0377641	NM_144811, NM_010697, NM_027557, NM_026554, NM_001109626, NM_001252587, NM_027485, NM_001145100	1780	53	29712	2.51957	1	0.603633	0.588835
GOTERM_BP_DIRECT	GO:0016042~lipid catabolic process	13	0.706138	0.0381383	NM_001122818, NM_001290283, NM_025469, NM_183139, NM_023114, NM_001122954, NM_153788, NM_026925, NM_001013770, NM_139269, NM_013829, NM_001185083, NM_015801, NM_011987, NM_011107	1780	113	29712	1.92033	1	0.60771	0.592812
GOTERM_BP_DIRECT	GO:0031571~mitotic G1 DNA damage checkpoint signaling	4	0.217273	0.0390047	NM_146218, NM_011640, NM_011284, NM_133765	1780	13	29712	5.13604	1	0.609801	0.594852
GOTERM_BP_DIRECT	GO:1902857~positive regulation of non-motile cilium assembly	4	0.217273	0.0390047	NM_199032, NM_001113488, NM_177700, NM_010404	1780	13	29712	5.13604	1	0.609801	0.594852
GOTERM_BP_DIRECT	GO:0048339~paraxial mesoderm development	4	0.217273	0.0390047	NM_001300827, NM_172288, NM_009575, NM_009328, NM_172380	1780	13	29712	5.13604	1	0.609801	0.594852
GOTERM_BP_DIRECT	GO:0034374~low-density lipoprotein particle remodeling	4	0.217273	0.0390047	NM_001305585, NM_009696, NM_001122954, NM_011987	1780	13	29712	5.13604	1	0.609801	0.594852
GOTERM_BP_DIRECT	GO:1901029~negative regulation of mitochondrial outer membrane permeabilization involved in apoptotic signaling pathway	4	0.217273	0.0390047	NM_033564, NM_007451, NM_010246, NM_178386	1780	13	29712	5.13604	1	0.609801	0.594852
GOTERM_BP_DIRECT	GO:0001510~RNA methylation	4	0.217273	0.0390047	NM_019721, NM_025310, NM_026197, NM_138747	1780	13	29712	5.13604	1	0.609801	0.594852
GOTERM_BP_DIRECT	GO:0060271~cilium assembly	22	1.195	0.0392194	NM_001271533, NM_027759, NM_026502, NM_001253769, NM_144908, NM_153596, NM_001277860, NM_029738, NM_001253692, NM_021527, NM_172914, NM_008443, NM_144875, NM_009056, NM_008187, NM_001039684, NM_148952, NM_033327, NM_001008498, NM_011902, NM_178671, NM_001282992	1780	232	29712	1.58287	1	0.609801	0.594852
GOTERM_BP_DIRECT	GO:0048646~anatomical structure formation involved in morphogenesis	5	0.271592	0.0394654	NM_001081125, NM_011443, NM_008259, NM_007554, NM_010449	1780	22	29712	3.79367	1	0.609801	0.594852
GOTERM_BP_DIRECT	GO:2000737~negative regulation of stem cell differentiation	5	0.271592	0.0394654	NM_011535, NM_198052, NM_001109626, NM_001289828, NM_028016, NM_008679, NM_011934	1780	22	29712	3.79367	1	0.609801	0.594852
GOTERM_BP_DIRECT	GO:0050910~detection of mechanical stimulus involved in sensory perception of sound	5	0.271592	0.0394654	NM_001081104, NM_011443, NM_021099, NM_001122733, NM_026571, NM_021527	1780	22	29712	3.79367	1	0.609801	0.594852
GOTERM_BP_DIRECT	GO:0006633~fatty acid biosynthetic process	9	0.488865	0.039597	NM_025835, NM_009327, NM_130450, NM_019423, NM_024450, NM_001199296, NM_178143, NM_026925, NM_011107	1780	65	29712	2.31122	1	0.609985	0.595031
GOTERM_BP_DIRECT	GO:0010332~response to gamma radiation	6	0.32591	0.0400114	NM_177003, NM_020570, NM_011640, NM_176953, NM_007415, NM_178087	1780	32	29712	3.12978	1	0.614513	0.599448
GOTERM_BP_DIRECT	GO:0007420~brain development	22	1.195	0.040772	NM_001163511, NM_001033469, NM_207000, NM_173013, NM_177753, NM_001310144, NM_001242558, NM_133256, NM_009235, NM_030187, NM_172916, NM_009233, NM_203319, NM_133185, NM_011443, NM_007499, NM_009872, NM_019945, NM_027882, NM_001007596, NM_010923, NM_010898	1780	233	29712	1.57608	1	0.622444	0.607185
GOTERM_BP_DIRECT	GO:0006412~translation	22	1.195	0.040772	NM_019883, NM_025648, NM_025305, NM_023167, NM_026513, NM_027931, NM_025300, NM_026246, NM_027204, NM_001029990, NM_146165, NM_001162933, NM_001081381, NM_009438, NR_003634, NM_026490, NM_011885, NM_026498, NM_009093, NM_017404, NM_025570, NM_016738	1780	233	29712	1.57608	1	0.622444	0.607185
GOTERM_BP_DIRECT	GO:0009953~dorsal/ventral pattern formation	8	0.434546	0.0412341	NM_008443, NM_001111066, NM_001081125, NM_134032, NM_010296, NM_001164074, NM_001310144, NM_177082	1780	54	29712	2.47291	1	0.627621	0.612235
GOTERM_BP_DIRECT	GO:2001234~negative regulation of apoptotic signaling pathway	7	0.380228	0.041737	NM_013559, NM_023503, NM_001163308, NM_013560, NM_008092, NM_001177720, NM_019816	1780	43	29712	2.71732	1	0.633384	0.617856
GOTERM_BP_DIRECT	GO:0035556~intracellular signal transduction	36	1.95546	0.0423994	NM_022029, NM_021099, NM_001271679, NM_001122733, NM_007707, NM_015826, NM_009337, NM_013545, NM_146018, NM_033077, NM_010693, NM_019505, NM_019945, NM_013829, NM_001110192, NM_001110193, NM_015802, NM_001190830, NM_028838, NM_001168508, NM_022653, NM_001291152, NM_016795, NM_011361, NM_172665, NM_001291434, NM_013560, NM_008727, NM_011876, NM_011973, NM_001167891, NM_001161847, NM_145134, NM_144…	1780	432	29712	1.39101	1	0.641527	0.6258
GOTERM_BP_DIRECT	GO:0071333~cellular response to glucose stimulus	11	0.597501	0.0426609	NM_153796, NM_023114, NM_001310144, NM_001199114, NM_008386, NM_001199248, NM_001199116, NM_009327, NM_001199113, NM_011485, NM_008092, NM_178143, NM_009186	1780	90	29712	2.04015	1	0.643574	0.627797
GOTERM_BP_DIRECT	GO:0001944~vasculature development	6	0.32591	0.0449164	NM_007554, NM_010929, NM_001276402, NM_001042659, NM_001282992, NM_007902	1780	33	29712	3.03493	1	0.658728	0.642579
GOTERM_BP_DIRECT	GO:0051090~regulation of DNA-binding transcription factor activity	5	0.271592	0.0455833	NM_029444, NM_011143, NM_009575, NM_138944, NM_016925	1780	23	29712	3.62872	1	0.658728	0.642579
GOTERM_BP_DIRECT	GO:0030324~lung development	15	0.814775	0.0456896	NM_001081125, NM_008709, NM_008713, NM_033398, NM_001164080, NM_008011, NM_010137, NM_001164081, NM_010453, NM_008259, NM_010197, NM_010296, NM_009575, NM_007554, NM_021491, NM_009022	1780	142	29712	1.76325	1	0.658728	0.642579
GOTERM_BP_DIRECT	GO:0006279~premeiotic DNA replication	3	0.162955	0.0457324	NM_008564, NM_001302540, NM_008563, NM_008566	1780	6	29712	8.34607	1	0.658728	0.642579
GOTERM_BP_DIRECT	GO:0018394~peptidyl-lysine acetylation	3	0.162955	0.0457324	NM_001199248, NM_020005, NM_019812	1780	6	29712	8.34607	1	0.658728	0.642579
GOTERM_BP_DIRECT	GO:0072075~metanephric mesenchyme development	3	0.162955	0.0457324	NM_009189, NM_144783, NM_011382	1780	6	29712	8.34607	1	0.658728	0.642579
GOTERM_BP_DIRECT	GO:0043697~cell dedifferentiation	3	0.162955	0.0457324	NM_001289828, NM_028016, NM_008679, NM_011934	1780	6	29712	8.34607	1	0.658728	0.642579
GOTERM_BP_DIRECT	GO:0070475~rRNA base methylation	3	0.162955	0.0457324	NM_013536, NM_026197, NM_138747	1780	6	29712	8.34607	1	0.658728	0.642579
GOTERM_BP_DIRECT	GO:0018393~internal peptidyl-lysine acetylation	3	0.162955	0.0457324	NM_020004, NM_020005, NM_001195004	1780	6	29712	8.34607	1	0.658728	0.642579
GOTERM_BP_DIRECT	GO:0044726~epigenetic programing of female pronucleus	3	0.162955	0.0457324	NR_033137, NM_139218, NM_019448, NM_001284197, NM_001013745, NM_001168502	1780	6	29712	8.34607	1	0.658728	0.642579
GOTERM_BP_DIRECT	GO:0070245~positive regulation of thymocyte apoptotic process	3	0.162955	0.0457324	NM_172142, NM_011640, NM_020594	1780	6	29712	8.34607	1	0.658728	0.642579
GOTERM_BP_DIRECT	GO:0006189~'de novo' IMP biosynthetic process	3	0.162955	0.0457324	NM_009634, NM_001159519, NM_172146	1780	6	29712	8.34607	1	0.658728	0.642579
GOTERM_BP_DIRECT	GO:0001188~RNA polymerase I preinitiation complex assembly	3	0.162955	0.0457324	NM_001039521, NM_021441, NM_011418	1780	6	29712	8.34607	1	0.658728	0.642579
GOTERM_BP_DIRECT	GO:0044770~cell cycle phase transition	3	0.162955	0.0457324	NM_009863, NM_001164080, NM_030680, NM_001164081	1780	6	29712	8.34607	1	0.658728	0.642579
GOTERM_BP_DIRECT	GO:0060718~chorionic trophoblast cell differentiation	3	0.162955	0.0457324	NM_001013368, NM_019448, NM_001284197, NM_001042659	1780	6	29712	8.34607	1	0.658728	0.642579
GOTERM_BP_DIRECT	GO:0046600~negative regulation of centriole replication	3	0.162955	0.0457324	NM_020004, NM_020005, NM_019869	1780	6	29712	8.34607	1	0.658728	0.642579
GOTERM_BP_DIRECT	GO:0007399~nervous system development	28	1.52091	0.0468296	NM_019673, NM_020004, NM_174991, NM_011350, NM_053104, NM_146100, NM_001310144, NM_001033124, NM_001081160, NM_010697, NM_011143, NM_001114097, NM_021361, NM_001024699, NM_173013, NM_001252587, NM_008989, NM_153405, NM_010487, NM_001177648, NM_145974, NM_010243, NM_013874, NM_001167891, NM_010449, NM_016967, NM_011418, NM_029096	1780	321	29712	1.45601	1	0.668912	0.652514
GOTERM_BP_DIRECT	GO:1990918~double-strand break repair involved in meiotic recombination	4	0.217273	0.047489	NM_010059, NM_028914, NM_028902, NM_178309	1780	14	29712	4.76918	1	0.668912	0.652514
GOTERM_BP_DIRECT	GO:0072091~regulation of stem cell proliferation	4	0.217273	0.047489	NM_033324, NM_008679, NM_008252, NM_010898	1780	14	29712	4.76918	1	0.668912	0.652514
GOTERM_BP_DIRECT	GO:0035136~forelimb morphogenesis	4	0.217273	0.047489	NM_011535, NM_198052, NM_001164504, NM_178280, NM_021390	1780	14	29712	4.76918	1	0.668912	0.652514
GOTERM_BP_DIRECT	GO:0060765~regulation of androgen receptor signaling pathway	4	0.217273	0.047489	NM_031388, NM_001029979, NM_008602, NM_001164169, NM_001163300	1780	14	29712	4.76918	1	0.668912	0.652514
GOTERM_BP_DIRECT	GO:0001682~tRNA 5'-leader removal	4	0.217273	0.047489	NM_025390, NM_027278, NM_133982, NM_026340	1780	14	29712	4.76918	1	0.668912	0.652514
GOTERM_BP_DIRECT	GO:0060444~branching involved in mammary gland duct morphogenesis	4	0.217273	0.047489	NM_011535, NM_013601, NM_198052, NM_178087, NM_008815	1780	14	29712	4.76918	1	0.668912	0.652514
GOTERM_BP_DIRECT	GO:0009913~epidermal cell differentiation	4	0.217273	0.047489	NM_001081125, NM_010296, NM_008228, NM_010637	1780	14	29712	4.76918	1	0.668912	0.652514

## Sheet: GO_ko_up_genes
Gene ontology enrichment of up-regulated genes in Zfp998 knockout (KO) embryonic stem cells (ESCs) compared to knockdown control (KD-C) ESCs
Category	Term	Count	%	P Value	Genes	List Total	Pop Hits	Pop Total	Fold Enrichment	Bonferroni	Benjamini	FDR
GOTERM_BP_DIRECT	GO:0030335~positive regulation of cell migration	113	3.96213	1.03984e-45	NM_001081241, NM_008659, NM_029639, NM_009902, NM_009903, NM_010577, NM_010578, NM_013723, NM_001101502, NM_008029, NM_019707, NM_011427, NM_001270996, NM_001110205, NM_010169, NM_008413, NM_008138, NM_001008231, NM_010329, NM_011415, NM_011658, NM_019971, NM_023118, NM_030728, NM_172498, NM_007901, NM_008714, NM_001293622, NM_001168253, NM_011046, NM_001098227, NM_001198839, NM_010516, NM_010513…	2766	268	29712	4.52922	7.6023e-42	7.6023e-42	6.92952e-42
GOTERM_BP_DIRECT	GO:0001525~angiogenesis	100	3.50631	4.14757e-32	NM_001291066, NM_016686, NM_019676, NM_010581, NM_173007, NM_007722, NM_010577, NM_001198894, NM_008541, NM_010575, NM_008029, NM_010332, NM_009994, NM_026376, NM_011824, NM_010217, NM_194052, NM_010216, NM_001114124, NM_001004152, NM_152813, NM_181395, NM_172688, NM_009614, NM_001290421, NM_029770, NM_026145, NM_172498, NM_007901, NM_001077405, NM_052993, NM_001077404, NM_009929, NM_009528, NM_0…	2766	288	29712	3.72981	3.03229e-28	1.51615e-28	1.38197e-28
GOTERM_BP_DIRECT	GO:0016477~cell migration	104	3.64656	1.57798e-31	NM_026369, NM_001033285, NM_152825, NM_010581, NM_001198894, NM_010578, NM_013723, NM_011821, NM_010576, NM_008304, NM_008029, NM_019707, NM_010217, NM_019827, NM_001033217, NM_025846, NM_026778, NM_172441, NM_001270996, NM_133918, NM_010570, NM_174988, NM_133753, NM_001293774, NM_001293773, NM_009864, NM_009865, NM_009101, NM_009866, NM_001039151, NM_009741, NM_015734, NM_010329, NM_153412, NM_0…	2766	313	29712	3.56918	1.15366e-27	3.84553e-28	3.50521e-28
GOTERM_BP_DIRECT	GO:0007155~cell adhesion	140	4.90884	5.78848e-31	NM_001081249, NM_010581, NM_001160317, NM_001145952, NM_011150, NM_013691, NM_007722, NM_130878, NM_033581, NM_009902, NM_009903, NM_010577, NM_001198894, NM_010578, NM_013723, NM_010575, NM_010576, NM_013565, NM_009994, NM_009073, NM_018857, NM_026496, NM_201518, NM_010217, NM_001199349, NM_178665, NM_178702, NM_001270996, NM_019389, NM_145584, NM_181395, NM_008404, NM_009614, NM_011777, NM_0095…	2766	523	29712	2.87545	4.23196e-27	1.05799e-27	9.6436e-28
GOTERM_BP_DIRECT	GO:0006954~inflammatory response	117	4.10238	9.63844e-29	NM_177322, NM_001159562, NM_001291066, NM_001039701, NM_010581, NM_013693, NM_001025309, NM_001177713, NM_010730, NM_007577, NM_008147, NM_001114124, NM_023785, NM_178942, NM_001159394, NM_172688, NM_010169, NM_029495, NM_009744, NM_145458, NM_183180, NM_001039151, NM_007963, NM_031167, NM_010045, NM_031168, NM_019932, NM_008091, NM_145857, NM_019572, NM_178911, NM_018763, NM_001081982, NM_021297…	2766	409	29712	3.07286	7.04667e-25	1.40933e-25	1.28461e-25
GOTERM_BP_DIRECT	GO:0043065~positive regulation of apoptotic process	114	3.99719	5.65743e-28	NM_027974, NM_001284409, NM_013693, NM_031161, NM_007726, NM_001038613, NM_010578, NM_010730, NM_001199105, NM_011421, NM_009238, NM_009994, NM_021360, NM_027342, NM_010217, NM_019827, NM_001114124, NM_020275, NM_133918, NM_009742, NM_010169, NM_001289716, NM_009744, NM_172729, NM_007440, NM_008495, NM_011896, NM_029653, NM_008413, NM_008655, NM_009344, NM_009741, NM_031168, NM_009983, NM_011817,…	2766	399	29712	3.0691	4.13615e-24	6.89358e-25	6.28352e-25
GOTERM_BP_DIRECT	GO:0007165~signal transduction	193	6.76718	3.82999e-27	NM_001159562, NM_177686, NM_178655, NM_080448, NM_134158, NM_022327, NM_011785, NM_001024856, NM_146258, NM_026012, NM_145608, NM_010217, NM_025846, NM_001252547, NM_001033453, NM_008800, NM_146030, NM_008926, NM_008804, NM_009101, NM_010564, NM_008495, NM_029653, NM_031167, NM_010329, NM_145857, NM_001134480, NM_007987, NM_001002927, NM_001168253, NM_145741, NM_007993, NM_001271508, NM_029182, N…	2766	925	29712	2.24128	2.8001e-23	4.00015e-24	3.64615e-24
GOTERM_BP_DIRECT	GO:0006915~apoptotic process	139	4.87377	2.22597e-25	NM_023256, NM_010581, NM_001284409, NM_008538, NM_007568, NM_022327, NM_001199105, NM_026012, NM_029083, NM_010736, NM_001033217, NM_001291195, NM_026931, NM_001010836, NM_001291191, NM_020275, NM_133232, NM_172688, NM_133753, NM_009742, NM_001289716, NM_029770, NM_172729, NM_008495, NM_007963, NM_029653, NM_008655, NM_009344, NM_009982, NM_009741, NM_011817, NM_016787, NM_008130, NM_015736, NM_0…	2766	583	29712	2.5611	1.62741e-21	2.03426e-22	1.85424e-22
GOTERM_BP_DIRECT	GO:0008285~negative regulation of cell population proliferation	109	3.82188	3.10065e-25	NM_001111023, NM_175145, NM_013693, NM_007569, NM_175307, NM_007722, NM_009504, NM_009747, NM_009902, NM_013724, NM_001198894, NM_010578, NM_139298, NM_001199105, NM_009238, NM_009994, NM_008380, NM_021360, NM_019707, NM_007570, NM_029361, NM_001111099, NM_001002011, NM_001114124, NM_001081376, NM_173379, NM_172962, NM_010169, NM_145459, NM_011412, NM_011896, NM_010288, NM_008413, NM_009741, NM_0…	2766	397	29712	2.94928	2.26689e-21	2.51876e-22	2.29586e-22
GOTERM_BP_DIRECT	GO:0042127~regulation of cell population proliferation	68	2.38429	3.34877e-23	NM_001009935, NM_021274, NM_153112, NM_019676, NM_013693, NM_008416, NM_013492, NM_021439, NM_008861, NM_010773, NM_010730, NM_009873, NM_001287048, NM_001134391, NM_153143, NM_133918, NM_152813, NM_001112703, NM_008969, NM_009346, NM_007561, NM_009744, NM_010564, NM_001291508, NM_011577, NM_001290817, NM_029575, NM_031168, NM_010927, NM_019932, NM_008130, NM_008173, NM_019739, NM_001008700, NM_0…	2766	188	29712	3.88536	2.44828e-19	2.44828e-20	2.23162e-20
GOTERM_BP_DIRECT	GO:0098609~cell-cell adhesion	70	2.45442	4.60705e-23	NM_001291066, NM_177129, NM_001081286, NM_001160317, NM_001145952, NM_007403, NM_010577, NM_010578, NM_010575, NM_010576, NM_013565, NM_025288, NM_182716, NM_178665, NM_001033217, NM_001082547, NM_001025192, NM_022410, NM_001112703, NM_001145800, NM_008404, NM_172647, NM_001145884, NM_009864, NM_008495, NM_011693, NM_013630, NM_009741, NM_007883, NM_001287057, NM_009382, NM_001287056, NM_010329, …	2766	199	29712	3.77855	3.36821e-19	3.06201e-20	2.79103e-20
GOTERM_BP_DIRECT	GO:0010628~positive regulation of gene expression	134	4.69846	9.72369e-23	NM_017373, NM_178655, NM_013693, NM_009504, NM_009902, NM_001038613, NM_009234, NM_001177713, NM_001199105, NM_011662, NM_010573, NM_013565, NM_009873, NM_008380, NM_016710, NM_178661, NM_010217, NM_011701, NM_019827, NM_001002011, NM_001291195, NM_001291191, NM_133918, NM_011141, NM_010171, NM_172689, NM_001047604, NM_031166, NM_007561, NM_007440, NM_001039151, NM_010441, NM_001206367, NM_010288…	2766	586	29712	2.45633	7.10899e-19	5.92416e-20	5.39989e-20
GOTERM_BP_DIRECT	GO:0045944~positive regulation of transcription by RNA polymerase II	229	8.02945	1.91958e-22	NM_001111023, NM_001033207, NM_175026, NM_016686, NM_001161769, NM_010698, NM_009234, NM_009112, NM_008264, NM_009238, NM_009237, NM_009116, NM_008380, NM_026496, NM_178661, NM_019707, NM_001301357, NM_019827, NM_007833, NM_172689, NM_001163136, NM_009346, NM_031166, NM_010441, NM_007963, NM_011772, NM_011770, NM_031168, NM_019932, NM_008130, NM_011416, NM_145857, NM_001309528, NM_011658, NM_0010…	2766	1284	29712	1.9158	1.4034e-18	1.07954e-19	9.84006e-20
GOTERM_BP_DIRECT	GO:0045766~positive regulation of angiogenesis	61	2.13885	4.50917e-22	NM_177322, NM_001111023, NM_007929, NM_007807, NM_001252458, NM_008737, NM_007801, NM_007569, NM_001145953, NM_008855, NM_010578, NM_011785, NM_007577, NM_009994, NM_023580, NM_009154, NM_011824, NM_194052, NM_001162366, NM_175155, NM_001004152, NM_001185020, NM_178900, NM_126166, NM_133918, NM_010171, NM_008404, NM_011580, NM_009779, NM_009101, NM_007483, NM_010441, NM_029575, NM_013599, NM_0113…	2766	161	29712	4.0699	3.29665e-18	2.35475e-19	2.14636e-19
GOTERM_BP_DIRECT	GO:0008284~positive regulation of cell population proliferation	134	4.69846	1.2284e-21	NM_177322, NM_019952, NM_024223, NM_022563, NM_010581, NM_013693, NM_001145953, NM_007568, NM_031161, NM_009113, NR_003258, NM_001101502, NM_008029, NM_010332, NM_009238, NM_146015, NM_016710, NM_015744, NM_011824, NM_010217, NM_010216, NM_001301357, NM_010169, NM_031166, NM_010441, NM_008413, NM_008138, NM_009741, NM_031168, NM_008532, NM_011416, NM_145857, NM_001163401, NM_019971, NM_021455, NM…	2766	602	29712	2.39105	8.98084e-18	5.98723e-19	5.45738e-19
GOTERM_BP_DIRECT	GO:0007411~axon guidance	66	2.31417	4.82932e-21	NM_001048142, NM_177129, NM_016762, NM_008737, NM_001160317, NM_001126047, NM_011348, NM_170687, NM_010332, NM_008027, NM_199307, NM_201518, NM_009154, NM_011349, NM_182716, NM_001037859, NM_013881, NM_008449, NM_010091, NM_001081171, NM_029770, NM_011412, NM_028882, NM_008091, NM_008130, NM_133769, NM_001081302, NM_001163448, NM_019413, NM_153131, NM_172694, NM_001077405, NM_008714, NM_001077404…	2766	193	29712	3.67338	3.53072e-17	2.2067e-18	2.01141e-18
GOTERM_BP_DIRECT	GO:0035556~intracellular signal transduction	105	3.68163	4.86936e-20	NM_001033208, NM_019676, NM_146145, NM_172279, NM_001284409, NM_177725, NM_001042565, NM_011785, NM_008027, NM_019549, NM_201519, NM_010217, NM_029083, NM_011946, NM_019827, NM_029361, NM_001114124, NM_152813, NM_172729, NM_010441, NM_029653, NM_008413, NM_011894, NM_145857, NM_153534, NM_133926, NM_015771, NM_018883, NM_011170, NM_009896, NM_010518, NM_001113460, NM_001033238, NM_016972, NM_0012…	2766	432	29712	2.61087	3.55999e-16	2.09411e-17	1.90879e-17
GOTERM_BP_DIRECT	GO:0007507~heart development	87	3.05049	6.23352e-20	NM_177322, NM_023699, NM_001081249, NM_177364, NM_018782, NM_027810, NM_008737, NM_001284409, NM_001163144, NM_008861, NM_010412, NM_031397, NM_010576, NM_010496, NM_013565, NM_010332, NM_009238, NM_199307, NM_001024136, NM_016798, NM_001287048, NM_028394, NM_001111099, NM_001033217, NM_001291195, NM_001025192, NM_001185020, NM_019389, NM_001291191, NM_001110205, NM_001168346, NM_009933, NM_00981…	2766	321	29712	2.91135	4.55733e-16	2.53185e-17	2.30779e-17
GOTERM_BP_DIRECT	GO:0000122~negative regulation of transcription by RNA polymerase II	185	6.48668	9.64515e-20	NM_001111023, NM_175026, NM_001161769, NM_173406, NM_010698, NM_010212, NM_009234, NM_146019, NM_010573, NM_009238, NM_010574, NM_009237, NM_001025388, NM_011309, NM_011427, NM_031166, NM_010441, NM_016669, NM_027230, NM_008130, NM_011415, NM_011658, NM_021455, NM_001122737, NM_001081982, NM_007626, NM_007625, NM_008714, NM_008716, NM_001199246, NM_010237, NM_007631, NM_199449, NM_013508, NM_0012…	2766	1005	29712	1.97736	7.05157e-16	3.71135e-17	3.38291e-17
GOTERM_BP_DIRECT	GO:0070374~positive regulation of ERK1 and ERK2 cascade	71	2.48948	1.19412e-19	NM_023456, NM_019511, NM_001252458, NM_022563, NM_008737, NM_008979, NM_183168, NM_138952, NM_001164792, NM_007722, NM_008029, NM_010332, NM_007577, NM_009399, NM_011905, NM_008380, NM_010217, NM_178220, NM_028472, NM_001162366, NM_001037859, NM_178900, NM_001164628, NM_010928, NM_022410, NM_001112703, NM_010169, NM_010402, NM_011337, NM_172729, NM_011577, NM_001039151, NM_011057, NM_011058, NM_0…	2766	231	29712	3.30161	8.73021e-16	4.36511e-17	3.97881e-17
GOTERM_BP_DIRECT	GO:0045087~innate immune response	115	4.03226	3.16656e-19	NM_020267, NM_001033207, NM_007609, NM_173369, NM_010185, NM_001142681, NM_001145953, NM_173008, NM_007574, NM_001025309, NM_010730, NM_018738, NM_019949, NM_001135115, NM_145209, NM_019948, NM_001114124, NM_001305045, NM_175677, NM_172689, NM_009614, NM_009735, NM_201373, NM_172729, NM_138653, NM_029653, NM_008534, NM_145211, NM_008091, NM_010846, NM_145857, NM_008491, NM_178911, NM_028922, NM_0…	2766	509	29712	2.42694	2.31507e-15	1.10241e-16	1.00485e-16
GOTERM_BP_DIRECT	GO:0043410~positive regulation of MAPK cascade	68	2.38429	4.07415e-19	NM_001081963, NM_001291066, NM_023898, NM_013693, NM_001161724, NM_007403, NM_008344, NM_001146120, NM_008343, NM_031199, NM_011103, NM_011104, NM_008029, NM_013489, NM_008501, NM_001271409, NM_028872, NM_178220, NM_010338, NM_026979, NM_001114124, NM_175677, NM_172688, NM_010169, NM_011577, NM_011057, NM_008413, NM_008655, NM_013476, NM_031168, NM_001287057, NM_011817, NM_016787, NM_001287056, N…	2766	219	29712	3.33537	2.97861e-15	1.35391e-16	1.2341e-16
GOTERM_BP_DIRECT	GO:0030036~actin cytoskeleton organization	71	2.48948	9.32489e-19	NM_001134384, NM_001113487, NM_174850, NM_052976, NM_176832, NM_001033285, NM_153319, NM_133223, NM_145491, NM_054041, NM_009902, NM_029519, NM_010213, NM_010730, NM_011662, NM_146258, NM_019549, NM_016798, NM_198411, NM_134080, NM_133955, NM_001077595, NM_001025192, NM_022410, NM_001112703, NM_133674, NM_001033331, NM_001033257, NM_001293774, NM_001290421, NM_001293773, NM_009864, NM_009744, NM_…	2766	239	29712	3.1911	6.81743e-15	2.9641e-16	2.70179e-16
GOTERM_BP_DIRECT	GO:0030199~collagen fibril organization	34	1.19215	1.00341e-18	NM_001111044, NM_021355, NM_175501, NM_176830, NM_175643, NM_022563, NM_011030, NM_010162, NM_007729, NM_009930, NM_029100, NM_011962, NM_009994, NM_001003911, NM_001142916, NM_011824, NM_001111043, NM_177595, NM_133738, NM_181395, NM_001277305, NM_009933, NM_007737, NM_007585, NM_031163, NM_007743, NM_033325, NM_007742, NM_010221, NM_009367, NM_015774, NM_177161, NM_019759, NM_010729, NM_013519,…	2766	61	29712	5.98727	7.33593e-15	3.05664e-16	2.78613e-16
GOTERM_BP_DIRECT	GO:0030198~extracellular matrix organization	60	2.10379	2.41504e-18	NM_016762, NM_175501, NM_013693, NM_001145953, NM_007729, NM_019471, NM_011985, NM_032006, NM_016919, NM_001003911, NM_016678, NM_001024139, NM_001033339, NM_175314, NM_025685, NM_133918, NM_181395, NM_001277305, NM_029967, NM_172845, NM_008608, NM_172604, NM_009621, NM_001177369, NM_031163, NM_013599, NM_011058, NM_008611, NM_008610, NM_015774, NM_153393, NM_010766, NM_011812, NM_177068, NM_0109…	2766	182	29712	3.54127	1.76563e-14	7.06254e-16	6.43752e-16
GOTERM_BP_DIRECT	GO:0007160~cell-matrix adhesion	42	1.47265	7.31812e-18	NM_207680, NM_001085508, NM_001291066, NM_207681, NM_016780, NM_007929, NM_177129, NM_010917, NM_175501, NM_026148, NM_001161724, NM_152803, NM_007404, NM_007547, NM_007403, NM_013591, NM_022305, NM_010577, NM_009930, NM_010578, NM_010575, NM_010576, NM_016919, NM_145467, NM_013565, NM_134065, NM_008402, NM_008401, NM_007653, NM_018857, NM_010217, NM_172463, NM_001082960, NM_001270996, NM_133918,…	2766	97	29712	4.65112	5.35027e-14	2.0578e-15	1.87569e-15
GOTERM_BP_DIRECT	GO:0031175~neuron projection development	60	2.10379	2.34753e-17	NM_023456, NM_001081445, NM_174850, NM_052976, NM_177129, NM_019675, NM_016762, NM_152220, NM_133223, NM_001102430, NM_010578, NM_013886, NM_010254, NM_010332, NM_001285989, NM_199307, NM_008984, NM_007570, NM_011701, NM_001301357, NM_019827, NM_001162366, NM_001033217, NM_133718, NM_001253754, NM_181074, NM_009864, NM_001039151, NM_146025, NM_031168, NM_177461, NM_177740, NM_133769, NM_153131, N…	2766	190	29712	3.39217	1.71628e-13	6.35659e-15	5.79405e-15
GOTERM_BP_DIRECT	GO:0030336~negative regulation of cell migration	52	1.82328	6.67495e-17	NM_001159562, NM_001242411, NM_001039701, NM_172631, NM_080448, NM_139206, NM_001038610, NM_019790, NM_009902, NM_029519, NM_001199105, NM_013885, NM_009994, NM_023580, NM_016678, NM_019827, NM_028712, NM_198191, NM_133918, NM_009614, NM_011578, NM_009864, NM_001198565, NM_001198566, NM_009866, NM_007483, NM_008973, NM_031167, NM_029930, NM_009741, NM_009382, NM_144848, NM_027230, NM_009142, NM_0…	2766	151	29712	3.69919	8.11684e-13	1.74288e-14	1.58864e-14
GOTERM_BP_DIRECT	GO:0001501~skeletal system development	47	1.64797	1.42905e-16	NM_001081249, NM_001111023, NM_177364, NM_001145953, NM_009504, NM_134117, NR_003258, NM_009876, NM_010450, NM_001039181, NM_028394, NM_177730, NM_019389, NM_025685, NM_054071, NM_133753, NM_008608, NM_031163, NM_011577, NM_013599, NM_013554, NM_013553, NM_013519, NM_009021, NM_001081982, NM_175445, NM_011097, NM_007789, NM_009929, NM_033041, NM_008520, NM_009930, NM_009573, NM_030565, NM_009893,…	2766	128	29712	3.94428	8.11684e-13	3.60268e-14	3.28385e-14
GOTERM_BP_DIRECT	GO:0051897~positive regulation of phosphatidylinositol 3-kinase/protein kinase B signal transduction	64	2.24404	3.17189e-16	NM_001291066, NM_177320, NM_026125, NM_019511, NM_022563, NM_020505, NM_001081285, NM_013693, NM_001161724, NM_001164792, NM_007403, NM_001102430, NM_133821, NM_010578, NM_011348, NM_011026, NM_009154, NM_194052, NM_010415, NM_001162366, NM_001037859, NM_001081212, NM_172962, NM_010570, NM_007833, NM_011580, NM_027828, NM_010169, NM_029770, NM_011577, NM_011057, NM_011058, NM_008413, NM_031168, N…	2766	221	29712	3.11077	2.43505e-12	7.72989e-14	7.04582e-14
GOTERM_BP_DIRECT	GO:0043066~negative regulation of apoptotic process	130	4.5582	5.87406e-16	NM_001159562, NM_001048142, NM_022563, NM_001039701, NM_001284409, NM_013693, NM_001145953, NM_175307, NM_010578, NM_010212, NM_008541, NM_008029, NM_010332, NM_016710, NM_011824, NM_007570, NM_019827, NM_001111099, NM_133758, NM_026931, NM_144809, NM_001174170, NM_001290421, NM_009742, NM_001289716, NM_009744, NM_007440, NM_001039151, NM_010441, NM_029653, NM_008413, NM_031167, NM_009741, NM_031…	2766	666	29712	2.09676	4.05842e-12	1.38533e-13	1.26273e-13
GOTERM_BP_DIRECT	GO:0008360~regulation of cell shape	49	1.71809	6.2529e-16	NM_001110252, NM_027219, NM_133223, NM_001081161, NM_139206, NM_145491, NM_172911, NM_176837, NM_009113, NM_011348, NM_010730, NM_026376, NM_001162366, NM_133955, NM_001077595, NM_001037859, NM_022410, NM_172647, NM_011337, NM_001135727, NM_008973, NM_011330, NM_031168, NM_011331, NM_001287057, NM_001287056, NM_026064, NM_010329, NM_021454, NM_172498, NM_020606, NM_001122893, NM_009649, NM_008088…	2766	142	29712	3.7067	4.8701e-12	1.42859e-13	1.30217e-13
GOTERM_BP_DIRECT	GO:0007229~integrin-mediated signaling pathway	42	1.47265	1.76479e-15	NM_001291066, NM_016780, NM_026348, NM_172498, NM_026148, NM_008737, NM_020505, NM_001161724, NM_010581, NM_010185, NM_007403, NM_013591, NM_010577, NM_009930, NM_010578, NM_010575, NM_010576, NM_011662, NM_145467, NM_013565, NM_008402, NM_008401, NM_007399, NM_019549, NM_001198839, NM_010217, NM_001113460, NM_011602, NM_001162366, NM_001082960, NM_016893, NM_001112703, NM_008404, NM_009614, NM_0…	2766	110	29712	4.10144	1.29869e-11	3.90981e-13	3.5638e-13
GOTERM_BP_DIRECT	GO:0045669~positive regulation of osteoblast differentiation	35	1.22721	4.28438e-15	NM_001111102, NM_021457, NM_022563, NM_001161724, NM_133784, NM_133983, NM_001293622, NM_001160379, NM_146162, NM_009528, NM_010181, NM_008541, NM_009234, NR_003258, NM_007556, NM_145741, NM_030565, NM_007553, NM_201616, NM_010516, NM_001002011, NM_026778, NM_001110205, NM_007679, NM_010423, NM_009523, NM_007561, NM_001287514, NM_008513, NM_001287738, NM_031168, NM_009521, NM_033444, NM_001287057…	2766	80	29712	4.69957	3.16557e-11	9.21267e-13	8.39738e-13
GOTERM_BP_DIRECT	GO:0050731~positive regulation of peptidyl-tyrosine phosphorylation	41	1.43759	4.81899e-15	NM_016780, NM_021297, NM_020001, NM_008737, NM_138952, NM_031161, NM_011170, NM_009846, NM_010577, NM_008002, NM_010578, NM_031199, NM_009855, NM_007556, NM_008501, NM_010275, NM_015744, NM_001281880, NM_001301357, NM_010415, NM_146191, NM_133838, NM_001110205, NM_001112703, NM_175414, NM_001278256, NM_021604, NM_001039537, NM_010545, NM_139001, NM_001285457, NM_001039151, NM_011577, NM_080555, N…	2766	108	29712	4.07793	3.49024e-11	1.00662e-12	9.17536e-13
GOTERM_BP_DIRECT	GO:0071346~cellular response to type II interferon	39	1.36746	1.28368e-14	NM_024448, NM_021297, NM_013693, NM_010581, NM_008659, NM_009807, NM_007547, NM_010260, NM_172777, NM_010259, NM_008243, NM_001205386, NM_001205385, NM_008326, NM_011586, NM_007599, NM_008620, NM_011905, NM_001003955, NM_009295, NM_001201460, NM_018738, NM_011701, NM_134080, NM_153564, NM_016794, NM_126166, NM_016796, NM_001163394, NM_001291214, NM_001286647, NM_011777, NM_001177647, NM_029495, N…	2766	101	29712	4.14785	9.41554e-11	2.60695e-12	2.37624e-12
GOTERM_BP_DIRECT	GO:0030216~keratinocyte differentiation	35	1.22721	1.62465e-14	NM_001009935, NM_022886, NM_015771, NM_011471, NM_029733, NM_001284409, NM_008714, NM_007669, NM_007404, NM_023719, NM_011470, NM_013591, NM_001293622, NR_003548, NM_010730, NM_013885, NM_001080927, NM_025288, NM_026496, NM_010658, NM_001111099, NM_023842, NM_001082547, NM_001270996, NM_018754, NM_001159394, NM_016851, NM_011141, NM_201394, NM_008969, NM_011477, NM_011673, NM_011176, NM_011198, N…	2766	83	29712	4.5297	1.18506e-10	3.21021e-12	2.92612e-12
GOTERM_BP_DIRECT	GO:0030154~cell differentiation	126	4.41795	1.7879e-14	NM_028307, NM_001079686, NM_146145, NM_001167860, NM_183201, NM_008416, NM_001145953, NM_146142, NM_019790, NM_009504, NM_029639, NM_023814, NM_009234, NM_008541, NM_009755, NM_008304, NM_010211, NM_001286039, NM_019827, NM_028394, NM_001291195, NM_001029873, NM_001289550, NM_001291191, NM_001110205, NM_001293774, NM_001293773, NM_138649, NM_031166, NM_007562, NM_008413, NM_008655, NM_010167, NM_…	2766	665	29712	2.0353	1.30681e-10	3.40001e-12	3.09912e-12
GOTERM_BP_DIRECT	GO:0006952~defense response	27	0.946704	1.81371e-14	NM_007807, NM_021274, NM_013693, NM_173008, NM_011488, NM_009976, NM_008326, NM_011905, NM_001271508, NM_011609, NM_001081279, NM_019963, NM_126166, NM_021704, NM_013683, NM_009318, NM_010545, NM_172729, NM_013655, NM_011577, NM_010187, NM_001025313, NM_009283, NM_009284, NM_019932, NM_009141, NM_009140, NM_145857, NM_008392	2766	50	29712	5.80061	1.32305e-10	3.40001e-12	3.09912e-12
GOTERM_BP_DIRECT	GO:0045893~positive regulation of DNA-templated transcription	141	4.9439	2.63574e-14	NM_017373, NM_020267, NM_001111023, NM_024189, NM_013693, NM_029999, NM_023814, NM_009234, NR_028315, NM_146019, NM_009876, NM_001199105, NM_133350, NM_009238, NM_010450, NM_008380, NM_026496, NM_178661, NM_011824, NM_011427, NM_001164622, NM_001291195, NM_001289550, NM_001291191, NM_011141, NM_001110205, NM_001038625, NM_009346, NM_010169, NM_009864, NM_172728, NM_010441, NM_007963, NM_031168, N…	2766	782	29712	1.93683	1.92369e-10	4.81748e-12	4.39115e-12
GOTERM_BP_DIRECT	GO:0032496~response to lipopolysaccharide	56	1.96353	2.70454e-14	NM_008979, NM_013650, NM_013693, NM_001284409, NM_007726, NM_008102, NM_010332, NM_009399, NM_008147, NM_011905, NM_019946, NM_028994, NM_019980, NM_001289474, NM_020593, NM_001159394, NM_008967, NM_013484, NM_008966, NM_009933, NM_022019, NM_010169, NM_001177369, NM_010288, NM_011693, NM_001287738, NM_010729, NM_010927, NM_027078, NM_001136059, NM_009141, NM_145857, NM_212433, NM_021297, NM_1749…	2766	194	29712	3.10074	1.98051e-10	4.82265e-12	4.39587e-12
GOTERM_BP_DIRECT	GO:0051607~defense response to virus	65	2.2791	6.4757e-14	NM_181545, NM_001033207, NM_175026, NM_021274, NM_001110498, NM_029438, NM_010260, NM_008338, NM_030150, NM_010259, NM_029005, NM_011905, NM_001005858, NM_001201460, NM_029083, NM_001135115, NM_145209, NM_001025192, NM_001134391, NM_016794, NM_175677, NM_126166, NM_172689, NM_030084, NM_019461, NM_001243916, NM_201373, NM_001308072, NM_001289716, NM_011854, NM_033541, NM_008332, NM_011852, NM_010…	2766	252	29712	2.77072	4.73212e-10	1.12723e-11	1.02748e-11
GOTERM_BP_DIRECT	GO:0048661~positive regulation of smooth muscle cell proliferation	34	1.19215	2.44331e-13	NM_016780, NM_021297, NM_007901, NM_013693, NM_007806, NM_008716, NM_011368, NM_010496, NM_007950, NM_009373, NM_019707, NM_010513, NM_010415, NM_019827, NM_001077495, NM_010591, NM_207655, NM_011580, NM_009779, NM_007913, NM_001198565, NM_001198566, NM_007440, NM_011577, NM_011057, NM_029575, NM_013653, NM_011198, NM_008610, NM_031168, NM_001287057, NM_009283, NM_018865, NM_001287056, NM_010228,…	2766	85	29712	4.29675	1.78652e-09	4.15419e-11	3.78656e-11
GOTERM_BP_DIRECT	GO:0042060~wound healing	32	1.12202	2.65518e-13	NM_175168, NM_028523, NM_008737, NM_001276764, NM_152803, NM_007669, NM_173788, NM_010162, NM_022305, NM_008002, NM_009930, NM_011521, NM_007472, NM_011421, NM_001024619, NM_001164250, NM_013508, NM_001111099, NM_023842, NM_008909, NM_010928, NM_201394, NM_007562, NM_013612, NM_008711, NM_080555, NM_011058, NM_010221, NM_009367, NM_178591, NM_009660, NM_144848, NM_009142	2766	76	29712	4.52289	1.94155e-09	4.41182e-11	4.02139e-11
GOTERM_BP_DIRECT	GO:0032760~positive regulation of tumor necrosis factor production	41	1.43759	5.08986e-13	NM_023699, NM_007807, NM_021297, NM_025730, NM_138952, NM_010185, NM_007806, NM_013492, NM_010511, NM_145227, NM_145226, NM_011662, NM_013489, NM_011905, NM_011609, NM_001159301, NM_007471, NM_010516, NM_001077495, NM_001164724, NM_001037859, NM_126166, NM_001168346, NM_011580, NM_172689, NM_009841, NM_011337, NM_033541, NM_008551, NM_172729, NM_011852, NM_011577, NM_010187, NM_008413, NM_010142,…	2766	122	29712	3.60997	3.72157e-09	8.26933e-11	7.53752e-11
GOTERM_BP_DIRECT	GO:0007015~actin filament organization	47	1.64797	7.2735e-13	NM_001001491, NM_007929, NM_007609, NM_176832, NM_001081286, NM_053106, NM_001039546, NM_008857, NM_008538, NM_008659, NM_133223, NM_001277876, NM_145491, NM_207267, NM_016798, NM_133955, NM_001162366, NM_001077595, NM_172441, NM_172760, NM_181072, NM_009416, NM_007485, NM_001177647, NM_007483, NM_001135727, NM_001206367, NM_011330, NM_009741, NM_146025, NM_019813, NM_001040459, NM_145070, NM_178…	2766	156	29712	3.23633	5.31734e-09	1.15601e-10	1.05371e-10
GOTERM_BP_DIRECT	GO:0006897~endocytosis	53	1.85835	7.76775e-13	NM_052976, NM_001159482, NM_178655, NM_001039546, NM_145495, NM_008659, NM_145491, NM_194334, NM_008027, NM_178220, NM_133955, NM_133838, NM_153068, NM_001038621, NM_181072, NM_001103156, NM_144843, NM_009305, NM_177461, NM_016900, NM_010766, NM_001289678, NM_001161420, NM_145070, NM_175483, NM_023118, NM_001243762, NM_028724, NM_019972, NM_025730, NM_152923, NM_010284, NM_146001, NM_029858, NM_0…	2766	191	29712	2.98073	5.67935e-09	1.2083e-10	1.10137e-10
GOTERM_BP_DIRECT	GO:0008283~cell population proliferation	72	2.52454	9.70971e-13	NM_018782, NM_001161724, NM_007569, NM_007568, NM_010578, NM_008501, NM_023066, NM_015747, NM_178740, NM_001037859, NM_001081212, NM_010928, NM_172962, NM_010094, NM_022415, NM_011578, NM_031166, NM_009744, NM_001291508, NM_008055, NM_011577, NM_010441, NM_013598, NM_008138, NM_009741, NM_001287057, NM_178591, NM_001287056, NM_008091, NM_013519, NM_016900, NM_010329, NM_008130, NM_194263, NM_0082…	2766	312	29712	2.47889	7.09899e-09	1.47891e-10	1.34803e-10
GOTERM_BP_DIRECT	GO:0001649~osteoblast differentiation	39	1.36746	2.67874e-12	NM_001122737, NM_008416, NM_133784, NM_133665, NM_146162, NM_009528, NM_010412, NM_008343, NM_008541, NM_010212, NM_001002927, NM_007556, NM_145741, NM_009893, NM_007553, NM_010518, NM_010516, NM_011427, NM_026778, NM_001110205, NM_011161, NM_172688, NM_053110, NM_011578, NM_010402, NM_011337, NM_031166, NM_007561, NM_008711, NM_010288, NM_007742, NM_008037, NM_001204202, NM_018865, NM_009263, NM…	2766	117	29712	3.58062	1.95843e-08	3.99679e-10	3.64309e-10
GOTERM_BP_DIRECT	GO:0030182~neuron differentiation	62	2.17391	2.82077e-12	NM_001111023, NM_052976, NM_177129, NM_001284409, NM_010412, NM_010578, NM_009234, NM_139298, NM_010496, NM_010132, NM_010573, NM_009238, NM_010574, NM_009237, NM_007570, NM_194052, NM_029083, NM_001287048, NM_001301357, NM_001291077, NM_153143, NM_001112703, NM_022417, NM_031166, NM_207625, NM_001287738, NM_008091, NM_008130, NM_001029877, NM_024124, NM_001112698, NM_001081982, NM_025730, NM_152…	2766	253	29712	2.63239	2.06225e-08	4.10812e-10	3.74457e-10
GOTERM_BP_DIRECT	GO:0010976~positive regulation of neuron projection development	51	1.78822	2.86574e-12	NM_001048142, NM_022563, NM_008857, NM_008538, NM_007726, NM_010578, NM_009712, NM_013565, NM_008501, NM_178661, NM_001162366, NM_001081378, NM_001114124, NM_133718, NM_172962, NM_011340, NM_010091, NM_009621, NM_008973, NM_031168, NM_019813, NM_178591, NM_009061, NM_008175, NM_009142, NM_009141, NM_177740, NM_021457, NM_133926, NM_001112698, NM_175168, NM_172498, NM_001177372, NM_172412, NM_0011…	2766	185	29712	2.96127	2.09512e-08	4.10812e-10	3.74457e-10
GOTERM_BP_DIRECT	GO:0009887~animal organ morphogenesis	42	1.47265	3.36657e-12	NM_019971, NM_001122737, NM_172694, NM_013693, NM_009504, NM_009528, NM_008002, NM_139298, NM_008485, NM_008264, NM_009237, NM_007950, NM_010111, NM_007553, NM_178060, NM_008483, NM_011824, NM_008482, NM_010513, NM_001287048, NM_019827, NM_001033217, NM_010928, NM_016697, NM_010272, NM_008923, NM_008305, NM_001081171, NM_133832, NM_009368, NM_001193271, NM_009523, NM_001291508, NM_011412, NM_0115…	2766	134	29712	3.36685	2.46127e-08	4.73327e-10	4.31439e-10
GOTERM_BP_DIRECT	GO:0032956~regulation of actin cytoskeleton organization	36	1.26227	6.08958e-12	NM_145070, NM_016780, NM_025833, NM_172498, NM_001161724, NM_011571, NM_133223, NM_139206, NM_172612, NM_176837, NM_011103, NM_001205386, NM_001205385, NM_013626, NM_001177810, NM_001162366, NM_198096, NM_198095, NM_001037859, NM_017464, NM_023122, NM_028810, NM_019566, NM_001112744, NM_001112703, NM_001081295, NM_001205336, NM_133674, NM_178407, NM_172647, NM_007485, NM_011577, NM_009008, NM_008…	2766	104	29712	3.71834	4.45209e-08	8.40017e-10	7.65678e-10
GOTERM_BP_DIRECT	GO:0007179~transforming growth factor beta receptor signaling pathway	35	1.22721	6.35108e-12	NM_023118, NM_001277258, NM_007404, NM_021439, NM_008520, NM_010234, NM_009930, NM_008541, NM_029100, NM_010275, NM_007553, NM_001159301, NM_001301357, NM_198096, NM_001113379, NM_001270996, NM_016893, NM_134068, NM_001110205, NM_010591, NM_172688, NM_001037955, NM_001145884, NM_009368, NM_011578, NM_011777, NM_001001309, NM_011577, NM_019919, NM_007743, NM_029575, NM_011355, NM_009367, NM_015774…	2766	99	29712	3.79763	4.64324e-08	8.59865e-10	7.8377e-10
GOTERM_BP_DIRECT	GO:0007219~Notch signaling pathway	41	1.43759	6.61559e-12	NM_172752, NM_008714, NM_026929, NM_183221, NM_013471, NM_001109765, NM_146041, NM_033041, NM_017370, NM_008716, NM_001013371, NM_009873, NM_001128605, NM_007399, NM_001039089, NM_007553, NM_001080927, NM_026674, NM_021360, NM_022032, NM_007471, NM_013904, NM_011448, NM_011427, NM_001081656, NM_001004176, NM_010928, NM_172442, NM_021607, NM_201352, NM_010588, NM_010423, NM_001287514, NM_011577, N…	2766	131	29712	3.36196	4.83666e-08	8.79393e-10	8.0157e-10
GOTERM_BP_DIRECT	GO:0043123~positive regulation of canonical NF-kappaB signal transduction	51	1.78822	6.80991e-12	NM_010819, NM_145133, NM_013693, NM_001161724, NM_138952, NM_008855, NM_009113, NM_011104, NM_010332, NM_008027, NM_028872, NM_010736, NM_001114124, NM_019980, NM_175677, NM_126166, NM_001112703, NM_172688, NM_138606, NM_009812, NM_001290421, NM_010169, NM_172729, NM_011577, NM_001190321, NM_178110, NM_009142, NM_011613, NM_145857, NM_021297, NM_019777, NM_026821, NM_020001, NM_026148, NM_130859,…	2766	189	29712	2.8986	4.97871e-08	8.89058e-10	8.10379e-10
GOTERM_BP_DIRECT	GO:0001934~positive regulation of protein phosphorylation	57	1.9986	8.20671e-12	NM_013693, NM_001161724, NM_009829, NM_022327, NM_009902, NM_029519, NR_003258, NM_008029, NM_010332, NM_008027, NM_008301, NM_008380, NM_010217, NM_018738, NM_178220, NM_001037859, NM_001112703, NM_010091, NM_021604, NM_008058, NM_007561, NM_013599, NM_023908, NM_001287057, NM_001287056, NM_177740, NM_023118, NM_021457, NM_001112698, NM_025730, NM_011571, NM_007987, NM_146162, NM_021339, NM_0080…	2766	227	29712	2.6973	5.99997e-08	1.03767e-09	9.4584e-10
GOTERM_BP_DIRECT	GO:0019221~cytokine-mediated signaling pathway	43	1.50771	8.2321e-12	NM_001163401, NM_001008700, NM_019654, NM_146145, NM_010284, NM_138952, NM_011095, NM_008338, NM_134437, NM_009896, NM_010511, NM_011488, NM_008364, NM_008369, NM_007950, NM_133990, NM_008380, NM_011609, NM_008362, NM_011825, NM_011803, NM_001077495, NM_001306059, NM_001037859, NM_019963, NM_001159394, NM_010570, NM_010171, NM_134103, NM_008349, NM_007616, NM_007781, NM_001287514, NM_001039151, N…	2766	143	29712	3.23007	6.01847e-08	1.03767e-09	9.4584e-10
GOTERM_BP_DIRECT	GO:0006468~protein phosphorylation	74	2.59467	1.23537e-11	NM_001004363, NM_001252458, NM_001033285, NM_146145, NM_172279, NM_001164791, NM_008857, NM_001161724, NM_008855, NM_008343, NM_008541, NM_011103, NM_011104, NM_010332, NM_009873, NM_019827, NM_029361, NM_001162366, NM_001185020, NM_178900, NM_001112703, NM_021605, NM_008923, NM_007713, NM_021606, NM_172688, NM_138606, NM_009933, NM_133753, NM_008926, NM_010687, NM_011337, NM_029495, NM_011577, N…	2766	342	29712	2.32426	9.03185e-08	1.53082e-09	1.39534e-09
GOTERM_BP_DIRECT	GO:0045892~negative regulation of DNA-templated transcription	122	4.2777	2.03956e-11	NM_024469, NM_017373, NM_001111023, NM_177683, NM_175026, NM_001198808, NM_024189, NM_013693, NM_029999, NM_001038610, NM_009504, NR_028315, NM_146019, NM_009876, NM_008667, NM_001101502, NM_001025388, NM_011824, NM_011427, NM_001033217, NM_133758, NM_001114124, NM_011141, NM_007679, NM_031166, NM_145459, NM_009744, NM_010441, NM_007963, NM_011772, NM_011498, NM_008091, NM_008130, NM_001040654, N…	2766	702	29712	1.86682	1.49112e-07	2.4852e-09	2.26527e-09
GOTERM_BP_DIRECT	GO:0043524~negative regulation of neuron apoptotic process	53	1.85835	2.17938e-11	NM_023699, NM_001291066, NM_019952, NM_001048142, NM_008737, NM_008857, NM_001161724, NM_007403, NM_013492, NM_033581, NM_001034851, NM_011348, NM_007577, NM_026376, NM_007570, NM_178220, NM_001301357, NM_001162366, NM_023224, NM_198190, NM_001168346, NM_010169, NM_001289716, NM_029770, NM_008413, NM_001287738, NM_009741, NM_031168, NM_011331, NM_008094, NM_001287057, NM_001287056, NM_016701, NM_…	2766	207	29712	2.75033	1.59334e-07	2.61204e-09	2.38088e-09
GOTERM_BP_DIRECT	GO:0009615~response to virus	36	1.26227	2.77032e-11	NM_025378, NM_011273, NM_013693, NR_003508, NM_008317, NM_010162, NM_205820, NM_013492, NM_030150, NM_145227, NM_145226, NM_011421, NM_009873, NM_001005858, NM_007392, NM_145209, NM_198095, NM_126166, NM_011163, NM_023409, NM_172689, NM_138606, NM_001289716, NM_033541, NM_008332, NM_010501, NM_011854, NM_011852, NM_010441, NM_010244, NM_145211, NM_001195633, NM_028421, NM_008091, NM_010846, NM_00…	2766	109	29712	3.54777	2.02539e-07	3.26675e-09	2.97765e-09
GOTERM_BP_DIRECT	GO:0001822~kidney development	49	1.71809	3.04721e-11	NM_177322, NM_001289463, NM_001162493, NM_001163144, NM_008861, NM_009234, NM_031397, NM_001177713, NM_009876, NM_001024136, NM_026376, NM_028394, NM_011340, NM_181072, NM_001081171, NM_009621, NM_001198565, NM_001198566, NM_008216, NM_013630, NM_009741, NM_001287057, NM_001287056, NM_008091, NM_013519, NM_001042558, NM_199476, NM_008130, NM_001085449, NM_207680, NM_153533, NM_207681, NM_019413, …	2766	184	29712	2.86061	2.22781e-07	3.53621e-09	3.22327e-09
GOTERM_BP_DIRECT	GO:0045785~positive regulation of cell adhesion	29	1.01683	3.21857e-11	NM_001291066, NM_023118, NM_010917, NM_152220, NM_001252458, NM_020505, NM_013693, NM_008317, NM_007403, NM_001293622, NM_001198894, NM_008402, NM_009893, NM_007653, NM_001164250, NM_009373, NM_008483, NM_008482, NM_019762, NM_178900, NM_018754, NM_021704, NM_011182, NM_007485, NM_013655, NM_008876, NM_013653, NM_007883, NM_001287057, NM_178591, NM_001287056, NM_026163, NM_009142	2766	74	29712	4.20965	2.3531e-07	3.67671e-09	3.35133e-09
GOTERM_BP_DIRECT	GO:0051091~positive regulation of DNA-binding transcription factor activity	35	1.22721	5.47142e-11	NM_021457, NM_001112698, NM_001048142, NM_019777, NM_001252458, NM_022563, NM_013693, NM_023835, NM_013470, NM_001293622, NM_010412, NM_001003916, NM_009277, NM_009574, NM_010593, NM_009399, NM_007553, NM_011845, NM_020510, NM_178900, NM_175677, NM_133674, NM_028261, NM_011633, NM_053084, NM_029077, NM_008055, NM_008513, NM_010187, NM_080555, NM_031168, NM_028665, NM_010548, NM_178110, NM_011613,…	2766	106	29712	3.54684	4.00016e-07	6.15409e-09	5.60947e-09
GOTERM_BP_DIRECT	GO:0003151~outflow tract morphogenesis	27	0.946704	5.58967e-11	NM_021457, NM_001161724, NM_008714, NM_011303, NM_011766, NM_009234, NM_026376, NM_001080927, NM_013904, NM_001287048, NM_001033217, NM_020510, NM_010591, NM_011580, NM_010091, NM_010423, NM_011578, NM_010402, NM_013657, NM_007561, NM_009569, NM_008711, NM_029575, NM_009367, NM_001287057, NM_010828, NM_001287056, NM_194263	2766	66	29712	4.3944	4.0866e-07	6.19183e-09	5.64387e-09
GOTERM_BP_DIRECT	GO:0010718~positive regulation of epithelial to mesenchymal transition	24	0.841515	6.84665e-11	NM_001163566, NM_001291066, NM_019498, NM_023118, NM_008714, NM_133784, NM_007403, NM_001038613, NM_001101502, NM_001098227, NM_007553, NM_011427, NM_001289550, NM_009368, NM_016807, NM_011577, NM_030256, NM_029575, NM_007742, NM_033325, NM_031168, NM_009367, NM_010329, NM_016769, NM_027450, NM_194263, NM_011658	2766	53	29712	4.86424	5.00559e-07	7.47103e-09	6.80986e-09
GOTERM_BP_DIRECT	GO:0072659~protein localization to plasma membrane	46	1.6129	7.3624e-11	NM_007929, NM_019579, NM_001159482, NM_019511, NM_178655, NM_008857, NM_013693, NM_001160317, NM_029438, NM_001164792, NM_010185, NM_019571, NM_029519, NM_001128625, NM_009112, NM_170687, NM_010593, NM_008027, NM_053090, NM_009295, NM_011609, NM_001083917, NM_182716, NM_019762, NM_028639, NM_133838, NM_019521, NM_153068, NM_177638, NM_001162943, NM_020578, NM_133753, NM_172647, NM_001081171, NM_1…	2766	170	29712	2.90662	5.38265e-07	7.91566e-09	7.21515e-09
GOTERM_BP_DIRECT	GO:0050804~modulation of chemical synaptic transmission	42	1.47265	1.09974e-10	NM_019410, NM_001005475, NM_001081302, NM_001081445, NM_001112698, NM_001048142, NM_152220, NM_007789, NM_001252453, NM_001293622, NM_001122893, NM_001290451, NM_009946, NM_008168, NM_001042487, NM_001039385, NM_145526, NM_010578, NM_001080926, NM_001042528, NM_001113181, NM_194052, NM_026879, NM_001029873, NM_001114664, NM_021468, NM_001185020, NM_198190, NM_008923, NM_007579, NM_145458, NM_0111…	2766	148	29712	3.04837	8.04021e-07	1.16525e-08	1.06213e-08
GOTERM_BP_DIRECT	GO:0009410~response to xenobiotic stimulus	69	2.41935	1.34148e-10	NM_001009935, NM_007807, NM_001081445, NM_001048142, NM_020505, NM_011075, NM_001039546, NM_013693, NM_001284409, NM_008855, NM_007408, NM_007407, NM_010412, NR_003258, NM_010132, NM_013565, NM_011421, NM_008984, NM_019946, NM_001162366, NM_001111099, NM_001033217, NM_133758, NM_001134391, NM_001159394, NM_172961, NM_001112703, NM_011580, NM_009933, NM_133753, NM_009864, NM_011337, NM_011577, NM_…	2766	324	29712	2.28762	9.80755e-07	1.40108e-08	1.27709e-08
GOTERM_BP_DIRECT	GO:0001666~response to hypoxia	52	1.82328	4.41909e-10	NM_013693, NM_001284409, NM_008855, NM_009902, NM_145526, NM_009794, NM_010332, NM_009238, NM_008501, NM_199307, NM_011905, NM_001142916, NM_029083, NM_010216, NM_001162366, NM_172961, NM_008608, NM_007913, NM_011578, NM_008055, NM_011693, NM_008610, NM_001287057, NM_010927, NM_001287056, NM_001008233, NM_001025438, NM_001042558, NM_001136059, NM_001308489, NM_172498, NM_001277258, NM_009807, NM_…	2766	217	29712	2.57409	3.23079e-06	4.55041e-08	4.14772e-08
GOTERM_BP_DIRECT	GO:0010629~negative regulation of gene expression	78	2.73492	4.79212e-10	NM_001113326, NM_001198808, NM_008979, NM_013693, NM_009902, NM_001038613, NM_010412, NM_009234, NM_008541, NM_029561, NM_001199105, NM_010496, NM_010217, NM_019827, NM_001111099, NM_010928, NM_213616, NM_133918, NM_011340, NM_172688, NM_001163575, NM_011578, NM_010402, NM_145459, NM_011337, NM_011577, NM_011412, NM_011057, NM_010288, NM_001287057, NM_010927, NM_001287056, NM_008091, NM_013912, N…	2766	398	29712	2.10519	3.50351e-06	4.866e-08	4.43537e-08
GOTERM_BP_DIRECT	GO:0090050~positive regulation of cell migration involved in sprouting angiogenesis	15	0.525947	5.50591e-10	NM_001081963, NM_019572, NM_024124, NM_008737, NM_001112703, NM_008009, NM_152804, NM_011083, NM_026838, NM_011578, NM_011785, NM_010730, NM_011198, NM_001287057, NM_001287056, NM_013519	2766	22	29712	7.324	4.02537e-06	5.51421e-08	5.02622e-08
GOTERM_BP_DIRECT	GO:0030308~negative regulation of cell growth	38	1.3324	6.09338e-10	NM_023118, NM_177683, NM_028523, NM_001277258, NM_007669, NM_008317, NM_009255, NM_010211, NM_008380, NM_001025388, NM_011824, NM_194052, NM_028176, NM_008086, NM_001081655, NM_001111099, NM_019662, NM_001114124, NM_001002272, NM_198095, NM_133816, NM_026832, NM_008726, NM_009614, NM_001038625, NM_031880, NM_007561, NM_009744, NM_011356, NM_145953, NM_011412, NM_011577, NM_010288, NM_009741, NM_0…	2766	132	29712	3.09236	4.45486e-06	6.02009e-08	5.48733e-08
GOTERM_BP_DIRECT	GO:0016525~negative regulation of angiogenesis	33	1.15708	6.57868e-10	NM_021274, NM_175668, NM_153319, NM_152804, NM_001122893, NM_011348, NM_011368, NM_009932, NM_008501, NM_008984, NM_001033141, NM_007652, NM_001114124, NM_213616, NM_133918, NM_011581, NM_011340, NM_007833, NM_011580, NM_008828, NM_001039537, NM_009621, NM_001198565, NM_001198566, NM_001290817, NM_009662, NM_011055, NM_008973, NM_009367, NM_009283, NM_018744, NM_013819, NM_019932, NM_009242, NM_0…	2766	104	29712	3.40848	4.80966e-06	6.4129e-08	5.84538e-08
GOTERM_BP_DIRECT	GO:0000165~MAPK cascade	36	1.26227	1.12733e-09	NM_172498, NM_025730, NM_007746, NM_001164791, NM_173788, NM_008343, NM_011104, NM_001199204, NM_001199685, NM_201519, NM_016896, NM_001271409, NM_010517, NM_001025245, NM_145608, NM_011946, NM_010513, NM_001162366, NM_001291195, NM_001033713, NM_025424, NM_001291191, NM_126166, NM_021506, NM_001252202, NM_008726, NM_001081175, NM_011161, NM_172688, NM_011063, NM_021921, NM_007616, NM_001001806, …	2766	123	29712	3.14396	8.24184e-06	1.08446e-07	9.88487e-08
GOTERM_BP_DIRECT	GO:0000902~cell morphogenesis	40	1.40252	1.23044e-09	NM_133769, NM_001291066, NM_023118, NM_027559, NM_001081982, NM_172257, NM_001161724, NM_172656, NM_010162, NM_007403, NM_001109765, NM_009504, NM_013492, NM_008501, NM_013464, NM_019449, NM_021460, NM_019707, NM_008483, NM_011824, NM_001077595, NM_022410, NM_029007, NM_207655, NM_201394, NM_174988, NM_009933, NM_001039537, NM_009864, NM_009744, NM_009865, NM_009866, NM_011577, NM_012026, NM_0101…	2766	147	29712	2.92296	8.99569e-06	1.16828e-07	1.06489e-07
GOTERM_BP_DIRECT	GO:0048514~blood vessel morphogenesis	19	0.666199	1.40359e-09	NM_001033306, NM_153319, NM_001277258, NM_011580, NM_001193271, NM_008398, NM_008002, NM_009931, NM_001079908, NM_008513, NM_008029, NM_011057, NM_010288, NM_007664, NM_013464, NM_010111, NM_009994, NM_001287057, NM_001287056, NM_010228	2766	38	29712	5.37093	1.02616e-05	1.31559e-07	1.19917e-07
GOTERM_BP_DIRECT	GO:0071560~cellular response to transforming growth factor beta stimulus	28	0.981767	1.43054e-09	NM_001111023, NM_023118, NM_022563, NM_001277258, NM_001177372, NM_001122893, NM_001205386, NM_001205385, NM_009932, NM_007670, NM_013468, NM_001002927, NM_134066, NM_007993, NM_010513, NM_011448, NM_007392, NM_001159394, NM_001112703, NM_172688, NM_007616, NM_009523, NM_008871, NM_001001806, NM_011577, NM_007742, NM_019813, NM_001042558, NM_016769, NM_008173	2766	80	29712	3.75965	1.04586e-05	1.32388e-07	1.20672e-07
GOTERM_BP_DIRECT	GO:0071222~cellular response to lipopolysaccharide	64	2.24404	1.62167e-09	NM_019992, NM_021274, NM_013693, NM_138952, NM_007404, NM_010260, NM_008102, NM_010412, NM_010259, NM_009397, NM_009794, NM_008147, NM_018738, NM_011701, NM_144559, NM_001114124, NM_019980, NM_001270996, NM_023785, NM_001159394, NM_001112703, NM_009735, NM_020557, NM_029495, NM_011610, NM_008413, NM_008611, NM_001287738, NM_031168, NM_010927, NM_019932, NM_009141, NM_009140, NM_145857, NM_021297,…	2766	307	29712	2.23935	1.1856e-05	1.48201e-07	1.35085e-07
GOTERM_BP_DIRECT	GO:0010977~negative regulation of neuron projection development	30	1.05189	1.64853e-09	NM_177740, NM_019651, NM_023118, NM_178679, NM_025730, NM_007405, NM_001252453, NM_010380, NM_177708, NM_172911, NM_008885, NM_146015, NM_001024619, NM_010111, NM_194052, NM_001198876, NM_001001892, NM_199223, NM_011701, NM_019827, NM_001252202, NM_009735, NM_153789, NM_172989, NM_001290421, NM_022417, NM_010786, NM_139001, NM_008495, NM_008512, NM_010227, NM_011218	2766	91	29712	3.54127	1.20524e-05	1.48796e-07	1.35628e-07
GOTERM_BP_DIRECT	GO:0060348~bone development	31	1.08696	1.94278e-09	NM_019971, NM_177364, NM_173788, NM_001166453, NM_001033149, NM_008541, NR_003258, NM_007556, NM_010450, NM_007553, NM_027444, NM_201616, NM_009373, NM_019724, NM_018770, NM_011161, NM_172688, NM_009933, NM_008608, NM_010687, NM_001198565, NM_001198566, NM_031163, NM_001290817, NM_008513, NM_010288, NM_008037, NM_007542, NM_018865, NM_009285, NM_009242, NM_001201470, NM_001177884, NM_011613	2766	97	29712	3.43297	1.42036e-05	1.73216e-07	1.57887e-07
GOTERM_BP_DIRECT	GO:0009612~response to mechanical stimulus	25	0.876578	2.08235e-09	NM_001009935, NM_022886, NM_172498, NM_152923, NM_023719, NM_009606, NM_145526, NM_009930, NM_010773, NM_009794, NM_008401, NM_009399, NM_001039485, NM_011607, NM_007570, NM_001162366, NM_008909, NM_001082960, NM_010591, NM_011580, NM_009933, NM_008608, NM_007616, NM_008036, NM_010687, NM_007742, NM_008610, NM_010828	2766	66	29712	4.06889	1.52239e-05	1.83422e-07	1.6719e-07
GOTERM_BP_DIRECT	GO:0045666~positive regulation of neuron differentiation	33	1.15708	3.14085e-09	NM_207583, NM_001163448, NM_001112698, NM_001048142, NM_001163165, NM_021339, NM_010578, NM_009234, NM_001205386, NM_001003916, NM_001205385, NM_001199204, NM_007556, NM_007553, NM_019967, NM_026178, NM_007471, NM_008241, NM_177235, NM_153143, NM_001271744, NM_021704, NM_201352, NM_053084, NM_009744, NM_013655, NM_008671, NM_001079908, NM_013653, NM_011594, NM_031168, NM_001024926, NM_008675, NM_…	2766	110	29712	3.22256	2.29625e-05	2.73366e-07	2.49174e-07
GOTERM_BP_DIRECT	GO:0010634~positive regulation of epithelial cell migration	20	0.701262	3.43058e-09	NM_001081212, NM_010591, NM_007801, NM_010570, NM_008317, NM_017382, NM_008002, NM_010248, NM_007561, NM_011104, NM_007472, NM_029575, NM_013565, NM_009367, NM_016899, NM_015744, NM_194052, NM_027450, NM_011448, NM_011701	2766	44	29712	4.88267	2.50806e-05	2.9507e-07	2.68957e-07
GOTERM_BP_DIRECT	GO:0071347~cellular response to interleukin-1	23	0.806452	3.86886e-09	NM_001114124, NM_175501, NM_010581, NM_008317, NM_011161, NM_007547, NM_008871, NM_011315, NM_001177647, NM_011950, NM_013468, NM_145434, NM_008216, NM_001164072, NM_013653, NM_001287738, NM_008610, NM_031168, NM_001289916, NM_008390, NM_001003911, NM_011448, NM_008392, NM_009140	2766	58	29712	4.25971	2.82848e-05	3.28898e-07	2.99791e-07
GOTERM_BP_DIRECT	GO:0033627~cell adhesion mediated by integrin	19	0.666199	3.94909e-09	NM_016780, NM_001270996, NM_001082960, NM_133918, NM_007404, NM_010162, NM_008404, NM_001145884, NM_010577, NM_001001309, NM_008398, NM_010578, NM_010575, NM_010576, NM_145467, NM_013565, NM_145158, NM_008402, NM_008401, NM_007993, NM_028266	2766	40	29712	5.10239	2.88714e-05	3.3186e-07	3.02491e-07
GOTERM_BP_DIRECT	GO:0060070~canonical Wnt signaling pathway	33	1.15708	4.02155e-09	NM_021457, NM_001079822, NM_015771, NM_029537, NM_010162, NM_009528, NM_139298, NM_009332, NM_010332, NM_010593, NM_016678, NM_011448, NM_011427, NM_019827, NM_001081655, NM_020510, NM_016697, NM_009933, NM_010091, NM_007616, NM_008058, NM_009864, NM_009523, NM_054044, NM_011356, NM_008056, NM_008055, NM_011577, NM_008513, NM_030256, NM_009521, NM_011519, NM_008091, NM_019739	2766	111	29712	3.19353	2.94011e-05	3.34108e-07	3.04541e-07
GOTERM_BP_DIRECT	GO:0007266~Rho protein signal transduction	24	0.841515	4.10823e-09	NM_021454, NM_177322, NM_133715, NM_027219, NM_001242411, NM_001081982, NM_001081047, NM_025730, NM_019566, NM_001081241, NM_007419, NM_001198894, NM_010302, NM_007486, NM_133191, NM_009744, NM_007743, NM_029564, NM_013565, NM_010332, NM_026012, NM_001136227, NM_019707, NM_010329	2766	63	29712	4.09214	3.00349e-05	3.37475e-07	3.0761e-07
GOTERM_BP_DIRECT	GO:0032731~positive regulation of interleukin-1 beta production	25	0.876578	4.17003e-09	NM_007609, NM_175026, NM_021297, NM_053169, NM_013693, NM_009807, NM_138952, NM_001204910, NM_001146100, NM_011662, NM_011905, NM_028872, NM_007471, NM_010516, NM_153564, NM_009812, NM_007913, NM_011337, NM_172729, NM_008413, NM_031168, NM_026960, NM_001170853, NM_016769, NM_001198823, NM_145857, NM_001198824	2766	68	29712	3.94922	3.04866e-05	3.37815e-07	3.07919e-07
GOTERM_BP_DIRECT	GO:0033690~positive regulation of osteoblast proliferation	12	0.420757	4.26112e-09	NM_016780, NM_026778, NM_008513, NM_008402, NM_007553, NM_001112703, NM_152803, NM_146162, NM_010516, NM_010513, NM_011812, NM_019827	2766	15	29712	8.59349	3.11525e-05	3.37815e-07	3.07919e-07
GOTERM_BP_DIRECT	GO:0045216~cell-cell junction organization	17	0.596073	4.26733e-09	NM_001025192, NM_175256, NM_026148, NM_177638, NM_008857, NM_008756, NM_001290421, NM_001038602, NM_009368, NM_011577, NM_144862, NM_010288, NM_009367, NM_018777, NM_001282096, NM_028584, NM_016769, NM_010227	2766	32	29712	5.70662	3.11979e-05	3.37815e-07	3.07919e-07
GOTERM_BP_DIRECT	GO:0001837~epithelial to mesenchymal transition	21	0.736325	4.38792e-09	NM_001081655, NM_001081445, NM_008714, NM_029658, NM_001290421, NM_011578, NM_009523, NM_139143, NM_011577, NM_010441, NM_001079908, NM_008711, NM_029575, NM_033325, NM_009367, NM_007553, NM_001080927, NM_010227, NM_011415, NM_011448, NM_011427, NM_019827	2766	49	29712	4.60366	3.20795e-05	3.37815e-07	3.07919e-07
GOTERM_BP_DIRECT	GO:0060412~ventricular septum morphogenesis	21	0.736325	4.38792e-09	NM_020510, NM_021457, NM_019413, NM_001110205, NM_008714, NM_054071, NM_010423, NM_011578, NM_011766, NM_009234, NM_007561, NM_009569, NM_011412, NM_008711, NM_029575, NM_009238, NM_009367, NM_001080927, NM_010828, NM_013904, NM_001287048	2766	49	29712	4.60366	3.20795e-05	3.37815e-07	3.07919e-07
GOTERM_BP_DIRECT	GO:0007010~cytoskeleton organization	39	1.36746	4.3896e-09	NM_016782, NM_153153, NM_172498, NM_001033285, NM_001276764, NM_001164791, NM_001277876, NM_007547, NM_172656, NM_009397, NM_001301817, NM_001164250, NM_001271508, NM_026473, NM_009451, NM_175171, NM_011448, NM_011701, NM_010910, NM_019827, NM_133955, NM_001162366, NM_021389, NM_001033217, NM_009955, NM_009416, NM_145515, NM_010687, NM_011337, NM_001177647, NM_013831, NM_013710, NM_001135727, NM_…	2766	147	29712	2.84988	3.20919e-05	3.37815e-07	3.07919e-07
GOTERM_BP_DIRECT	GO:0016055~Wnt signaling pathway	51	1.78822	4.93326e-09	NM_153198, NM_020265, NM_173369, NM_133223, NM_013494, NM_011074, NM_008861, NM_139298, NM_010773, NM_029564, NM_001098203, NM_001287048, NM_019827, NM_001033217, NM_020510, NM_001289550, NM_010091, NM_172448, NM_153107, NM_008058, NM_008056, NM_008055, NM_001039151, NM_013630, NM_001008231, NM_026582, NM_001085449, NM_015814, NM_023118, NM_021457, NM_001079822, NM_175168, NM_001034874, NM_009528…	2766	225	29712	2.43482	3.60664e-05	3.75699e-07	3.42451e-07
GOTERM_BP_DIRECT	GO:0007173~epidermal growth factor receptor signaling pathway	30	1.05189	5.02589e-09	NM_019654, NM_172498, NM_022563, NM_173788, NM_007568, NM_031199, NM_011368, NM_008029, NM_010153, NM_146015, NM_007950, NM_023580, NM_001198839, NM_001198833, NM_010513, NM_011448, NM_010415, NM_001162366, NM_001190975, NM_001033217, NM_007939, NM_001037859, NM_001112703, NM_172962, NM_207655, NM_133753, NM_001079908, NM_010142, NM_011058, NM_016721, NM_010228, NM_008591	2766	95	29712	3.39217	3.67436e-05	3.78807e-07	3.45284e-07
GOTERM_BP_DIRECT	GO:0050729~positive regulation of inflammatory response	29	1.01683	5.73704e-09	NM_001291066, NM_007609, NM_021297, NM_011808, NM_175668, NM_013650, NM_010581, NM_007746, NM_009807, NM_007403, NM_001168491, NM_011488, NM_011905, NM_011609, NM_027320, NM_007471, NM_001025602, NM_001164724, NM_001159394, NM_011337, NM_008871, NM_010743, NM_001287514, NM_008495, NM_011577, NM_013610, NM_001287738, NM_008576, NM_018865, NM_026960, NM_009142, NM_001198823, NM_001198824	2766	90	29712	3.46127	4.19426e-05	4.27995e-07	3.90118e-07
GOTERM_BP_DIRECT	GO:0035987~endodermal cell differentiation	17	0.596073	7.56567e-09	NM_022410, NM_009933, NM_007729, NM_008608, NM_001145884, NM_010577, NM_008398, NM_010576, NM_009932, NM_010441, NM_013599, NM_008611, NM_008402, NM_008610, NM_001290308, NM_008380, NM_008482	2766	33	29712	5.53369	5.53111e-05	5.58713e-07	5.09269e-07
GOTERM_BP_DIRECT	GO:0002062~chondrocyte differentiation	25	0.876578	8.09227e-09	NM_001111023, NM_175501, NM_173788, NM_010162, NM_133665, NM_008520, NM_139298, NM_009930, NM_008005, NM_010450, NM_007553, NM_028874, NM_001003911, NM_178661, NM_010217, NM_011448, NM_008305, NM_009369, NM_031163, NM_011577, NM_010441, NM_001079908, NM_008037, NM_011859, NM_008130	2766	70	29712	3.83638	5.91608e-05	5.91626e-07	5.39269e-07
GOTERM_BP_DIRECT	GO:0030501~positive regulation of bone mineralization	20	0.701262	8.42622e-09	NM_001037859, NM_023122, NM_175344, NM_001110205, NM_133983, NM_009504, NM_001160379, NM_146162, NM_134117, NM_010181, NM_009523, NM_007561, NM_007556, NM_009662, NM_030565, NM_008973, NM_007553, NM_011859, NM_016769, NM_010516	2766	46	29712	4.67038	6.16022e-05	6.09941e-07	5.55963e-07
GOTERM_BP_DIRECT	GO:0001568~blood vessel development	27	0.946704	9.55632e-09	NM_177322, NM_001033306, NM_173788, NM_054041, NM_009930, NM_008402, NM_013464, NM_013904, NM_028472, NM_010687, NM_010786, NM_010423, NM_011578, NM_007561, NM_008055, NM_011057, NM_007743, NM_080555, NM_007742, NM_010681, NM_013630, NM_009367, NM_001287057, NM_010828, NM_001287056, NM_013519, NM_015734, NM_019739	2766	81	29712	3.58062	6.98638e-05	6.84963e-07	6.24346e-07
GOTERM_BP_DIRECT	GO:0009636~response to toxic substance	29	1.01683	9.89912e-09	NM_183308, NM_020049, NM_007669, NM_173006, NM_007987, NM_172778, NM_010234, NM_001002927, NM_009994, NM_013541, NM_013464, NM_011905, NM_001025245, NM_010910, NM_001111099, NM_001271744, NM_011163, NM_172523, NM_009933, NM_010786, NM_009864, NM_011337, NM_011774, NM_013653, NM_011990, NM_010145, NM_009741, NM_011519, NM_001136059, NM_019738	2766	92	29712	3.38602	7.23698e-05	7.00775e-07	6.38759e-07
GOTERM_BP_DIRECT	GO:0007399~nervous system development	64	2.24404	9.96863e-09	NM_207583, NM_052976, NM_001048142, NM_015794, NM_172279, NM_009906, NM_133665, NM_001126047, NM_009946, NM_001163301, NM_010698, NM_010412, NM_009234, NM_001003916, NM_008304, NM_009238, NM_009154, NM_194052, NM_001301357, NM_019827, NM_001291195, NM_153143, NM_001291191, NM_153789, NM_001293774, NM_001293773, NM_029575, NM_001287057, NM_178591, NM_001287056, NM_016701, NM_028882, NM_008091, NM_…	2766	321	29712	2.14168	7.2878e-05	7.00775e-07	6.38759e-07
GOTERM_BP_DIRECT	GO:0050728~negative regulation of inflammatory response	37	1.29734	1.04997e-08	NM_177686, NM_026125, NM_011808, NM_019654, NM_133662, NM_173369, NM_007547, NM_133983, NM_144797, NM_008326, NM_009397, NM_009398, NM_013464, NM_030888, NM_011609, NM_018738, NM_001159301, NM_001081279, NM_019440, NM_001010836, NM_134005, NM_019680, NM_001177647, NM_011851, NM_001039151, NM_011610, NM_145434, NM_008039, NM_009662, NM_001289916, NM_001135149, NM_019932, NM_008091, NM_010548, NM_0…	2766	139	29712	2.85935	7.67607e-05	7.31082e-07	6.66384e-07
GOTERM_BP_DIRECT	GO:0006914~autophagy	45	1.57784	1.08822e-08	NM_024448, NM_175122, NM_027878, NM_021897, NM_001017959, NM_025730, NM_013650, NM_008979, NM_013792, NM_029438, NM_001145778, NM_025519, NM_023835, NM_001034851, NM_009712, NM_001199105, NM_145940, NM_013489, NM_029565, NM_008885, NM_008380, NM_031999, NM_018738, NM_016911, NM_019749, NM_026879, NM_025921, NM_016794, NM_001145967, NM_175677, NM_001112703, NM_146057, NM_013881, NM_001122765, NM_0…	2766	190	29712	2.54413	7.95566e-05	7.50564e-07	6.84141e-07
GOTERM_BP_DIRECT	GO:0035458~cellular response to interferon-beta	25	0.876578	1.11486e-08	NM_175026, NM_001110498, NM_001114679, NM_001204910, NM_010260, NM_010259, NM_008326, NM_009794, NM_018738, NM_001135115, NM_019440, NM_126166, NM_001033450, NM_008327, NM_172648, NM_028261, NM_033541, NM_010501, NM_001101475, NM_011852, NM_145211, NM_009283, NM_010509, NM_008390, NM_001170853, NM_001301745, NM_008392	2766	71	29712	3.78235	8.15039e-05	7.59774e-07	6.92536e-07
[truncated: 1,329 more rows]
