# Supplementary material for: Naïve pluripotency and genomic stability are coordinated in embryonic stem cells by a novel pluripotency regulator ZFP998
Source: Nucleic Acids Res. 2026 May 27;54(10):gkag546. doi: 10.1093/nar/gkag546 (PMC13213254; doi:10.1093/nar/gkag546)
Supplement: gkag546_Supplemental_Files [file gkag546_supplemental_files.zip › Supplymental Data S7.Annotation of Zfp998 binding sites.xlsx]

## Sheet: Zfp998_binding sites in mESCs
Annotation of Zfp998 binding sites in mouse embryonic stem cells
Chr	start	end	width	strand	annotation	geneChr	geneStart	geneEnd	geneLength	geneStrand	geneId	transcriptId	distanceToTSS
chr1	3062736	3063012	277	*	Distal Intergenic	1	3214482	3671498	457017	2	Xkr4	NM_001011874	608486
chr1	4785556	4785999	444	*	Promoter (<=1kb)	1	4773200	4785726	12527	2	Mrpl15	NM_001177658	0
chr1	4802561	4803433	873	*	Distal Intergenic	1	4807893	4846735	38843	1	Lypla1	NM_008866	-4460
chr1	4807678	4808276	599	*	Promoter (<=1kb)	1	4807893	4846735	38843	1	Lypla1	NM_008866	0
chr1	4857396	4858543	1148	*	Promoter (<=1kb)	1	4857694	4897909	40216	1	Tcea1	NM_001159750	0
chr1	5022690	5023285	596	*	Intron (NM_001177795/Rgs20, intron 1 of 5)	1	4909576	5019539	109964	2	Rgs20	NM_021374	-3151
chr1	5083044	5083605	562	*	Promoter (<=1kb)	1	5083173	5162549	79377	1	Atp6v1h	NM_133826	0
chr1	5110165	5111054	890	*	Intron (NM_133826/Atp6v1h, intron 7 of 13)	1	5083173	5162549	79377	1	Atp6v1h	NM_133826	26992
chr1	6214183	6214872	690	*	Promoter (<=1kb)	1	6214662	6276104	61443	1	Rb1cc1	NM_009826	0
chr1	6282465	6282889	425	*	Distal Intergenic	1	6214662	6276104	61443	1	Rb1cc1	NM_009826	67803
chr1	7088262	7089353	1092	*	Promoter (<=1kb)	1	7088920	7173628	84709	1	Pcmtd1	NM_183028	0
chr1	7124581	7125228	648	*	Intron (NM_183028/Pcmtd1, intron 2 of 5)	1	7088920	7173628	84709	1	Pcmtd1	NM_183028	35661
chr1	7125978	7126300	323	*	Intron (NM_183028/Pcmtd1, intron 2 of 5)	1	7088920	7173628	84709	1	Pcmtd1	NM_183028	37058
chr1	7206283	7207201	919	*	Distal Intergenic	1	7088920	7173628	84709	1	Pcmtd1	NM_183028	117363
chr1	7396961	7398420	1460	*	Distal Intergenic	1	7088920	7173628	84709	1	Pcmtd1	NM_183028	308041
chr1	7671411	7672217	807	*	Distal Intergenic	1	7088920	7173628	84709	1	Pcmtd1	NM_183028	582491
chr1	8533748	8534005	258	*	Intron (NM_001290390/Sntg1, intron 15 of 20)	1	8359739	9299877	940139	2	Sntg1	NM_001290390	765872
chr1	8581724	8582393	670	*	Intron (NM_001290390/Sntg1, intron 14 of 20)	1	8359739	9299877	940139	2	Sntg1	NM_001290390	717484
chr1	8913800	8914029	230	*	Intron (NM_001290390/Sntg1, intron 3 of 20)	1	8359739	9299877	940139	2	Sntg1	NM_001290390	385848
chr1	8940676	8941704	1029	*	Intron (NM_001290390/Sntg1, intron 3 of 20)	1	8359739	9299877	940139	2	Sntg1	NM_001290390	358173
chr1	9298585	9298755	171	*	Promoter (1-2kb)	1	8359739	9299877	940139	2	Sntg1	NM_001290390	1122
chr1	9299643	9300007	365	*	Promoter (<=1kb)	1	8359739	9299877	940139	2	Sntg1	NM_001290390	0
chr1	9470004	9470383	380	*	Distal Intergenic	1	9545408	9547455	2048	1	Rrs1	NM_021511	-75025
chr1	9544961	9545926	966	*	Promoter (<=1kb)	1	9545408	9547455	2048	1	Rrs1	NM_021511	0
chr1	9548044	9548359	316	*	Promoter (<=1kb)	1	9548046	9577968	29923	1	Adhfe1	NM_175236	0
chr1	9700277	9700854	578	*	Promoter (<=1kb)	1	9667411	9700209	32799	2	Mybl1	NM_008651	-68
chr1	9748166	9748840	675	*	Promoter (<=1kb)	1	9718622	9748382	29761	2	Vcpip1	NM_173443	0
chr1	9940441	9940888	448	*	Promoter (1-2kb)	1	9942470	9942543	74	2	Snord87	NR_004410	1655
chr1	9942972	9943409	438	*	Promoter (<=1kb)	1	9942470	9942543	74	2	Snord87	NR_004410	-429
chr1	9944033	9944682	650	*	Promoter (<=1kb)	1	9942025	9944118	2094	2	Snhg6	NR_024067	0
chr1	10009241	10009565	325	*	Promoter (<=1kb)	1	9968622	10009136	40515	2	Ppp1r42	NR_110971	-105
chr1	10037914	10038307	394	*	Promoter (<=1kb)	1	10024600	10038159	13560	2	Cops5	NM_001277101	0
chr1	10039452	10040328	877	*	Promoter (1-2kb)	1	10038218	10136768	98551	1	Cspp1	NM_026493	1234
chr1	10171088	10171506	419	*	Intron (NM_001102430/Arfgef1, intron 21 of 37)	1	10137507	10232670	95164	2	Arfgef1	NM_001102430	61164
chr1	10172112	10172478	367	*	Intron (NM_001102430/Arfgef1, intron 21 of 37)	1	10137507	10232670	95164	2	Arfgef1	NM_001102430	60192
chr1	10232958	10233150	193	*	Promoter (<=1kb)	1	10137507	10232670	95164	2	Arfgef1	NM_001102430	-288
chr1	10880107	10880620	514	*	Distal Intergenic	1	10708387	10865874	157488	2	Mir467e	NR_030645	-14233
chr1	11413926	11414465	540	*	Promoter (<=1kb)	1	11414105	11601821	187717	1	A830018L16Rik	NM_001160370	0
chr1	11466975	11467290	316	*	Intron (NM_001160370/A830018L16Rik, intron 1 of 6)	1	11414105	11975902	561798	1	A830018L16Rik	NM_177173	52870
chr1	11620734	11621247	514	*	Intron (NM_001160369/A830018L16Rik, intron 7 of 13)	1	11414105	11975902	561798	1	A830018L16Rik	NM_177173	206629
chr1	11624464	11624880	417	*	Intron (NM_001160369/A830018L16Rik, intron 7 of 13)	1	11414105	11975902	561798	1	A830018L16Rik	NM_177173	210359
chr1	12691979	12692428	450	*	Promoter (<=1kb)	1	12692430	12860372	167943	1	Sulf1	NM_001198565	-2
chr1	12744269	12745272	1004	*	Intron (NM_001198565/Sulf1, intron 2 of 21)	1	12718545	12860372	141828	1	Sulf1	NM_172294	25724
chr1	12990127	12990466	340	*	Promoter (<=1kb)	1	12866550	12991135	124586	2	Slco5a1	NM_172841	669
chr1	12991047	12991325	279	*	Promoter (<=1kb)	1	12866550	12991135	124586	2	Slco5a1	NM_172841	0
chr1	12992343	12992699	357	*	Promoter (1-2kb)	1	12866550	12991135	124586	2	Slco5a1	NM_172841	-1208
chr1	13015246	13016073	828	*	Distal Intergenic	1	12866550	12991135	124586	2	Slco5a1	NM_172841	-24111
chr1	13074644	13074963	320	*	Distal Intergenic	1	13113428	13127163	13736	2	Prdm14	NM_001081209	52200
chr1	13076241	13076642	402	*	Distal Intergenic	1	13113428	13127163	13736	2	Prdm14	NM_001081209	50521
chr1	13084797	13085526	730	*	Distal Intergenic	1	13113428	13127163	13736	2	Prdm14	NM_001081209	41637
chr1	13103825	13104297	473	*	Distal Intergenic	1	13113428	13127163	13736	2	Prdm14	NM_001081209	22866
chr1	13372242	13373018	777	*	Promoter (<=1kb)	1	13139105	13372429	233325	2	Ncoa2	NM_001302702	0
chr1	13589706	13590394	689	*	Promoter (<=1kb)	1	13564693	13589910	25218	2	Tram1	NM_028173	0
chr1	13660034	13660928	895	*	Promoter (<=1kb)	1	13625900	13660509	34610	2	Lactb2	NM_145381	0
chr1	14631773	14632313	541	*	Distal Intergenic	1	14753346	14755966	2621	2	Msc	NM_010827	123653
chr1	14743205	14743486	282	*	Distal Intergenic	1	14753346	14755966	2621	2	Msc	NM_010827	12480
chr1	15791303	15792079	777	*	Distal Intergenic	1	15805646	15844052	38407	1	Terf1	NM_001286628	-13567
chr1	15794628	15794851	224	*	Distal Intergenic	1	15805646	15844052	38407	1	Terf1	NM_001286628	-10795
chr1	15804187	15805171	985	*	Promoter (<=1kb)	1	15805646	15844052	38407	1	Terf1	NM_001286628	-475
chr1	15805390	15805778	389	*	Promoter (<=1kb)	1	15805646	15844052	38407	1	Terf1	NM_001286628	0
chr1	15814692	15815450	759	*	Intron (NM_001286628/Terf1, intron 3 of 8)	1	15805646	15844052	38407	1	Terf1	NM_009352	9046
chr1	16104208	16105691	1484	*	Promoter (<=1kb)	1	16101296	16104433	3138	2	Rpl7	NM_011291	0
chr1	16130406	16130576	171	*	Intron (NM_133832/Rdh10, intron 4 of 5)	1	16105882	16132550	26669	1	Rdh10	NM_133832	24524
chr1	16519095	16519505	411	*	Promoter (<=1kb)	1	16228810	16519302	290493	2	Stau2	NM_001111272	0
chr1	16619201	16619737	537	*	Promoter (<=1kb)	1	16540788	16619338	78551	2	Ube2w	NM_001271016	0
chr1	16656461	16657673	1213	*	Promoter (<=1kb)	1	16657552	16662278	4727	1	D030040B21Rik	NR_037998	0
chr1	16824099	16825096	998	*	Distal Intergenic	1	16688456	16709605	21150	1	Ly96	NM_016923	135643
chr1	17250685	17251232	548	*	Distal Intergenic	1	17145373	17164270	18898	1	Gdap1	NM_010267	105312
chr1	20820231	20820651	421	*	Promoter (<=1kb)	1	20803014	20820213	17200	2	Mcm3	NM_008563	-18
chr1	20951297	20951904	608	*	Promoter (<=1kb)	1	20951626	20990841	39216	1	Efhc1	NM_027974	0
chr1	21078988	21079625	638	*	Promoter (<=1kb)	1	21001397	21079225	77829	2	Tram2	NM_177409	0
chr1	21256354	21257056	703	*	Intron (NM_001077353/Gsta3, intron 3 of 7)	1	21240585	21265575	24991	1	Gsta3	NM_010356	15769
chr1	22533312	22533482	171	*	Exon (NM_001012623_1/Rims1, exon 8 of 15)	1	22288422	22432843	144422	2	Rims1	NM_183018	-100469
chr1	23255890	23256370	481	*	Distal Intergenic	1	23272269	23272339	71	1	Mir30a	NR_029533	-15899
chr1	23256833	23257104	272	*	Distal Intergenic	1	23272269	23272339	71	1	Mir30a	NR_029533	-15165
chr1	23383086	23383519	434	*	Promoter (<=1kb)	1	23366424	23383175	16752	2	Ogfrl1	NM_001081079	0
chr1	23922245	23922488	244	*	Promoter (<=1kb)	1	23845625	23922381	76757	2	Smap1	NM_028534	0
chr1	24005449	24005828	380	*	Promoter (<=1kb)	1	23995939	24005640	9702	2	Sdhaf4	NM_026503	0
chr1	24100054	24100770	717	*	Promoter (<=1kb)	1	24010758	24100341	89584	2	Fam135a	NM_026604	0
chr1	24613863	24614106	244	*	Distal Intergenic	1	24257683	24587437	329755	2	Col19a1	NM_007733	-26426
chr1	24615626	24616060	435	*	Distal Intergenic	1	24257683	24587437	329755	2	Col19a1	NM_007733	-28189
chr1	24678408	24678794	387	*	Promoter (<=1kb)	1	24678544	24766301	87758	1	Lmbrd1	NM_026719	0
chr1	26592080	26592327	248	*	Distal Intergenic	1	26681801	26687460	5660	2	4931408C20Rik	NM_001033764	95133
chr1	27139848	27140160	313	*	Distal Intergenic	1	26681801	26687460	5660	2	4931408C20Rik	NM_001033764	-452388
chr1	30873594	30874224	631	*	Distal Intergenic	1	30802342	30863256	60915	2	Phf3	NM_001081080	-10338
chr1	30949679	30950106	428	*	Promoter (<=1kb)	1	30941592	30949710	8119	2	Gm13363	NR_002688	0
chr1	32172465	32172827	363	*	Promoter (<=1kb)	1	32172806	32657738	484933	1	Khdrbs2	NM_133235	0
chr1	33669658	33670112	455	*	Promoter (<=1kb)	1	33669824	33670712	889	1	1700001G17Rik	NR_033199	0
chr1	33719797	33720204	408	*	Promoter (<=1kb)	1	33719896	33742564	22669	1	Rab23	NM_008999	0
chr1	33742994	33743249	256	*	Distal Intergenic	1	33745484	33757750	12267	2	Bag2	NM_145392	14501
chr1	33813992	33814796	805	*	Promoter (<=1kb)	1	33761541	33814595	53055	2	Zfp451	NM_001290699	0
chr1	33903430	33903919	490	*	Intron (NM_177235/Bend6, intron 1 of 6)	1	33852052	33907621	55570	2	Bend6	NM_177235	3702
chr1	33907150	33908077	928	*	Promoter (<=1kb)	1	33852052	33907621	55570	2	Bend6	NM_177235	0
chr1	33926986	33927443	458	*	Intron (NM_001276764/Dst, intron 2 of 102)	1	33908225	34308662	400438	1	Dst	NM_001276764	18761
chr1	33943967	33944355	389	*	Intron (NM_001276764/Dst, intron 2 of 102)	1	33908225	34308662	400438	1	Dst	NM_001276764	35742
chr1	33944822	33945340	519	*	Intron (NM_001276764/Dst, intron 2 of 102)	1	33908225	34308662	400438	1	Dst	NM_001276764	36597
chr1	33963479	33963742	264	*	Intron (NM_001276764/Dst, intron 2 of 102)	1	34011825	34308662	296838	1	Dst	NM_133833	-48083
chr1	33989359	33990289	931	*	Intron (NM_001276764/Dst, intron 3 of 102)	1	34011825	34308662	296838	1	Dst	NM_133833	-21536
chr1	34005610	34006057	448	*	Intron (NM_001276764/Dst, intron 3 of 102)	1	34011825	34308662	296838	1	Dst	NM_133833	-5768
chr1	34006909	34007221	313	*	Intron (NM_001276764/Dst, intron 4 of 102)	1	34011825	34308662	296838	1	Dst	NM_133833	-4604
chr1	34011232	34011627	396	*	Promoter (<=1kb)	1	34011825	34308662	296838	1	Dst	NM_133833	-198
chr1	34059284	34059454	171	*	Intron (NM_001276764/Dst, intron 4 of 102)	1	34011825	34308662	296838	1	Dst	NM_134448	47459
chr1	34061086	34061404	319	*	Intron (NM_001276764/Dst, intron 4 of 102)	1	34011825	34308662	296838	1	Dst	NM_134448	49261
chr1	34073713	34074792	1080	*	Intron (NM_001276764/Dst, intron 4 of 102)	1	34117359	34117431	73	1	Mir6896	NR_105861	-42567
chr1	34077221	34077593	373	*	Intron (NM_001276764/Dst, intron 4 of 102)	1	34117359	34117431	73	1	Mir6896	NR_105861	-39766
chr1	34103280	34103965	686	*	Intron (NM_001276764/Dst, intron 5 of 102)	1	34117359	34117431	73	1	Mir6896	NR_105861	-13394
chr1	34127849	34128124	276	*	Intron (NM_001276764/Dst, intron 8 of 102)	1	34117359	34117431	73	1	Mir6896	NR_105861	10490
chr1	34139507	34139901	395	*	Intron (NM_001276764/Dst, intron 9 of 102)	1	34160330	34183903	23574	1	Dst	NM_010081	-20429
chr1	34140083	34140540	458	*	Intron (NM_001276764/Dst, intron 9 of 102)	1	34160330	34183903	23574	1	Dst	NM_010081	-19790
chr1	34192215	34192408	194	*	Exon (NM_001276764/Dst, exon 39 of 103)	1	34160330	34183903	23574	1	Dst	NM_010081	31885
chr1	34236292	34236733	442	*	Intron (NM_001276764/Dst, intron 60 of 102)	1	34160330	34183903	23574	1	Dst	NM_010081	75962
chr1	34293346	34293559	214	*	Exon (NM_001276764/Dst, exon 93 of 103)	1	34160330	34183903	23574	1	Dst	NM_010081	133016
chr1	34439144	34440081	938	*	Promoter (<=1kb)	1	34436670	34439672	3003	2	Ccdc115	NM_027159	0
chr1	34459277	34459990	714	*	Promoter (<=1kb)	1	34459746	34473779	14034	1	Ptpn18	NM_011206	0
chr1	34485430	34486133	704	*	Distal Intergenic	1	34498430	34503062	4633	1	Prss39	NM_009355	-12297
chr1	34536702	34537375	674	*	Promoter (1-2kb)	1	34535648	34544311	8664	1	Cfc1	NM_007685	1054
chr1	34579500	34579970	471	*	Promoter (<=1kb)	1	34579693	34590944	11252	1	Amer3	NM_213727	0
chr1	34842955	34843331	377	*	Promoter (<=1kb)	1	34813218	34843050	29833	2	Fam168b	NM_001160235	0
chr1	35232461	35233040	580	*	Distal Intergenic	1	34849959	34879585	29627	1	Plekhb2	NM_145516	382502
chr1	35881433	35881930	498	*	Distal Intergenic	1	36068400	36106446	38047	1	Hs6st1	NM_015818	-186470
chr1	36010828	36011045	218	*	Distal Intergenic	1	36068400	36106446	38047	1	Hs6st1	NM_015818	-57355
chr1	36013474	36014554	1081	*	Distal Intergenic	1	36068400	36106446	38047	1	Hs6st1	NM_015818	-53846
chr1	36017091	36017606	516	*	Distal Intergenic	1	36068400	36106446	38047	1	Hs6st1	NM_015818	-50794
chr1	36060046	36061538	1493	*	Distal Intergenic	1	36068400	36106446	38047	1	Hs6st1	NM_015818	-6862
chr1	36064848	36065313	466	*	Distal Intergenic	1	36068400	36106446	38047	1	Hs6st1	NM_015818	-3087
chr1	36068031	36068517	487	*	Promoter (<=1kb)	1	36068400	36106446	38047	1	Hs6st1	NM_015818	0
chr1	36244167	36244583	417	*	Promoter (<=1kb)	1	36140028	36244302	104275	2	Uggt1	NM_198899	0
chr1	36254714	36254967	254	*	Distal Intergenic	1	36140028	36244302	104275	2	Uggt1	NM_198899	-10412
chr1	36307208	36307867	660	*	Promoter (<=1kb)	1	36307733	36324029	16297	1	Arid5a	NM_001172205	0
chr1	36314844	36315472	629	*	Intron (NM_001172205/Arid5a, intron 1 of 6)	1	36307733	36324029	16297	1	Arid5a	NR_033310	7111
chr1	36321988	36322391	404	*	3' UTR	1	36307733	36324029	16297	1	Arid5a	NR_033310	14255
chr1	36369071	36369527	457	*	Promoter (<=1kb)	1	36335730	36369181	33452	2	Kansl3	NM_172652	0
chr1	36444708	36445901	1194	*	Promoter (<=1kb)	1	36423186	36445239	22054	2	Lman2l	NM_001013374	0
chr1	36471133	36471740	608	*	Promoter (<=1kb)	1	36471597	36508776	37180	1	Cnnm4	NM_033570	0
chr1	36511411	36512148	738	*	Promoter (<=1kb)	1	36511876	36528237	16362	1	Cnnm3	NM_001039551	0
chr1	36547097	36547422	326	*	Promoter (<=1kb)	1	36538173	36547201	9029	2	Ankrd39	NM_026241	0
chr1	36556502	36556817	316	*	Promoter (<=1kb)	1	36548639	36557557	8919	2	Sema4c	NM_001304329	740
chr1	36557069	36557479	411	*	Promoter (<=1kb)	1	36548639	36557557	8919	2	Sema4c	NM_001304329	78
chr1	36558125	36558568	444	*	Promoter (<=1kb)	1	36548639	36558381	9743	2	Sema4c	NM_001126047	0
chr1	36580603	36581095	493	*	Intron (NM_027957/Fam178b, intron 2 of 5)	1	36562696	36593332	30637	2	Fam178b	NM_027957	12237
chr1	36684132	36684390	259	*	Promoter (<=1kb)	1	36599971	36683183	83213	2	Fam178b	NM_201365	-949
chr1	36691060	36691623	564	*	Promoter (<=1kb)	1	36691487	36693388	1902	1	Cox5b	NM_009942	0
chr1	36709601	36710260	660	*	Promoter (<=1kb)	1	36699202	36709925	10724	2	Actr1b	NM_146107	0
chr1	36770824	36771330	507	*	Exon (NM_009539/Zap70, exon 2 of 13)	1	36766934	36782820	15887	1	Zap70	NM_001289765	3890
chr1	36804084	36804681	598	*	Exon (NM_018872/Tmem131, exon 32 of 41)	1	36778984	36782820	3837	1	Zap70	NM_001289612	25100
chr1	36856904	36857282	379	*	Intron (NM_018872/Tmem131, intron 4 of 40)	1	36778984	36782820	3837	1	Zap70	NM_001289612	77920
chr1	36939484	36940210	727	*	Promoter (<=1kb)	1	36792189	36939527	147339	2	Tmem131	NM_018872	0
chr1	36982426	36983010	585	*	Distal Intergenic	1	36792189	36939527	147339	2	Tmem131	NM_018872	-42899
chr1	36983586	36984415	830	*	Distal Intergenic	1	36792189	36939527	147339	2	Tmem131	NM_018872	-44059
chr1	36985492	36986316	825	*	Distal Intergenic	1	36792189	36939527	147339	2	Tmem131	NM_018872	-45965
chr1	36986496	36986678	183	*	Distal Intergenic	1	36792189	36939527	147339	2	Tmem131	NM_018872	-46969
chr1	36986902	36987473	572	*	Distal Intergenic	1	36792189	36939527	147339	2	Tmem131	NM_018872	-47375
chr1	36988454	36988681	228	*	Distal Intergenic	1	36792189	36939527	147339	2	Tmem131	NM_018872	-48927
chr1	37212343	37212794	452	*	Distal Intergenic	1	37218278	37263384	45107	1	Cnga3	NM_001282010	-5484
chr1	37299561	37300023	463	*	Promoter (<=1kb)	1	37299838	37410740	110903	1	Inpp4a	NM_001290797	0
chr1	37419588	37419772	185	*	3' UTR	1	37417085	37430103	13019	2	Coa5	NM_198006	10331
chr1	37540911	37541347	437	*	Promoter (<=1kb)	1	37439340	37541016	101677	2	Mgat4a	NM_173870	0
chr1	37864416	37865546	1131	*	Promoter (<=1kb)	1	37754572	37865082	110511	2	Tsga10	NM_207228	0
chr1	37872004	37872627	624	*	Promoter (<=1kb)	1	37872206	37876298	4093	1	Lipt1	NM_001037918	0
chr1	37890195	37890658	464	*	Promoter (<=1kb)	1	37878890	37890411	11522	2	Mitd1	NM_026913	0
chr1	37985808	37986100	293	*	3' UTR	1	37983867	37997208	13342	2	Txndc9	NM_172054	11108
chr1	37996844	37997612	769	*	Promoter (<=1kb)	1	37983867	37997208	13342	2	Txndc9	NM_172054	0
chr1	37997841	37998284	444	*	Promoter (<=1kb)	1	37998010	38055579	57570	1	Eif5b	NM_198303	0
chr1	38058558	38058812	255	*	Intron (NM_019570/Rev1, intron 14 of 22)	1	37998010	38055579	57570	1	Eif5b	NM_198303	60548
chr1	38129576	38130209	634	*	Promoter (<=1kb)	1	38052786	38129662	76877	2	Rev1	NM_019570	0
chr1	38823790	38824488	699	*	Distal Intergenic	1	38794509	38821215	26707	2	Lonrf2	NM_001029878	-2575
chr1	38897753	38898198	446	*	Promoter (<=1kb)	1	38863873	38898160	34288	2	Chst10	NM_145142	0
chr1	38987074	38988030	957	*	Promoter (<=1kb)	1	38987814	38997236	9423	1	Pdcl3	NM_026850	0
chr1	39367630	39368060	431	*	Promoter (<=1kb)	1	39367851	39371910	4060	1	Rpl31	NM_001252218	0
chr1	39372324	39373690	1367	*	3' UTR	1	39367851	39371910	4060	1	Rpl31	NM_053257	4473
chr1	39478446	39479043	598	*	Promoter (<=1kb)	1	39371496	39478747	107252	2	Tbc1d8	NM_018775	0
chr1	39535414	39536155	742	*	Promoter (<=1kb)	1	39535802	39546877	11076	1	Cnot11	NM_028043	0
chr1	39577256	39577683	428	*	Promoter (<=1kb)	1	39551296	39577347	26052	2	Rnf149	NM_001033135	0
chr1	39655016	39655315	300	*	Distal Intergenic	1	39618406	39651182	32777	2	Creg2	NM_170597	-3834
chr1	39761690	39762374	685	*	Distal Intergenic	1	39665301	39720989	55689	2	Rfx8	NM_001145660	-40701
chr1	39900495	39900906	412	*	Promoter (<=1kb)	1	39900913	40026310	125398	1	Map4k4	NM_001252200	-7
chr1	39902664	39903151	488	*	Promoter (1-2kb)	1	39900913	40026310	125398	1	Map4k4	NM_008696	1751
chr1	39936533	39936703	171	*	Intron (NM_001252200/Map4k4, intron 2 of 31)	1	39900913	40026310	125398	1	Map4k4	NM_008696	35620
chr1	39950100	39950381	282	*	Intron (NM_001252200/Map4k4, intron 2 of 31)	1	39900913	40026310	125398	1	Map4k4	NM_008696	49187
chr1	40002303	40002473	171	*	Intron (NM_001252200/Map4k4, intron 16 of 31)	1	40084768	40125226	40459	1	Il1r2	NM_010555	-82295
chr1	42851008	42851534	527	*	Promoter (<=1kb)	1	42851233	42905683	54451	1	Mrps9	NM_023514	0
chr1	43098403	43099110	708	*	Promoter (<=1kb)	1	43098710	43115946	17237	1	AI597479	NM_133818	0
chr1	43445554	43445824	271	*	Promoter (<=1kb)	1	43445751	43570518	124768	1	Nck2	NM_010879	0
chr1	43571252	43571443	192	*	Distal Intergenic	1	43445751	43570518	124768	1	Nck2	NM_010879	125501
chr1	43827567	43828254	688	*	Promoter (<=1kb)	1	43750231	43827708	77478	2	Uxs1	NM_026430	0
chr1	43899306	43899611	306	*	Distal Intergenic	1	43934007	44002971	68965	1	Tpp2	NM_009418	-34396
chr1	43933558	43934186	629	*	Promoter (<=1kb)	1	43934007	44002971	68965	1	Tpp2	NM_009418	0
chr1	44102199	44102749	551	*	Promoter (<=1kb)	1	44086617	44102388	15772	2	Tex30	NM_029368	0
chr1	44118747	44119020	274	*	Promoter (<=1kb)	1	44106546	44118773	12228	2	Kdelc1	NM_023645	0
chr1	44147597	44148060	464	*	Promoter (<=1kb)	1	44147744	44181260	33517	1	Ercc5	NM_011729	0
chr1	44822144	44822684	541	*	Distal Intergenic	1	44739675	44744949	5275	2	4930521E06Rik	NR_040602	-77195
chr1	45587419	45587625	207	*	Distal Intergenic	1	45374331	45503282	128952	2	Col5a2	NM_007737	-84137
chr1	45735357	45735649	293	*	Distal Intergenic	1	45795501	45823613	28113	1	Wdr75	NM_028599	-59852
chr1	45795202	45795559	358	*	Promoter (<=1kb)	1	45795501	45823613	28113	1	Wdr75	NM_028599	0
chr1	46383249	46383435	187	*	Distal Intergenic	1	46066738	46373550	306813	1	Dnah7b	NM_001160386	316511
chr1	46853441	46854087	647	*	Promoter (<=1kb)	1	46807544	46853509	45966	2	Slc39a10	NM_172653	0
chr1	51478030	51478843	814	*	Promoter (<=1kb)	1	51469488	51478399	8912	2	Nabp1	NM_028696	0
chr1	52113631	52113997	367	*	Distal Intergenic	1	52119438	52161865	42428	1	Stat1	NM_001205314	-5441
chr1	52119156	52119544	389	*	Promoter (<=1kb)	1	52119438	52161865	42428	1	Stat1	NM_001205314	0
chr1	52232862	52233702	841	*	Promoter (<=1kb)	1	52163450	52233232	69783	2	Gls	NM_001081081	0
chr1	52597880	52598165	286	*	Distal Intergenic	1	52630705	52651919	21215	1	Tmem194b	NM_001142647	-32540
chr1	52630499	52631175	677	*	Promoter (<=1kb)	1	52630705	52651919	21215	1	Tmem194b	NM_001142647	0
chr1	52817015	52817743	729	*	Promoter (<=1kb)	1	52789420	52817688	28269	2	Inpp1	NM_008384	0
chr1	52844542	52845240	699	*	Promoter (<=1kb)	1	52845046	52920860	75815	1	Hibch	NM_146108	0
chr1	52918508	52919209	702	*	Intron (NM_146108/Hibch, intron 13 of 13)	1	52925127	52952840	27714	2	1700019D03Rik	NM_144953	33631
chr1	52952520	52953990	1471	*	Promoter (<=1kb)	1	52925127	52952840	27714	2	1700019D03Rik	NM_144953	0
chr1	52964699	52964968	270	*	Distal Intergenic	1	52925127	52952840	27714	2	1700019D03Rik	NM_144953	-11859
chr1	53296801	53297318	518	*	Promoter (<=1kb)	1	53297095	53310245	13151	1	Ormdl1	NM_145517	0
chr1	53313424	53313861	438	*	Promoter (<=1kb)	1	53313624	53326342	12719	1	Osgepl1	NM_001285839	0
chr1	53352330	53352869	540	*	Promoter (<=1kb)	1	53344617	53352752	8136	2	Asnsd1	NM_001290984	0
chr1	53581383	53581742	360	*	Intron (NM_001252070/Dnah7a, intron 22 of 65)	1	53397002	53706784	309783	2	Dnah7a	NM_001252070	125042
chr1	53749934	53750247	314	*	Distal Intergenic	1	53755512	53785215	29704	2	Stk17b	NM_133810	34968
chr1	53750913	53751330	418	*	Distal Intergenic	1	53755512	53785215	29704	2	Stk17b	NM_133810	33885
chr1	53785008	53785513	506	*	Promoter (<=1kb)	1	53755512	53785215	29704	2	Stk17b	NM_133810	0
chr1	53823700	53824008	309	*	Intron (NM_001001883/Hecw2, intron 28 of 28)	1	53849424	53849495	72	1	Mir7681	NR_106149	-25416
chr1	54250396	54251147	752	*	Promoter (<=1kb)	1	54250683	54368727	118045	1	Ccdc150	NM_030025	0
chr1	54484802	54485216	415	*	Intron (NM_001163314/Pgap1, intron 25 of 26)	1	54397581	54438971	41391	2	Gtf3c3	NM_001033194	-45831
chr1	54557411	54558143	733	*	Promoter (<=1kb)	1	54473000	54557684	84685	2	Pgap1	NM_001163314	0
chr1	55027311	55027894	584	*	Promoter (<=1kb)	1	54985170	55027478	42309	2	Sf3b1	NM_031179	0
chr1	55052149	55053309	1161	*	Promoter (<=1kb)	1	55052770	55072702	19933	1	Coq10b	NM_001039710	0
chr1	55076625	55077352	728	*	Distal Intergenic	1	55077834	55087932	10099	2	Hspd1	NM_010477	10580
chr1	55087758	55088450	693	*	Promoter (<=1kb)	1	55077834	55087932	10099	2	Hspd1	NM_010477	0
chr1	55108046	55109229	1184	*	Distal Intergenic	1	55088148	55091317	3170	1	Hspe1	NM_008303	19898
chr1	55130854	55131472	619	*	Promoter (<=1kb)	1	55131245	55154899	23655	1	Mob4	NM_025283	0
chr1	55131703	55131992	290	*	Promoter (<=1kb)	1	55131245	55154899	23655	1	Mob4	NM_025283	458
chr1	55162002	55162200	199	*	Distal Intergenic	1	55131245	55154899	23655	1	Mob4	NM_025283	30757
chr1	55236861	55237263	403	*	Promoter (<=1kb)	1	55237177	55240058	2882	1	Mars2	NM_175439	0
chr1	55405672	55406009	338	*	Promoter (<=1kb)	1	55405946	55754285	348340	1	Plcl1	NM_001114663	0
chr1	56972927	56973618	692	*	Promoter (1-2kb)	1	56971469	56975196	3728	1	9130024F11Rik	NR_024326	1458
chr1	57377302	57377836	535	*	Promoter (<=1kb)	1	57377620	57385422	7803	1	1700066M21Rik	NM_028546	0
chr1	57406509	57406883	375	*	Promoter (<=1kb)	1	57406548	57415958	9411	1	9430016H08Rik	NM_001081181	0
chr1	57969935	57970315	381	*	Promoter (<=1kb)	1	57955101	57970084	14984	2	Kctd18	NM_001159864	0
chr1	57995687	57996310	624	*	Promoter (<=1kb)	1	57995974	58026277	30304	1	Sgol2a	NM_199007	0
chr1	58366627	58367246	620	*	Intron (NM_001008419/Aox2, intron 34 of 35)	1	58393136	58406548	13413	1	Bzw1	NM_025824	-25890
chr1	58392756	58393346	591	*	Promoter (<=1kb)	1	58393136	58406548	13413	1	Bzw1	NM_025824	0
chr1	58393563	58393921	359	*	Promoter (<=1kb)	1	58393136	58406548	13413	1	Bzw1	NM_025824	427
chr1	58424029	58424918	890	*	Promoter (<=1kb)	1	58411988	58424088	12101	2	Clk1	NM_001042634	0
chr1	58444876	58445856	981	*	Promoter (<=1kb)	1	58430993	58445486	14494	2	Ppil3	NM_001285826	0
chr1	58504510	58505352	843	*	Promoter (<=1kb)	1	58462771	58505109	42339	2	Orc2	NM_001271526	0
chr1	58586280	58586573	294	*	Promoter (<=1kb)	1	58522806	58586333	63528	2	Fam126b	NM_172513	0
chr1	58690060	58690241	182	*	Intron (NM_175370/Als2cr12, intron 4 of 14)	1	58658120	58695989	37870	2	Als2cr12	NM_175370	5748
chr1	58711278	58712071	794	*	Promoter (<=1kb)	1	58711491	58759209	47719	1	Cflar	NM_001289704	0
chr1	58761452	58762088	637	*	Distal Intergenic	1	58730552	58759209	28658	1	Cflar	NM_001293805	30900
chr1	58958030	58958274	245	*	Intron (NM_172406/Trak2, intron 1 of 15)	1	58900450	58973482	73033	2	Trak2	NM_172406	15208
chr1	58973042	58973905	864	*	Promoter (<=1kb)	1	58973571	58995121	21551	1	Stradb	NM_172656	0
chr1	59119539	59120186	648	*	Promoter (<=1kb)	1	59100593	59120096	19504	2	Tmem237	NM_001033449	0
chr1	59236864	59237709	846	*	Promoter (<=1kb)	1	59162756	59237093	74338	2	Als2	NM_001159948	0
chr1	59422946	59423507	562	*	Distal Intergenic	1	59482147	59486955	4809	1	Fzd7	NM_008057	-58640
chr1	59448207	59449630	1424	*	Distal Intergenic	1	59482147	59486955	4809	1	Fzd7	NM_008057	-32517
chr1	59481453	59482487	1035	*	Promoter (<=1kb)	1	59482147	59486955	4809	1	Fzd7	NM_008057	0
chr1	59485010	59485229	220	*	3' UTR	1	59482147	59486955	4809	1	Fzd7	NM_008057	2863
chr1	59487633	59488083	451	*	Distal Intergenic	1	59482147	59486955	4809	1	Fzd7	NM_008057	5486
chr1	59516117	59516355	239	*	Promoter (<=1kb)	1	59516264	59634509	118246	1	Gm973	NM_001013771	0
chr1	59603911	59604291	381	*	Intron (NM_001013771/Gm973, intron 12 of 19)	1	59639434	59670834	31401	2	Sumo1	NM_009460	66543
chr1	59613789	59614233	445	*	Intron (NM_001013771/Gm973, intron 13 of 19)	1	59639434	59670834	31401	2	Sumo1	NM_009460	56601
chr1	59670668	59671164	497	*	Promoter (<=1kb)	1	59639434	59670834	31401	2	Sumo1	NM_009460	0
chr1	59684852	59685217	366	*	Promoter (<=1kb)	1	59685006	59711510	26505	1	Nop58	NM_018868	0
chr1	59689656	59690050	395	*	Promoter (1-2kb)	1	59691958	59692010	53	1	Snord70	NR_028554	-1908
chr1	59697029	59697407	379	*	Intron (NM_018868/Nop58, intron 4 of 14)	1	59691958	59692010	53	1	Snord70	NR_028554	5071
chr1	59697576	59698454	879	*	Exon (NM_018868/Nop58, exon 5 of 15)	1	59691958	59692010	53	1	Snord70	NR_028554	5618
chr1	59728401	59728893	493	*	Distal Intergenic	1	59704808	59704870	63	1	Snord11	NR_028521	23593
chr1	59762792	59763700	909	*	Promoter (<=1kb)	1	59764279	59878081	113803	1	Bmpr2	NM_007561	-579
chr1	59912455	59913196	742	*	Promoter (<=1kb)	1	59913006	59985348	72343	1	Fam117b	NM_001037725	0
chr1	60097561	60098721	1161	*	Promoter (<=1kb)	1	60098247	60153953	55707	1	Carf	NM_001285463	0
chr1	60180078	60180988	911	*	Promoter (<=1kb)	1	60180599	60334705	154107	1	Nbeal1	NM_173444	0
chr1	60342895	60343768	874	*	Promoter (<=1kb)	1	60343372	60387387	44016	1	Cyp20a1	NM_030013	0
chr1	60409054	60409788	735	*	Promoter (<=1kb)	1	60409619	60481163	71545	1	Abi2	NM_001198570	0
chr1	60432510	60432866	357	*	Intron (NM_001198570/Abi2, intron 1 of 11)	1	60409619	60481163	71545	1	Abi2	NM_198127	22891
chr1	60566677	60567276	600	*	Promoter (<=1kb)	1	60483185	60566765	83581	2	Raph1	NM_001045513	0
chr1	61514577	61514913	337	*	Distal Intergenic	1	61638824	62642284	1003461	1	Pard3b	NM_001081050	-123911
chr1	62181716	62181991	276	*	Intron (NM_001081050/Pard3b, intron 10 of 22)	1	62703317	62797091	93775	1	Nrp2	NM_001077406	-521326
chr1	62664967	62665586	620	*	Distal Intergenic	1	62703317	62797091	93775	1	Nrp2	NM_001077406	-37731
chr1	62703190	62703517	328	*	Promoter (<=1kb)	1	62703317	62797091	93775	1	Nrp2	NM_001077406	0
chr1	62738171	62738419	249	*	Exon (NM_001077406/Nrp2, exon 3 of 16)	1	62703317	62818692	115376	1	Nrp2	NM_010939	34854
chr1	62767599	62768414	816	*	Intron (NM_001077406/Nrp2, intron 10 of 15)	1	62790918	62794732	3815	2	4930487H11Rik	NR_040601	26318
chr1	62794477	62794836	360	*	Promoter (<=1kb)	1	62790918	62794732	3815	2	4930487H11Rik	NR_040601	0
chr1	63091806	63092149	344	*	Intron (NM_001081436/Ino80d, intron 4 of 11)	1	63047801	63114267	66467	2	Ino80d	NM_001081436	22118
chr1	63107722	63108243	522	*	Intron (NM_001081436/Ino80d, intron 1 of 11)	1	63047801	63114267	66467	2	Ino80d	NM_001081436	6024
chr1	63110630	63111128	499	*	Intron (NM_001081436/Ino80d, intron 1 of 11)	1	63047801	63114267	66467	2	Ino80d	NM_001081436	3139
chr1	63114427	63114880	454	*	Promoter (<=1kb)	1	63114471	63158295	43825	1	Ino80dos	NR_045915	0
chr1	63118250	63118804	555	*	Intron (NR_045915/Ino80dos, intron 1 of 3)	1	63114740	63158295	43556	1	Ino80dos	NR_045914	3510
chr1	63129196	63129520	325	*	Intron (NR_045915/Ino80dos, intron 1 of 3)	1	63114740	63158295	43556	1	Ino80dos	NR_045914	14456
chr1	63129711	63130546	836	*	Intron (NR_045915/Ino80dos, intron 1 of 3)	1	63114740	63158295	43556	1	Ino80dos	NR_045914	14971
chr1	63134757	63135227	471	*	Intron (NR_045915/Ino80dos, intron 1 of 3)	1	63114740	63158295	43556	1	Ino80dos	NR_045914	20017
chr1	63136865	63137267	403	*	Intron (NR_045915/Ino80dos, intron 1 of 3)	1	63114740	63158295	43556	1	Ino80dos	NR_045914	22125
chr1	63137921	63139287	1367	*	Intron (NR_045915/Ino80dos, intron 1 of 3)	1	63114740	63158295	43556	1	Ino80dos	NR_045914	23181
chr1	63139821	63140533	713	*	Intron (NR_045915/Ino80dos, intron 1 of 3)	1	63114740	63158295	43556	1	Ino80dos	NR_045914	25081
chr1	63176430	63177225	796	*	Promoter (<=1kb)	1	63176831	63180486	3656	1	Eef1b2	NM_018796	0
chr1	63180633	63181752	1120	*	Promoter (1-2kb)	1	63179023	63179135	113	1	Snora41	NR_028558	1610
chr1	63199925	63200800	876	*	Promoter (<=1kb)	1	63200358	63314575	114218	1	Zdbf2	NM_001285936	0
chr1	63204287	63204740	454	*	Intron (NM_001285936/Zdbf2, intron 1 of 6)	1	63200358	63314575	114218	1	Zdbf2	NM_001285937	3929
chr1	63210047	63210615	569	*	Intron (NM_001285936/Zdbf2, intron 2 of 6)	1	63182571	63214281	31711	2	Gpr1	NM_146250	3666
chr1	63219293	63219710	418	*	Intron (NM_001285936/Zdbf2, intron 2 of 6)	1	63182571	63214281	31711	2	Gpr1	NM_146250	-5012
chr1	63226048	63226296	249	*	Intron (NM_001285936/Zdbf2, intron 2 of 6)	1	63182571	63214281	31711	2	Gpr1	NM_146250	-11767
chr1	63247000	63247546	547	*	Intron (NM_001285936/Zdbf2, intron 2 of 6)	1	63273269	63314575	41307	1	Zdbf2	NM_001267872	-25723
chr1	63260716	63260886	171	*	Intron (NM_001285936/Zdbf2, intron 2 of 6)	1	63273269	63314575	41307	1	Zdbf2	NM_001267872	-12383
chr1	63272583	63273321	739	*	Promoter (<=1kb)	1	63273269	63314575	41307	1	Zdbf2	NM_001267872	0
chr1	63323644	63324096	453	*	Distal Intergenic	1	63273269	63314575	41307	1	Zdbf2	NM_028673	50375
chr1	63441945	63442822	878	*	Distal Intergenic	1	63445904	63573219	127316	1	Adam23	NM_001177600	-3082
chr1	63445409	63446094	686	*	Promoter (<=1kb)	1	63445904	63573219	127316	1	Adam23	NM_001177600	0
chr1	63730370	63730787	418	*	Promoter (<=1kb)	1	63730625	63753385	22761	1	Fastkd2	NM_172422	0
chr1	64121348	64122627	1280	*	Promoter (<=1kb)	1	64035671	64121389	85719	2	Klf7	NM_033563	0
chr1	64226105	64226612	508	*	Distal Intergenic	1	64035671	64121389	85719	2	Klf7	NM_033563	-104716
chr1	64531950	64533117	1168	*	Promoter (<=1kb)	1	64532804	64604548	71745	1	Creb1	NM_001037726	0
chr1	64577898	64578255	358	*	Intron (NM_001037726/Creb1, intron 6 of 6)	1	64606480	64617168	10689	2	Mettl21a	NM_025964	38913
chr1	64690335	64691356	1022	*	Promoter (<=1kb)	1	64679869	64690659	10791	2	2810408I11Rik	NR_038009	0
chr1	64730131	64730416	286	*	Distal Intergenic	1	64730558	64737750	7193	2	Fzd5	NM_001042659	7334
chr1	64731856	64733754	1899	*	3' UTR	1	64730558	64737750	7193	2	Fzd5	NM_001042659	3996
chr1	64737522	64738239	718	*	Promoter (<=1kb)	1	64730558	64737750	7193	2	Fzd5	NM_001042659	0
chr1	64949271	64949585	315	*	Intron (NM_001039493/Plekhm3, intron 1 of 7)	1	64789121	64956824	167704	2	Plekhm3	NM_001039493	7239
chr1	65037577	65037753	177	*	Distal Intergenic	1	65013086	65032748	19663	2	Akr1cl	NM_027582	-4829
chr1	65178255	65179463	1209	*	Promoter (<=1kb)	1	65158616	65179142	20527	2	Idh1	NM_010497	0
chr1	65186228	65186815	588	*	Promoter (<=1kb)	1	65158616	65186479	27864	2	Idh1	NM_001111320	0
chr1	66467990	66468286	297	*	Promoter (<=1kb)	1	66468447	66699148	230702	1	Unc80	NM_175510	-161
chr1	66699742	66701043	1302	*	Promoter (<=1kb)	1	66700893	66719805	18913	1	Rpe	NM_025683	0
chr1	66816772	66817349	578	*	Promoter (<=1kb)	1	66719243	66817595	98353	2	Kansl1l	NM_001122738	246
chr1	66817593	66817938	346	*	Promoter (<=1kb)	1	66719243	66817595	98353	2	Kansl1l	NM_001122738	0
chr1	70725622	70725843	222	*	Promoter (<=1kb)	1	70725715	70885397	159683	1	Vwc2l	NM_177164	0
chr1	71102356	71102535	180	*	Promoter (<=1kb)	1	71027535	71102972	75438	2	Bard1	NM_007525	437
chr1	71102767	71103332	566	*	Promoter (<=1kb)	1	71027535	71102972	75438	2	Bard1	NM_007525	0
chr1	71103496	71103735	240	*	Promoter (<=1kb)	1	71027535	71102972	75438	2	Bard1	NM_007525	-524
chr1	71635553	71635829	277	*	Intron (NM_001276408/Fn1, intron 12 of 44)	1	71585473	71653234	67762	2	Fn1	NM_001276408	17405
chr1	71650677	71651038	362	*	Promoter (2-3kb)	1	71585473	71653234	67762	2	Fn1	NM_001276408	2196
chr1	71652754	71653844	1091	*	Promoter (<=1kb)	1	71653335	71662843	9509	1	Apol7d	NR_040308	0
chr1	71673522	71673841	320	*	Distal Intergenic	1	71653335	71662843	9509	1	Apol7d	NR_040308	20187
chr1	72166170	72166780	611	*	Intron (NM_001005423/Mreg, intron 2 of 4)	1	72159233	72212307	53075	2	Mreg	NM_001005423	45527
chr1	72166965	72167495	531	*	Intron (NM_001005423/Mreg, intron 2 of 4)	1	72159233	72212307	53075	2	Mreg	NM_001005423	44812
chr1	72205072	72205802	731	*	Intron (NM_001005423/Mreg, intron 1 of 4)	1	72159233	72212307	53075	2	Mreg	NM_001005423	6505
chr1	72212223	72212569	347	*	Promoter (<=1kb)	1	72159233	72212307	53075	2	Mreg	NM_001005423	0
chr1	72213903	72214456	554	*	Promoter (1-2kb)	1	72159233	72212307	53075	2	Mreg	NM_001005423	-1596
chr1	72214663	72214888	226	*	Promoter (2-3kb)	1	72159233	72212307	53075	2	Mreg	NM_001005423	-2356
chr1	72216677	72217190	514	*	Distal Intergenic	1	72159233	72212307	53075	2	Mreg	NM_001005423	-4370
chr1	72225088	72225258	171	*	Distal Intergenic	1	72159233	72212307	53075	2	Mreg	NM_001005423	-12781
chr1	72225630	72226743	1114	*	Distal Intergenic	1	72159233	72212307	53075	2	Mreg	NM_001005423	-13323
chr1	72229560	72230004	445	*	Distal Intergenic	1	72159233	72212307	53075	2	Mreg	NM_001005423	-17253
chr1	72233583	72233887	305	*	Distal Intergenic	1	72159233	72212307	53075	2	Mreg	NM_001005423	-21276
chr1	72236301	72237142	842	*	Distal Intergenic	1	72159233	72212307	53075	2	Mreg	NM_001005423	-23994
chr1	72242508	72242905	398	*	Distal Intergenic	1	72159233	72212307	53075	2	Mreg	NM_001005423	-30201
chr1	72243535	72244694	1160	*	Distal Intergenic	1	72159233	72212307	53075	2	Mreg	NM_001005423	-31228
chr1	72254641	72255602	962	*	Distal Intergenic	1	72259173	72284314	25142	2	Pecr	NM_023523	28712
chr1	72284021	72284663	643	*	Promoter (<=1kb)	1	72259173	72284314	25142	2	Pecr	NM_023523	0
chr1	72306900	72307700	801	*	Promoter (<=1kb)	1	72307421	72394953	87533	1	Xrcc5	NM_009533	0
chr1	72312959	72313857	899	*	Intron (NM_009533/Xrcc5, intron 3 of 20)	1	72307421	72394953	87533	1	Xrcc5	NM_009533	5538
chr1	72378295	72378510	216	*	Intron (NM_009533/Xrcc5, intron 16 of 20)	1	72307421	72394953	87533	1	Xrcc5	NM_009533	70874
chr1	72536859	72537255	397	*	Promoter (<=1kb)	1	72427112	72536564	109453	2	2023-03-04	NM_001045533	-295
chr1	72582981	72583930	950	*	Promoter (<=1kb)	1	72583251	72636790	53540	1	Smarcal1	NM_018817	0
chr1	72710998	72711322	325	*	Promoter (<=1kb)	1	72711260	72713813	2554	1	Rpl37a	NM_009084	0
chr1	72805783	72806646	864	*	Distal Intergenic	1	72824480	72852471	27992	1	Igfbp2	NM_008342	-17834
chr1	72960232	72960667	436	*	Distal Intergenic	1	73015075	73015899	825	2	Tnp1	NM_009407	55232
chr1	72963352	72963818	467	*	Distal Intergenic	1	73015075	73015899	825	2	Tnp1	NM_009407	52081
chr1	74111225	74111712	488	*	Intron (NM_027884/Tns1, intron 1 of 34)	1	73910231	74124447	214217	2	Tns1	NM_027884	12735
chr1	74235975	74236613	639	*	Promoter (<=1kb)	1	74236550	74268213	31664	1	Arpc2	NM_029711	0
chr1	74256828	74257117	290	*	Intron (NM_029711/Arpc2, intron 6 of 9)	1	74236550	74268213	31664	1	Arpc2	NM_029711	20278
chr1	74284333	74285392	1060	*	Promoter (<=1kb)	1	74279840	74284738	4899	2	Aamp	NM_001190444	0
chr1	74287167	74287465	299	*	Promoter (2-3kb)	1	74285034	74353692	68659	1	Pnkd	NM_001039509	2133
chr1	74332118	74332817	700	*	Promoter (<=1kb)	1	74332610	74353692	21083	1	Pnkd	NM_019999	0
chr1	74386674	74387267	594	*	Distal Intergenic	1	74391609	74397285	5677	1	Ctdsp1	NM_153088	-4342
chr1	74391335	74391803	469	*	Promoter (<=1kb)	1	74391609	74397285	5677	1	Ctdsp1	NM_153088	0
chr1	74397236	74398463	1228	*	3' UTR	1	74394310	74394394	85	1	Mir26b	NR_029743	2926
chr1	74415182	74415450	269	*	Intron (NM_009509/Vil1, intron 2 of 19)	1	74409384	74435560	26177	1	Vil1	NM_009509	5798
chr1	74505509	74506927	1419	*	Promoter (<=1kb)	1	74506060	74530842	24783	1	Rqcd1	NM_021383	0
chr1	74587563	74588478	916	*	Promoter (<=1kb)	1	74588289	74592443	4155	1	Bcs1l	NM_001305652	0
chr1	74601260	74601702	443	*	Promoter (<=1kb)	1	74593748	74601397	7650	2	Rnf25	NM_001305230	0
chr1	74773185	74773474	290	*	Promoter (1-2kb)	1	74771892	74785319	13428	1	Wnt6	NM_009526	1293
chr1	74803066	74803375	310	*	Exon (NM_009518/Wnt10a, exon 4 of 4)	1	74792019	74804175	12157	1	Wnt10a	NM_009518	11047
chr1	74808050	74808532	483	*	Distal Intergenic	1	74792019	74804175	12157	1	Wnt10a	NM_009518	16031
chr1	74816534	74817161	628	*	Distal Intergenic	1	74792019	74804175	12157	1	Wnt10a	NM_009518	24515
chr1	74824758	74825395	638	*	Distal Intergenic	1	74855029	74857732	2704	1	Cdk5r2	NM_009872	-29634
chr1	74854382	74854983	602	*	Promoter (<=1kb)	1	74855029	74857732	2704	1	Cdk5r2	NM_009872	-46
chr1	74858260	74858894	635	*	Distal Intergenic	1	74855029	74857732	2704	1	Cdk5r2	NM_009872	3231
chr1	75124459	75125423	965	*	Distal Intergenic	1	75125542	75133890	8349	2	Slc23a3	NM_194333	8467
chr1	75142538	75142788	251	*	Promoter (<=1kb)	1	75142786	75147909	5124	1	Fam134a	NM_001305231	0
chr1	75168398	75169304	907	*	Promoter (<=1kb)	1	75168646	75171626	2981	1	Zfand2b	NM_001159905	0
chr1	75191812	75192610	799	*	Promoter (<=1kb)	1	75192160	75195538	3379	1	Ankzf1	NM_001267620	0
chr1	75218958	75219703	746	*	Promoter (<=1kb)	1	75214974	75219253	4280	2	Tuba4a	NM_009447	0
chr1	75236307	75236889	583	*	Promoter (<=1kb)	1	75236423	75245692	9270	1	Dnajb2	NM_001159883	0
chr1	75251483	75251846	364	*	Exon (NM_008985/Ptprn, exon 19 of 23)	1	75247041	75264208	17168	2	Ptprn	NM_008985	12362
chr1	75263101	75263647	547	*	Promoter (<=1kb)	1	75247041	75264208	17168	2	Ptprn	NM_008985	561
chr1	75277377	75277583	207	*	Promoter (<=1kb)	1	75272202	75278380	6179	2	Resp18	NM_009049	797
chr1	75316863	75318449	1587	*	Promoter (<=1kb)	1	75308565	75317017	8453	2	Dnpep	NM_016878	0
chr1	75398744	75398984	241	*	Promoter (1-2kb)	1	75400085	75404565	4481	1	Speg	NM_001173477	-1101
chr1	75435653	75436206	554	*	Promoter (<=1kb)	1	75435943	75443176	7234	1	Gmppa	NM_133708	0
chr1	75447465	75447656	192	*	Distal Intergenic	1	75450510	75474340	23831	1	Asic4	NM_183022	-2854
chr1	75479104	75479986	883	*	Promoter (<=1kb)	1	75474569	75479471	4903	2	Chpf	NM_001001565	0
chr1	75487143	75488147	1005	*	Exon (NM_178884/Obsl1, exon 16 of 20)	1	75479532	75485693	6162	1	Tmem198	NM_177056	7611
chr1	75495222	75495533	312	*	Intron (NM_178884/Obsl1, intron 8 of 19)	1	75485825	75506452	20628	2	Obsl1	NM_178884	10919
chr1	75518073	75518406	334	*	Distal Intergenic	1	75521529	75537335	15807	1	Stk11ip	NM_027886	-3123
chr1	75521148	75521967	820	*	Promoter (<=1kb)	1	75521529	75537335	15807	1	Stk11ip	NM_027886	0
chr1	75546757	75547005	249	*	Promoter (<=1kb)	1	75546266	75559431	13166	1	Slc4a3	NM_009208	491
chr1	75559471	75559816	346	*	Downstream (<=300bp)	1	75546266	75559431	13166	1	Slc4a3	NM_009208	13205
chr1	78488558	78489532	975	*	Promoter (<=1kb)	1	78417958	78488897	70940	2	Farsb	NM_001278075	0
chr1	78573756	78574076	321	*	Distal Intergenic	1	78511060	78538173	27114	1	Mogat1	NM_026713	62696
chr1	78657552	78657966	415	*	Promoter (<=1kb)	1	78657825	78707743	49919	1	Acsl3	NM_001033606	0
chr1	79671928	79672235	308	*	Promoter (<=1kb)	1	79606876	79671972	65097	2	Ap1s3	NM_183027	0
chr1	80340288	80341287	1000	*	Promoter (<=1kb)	1	80266818	80340430	73613	2	Cul3	NM_016716	0
chr1	82316252	82316640	389	*	Promoter (<=1kb)	1	82316579	82445367	128789	1	Rhbdd1	NM_029777	0
chr1	82839079	82839671	593	*	Promoter (<=1kb)	1	82839483	82896275	56793	1	Agfg1	NM_010472	0
chr1	83038219	83038525	307	*	Promoter (<=1kb)	1	83012523	83038448	25926	2	Slc19a3	NM_030556	0
chr1	84332174	84332648	475	*	Distal Intergenic	1	84036293	84284645	248353	2	Pid1	NM_001003948	-47529
chr1	84839388	84840561	1174	*	Promoter (<=1kb)	1	84839841	84900486	60646	1	Fbxo36	NM_025386	0
chr1	84848868	84849323	456	*	Intron (NM_025386/Fbxo36, intron 1 of 3)	1	84839841	84900486	60646	1	Fbxo36	NM_025386	9027
chr1	84850024	84850283	260	*	Intron (NM_025386/Fbxo36, intron 1 of 3)	1	84839841	84900486	60646	1	Fbxo36	NM_025386	10183
chr1	84851657	84852083	427	*	Intron (NM_025386/Fbxo36, intron 1 of 3)	1	84839841	84900486	60646	1	Fbxo36	NM_025386	11816
chr1	84860467	84861356	890	*	Intron (NM_025386/Fbxo36, intron 1 of 3)	1	84839841	84900486	60646	1	Fbxo36	NM_025386	20626
chr1	84866880	84867341	462	*	Intron (NM_025386/Fbxo36, intron 1 of 3)	1	84839841	84900486	60646	1	Fbxo36	NM_025386	27039
chr1	84868842	84869315	474	*	Intron (NM_025386/Fbxo36, intron 1 of 3)	1	84839841	84900486	60646	1	Fbxo36	NM_025386	29001
chr1	84869554	84869992	439	*	Intron (NM_025386/Fbxo36, intron 1 of 3)	1	84839841	84900486	60646	1	Fbxo36	NM_025386	29713
chr1	84881398	84882077	680	*	Intron (NM_025386/Fbxo36, intron 2 of 3)	1	84839841	84900486	60646	1	Fbxo36	NM_025386	41557
chr1	84890278	84890923	646	*	Intron (NM_025386/Fbxo36, intron 2 of 3)	1	84906705	84935083	28379	2	Slc16a14	NM_027921	44160
chr1	85793126	85793551	426	*	Promoter (<=1kb)	1	85793447	85851577	58131	1	Cab39	NM_133781	0
chr1	85794184	85794652	469	*	Promoter (<=1kb)	1	85793447	85851577	58131	1	Cab39	NM_133781	737
chr1	86059316	86059761	446	*	Distal Intergenic	1	86064619	86139295	74677	1	Psmd1	NM_027357	-4858
chr1	86064200	86064988	789	*	Promoter (<=1kb)	1	86064619	86139295	74677	1	Psmd1	NM_027357	0
chr1	86154184	86154981	798	*	Promoter (<=1kb)	1	86154780	86278284	123505	1	Armc9	NM_030184	0
chr1	86302951	86303610	660	*	Promoter (<=1kb)	1	86303221	86307305	4085	1	B3gnt7	NM_145222	0
chr1	86307848	86309938	2091	*	Distal Intergenic	1	86303221	86307305	4085	1	B3gnt7	NM_145222	4627
chr1	86310761	86311469	709	*	Distal Intergenic	1	86303221	86307305	4085	1	B3gnt7	NM_145222	7540
chr1	86311663	86311883	221	*	Distal Intergenic	1	86303221	86307305	4085	1	B3gnt7	NM_145222	8442
chr1	86342708	86343398	691	*	Distal Intergenic	1	86351170	86351285	116	2	Snora75	NR_028478	7887
chr1	86343767	86344057	291	*	Distal Intergenic	1	86351170	86351285	116	2	Snora75	NR_028478	7228
chr1	86344257	86344505	249	*	Distal Intergenic	1	86351170	86351285	116	2	Snora75	NR_028478	6780
chr1	86344786	86345349	564	*	3' UTR	1	86351170	86351285	116	2	Snora75	NR_028478	5936
chr1	86348351	86349433	1083	*	Promoter (1-2kb)	1	86351170	86351285	116	2	Snora75	NR_028478	1852
chr1	86358840	86360329	1490	*	Promoter (<=1kb)	1	86359574	86367964	8391	1	C130036L24Rik	NR_015507	0
chr1	86363586	86364098	513	*	Intron (NR_015507/C130036L24Rik, intron 1 of 1)	1	86359574	86367964	8391	1	C130036L24Rik	NR_015507	4012
chr1	86372032	86372336	305	*	Distal Intergenic	1	86359574	86367964	8391	1	C130036L24Rik	NR_015507	12458
chr1	86389309	86389675	367	*	Promoter (1-2kb)	1	86386325	86388141	1817	2	Nmur1	NM_010341	-1168
chr1	86434289	86434693	405	*	Distal Intergenic	1	86426329	86428049	1721	1	1700019O17Rik	NM_027966	7960
chr1	86440085	86440977	893	*	Distal Intergenic	1	86426329	86428049	1721	1	1700019O17Rik	NM_027966	13756
chr1	86442511	86443053	543	*	Distal Intergenic	1	86426329	86428049	1721	1	1700019O17Rik	NM_027966	16182
chr1	86467094	86467871	778	*	Distal Intergenic	1	86426329	86428049	1721	1	1700019O17Rik	NM_027966	40765
chr1	86470786	86471740	955	*	Distal Intergenic	1	86426329	86428049	1721	1	1700019O17Rik	NM_027966	44457
chr1	86472062	86473263	1202	*	Distal Intergenic	1	86426329	86428049	1721	1	1700019O17Rik	NM_027966	45733
chr1	86481371	86481733	363	*	Distal Intergenic	1	86526736	86530698	3963	1	Ptma	NM_008972	-45003
chr1	86487188	86488157	970	*	Distal Intergenic	1	86526736	86530698	3963	1	Ptma	NM_008972	-38579
chr1	86501176	86501876	701	*	Distal Intergenic	1	86526736	86530698	3963	1	Ptma	NM_008972	-24860
chr1	86502191	86502492	302	*	Distal Intergenic	1	86526736	86530698	3963	1	Ptma	NM_008972	-24244
chr1	86503105	86504881	1777	*	Distal Intergenic	1	86526736	86530698	3963	1	Ptma	NM_008972	-21855
chr1	86509366	86509991	626	*	Distal Intergenic	1	86526736	86530698	3963	1	Ptma	NM_008972	-16745
chr1	86527876	86529050	1175	*	Promoter (1-2kb)	1	86526736	86530698	3963	1	Ptma	NM_008972	1140
chr1	86531244	86532875	1632	*	Distal Intergenic	1	86526736	86530698	3963	1	Ptma	NM_008972	4508
chr1	86582245	86583036	792	*	Promoter (<=1kb)	1	86543015	86582501	39487	2	Pde6d	NM_008801	0
chr1	86586882	86587428	547	*	Promoter (<=1kb)	1	86587100	86606500	19401	1	Cops7b	NM_172974	0
chr1	87213671	87214353	683	*	Promoter (<=1kb)	1	87213914	87228858	14945	1	Eif4e2	NM_001039170	0
chr1	87225984	87227212	1229	*	Exon (NM_001039170/Eif4e2, exon 5 of 7)	1	87213939	87228858	14920	1	Eif4e2	NM_001039169	12045
chr1	87230179	87231005	827	*	Intron (NM_023314/Eif4e2, intron 6 of 6)	1	87213939	87228858	14920	1	Eif4e2	NM_001039169	16240
chr1	87245940	87246414	475	*	Distal Intergenic	1	87264364	87310791	46428	1	Efhd1	NM_028889	-17950
chr1	87326488	87327112	625	*	Promoter (<=1kb)	1	87326998	87450810	123813	1	Gigyf2	NM_001110212	0
chr1	87608570	87608806	237	*	Distal Intergenic	1	87620312	87720510	100199	1	Inpp5d	NM_001110192	-11506
chr1	87673840	87674544	705	*	Intron (NM_001110192/Inpp5d, intron 5 of 26)	1	87620312	87720510	100199	1	Inpp5d	NR_122078	53528
chr1	87676029	87676432	404	*	Exon (NM_001110192/Inpp5d, exon 6 of 27)	1	87620312	87720510	100199	1	Inpp5d	NR_122078	55717
chr1	87722069	87722239	171	*	Distal Intergenic	1	87756011	87792428	36418	1	Atg16l1	NM_001205391	-33772
chr1	87755696	87756501	806	*	Promoter (<=1kb)	1	87756011	87792428	36418	1	Atg16l1	NM_001205391	0
chr1	87772519	87773179	661	*	Intron (NM_001205391/Atg16l1, intron 6 of 18)	1	87784571	87784818	248	1	Scarna6	NR_028519	-11392
chr1	87852868	87853348	481	*	Promoter (<=1kb)	1	87853287	87944489	91203	1	Dgkd	NM_177646	0
chr1	88008257	88008562	306	*	Promoter (<=1kb)	1	87945121	88008551	63431	2	Usp40	NM_001033291	0
chr1	88205640	88205990	351	*	Promoter (<=1kb)	1	88204732	88205748	1017	2	Dnajb3	NM_008299	0
chr1	88277188	88277915	728	*	Promoter (<=1kb)	1	88264828	88277557	12730	2	A730008H23Rik	NM_172505	0
chr1	88490297	88490469	173	*	Distal Intergenic	1	88499871	88510066	10196	2	Glrp1	NM_008132	19597
chr1	88605600	88605884	285	*	Distal Intergenic	1	88551517	88562166	10650	1	Gm19589	NR_037971	54083
chr1	88756933	88757147	215	*	Promoter (2-3kb)	1	88754890	88755733	844	1	Platr5	NR_040493	2043
chr1	88800608	88800877	270	*	Distal Intergenic	1	88754890	88755733	844	1	Platr5	NR_040493	45718
chr1	88806935	88807534	600	*	Distal Intergenic	1	88754890	88755733	844	1	Platr5	NR_040493	52045
chr1	89015389	89015811	423	*	Promoter (<=1kb)	1	89016113	89022210	6098	1	1700067G17Rik	NR_040471	-302
chr1	89069422	89070632	1211	*	Promoter (<=1kb)	1	89070462	89153793	83332	1	Sh3bp4	NM_133816	0
chr1	89098255	89098548	294	*	Intron (NM_133816/Sh3bp4, intron 1 of 5)	1	89070462	89153793	83332	1	Sh3bp4	NM_133816	27793
chr1	89101919	89102453	535	*	Intron (NM_133816/Sh3bp4, intron 1 of 5)	1	89070462	89153793	83332	1	Sh3bp4	NM_133816	31457
chr1	89183430	89183978	549	*	Distal Intergenic	1	89070462	89153793	83332	1	Sh3bp4	NM_133816	112968
chr1	89191248	89191828	581	*	Distal Intergenic	1	89070462	89153793	83332	1	Sh3bp4	NM_133816	120786
chr1	89454486	89454817	332	*	Promoter (<=1kb)	1	89454811	89895282	440472	1	Agap1	NM_001037136	0
chr1	89457137	89457361	225	*	Promoter (2-3kb)	1	89454811	89895282	440472	1	Agap1	NM_178119	2326
chr1	89579897	89580216	320	*	Intron (NM_001037136/Agap1, intron 1 of 16)	1	89676507	89683892	7386	2	4933400F21Rik	NR_015540	103676
chr1	89870209	89871418	1210	*	Intron (NM_001037136/Agap1, intron 15 of 16)	1	89927962	89931176	3215	2	Gbx2	NM_010262	59758
chr1	89921895	89922205	311	*	Distal Intergenic	1	89927962	89931176	3215	2	Gbx2	NM_010262	8971
chr1	89927058	89927535	478	*	Distal Intergenic	1	89927962	89931176	3215	2	Gbx2	NM_010262	3641
chr1	89930928	89931478	551	*	Promoter (<=1kb)	1	89927962	89931176	3215	2	Gbx2	NM_010262	0
chr1	89939807	89940795	989	*	Distal Intergenic	1	89927962	89931176	3215	2	Gbx2	NM_010262	-8631
chr1	90202253	90202971	719	*	Promoter (1-2kb)	1	90203980	90215722	11743	1	Ackr3	NM_001271607	-1009
chr1	90203797	90204074	278	*	Promoter (<=1kb)	1	90203980	90215722	11743	1	Ackr3	NM_001271607	0
chr1	90275995	90276228	234	*	Distal Intergenic	1	90203980	90215722	11743	1	Ackr3	NM_007722	72015
chr1	90424075	90424664	590	*	Distal Intergenic	1	90603425	90613341	9917	1	Cops8	NM_133805	-178761
chr1	90431741	90432093	353	*	Distal Intergenic	1	90603425	90613341	9917	1	Cops8	NM_133805	-171332
chr1	90518849	90519917	1069	*	Distal Intergenic	1	90603425	90613341	9917	1	Cops8	NM_133805	-83508
chr1	90524575	90525223	649	*	Distal Intergenic	1	90603425	90613341	9917	1	Cops8	NM_133805	-78202
chr1	90603074	90603752	679	*	Promoter (<=1kb)	1	90603425	90613341	9917	1	Cops8	NM_133805	0
chr1	90623140	90623475	336	*	Distal Intergenic	1	90603425	90613341	9917	1	Cops8	NM_133805	19715
chr1	90627998	90628851	854	*	Distal Intergenic	1	90603425	90613341	9917	1	Cops8	NM_133805	24573
chr1	91052936	91053606	671	*	Promoter (<=1kb)	1	91053444	91117322	63879	1	Lrrfip1	NM_001111311	0
chr1	91144873	91145157	285	*	Promoter (<=1kb)	1	91145103	91170795	25693	1	Rbm44	NM_001033408	0
chr1	91249931	91250376	446	*	Promoter (<=1kb)	1	91250319	91286025	35707	1	Ube2f	NM_026454	0
chr1	91298049	91298513	465	*	Promoter (<=1kb)	1	91298338	91321080	22743	1	Scly	NM_016717	0
chr1	91366286	91366464	179	*	Promoter (<=1kb)	1	91366430	91374217	7788	1	Fam132b	NM_173395	0
chr1	91366823	91367209	387	*	Promoter (<=1kb)	1	91366430	91374217	7788	1	Fam132b	NM_173395	393
chr1	91398613	91399012	400	*	Promoter (<=1kb)	1	91375831	91398783	22953	2	Ilkap	NM_023343	0
chr1	91412946	91413518	573	*	Promoter (<=1kb)	1	91411483	91413222	1740	2	Hes6	NM_019479	0
chr1	91459142	91459868	727	*	Promoter (<=1kb)	1	91415982	91459328	43347	2	Per2	NM_011066	0
chr1	91494297	91494720	424	*	Promoter (<=1kb)	1	91494668	91529307	34640	1	Traf3ip1	NM_028718	0
chr1	91534241	91534545	305	*	Distal Intergenic	1	91540565	91559590	19026	1	Asb1	NM_001039126	-6020
chr1	91540259	91540774	516	*	Promoter (<=1kb)	1	91540565	91559590	19026	1	Asb1	NM_001039126	0
chr1	92064423	92064663	241	*	Intron (NM_207225/Hdac4, intron 1 of 25)	1	91932749	92148393	215645	2	Hdac4	NM_207225	83730
chr1	92180030	92181040	1011	*	Distal Intergenic	1	91932749	92148393	215645	2	Hdac4	NM_207225	-31637
chr1	92183265	92183688	424	*	Distal Intergenic	1	91932749	92148393	215645	2	Hdac4	NM_207225	-34872
chr1	92432131	92432373	243	*	Distal Intergenic	1	92464483	92464542	60	2	Mir6900	NR_105865	32169
chr1	92473726	92474288	563	*	Promoter (<=1kb)	1	92439719	92473758	34040	2	Ndufa10	NM_024197	0
chr1	92641874	92642160	287	*	Promoter (<=1kb)	1	92637145	92641948	4804	2	Myeov2	NR_028108	0
chr1	92831303	92832212	910	*	Promoter (<=1kb)	1	92831686	92860196	28511	1	Gpc1	NM_016696	0
chr1	92906832	92907588	757	*	Promoter (<=1kb)	1	92906989	92908620	1632	1	Dusp28	NM_175118	0
chr1	92934148	92934765	618	*	Promoter (<=1kb)	1	92934408	92947948	13541	1	Capn10	NM_011796	0
chr1	92978943	92979124	182	*	Promoter (<=1kb)	1	92978903	92986391	7489	1	Gpr35	NM_022320	40
chr1	93115112	93115386	275	*	Distal Intergenic	1	93015455	93101874	86420	2	Kif1a	NM_008440	-13238
chr1	93197477	93198001	525	*	Distal Intergenic	1	93151355	93160948	9594	2	2310007B03Rik	NM_172411	-36529
chr1	93223961	93224287	327	*	Distal Intergenic	1	93235897	93296448	60552	1	Sned1	NM_172463	-11610
chr1	93305657	93306134	478	*	Promoter (<=1kb)	1	93299211	93305870	6660	2	Mterf4	NM_178051	0
chr1	93342482	93343782	1301	*	Promoter (<=1kb)	1	93309437	93342788	33352	2	Pask	NM_080850	0
chr1	93478020	93479254	1235	*	Promoter (<=1kb)	1	93405940	93478917	72978	2	Hdlbp	NM_133808	0
chr1	93511292	93512187	896	*	Promoter (<=1kb)	1	93512104	93621976	109873	1	Farp2	NM_145519	0
chr1	93635563	93636440	878	*	Promoter (<=1kb)	1	93620751	93635727	14977	2	Stk25	NM_021537	0
chr1	93667827	93668051	225	*	Distal Intergenic	1	93685694	93695762	10069	1	Bok	NM_016778	-17643
chr1	93685368	93685826	459	*	Promoter (<=1kb)	1	93685694	93695762	10069	1	Bok	NM_016778	0
chr1	93686311	93686569	259	*	Promoter (<=1kb)	1	93685694	93695762	10069	1	Bok	NM_016778	617
chr1	93737842	93738041	200	*	Intron (NM_025920/Thap4, intron 2 of 5)	1	93705391	93754838	49448	2	Thap4	NM_025920	16797
chr1	93801740	93802264	525	*	Promoter (<=1kb)	1	93792576	93801934	9359	2	Dtymk	NM_001105667	0
chr1	93803597	93804598	1002	*	Promoter (<=1kb)	1	93803965	93822100	18136	1	Ing5	NM_025454	0
chr1	93825004	93825726	723	*	Promoter (<=1kb)	1	93825240	93852174	26935	1	D2hgdh	NM_178882	0
chr1	93951235	93951539	305	*	Distal Intergenic	1	93918437	93941239	22803	1	Gm9994	NM_001205249	32798
chr1	94034947	94035315	369	*	Distal Intergenic	1	94020493	94028330	7838	1	Neu4	NM_173772	14454
chr1	94100958	94101331	374	*	Distal Intergenic	1	94038305	94052553	14249	2	Pdcd1	NM_008798	-48405
chr1	96334097	96334341	245	*	Distal Intergenic	1	95990659	96021758	31100	2	1700063A18Rik	NR_040467	-312339
chr1	96872231	96872440	210	*	Promoter (<=1kb)	1	96818784	96872171	53388	2	Slco4c1	NM_172658	-60
chr1	97769902	97770762	861	*	Promoter (<=1kb)	1	97770179	97792971	22793	1	Gin1	NM_026250	0
chr1	100180144	100180365	222	*	Intron (NM_172851/Cntnap5b, intron 10 of 23)	1	99772765	100485942	713178	1	Cntnap5b	NM_172851	407379
chr1	101756776	101757334	559	*	Distal Intergenic	1	101155768	101175202	19435	1	Gm20268	NR_037989	601008
chr1	104158972	104159337	366	*	Distal Intergenic	1	104768819	104995481	226663	1	Cdh20	NM_011800	-609482
chr1	105663482	105664023	542	*	Promoter (<=1kb)	1	105663861	105755131	91271	1	2310035C23Rik	NM_029349	0
chr1	105990060	105990812	753	*	Promoter (<=1kb)	1	105990406	106034079	43674	1	Zcchc2	NM_001122675	0
chr1	105993901	105994137	237	*	Intron (NM_001122675/Zcchc2, intron 1 of 12)	1	105990406	106034079	43674	1	Zcchc2	NM_001122676	3495
chr1	106171148	106172023	876	*	Promoter (<=1kb)	1	106152625	106171524	18900	2	Gm20753	NR_040630	0
chr1	106759498	106760238	741	*	Promoter (<=1kb)	1	106720410	106759742	39333	2	Kdsr	NM_027534	0
chr1	106796548	106796785	238	*	Promoter (<=1kb)	1	106770788	106796725	25938	2	Vps4b	NM_009190	0
chr1	108414678	108414955	278	*	Distal Intergenic	1	107917259	107950947	33689	1	D830032E09Rik	NR_102307	497419
chr1	111864229	111864491	263	*	Promoter (<=1kb)	1	111858702	111864918	6217	2	Dsel	NM_001081316	427
chr1	111864800	111865057	258	*	Promoter (<=1kb)	1	111858702	111864918	6217	2	Dsel	NM_001081316	0
chr1	113964066	113964486	421	*	Distal Intergenic	1	115685137	116580674	895538	1	Cntnap5a	NM_001077425	-1720651
chr1	114849276	114850126	851	*	Distal Intergenic	1	115685137	116580674	895538	1	Cntnap5a	NM_001077425	-835011
chr1	118310836	118311739	904	*	Promoter (<=1kb)	1	118298518	118311132	12615	2	Tsn	NM_011650	0
chr1	118321508	118321998	491	*	Promoter (<=1kb)	1	118321843	118333831	11989	1	Nifk	NM_026472	0
chr1	118388323	118389692	1370	*	Promoter (<=1kb)	1	118389058	118609462	220405	1	Clasp1	NM_001293300	0
chr1	118398557	118398935	379	*	Intron (NM_001293300/Clasp1, intron 1 of 40)	1	118389058	118609462	220405	1	Clasp1	NM_029709	9499
chr1	118458834	118459948	1115	*	Promoter (<=1kb)	1	118458669	118459265	597	2	2900060B14Rik	NR_027901	0
chr1	118498280	118498625	346	*	Intron (NM_001293300/Clasp1, intron 9 of 40)	1	118458669	118459265	597	2	2900060B14Rik	NR_027901	-39015
chr1	118525205	118525641	437	*	Exon (NM_001293300/Clasp1, exon 23 of 41)	1	118458669	118459265	597	2	2900060B14Rik	NR_027901	-65940
chr1	118539098	118539496	399	*	Exon (NM_001293300/Clasp1, exon 25 of 41)	1	118458669	118459265	597	2	2900060B14Rik	NR_027901	-79833
chr1	118627710	118628282	573	*	Promoter (<=1kb)	1	118627945	118685168	57224	1	Tfcp2l1	NM_023755	0
chr1	118642310	118643089	780	*	Intron (NM_023755/Tfcp2l1, intron 2 of 14)	1	118627945	118685168	57224	1	Tfcp2l1	NM_023755	14365
chr1	118645148	118645434	287	*	Intron (NM_023755/Tfcp2l1, intron 2 of 14)	1	118627945	118685168	57224	1	Tfcp2l1	NM_023755	17203
chr1	118645703	118646023	321	*	Intron (NM_023755/Tfcp2l1, intron 2 of 14)	1	118627945	118685168	57224	1	Tfcp2l1	NM_023755	17758
chr1	118647909	118648600	692	*	Intron (NM_023755/Tfcp2l1, intron 2 of 14)	1	118627945	118685168	57224	1	Tfcp2l1	NM_023755	19964
chr1	118650005	118650646	642	*	Intron (NM_023755/Tfcp2l1, intron 2 of 14)	1	118627945	118685168	57224	1	Tfcp2l1	NM_023755	22060
chr1	118689696	118690701	1006	*	Distal Intergenic	1	118627945	118685168	57224	1	Tfcp2l1	NM_023755	61751
chr1	118873578	118874135	558	*	Intron (NM_001081125/Gli2, intron 3 of 13)	1	118954220	118954299	80	1	Mir6346	NR_105764	-80085
chr1	119053325	119054178	854	*	Promoter (<=1kb)	1	118834061	119053619	219559	2	Gli2	NM_001081125	0
chr1	119064669	119065504	836	*	Distal Intergenic	1	118834061	119053619	219559	2	Gli2	NM_001081125	-11050
chr1	119074808	119076966	2159	*	Distal Intergenic	1	118834061	119053619	219559	2	Gli2	NM_001081125	-21189
chr1	119082353	119082940	588	*	Distal Intergenic	1	118834061	119053619	219559	2	Gli2	NM_001081125	-28734
chr1	119119840	119120300	461	*	Distal Intergenic	1	118834061	119053619	219559	2	Gli2	NM_001081125	-66221
chr1	119120486	119120656	171	*	Distal Intergenic	1	118834061	119053619	219559	2	Gli2	NM_001081125	-66867
chr1	119302494	119303050	557	*	Distal Intergenic	1	119415465	119422248	6784	2	Inhbb	NM_008381	119198
chr1	119305200	119305809	610	*	Distal Intergenic	1	119415465	119422248	6784	2	Inhbb	NM_008381	116439
chr1	119388639	119389381	743	*	Distal Intergenic	1	119415465	119422248	6784	2	Inhbb	NM_008381	32867
chr1	119398103	119399622	1520	*	Distal Intergenic	1	119415465	119422248	6784	2	Inhbb	NM_008381	22626
chr1	119414335	119415511	1177	*	3' UTR	1	119415465	119422248	6784	2	Inhbb	NM_008381	6737
chr1	119415983	119416220	238	*	3' UTR	1	119415465	119422248	6784	2	Inhbb	NM_008381	6028
chr1	119416901	119417178	278	*	3' UTR	1	119415465	119422248	6784	2	Inhbb	NM_008381	5070
chr1	119417344	119417974	631	*	Exon (NM_008381/Inhbb, exon 2 of 2)	1	119415465	119422248	6784	2	Inhbb	NM_008381	4274
chr1	119423519	119423985	467	*	Promoter (1-2kb)	1	119415465	119422248	6784	2	Inhbb	NM_008381	-1271
chr1	119497409	119497872	464	*	Intron (NM_022327/Ralb, intron 1 of 4)	1	119470305	119504782	34478	2	Ralb	NM_022327	6910
chr1	119504417	119505221	805	*	Promoter (<=1kb)	1	119470305	119504782	34478	2	Ralb	NM_022327	0
chr1	119525903	119526381	479	*	Promoter (<=1kb)	1	119526154	119528983	2830	1	Tmem185b	NM_146103	0
chr1	119642418	119642652	235	*	Exon (NM_145506/Epb4.1l5, exon 2 of 25)	1	119545033	119649000	103968	2	Epb4.1l5	NM_145506	6348
chr1	119648460	119649265	806	*	Promoter (<=1kb)	1	119545033	119649000	103968	2	Epb4.1l5	NM_145506	0
chr1	119837003	119837888	886	*	Promoter (<=1kb)	1	119658093	119837071	178979	2	Ptpn4	NM_019933	0
chr1	119912987	119913482	496	*	Promoter (<=1kb)	1	119907899	119913168	5270	2	Tmem177	NM_175106	0
chr1	119997066	119997450	385	*	Promoter (1-2kb)	1	119923519	119995210	71692	2	Cfap221	NM_001115074	-1856
chr1	120120257	120120547	291	*	Promoter (<=1kb)	1	120113280	120120919	7640	2	Dbi	NM_001037999	372
chr1	120120783	120121653	871	*	Promoter (<=1kb)	1	120121187	120188189	67003	1	3110009E18Rik	NM_001172074	0
chr1	120529738	120530014	277	*	Distal Intergenic	1	120474538	120505084	30547	2	Marco	NM_010766	-24654
chr1	121087194	121087655	462	*	Promoter (<=1kb)	1	121087405	121120975	33571	1	Celrr	NR_038008	0
chr1	121327197	121327367	171	*	Promoter (<=1kb)	1	121304353	121327678	23326	2	Insig2	NM_001271531	311
chr1	121327711	121328296	586	*	Promoter (<=1kb)	1	121304353	121328024	23672	2	Insig2	NM_001271532	0
chr1	121430938	121431183	246	*	Promoter (<=1kb)	1	121431067	121506460	75394	1	Ccdc93	NM_001025156	0
chr1	121440859	121441179	321	*	Intron (NM_001025156/Ccdc93, intron 3 of 23)	1	121431067	121506460	75394	1	Ccdc93	NM_029955	9792
chr1	121567660	121568369	710	*	Promoter (<=1kb)	1	121553835	121567980	14146	2	Ddx18	NM_025860	0
chr1	125435381	125436196	816	*	Promoter (<=1kb)	1	125392905	125435727	42823	2	Actr3	NM_001205385	0
chr1	125533081	125533483	403	*	Distal Intergenic	1	125561016	125595684	34669	1	Slc35f5	NM_028787	-27533
chr1	125560251	125560995	745	*	Promoter (<=1kb)	1	125561016	125595684	34669	1	Slc35f5	NM_028787	-21
chr1	126940194	126940597	404	*	Distal Intergenic	1	125913636	126830632	916997	2	Nckap5	NM_176957	-109562
chr1	127204734	127205379	646	*	Promoter (<=1kb)	1	127204986	127482972	277987	1	Mgat5	NM_145128	0
chr1	127773537	127774429	893	*	Promoter (<=1kb)	1	127753617	127774054	20438	2	2900009J06Rik	NR_045298	0
chr1	127868495	127869023	529	*	Promoter (<=1kb)	1	127868773	127943876	75104	1	Rab3gap1	NM_178690	0
chr1	128000691	128001214	524	*	Intron (NM_027678/Zranb3, intron 8 of 20)	1	127954179	128102471	148293	2	Zranb3	NM_027678	101257
chr1	128001397	128001606	210	*	Intron (NM_027678/Zranb3, intron 8 of 20)	1	127954179	128102471	148293	2	Zranb3	NM_027678	100865
chr1	128038546	128038766	221	*	Intron (NM_027678/Zranb3, intron 4 of 20)	1	127954179	128102471	148293	2	Zranb3	NM_027678	63705
chr1	128102459	128103879	1421	*	Promoter (<=1kb)	1	128103306	128237735	134430	1	R3hdm1	NM_181750	0
chr1	128243583	128244689	1107	*	Promoter (<=1kb)	1	128244181	128279377	35197	1	Ubxn4	NM_026390	0
chr1	128266959	128267135	177	*	Intron (NM_026390/Ubxn4, intron 9 of 12)	1	128244181	128279377	35197	1	Ubxn4	NM_026390	22778
chr1	128358921	128360067	1147	*	Promoter (<=1kb)	1	128331591	128359656	28066	2	Mcm6	NM_008567	0
chr1	128416710	128417694	985	*	Promoter (<=1kb)	1	128363707	128417416	53710	2	Dars	NM_177445	0
chr1	128593251	128593625	375	*	Promoter (<=1kb)	1	128588199	128592299	4101	2	Cxcr4	NM_009911	-952
chr1	128860156	128860634	479	*	Distal Intergenic	1	128588199	128592299	4101	2	Cxcr4	NM_009911	-267857
chr1	130462737	130463041	305	*	Promoter (<=1kb)	1	130439030	130462740	23711	2	Cd55	NM_010016	0
chr1	130715535	130716099	565	*	Promoter (<=1kb)	1	130689043	130715821	26779	2	Pfkfb2	NR_027859	0
chr1	130731770	130732209	440	*	Promoter (<=1kb)	1	130731976	130744622	12647	1	AA986860	NM_177604	0
chr1	131097624	131097944	321	*	Promoter (<=1kb)	1	131053704	131097543	43840	2	Mapkapk2	NM_008551	-81
chr1	131138184	131138793	610	*	Promoter (<=1kb)	1	131128441	131138234	9794	2	Dyrk3	NM_145508	0
chr1	131139323	131140097	775	*	Promoter (1-2kb)	1	131128441	131138234	9794	2	Dyrk3	NM_145508	-1089
chr1	131153053	131153514	462	*	Promoter (<=1kb)	1	131153207	131172234	19028	1	Eif2d	NM_010709	0
chr1	131161209	131161536	328	*	Exon (NM_010709/Eif2d, exon 7 of 15)	1	131153207	131173471	20265	1	Eif2d	NM_001136070	8002
chr1	131527001	131528492	1492	*	Promoter (<=1kb)	1	131527989	131539872	11884	1	Fam72a	NM_175382	0
chr1	131613443	131613893	451	*	Distal Intergenic	1	131599114	131612000	12887	1	Avpr1b	NM_011924	14329
chr1	131658090	131658420	331	*	Intron (NM_007799/Ctse, intron 1 of 9)	1	131638314	131675507	37194	1	Ctse	NM_007799	19776
chr1	131820336	131820760	425	*	Distal Intergenic	1	131828012	131848864	20853	1	Slc41a1	NM_173865	-7252
chr1	131867042	131867486	445	*	Promoter (<=1kb)	1	131867277	131872889	5613	1	Rab29	NM_144875	0
chr1	131890115	131891112	998	*	Distal Intergenic	1	131910458	131936321	25864	1	Nucks1	NM_001145804	-19346
chr1	131891350	131891791	442	*	Distal Intergenic	1	131910458	131936321	25864	1	Nucks1	NM_001145804	-18667
chr1	131962783	131962953	171	*	Promoter (<=1kb)	1	131962915	131982972	20058	1	Slc45a3	NM_001177628	0
chr1	132007272	132008523	1252	*	Promoter (<=1kb)	1	132007605	132025684	18080	1	Elk4	NM_007923	0
chr1	132158800	132159091	292	*	Distal Intergenic	1	132113547	132139685	26139	2	Cdk18	NM_008795	-19115
chr1	132212325	132212536	212	*	Intron (NM_001033250/Lemd1, intron 1 of 3)	1	132198088	132198184	97	1	Mir135b	NR_029777	14237
chr1	132233700	132234003	304	*	Intron (NM_001033250/Lemd1, intron 3 of 3)	1	132198088	132198184	97	1	Mir135b	NR_029777	35612
chr1	132268612	132268987	376	*	Distal Intergenic	1	132298626	132307357	8732	1	Klhdc8a	NM_144810	-29639
chr1	132288311	132288564	254	*	Distal Intergenic	1	132298626	132307357	8732	1	Klhdc8a	NM_144810	-10062
chr1	132315945	132316218	274	*	Promoter (<=1kb)	1	132316125	132333488	17364	1	Nuak2	NM_001195025	0
chr1	132322817	132323084	268	*	Intron (NM_001195025/Nuak2, intron 1 of 7)	1	132316125	132333488	17364	1	Nuak2	NM_028778	6692
chr1	132391581	132392058	478	*	Promoter (<=1kb)	1	132356315	132391281	34967	2	Tmcc2	NM_178874	-300
chr1	132417212	132418313	1102	*	Promoter (<=1kb)	1	132417453	132466959	49507	1	Dstyk	NM_172516	0
chr1	132470802	132471385	584	*	Distal Intergenic	1	132477367	132505665	28299	1	Rbbp5	NM_172517	-5982
chr1	132472587	132472929	343	*	Distal Intergenic	1	132477367	132505665	28299	1	Rbbp5	NM_172517	-4438
chr1	132476928	132478081	1154	*	Promoter (<=1kb)	1	132477367	132505665	28299	1	Rbbp5	NM_172517	0
chr1	132541157	132541570	414	*	Promoter (1-2kb)	1	132509425	132542940	33516	2	Cntn2	NM_177129	1370
chr1	132586835	132587290	456	*	Intron (NM_001160316/Nfasc, intron 24 of 26)	1	132509425	132542940	33516	2	Cntn2	NM_177129	-43895
chr1	132609238	132609451	214	*	Intron (NM_001160316/Nfasc, intron 13 of 26)	1	132564690	132642858	78169	2	Nfasc	NM_001160316	33407
chr1	133020368	133020773	406	*	Intron (NM_001302801/Mdm4, intron 1 of 10)	1	132986105	133025416	39312	2	Mdm4	NM_001302801	4643
chr1	133024933	133025721	789	*	Promoter (<=1kb)	1	132986105	133025416	39312	2	Mdm4	NM_001302801	0
chr1	133033590	133034309	720	*	Distal Intergenic	1	132986105	133030587	44483	2	Mdm4	NM_001302802	-3003
chr1	133045689	133046104	416	*	Promoter (<=1kb)	1	133046012	133108688	62677	1	Pik3c2b	NM_001099276	0
chr1	133087636	133088082	447	*	Intron (NM_001099276/Pik3c2b, intron 15 of 32)	1	133046012	133108688	62677	1	Pik3c2b	NM_001099276	41624
chr1	133101268	133101653	386	*	Exon (NM_001099276/Pik3c2b, exon 28 of 33)	1	133131166	133139800	8635	1	Ppp1r15b	NM_133819	-29513
chr1	133118100	133118476	377	*	Distal Intergenic	1	133131166	133139800	8635	1	Ppp1r15b	NM_133819	-12690
chr1	133125790	133126165	376	*	Distal Intergenic	1	133131166	133139800	8635	1	Ppp1r15b	NM_133819	-5001
chr1	133129411	133129868	458	*	Promoter (1-2kb)	1	133131166	133139800	8635	1	Ppp1r15b	NM_133819	-1298
chr1	133130800	133131487	688	*	Promoter (<=1kb)	1	133131166	133139800	8635	1	Ppp1r15b	NM_133819	0
chr1	133146137	133146503	367	*	Distal Intergenic	1	133131166	133139800	8635	1	Ppp1r15b	NM_133819	14971
chr1	133177607	133177926	320	*	Distal Intergenic	1	133131166	133139800	8635	1	Ppp1r15b	NM_133819	46441
chr1	133363274	133364005	732	*	Promoter (<=1kb)	1	133363572	133380319	16748	1	Etnk2	NM_175443	0
chr1	133367616	133367883	268	*	Intron (NM_175443/Etnk2, intron 2 of 7)	1	133363572	133380319	16748	1	Etnk2	NM_175443	4044
chr1	133382016	133382331	316	*	3' UTR	1	133363572	133380319	16748	1	Etnk2	NM_175443	18444
chr1	133385581	133385869	289	*	Exon (NM_011439/Sox13, exon 12 of 14)	1	133363572	133380319	16748	1	Etnk2	NM_175443	22009
chr1	133434505	133434906	402	*	Distal Intergenic	1	133382300	133424212	41913	2	Sox13	NM_011439	-10293
chr1	133492566	133493727	1162	*	Distal Intergenic	1	133382300	133424212	41913	2	Sox13	NM_011439	-68354
chr1	133610071	133610869	799	*	Promoter (<=1kb)	1	133603871	133610280	6410	2	Snrpe	NM_009227	0
chr1	133660534	133661668	1135	*	Promoter (<=1kb)	1	133655879	133660885	5007	2	Zbed6	NM_001166552	0
chr1	133667671	133668390	720	*	Distal Intergenic	1	133619871	133661399	41529	2	Zc3h11a	NM_144530	-6272
chr1	133670062	133670568	507	*	Distal Intergenic	1	133619871	133661399	41529	2	Zc3h11a	NM_144530	-8663
chr1	133693782	133695263	1482	*	Distal Intergenic	1	133679029	133690108	11080	2	Lax1	NM_001159649	-3674
chr1	133800741	133801243	503	*	Distal Intergenic	1	133702674	133753747	51074	2	Atp2b4	NM_213616	-46994
chr1	133918122	133918386	265	*	Intron (NM_054077/Prelp, intron 1 of 2)	1	133910304	133921401	11098	2	Prelp	NM_054077	3015
chr1	134060861	134061152	292	*	Distal Intergenic	1	134074865	134079155	4291	2	Btg2	NM_007570	18003
chr1	134078956	134079805	850	*	Promoter (<=1kb)	1	134074865	134079155	4291	2	Btg2	NM_007570	0
chr1	134092938	134093258	321	*	Distal Intergenic	1	134074865	134079155	4291	2	Btg2	NM_007570	-13783
chr1	134099173	134099588	416	*	Distal Intergenic	1	134111242	134151540	40299	1	Chit1	NM_001284524	-11654
chr1	134188935	134189466	532	*	Exon (NM_007695/Chil1, exon 9 of 10)	1	134193448	134201232	7785	1	Mybph	NM_016749	-3982
chr1	134216991	134217522	532	*	Intron (NM_001291928/Adora1, intron 1 of 1)	1	134199215	134234856	35642	2	Adora1	NM_001291928	17334
chr1	134299223	134299434	212	*	Exon (NM_001144855/Ppfia4, exon 27 of 29)	1	134290004	134292548	2545	1	Myog	NM_031189	9219
chr1	134339976	134340267	292	*	Distal Intergenic	1	134296783	134332928	36146	2	Ppfia4	NM_001144855	-7048
chr1	134344471	134344989	519	*	Distal Intergenic	1	134296783	134332928	36146	2	Ppfia4	NM_001144855	-11543
chr1	134361811	134362363	553	*	Promoter (<=1kb)	1	134346097	134361999	15903	2	Tmem183a	NM_001042485	0
chr1	134399888	134400231	344	*	Distal Intergenic	1	134405990	134411738	5749	1	Cyb5r1	NM_028057	-5759
chr1	134403669	134404157	489	*	Promoter (1-2kb)	1	134405990	134411738	5749	1	Cyb5r1	NM_028057	-1833
chr1	134405208	134405511	304	*	Promoter (<=1kb)	1	134405990	134411738	5749	1	Cyb5r1	NM_028057	-479
chr1	134405667	134406700	1034	*	Promoter (<=1kb)	1	134405990	134411738	5749	1	Cyb5r1	NM_028057	0
chr1	134414796	134415948	1153	*	Promoter (<=1kb)	1	134415378	134433350	17973	1	Adipor1	NM_028320	0
chr1	134432969	134433643	675	*	3' UTR	1	134415664	134433350	17687	1	Adipor1	NM_001306069	17305
chr1	134435371	134435677	307	*	Distal Intergenic	1	134415664	134433350	17687	1	Adipor1	NM_001306069	19707
chr1	134455128	134455645	518	*	Promoter (<=1kb)	1	134455555	134490873	35319	1	Klhl12	NM_153128	0
chr1	134491951	134492881	931	*	Promoter (1-2kb)	1	134494660	134507884	13225	1	Rabif	NM_145510	-1779
chr1	134494443	134495352	910	*	Promoter (<=1kb)	1	134494660	134507884	13225	1	Rabif	NM_145510	0
chr1	134500973	134501522	550	*	Intron (NM_145510/Rabif, intron 1 of 1)	1	134494660	134507884	13225	1	Rabif	NM_145510	6313
chr1	134518835	134519069	235	*	Distal Intergenic	1	134494660	134507884	13225	1	Rabif	NM_145510	24175
chr1	134535058	134536021	964	*	Distal Intergenic	1	134540941	134549682	8742	2	Mgat4e	NM_001145300	13661
chr1	134555085	134556172	1088	*	Distal Intergenic	1	134560178	134632878	72701	1	Kdm5b	NM_152895	-4006
chr1	134556460	134557366	907	*	Distal Intergenic	1	134560178	134632878	72701	1	Kdm5b	NM_152895	-2812
chr1	134560094	134560290	197	*	Promoter (<=1kb)	1	134560178	134632878	72701	1	Kdm5b	NM_152895	0
chr1	134570111	134571299	1189	*	Intron (NM_152895/Kdm5b, intron 1 of 26)	1	134560178	134632878	72701	1	Kdm5b	NM_152895	9933
chr1	134577667	134577956	290	*	Intron (NM_152895/Kdm5b, intron 1 of 26)	1	134560178	134632878	72701	1	Kdm5b	NM_152895	17489
chr1	134591706	134591919	214	*	Intron (NM_152895/Kdm5b, intron 4 of 26)	1	134560178	134632878	72701	1	Kdm5b	NM_152895	31528
chr1	134955552	134956165	614	*	Promoter (<=1kb)	1	134765943	134955940	189998	2	Ppp1r12b	NM_001081307	0
chr1	134962207	134962782	576	*	Promoter (<=1kb)	1	134962565	134974179	11615	1	Ube2t	NM_001278115	0
chr1	135105135	135105449	315	*	Promoter (<=1kb)	1	134986353	135105276	118924	2	Lgr6	NM_001033409	0
chr1	135105918	135106199	282	*	Promoter (<=1kb)	1	134986353	135105276	118924	2	Lgr6	NM_001033409	-642
chr1	135154375	135154886	512	*	Exon (NM_026823/Arl8a, exon 5 of 7)	1	135146834	135156268	9435	1	Arl8a	NM_026823	7541
chr1	135185964	135186424	461	*	Distal Intergenic	1	135160250	135167681	7432	2	Gpr37l1	NM_134438	-18283
chr1	135198773	135199669	897	*	Distal Intergenic	1	135160250	135167681	7432	2	Gpr37l1	NM_134438	-31092
chr1	135217584	135218068	485	*	Distal Intergenic	1	135253574	135258472	4899	2	Elf3	NM_001163131	40404
chr1	135248369	135248864	496	*	Distal Intergenic	1	135253574	135258472	4899	2	Elf3	NM_001163131	9608
chr1	135258314	135258745	432	*	Promoter (<=1kb)	1	135253574	135258472	4899	2	Elf3	NM_001163131	0
chr1	135258947	135259290	344	*	Promoter (<=1kb)	1	135253574	135258472	4899	2	Elf3	NM_007921	-475
chr1	135260644	135261371	728	*	Promoter (2-3kb)	1	135253574	135258472	4899	2	Elf3	NM_007921	-2172
chr1	135283698	135284293	596	*	Promoter (<=1kb)	1	135262699	135284084	21386	2	Rnpep	NM_001159624	0
chr1	135313432	135314038	607	*	Promoter (<=1kb)	1	135301535	135313737	12203	2	Timm17a	NM_011590	0
chr1	135430269	135430814	546	*	Promoter (<=1kb)	1	135382315	135430491	48177	2	Ipo9	NM_153774	0
chr1	135466966	135467372	407	*	Intron (NM_173437/Nav1, intron 9 of 28)	1	135454603	135454683	81	2	Mir1231	NR_049188	-12283
chr1	135472522	135472834	313	*	Exon (NM_173437/Nav1, exon 4 of 29)	1	135454603	135454683	81	2	Mir1231	NR_049188	-17839
chr1	135507654	135508374	721	*	Intron (NM_173437/Nav1, intron 3 of 28)	1	135454603	135454683	81	2	Mir1231	NR_049188	-52971
chr1	135616052	135616222	171	*	Distal Intergenic	1	135434580	135585355	150776	2	Nav1	NM_173437	-30697
chr1	135675534	135676160	627	*	Distal Intergenic	1	135729197	135752229	23033	1	Csrp1	NM_007791	-53037
chr1	135688174	135688401	228	*	Distal Intergenic	1	135729197	135752229	23033	1	Csrp1	NM_007791	-40796
chr1	135708356	135708764	409	*	Distal Intergenic	1	135729197	135752229	23033	1	Csrp1	NM_007791	-20433
chr1	135724168	135724440	273	*	Distal Intergenic	1	135729197	135752229	23033	1	Csrp1	NM_007791	-4757
chr1	135729052	135729485	434	*	Promoter (<=1kb)	1	135729197	135752229	23033	1	Csrp1	NM_007791	0
chr1	135752961	135753231	271	*	Distal Intergenic	1	135766085	135769134	3050	1	Phlda3	NM_013750	-12854
chr1	136007887	136008284	398	*	Promoter (<=1kb)	1	136008219	136035030	26812	1	Tmem9	NM_001160145	0
chr1	136017843	136018180	338	*	Promoter (<=1kb)	1	136018001	136035030	17030	1	Tmem9	NM_025439	0
chr1	136131096	136131590	495	*	Promoter (<=1kb)	1	136127719	136131183	3465	2	Gm15850	NR_046167	0
chr1	136174116	136174615	500	*	3' UTR	1	136131401	136178014	46614	1	Kif21b	NM_001039472	42715
chr1	136233943	136234430	488	*	Promoter (<=1kb)	1	136213522	136234280	20759	2	5730559C18Rik	NM_028872	0
chr1	136345600	136346422	823	*	Promoter (<=1kb)	1	136268123	136346104	77982	2	Camsap2	NM_001081360	0
chr1	136415060	136415703	644	*	Promoter (<=1kb)	1	136411916	136415519	3604	2	9230116N13Rik	NR_024328	0
chr1	136427617	136427823	207	*	Intron (NM_026500/Ddx59, intron 4 of 7)	1	136411916	136415519	3604	2	9230116N13Rik	NR_024328	-12098
chr1	136466108	136466639	532	*	Promoter (1-2kb)	1	136467848	136530819	62972	1	Kif14	NM_001287179	-1209
chr1	136527100	136527655	556	*	3' UTR	1	136467848	136530819	62972	1	Kif14	NM_001287179	59252
chr1	136566350	136566776	427	*	Distal Intergenic	1	136624901	136630391	5491	1	Zfp281	NM_001160251	-58125
chr1	136569449	136570742	1294	*	Distal Intergenic	1	136624901	136630391	5491	1	Zfp281	NM_001160251	-54159
chr1	136596803	136597285	483	*	Distal Intergenic	1	136624901	136630391	5491	1	Zfp281	NM_001160251	-27616
chr1	136624306	136625201	896	*	Promoter (<=1kb)	1	136624901	136630391	5491	1	Zfp281	NM_001160251	0
chr1	136644543	136644929	387	*	Distal Intergenic	1	136624901	136630391	5491	1	Zfp281	NM_177643	19642
chr1	136670418	136670762	345	*	Distal Intergenic	1	136683396	136690805	7410	1	Gm19705	NR_045324	-12634
chr1	136674572	136675533	962	*	Distal Intergenic	1	136683396	136690805	7410	1	Gm19705	NR_045324	-7863
chr1	136690149	136690627	479	*	Exon (NR_045324/Gm19705, exon 3 of 3)	1	136696211	136725728	29518	1	Platr22	NR_037986	-5584
chr1	136690894	136691463	570	*	Downstream (<=300bp)	1	136696211	136725728	29518	1	Platr22	NR_037986	-4748
chr1	136694818	136696668	1851	*	Promoter (<=1kb)	1	136696211	136725728	29518	1	Platr22	NR_037986	0
chr1	136698573	136699336	764	*	Promoter (2-3kb)	1	136696211	136725728	29518	1	Platr22	NR_037986	2362
chr1	136707289	136708299	1011	*	Intron (NR_037986/Platr22, intron 2 of 4)	1	136696211	136725728	29518	1	Platr22	NR_037986	11078
chr1	136711368	136711653	286	*	Intron (NR_037986/Platr22, intron 2 of 4)	1	136696211	136725728	29518	1	Platr22	NR_037986	15157
chr1	136728029	136728433	405	*	Distal Intergenic	1	136696211	136725728	29518	1	Platr22	NR_037986	31818
chr1	136758871	136759489	619	*	Distal Intergenic	1	136696211	136725728	29518	1	Platr22	NR_037986	62660
chr1	136952516	136954027	1512	*	Promoter (<=1kb)	1	136843584	136953630	110047	2	Nr5a2	NM_001159769	0
chr1	136954207	136954396	190	*	Promoter (<=1kb)	1	136843584	136953630	110047	2	Nr5a2	NM_001159769	-577
chr1	137003664	137004033	370	*	Distal Intergenic	1	136843584	136960448	116865	2	Nr5a2	NM_030676	-43216
chr1	138617899	138618277	379	*	Promoter (1-2kb)	1	138484714	138619696	134983	2	Nek7	NM_021605	1419
chr1	138619014	138619435	422	*	Promoter (<=1kb)	1	138484714	138619696	134983	2	Nek7	NM_021605	261
chr1	138619755	138619925	171	*	Promoter (<=1kb)	1	138484714	138619696	134983	2	Nek7	NM_021605	-59
chr1	138856423	138856974	552	*	Promoter (<=1kb)	1	138851979	138856854	4876	2	2310009B15Rik	NM_001081226	0
chr1	139122541	139122735	195	*	Intron (NM_001166501/Dennd1b, intron 14 of 21)	1	138977657	138979246	1590	1	4930596I21Rik	NR_108103	144884
chr1	139421696	139422378	683	*	Promoter (<=1kb)	1	139422383	139453007	30625	1	Zbtb41	NM_172643	-5
chr1	139454220	139454960	741	*	Promoter (<=1kb)	1	139454773	139494088	39316	1	Aspm	NM_009791	0
chr1	139455201	139455669	469	*	Promoter (<=1kb)	1	139454773	139494088	39316	1	Aspm	NM_009791	428
chr1	139587129	139587409	281	*	Distal Intergenic	1	139547064	139560222	13159	2	Cfhr1	NM_015780	-26907
chr1	140188550	140189084	535	*	Distal Intergenic	1	140085855	140183411	97557	2	Cfh	NM_009888	-5139
chr1	140245368	140246216	849	*	Promoter (<=1kb)	1	140246257	140610261	364005	1	Kcnt2	NM_001081027	-41
chr1	140429342	140429709	368	*	Intron (NM_001081027/Kcnt2, intron 11 of 27)	1	140246257	140610261	364005	1	Kcnt2	NM_001081027	183085
chr1	140656251	140657004	754	*	Promoter (<=1kb)	1	140570176	140656402	86227	2	4930590L20Rik	NR_040604	0
chr1	143702735	143703248	514	*	Promoter (<=1kb)	1	143607499	143702684	95186	2	Cdc73	NM_145991	-51
chr1	143731909	143732214	306	*	Distal Intergenic	1	143739349	143749678	10330	1	Glrx2	NM_001038593	-7135
chr1	143739140	143739878	739	*	Promoter (<=1kb)	1	143739349	143749678	10330	1	Glrx2	NM_001038593	0
chr1	143776662	143777480	819	*	Promoter (<=1kb)	1	143750791	143777051	26261	2	Trove2	NM_013835	0
chr1	144004197	144004464	268	*	Promoter (<=1kb)	1	143999338	144004149	4812	2	Rgs2	NM_009061	-48
chr1	149512123	149512347	225	*	Distal Intergenic	1	149829619	149922439	92821	2	Pla2g4a	NM_001305632	410092
chr1	150392500	150393529	1030	*	Promoter (<=1kb)	1	150361311	150393055	31745	2	BC003331	NM_001077237	0
chr1	150496924	150497233	310	*	Distal Intergenic	1	150449412	150466165	16754	2	Prg4	NM_021400	-30759
chr1	151344104	151344588	485	*	Promoter (<=1kb)	1	151344498	151356798	12301	1	Ivns1abp	NM_001039511	0
chr1	151428139	151429203	1065	*	Promoter (<=1kb)	1	151367699	151428435	60737	2	Swt1	NM_025819	0
chr1	151466688	151467259	572	*	Distal Intergenic	1	151442393	151442450	58	1	Mir7682	NR_106150	24295
chr1	151500449	151501355	907	*	Promoter (<=1kb)	1	151469406	151500823	31418	2	Rnf2	NM_011277	0
chr1	151515749	151516097	349	*	Distal Intergenic	1	151469406	151500823	31418	2	Rnf2	NM_011277	-14926
chr1	151517765	151517982	218	*	Distal Intergenic	1	151469406	151500823	31418	2	Rnf2	NM_011277	-16942
chr1	151545553	151545868	316	*	Distal Intergenic	1	151571373	151719347	147975	1	Fam129a	NM_022018	-25505
chr1	151568659	151569360	702	*	Promoter (2-3kb)	1	151571373	151719347	147975	1	Fam129a	NM_022018	-2013
chr1	151570887	151571942	1056	*	Promoter (<=1kb)	1	151571373	151719347	147975	1	Fam129a	NM_022018	0
chr1	151685959	151686308	350	*	Intron (NM_022018/Fam129a, intron 5 of 13)	1	151755374	151822328	66955	1	Edem3	NM_001039644	-69066
chr1	151754760	151755813	1054	*	Promoter (<=1kb)	1	151755374	151822328	66955	1	Edem3	NM_001039644	0
chr1	152090369	152090549	181	*	Promoter (<=1kb)	1	151884524	152090320	205797	2	1700025G04Rik	NM_197990	-49
chr1	152090787	152091104	318	*	Promoter (<=1kb)	1	151884524	152090320	205797	2	1700025G04Rik	NM_197990	-467
chr1	152386241	152386990	750	*	Promoter (<=1kb)	1	152370736	152386682	15947	2	Tsen15	NM_025677	0
chr1	152766217	152766737	521	*	Promoter (<=1kb)	1	152766542	152775580	9039	1	Arpc5	NM_026369	0
chr1	152793022	152794197	1176	*	Distal Intergenic	1	152807890	152836990	29101	1	Ncf2	NM_010877	-13693
chr1	152809809	152810201	393	*	Promoter (1-2kb)	1	152807890	152836990	29101	1	Ncf2	NM_010877	1919
chr1	152815055	152815572	518	*	Intron (NM_010877/Ncf2, intron 2 of 14)	1	152807890	152836990	29101	1	Ncf2	NM_010877	7165
chr1	152902481	152904056	1576	*	Promoter (<=1kb)	1	152836995	152902646	65652	2	Smg7	NM_001005507	0
chr1	152904551	152904822	272	*	Promoter (1-2kb)	1	152836995	152902646	65652	2	Smg7	NM_001160256	-1905
chr1	152915389	152916403	1015	*	Distal Intergenic	1	152836995	152902646	65652	2	Smg7	NM_001160256	-12743
chr1	152916697	152917354	658	*	Distal Intergenic	1	152836995	152902646	65652	2	Smg7	NM_001160256	-14051
chr1	152917515	152917764	250	*	Distal Intergenic	1	152836995	152902646	65652	2	Smg7	NM_001160256	-14869
chr1	152942957	152943229	273	*	Distal Intergenic	1	152955101	153119261	164161	1	Nmnat2	NM_175460	-11872
chr1	153009096	153010182	1087	*	Intron (NM_175460/Nmnat2, intron 1 of 10)	1	152955101	153119261	164161	1	Nmnat2	NM_175460	53995
chr1	153010510	153010907	398	*	Intron (NM_175460/Nmnat2, intron 1 of 10)	1	152955101	153119261	164161	1	Nmnat2	NM_175460	55409
chr1	153031272	153031768	497	*	Intron (NM_175460/Nmnat2, intron 1 of 10)	1	152955101	153119261	164161	1	Nmnat2	NM_175460	76171
chr1	153040057	153040681	625	*	Intron (NM_175460/Nmnat2, intron 1 of 10)	1	152955101	153119261	164161	1	Nmnat2	NM_175460	84956
chr1	153048188	153048689	502	*	Intron (NM_175460/Nmnat2, intron 1 of 10)	1	152955101	153119261	164161	1	Nmnat2	NM_175460	93087
chr1	153071466	153072108	643	*	Intron (NM_175460/Nmnat2, intron 1 of 10)	1	153122756	153186447	63692	2	Lamc2	NM_008485	114339
chr1	153077759	153078268	510	*	Intron (NM_175460/Nmnat2, intron 4 of 10)	1	153122756	153186447	63692	2	Lamc2	NM_008485	108179
chr1	153083172	153083841	670	*	Intron (NM_175460/Nmnat2, intron 4 of 10)	1	153122756	153186447	63692	2	Lamc2	NM_008485	102606
chr1	153091717	153093873	2157	*	Intron (NM_175460/Nmnat2, intron 7 of 10)	1	153122756	153186447	63692	2	Lamc2	NM_008485	92574
chr1	153101460	153101748	289	*	Intron (NM_175460/Nmnat2, intron 8 of 10)	1	153122756	153186447	63692	2	Lamc2	NM_008485	84699
chr1	153180265	153180572	308	*	Intron (NM_008485/Lamc2, intron 2 of 23)	1	153122756	153186447	63692	2	Lamc2	NM_008485	5875
chr1	153185853	153186649	797	*	Promoter (<=1kb)	1	153122756	153186447	63692	2	Lamc2	NM_008485	0
chr1	153191297	153191470	174	*	Distal Intergenic	1	153122756	153186447	63692	2	Lamc2	NM_008485	-4850
chr1	153288082	153288431	350	*	Intron (NM_010683/Lamc1, intron 1 of 27)	1	153218922	153332786	113865	2	Lamc1	NM_010683	44355
chr1	153332578	153333829	1252	*	Promoter (<=1kb)	1	153218922	153332786	113865	2	Lamc1	NM_010683	0
chr1	153346083	153346392	310	*	Distal Intergenic	1	153218922	153332786	113865	2	Lamc1	NM_010683	-13297
chr1	153376385	153377107	723	*	Distal Intergenic	1	153404186	153414233	10048	2	E330020D12Rik	NR_033736	37126
chr1	153385123	153385417	295	*	Distal Intergenic	1	153404186	153414233	10048	2	E330020D12Rik	NR_033736	28816
chr1	153386580	153386937	358	*	Distal Intergenic	1	153404186	153414233	10048	2	E330020D12Rik	NR_033736	27296
chr1	153401805	153402071	267	*	Distal Intergenic	1	153404186	153414233	10048	2	E330020D12Rik	NR_033736	12162
chr1	153413307	153413587	281	*	Promoter (<=1kb)	1	153404186	153414233	10048	2	E330020D12Rik	NR_033736	646
chr1	153414135	153415168	1034	*	Promoter (<=1kb)	1	153404186	153414233	10048	2	E330020D12Rik	NR_033736	0
chr1	153424277	153425457	1181	*	Promoter (<=1kb)	1	153425209	153452574	27366	1	Shcbp1l	NM_001033162	0
chr1	153451171	153451617	447	*	Intron (NM_001033162/Shcbp1l, intron 9 of 9)	1	153425209	153452574	27366	1	Shcbp1l	NM_001033162	25962
chr1	153452635	153452892	258	*	Downstream (<=300bp)	1	153425209	153452574	27366	1	Shcbp1l	NM_001033162	27426
chr1	153487541	153487893	353	*	Promoter (<=1kb)	1	153455758	153487660	31903	2	Dhx9	NM_007842	0
chr1	153549473	153549927	455	*	Promoter (<=1kb)	1	153503016	153549714	46699	2	Npl	NM_028749	0
chr1	153899249	153899419	171	*	Promoter (<=1kb)	1	153899926	153900036	111	1	Mir8114	NR_106194	-507
chr1	153899575	153900318	744	*	Promoter (<=1kb)	1	153899929	153909723	9795	1	Glul	NM_008131	0
chr1	154080538	154081695	1158	*	Distal Intergenic	1	154201187	154205674	4488	1	Zfp648	NM_001204908	-119492
chr1	154117690	154117953	264	*	Distal Intergenic	1	154201187	154205674	4488	1	Zfp648	NM_001204908	-83234
chr1	155099583	155099890	308	*	Promoter (<=1kb)	1	155096367	155099636	3270	2	Ier5	NM_010500	0
chr1	155158422	155158769	348	*	Promoter (<=1kb)	1	155158703	155203517	44815	1	Stx6	NM_021433	0
chr1	155224102	155224533	432	*	Distal Intergenic	1	155158703	155203517	44815	1	Stx6	NM_021433	65399
chr1	155416849	155417655	807	*	Promoter (<=1kb)	1	155275657	155417444	141788	2	Xpr1	NM_011273	0
chr1	155438692	155439046	355	*	Distal Intergenic	1	155275657	155417444	141788	2	Xpr1	NM_011273	-21248
chr1	155973100	155973944	845	*	Promoter (<=1kb)	1	155844964	155973255	128292	2	Cep350	NM_001039184	0
chr1	156035444	156036676	1233	*	Promoter (<=1kb)	1	156004599	156036480	31882	2	Tor1aip1	NM_001160018	0
chr1	156040560	156041218	659	*	Promoter (<=1kb)	1	156040861	156053736	12876	1	Tor1aip2	NM_001160181	0
chr1	156302933	156303124	192	*	Promoter (<=1kb)	1	156255296	156303348	48053	2	Tdrd5	NM_001134741	224
chr1	156420659	156421307	649	*	Distal Intergenic	1	156428108	156474328	46221	2	Soat1	NM_009230	53021
chr1	156558164	156558945	782	*	Promoter (<=1kb)	1	156558787	156649619	90833	1	Abl2	NM_001136104	0
chr1	156613962	156614325	364	*	Intron (NM_001136104/Abl2, intron 1 of 12)	1	156558787	156649619	90833	1	Abl2	NM_009595	55175
chr1	156615337	156616128	792	*	Intron (NM_001136104/Abl2, intron 1 of 12)	1	156558787	156649619	90833	1	Abl2	NM_009595	56550
chr1	156654805	156655103	299	*	3' UTR	1	156653617	156674339	20723	2	Tor3a	NM_023141	19236
chr1	156660271	156660819	549	*	Intron (NM_023141/Tor3a, intron 4 of 5)	1	156653617	156674339	20723	2	Tor3a	NM_023141	13520
chr1	156661066	156661265	200	*	Intron (NM_023141/Tor3a, intron 4 of 5)	1	156653617	156674339	20723	2	Tor3a	NM_023141	13074
chr1	156668664	156669142	479	*	Intron (NM_023141/Tor3a, intron 3 of 5)	1	156653617	156674339	20723	2	Tor3a	NM_023141	5197
chr1	156674291	156674520	230	*	Promoter (<=1kb)	1	156653617	156674339	20723	2	Tor3a	NM_023141	0
chr1	156677176	156677673	498	*	Distal Intergenic	1	156653617	156674339	20723	2	Tor3a	NM_023141	-2837
chr1	156718904	156719396	493	*	Promoter (<=1kb)	1	156678571	156718910	40340	2	Fam20b	NM_145413	0
chr1	157079582	157079814	233	*	Distal Intergenic	1	157099147	157108650	9504	2	Tex35	NM_001305059	28836
chr1	157412164	157412945	782	*	Promoter (<=1kb)	1	157412352	157420236	7885	1	2810025M15Rik	NR_027984	0
chr1	157458403	157458854	452	*	Promoter (<=1kb)	1	157458582	157488733	30152	1	BC026585	NM_001033284	0
chr1	157612780	157612955	176	*	Distal Intergenic	1	157526170	157568424	42255	1	Sec16b	NM_001159986	86610
chr1	159231679	159232482	804	*	Promoter (<=1kb)	1	159232326	159347580	115255	1	Rfwd2	NM_011931	0
chr1	160194839	160195454	616	*	Promoter (<=1kb)	1	160195260	160201186	5927	1	Mrps14	NM_025474	0
chr1	160212695	160213337	643	*	Promoter (<=1kb)	1	160202367	160212892	10526	2	Cacybp	NM_009786	0
chr1	160734721	160735218	498	*	Intron (NM_013862/Rabgap1l, intron 4 of 20)	1	160256572	160792938	536367	2	Rabgap1l	NM_013862	57720
chr1	160792841	160793346	506	*	Promoter (<=1kb)	1	160256572	160792938	536367	2	Rabgap1l	NM_013862	0
chr1	160905993	160906594	602	*	Promoter (<=1kb)	1	160906411	160974976	68566	1	Rc3h1	NM_001024952	0
chr1	160906972	160907549	578	*	Promoter (<=1kb)	1	160906411	160974976	68566	1	Rc3h1	NM_001024952	561
chr1	161027708	161027878	171	*	Intron (NM_173424/Zbtb37, intron 3 of 3)	1	161017756	161034259	16504	2	Zbtb37	NM_173424	6381
chr1	161038793	161040927	2135	*	Promoter (<=1kb)	1	161038092	161038156	65	1	Snord47	NR_028543	701
chr1	161070232	161071096	865	*	Promoter (<=1kb)	1	161070767	161086724	15958	1	Cenpl	NM_001159930	0
chr1	161130866	161131565	700	*	Promoter (<=1kb)	1	161088378	161131479	43102	2	Klhl20	NM_001039482	0
chr1	161140235	161140805	571	*	Promoter (1-2kb)	1	161142712	161170507	27796	1	Ankrd45	NM_028664	-1907
chr1	161145649	161145957	309	*	Intron (NM_028664/Ankrd45, intron 1 of 6)	1	161142712	161170507	27796	1	Ankrd45	NM_028664	2937
chr1	161170663	161171109	447	*	Downstream (<=300bp)	1	161156843	161159314	2472	2	4930469G21Rik	NM_001195189	-11349
chr1	161195519	161196461	943	*	Distal Intergenic	1	161156843	161159314	2472	2	4930469G21Rik	NM_001195189	-36205
chr1	161250940	161251453	514	*	Promoter (<=1kb)	1	161240112	161251210	11099	2	Prdx6	NM_001303408	0
chr1	161876323	161877684	1362	*	Promoter (<=1kb)	1	161816112	161876661	60550	2	Suco	NM_172645	0
chr1	161969017	161969419	403	*	Promoter (<=1kb)	1	161942089	161969148	27060	2	4930558K02Rik	NM_001204905	0
chr1	162548183	162548867	685	*	Promoter (<=1kb)	1	162533672	162548345	14674	2	Mettl13	NM_144877	0
chr1	162570207	162570821	615	*	Promoter (<=1kb)	1	162570828	162599078	28251	1	Vamp4	NM_016796	-7
chr1	162740355	162740772	418	*	Promoter (<=1kb)	1	162671785	162740556	68772	2	Prrc2c	NM_001081290	0
chr1	163403583	163404068	486	*	Promoter (<=1kb)	1	163384909	163403641	18733	2	Gorab	NM_178883	0
chr1	163779360	163779960	601	*	Promoter (<=1kb)	1	163779583	163917107	137525	1	Kifap3	NM_001305643	0
chr1	163929723	163930256	534	*	Promoter (<=1kb)	1	163929765	163955126	25362	1	Scyl3	NM_001286003	0
chr1	163994345	163995029	685	*	Promoter (<=1kb)	1	163954008	163994781	40774	2	BC055324	NM_201364	0
chr1	164248460	164249218	759	*	Promoter (<=1kb)	1	164249046	164265385	16340	1	Slc19a2	NM_001276455	0
chr1	164275494	164275859	366	*	Promoter (<=1kb)	1	164275598	164287847	12250	1	Ccdc181	NM_029115	0
chr1	164307115	164307910	796	*	Promoter (<=1kb)	1	164289800	164307484	17685	2	Blzf1	NM_001160208	0
chr1	164376826	164377442	617	*	Intron (NM_001293313/Nme7, intron 9 of 13)	1	164307672	164437300	129629	1	Nme7	NM_138314	69154
chr1	164458111	164458601	491	*	Promoter (<=1kb)	1	164437099	164458355	21257	2	Atp1b1	NM_009721	0
chr1	164503280	164503704	425	*	Distal Intergenic	1	164437099	164458355	21257	2	Atp1b1	NM_009721	-44925
chr1	165063071	165063742	672	*	Distal Intergenic	1	165066617	165091930	25314	2	4930568G15Rik	NR_040480	28188
chr1	165194066	165194820	755	*	Promoter (<=1kb)	1	165174341	165194433	20093	2	Sft2d2	NM_145512	0
chr1	165236816	165237486	671	*	Promoter (<=1kb)	1	165212286	165236958	24673	2	Tiprl	NM_145513	0
chr1	165459434	165459688	255	*	Promoter (<=1kb)	1	165329501	165460463	130963	2	Dcaf6	NM_028759	775
chr1	165460327	165461928	1602	*	Promoter (<=1kb)	1	165329501	165460463	130963	2	Dcaf6	NM_028759	0
chr1	165634121	165635106	986	*	Promoter (<=1kb)	1	165592181	165634541	42361	2	Mpzl1	NM_001001880	0
chr1	165642444	165642629	186	*	Distal Intergenic	1	165592181	165634541	42361	2	Mpzl1	NM_001083897	-7903
chr1	165653229	165653688	460	*	Intron (NM_001038846/Rcsd1, intron 5 of 5)	1	165592181	165634541	42361	2	Mpzl1	NM_001083897	-18688
chr1	166002377	166003661	1285	*	Promoter (<=1kb)	1	165865154	166002634	137481	2	Pou2f1	NM_011137	0
chr1	166124612	166125845	1234	*	Promoter (2-3kb)	1	166098148	166127898	29751	2	Dusp27	NM_001033344	2053
chr1	166378955	166379436	482	*	Promoter (<=1kb)	1	166379167	166393620	14454	1	Tada1	NM_030245	0
chr1	166964699	166964948	250	*	Distal Intergenic	1	166974023	166999730	25708	2	Gm16701	NR_037988	34782
chr1	167222719	167222938	220	*	Distal Intergenic	1	167226084	167285127	59044	2	Uck2	NM_030724	62189
chr1	167230922	167231280	359	*	Intron (NM_030724/Uck2, intron 4 of 6)	1	167226084	167285127	59044	2	Uck2	NM_030724	53847
chr1	167270512	167270871	360	*	Intron (NM_030724/Uck2, intron 1 of 6)	1	167226084	167285127	59044	2	Uck2	NM_030724	14256
chr1	167278778	167279873	1096	*	Intron (NM_030724/Uck2, intron 1 of 6)	1	167226084	167285127	59044	2	Uck2	NM_030724	5254
chr1	167284921	167285624	704	*	Promoter (<=1kb)	1	167226084	167285127	59044	2	Uck2	NM_030724	0
chr1	167289903	167290309	407	*	Promoter (<=1kb)	1	167290125	167290225	101	1	Mir6347	NR_105765	0
chr1	167308167	167308903	737	*	Promoter (<=1kb)	1	167308670	167333978	25309	1	Tmco1	NM_001039483	0
chr1	167340208	167340492	285	*	Distal Intergenic	1	167349991	167368530	18540	1	Aldh9a1	NM_019993	-9499
chr1	167349730	167350663	934	*	Promoter (<=1kb)	1	167349991	167368530	18540	1	Aldh9a1	NM_019993	0
chr1	167393400	167394430	1031	*	Promoter (<=1kb)	1	167372384	167393797	21414	2	Mgst3	NM_025569	0
chr1	168432164	168432566	403	*	Promoter (<=1kb)	1	168119364	168432169	312806	2	Pbx1	NM_008783	0
chr1	169531336	169531830	495	*	Promoter (<=1kb)	1	169497934	169531464	33531	2	Nuf2	NM_023284	0
chr1	169968845	169969686	842	*	Promoter (<=1kb)	1	169969409	169972396	2988	1	3110045C21Rik	NR_040438	0
chr1	170174744	170175471	728	*	Promoter (<=1kb)	1	170141223	170174964	33742	2	Uap1	NM_001305045	0
chr1	170644411	170644581	171	*	Promoter (<=1kb)	1	170644532	170682789	38258	1	Olfml2b	NM_177068	0
chr1	170651486	170651728	243	*	Intron (NM_177068/Olfml2b, intron 3 of 7)	1	170644532	170682789	38258	1	Olfml2b	NM_177068	6954
chr1	170771582	170771835	254	*	Intron (NM_001081304/Atf6, intron 14 of 15)	1	170704457	170867771	163315	2	Atf6	NM_001081304	95936
chr1	170868526	170869027	502	*	Promoter (<=1kb)	1	170704457	170867771	163315	2	Atf6	NM_001081304	-755
chr1	170889180	170890022	843	*	Distal Intergenic	1	170874188	170885540	11353	2	Dusp12	NM_023173	-3640
chr1	170892290	170892647	358	*	Distal Intergenic	1	170874188	170885540	11353	2	Dusp12	NM_023173	-6750
chr1	171046406	171046897	492	*	Distal Intergenic	1	171051169	171059403	8235	2	Fcgr3	NM_010188	12506
chr1	171063930	171064847	918	*	Promoter (<=1kb)	1	171064591	171064652	62	2	Mir6546	NR_106103	0
chr1	171065915	171066109	195	*	Promoter (1-2kb)	1	171064591	171064652	62	2	Mir6546	NR_106103	-1263
chr1	171066591	171066896	306	*	Promoter (1-2kb)	1	171064591	171064652	62	2	Mir6546	NR_106103	-1939
chr1	171071780	171072034	255	*	Distal Intergenic	1	171064591	171064652	62	2	Mir6546	NR_106103	-7128
chr1	171072353	171072645	293	*	Distal Intergenic	1	171064591	171064652	62	2	Mir6546	NR_106103	-7701
chr1	171074265	171074890	626	*	Distal Intergenic	1	171064591	171064652	62	2	Mir6546	NR_106103	-9613
chr1	171079369	171079627	259	*	Distal Intergenic	1	171064591	171064652	62	2	Mir6546	NR_106103	-14717
chr1	171079976	171080167	192	*	Distal Intergenic	1	171064591	171064652	62	2	Mir6546	NR_106103	-15324
chr1	171081689	171082119	431	*	Distal Intergenic	1	171064591	171064652	62	2	Mir6546	NR_106103	-17037
chr1	171085150	171085385	236	*	Distal Intergenic	1	171064591	171064652	62	2	Mir6546	NR_106103	-20498
chr1	171088449	171088828	380	*	Distal Intergenic	1	171064591	171064652	62	2	Mir6546	NR_106103	-23797
chr1	171096682	171097016	335	*	Distal Intergenic	1	171121661	171126967	5307	1	Cfap126	NM_001081275	-24645
chr1	171102944	171103474	531	*	Distal Intergenic	1	171121661	171126967	5307	1	Cfap126	NM_001081275	-18187
chr1	171111095	171111756	662	*	Distal Intergenic	1	171121661	171126967	5307	1	Cfap126	NM_001081275	-9905
chr1	171113710	171114275	566	*	Distal Intergenic	1	171121661	171126967	5307	1	Cfap126	NM_001081275	-7386
chr1	171137608	171137942	335	*	Intron (NM_025321/Sdhc, intron 4 of 5)	1	171129157	171150603	21447	2	Sdhc	NM_025321	12661
chr1	171150351	171150841	491	*	Promoter (<=1kb)	1	171150713	171161123	10411	1	Mpz	NM_008623	0
chr1	171159773	171159986	214	*	Exon (NM_008623/Mpz, exon 7 of 8)	1	171150713	171161123	10411	1	Mpz	NM_008623	9060
chr1	171196099	171196397	299	*	Promoter (<=1kb)	1	171173264	171196268	23005	2	Pcp4l1	NM_025557	0
chr1	171218447	171218996	550	*	3' UTR	1	171221564	171226379	4816	1	Apoa2	NM_001305585	-2568
chr1	171221689	171223012	1324	*	Promoter (<=1kb)	1	171217803	171222514	4712	2	Tomm40l	NM_001037170	0
chr1	171238678	171238961	284	*	Exon (NM_153064/Ndufs2, exon 5 of 13)	1	171229572	171234349	4778	2	Fcer1g	NM_010185	-4329
chr1	171246873	171247627	755	*	Promoter (<=1kb)	1	171234860	171247112	12253	2	Ndufs2	NM_153064	0
chr1	171269655	171270712	1058	*	Promoter (<=1kb)	1	171270328	171276895	6568	1	B4galt3	NM_020579	0
chr1	171270876	171271157	282	*	Promoter (<=1kb)	1	171270328	171276895	6568	1	B4galt3	NM_020579	548
chr1	171280967	171281952	986	*	Promoter (<=1kb)	1	171276992	171281186	4195	2	Ppox	NM_008911	0
chr1	171287352	171288166	815	*	Promoter (<=1kb)	1	171281953	171287961	6009	2	Usp21	NM_013919	0
chr1	171319621	171320380	760	*	Distal Intergenic	1	171329145	171342501	13357	1	Dedd	NM_001128609	-8765
chr1	171322020	171322431	412	*	Distal Intergenic	1	171329145	171342501	13357	1	Dedd	NM_001128609	-6714
chr1	171328575	171330118	1544	*	Promoter (<=1kb)	1	171329145	171342501	13357	1	Dedd	NM_001128609	0
chr1	171345413	171346081	669	*	Promoter (<=1kb)	1	171342237	171345645	3409	2	Nit1	NM_001242580	0
chr1	171360572	171361739	1168	*	Promoter (<=1kb)	1	171358449	171360798	2350	2	Klhdc9	NM_001033039	0
chr1	171410840	171411590	751	*	Promoter (<=1kb)	1	171411313	171418759	7447	1	Usf1	NM_001305676	0
chr1	171437230	171437759	530	*	Promoter (<=1kb)	1	171437561	171464593	27033	1	F11r	NM_172647	0
chr1	171478109	171478434	326	*	Distal Intergenic	1	171503478	171504750	1273	1	Alyref2	NM_019484	-25044
chr1	171502249	171502628	380	*	Promoter (<=1kb)	1	171503478	171504750	1273	1	Alyref2	NM_019484	-850
chr1	171502901	171504041	1141	*	Promoter (<=1kb)	1	171503478	171504750	1273	1	Alyref2	NM_019484	0
chr1	172012126	172012454	329	*	Intron (NM_033509/Vangl2, intron 3 of 7)	1	172004371	172027268	22898	2	Vangl2	NM_033509	14814
chr1	172027151	172027629	479	*	Promoter (<=1kb)	1	172004371	172027268	22898	2	Vangl2	NM_033509	0
chr1	172082494	172083249	756	*	Promoter (<=1kb)	1	172082529	172122332	39804	1	Copa	NM_009938	0
chr1	172126427	172126966	540	*	Promoter (<=1kb)	1	172126755	172136497	9743	1	Pex19	NM_001159525	0
chr1	172147750	172148223	474	*	Promoter (<=1kb)	1	172148015	172196393	48379	1	Dcaf8	NM_153555	0
chr1	172212788	172213265	478	*	Exon (NM_009813/Casq1, exon 9 of 11)	1	172196729	172206781	10053	2	Pea15a	NM_011063	-6007
chr1	172217042	172217402	361	*	Promoter (2-3kb)	1	172209894	172219895	10002	2	Casq1	NM_009813	2493
chr1	172340856	172341171	316	*	Promoter (<=1kb)	1	172341210	172374085	32876	1	Kcnj10	NM_001039484	-39
chr1	172368947	172369168	222	*	Exon (NM_001039484/Kcnj10, exon 2 of 2)	1	172376531	172384099	7569	1	Pigm	NM_026234	-7363
chr1	172376186	172376654	469	*	Promoter (<=1kb)	1	172376531	172384099	7569	1	Pigm	NM_026234	0
chr1	172481685	172482289	605	*	Promoter (<=1kb)	1	172482213	172498877	16665	1	Igsf9	NM_001145800	0
chr1	172490347	172490778	432	*	Exon (NM_001145800/Igsf9, exon 5 of 21)	1	172482317	172498877	16561	1	Igsf9	NM_033608	8030
chr1	172499884	172500073	190	*	Promoter (<=1kb)	1	172500246	172507375	7130	1	Tagln2	NM_178598	-173
chr1	172520652	172521346	695	*	Promoter (<=1kb)	1	172521130	172545870	24741	1	Cfap45	NM_027972	0
chr1	172550713	172551092	380	*	Promoter (<=1kb)	1	172541620	172550806	9187	2	4933439K11Rik	NR_040558	0
chr1	172632798	172633400	603	*	Promoter (<=1kb)	1	172630769	172632974	2206	2	Dusp23	NM_026725	0
chr1	174501680	174501871	192	*	Promoter (<=1kb)	1	174501825	174822729	320905	1	Fmn2	NM_019445	0
chr1	175692270	175693249	980	*	Promoter (<=1kb)	1	175662421	175692632	30212	2	Opn3	NM_010098	0
chr1	175880347	175880851	505	*	Promoter (<=1kb)	1	175880778	175911396	30619	1	Exo1	NM_012012	0
chr1	176813696	176815003	1308	*	Promoter (<=1kb)	1	176814660	177020432	205773	1	Sdccag8	NM_029756	0
chr1	177441786	177442348	563	*	Promoter (2-3kb)	1	177444661	177450764	6104	1	Zbtb18	NM_001012330	-2313
chr1	177708511	177709240	730	*	Distal Intergenic	1	177729814	177753305	23492	1	1700016C15Rik	NM_027077	-20574
chr1	177718298	177718468	171	*	Distal Intergenic	1	177729814	177753305	23492	1	1700016C15Rik	NM_027077	-11346
chr1	177718693	177719629	937	*	Distal Intergenic	1	177729814	177753305	23492	1	1700016C15Rik	NM_027077	-10185
chr1	177795926	177796975	1050	*	Promoter (<=1kb)	1	177763178	177796509	33332	2	Adss	NM_007422	0
chr1	177982884	177983705	822	*	Distal Intergenic	1	177991435	178048291	56857	1	Gm16432	NM_001034899	-7730
chr1	178186902	178188057	1156	*	Promoter (<=1kb)	1	178187417	178252597	65181	1	Desi2	NM_024282	0
chr1	178276050	178276985	936	*	Distal Intergenic	1	178319153	178322693	3541	1	Cox20	NM_025511	-42168
chr1	178283861	178284147	287	*	Distal Intergenic	1	178319153	178322693	3541	1	Cox20	NM_025511	-35006
chr1	178318189	178320363	2175	*	Promoter (<=1kb)	1	178319153	178322693	3541	1	Cox20	NM_025511	0
chr1	178336107	178336686	580	*	Promoter (1-2kb)	1	178328300	178337784	9485	2	Hnrnpu	NM_016805	1098
chr1	178337585	178338576	992	*	Promoter (<=1kb)	1	178328300	178337784	9485	2	Hnrnpu	NM_016805	0
chr1	178358052	178358773	722	*	Distal Intergenic	1	178328300	178337784	9485	2	Hnrnpu	NM_016805	-20268
chr1	178360092	178361448	1357	*	Distal Intergenic	1	178328300	178337784	9485	2	Hnrnpu	NM_016805	-22308
chr1	178368631	178369574	944	*	Distal Intergenic	1	178328300	178337784	9485	2	Hnrnpu	NM_016805	-30847
chr1	178405437	178406935	1499	*	Promoter (<=1kb)	1	178405881	178483249	77369	1	Efcab2	NM_026626	0
chr1	178544325	178544929	605	*	Intron (NM_001161665/Kif26b, intron 2 of 14)	1	178529125	178932857	403733	1	Kif26b	NM_001161665	15200
chr1	179368778	179368958	181	*	Intron (NM_027188/Smyd3, intron 5 of 11)	1	178955039	179518003	562965	2	Smyd3	NM_027188	149045
chr1	179386406	179386696	291	*	Intron (NM_027188/Smyd3, intron 5 of 11)	1	178955039	179518003	562965	2	Smyd3	NM_027188	131307
chr1	179462449	179462690	242	*	Intron (NM_027188/Smyd3, intron 1 of 11)	1	178955039	179518003	562965	2	Smyd3	NM_027188	55313
chr1	179516638	179517458	821	*	Promoter (<=1kb)	1	178955039	179518003	562965	2	Smyd3	NM_027188	545
chr1	179517832	179518149	318	*	Promoter (<=1kb)	1	178955039	179518003	562965	2	Smyd3	NM_027188	0
chr1	179546032	179546895	864	*	Promoter (<=1kb)	1	179546529	179627473	80945	1	Cnst	NM_146105	0
chr1	179552675	179553108	434	*	Intron (NM_146105/Cnst, intron 1 of 10)	1	179546529	179627473	80945	1	Cnst	NM_146105	6146
chr1	179604470	179604644	175	*	Exon (NM_146105/Cnst, exon 5 of 11)	1	179546529	179627473	80945	1	Cnst	NM_146105	57941
chr1	179611316	179611570	255	*	Intron (NM_146105/Cnst, intron 9 of 10)	1	179668231	179687184	18954	1	Sccpdh	NM_178653	-56661
chr1	179636118	179636515	398	*	Distal Intergenic	1	179668231	179687184	18954	1	Sccpdh	NM_178653	-31716
chr1	179734529	179734804	276	*	Distal Intergenic	1	179668231	179687184	18954	1	Sccpdh	NM_178653	66298
chr1	179803405	179804330	926	*	Promoter (<=1kb)	1	179744904	179804015	59112	2	Ahctf1	NM_026375	0
chr1	179847866	179848218	353	*	Distal Intergenic	1	179744904	179804015	59112	2	Ahctf1	NM_026375	-43851
chr1	180029805	180030328	524	*	Intron (NM_001033285/Cdc42bpa, intron 2 of 36)	1	179961089	180165602	204514	1	Cdc42bpa	NM_001033285	68716
chr1	180195903	180196433	531	*	Promoter (<=1kb)	1	180165238	180196020	30783	2	Adck3	NM_023341	0
chr1	180225794	180226321	528	*	Distal Intergenic	1	180227004	180245950	18947	2	Psen2	NM_011183	19629
chr1	180313779	180314137	359	*	Distal Intergenic	1	180330476	180423659	93184	1	Itpkb	NM_001081175	-16339
chr1	180387180	180387841	662	*	Intron (NM_001081175/Itpkb, intron 2 of 7)	1	180326969	180330549	3581	2	Gm5069	NR_003623	-56631
chr1	180568295	180569313	1019	*	Promoter (<=1kb)	1	180568975	180601254	32280	1	Parp1	NM_007415	0
chr1	180639758	180640026	269	*	Promoter (1-2kb)	1	180641150	180690687	49538	1	Lin9	NM_001103182	-1124
chr1	180641121	180641776	656	*	Promoter (<=1kb)	1	180641150	180690687	49538	1	Lin9	NM_001103182	0
chr1	180767766	180768927	1162	*	Distal Intergenic	1	180726043	180754204	28162	1	Acbd3	NM_133225	41723
chr1	180777467	180778431	965	*	Distal Intergenic	1	180802568	180813603	11036	2	H3f3a	NM_008210	35172
chr1	180793567	180794460	894	*	Distal Intergenic	1	180802568	180813603	11036	2	H3f3a	NM_008210	19143
chr1	180813318	180814679	1362	*	Promoter (<=1kb)	1	180802568	180813603	11036	2	H3f3a	NM_008210	0
chr1	180829996	180830646	651	*	Distal Intergenic	1	180802568	180813603	11036	2	H3f3a	NM_008210	-16393
chr1	180848180	180848411	232	*	Distal Intergenic	1	180851151	180868114	16964	1	Sde2	NM_145943	-2740
chr1	180850253	180851375	1123	*	Promoter (<=1kb)	1	180851151	180868114	16964	1	Sde2	NM_145943	0
chr1	180874098	180874379	282	*	Distal Intergenic	1	180893119	180899102	5984	1	Lefty2	NM_177099	-18740
chr1	180888283	180889474	1192	*	Distal Intergenic	1	180893119	180899102	5984	1	Lefty2	NM_177099	-3645
chr1	180903986	180904445	460	*	Promoter (<=1kb)	1	180904274	180908088	3815	1	Pycr2	NM_133705	0
chr1	180924679	180925197	519	*	Distal Intergenic	1	180935039	180938401	3363	1	Lefty1	NM_010094	-9842
chr1	180942506	180942850	345	*	Promoter (<=1kb)	1	180942518	180975104	32587	1	Tmem63a	NM_144794	0
chr1	180945507	180946017	511	*	Intron (NM_144794/Tmem63a, intron 1 of 22)	1	180942518	180975104	32587	1	Tmem63a	NM_144794	2989
chr1	181017284	181017752	469	*	Promoter (<=1kb)	1	180989556	181017495	27940	2	Ephx1	NM_010145	0
chr1	181143755	181144656	902	*	Promoter (<=1kb)	1	181093423	181144157	50735	2	Nvl	NM_026171	0
chr1	181150847	181151416	570	*	Promoter (<=1kb)	1	181150931	181168994	18064	1	Cnih4	NM_030131	0
chr1	181211941	181212470	530	*	Promoter (<=1kb)	1	181173226	181211978	38753	2	Wdr26	NM_145514	0
chr1	181230387	181231115	729	*	Distal Intergenic	1	181173226	181211978	38753	2	Wdr26	NM_145514	-18409
chr1	181233818	181234139	322	*	Distal Intergenic	1	181173226	181211978	38753	2	Wdr26	NM_145514	-21840
chr1	181250989	181251498	510	*	Distal Intergenic	1	181173226	181211978	38753	2	Wdr26	NM_145514	-39011
chr1	181616098	181616268	171	*	Distal Intergenic	1	181509633	181511451	1819	2	Ccdc121	NM_207280	-104647
chr1	181841949	181842696	748	*	Promoter (<=1kb)	1	181815315	181842401	27087	2	Lbr	NM_133815	0
chr1	181845116	181845612	497	*	Distal Intergenic	1	181815315	181842401	27087	2	Lbr	NM_133815	-2715
chr1	181853462	181853632	171	*	Distal Intergenic	1	181815315	181842401	27087	2	Lbr	NM_133815	-11061
chr1	181860471	181861139	669	*	Distal Intergenic	1	181815315	181842401	27087	2	Lbr	NM_133815	-18070
chr1	181866314	181866800	487	*	Distal Intergenic	1	181815315	181842401	27087	2	Lbr	NM_133815	-23913
chr1	181888875	181889048	174	*	Distal Intergenic	1	181815315	181842401	27087	2	Lbr	NM_133815	-46474
chr1	181921700	181922625	926	*	Exon (NM_001083120/Enah, exon 6 of 14)	1	181815315	181842401	27087	2	Lbr	NM_133815	-79299
chr1	181923400	181923920	521	*	Exon (NM_001083120/Enah, exon 5 of 14)	1	181815315	181842401	27087	2	Lbr	NM_133815	-80999
chr1	181948306	181948761	456	*	Intron (NM_001083120/Enah, intron 3 of 13)	1	181896386	182019980	123595	2	Enah	NM_001083120	71219
chr1	181953543	181953915	373	*	Intron (NM_001083120/Enah, intron 3 of 13)	1	181896386	182019980	123595	2	Enah	NM_001083120	66065
chr1	181975940	181976335	396	*	Intron (NM_001083120/Enah, intron 1 of 13)	1	181896386	182019980	123595	2	Enah	NM_001083120	43645
chr1	182019051	182019374	324	*	Promoter (<=1kb)	1	181896386	182019980	123595	2	Enah	NM_001083120	606
chr1	182019957	182020383	427	*	Promoter (<=1kb)	1	181896386	182019980	123595	2	Enah	NM_001083120	0
chr1	182030107	182031356	1250	*	Distal Intergenic	1	181896386	182019980	123595	2	Enah	NM_010135	-10127
chr1	182054996	182055475	480	*	Distal Intergenic	1	181896386	182019980	123595	2	Enah	NM_010135	-35016
chr1	182094674	182095421	748	*	Distal Intergenic	1	182124737	182132415	7679	1	Srp9	NM_012058	-29316
chr1	182124508	182125506	999	*	Promoter (<=1kb)	1	182124737	182132415	7679	1	Srp9	NM_012058	0
chr1	182181935	182182166	232	*	Distal Intergenic	1	182157178	182158098	921	2	Vmn1r1	NM_001166728	-23837
chr1	182271080	182272143	1064	*	Distal Intergenic	1	182275770	182282759	6990	2	Degs1	NM_007853	10616
chr1	182282181	182282351	171	*	Promoter (<=1kb)	1	182275770	182282759	6990	2	Degs1	NM_007853	408
chr1	182282573	182283442	870	*	Promoter (<=1kb)	1	182275770	182282759	6990	2	Degs1	NM_007853	0
chr1	182408481	182409457	977	*	Promoter (<=1kb)	1	182409167	182462436	53270	1	Trp53bp2	NM_173378	0
chr1	182489822	182490255	434	*	Exon (NM_009794/Capn2, exon 6 of 21)	1	182467259	182517483	50225	2	Capn2	NM_009794	27228
chr1	182506649	182506819	171	*	Intron (NM_009794/Capn2, intron 2 of 20)	1	182467259	182517483	50225	2	Capn2	NM_009794	10664
chr1	182517494	182517769	276	*	Promoter (<=1kb)	1	182467259	182517483	50225	2	Capn2	NM_009794	-11
chr1	182763813	182764302	490	*	Promoter (<=1kb)	1	182764906	182895654	130749	1	Susd4	NM_144796	-604
chr1	182960129	182960621	493	*	Intron (NM_016928/Tlr5, intron 1 of 3)	1	182954788	182976044	21257	1	Tlr5	NM_016928	5341
chr1	182961063	182961445	383	*	Intron (NM_016928/Tlr5, intron 1 of 3)	1	182954788	182976044	21257	1	Tlr5	NM_016928	6275
chr1	182983127	182983433	307	*	Distal Intergenic	1	182954788	182976044	21257	1	Tlr5	NM_016928	28339
chr1	183221530	183221700	171	*	Promoter (<=1kb)	1	183086264	183221529	135266	2	Disp1	NM_026866	-1
chr1	183264243	183264536	294	*	Distal Intergenic	1	183276342	183297008	20667	2	Brox	NM_027861	32472
chr1	183296786	183297419	634	*	Promoter (<=1kb)	1	183297060	183324501	27442	1	Aida	NM_181732	0
chr1	183299193	183299540	348	*	Promoter (2-3kb)	1	183297060	183324501	27442	1	Aida	NM_181732	2133
chr1	183344964	183345169	206	*	Intron (NM_177389/Mia3, intron 6 of 26)	1	183326236	183369565	43330	2	Mia3	NM_177389	24396
chr1	183369315	183369873	559	*	Promoter (<=1kb)	1	183326236	183369565	43330	2	Mia3	NM_177389	0
chr1	183388688	183389122	435	*	Promoter (<=1kb)	1	183388885	183410206	21322	1	Taf1a	NM_001277957	0
chr1	184033962	184034570	609	*	Promoter (<=1kb)	1	184033032	184033998	967	2	1700056E22Rik	NM_028516	0
chr1	184822714	184822977	264	*	Promoter (<=1kb)	1	184822407	184822488	82	2	Mir1981	NR_035502	-226
chr1	184827156	184827326	171	*	Intron (NM_133684/Marc2, intron 4 of 7)	1	184822407	184822488	82	2	Mir1981	NR_035502	-4668
chr1	184852362	184852568	207	*	Distal Intergenic	1	184813068	184845847	32780	2	2023-03-02	NM_133684	-6515
chr1	184883006	184883209	204	*	Promoter (<=1kb)	1	184871926	184883036	11111	2	C130074G19Rik	NM_178692	0
chr1	185104875	185105385	511	*	Distal Intergenic	1	185204168	185286746	82579	1	Rab3gap2	NM_001163754	-98783
chr1	185203858	185204340	483	*	Promoter (<=1kb)	1	185204168	185286746	82579	1	Rab3gap2	NM_001163754	0
chr1	185328993	185329609	617	*	Promoter (<=1kb)	1	185286662	185329401	42740	2	Iars2	NM_198653	0
chr1	185331966	185332308	343	*	Promoter (<=1kb)	1	185332159	185357769	25611	1	Bpnt1	NM_011794	0
chr1	185362632	185363230	599	*	Promoter (<=1kb)	1	185363095	185428355	65261	1	Eprs	NM_029735	0
chr1	185454735	185454905	171	*	Promoter (<=1kb)	1	185454848	185468761	13914	1	Slc30a10	NM_001033286	0
chr1	186736088	186736333	246	*	Exon (NM_026041/Rrp15, exon 4 of 5)	1	186721087	186749358	28272	2	Rrp15	NM_026041	13025
chr1	186749071	186749563	493	*	Promoter (<=1kb)	1	186721087	186749358	28272	2	Rrp15	NM_026041	0
chr1	188980137	188980453	317	*	Intron (NM_172650/Kctd3, intron 13 of 17)	1	188971098	189007840	36743	2	Kctd3	NM_172650	27387
chr1	188994947	188995137	191	*	Intron (NM_172650/Kctd3, intron 8 of 17)	1	188971098	189007840	36743	2	Kctd3	NM_172650	12703
chr1	189013159	189013746	588	*	Distal Intergenic	1	188971098	189007840	36743	2	Kctd3	NM_172650	-5319
chr1	189390500	189390670	171	*	Intron (NM_001281848/Kcnk2, intron 1 of 5)	1	189207930	189402273	194344	2	Kcnk2	NM_001281848	11603
chr1	189687875	189688789	915	*	Promoter (<=1kb)	1	189640614	189688086	47473	2	Cenpf	NM_001081363	0
chr1	189727420	189727609	190	*	Promoter (<=1kb)	1	189728268	189876693	148426	1	Ptpn14	NM_008976	-659
chr1	189727913	189728268	356	*	Promoter (<=1kb)	1	189728268	189876693	148426	1	Ptpn14	NM_008976	0
chr1	189761449	189761983	535	*	Intron (NM_008976/Ptpn14, intron 1 of 18)	1	189728268	189876693	148426	1	Ptpn14	NM_008976	33181
chr1	189883908	189884247	340	*	Exon (NM_026796/Smyd2, exon 10 of 12)	1	189880492	189922288	41797	2	Smyd2	NM_026796	38041
chr1	190316119	190316478	360	*	Distal Intergenic	1	190121777	190170680	48904	2	Prox1	NM_008937	-145439
chr1	190911585	190912043	459	*	Promoter (<=1kb)	1	190772879	190911770	138892	2	Rps6kc1	NM_178775	0
chr1	190928350	190928791	442	*	Promoter (<=1kb)	1	190928505	190946491	17987	1	Angel2	NM_021421	0
chr1	191025989	191026969	981	*	Promoter (<=1kb)	1	191005832	191026190	20359	2	Mfsd7b	NM_001081259	0
chr1	191062686	191063088	403	*	Promoter (<=1kb)	1	191063021	191084558	21538	1	Nsl1	NM_198654	0
chr1	191075538	191075827	290	*	Intron (NM_198654/Nsl1, intron 4 of 5)	1	191063021	191084558	21538	1	Nsl1	NM_198654	12517
chr1	191182387	191182756	370	*	Promoter (<=1kb)	1	191170297	191183333	13037	2	Atf3	NM_007498	577
chr1	191183023	191183816	794	*	Promoter (<=1kb)	1	191170297	191183333	13037	2	Atf3	NM_007498	0
chr1	191184989	191185181	193	*	Promoter (1-2kb)	1	191170297	191183333	13037	2	Atf3	NM_007498	-1656
chr1	191224274	191224501	228	*	Distal Intergenic	1	191170297	191183333	13037	2	Atf3	NM_007498	-40941
chr1	191317600	191318151	552	*	Promoter (<=1kb)	1	191306797	191318118	11322	2	Nenf	NM_025424	0
chr1	191325625	191326034	410	*	Promoter (<=1kb)	1	191325965	191352925	26961	1	Tmem206	NM_025864	0
chr1	191396732	191398027	1296	*	Promoter (<=1kb)	1	191351981	191397041	45061	2	Ppp2r5a	NM_144880	0
chr1	191432506	191432910	405	*	Distal Intergenic	1	191351981	191397041	45061	2	Ppp2r5a	NM_144880	-35465
chr1	191438477	191439501	1025	*	Distal Intergenic	1	191351981	191397041	45061	2	Ppp2r5a	NM_144880	-41436
chr1	191575389	191576361	973	*	Promoter (<=1kb)	1	191537356	191575544	38189	2	Dtl	NM_001305233	0
chr1	191820933	191822205	1273	*	Promoter (<=1kb)	1	191821473	191833049	11577	1	Nek2	NM_010892	0
chr1	191906173	191906935	763	*	Promoter (<=1kb)	1	191906781	191913247	6467	1	Slc30a1	NM_009579	0
chr1	191907437	191907744	308	*	Promoter (<=1kb)	1	191894072	191907527	13456	2	1700034H15Rik	NR_030669	0
chr1	191946329	191946573	245	*	Distal Intergenic	1	191977370	191988282	10913	1	Rd3	NM_001177900	-30797
chr1	191964276	191964669	394	*	Distal Intergenic	1	191977370	191988282	10913	1	Rd3	NM_001177900	-12701
chr1	191990086	191990304	219	*	Distal Intergenic	1	191998554	191998634	81	2	Mir3473c	NR_039566	8330
chr1	192092387	192093091	705	*	Promoter (<=1kb)	1	191997203	192092599	95397	2	Traf5	NM_011633	0
chr1	192136296	192137015	720	*	Promoter (<=1kb)	1	192136898	192151025	14128	1	Gm10516	NR_033536	0
chr1	192794999	192795442	444	*	Distal Intergenic	1	192512828	192771219	258392	2	Hhat	NM_144881	-23780
chr1	193035175	193036515	1341	*	Promoter (<=1kb)	1	192891234	193035775	144542	2	Syt14	NM_001301370	0
chr1	193130123	193130498	376	*	Promoter (<=1kb)	1	193104403	193130251	25849	2	Diexf	NM_145415	0
chr1	193152984	193153333	350	*	Promoter (<=1kb)	1	193153112	193172035	18924	1	Irf6	NM_016851	0
chr1	193173181	193173831	651	*	Promoter (<=1kb)	1	193173469	193177832	4364	1	A130010J15Rik	NM_001160360	0
chr1	194976200	194976645	446	*	Promoter (<=1kb)	1	194955759	194976959	21201	2	Gm16897	NR_033564	314
chr1	195092177	195092597	421	*	Promoter (<=1kb)	1	195041900	195092248	50349	2	Cd46	NM_010778	0
chr1	195131000	195131637	638	*	Promoter (<=1kb)	1	195103788	195131570	27783	2	Cr1l	NM_013499	0
chr1	195241571	195241890	320	*	Distal Intergenic	1	195136811	195176715	39905	2	Cr2	NM_007758	-64856
chr10	3173072	3173499	428	*	Distal Intergenic	10	3125091	3133193	8103	2	B020014A21Rik	NR_045946	-39879
chr10	3740228	3740480	253	*	Promoter (<=1kb)	10	3740377	3967302	226926	1	Plekhg1	NM_001159942	0
chr10	3891867	3892261	395	*	Intron (NM_001159942/Plekhg1, intron 3 of 16)	10	3872667	3967302	94636	1	Plekhg1	NM_001033253	19200
chr10	3933359	3933710	352	*	Exon (NM_001159942/Plekhg1, exon 7 of 17)	10	3973075	4156130	183056	1	Mthfd1l	NM_001170786	-39365
chr10	3940883	3941916	1034	*	Intron (NM_001159942/Plekhg1, intron 11 of 16)	10	3973075	4156130	183056	1	Mthfd1l	NM_001170786	-31159
chr10	3972958	3973270	313	*	Promoter (<=1kb)	10	3973075	4156130	183056	1	Mthfd1l	NM_001170786	0
chr10	3973470	3974066	597	*	Promoter (<=1kb)	10	3973075	4167081	194007	1	Mthfd1l	NM_001170785	395
chr10	4053808	4053978	171	*	Intron (NM_001170786/Mthfd1l, intron 19 of 27)	10	3973075	4167081	194007	1	Mthfd1l	NM_001170785	80733
chr10	4060848	4061407	560	*	Intron (NM_001170786/Mthfd1l, intron 20 of 27)	10	3973075	4167081	194007	1	Mthfd1l	NM_001170785	87773
chr10	4105867	4106542	676	*	Exon (NM_001170786/Mthfd1l, exon 26 of 28)	10	3973075	4167081	194007	1	Mthfd1l	NM_001170785	132792
chr10	4107448	4108539	1092	*	Intron (NM_001170786/Mthfd1l, intron 26 of 27)	10	3973075	4167081	194007	1	Mthfd1l	NM_001170785	134373
chr10	4110641	4111611	971	*	Intron (NM_001170786/Mthfd1l, intron 26 of 27)	10	3973075	4167081	194007	1	Mthfd1l	NM_001170785	137566
chr10	4123221	4123654	434	*	Intron (NM_001170786/Mthfd1l, intron 26 of 27)	10	4266329	4359471	93143	1	Akap12	NM_031185	-142675
chr10	4242286	4242535	250	*	Distal Intergenic	10	4266329	4359471	93143	1	Akap12	NM_031185	-23794
chr10	4249012	4249749	738	*	Distal Intergenic	10	4266329	4359471	93143	1	Akap12	NM_031185	-16580
chr10	4251024	4251244	221	*	Distal Intergenic	10	4266329	4359471	93143	1	Akap12	NM_031185	-15085
chr10	4254224	4254601	378	*	Distal Intergenic	10	4266329	4359471	93143	1	Akap12	NM_031185	-11728
chr10	4265620	4266419	800	*	Promoter (<=1kb)	10	4266329	4359471	93143	1	Akap12	NM_031185	0
chr10	4268131	4268335	205	*	Promoter (1-2kb)	10	4266329	4359471	93143	1	Akap12	NM_031185	1802
chr10	4284780	4285191	412	*	Intron (NM_031185/Akap12, intron 1 of 3)	10	4266329	4359471	93143	1	Akap12	NM_031185	18451
chr10	4289022	4290536	1515	*	Intron (NM_031185/Akap12, intron 1 of 3)	10	4266329	4359471	93143	1	Akap12	NM_031185	22693
chr10	4332680	4333767	1088	*	Intron (NM_031185/Akap12, intron 2 of 3)	10	4367074	4388108	21035	2	Zbtb2	NM_001033466	54341
chr10	4334157	4334997	841	*	Intron (NM_031185/Akap12, intron 2 of 3)	10	4367074	4388108	21035	2	Zbtb2	NM_001033466	53111
chr10	4341201	4341591	391	*	Intron (NM_031185/Akap12, intron 2 of 3)	10	4367074	4388108	21035	2	Zbtb2	NM_001033466	46517
chr10	4346721	4347254	534	*	Intron (NM_031185/Akap12, intron 2 of 3)	10	4367074	4388108	21035	2	Zbtb2	NM_001033466	40854
chr10	4369972	4370393	422	*	Intron (NM_001033466/Zbtb2, intron 2 of 2)	10	4367074	4388108	21035	2	Zbtb2	NM_001033466	17715
chr10	4375256	4375627	372	*	Intron (NM_001033466/Zbtb2, intron 1 of 2)	10	4367074	4388108	21035	2	Zbtb2	NM_001033466	12481
chr10	4386347	4387333	987	*	Promoter (<=1kb)	10	4367074	4388108	21035	2	Zbtb2	NM_001033466	775
chr10	4432083	4432772	690	*	Promoter (<=1kb)	10	4432605	4455140	22536	1	Armt1	NM_024261	0
chr10	5194566	5194957	392	*	Promoter (<=1kb)	10	5020196	5194707	174512	2	Syne1	NM_001079686	0
chr10	5805161	5806335	1175	*	Promoter (<=1kb)	10	5799158	5805465	6308	2	Fbxo5	NM_025995	0
chr10	5823803	5825061	1259	*	Promoter (<=1kb)	10	5811887	5823943	12057	2	Mtrf1l	NM_175374	0
chr10	6164404	6164747	344	*	Distal Intergenic	10	5825664	5922400	96737	2	Rgs17	NM_019958	-242004
chr10	7211415	7211671	257	*	Promoter (<=1kb)	10	7119062	7212237	93176	2	Cnksr3	NM_172546	566
chr10	7212071	7212487	417	*	Promoter (<=1kb)	10	7119062	7212237	93176	2	Cnksr3	NM_172546	0
chr10	7287710	7288371	662	*	Distal Intergenic	10	7119062	7212237	93176	2	Cnksr3	NM_172546	-75473
chr10	7589518	7590280	763	*	Promoter (<=1kb)	10	7589800	7625477	35678	1	Lrp11	NM_172784	0
chr10	7662520	7663800	1281	*	Promoter (<=1kb)	10	7663371	7664623	1253	1	A630066F11Rik	NR_030698	0
chr10	7667240	7667735	496	*	Promoter (<=1kb)	10	7667504	7678886	11383	1	Nup43	NM_145706	0
chr10	7725661	7726280	620	*	Promoter (<=1kb)	10	7726000	7763150	37151	1	Katna1	NM_011835	0
chr10	7780807	7781234	428	*	Promoter (<=1kb)	10	7767947	7780917	12971	2	Ginm1	NM_145418	0
chr10	7956243	7956485	243	*	Promoter (<=1kb)	10	7905648	7956123	50476	2	Tab2	NM_138667	-120
chr10	8518626	8519033	408	*	Promoter (<=1kb)	10	8204753	8518825	314073	2	Ust	NM_177387	0
chr10	8559547	8560059	513	*	Distal Intergenic	10	8204753	8518825	314073	2	Ust	NM_177387	-40722
chr10	10017979	10018323	345	*	Distal Intergenic	10	9755547	9901040	145494	2	Stxbp5	NM_001081344	-116939
chr10	10996697	10997121	425	*	Intron (NM_001114333/Grm1, intron 2 of 9)	10	10686059	11082331	396273	2	Grm1	NM_001114333	85210
chr10	11149121	11149616	496	*	Promoter (<=1kb)	10	11149430	11209611	60182	1	Shprh	NM_001284354	0
chr10	11253777	11254010	234	*	Distal Intergenic	10	11281330	11297969	16640	1	Fbxo30	NM_027968	-27320
chr10	11280713	11281347	635	*	Promoter (<=1kb)	10	11281330	11297969	16640	1	Fbxo30	NM_027968	0
chr10	11492055	11492304	250	*	Distal Intergenic	10	11343445	11457477	114033	1	Epm2a	NM_010146	148610
chr10	11801645	11802208	564	*	Distal Intergenic	10	11343445	11457477	114033	1	Epm2a	NM_010146	458200
chr10	12614720	12614890	171	*	Intron (NM_011682/Utrn, intron 50 of 73)	10	12382188	12861735	479548	2	Utrn	NM_011682	246845
chr10	12868109	12868827	719	*	Distal Intergenic	10	12382188	12861735	479548	2	Utrn	NM_011682	-6374
chr10	12869048	12869453	406	*	Distal Intergenic	10	12382188	12861735	479548	2	Utrn	NM_011682	-7313
chr10	13008112	13008502	391	*	Promoter (<=1kb)	10	13008450	13009183	734	1	Sf3b5	NM_175102	0
chr10	13090671	13090862	192	*	Promoter (<=1kb)	10	13090845	13095900	5056	1	Hymai	NR_131912	0
chr10	13107854	13108262	409	*	Intron (NM_009538/Plagl1, intron 2 of 5)	10	13090845	13095900	5056	1	Hymai	NR_131912	17009
chr10	13192658	13193429	772	*	Promoter (<=1kb)	10	13178638	13193137	14500	2	Ltv1	NM_181470	0
chr10	13553018	13553431	414	*	Promoter (<=1kb)	10	13523842	13553142	29301	2	Pex3	NM_001164195	0
chr10	13965503	13965783	281	*	Promoter (<=1kb)	10	13966379	14151378	185000	1	Hivep2	NM_010437	-596
chr10	14287508	14287837	330	*	Distal Intergenic	10	14402585	14545036	142452	2	Adgrg6	NM_001002268	257199
chr10	17575475	17575726	252	*	Distal Intergenic	10	17723228	17725674	2447	1	Cited2	NM_010828	-147502
chr10	17579141	17579820	680	*	Distal Intergenic	10	17723228	17725674	2447	1	Cited2	NM_010828	-143408
chr10	17722749	17723270	522	*	Promoter (<=1kb)	10	17723228	17725674	2447	1	Cited2	NM_010828	0
chr10	17948040	17948663	624	*	Promoter (<=1kb)	10	17900466	17948067	47602	2	Heca	NM_001033432	0
chr10	18022446	18023367	922	*	Promoter (<=1kb)	10	18011260	18023252	11993	2	Abracl	NM_028440	0
chr10	18055354	18055620	267	*	Promoter (<=1kb)	10	18055940	18125155	69216	1	Reps1	NM_001111065	-320
chr10	18210841	18211076	236	*	Promoter (<=1kb)	10	18129022	18210890	81869	2	Ect2l	NM_001195036	0
chr10	18234709	18235533	825	*	Promoter (<=1kb)	10	18213685	18234981	21297	2	Ccdc28a	NM_144820	0
chr10	18318180	18318420	241	*	Distal Intergenic	10	18213685	18234981	21297	2	Ccdc28a	NM_144820	-83199
chr10	18325299	18325572	274	*	Distal Intergenic	10	18407675	18533891	126217	1	Nhsl1	NM_173390	-82103
chr10	18329784	18330049	266	*	Distal Intergenic	10	18407675	18533891	126217	1	Nhsl1	NM_173390	-77626
chr10	18388970	18389407	438	*	Distal Intergenic	10	18407675	18533891	126217	1	Nhsl1	NM_173390	-18268
chr10	18407363	18407798	436	*	Promoter (<=1kb)	10	18407675	18533891	126217	1	Nhsl1	NM_173390	0
chr10	18431037	18431265	229	*	Intron (NM_173390/Nhsl1, intron 1 of 6)	10	18407675	18533891	126217	1	Nhsl1	NM_173390	23362
chr10	18463073	18463305	233	*	Intron (NM_173390/Nhsl1, intron 1 of 6)	10	18469981	18533891	63911	1	Nhsl1	NM_001163592	-6676
chr10	18469376	18469994	619	*	Promoter (<=1kb)	10	18469981	18533891	63911	1	Nhsl1	NM_001163592	0
chr10	18502051	18502489	439	*	Intron (NM_173390/Nhsl1, intron 3 of 6)	10	18469981	18533891	63911	1	Nhsl1	NM_001163592	32070
chr10	18506656	18506951	296	*	Intron (NM_173390/Nhsl1, intron 3 of 6)	10	18469981	18533891	63911	1	Nhsl1	NM_001163592	36675
chr10	18844661	18845184	524	*	Promoter (<=1kb)	10	18845071	18857072	12002	1	Perp	NM_022032	0
chr10	19015256	19015744	489	*	Promoter (<=1kb)	10	19000910	19015410	14501	2	Tnfaip3	NM_009397	0
chr10	19208143	19208536	394	*	Downstream (<=300bp)	10	19167238	19207947	40710	1	Gm20139	NR_038022	40905
chr10	19591467	19592296	830	*	Promoter (<=1kb)	10	19591958	19610225	18268	1	Ifngr1	NM_010511	0
chr10	19907345	19907807	463	*	Promoter (<=1kb)	10	19860090	19907674	47585	2	Pex7	NM_001161825	0
chr10	19933863	19934276	414	*	Promoter (<=1kb)	10	19934526	20142750	208225	1	Map3k5	NM_008580	-250
chr10	20141365	20141592	228	*	3' UTR	10	20148920	20281590	132671	1	Map7	NM_001198635	-7328
chr10	20148681	20149110	430	*	Promoter (<=1kb)	10	20148920	20281590	132671	1	Map7	NM_001198635	0
chr10	20153394	20153564	171	*	Intron (NM_001198635/Map7, intron 1 of 17)	10	20148920	20281590	132671	1	Map7	NM_008635	4474
chr10	20166841	20167200	360	*	Intron (NM_001198635/Map7, intron 1 of 17)	10	20148920	20281590	132671	1	Map7	NM_008635	17921
chr10	20186567	20187254	688	*	Intron (NM_001198635/Map7, intron 1 of 17)	10	20199247	20201854	2608	2	4930405J17Rik	NR_045350	14600
chr10	20311851	20313167	1317	*	Promoter (<=1kb)	10	20312469	20342501	30033	1	Bclaf1	NM_001025392	0
chr10	20347527	20348167	641	*	Promoter (<=1kb)	10	20347819	20361669	13851	1	Mtfr2	NM_027930	0
chr10	20952169	20952765	597	*	Promoter (<=1kb)	10	20952547	21080429	127883	1	Ahi1	NM_026203	0
chr10	21101782	21102442	661	*	Distal Intergenic	10	21124930	21160984	36055	2	Myb	NM_001198914	58542
chr10	21144986	21145338	353	*	Exon (NM_001198914/Myb, exon 10 of 16)	10	21124930	21160984	36055	2	Myb	NM_001198914	15646
chr10	21295850	21296116	267	*	Promoter (<=1kb)	10	21295979	21311198	15220	1	Hbs1l	NM_001145209	0
chr10	21746128	21746379	252	*	Distal Intergenic	10	21690845	21693978	3134	1	Gm5420	NR_045843	55283
chr10	21776412	21776714	303	*	Distal Intergenic	10	21690845	21693978	3134	1	Gm5420	NR_045843	85567
chr10	21828831	21829856	1026	*	Distal Intergenic	10	21882184	21999902	117719	1	Sgk1	NM_001161845	-52328
chr10	21845588	21847020	1433	*	Distal Intergenic	10	21882184	21999902	117719	1	Sgk1	NM_001161845	-35164
chr10	21848037	21848447	411	*	Distal Intergenic	10	21882184	21999902	117719	1	Sgk1	NM_001161845	-33737
chr10	21923583	21923879	297	*	Intron (NM_001161845/Sgk1, intron 1 of 13)	10	21882184	21999902	117719	1	Sgk1	NM_001161845	41399
chr10	21980883	21981176	294	*	Promoter (2-3kb)	10	21978672	21999902	21231	1	Sgk1	NM_001161847	2211
chr10	21981387	21981587	201	*	Intron (NM_001161845/Sgk1, intron 3 of 13)	10	21978672	21999902	21231	1	Sgk1	NM_001161847	2715
chr10	21988441	21989013	573	*	Promoter (2-3kb)	10	21986104	21999902	13799	1	Sgk1	NM_001161848	2337
chr10	21991288	21991700	413	*	Promoter (<=1kb)	10	21992223	21999902	7680	1	Sgk1	NM_001161849	-523
chr10	21993175	21993345	171	*	Promoter (<=1kb)	10	21993890	21999902	6013	1	Sgk1	NM_001161850	-545
chr10	21994429	21994815	387	*	Promoter (<=1kb)	10	21994666	21999902	5237	1	Sgk1	NM_011361	0
chr10	22000525	22000715	191	*	Distal Intergenic	10	21994666	21999902	5237	1	Sgk1	NM_011361	5859
chr10	22055211	22055808	598	*	Distal Intergenic	10	22066309	22068079	1771	2	4930444G20Rik	NM_053264	12271
chr10	22058530	22059338	809	*	Distal Intergenic	10	22066309	22068079	1771	2	4930444G20Rik	NM_053264	8741
chr10	22142343	22143054	712	*	Intron (NM_001254744/E030030I06Rik, intron 1 of 1)	10	22113050	22149270	36221	2	E030030I06Rik	NM_001254744	6216
chr10	22148341	22149094	754	*	Promoter (<=1kb)	10	22113050	22149270	36221	2	E030030I06Rik	NM_001254744	176
chr10	22163720	22163937	218	*	Intron (NM_009016/Raet1a, intron 1 of 9)	10	22158609	22374139	215531	1	Raet1a	NM_009016	5111
chr10	22390395	22390919	525	*	Distal Intergenic	10	22402813	22407470	4658	1	Gm10825	NR_028580	-11894
chr10	22609076	22609411	336	*	Distal Intergenic	10	22645011	22703880	58870	1	Slc2a12	NM_178934	-35600
chr10	22731302	22731683	382	*	Promoter (<=1kb)	10	22703877	22731447	27571	2	Tbpl1	NM_011603	0
chr10	23781746	23784000	2255	*	Promoter (1-2kb)	10	23785347	23785451	105	2	Snora33	NR_037680	1451
chr10	23787057	23787900	844	*	Promoter (<=1kb)	10	23785183	23787209	2027	2	Rps12	NM_011295	0
chr10	23812904	23813591	688	*	Intron (NM_183116/Slc18b1, intron 6 of 13)	10	23796986	23827968	30983	1	Slc18b1	NM_183116	15918
chr10	24149182	24149559	378	*	Promoter (<=1kb)	10	24149317	24188959	39643	1	Stx7	NM_016797	0
chr10	24325969	24326382	414	*	Distal Intergenic	10	24223517	24302783	79267	1	Moxd1	NM_021509	102452
chr10	24327253	24327815	563	*	Distal Intergenic	10	24223517	24302783	79267	1	Moxd1	NM_021509	103736
chr10	24590871	24591372	502	*	Distal Intergenic	10	24595442	24598682	3241	1	Ctgf	NM_010217	-4070
chr10	24595307	24595862	556	*	Promoter (<=1kb)	10	24595442	24598682	3241	1	Ctgf	NM_010217	0
chr10	24834426	24835160	735	*	Promoter (1-2kb)	10	24773814	24836195	62382	2	Enpp3	NM_134005	1035
chr10	24869593	24870115	523	*	Promoter (<=1kb)	10	24869986	24913529	43544	1	Med23	NM_001166416	0
chr10	24886073	24886406	334	*	Intron (NM_001166416/Med23, intron 11 of 29)	10	24869986	24913529	43544	1	Med23	NM_027347	16087
chr10	25199931	25200278	348	*	Intron (NM_018747/Akap7, intron 7 of 7)	10	25169090	25299163	130074	2	Akap7	NM_018747	98885
chr10	25296674	25297266	593	*	Promoter (1-2kb)	10	25169090	25299163	130074	2	Akap7	NM_018747	1897
chr10	25313969	25314601	633	*	Distal Intergenic	10	25169090	25299163	130074	2	Akap7	NM_018747	-14806
chr10	25359368	25360090	723	*	Promoter (<=1kb)	10	25359798	25523518	163721	1	Epb4.1l2	NM_001199265	0
chr10	25383187	25383901	715	*	Intron (NM_001199265/Epb4.1l2, intron 1 of 19)	10	25359798	25523518	163721	1	Epb4.1l2	NM_001199265	23389
chr10	25418731	25419032	302	*	Intron (NM_001199265/Epb4.1l2, intron 1 of 19)	10	25408368	25523518	115151	1	Epb4.1l2	NM_013511	10363
chr10	25427444	25427977	534	*	Intron (NM_001199265/Epb4.1l2, intron 1 of 19)	10	25408368	25523518	115151	1	Epb4.1l2	NM_013511	19076
chr10	27994095	27994876	782	*	Distal Intergenic	10	28074820	28597397	522578	1	Ptprk	NM_008983	-79944
chr10	28013395	28013807	413	*	Distal Intergenic	10	28074820	28597397	522578	1	Ptprk	NM_008983	-61013
chr10	28014156	28014760	605	*	Distal Intergenic	10	28074820	28597397	522578	1	Ptprk	NM_008983	-60060
chr10	28074331	28075620	1290	*	Promoter (<=1kb)	10	28074820	28597397	522578	1	Ptprk	NM_008983	0
chr10	28493301	28493860	560	*	Intron (NM_008983/Ptprk, intron 12 of 31)	10	28668360	28739306	70947	1	Themis	NR_131208	-174500
chr10	28668153	28668547	395	*	Promoter (<=1kb)	10	28668360	28739306	70947	1	Themis	NR_131208	0
chr10	29019644	29020516	873	*	Distal Intergenic	10	28972288	28986306	14019	2	2310057J18Rik	NM_026336	-33338
chr10	29143560	29143905	346	*	Promoter (<=1kb)	10	29143996	29199628	55633	1	Soga3	NM_026138	-91
chr10	29243107	29243409	303	*	Distal Intergenic	10	29211643	29230779	19137	1	9330159F19Rik	NM_001162537	31464
chr10	29313125	29313625	501	*	Promoter (<=1kb)	10	29313166	29346661	33496	1	Echdc1	NM_001110195	0
chr10	29362007	29362328	322	*	Promoter (<=1kb)	10	29344176	29362442	18267	2	Rnf146	NM_001110196	114
chr10	30200348	30200715	368	*	Promoter (<=1kb)	10	30196009	30200540	4532	2	Cenpw	NM_001109747	0
chr10	30617907	30618668	762	*	Promoter (<=1kb)	10	30608207	30618366	10160	2	Hint3	NM_025798	0
chr10	30627551	30628129	579	*	Distal Intergenic	10	30608207	30618366	10160	2	Hint3	NM_025798	-9185
chr10	30628474	30628889	416	*	Distal Intergenic	10	30608207	30618366	10160	2	Hint3	NM_025798	-10108
chr10	30655809	30656171	363	*	Promoter (<=1kb)	10	30645582	30655867	10286	2	Ncoa7	NM_001111267	0
chr10	30729363	30729940	578	*	Intron (NM_172495/Ncoa7, intron 2 of 15)	10	30645582	30803107	157526	2	Ncoa7	NM_172495	73167
chr10	30737322	30737697	376	*	Intron (NM_172495/Ncoa7, intron 2 of 15)	10	30645582	30803107	157526	2	Ncoa7	NM_172495	65410
chr10	30773299	30773788	490	*	Intron (NM_172495/Ncoa7, intron 1 of 15)	10	30645582	30803107	157526	2	Ncoa7	NM_172495	29319
chr10	30802597	30803653	1057	*	Promoter (<=1kb)	10	30645582	30803107	157526	2	Ncoa7	NM_172495	0
chr10	30842674	30843173	500	*	Promoter (<=1kb)	10	30832359	30842783	10425	2	Hey2	NM_013904	0
chr10	30907456	30907626	171	*	Distal Intergenic	10	30832359	30842783	10425	2	Hey2	NM_013904	-64673
chr10	31313046	31313846	801	*	Promoter (<=1kb)	10	31313405	31328086	14682	1	Hddc2	NM_027168	0
chr10	31445776	31446066	291	*	Promoter (<=1kb)	10	31332380	31445921	113542	2	Tpd52l1	NM_009413	0
chr10	31456766	31457250	485	*	Distal Intergenic	10	31332380	31445921	113542	2	Tpd52l1	NM_009413	-10845
chr10	32181965	32182312	348	*	Intron (NM_001013411/Nkain2, intron 3 of 6)	10	31501887	31609725	107839	2	Rnf217	NM_001146349	-572240
chr10	34019452	34020063	612	*	Promoter (<=1kb)	10	33996555	34019616	23062	2	Rwdd1	NM_025614	0
chr10	34200821	34201152	332	*	Intron (NM_172508/Dse, intron 1 of 5)	10	34151393	34207551	56159	2	Dse	NM_172508	6399
chr10	34207612	34207996	385	*	Promoter (<=1kb)	10	34151393	34207551	56159	2	Dse	NM_172508	-61
chr10	34230075	34230365	291	*	Distal Intergenic	10	34151393	34207551	56159	2	Dse	NM_172508	-22524
chr10	34281890	34282256	367	*	Promoter (<=1kb)	10	34282190	34284885	2696	1	Tspyl1	NM_009433	0
chr10	34297244	34297737	494	*	Promoter (<=1kb)	10	34297421	34301320	3900	1	Tspyl4	NM_030203	0
chr10	34418323	34419072	750	*	Promoter (<=1kb)	10	34303612	34418528	114917	2	Nt5dc1	NM_176968	0
chr10	36974323	36974663	341	*	Promoter (<=1kb)	10	36974544	37001888	27345	1	Hdac2	NM_008229	0
chr10	37138914	37139118	205	*	Promoter (<=1kb)	10	37133243	37138926	5684	2	Marcks	NM_008538	0
chr10	37140857	37141470	614	*	Promoter (1-2kb)	10	37133243	37138926	5684	2	Marcks	NM_008538	-1931
chr10	39133681	39134268	588	*	Promoter (<=1kb)	10	39118808	39133895	15088	2	Fam229b	NM_183254	0
chr10	39171229	39171460	232	*	Distal Intergenic	10	39150971	39163794	12824	2	Wisp3	NM_001127376	-7435
chr10	39224634	39224886	253	*	Distal Intergenic	10	39150971	39163794	12824	2	Wisp3	NM_001127376	-60840
chr10	39369390	39369940	551	*	Promoter (<=1kb)	10	39369799	39565374	195576	1	Fyn	NM_001122892	0
chr10	39613070	39613719	650	*	Promoter (<=1kb)	10	39612934	39655307	42374	1	Traf3ip2	NM_134000	136
chr10	39731257	39732769	1513	*	Promoter (<=1kb)	10	39621411	39732007	110597	2	E130307A14Rik	NR_038037	0
chr10	40142173	40142550	378	*	Promoter (<=1kb)	10	40033535	40142254	108720	2	Slc16a10	NM_001114332	0
chr10	40212583	40213081	499	*	Distal Intergenic	10	40223246	40246979	23734	2	Rpf2	NM_001042556	33898
chr10	40247005	40247206	202	*	Promoter (<=1kb)	10	40223246	40247039	23794	2	Rpf2	NM_023323	0
chr10	40256507	40257094	588	*	Promoter (<=1kb)	10	40249203	40257665	8463	2	Gtf3c6	NM_026113	571
chr10	40257459	40259081	1623	*	Promoter (<=1kb)	10	40249203	40257665	8463	2	Gtf3c6	NM_026113	0
chr10	40302106	40302915	810	*	Promoter (<=1kb)	10	40287458	40302188	14731	2	Amd1	NM_009665	0
chr10	40348465	40349457	993	*	Promoter (<=1kb)	10	40349308	40483818	134511	1	Cdk19	NM_001168304	0
chr10	40362953	40363384	432	*	Intron (NM_001168304/Cdk19, intron 1 of 12)	10	40349308	40483818	134511	1	Cdk19	NM_198164	13645
chr10	40425521	40426138	618	*	Intron (NM_001168304/Cdk19, intron 2 of 12)	10	40349308	40483818	134511	1	Cdk19	NM_198164	76213
chr10	40882768	40883768	1001	*	Promoter (<=1kb)	10	40831622	40883143	51522	2	Cdc40	NM_027879	0
chr10	40884489	40884703	215	*	Promoter (<=1kb)	10	40883534	40938569	55036	1	Wasf1	NM_031877	955
chr10	41288756	41289108	353	*	Intron (NM_133999/Fig4, intron 1 of 22)	10	41188172	41303241	115070	2	Fig4	NM_133999	14133
chr10	41293058	41293293	236	*	Intron (NM_133999/Fig4, intron 1 of 22)	10	41188172	41303241	115070	2	Fig4	NM_133999	9948
chr10	41302843	41303427	585	*	Promoter (<=1kb)	10	41188172	41303241	115070	2	Fig4	NM_133999	0
chr10	41303708	41304127	420	*	Promoter (<=1kb)	10	41188172	41303241	115070	2	Fig4	NM_133999	-467
chr10	41400726	41401588	863	*	Distal Intergenic	10	41450358	41453468	3111	1	Zbtb24	NM_001277230	-48770
chr10	41450078	41450514	437	*	Promoter (<=1kb)	10	41450358	41453468	3111	1	Zbtb24	NM_001277230	0
chr10	41467170	41467729	560	*	Distal Intergenic	10	41476314	41487030	10717	1	Mical1	NM_001164433	-8585
chr10	41476326	41476570	245	*	Promoter (<=1kb)	10	41476314	41487030	10717	1	Mical1	NM_138315	12
chr10	41490187	41490553	367	*	Promoter (<=1kb)	10	41490439	41514288	23850	1	Ppil6	NM_028430	0
chr10	41518514	41519583	1070	*	Promoter (<=1kb)	10	41519500	41531042	11543	1	Cd164	NM_016898	0
chr10	41606805	41607290	486	*	Promoter (<=1kb)	10	41538849	41606595	67747	2	Ccdc162	NM_001303469	-210
chr10	41792169	41792779	611	*	Intron (NM_001243075/Cep57l1, intron 1 of 9)	10	41718840	41809663	90824	2	Cep57l1	NM_001243075	16884
chr10	41809445	41810747	1303	*	Promoter (<=1kb)	10	41718840	41809663	90824	2	Cep57l1	NM_001243075	0
chr10	41829995	41830169	175	*	Intron (NM_001162908/Sesn1, intron 1 of 9)	10	41810574	41908436	97863	1	Sesn1	NM_001162908	19421
chr10	41887063	41887754	692	*	Promoter (<=1kb)	10	41887439	41908436	20998	1	Sesn1	NM_001013370	0
chr10	41997596	41998248	653	*	Intron (NM_001034858/Armc2, intron 4 of 17)	10	41914990	42018382	103393	2	Armc2	NM_001034858	20134
chr10	42018009	42018637	629	*	Promoter (<=1kb)	10	41914990	42018382	103393	2	Armc2	NM_001034858	0
chr10	42107327	42108558	1232	*	Distal Intergenic	10	41914990	42018382	103393	2	Armc2	NM_001034858	-88945
chr10	42135186	42135576	391	*	Distal Intergenic	10	41914990	42018382	103393	2	Armc2	NM_001034858	-116804
chr10	42203104	42203277	174	*	Intron (NM_019740/Foxo3, intron 2 of 3)	10	42185786	42276742	90957	2	Foxo3	NM_019740	73465
chr10	42273777	42274125	349	*	Intron (NM_019740/Foxo3, intron 2 of 3)	10	42185786	42276742	90957	2	Foxo3	NM_019740	2617
chr10	42276638	42277166	529	*	Promoter (<=1kb)	10	42185786	42276742	90957	2	Foxo3	NM_019740	0
chr10	42277403	42278320	918	*	Promoter (<=1kb)	10	42185786	42276742	90957	2	Foxo3	NM_019740	-661
chr10	42478260	42478766	507	*	Promoter (<=1kb)	10	42312585	42478565	165981	2	Lace1	NM_145743	0
chr10	42501618	42502304	687	*	Promoter (<=1kb)	10	42502054	42535369	33316	1	Snx3	NM_017472	0
chr10	42502802	42502972	171	*	Promoter (<=1kb)	10	42502054	42535369	33316	1	Snx3	NM_017472	748
chr10	42562369	42562635	267	*	3' UTR	10	42561971	42583588	21618	2	Nr2e1	NM_152229	20953
chr10	42646437	42646827	391	*	Distal Intergenic	10	42678916	42702462	23547	1	Ostm1	NM_172416	-32089
chr10	42678654	42679014	361	*	Promoter (<=1kb)	10	42678916	42702462	23547	1	Ostm1	NM_172416	0
chr10	42761292	42761889	598	*	Promoter (<=1kb)	10	42761496	42832514	71019	1	Sec63	NM_153055	0
chr10	42950147	42950750	604	*	Intron (NM_172938/Scml4, intron 7 of 8)	10	42860512	42960782	100271	1	Scml4	NM_172938	89635
chr10	42972700	42973120	421	*	Distal Intergenic	10	42860512	42960782	100271	1	Scml4	NM_172938	112188
chr10	43043490	43043760	271	*	Intron (NM_175407/Sobp, intron 5 of 6)	10	43002500	43174530	172031	2	Sobp	NM_175407	130770
chr10	43221244	43221686	443	*	Promoter (<=1kb)	10	43221486	43440248	218763	1	Pdss2	NM_027772	0
chr10	43255664	43256082	419	*	Intron (NM_027772/Pdss2, intron 1 of 7)	10	43221486	43464882	243397	1	Pdss2	NM_001168289	34178
chr10	43439594	43439839	246	*	Exon (NM_027772/Pdss2, exon 8 of 8)	10	43479140	43515417	36278	1	Bend3	NM_199028	-39301
chr10	43467733	43467909	177	*	Distal Intergenic	10	43479140	43515417	36278	1	Bend3	NM_199028	-11231
chr10	43477661	43478043	383	*	Promoter (1-2kb)	10	43479140	43515417	36278	1	Bend3	NM_199028	-1097
chr10	43479749	43479919	171	*	Promoter (<=1kb)	10	43479140	43515417	36278	1	Bend3	NM_199028	609
chr10	43540738	43541348	611	*	Promoter (<=1kb)	10	43525121	43540994	15874	2	1700021F05Rik	NM_026411	0
chr10	43742711	43743183	473	*	Distal Intergenic	10	43746158	43765836	19679	1	1700027J07Rik	NR_040581	-2975
chr10	43901492	43901958	467	*	Promoter (<=1kb)	10	43874190	43901736	27547	2	Qrsl1	NM_001081054	0
chr10	44148912	44149082	171	*	Distal Intergenic	10	44170447	44219585	49139	1	Speer5-ps1	NR_001582	-21365
chr10	44268198	44268685	488	*	Promoter (<=1kb)	10	44268358	44364291	95934	1	Atg5	NM_053069	0
chr10	44325694	44326099	406	*	Intron (NM_053069/Atg5, intron 6 of 7)	10	44359676	44359768	93	1	Mir1929	NR_035450	-33577
chr10	44370889	44371078	190	*	Distal Intergenic	10	44359676	44359768	93	1	Mir1929	NR_035450	11213
chr10	44391800	44392462	663	*	Distal Intergenic	10	44359676	44359768	93	1	Mir1929	NR_035450	32124
chr10	44428041	44428461	421	*	Distal Intergenic	10	44437174	44458748	21575	2	Prdm1	NM_007548	30287
chr10	44458616	44458925	310	*	Promoter (<=1kb)	10	44437174	44458748	21575	2	Prdm1	NM_007548	0
chr10	44529245	44529743	499	*	Distal Intergenic	10	44437174	44458748	21575	2	Prdm1	NM_007548	-70497
chr10	45067044	45067313	270	*	Promoter (<=1kb)	10	45067214	45158995	91782	1	Prep	NM_011156	0
chr10	45486129	45486771	643	*	Distal Intergenic	10	45376619	45470201	93583	2	Lin28b	NM_001031772	-15928
chr10	45577677	45577958	282	*	Promoter (<=1kb)	10	45577829	45712345	134517	1	Hace1	NM_172473	0
chr10	50592421	50593107	687	*	Promoter (<=1kb)	10	50592669	50851202	258534	1	Ascc3	NM_198007	0
chr10	52274020	52274329	310	*	Intron (NM_025705/Dcbld1, intron 2 of 10)	10	52233619	52321377	87759	1	Dcbld1	NM_025705	40401
chr10	52278058	52278639	582	*	Intron (NM_025705/Dcbld1, intron 2 of 10)	10	52233619	52321377	87759	1	Dcbld1	NM_025705	44439
chr10	52284635	52284987	353	*	Intron (NM_025705/Dcbld1, intron 3 of 10)	10	52233619	52321377	87759	1	Dcbld1	NM_025705	51016
chr10	52301762	52302039	278	*	Intron (NM_025705/Dcbld1, intron 5 of 10)	10	52233619	52321377	87759	1	Dcbld1	NM_025705	68143
chr10	52382003	52382715	713	*	Promoter (<=1kb)	10	52337024	52382124	45101	2	Gopc	NM_001199272	0
chr10	52417136	52417863	728	*	Promoter (<=1kb)	10	52417547	52440192	22646	1	Nus1	NM_030250	0
chr10	53251306	53251603	298	*	Distal Intergenic	10	53280270	53283687	3418	1	Gm19395	NR_038015	-28667
chr10	53379530	53380125	596	*	Promoter (<=1kb)	10	53278081	53379851	101771	2	Cep85l	NM_001204983	0
chr10	53580100	53580270	171	*	Intron (NM_027830/Mcm9, intron 8 of 13)	10	53596961	53609215	12255	1	Asf1a	NM_025541	-16691
chr10	53596453	53597189	737	*	Promoter (<=1kb)	10	53596961	53609215	12255	1	Asf1a	NM_025541	0
chr10	53629222	53630385	1164	*	Promoter (<=1kb)	10	53537324	53630439	93116	2	Mcm9	NM_027830	54
chr10	54075665	54076060	396	*	Promoter (<=1kb)	10	54075922	54081081	5160	1	Gm16998	NR_038016	0
chr10	54510805	54511074	270	*	Distal Intergenic	10	54075922	54081081	5160	1	Gm16998	NR_038016	434883
chr10	56106678	56106908	231	*	Promoter (<=1kb)	10	56106917	56116880	9964	1	Msl3l2	NM_001163833	-9
chr10	56114913	56115635	723	*	5' UTR	10	56106917	56116880	9964	1	Msl3l2	NM_001163833	7996
chr10	56228618	56229268	651	*	Promoter (<=1kb)	10	56014294	56228689	214396	2	Tbc1d32	NM_001033385	0
chr10	56426262	56426737	476	*	Distal Intergenic	10	56377300	56390419	13120	1	Gja1	NM_010288	48962
chr10	57485961	57486934	974	*	Promoter (<=1kb)	10	57478383	57486353	7971	2	4930467K11Rik	NR_045353	0
chr10	57492031	57492280	250	*	Intron (NM_008297/Hsf2, intron 1 of 11)	10	57486385	57513143	26759	1	Hsf2	NM_008297	5646
chr10	57532365	57532606	242	*	Promoter (<=1kb)	10	57515775	57532529	16755	2	Serinc1	NM_019760	0
chr10	58255182	58255594	413	*	Promoter (<=1kb)	10	58255526	58305592	50067	1	Gcc2	NM_027375	0
chr10	58322777	58323791	1015	*	Promoter (<=1kb)	10	58323466	58424691	101226	1	Lims1	NM_026148	0
chr10	58446447	58446906	460	*	Promoter (<=1kb)	10	58446852	58494154	47303	1	Ranbp2	NM_011240	0
chr10	58497642	58498313	672	*	Promoter (<=1kb)	10	58497937	58576244	78308	1	Ccdc138	NM_001162956	0
chr10	58531032	58531785	754	*	Intron (NM_001162956/Ccdc138, intron 10 of 15)	10	58497937	58576244	78308	1	Ccdc138	NM_001162956	33095
chr10	58540772	58541034	263	*	Exon (NM_001162956/Ccdc138, exon 12 of 16)	10	58497937	58576244	78308	1	Ccdc138	NM_001162956	42835
chr10	58812253	58812519	267	*	Promoter (<=1kb)	10	58813359	59138916	325558	1	Sh3rf3	NM_172788	-840
chr10	59221523	59221955	433	*	Promoter (<=1kb)	10	59141627	59221847	80221	2	2023-09-10	NM_001024910	0
chr10	59322956	59323566	611	*	Promoter (<=1kb)	10	59323296	59373304	50009	1	P4ha1	NM_011030	0
chr10	59382755	59383275	521	*	Distal Intergenic	10	59403685	59421976	18292	1	Pla2g12b	NM_023530	-20410
chr10	59537846	59538044	199	*	Intron (NM_001033259/Mcu, intron 1 of 7)	10	59446984	59616692	169709	2	Mcu	NM_001033259	78648
chr10	59547282	59548004	723	*	Intron (NM_001033259/Mcu, intron 1 of 7)	10	59446984	59616692	169709	2	Mcu	NM_001033259	68688
chr10	59558692	59559305	614	*	Intron (NM_001033259/Mcu, intron 1 of 7)	10	59446984	59616692	169709	2	Mcu	NM_001033259	57387
chr10	59616165	59616335	171	*	Promoter (<=1kb)	10	59446984	59616692	169709	2	Mcu	NM_001033259	357
chr10	59616522	59617242	721	*	Promoter (<=1kb)	10	59446984	59616692	169709	2	Mcu	NM_001033259	0
chr10	59701973	59703166	1194	*	Promoter (<=1kb)	10	59702563	59864134	161572	1	Micu1	NM_001291442	0
chr10	59879187	59880131	945	*	Promoter (<=1kb)	10	59879591	59898016	18426	1	Dnajb12	NM_019965	0
chr10	59899330	59899991	662	*	Distal Intergenic	10	59879591	59898016	18426	1	Dnajb12	NM_019965	19739
chr10	59909492	59909742	251	*	Distal Intergenic	10	59879591	59898016	18426	1	Dnajb12	NM_019965	29901
chr10	59951744	59952287	544	*	Promoter (<=1kb)	10	59949675	59951770	2096	2	Ddit4	NM_029083	0
chr10	59952446	59953557	1112	*	Promoter (<=1kb)	10	59949675	59951770	2096	2	Ddit4	NM_029083	-676
chr10	59974184	59974560	377	*	Distal Intergenic	10	59949675	59951770	2096	2	Ddit4	NM_029083	-22414
chr10	60002531	60003321	791	*	Promoter (<=1kb)	10	59987909	60003112	15204	2	Anapc16	NM_025514	0
chr10	60003491	60003771	281	*	Promoter (<=1kb)	10	60003327	60099990	96664	1	Ascc1	NM_001199187	164
chr10	60147738	60148375	638	*	Distal Intergenic	10	60126776	60126833	58	1	Mir6906	NR_105871	20962
chr10	60191657	60192310	654	*	Intron (NM_016803/Chst3, intron 2 of 3)	10	60181528	60219260	37733	2	Chst3	NM_016803	26950
chr10	60193754	60194222	469	*	5' UTR	10	60181528	60219260	37733	2	Chst3	NM_016803	25038
chr10	60257366	60257675	310	*	Distal Intergenic	10	60277628	60302600	24973	1	Psap	NM_001146120	-19953
chr10	60277297	60277750	454	*	Promoter (<=1kb)	10	60277628	60302600	24973	1	Psap	NM_001146120	0
chr10	60752605	60753065	461	*	Promoter (<=1kb)	10	60712072	60752782	40711	2	Slc29a3	NM_023596	0
chr10	60831436	60831764	329	*	Promoter (<=1kb)	10	60762595	60831581	68987	2	Unc5b	NM_029770	0
chr10	61080308	61080833	526	*	Distal Intergenic	10	61089331	61094329	4999	1	Pcbd1	NM_025273	-8498
chr10	61147233	61148109	877	*	Promoter (<=1kb)	10	61098642	61147665	49024	2	Sgpl1	NM_009163	0
chr10	61175737	61176288	552	*	Promoter (<=1kb)	10	61175262	61180680	5419	1	Tbata	NM_023064	475
chr10	61230880	61231464	585	*	Intron (NM_001081127/Adamts14, intron 4 of 21)	10	61197112	61273438	76327	2	Adamts14	NM_001081127	41974
chr10	61235758	61236674	917	*	Intron (NM_001081127/Adamts14, intron 4 of 21)	10	61197112	61273438	76327	2	Adamts14	NM_001081127	36764
chr10	61236982	61237720	739	*	Intron (NM_001081127/Adamts14, intron 4 of 21)	10	61197112	61273438	76327	2	Adamts14	NM_001081127	35718
chr10	61275812	61276091	280	*	Promoter (2-3kb)	10	61197112	61273438	76327	2	Adamts14	NM_001081127	-2374
chr10	61315125	61315295	171	*	Distal Intergenic	10	61297836	61304263	6428	1	Prf1	NM_011073	17289
chr10	61315532	61316191	660	*	Distal Intergenic	10	61297836	61304263	6428	1	Prf1	NM_011073	17696
chr10	61325744	61326432	689	*	Intron (NM_013753/Pald1, intron 18 of 19)	10	61297836	61304263	6428	1	Prf1	NM_011073	27908
chr10	61415032	61416687	1656	*	Promoter (1-2kb)	10	61417972	61425337	7366	1	Nodal	NM_013611	-1285
chr10	61417690	61418371	682	*	Promoter (<=1kb)	10	61417972	61425337	7366	1	Nodal	NM_013611	0
chr10	61423308	61423845	538	*	Exon (NM_013611/Nodal, exon 2 of 3)	10	61417972	61425337	7366	1	Nodal	NM_013611	5336
chr10	61426343	61426513	171	*	Distal Intergenic	10	61417972	61425337	7366	1	Nodal	NM_013611	8371
chr10	61452749	61453188	440	*	Promoter (<=1kb)	10	61432497	61452669	20173	2	Eif4ebp2	NM_010124	-80
chr10	61475419	61475938	520	*	Promoter (<=1kb)	10	61475833	61582228	106396	1	Lrrc20	NM_153542	0
chr10	61492014	61492468	455	*	Intron (NM_153542/Lrrc20, intron 2 of 4)	10	61475833	61582228	106396	1	Lrrc20	NM_153542	16181
chr10	61602497	61602919	423	*	Intron (NM_001177511/Npffr1, intron 1 of 3)	10	61595484	61626385	30902	1	Npffr1	NM_001177511	7013
chr10	61670584	61670893	310	*	Intron (NM_026438/Ppa1, intron 9 of 10)	10	61674527	61680290	5764	2	1700022H01Rik	NR_126477	9397
chr10	61680069	61680940	872	*	Promoter (<=1kb)	10	61674527	61680290	5764	2	1700022H01Rik	NR_126477	0
chr10	61694992	61695744	753	*	Promoter (<=1kb)	10	61695514	61702773	7260	1	Tysnd1	NM_001272090	0
chr10	61714946	61715459	514	*	Promoter (<=1kb)	10	61715263	61738652	23390	1	Aifm2	NM_001039194	0
chr10	61753080	61753453	374	*	Intron (NM_207000/H2afy2, intron 3 of 8)	10	61774737	61774821	85	1	Mir5108	NR_039568	-21284
chr10	61782904	61783173	270	*	Promoter (<=1kb)	10	61738647	61783864	45218	2	H2afy2	NM_207000	691
chr10	61783522	61784099	578	*	Promoter (<=1kb)	10	61738647	61783864	45218	2	H2afy2	NM_207000	0
chr10	61906095	61906549	455	*	Intron (NM_001304757/Col13a1, intron 5 of 37)	10	61838234	61979108	140875	2	Col13a1	NM_001304757	72559
chr10	61928983	61929603	621	*	Intron (NM_001304757/Col13a1, intron 2 of 37)	10	61838234	61979108	140875	2	Col13a1	NM_001304757	49505
chr10	61956341	61956558	218	*	Intron (NM_001304757/Col13a1, intron 2 of 37)	10	61838234	61979108	140875	2	Col13a1	NM_001304757	22550
chr10	62230906	62231458	553	*	Promoter (<=1kb)	10	62185396	62231218	45823	2	Tspan15	NM_197996	0
chr10	62261215	62261411	197	*	Exon (NM_009314/Tacr2, exon 3 of 5)	10	62252438	62265990	13553	1	Tacr2	NM_009314	8777
chr10	62339986	62340848	863	*	Promoter (<=1kb)	10	62268855	62340421	71567	2	Hk1	NM_001146100	0
chr10	62449306	62450434	1129	*	Promoter (<=1kb)	10	62429378	62449693	20316	2	Supv3l1	NM_181423	0
chr10	62486409	62487356	948	*	Promoter (<=1kb)	10	62454843	62486598	31756	2	Vps26a	NM_001113355	0
chr10	62577786	62579358	1573	*	Promoter (<=1kb)	10	62558470	62578457	19988	2	Kif1bp	NM_028197	0
chr10	62602035	62602784	750	*	Promoter (<=1kb)	10	62580247	62602298	22052	2	Ddx21	NM_019553	0
chr10	62650906	62651919	1014	*	Promoter (<=1kb)	10	62616023	62651198	35176	2	Ddx50	NM_053183	0
chr10	62791900	62793486	1587	*	Promoter (<=1kb)	10	62743928	62792368	48441	2	Ccar1	NM_026201	0
chr10	62812649	62813089	441	*	Exon (NM_001253857/Tet1, exon 12 of 12)	10	62743928	62792368	48441	2	Ccar1	NM_026201	-20281
chr10	62841953	62842350	398	*	Intron (NM_001253857/Tet1, intron 2 of 11)	10	62804570	62880014	75445	2	Tet1	NM_001253857	37664
chr10	62843831	62844331	501	*	Intron (NM_001253857/Tet1, intron 2 of 11)	10	62804570	62880014	75445	2	Tet1	NM_001253857	35683
chr10	62854978	62855436	459	*	Intron (NM_001253857/Tet1, intron 2 of 11)	10	62804570	62880014	75445	2	Tet1	NM_001253857	24578
chr10	62874206	62874468	263	*	Intron (NM_001253857/Tet1, intron 1 of 11)	10	62804570	62880014	75445	2	Tet1	NM_001253857	5546
chr10	62883646	62884462	817	*	Distal Intergenic	10	62804570	62880014	75445	2	Tet1	NM_027384	-3632
chr10	62887353	62887799	447	*	Distal Intergenic	10	62804570	62880014	75445	2	Tet1	NM_027384	-7339
chr10	62892431	62894000	1570	*	Distal Intergenic	10	62804570	62880014	75445	2	Tet1	NM_027384	-12417
chr10	62896796	62897328	533	*	Distal Intergenic	10	62804570	62880014	75445	2	Tet1	NM_027384	-16782
chr10	62898054	62898533	480	*	Distal Intergenic	10	62804570	62880014	75445	2	Tet1	NM_027384	-18040
chr10	62906493	62906696	204	*	Distal Intergenic	10	62920633	62946494	25862	1	Slc25a16	NM_175194	-13937
chr10	62920043	62920844	802	*	Promoter (<=1kb)	10	62920633	62946494	25862	1	Slc25a16	NM_175194	0
chr10	62946758	62947241	484	*	Promoter (<=1kb)	10	62947029	62974188	27160	1	Dna2	NM_177372	0
chr10	62979972	62980376	405	*	Promoter (<=1kb)	10	62980223	63018742	38520	1	Rufy2	NM_027425	0
chr10	62980548	62980797	250	*	Promoter (<=1kb)	10	62980223	63018742	38520	1	Rufy2	NM_027425	325
chr10	63023217	63024346	1130	*	Promoter (<=1kb)	10	63014664	63023849	9186	2	Hnrnph3	NM_001079824	0
chr10	63024521	63024733	213	*	Promoter (<=1kb)	10	63024512	63058812	34301	1	Pbld2	NM_026085	9
chr10	63100145	63100450	306	*	Promoter (<=1kb)	10	63100156	63100605	450	1	Atoh7	NM_016864	0
chr10	63176803	63177094	292	*	Intron (NM_182992/Mypn, intron 2 of 19)	10	63115795	63203952	88158	2	Mypn	NM_182992	26858
chr10	63177312	63178024	713	*	Intron (NM_182992/Mypn, intron 2 of 19)	10	63115795	63203952	88158	2	Mypn	NM_182992	25928
chr10	63182445	63182837	393	*	Intron (NM_182992/Mypn, intron 2 of 19)	10	63115795	63203952	88158	2	Mypn	NM_182992	21115
chr10	63192120	63192885	766	*	Exon (NM_182992/Mypn, exon 2 of 20)	10	63115795	63203952	88158	2	Mypn	NM_182992	11067
chr10	63236656	63237479	824	*	Distal Intergenic	10	63243797	63317881	74085	1	Herc4	NM_026101	-6318
chr10	63243580	63244411	832	*	Promoter (<=1kb)	10	63243797	63317881	74085	1	Herc4	NM_026101	0
chr10	63258805	63259057	253	*	Intron (NM_026101/Herc4, intron 3 of 24)	10	63243797	63317881	74085	1	Herc4	NM_030114	15008
chr10	63308651	63309292	642	*	Intron (NM_026101/Herc4, intron 19 of 24)	10	63319005	63339032	20028	2	Sirt1	NM_019812	29740
chr10	63338951	63339872	922	*	Promoter (<=1kb)	10	63319005	63339032	20028	2	Sirt1	NM_019812	0
chr10	63365865	63366813	949	*	Distal Intergenic	10	63382443	63408840	26398	1	Dnajc12	NM_001253685	-15630
chr10	63382601	63382896	296	*	Promoter (<=1kb)	10	63382443	63408840	26398	1	Dnajc12	NM_001253685	158
chr10	63386605	63386893	289	*	Promoter (<=1kb)	10	63386563	63408840	22278	1	Dnajc12	NM_013888	42
chr10	63412948	63413151	204	*	Distal Intergenic	10	63430098	65003667	1573570	1	Ctnna3	NM_177612	-16947
chr10	63422279	63422510	232	*	Distal Intergenic	10	63430098	65003667	1573570	1	Ctnna3	NM_177612	-7588
chr10	63429553	63429753	201	*	Promoter (<=1kb)	10	63430098	65003667	1573570	1	Ctnna3	NM_177612	-345
chr10	63430012	63430399	388	*	Promoter (<=1kb)	10	63430098	65003667	1573570	1	Ctnna3	NM_177612	0
chr10	66864090	66864913	824	*	Distal Intergenic	10	67005075	67041326	36252	1	Gm31763	NR_110511	-140162
chr10	66896820	66897378	559	*	Distal Intergenic	10	67005075	67041326	36252	1	Gm31763	NR_110511	-107697
chr10	66911235	66912037	803	*	Distal Intergenic	10	67005075	67041326	36252	1	Gm31763	NR_110511	-93038
chr10	66913584	66914588	1005	*	Distal Intergenic	10	67005075	67041326	36252	1	Gm31763	NR_110511	-90487
chr10	66917754	66918580	827	*	Distal Intergenic	10	67005075	67041326	36252	1	Gm31763	NR_110511	-86495
chr10	66920161	66921774	1614	*	Distal Intergenic	10	67005075	67041326	36252	1	Gm31763	NR_110511	-83301
chr10	66968532	66968983	452	*	Distal Intergenic	10	67005075	67041326	36252	1	Gm31763	NR_110511	-36092
chr10	66969684	66969981	298	*	Distal Intergenic	10	67005075	67041326	36252	1	Gm31763	NR_110511	-35094
chr10	67001369	67001751	383	*	Distal Intergenic	10	67005075	67041326	36252	1	Gm31763	NR_110511	-3324
chr10	67002139	67004385	2247	*	Promoter (<=1kb)	10	67005075	67041326	36252	1	Gm31763	NR_110511	-690
chr10	67025534	67026097	564	*	Intron (NR_110511/Gm31763, intron 2 of 6)	10	67005075	67041326	36252	1	Gm31763	NR_110511	20459
chr10	67049595	67049861	267	*	Intron (NM_001204915/Reep3, intron 2 of 8)	10	67005075	67041326	36252	1	Gm31763	NR_110511	44520
chr10	67053453	67053709	257	*	Intron (NM_001204915/Reep3, intron 2 of 8)	10	67009189	67096988	87800	2	Reep3	NM_001204915	43279
chr10	67069138	67069353	216	*	Intron (NM_001204915/Reep3, intron 1 of 8)	10	67009189	67096988	87800	2	Reep3	NM_001204915	27635
chr10	67083721	67084309	589	*	Intron (NM_001204915/Reep3, intron 1 of 8)	10	67009189	67096988	87800	2	Reep3	NM_001204915	12679
chr10	67095936	67096694	759	*	Promoter (<=1kb)	10	67009189	67096988	87800	2	Reep3	NM_001204915	294
chr10	67099780	67101304	1525	*	Distal Intergenic	10	67009189	67096988	87800	2	Reep3	NM_178606	-2792
chr10	67106868	67107224	357	*	Distal Intergenic	10	67009189	67096988	87800	2	Reep3	NM_178606	-9880
chr10	67119266	67119721	456	*	Distal Intergenic	10	67127258	67256326	129069	1	Jmjd1c	NM_207221	-7537
chr10	67213553	67213723	171	*	Intron (NM_207221/Jmjd1c, intron 3 of 25)	10	67185750	67256326	70577	1	Jmjd1c	NM_001242396	27803
chr10	67285227	67285716	490	*	Promoter (<=1kb)	10	67266689	67285281	18593	2	Nrbf2	NM_001036293	0
chr10	67549002	67549838	837	*	Promoter (<=1kb)	10	67544511	67548955	4445	2	Ado	NM_001005419	-47
chr10	67979177	67979863	687	*	Promoter (<=1kb)	10	67979598	68043864	64267	1	Rtkn2	NM_001081346	0
chr10	67998215	67998582	368	*	Intron (NM_001081346/Rtkn2, intron 3 of 12)	10	67979598	68043864	64267	1	Rtkn2	NM_001081346	18617
chr10	68028535	68029717	1183	*	Intron (NM_001081346/Rtkn2, intron 10 of 12)	10	67979598	68043864	64267	1	Rtkn2	NM_001081346	48937
chr10	68091564	68092118	555	*	Distal Intergenic	10	67979598	68043864	64267	1	Rtkn2	NM_001081346	111966
chr10	68115037	68115386	350	*	Intron (NM_023598/Arid5b, intron 8 of 9)	10	67979598	68043864	64267	1	Rtkn2	NM_001081346	135439
chr10	68136578	68138165	1588	*	Intron (NM_023598/Arid5b, intron 4 of 9)	10	68095593	68278726	183134	2	Arid5b	NM_023598	140561
chr10	68157124	68157294	171	*	Intron (NM_023598/Arid5b, intron 4 of 9)	10	68095593	68278726	183134	2	Arid5b	NM_023598	121432
chr10	69324860	69325220	361	*	Distal Intergenic	10	69336635	69352912	16278	2	Cdk1	NM_007659	27692
chr10	69327412	69328031	620	*	Distal Intergenic	10	69336635	69352912	16278	2	Cdk1	NM_007659	24881
chr10	69335578	69336027	450	*	Distal Intergenic	10	69336635	69352912	16278	2	Cdk1	NM_007659	16885
chr10	69352793	69353520	728	*	Promoter (<=1kb)	10	69336635	69352912	16278	2	Cdk1	NM_007659	0
chr10	69908298	69908999	702	*	Intron (NM_146005/Ank3, intron 23 of 42)	10	69925532	70027436	101905	1	Ank3	NM_009670	-16533
chr10	69910533	69911005	473	*	Intron (NM_146005/Ank3, intron 23 of 42)	10	69925532	70027436	101905	1	Ank3	NM_009670	-14527
chr10	70095028	70095874	847	*	Promoter (1-2kb)	10	70097121	70193200	96080	1	Ccdc6	NM_001111121	-1247
chr10	70325275	70325910	636	*	Distal Intergenic	10	70245276	70285951	40676	1	Slc16a9	NM_025807	79999
chr10	70359500	70360317	818	*	Distal Intergenic	10	70440668	70558732	118065	1	Fam13c	NM_001143777	-80351
chr10	70367784	70368083	300	*	Distal Intergenic	10	70440668	70558732	118065	1	Fam13c	NM_001143777	-72585
chr10	70368686	70368953	268	*	Distal Intergenic	10	70440668	70558732	118065	1	Fam13c	NM_001143777	-71715
chr10	70384638	70385046	409	*	Distal Intergenic	10	70440668	70558732	118065	1	Fam13c	NM_001143777	-55622
chr10	70599226	70600152	927	*	Promoter (<=1kb)	10	70557686	70599291	41606	2	Phyhipl	NM_178621	0
chr10	70842564	70842835	272	*	Distal Intergenic	10	70601049	70655963	54915	2	D630013N20Rik	NR_045292	-186601
chr10	70890254	70890644	391	*	Distal Intergenic	10	70601049	70655963	54915	2	D630013N20Rik	NR_045292	-234291
chr10	70932791	70933132	342	*	Intron (NM_031397/Bicc1, intron 18 of 20)	10	70925096	71159634	234539	2	Bicc1	NM_031397	226502
chr10	70946276	70946538	263	*	Intron (NM_031397/Bicc1, intron 13 of 20)	10	70925096	71159634	234539	2	Bicc1	NM_031397	213096
chr10	71130211	71130561	351	*	Intron (NM_031397/Bicc1, intron 1 of 20)	10	70925096	71159634	234539	2	Bicc1	NM_031397	29073
chr10	71237558	71238505	948	*	Promoter (<=1kb)	10	71225477	71238044	12568	2	Tfam	NM_009360	0
chr10	71344647	71345186	540	*	Promoter (<=1kb)	10	71330494	71344849	14356	2	Cisd1	NM_134007	0
chr10	71347206	71347879	674	*	Promoter (<=1kb)	10	71347793	71385885	38093	1	Ipmk	NM_027184	0
chr10	71381329	71381893	565	*	3' UTR	10	71347793	71385885	38093	1	Ipmk	NM_027184	33536
chr10	72654470	72655088	619	*	Promoter (<=1kb)	10	72654846	72669792	14947	1	Zwint	NM_001293684	0
chr10	73294344	73294590	247	*	Distal Intergenic	10	72973303	73086705	113403	2	A330049N07Rik	NR_040646	-207639
chr10	74966852	74967259	408	*	Promoter (<=1kb)	10	74967231	75015877	48647	1	Gnaz	NM_010311	0
chr10	75037075	75037298	224	*	Promoter (<=1kb)	10	75037089	75054100	17012	1	Rab36	NM_029781	0
chr10	75191810	75191980	171	*	Distal Intergenic	10	75212073	75312400	100328	1	Specc1l	NM_153406	-20093
chr10	75211747	75212519	773	*	Promoter (<=1kb)	10	75212073	75312400	100328	1	Specc1l	NM_153406	0
chr10	75317014	75317216	203	*	Promoter (<=1kb)	10	75316877	75334792	17916	1	Adora2a	NM_009630	137
chr10	75517256	75518209	954	*	Promoter (<=1kb)	10	75506814	75517322	10509	2	Gucd1	NM_175133	0
chr10	75586272	75586481	210	*	Downstream (<=300bp)	10	75589381	75616968	27588	1	Ggt5	NM_011820	-2900
chr10	75635512	75636358	847	*	Distal Intergenic	10	75636619	75644008	7390	2	Susd2	NM_001162913	7650
chr10	75643795	75644070	276	*	Promoter (<=1kb)	10	75636619	75644008	7390	2	Susd2	NM_001162913	0
chr10	75648768	75649641	874	*	Intron (NM_172549/Cabin1, intron 34 of 36)	10	75636619	75644008	7390	2	Susd2	NM_027890	-4760
chr10	75764110	75764633	524	*	Promoter (<=1kb)	10	75646110	75764357	118248	2	Cabin1	NM_172549	0
chr10	75764997	75765295	299	*	Promoter (<=1kb)	10	75646110	75764357	118248	2	Cabin1	NM_172549	-640
chr10	75772781	75773844	1064	*	Promoter (<=1kb)	10	75771233	75773374	2142	2	Ddt	NM_010027	0
chr10	75780954	75781584	631	*	Promoter (<=1kb)	10	75774122	75781414	7293	2	Gstt3	NM_133994	0
chr10	75835247	75835556	310	*	Promoter (<=1kb)	10	75831845	75834881	3037	2	Gstt2	NM_010361	-366
chr10	75837013	75837791	779	*	Promoter (2-3kb)	10	75831845	75834881	3037	2	Gstt2	NM_010361	-2132
chr10	75859830	75860460	631	*	Promoter (<=1kb)	10	75859353	75860250	898	2	Mif	NM_010798	0
chr10	75892917	75893754	838	*	Promoter (<=1kb)	10	75893398	75895941	2544	1	Derl3	NM_024440	0
chr10	75920898	75921807	910	*	Promoter (<=1kb)	10	75896769	75921614	24846	2	Smarcb1	NM_001161853	0
chr10	75932288	75932925	638	*	Promoter (<=1kb)	10	75923222	75932502	9281	2	Mmp11	NM_001306184	0
chr10	75935590	75936069	480	*	Promoter (<=1kb)	10	75935573	75937734	2162	1	Chchd10	NM_175329	17
chr10	75937492	75938550	1059	*	Promoter (1-2kb)	10	75935573	75937734	2162	1	Chchd10	NM_175329	1919
chr10	75939539	75940394	856	*	Promoter (<=1kb)	10	75937723	75940672	2950	2	Gm867	NM_001277132	278
chr10	75940755	75941357	603	*	Promoter (<=1kb)	10	75937723	75940672	2950	2	Gm867	NM_001277132	-83
chr10	76029344	76029671	328	*	Distal Intergenic	10	76032612	76042969	10358	1	Zfp280b	NM_177475	-2941
chr10	76030491	76030774	284	*	Promoter (1-2kb)	10	76032612	76042969	10358	1	Zfp280b	NM_177475	-1838
chr10	76031915	76032755	841	*	Promoter (<=1kb)	10	76032612	76042969	10358	1	Zfp280b	NM_177475	0
chr10	76034229	76034399	171	*	Promoter (1-2kb)	10	76032612	76042969	10358	1	Zfp280b	NM_177475	1617
chr10	76052108	76052278	171	*	Distal Intergenic	10	76032612	76042969	10358	1	Zfp280b	NM_177475	19496
chr10	76076997	76077286	290	*	Intron (NM_023219/Slc5a4b, intron 8 of 14)	10	76058621	76111018	52398	2	Slc5a4b	NM_023219	33732
chr10	76146793	76147098	306	*	Promoter (<=1kb)	10	76147451	76189265	41815	1	Slc5a4a	NM_133184	-353
chr10	76237503	76238362	860	*	Promoter (<=1kb)	10	76207226	76237865	30640	2	Prmt2	NM_001077638	0
chr10	76345170	76345717	548	*	Promoter (<=1kb)	10	76263049	76345291	82243	2	Dip2a	NM_001081419	0
chr10	76391856	76392216	361	*	Exon (NM_001282992/Pcnt, exon 24 of 42)	10	76389015	76401507	12493	1	1700094J05Rik	NR_040580	2841
chr10	76439367	76440543	1177	*	Promoter (2-3kb)	10	76351254	76442912	91659	2	Pcnt	NM_001282992	2369
chr10	76442181	76443399	1219	*	Promoter (<=1kb)	10	76351254	76442912	91659	2	Pcnt	NM_001282992	0
chr10	76468695	76468965	271	*	Promoter (<=1kb)	10	76468971	76515857	46887	1	Mcm3ap	NM_019434	-6
chr10	76513262	76513546	285	*	Intron (NM_019434/Mcm3ap, intron 28 of 28)	10	76531605	76557139	25535	1	Lss	NM_146006	-18059
chr10	76531003	76532000	998	*	Promoter (<=1kb)	10	76531605	76557139	25535	1	Lss	NM_146006	0
chr10	76961791	76962418	628	*	Promoter (<=1kb)	10	76761854	76961947	200094	2	Pcbp3	NM_021568	0
chr10	77031999	77032726	728	*	Promoter (<=1kb)	10	77032739	77050432	17694	1	Slc19a1	NM_001199271	-13
chr10	77032883	77033691	809	*	Promoter (<=1kb)	10	77033212	77050432	17221	1	Slc19a1	NM_031196	0
chr10	77070116	77070458	343	*	Intron (NM_001109991/Col18a1, intron 21 of 40)	10	77033212	77050432	17221	1	Slc19a1	NM_031196	36904
chr10	77130486	77130828	343	*	Intron (NM_009929/Col18a1, intron 2 of 41)	10	77052179	77113705	61527	2	Col18a1	NM_001109991	-16781
chr10	77133980	77134248	269	*	Intron (NM_009929/Col18a1, intron 2 of 41)	10	77052179	77113705	61527	2	Col18a1	NM_001109991	-20275
chr10	77152066	77152620	555	*	Intron (NM_009929/Col18a1, intron 2 of 41)	10	77052179	77166530	114352	2	Col18a1	NM_009929	13910
chr10	77164706	77165404	699	*	Promoter (1-2kb)	10	77052179	77166530	114352	2	Col18a1	NM_009929	1126
chr10	77190750	77191910	1161	*	Distal Intergenic	10	77052179	77166530	114352	2	Col18a1	NM_009929	-24220
chr10	77193407	77194240	834	*	Distal Intergenic	10	77052179	77166530	114352	2	Col18a1	NM_009929	-26877
chr10	77196058	77197056	999	*	Distal Intergenic	10	77052179	77166530	114352	2	Col18a1	NM_009929	-29528
chr10	77197303	77197939	637	*	Distal Intergenic	10	77052179	77166530	114352	2	Col18a1	NM_009929	-30773
chr10	77201887	77202264	378	*	Distal Intergenic	10	77052179	77166530	114352	2	Col18a1	NM_009929	-35357
chr10	77206681	77206888	208	*	Distal Intergenic	10	77052179	77166530	114352	2	Col18a1	NM_009929	-40151
chr10	77235372	77235561	190	*	Distal Intergenic	10	77257773	77259223	1451	2	Gm10941	NR_026944	23662
chr10	77258803	77259410	608	*	Promoter (<=1kb)	10	77257773	77259223	1451	2	Gm10941	NR_026944	0
chr10	77418022	77418598	577	*	Promoter (<=1kb)	10	77290727	77418273	127547	2	Adarb1	NM_001024837	0
chr10	77515658	77516005	348	*	Promoter (<=1kb)	10	77486655	77515813	29159	2	Fam207a	NM_133998	0
chr10	77581542	77582330	789	*	Promoter (<=1kb)	10	77581767	77598732	16966	1	Pttg1ip	NM_145925	0
chr10	77590870	77591181	312	*	Intron (NM_145925/Pttg1ip, intron 3 of 5)	10	77581767	77598732	16966	1	Pttg1ip	NM_145925	9103
chr10	77605327	77606717	1391	*	Promoter (<=1kb)	10	77606097	77618331	12235	1	Sumo3	NM_001301672	0
chr10	77622020	77622576	557	*	Promoter (<=1kb)	10	77622321	77645990	23670	1	Ube2g2	NM_019803	0
chr10	77972114	77972389	276	*	Promoter (2-3kb)	10	77907722	77969872	62151	2	Trpm2	NM_138301	-2242
chr10	77978338	77978842	505	*	Promoter (<=1kb)	10	77978650	77985438	6789	1	1810043G02Rik	NM_026431	0
chr10	78009268	78010228	961	*	Promoter (<=1kb)	10	77986949	78009796	22848	2	Pfkl	NM_008826	0
chr10	78043321	78043687	367	*	Promoter (<=1kb)	10	78030022	78043610	13589	2	Aire	NM_001271549	0
chr10	78069076	78069558	483	*	Promoter (<=1kb)	10	78069368	78079525	10158	1	Icosl	NM_015790	0
chr10	78069806	78069988	183	*	Promoter (<=1kb)	10	78069368	78079525	10158	1	Icosl	NM_015790	438
chr10	78169407	78170103	697	*	Promoter (<=1kb)	10	78162067	78169768	7702	2	D10Jhu81e	NM_138601	0
chr10	78185043	78185482	440	*	Promoter (<=1kb)	10	78170910	78185149	14240	2	Pwp2	NM_029546	0
chr10	78244677	78244863	187	*	Promoter (<=1kb)	10	78186726	78244642	57917	2	Trappc10	NM_001081055	-35
chr10	78412802	78413318	517	*	Promoter (<=1kb)	10	78400362	78413043	12682	2	Rrp1	NM_010925	0
chr10	78425493	78425771	279	*	Promoter (<=1kb)	10	78425670	78427622	1953	1	Cstb	NM_007793	0
chr10	78464733	78465226	494	*	Promoter (<=1kb)	10	78436747	78464948	28202	2	Pdxk	NM_172134	0
chr10	78481871	78482110	240	*	Distal Intergenic	10	78436747	78464948	28202	2	Pdxk	NM_172134	-16923
chr10	78487821	78488017	197	*	Distal Intergenic	10	78436747	78464948	28202	2	Pdxk	NM_172134	-22873
chr10	78574180	78575184	1005	*	Promoter (<=1kb)	10	78574500	78584502	10003	1	Ilvbl	NM_173751	0
chr10	78747175	78747713	539	*	Exon (NM_027630/Ccdc105, exon 7 of 7)	10	78746924	78753067	6144	2	Ccdc105	NM_027630	5354
chr10	79097307	79097793	487	*	Promoter (<=1kb)	10	79064374	79097600	33227	2	2610008E11Rik	NM_001004362	0
chr10	79400286	79400569	284	*	Distal Intergenic	10	79356591	79396766	40176	1	Vmn2r82	NM_001101572	43695
chr10	79496702	79497184	483	*	Distal Intergenic	10	79468958	79492154	23197	1	Vmn2r83	NM_001104537	27744
chr10	79533758	79534069	312	*	Promoter (<=1kb)	10	79526424	79533787	7364	2	Ppap2c	NM_001302389	0
chr10	79554977	79555376	400	*	Promoter (<=1kb)	10	79540245	79555091	14847	2	Mier2	NM_027422	0
chr10	79613863	79614465	603	*	Promoter (<=1kb)	10	79606854	79614018	7165	2	C2cd4c	NM_198614	0
chr10	79638925	79639095	171	*	Promoter (1-2kb)	10	79617938	79637918	19981	2	Shc2	NM_001024539	-1007
chr10	79664140	79664310	171	*	Promoter (<=1kb)	10	79664574	79668536	3963	1	Madcam1	NM_013591	-264
chr10	79668869	79669325	457	*	Promoter (<=1kb)	10	79669410	79676126	6717	1	Tpgs1	NM_148934	-85
chr10	79669745	79669991	247	*	Promoter (<=1kb)	10	79669410	79676126	6717	1	Tpgs1	NM_148934	335
chr10	79675488	79675677	190	*	Exon (NM_148934/Tpgs1, exon 2 of 2)	10	79669410	79676126	6717	1	Tpgs1	NM_148934	6078
chr10	79681317	79682245	929	*	Promoter (<=1kb)	10	79682195	79688398	6204	1	Cdc34	NM_177613	0
chr10	79704032	79704949	918	*	Promoter (<=1kb)	10	79704358	79711979	7622	1	Bsg	NM_001077184	0
chr10	79707767	79708036	270	*	Intron (NM_001077184/Bsg, intron 1 of 6)	10	79704358	79711979	7622	1	Bsg	NM_009768	3409
chr10	79712610	79712989	380	*	Intron (NR_038088_1/Bc1, intron 3 of 4)	10	79716634	79736108	19475	1	Hcn2	NM_008226	-3645
chr10	79717856	79718074	219	*	Promoter (1-2kb)	10	79716634	79736108	19475	1	Hcn2	NM_008226	1222
chr10	79746439	79747143	705	*	Promoter (<=1kb)	10	79736125	79746581	10457	2	Polrmt	NM_172551	0
chr10	79766850	79767726	877	*	Promoter (<=1kb)	10	79758515	79766952	8438	2	Rnf126	NM_144528	0
chr10	79779850	79781166	1317	*	Exon (NM_031380/Fstl3, exon 3 of 5)	10	79777274	79782630	5357	1	Fstl3	NM_031380	2576
chr10	79840611	79841614	1004	*	Intron (NR_038088_1/Bc1, intron 3 of 4)	10	79854432	79864435	10004	1	Ptbp1	NM_001077363	-12818
chr10	79852771	79855159	2389	*	Promoter (<=1kb)	10	79851377	79854971	3595	2	E130317F20Rik	NR_029447	0
chr10	79861407	79861595	189	*	Promoter (<=1kb)	10	79862587	79862652	66	1	Mir6910	NR_105875	-992
chr10	79864486	79865044	559	*	Promoter (1-2kb)	10	79862587	79862652	66	1	Mir6910	NR_105875	1899
chr10	79892811	79893020	210	*	Promoter (1-2kb)	10	79890853	79892660	1808	1	Cfd	NM_013459	1958
chr10	79908134	79908969	836	*	Promoter (<=1kb)	10	79894707	79908938	14232	2	Med16	NM_001163276	0
chr10	79916987	79917359	373	*	Promoter (<=1kb)	10	79916971	79922272	5302	1	Kiss1r	NM_053244	16
chr10	79925181	79925528	348	*	Promoter (1-2kb)	10	79927043	79955018	27976	1	Arid3a	NM_001288626	-1515
chr10	79926647	79927195	549	*	Promoter (<=1kb)	10	79927043	79955018	27976	1	Arid3a	NM_001288626	0
chr10	79959691	79960219	529	*	Promoter (<=1kb)	10	79960152	79969246	9095	1	Wdr18	NM_175450	0
chr10	79984191	79986038	1848	*	Promoter (<=1kb)	10	79977120	79984330	7211	2	Tmem259	NM_001003949	0
chr10	79987161	79987375	215	*	Promoter (1-2kb)	10	79988600	79995400	6801	1	Cnn2	NM_007725	-1225
chr10	80014472	80014839	368	*	Promoter (1-2kb)	10	80016672	80031471	14800	1	Hmha1	NM_001142701	-1833
chr10	80028148	80028415	268	*	Intron (NM_001142701/Hmha1, intron 19 of 22)	10	80019675	80031471	11797	1	Hmha1	NM_027521	8473
chr10	80033782	80034357	576	*	Intron (NR_038088_1/Bc1, intron 1 of 4)	10	80035953	80039659	3707	2	Polr2e	NM_025554	5302
chr10	80039498	80040087	590	*	Promoter (<=1kb)	10	80035953	80039659	3707	2	Polr2e	NM_025554	0
chr10	80050782	80052358	1577	*	Promoter (1-2kb)	10	80053488	80056439	2952	1	Gpx4	NM_008162	-1130
chr10	80053221	80053916	696	*	Promoter (<=1kb)	10	80053488	80056439	2952	1	Gpx4	NM_008162	0
chr10	80057050	80057545	496	*	3' UTR	10	80054019	80056439	2421	1	Gpx4	NM_001037741	3031
chr10	80071179	80071366	188	*	Intron (NR_038088_1/Bc1, intron 1 of 4)	10	80054019	80056439	2421	1	Gpx4	NM_001037741	17160
chr10	80075266	80075783	518	*	Intron (NR_038088_1/Bc1, intron 1 of 4)	10	80054019	80056439	2421	1	Gpx4	NM_001037741	21247
chr10	80102592	80102866	275	*	Promoter (<=1kb)	10	80057014	80102702	45689	2	Sbno2	NM_183426	0
chr10	80114741	80115085	345	*	Promoter (<=1kb)	10	80115803	80128512	12710	1	Stk11	NM_001301853	-718
chr10	80115255	80115952	698	*	Promoter (<=1kb)	10	80115803	80128512	12710	1	Stk11	NM_001301853	0
chr10	80141197	80141761	565	*	Promoter (<=1kb)	10	80142315	80145818	3504	1	Atp5d	NM_025313	-554
chr10	80142115	80142384	270	*	Promoter (<=1kb)	10	80142315	80145818	3504	1	Atp5d	NM_025313	0
chr10	80142662	80142916	255	*	Promoter (<=1kb)	10	80142315	80145818	3504	1	Atp5d	NM_025313	347
chr10	80145481	80145767	287	*	3' UTR	10	80148272	80158368	10097	1	Midn	NM_001305798	-2505
chr10	80147363	80149914	2552	*	Promoter (<=1kb)	10	80148272	80158368	10097	1	Midn	NM_001305798	0
chr10	80158608	80159284	677	*	Intron (NR_038088_1/Bc1, intron 1 of 4)	10	80167841	80171653	3813	1	Cirbp	NM_007705	-8557
chr10	80159563	80161433	1871	*	Intron (NR_038088_1/Bc1, intron 1 of 4)	10	80167841	80171653	3813	1	Cirbp	NM_007705	-6408
chr10	80165023	80165252	230	*	Intron (NR_038088_1/Bc1, intron 1 of 4)	10	80167841	80171653	3813	1	Cirbp	NM_007705	-2589
chr10	80167278	80168754	1477	*	Promoter (<=1kb)	10	80167841	80171653	3813	1	Cirbp	NM_007705	0
chr10	80172588	80173317	730	*	Promoter (<=1kb)	10	80172944	80175119	2176	1	1600002K03Rik	NM_027207	0
chr10	80179354	80179656	303	*	Promoter (<=1kb)	10	80179482	80190010	10529	1	Efna2	NM_007909	0
chr10	80199416	80199845	430	*	Intron (NR_038088_1/Bc1, intron 1 of 4)	10	80179482	80190010	10529	1	Efna2	NM_007909	19934
chr10	80225997	80226778	782	*	Promoter (<=1kb)	10	80226598	80245144	18547	1	Mum1	NM_023431	0
chr10	80248971	80249534	564	*	Promoter (<=1kb)	10	80249452	80256792	7341	1	Ndufs7	NM_029272	0
chr10	80260563	80262005	1443	*	Promoter (<=1kb)	10	80258151	80260968	2818	2	Gamt	NM_010255	0
chr10	80264675	80265409	735	*	Promoter (<=1kb)	10	80264991	80288413	23423	1	Dazap1	NM_001122604	0
chr10	80292152	80292536	385	*	Promoter (<=1kb)	10	80292431	80294114	1684	1	Rps15	NM_009091	0
chr10	80295226	80296119	894	*	Intron (NR_038088_1/Bc1, intron 1 of 4)	10	80292431	80294114	1684	1	Rps15	NM_009091	2795
chr10	80298985	80299314	330	*	Intron (NR_038088_1/Bc1, intron 1 of 4)	10	80301820	80318256	16437	1	Apc2	NM_011789	-2506
chr10	80304744	80305250	507	*	Exon (NM_011789/Apc2, exon 4 of 14)	10	80301820	80318256	16437	1	Apc2	NM_011789	2924
chr10	80329358	80330404	1047	*	Promoter (<=1kb)	10	80321283	80329473	8191	2	Pcsk4	NM_008793	0
chr10	80340111	80340547	437	*	3' UTR	10	80339793	80348448	8656	2	Adamtsl5	NM_001285435	7901
chr10	80342948	80343334	387	*	Exon (NM_001285435/Adamtsl5, exon 8 of 13)	10	80339793	80348448	8656	2	Adamtsl5	NM_001285435	5114
chr10	80371710	80371880	171	*	Promoter (2-3kb)	10	79697305	80369637	672333	2	Bc1	NR_038088_1	-2073
chr10	80387686	80388131	446	*	Promoter (<=1kb)	10	80380355	80387651	7297	2	Mex3d	NM_198615	-35
chr10	80395184	80395634	451	*	Exon (NM_001306143/Mbd3, exon 2 of 7)	10	80392539	80399531	6993	2	Mbd3	NM_001306143	3897
chr10	80398599	80400434	1836	*	Promoter (<=1kb)	10	80392539	80399531	6993	2	Mbd3	NM_001306143	0
chr10	80406578	80407413	836	*	Promoter (<=1kb)	10	80402997	80406821	3825	2	Uqcr11	NM_025650	0
chr10	80433584	80434476	893	*	Promoter (<=1kb)	10	80409165	80433653	24489	2	Tcf3	NM_001164147	0
chr10	80450576	80450883	308	*	Distal Intergenic	10	80409165	80433653	24489	2	Tcf3	NM_011548	-16923
chr10	80475287	80475577	291	*	Distal Intergenic	10	80494906	80517260	22355	1	Onecut3	NM_139226	-19329
chr10	80538791	80539643	853	*	Promoter (<=1kb)	10	80519585	80539124	19540	2	Atp8b3	NM_026094	0
chr10	80561099	80562045	947	*	Promoter (<=1kb)	10	80540926	80561560	20635	2	Rexo1	NM_025852	0
chr10	80566342	80566699	358	*	Distal Intergenic	10	80540926	80561560	20635	2	Rexo1	NM_025852	-4782
chr10	80577236	80578813	1578	*	Promoter (<=1kb)	10	80567121	80577296	10176	2	Klf16	NM_078477	0
chr10	80578988	80579349	362	*	Promoter (1-2kb)	10	80567121	80577296	10176	2	Klf16	NM_078477	-1692
chr10	80590209	80591021	813	*	Promoter (<=1kb)	10	80583649	80590341	6693	2	Abhd17a	NM_145421	0
chr10	80602601	80603431	831	*	Promoter (<=1kb)	10	80602880	80607654	4775	1	Adat3	NM_001100606	0
chr10	80606308	80606756	449	*	5' UTR	10	80609260	80609329	70	1	Mir6912	NR_105877	-2504
chr10	80619584	80620523	940	*	Promoter (2-3kb)	10	80622780	80640771	17992	1	Csnk1g2	NM_134002	-2257
chr10	80621765	80622806	1042	*	Promoter (<=1kb)	10	80622780	80640771	17992	1	Csnk1g2	NM_134002	0
chr10	80623757	80623927	171	*	Promoter (<=1kb)	10	80622780	80640771	17992	1	Csnk1g2	NM_134002	977
chr10	80656322	80657024	703	*	Promoter (<=1kb)	10	80642617	80657071	14455	2	Btbd2	NM_145361	47
chr10	80664707	80665434	728	*	3' UTR	10	80642617	80657071	14455	2	Btbd2	NM_145361	-7636
chr10	80676232	80677205	974	*	Promoter (<=1kb)	10	80665318	80676293	10976	2	Mknk2	NM_021462	0
chr10	80695429	80695599	171	*	Intron (NM_172457/Mob3a, intron 1 of 3)	10	80685253	80701820	16568	2	Mob3a	NM_172457	6221
chr10	80701465	80703069	1605	*	Promoter (<=1kb)	10	80702693	80705382	2690	1	Izumo4	NM_027829	0
chr10	80742124	80742702	579	*	Promoter (<=1kb)	10	80706978	80742211	35234	2	Ap3d1	NM_007460	0
chr10	80751999	80752533	535	*	Distal Intergenic	10	80755206	80794347	39142	1	Dot1l	NM_199322	-2673
chr10	80754880	80755286	407	*	Promoter (<=1kb)	10	80755206	80794347	39142	1	Dot1l	NM_199322	0
chr10	80766325	80766676	352	*	Intron (NM_199322/Dot1l, intron 3 of 27)	10	80755206	80794347	39142	1	Dot1l	NM_199322	11119
chr10	80798109	80798961	853	*	Promoter (<=1kb)	10	80796099	80798626	2528	2	Plekhj1	NM_023900	0
chr10	80805949	80806195	247	*	Promoter (<=1kb)	10	80805248	80807648	2401	1	Amh	NM_007445	701
chr10	80826070	80827205	1136	*	Promoter (<=1kb)	10	80826656	80829290	2635	1	Oaz1	NM_001301034	0
chr10	80831111	80831782	672	*	Promoter (2-3kb)	10	80828797	80828870	74	1	Mir1982	NR_035503	2314
chr10	80855176	80855389	214	*	Promoter (<=1kb)	10	80852825	80855209	2385	2	Lsm7	NM_025349	0
chr10	80897853	80898351	499	*	Exon (NM_001081688/Tmprss9, exon 16 of 18)	10	80899450	80900969	1520	2	Timm13	NM_013895	2618
chr10	80900245	80901523	1279	*	Promoter (<=1kb)	10	80899450	80900969	1520	2	Timm13	NM_013895	0
chr10	80917277	80918012	736	*	Promoter (<=1kb)	10	80901363	80918245	16883	2	Lmnb2	NM_010722	233
chr10	80939316	80939530	215	*	Distal Intergenic	10	80930091	80932204	2114	1	Gadd45b	NM_008655	9225
chr10	80940261	80940887	627	*	Distal Intergenic	10	80930091	80932204	2114	1	Gadd45b	NM_008655	10170
chr10	80955614	80956081	468	*	Intron (NM_001038655/Gng7, intron 2 of 3)	10	80930091	80932204	2114	1	Gadd45b	NM_008655	25523
chr10	80960992	80961714	723	*	Intron (NM_001038655/Gng7, intron 2 of 3)	10	80930091	80932204	2114	1	Gadd45b	NM_008655	30901
chr10	81014797	81015364	568	*	Promoter (<=1kb)	10	80948624	81014925	66302	2	Gng7	NM_010319	0
chr10	81036981	81037696	716	*	Distal Intergenic	10	81028540	81033912	5373	2	Slc39a3	NM_134135	-3069
chr10	81060023	81060703	681	*	Promoter (<=1kb)	10	81044073	81060154	16082	2	Sgta	NM_024499	0
chr10	81069773	81070457	685	*	Promoter (<=1kb)	10	81070083	81082360	12278	1	Thop1	NM_022653	0
chr10	81082337	81082921	585	*	3' UTR	10	81070083	81082360	12278	1	Thop1	NM_022653	12254
chr10	81105287	81106894	1608	*	Promoter (<=1kb)	10	81105947	81124697	18751	1	Map2k2	NM_023138	0
chr10	81134113	81134561	449	*	Promoter (1-2kb)	10	81136271	81151657	15387	1	Zbtb7a	NM_010731	-1710
chr10	81136499	81136669	171	*	Promoter (<=1kb)	10	81136271	81151657	15387	1	Zbtb7a	NM_010731	228
chr10	81136961	81138022	1062	*	Promoter (<=1kb)	10	81136271	81151657	15387	1	Zbtb7a	NM_010731	690
chr10	81140705	81142142	1438	*	Intron (NM_010731/Zbtb7a, intron 1 of 2)	10	81136271	81151657	15387	1	Zbtb7a	NM_010731	4434
chr10	81143363	81143726	364	*	Intron (NM_010731/Zbtb7a, intron 1 of 2)	10	81136271	81151657	15387	1	Zbtb7a	NM_010731	7092
chr10	81149383	81150759	1377	*	3' UTR	10	81136271	81151657	15387	1	Zbtb7a	NM_010731	13112
chr10	81151133	81151355	223	*	3' UTR	10	81136271	81151657	15387	1	Zbtb7a	NM_010731	14862
chr10	81167598	81168362	765	*	Promoter (<=1kb)	10	81153966	81167720	13755	2	Pias4	NM_021501	0
chr10	81173049	81173552	504	*	Distal Intergenic	10	81176631	81182509	5879	1	Eef2	NM_007907	-3079
chr10	81174655	81174913	259	*	Promoter (1-2kb)	10	81176631	81182509	5879	1	Eef2	NM_007907	-1718
chr10	81176226	81176852	627	*	Promoter (<=1kb)	10	81176631	81182509	5879	1	Eef2	NM_007907	0
chr10	81182173	81183294	1122	*	Promoter (<=1kb)	10	81183007	81193197	10191	1	Dapk3	NM_001190474	0
chr10	81184718	81185403	686	*	Promoter (<=1kb)	10	81183918	81193197	9280	1	Dapk3	NM_007828	800
chr10	81189962	81190146	185	*	Exon (NM_001190474/Dapk3, exon 3 of 9)	10	81194691	81208370	13680	1	Atcayos	NR_015477	-4545
chr10	81192255	81192869	615	*	Promoter (1-2kb)	10	81194691	81208370	13680	1	Atcayos	NR_015477	-1822
chr10	81193191	81193548	358	*	Promoter (1-2kb)	10	81194691	81208370	13680	1	Atcayos	NR_015477	-1143
chr10	81232617	81233371	755	*	Promoter (<=1kb)	10	81233163	81252123	18961	1	Zfr2	NM_001034895	0
chr10	81266372	81267154	783	*	Promoter (<=1kb)	10	81264722	81266926	2205	2	Mrpl54	NM_025317	0
chr10	81268034	81268618	585	*	Promoter (<=1kb)	10	81268172	81273247	5076	1	Apba3	NM_018758	0
chr10	81284682	81285105	424	*	Promoter (<=1kb)	10	81273188	81285781	12594	2	Tjp3	NM_001282096	676
chr10	81285633	81286116	484	*	Promoter (<=1kb)	10	81273188	81285781	12594	2	Tjp3	NM_001282096	0
chr10	81292411	81293418	1008	*	Promoter (<=1kb)	10	81292963	81319974	27012	1	Pip5k1c	NM_001146687	0
chr10	81317070	81317510	441	*	Exon (NM_001293646/Pip5k1c, exon 18 of 19)	10	81321103	81326251	5149	1	Cactin	NM_027381	-3593
chr10	81319963	81321447	1485	*	Promoter (<=1kb)	10	81321103	81326251	5149	1	Cactin	NM_027381	0
chr10	81340365	81340920	556	*	Promoter (2-3kb)	10	81337762	81343266	5505	2	Gipc3	NM_148951	2346
chr10	81346705	81347027	323	*	Exon (NM_001163165/Hmg20b, exon 8 of 10)	10	81346046	81350426	4381	2	Hmg20b	NM_001163165	3399
chr10	81350166	81351106	941	*	Promoter (<=1kb)	10	81346046	81350426	4381	2	Hmg20b	NM_001163165	0
chr10	81351796	81352163	368	*	Promoter (1-2kb)	10	81346046	81350457	4412	2	Hmg20b	NM_001163166	-1339
chr10	81354904	81355123	220	*	Promoter (2-3kb)	10	81357570	81364035	6466	1	Mfsd12	NM_028657	-2447
chr10	81356999	81357668	670	*	Promoter (<=1kb)	10	81357570	81364035	6466	1	Mfsd12	NM_028657	0
chr10	81365589	81366525	937	*	Promoter (<=1kb)	10	81364024	81365820	1797	2	4930404N11Rik	NM_001014836	0
chr10	81376618	81377067	450	*	Promoter (1-2kb)	10	81366879	81378370	11492	2	Fzr1	NM_019757	1303
chr10	81378220	81379282	1063	*	Promoter (<=1kb)	10	81366879	81378370	11492	2	Fzr1	NM_019757	0
chr10	81383824	81384619	796	*	Promoter (<=1kb)	10	81384428	81388352	3925	1	Dohh	NM_133964	0
chr10	81389769	81390188	420	*	Distal Intergenic	10	81393064	81395079	2016	1	Smim24	NM_001099917	-2876
chr10	81401702	81402273	572	*	Intron (NM_008688/Nfic, intron 9 of 9)	10	81393064	81395079	2016	1	Smim24	NM_001099917	8638
chr10	81407594	81407928	335	*	Exon (NM_008688/Nfic, exon 6 of 10)	10	81416240	81416297	58	2	Mir1191b	NR_106141	8369
chr10	81408565	81409653	1089	*	Exon (NM_008688/Nfic, exon 3 of 10)	10	81416240	81416297	58	2	Mir1191b	NR_106141	6644
chr10	81416444	81416933	490	*	Promoter (<=1kb)	10	81416240	81416297	58	2	Mir1191b	NR_106141	-147
chr10	81429343	81429942	600	*	Promoter (2-3kb)	10	81396191	81427173	30983	2	Nfic	NM_026756	-2170
chr10	81432954	81433186	233	*	Distal Intergenic	10	81396191	81427173	30983	2	Nfic	NM_026756	-5781
chr10	81464367	81464989	623	*	Exon (NM_176954/Celf5, exon 10 of 12)	10	81459228	81482709	23482	2	Celf5	NM_176954	17720
chr10	81465155	81465819	665	*	Intron (NM_176954/Celf5, intron 9 of 11)	10	81459228	81482709	23482	2	Celf5	NM_176954	16890
chr10	81482646	81482827	182	*	Promoter (<=1kb)	10	81459228	81482709	23482	2	Celf5	NM_176954	0
chr10	81496185	81496856	672	*	Promoter (<=1kb)	10	81486459	81496363	9905	2	Ncln	NM_134009	0
chr10	81534815	81535170	356	*	Exon (NM_010301/Gna11, exon 2 of 7)	10	81528732	81545046	16315	2	Gna11	NM_010301	9876
chr10	81545060	81545693	634	*	Promoter (<=1kb)	10	81528732	81545046	16315	2	Gna11	NM_010301	-14
chr10	81551668	81551870	203	*	Distal Intergenic	10	81528732	81545046	16315	2	Gna11	NM_010301	-6622
chr10	81561223	81561496	274	*	Promoter (1-2kb)	10	81559444	81566371	6928	1	Aes	NR_074087	1779
chr10	81564364	81565181	818	*	Exon (NM_001276288/Aes, exon 4 of 7)	10	81559444	81566371	6928	1	Aes	NR_074087	4920
chr10	81571524	81572203	680	*	Distal Intergenic	10	81575287	81590473	15187	1	Tle2	NM_001252401	-3084
chr10	81600681	81601276	596	*	Promoter (<=1kb)	10	81590905	81600900	9996	2	Tle6	NM_053254	0
chr10	81605951	81606765	815	*	Promoter (<=1kb)	10	81606308	81609836	3529	1	BC025920	NR_030677	0
chr10	81615406	81615816	411	*	Distal Intergenic	10	81606308	81609836	3529	1	BC025920	NR_030677	9098
chr10	81623397	81623838	442	*	Intron (NM_001163430/Sirt6, intron 6 of 8)	10	81621786	81627322	5537	2	Sirt6	NM_001163430	3484
chr10	81627401	81627949	549	*	Promoter (<=1kb)	10	81621786	81627608	5823	2	Sirt6	NM_181586	0
chr10	81633379	81633936	558	*	Intron (NM_027480/Ankrd24, intron 2 of 19)	10	81628540	81647612	19073	1	Ankrd24	NM_027480	4839
chr10	81643204	81644185	982	*	Exon (NM_027480/Ankrd24, exon 17 of 20)	10	81649069	81667361	18293	1	Gm10778	NM_001142963_1	-4884
chr10	81648819	81649434	616	*	Promoter (<=1kb)	10	81649069	81667361	18293	1	Gm10778	NM_001142963_1	0
chr10	81655187	81655731	545	*	Intron (NM_001142963_1/Gm10778, intron 1 of 3)	10	81649069	81667361	18293	1	Gm10778	NM_001142963_1	6118
chr10	81687131	81687792	662	*	Distal Intergenic	10	81704825	81721976	17152	1	Zfp433	NM_001243067_1	-17033
chr10	81704564	81705127	564	*	Promoter (<=1kb)	10	81704825	81721976	17152	1	Zfp433	NM_001243067_1	0
chr10	81770645	81771230	586	*	Promoter (<=1kb)	10	81742821	81771142	28322	2	Zfp781	NM_199062	0
chr10	81811883	81812533	651	*	Promoter (<=1kb)	10	81812186	81826490	14305	1	Gm10778	NM_001142963	0
chr10	81863726	81864183	458	*	Promoter (<=1kb)	10	81863934	81881086	17153	1	Zfp433	NM_001243067	0
chr10	81978370	81979039	670	*	Distal Intergenic	10	81901911	81930480	28570	2	Zfp781	NM_199062_1	-47890
chr10	81996781	81997398	618	*	Distal Intergenic	10	82048127	82061586	13460	1	Zfp873	NM_001024626	-50729
chr10	82047817	82048888	1072	*	Promoter (<=1kb)	10	82048127	82061586	13460	1	Zfp873	NM_001024626	0
chr10	82083016	82083463	448	*	Distal Intergenic	10	82048127	82061586	13460	1	Zfp873	NM_001024626	34889
chr10	82127807	82128466	660	*	Promoter (<=1kb)	10	82128013	82153065	25053	1	AU041133	NM_001163064	0
chr10	82178020	82178864	845	*	Distal Intergenic	10	82128013	82153065	25053	1	AU041133	NM_001163064	50007
chr10	82241102	82241518	417	*	Promoter (<=1kb)	10	82224856	82241275	16420	2	Zfp938	NM_001105557	0
chr10	82354137	82354553	417	*	Distal Intergenic	10	82224856	82241275	16420	2	Zfp938	NM_001105557	-112862
chr10	82622964	82623618	655	*	Promoter (<=1kb)	10	82619851	82623228	3378	2	1190007I07Rik	NM_001135567	0
chr10	82652752	82652967	216	*	Exon (NM_029102/Glt8d2, exon 9 of 10)	10	82629842	82650277	20436	1	Gm9855	NR_037190	22910
chr10	82699025	82699195	171	*	Promoter (<=1kb)	10	82699007	82741392	42386	1	Hcfc2	NM_001081218	18
chr10	82763904	82764489	586	*	Promoter (<=1kb)	10	82748700	82764141	15442	2	Nfyb	NM_010914	0
chr10	82768659	82769316	658	*	Distal Intergenic	10	82748700	82764141	15442	2	Nfyb	NM_010914	-4518
chr10	82809403	82809845	443	*	Promoter (2-3kb)	10	82812123	82824242	12120	1	1700028I16Rik	NR_038042	-2278
chr10	82811785	82812230	446	*	Promoter (<=1kb)	10	82812123	82824242	12120	1	1700028I16Rik	NR_038042	0
chr10	82812784	82813017	234	*	Promoter (<=1kb)	10	82812123	82824242	12120	1	1700028I16Rik	NR_038042	661
chr10	82858454	82859439	986	*	Promoter (<=1kb)	10	82859206	82897724	38519	1	Txnrd1	NM_001042513	0
chr10	82859886	82860500	615	*	Promoter (<=1kb)	10	82860341	82897724	37384	1	Txnrd1	NM_001042514	0
chr10	82866191	82866688	498	*	Promoter (<=1kb)	10	82866626	82867929	1304	1	Eid3	NM_025499	0
chr10	82899885	82900335	451	*	Distal Intergenic	10	82866626	82867929	1304	1	Eid3	NM_025499	33259
chr10	82901383	82901684	302	*	Distal Intergenic	10	82866626	82867929	1304	1	Eid3	NM_025499	34757
chr10	83359814	83360315	502	*	Promoter (<=1kb)	10	83360221	83368835	8615	1	D10Wsu102e	NM_026579	0
chr10	83533700	83534428	729	*	Promoter (<=1kb)	10	83487447	83534140	46694	2	Aldh1l2	NM_153543	0
chr10	83543679	83544127	449	*	Promoter (<=1kb)	10	83543941	83596473	52533	1	A230046K03Rik	NM_001033375	0
chr10	83648573	83648893	321	*	Promoter (<=1kb)	10	83600034	83648664	48631	2	Appl2	NM_145220	0
chr10	83722571	83722992	422	*	Promoter (<=1kb)	10	83722865	83762762	39898	1	1500009L16Rik	NM_001145198	0
chr10	83738874	83739511	638	*	Intron (NM_001145198/1500009L16Rik, intron 2 of 5)	10	83722865	83762762	39898	1	1500009L16Rik	NM_001145198	16009
chr10	84418394	84418843	450	*	Intron (NM_001004363/Nuak1, intron 1 of 6)	10	84371319	84440471	69153	2	Nuak1	NM_001004363	21628
chr10	84488319	84488749	431	*	Promoter (<=1kb)	10	84488293	84497676	9384	1	4930463O16Rik	NR_108059	26
chr10	84526633	84526835	203	*	3' UTR	10	84526305	84533888	7584	2	Ckap4	NM_175451	7053
chr10	84533924	84534280	357	*	Promoter (<=1kb)	10	84526305	84533888	7584	2	Ckap4	NM_175451	-36
chr10	84554239	84555005	767	*	Promoter (<=1kb)	10	84547417	84553338	5922	2	Platr7	NR_040658	-901
chr10	84576136	84577131	996	*	Promoter (<=1kb)	10	84576947	84614355	37409	1	Tcp11l2	NM_146008	0
chr10	84621688	84622872	1185	*	Promoter (<=1kb)	10	84622437	84727178	104742	1	Polr3b	NM_027423	0
chr10	84910106	84911532	1427	*	Distal Intergenic	10	84917613	85018337	100725	1	Ric8b	NM_001013441	-6081
chr10	84916853	84917829	977	*	Promoter (<=1kb)	10	84917613	85018337	100725	1	Ric8b	NM_001013441	0
chr10	84987456	84988185	730	*	Intron (NM_001013441/Ric8b, intron 7 of 8)	10	84917613	85018337	100725	1	Ric8b	NM_183172	69843
chr10	85050757	85051403	647	*	Distal Intergenic	10	85097019	85102495	5477	2	Fhl4	NM_010214	51092
chr10	85071767	85072139	373	*	Distal Intergenic	10	85097019	85102495	5477	2	Fhl4	NM_010214	30356
chr10	85102022	85102832	811	*	Promoter (<=1kb)	10	85097019	85102495	5477	2	Fhl4	NM_010214	0
chr10	85127920	85128625	706	*	Promoter (<=1kb)	10	85119433	85128027	8595	2	Mterf2	NM_028832	0
chr10	85184993	85185692	700	*	Promoter (<=1kb)	10	85131700	85185054	53355	2	Cry1	NM_007771	0
chr10	85331379	85331605	227	*	Distal Intergenic	10	85386814	85660292	273479	1	Btbd11	NM_028709	-55209
chr10	85386512	85387304	793	*	Promoter (<=1kb)	10	85386814	85660292	273479	1	Btbd11	NM_028709	0
chr10	85539500	85540228	729	*	Intron (NM_028709/Btbd11, intron 1 of 16)	10	85598411	85660292	61882	1	Btbd11	NM_001017525	-58183
chr10	85871682	85872134	453	*	Promoter (<=1kb)	10	85871831	85889103	17273	1	Pwp1	NM_133993	0
chr10	85916789	85917351	563	*	Promoter (<=1kb)	10	85891968	85916986	25019	2	Prdm4	NM_001302886	0
chr10	85928108	85928914	807	*	Promoter (<=1kb)	10	85928491	85929647	1157	1	Ascl4	NM_001163614	0
chr10	86021553	86022017	465	*	Promoter (<=1kb)	10	86021929	86048328	26400	1	Fbxo7	NM_153195	0
chr10	86498378	86499123	746	*	Promoter (<=1kb)	10	86048746	86498896	450151	2	Syn3	NM_013722	0
chr10	86705349	86706569	1221	*	Promoter (<=1kb)	10	86690841	86705444	14604	2	Hsp90b1	NM_011631	0
chr10	86778328	86779085	758	*	Promoter (<=1kb)	10	86779005	86838389	59385	1	Nt5dc3	NM_175331	0
chr10	88146881	88147193	313	*	Promoter (<=1kb)	10	88146992	88178395	31404	1	Nup37	NM_027191	0
chr10	88200895	88201390	496	*	Promoter (<=1kb)	10	88201097	88225362	24266	1	Ccdc53	NM_027487	0
chr10	88379075	88379290	216	*	Promoter (<=1kb)	10	88379412	88447329	67918	1	Gnptab	NM_001004164	-122
chr10	88503875	88504328	454	*	Promoter (<=1kb)	10	88472813	88503970	31158	2	Chpt1	NM_001146690	0
chr10	88514522	88514801	280	*	Distal Intergenic	10	88473476	88503970	30495	2	Chpt1	NM_144807	-10552
chr10	88717479	88717803	325	*	Distal Intergenic	10	88729541	88731101	1561	2	Gm4925	NM_001037166	13298
chr10	88730710	88731272	563	*	Promoter (<=1kb)	10	88729541	88731101	1561	2	Gm4925	NM_001037166	0
chr10	88826354	88826773	420	*	Promoter (<=1kb)	10	88746607	88826814	80208	2	Utp20	NM_175158	41
chr10	89443161	89444171	1011	*	Promoter (<=1kb)	10	89408823	89443967	35145	2	Gas2l3	NM_001033331	0
chr10	89686183	89686578	396	*	Promoter (<=1kb)	10	89686363	89700866	14504	1	1500026H17Rik	NR_130956	0
chr10	89732111	89732542	432	*	Promoter (<=1kb)	10	89711973	89732295	20323	2	Actr6	NM_025914	0
chr10	89744818	89745155	338	*	Promoter (<=1kb)	10	89744991	89819869	74879	1	Uhrf1bp1l	NM_029166	0
chr10	91082525	91083189	665	*	Promoter (<=1kb)	10	90989311	91082743	93433	2	Apaf1	NM_001042558	0
chr10	91123704	91124364	661	*	Promoter (<=1kb)	10	91116578	91123963	7386	2	Slc25a3	NM_133668	0
chr10	91171398	91172033	636	*	Promoter (<=1kb)	10	91147571	91171619	24049	2	Tmpo	NM_001080129	0
chr10	91177322	91177492	171	*	Distal Intergenic	10	91160417	91171619	11203	2	Tmpo	NM_011605	-5703
chr10	91181281	91182412	1132	*	Distal Intergenic	10	91160417	91171619	11203	2	Tmpo	NM_011605	-9662
chr10	93081533	93081793	261	*	Distal Intergenic	10	93160876	93241342	80467	1	Cdk17	NM_146239	-79083
chr10	93160317	93160850	534	*	Promoter (<=1kb)	10	93160876	93241342	80467	1	Cdk17	NM_146239	-26
chr10	93165625	93166560	936	*	Intron (NM_146239/Cdk17, intron 1 of 16)	10	93162785	93162903	119	1	Mir1931	NR_035452	2840
chr10	93188516	93188858	343	*	Intron (NM_146239/Cdk17, intron 1 of 16)	10	93162785	93162903	119	1	Mir1931	NR_035452	25731
chr10	93242339	93242536	198	*	Distal Intergenic	10	93247416	93311159	63744	2	Elk3	NM_001282967	68623
chr10	93278356	93278668	313	*	Intron (NM_001282967/Elk3, intron 2 of 3)	10	93247416	93311159	63744	2	Elk3	NM_001282967	32491
chr10	93311198	93311484	287	*	Promoter (<=1kb)	10	93247416	93311159	63744	2	Elk3	NM_013508	-39
chr10	93425478	93426161	684	*	Distal Intergenic	10	93433107	93433162	56	1	Mir7688	NR_106161	-6946
chr10	93453069	93453602	534	*	Promoter (<=1kb)	10	93453396	93484896	31501	1	Lta4h	NM_008517	0
chr10	93889689	93890060	372	*	Promoter (1-2kb)	10	93858490	93891202	32713	2	Metap2	NM_019648	1142
chr10	94035318	94036608	1291	*	Promoter (<=1kb)	10	94036001	94145339	109339	1	Fgd6	NM_053072	0
chr10	94147520	94148034	515	*	Promoter (<=1kb)	10	94147931	94197214	49284	1	Nr2c1	NM_011629	0
chr10	94161332	94161708	377	*	Intron (NM_011629/Nr2c1, intron 2 of 13)	10	94147931	94197214	49284	1	Nr2c1	NM_011629	13401
chr10	94198721	94199384	664	*	Promoter (<=1kb)	10	94199009	94220948	21940	1	Ndufa12	NM_025551	0
chr10	94426324	94426690	367	*	Distal Intergenic	10	94514857	94590954	76098	1	Tmcc3	NM_172051	-88167
chr10	95175454	95175680	227	*	3' UTR	10	95120582	95145825	25244	2	Gm29684	NR_131146	-29629
chr10	95217905	95218175	271	*	Intron (NM_009950/Cradd, intron 2 of 2)	10	95120582	95145825	25244	2	Gm29684	NR_131146	-72080
chr10	95220426	95221061	636	*	Intron (NM_009950/Cradd, intron 2 of 2)	10	95120582	95145825	25244	2	Gm29684	NR_131146	-74601
chr10	95223154	95223585	432	*	Intron (NM_009950/Cradd, intron 2 of 2)	10	95120582	95145825	25244	2	Gm29684	NR_131146	-77329
chr10	95248345	95248677	333	*	Intron (NM_009950/Cradd, intron 2 of 2)	10	95174746	95324097	149352	2	Cradd	NM_009950	75420
chr10	95262423	95262771	349	*	Intron (NM_009950/Cradd, intron 2 of 2)	10	95174746	95324097	149352	2	Cradd	NM_009950	61326
chr10	95310399	95310660	262	*	Intron (NM_009950/Cradd, intron 2 of 2)	10	95174746	95324097	149352	2	Cradd	NM_009950	13437
chr10	95313056	95313296	241	*	Intron (NM_009950/Cradd, intron 2 of 2)	10	95174746	95324097	149352	2	Cradd	NM_009950	10801
chr10	95415193	95415700	508	*	Promoter (<=1kb)	10	95411490	95415283	3794	2	Socs2	NM_001168657	0
chr10	95416440	95417445	1006	*	Promoter (<=1kb)	10	95417375	95428640	11266	1	5730420D15Rik	NR_045338	0
chr10	95501755	95502026	272	*	Promoter (<=1kb)	10	95480806	95501927	21122	2	Mrpl42	NM_026065	0
chr10	95514162	95514372	211	*	Promoter (<=1kb)	10	95515162	95545658	30497	1	Ube2n	NM_080560	-790
chr10	95514608	95515396	789	*	Promoter (<=1kb)	10	95515162	95545658	30497	1	Ube2n	NM_080560	0
chr10	95576886	95577205	320	*	Distal Intergenic	10	95547007	95564167	17161	2	Nudt4	NM_027722	-12719
chr10	95595987	95596626	640	*	Distal Intergenic	10	95547007	95564167	17161	2	Nudt4	NM_027722	-31820
chr10	95616177	95616415	239	*	Distal Intergenic	10	95547007	95564167	17161	2	Nudt4	NM_027722	-52010
chr10	95689615	95690104	490	*	Distal Intergenic	10	95547007	95564167	17161	2	Nudt4	NM_027722	-125448
chr10	95862619	95863057	439	*	Distal Intergenic	10	95940663	96045518	104856	1	Eea1	NM_001001932	-77606
chr10	95880075	95880738	664	*	Distal Intergenic	10	95940663	96045518	104856	1	Eea1	NM_001001932	-59925
chr10	95890884	95892671	1788	*	Distal Intergenic	10	95940663	96045518	104856	1	Eea1	NM_001001932	-47992
chr10	95893011	95893658	648	*	Distal Intergenic	10	95940663	96045518	104856	1	Eea1	NM_001001932	-47005
chr10	95940272	95940843	572	*	Promoter (<=1kb)	10	95940663	96045518	104856	1	Eea1	NM_001001932	0
chr10	96080663	96080888	226	*	Distal Intergenic	10	95940663	96045518	104856	1	Eea1	NM_001001932	140000
chr10	96616510	96617050	541	*	Promoter (<=1kb)	10	96617001	96622811	5811	1	Btg1	NM_007569	0
chr10	96618270	96618572	303	*	Promoter (1-2kb)	10	96617001	96622811	5811	1	Btg1	NM_007569	1269
chr10	96722539	96722875	337	*	Distal Intergenic	10	96617001	96622811	5811	1	Btg1	NM_007569	105538
chr10	98008464	98008752	289	*	Distal Intergenic	10	97681414	97967090	285677	2	Gm10754	NR_033537	-41374
chr10	98914085	98914591	507	*	Promoter (<=1kb)	10	98915152	99026143	110992	1	Atp2b1	NM_026482	-561
chr10	99106758	99106971	214	*	Promoter (<=1kb)	10	99107171	99197988	90818	1	Poc1b	NM_027740	-200
chr10	99261543	99262110	568	*	Promoter (1-2kb)	10	99263231	99267489	4259	1	Dusp6	NM_026268	-1121
chr10	99262650	99263635	986	*	Promoter (<=1kb)	10	99263231	99267489	4259	1	Dusp6	NM_026268	0
chr10	99353451	99353847	397	*	Distal Intergenic	10	99263231	99267489	4259	1	Dusp6	NM_026268	90220
chr10	100487082	100487828	747	*	Promoter (<=1kb)	10	100443902	100487347	43446	2	Tmtc3	NM_001110013	0
chr10	100589036	100589244	209	*	Promoter (<=1kb)	10	100572274	100589259	16986	2	4930430F08Rik	NM_175128	15
chr10	103368908	103369474	567	*	Promoter (1-2kb)	10	103367808	103419379	51572	1	Slc6a15	NM_175328	1100
chr10	105574239	105574473	235	*	Promoter (<=1kb)	10	105187664	105574479	386816	2	Tmtc2	NM_177368	6
chr10	106006150	106006550	401	*	Distal Intergenic	10	105841479	105847510	6032	1	Ccdc59	NM_025602	164671
chr10	108161569	108162286	718	*	Promoter (<=1kb)	10	108162400	108277575	115176	1	Ppp1r12a	NM_027892	-114
chr10	108264626	108265270	645	*	Exon (NM_027892/Ppp1r12a, exon 19 of 26)	10	108332189	108414391	82203	1	Pawr	NM_054056	-66919
chr10	108286544	108287703	1160	*	Distal Intergenic	10	108332189	108414391	82203	1	Pawr	NM_054056	-44486
chr10	108291693	108292436	744	*	Distal Intergenic	10	108332189	108414391	82203	1	Pawr	NM_054056	-39753
chr10	108294468	108295140	673	*	Distal Intergenic	10	108332189	108414391	82203	1	Pawr	NM_054056	-37049
chr10	108296325	108296640	316	*	Distal Intergenic	10	108332189	108414391	82203	1	Pawr	NM_054056	-35549
chr10	108298773	108299390	618	*	Distal Intergenic	10	108332189	108414391	82203	1	Pawr	NM_054056	-32799
chr10	108331596	108332464	869	*	Promoter (<=1kb)	10	108332189	108414391	82203	1	Pawr	NM_054056	0
chr10	108352897	108353086	190	*	Intron (NM_054056/Pawr, intron 2 of 6)	10	108332189	108414391	82203	1	Pawr	NM_054056	20708
chr10	108407093	108407553	461	*	Intron (NM_054056/Pawr, intron 4 of 6)	10	108332189	108414391	82203	1	Pawr	NM_054056	74904
chr10	108408153	108408409	257	*	Intron (NM_054056/Pawr, intron 4 of 6)	10	108332189	108414391	82203	1	Pawr	NM_054056	75964
chr10	108452556	108453074	519	*	Distal Intergenic	10	108332189	108414391	82203	1	Pawr	NM_054056	120367
chr10	108537736	108537928	193	*	Intron (NM_001252341/Syt1, intron 10 of 11)	10	108699044	108700160	1117	2	Gm5136	NM_203660	162232
chr10	110744874	110745521	648	*	Promoter (<=1kb)	10	110745465	110787384	41920	1	E2f7	NM_178609	0
chr10	110931216	110932228	1013	*	5' UTR	10	110920176	110939514	19339	1	Csrp2	NM_007792	11040
chr10	111009625	111010239	615	*	Promoter (<=1kb)	10	110941780	111010066	68287	2	Zdhhc17	NM_172554	0
chr10	111164335	111164988	654	*	Promoter (<=1kb)	10	111164802	111297247	132446	1	Osbpl8	NM_001003717	0
chr10	111298236	111299021	786	*	Promoter (<=1kb)	10	111298679	111301736	3058	1	Bbs10	NM_027914	0
chr10	111472844	111473346	503	*	Promoter (<=1kb)	10	111473192	111496886	23695	1	Nap1l1	NM_015781	0
chr10	111506337	111506828	492	*	Promoter (<=1kb)	10	111506286	111508649	2364	1	Phlda1	NM_009344	51
chr10	111570570	111571269	700	*	Distal Intergenic	10	111586719	111594273	7555	2	4933440J02Rik	NR_045344	23004
chr10	111575424	111576658	1235	*	Distal Intergenic	10	111586719	111594273	7555	2	4933440J02Rik	NR_045344	17615
chr10	111592487	111593041	555	*	Promoter (1-2kb)	10	111586719	111594273	7555	2	4933440J02Rik	NR_045344	1232
chr10	111913153	111913657	505	*	Distal Intergenic	10	111854521	111874376	19856	2	Gm20758	NR_046029	-38777
chr10	111972576	111972868	293	*	Promoter (<=1kb)	10	111972695	111988430	15736	1	Krr1	NM_178610	0
chr10	112928930	112929100	171	*	Promoter (<=1kb)	10	112925428	112929026	3599	2	Atxn7l3b	NM_001033474	0
chr10	114855241	114855765	525	*	Distal Intergenic	10	114398821	114801370	402550	2	Trhde	NM_146241	-53871
chr10	115201296	115201779	484	*	Intron (NM_025706/Tbc1d15, intron 16 of 16)	10	115078641	115185022	106382	2	Tph2	NM_173391	-16274
chr10	115251335	115251805	471	*	Promoter (<=1kb)	10	115197871	115251493	53623	2	Tbc1d15	NM_025706	0
chr10	115362125	115362691	567	*	Promoter (<=1kb)	10	115340740	115362262	21523	2	Tmem19	NM_133683	0
chr10	115384296	115385165	870	*	Promoter (<=1kb)	10	115369966	115384435	14470	2	Thap2	NM_025780	0
chr10	115833653	115833984	332	*	Intron (NM_001168679/Tspan8, intron 4 of 8)	10	115817284	115849893	32610	1	Tspan8	NM_146010	16369
chr10	116266756	116266974	219	*	Intron (NM_011217/Ptprr, intron 13 of 13)	10	116301374	116389538	88165	1	Ptprb	NM_029928	-34400
chr10	116562267	116562444	178	*	Intron (NM_001037846/Cnot2, intron 1 of 15)	10	116485161	116581511	96351	2	Cnot2	NM_001037846	19067
chr10	116950235	116950738	504	*	Promoter (<=1kb)	10	116950562	116963279	12718	1	4933412E12Rik	NR_038025	0
chr10	117063153	117064096	944	*	Promoter (<=1kb)	10	117050998	117063814	12817	2	Cct2	NM_007636	0
chr10	117148355	117148818	464	*	Promoter (<=1kb)	10	117070127	117148474	78348	2	Frs2	NM_177798	0
chr10	117167081	117167635	555	*	Distal Intergenic	10	117070127	117148474	78348	2	Frs2	NM_177798	-18607
chr10	117224056	117224746	691	*	Promoter (<=1kb)	10	117215141	117224507	9367	2	Yeats4	NM_026570	0
chr10	117376769	117377169	401	*	Promoter (<=1kb)	10	117344668	117376973	32306	2	Cpsf6	NM_001013391	0
chr10	117411690	117411863	174	*	Distal Intergenic	10	117344668	117376973	32306	2	Cpsf6	NM_001013391	-34717
chr10	117412028	117412310	283	*	Distal Intergenic	10	117344668	117376973	32306	2	Cpsf6	NM_001013391	-35055
chr10	117432472	117432749	278	*	Distal Intergenic	10	117344668	117376973	32306	2	Cpsf6	NM_001013391	-55499
chr10	117710043	117710284	242	*	Promoter (<=1kb)	10	117688875	117710758	21884	2	Mdm2	NM_001288586	474
chr10	117710544	117711093	550	*	Promoter (<=1kb)	10	117688875	117710758	21884	2	Mdm2	NM_001288586	0
chr10	117746259	117746721	463	*	Promoter (<=1kb)	10	117733678	117746358	12681	2	Slc35e3	NM_029875	0
chr10	117792602	117793097	496	*	Promoter (<=1kb)	10	117750643	117792705	42063	2	Nup107	NM_134010	0
chr10	117811536	117811895	360	*	Distal Intergenic	10	117750643	117792705	42063	2	Nup107	NM_134010	-18831
chr10	117845194	117845427	234	*	Promoter (<=1kb)	10	117814597	117845974	31378	2	Rap1b	NM_024457	547
chr10	117845946	117846273	328	*	Promoter (<=1kb)	10	117814597	117845974	31378	2	Rap1b	NM_024457	0
chr10	117905729	117906007	279	*	Distal Intergenic	10	117925459	117948307	22849	1	4933411E08Rik	NR_045342	-19452
chr10	117906196	117906453	258	*	Distal Intergenic	10	117925459	117948307	22849	1	4933411E08Rik	NR_045342	-19006
chr10	117953320	117953619	300	*	Distal Intergenic	10	117925459	117948307	22849	1	4933411E08Rik	NR_045342	27861
chr10	118141219	118141877	659	*	Promoter (<=1kb)	10	118141787	118168999	27213	1	Mdm1	NM_001162904	0
chr10	118461166	118461348	183	*	Distal Intergenic	10	118441047	118445892	4846	1	Ifng	NM_008337	20119
chr10	118869847	118870070	224	*	Promoter (<=1kb)	10	118859349	118868903	9555	2	Dyrk2	NM_001014390	-944
chr10	119239656	119240929	1274	*	Promoter (<=1kb)	10	119198812	119240055	41244	2	Cand1	NM_027994	0
chr10	119830556	119830969	414	*	Intron (NM_001277292/Grip1, intron 1 of 22)	10	119819389	120077161	257773	1	Grip1	NM_130891	11167
chr10	120112805	120113344	540	*	Promoter (<=1kb)	10	120083608	120112965	29358	2	Helb	NM_080446	0
chr10	120114527	120114871	345	*	Promoter (1-2kb)	10	120083608	120112965	29358	2	Helb	NM_080446	-1562
chr10	120171183	120172225	1043	*	Intron (NM_028679/Irak3, intron 5 of 11)	10	120141654	120201537	59884	2	Irak3	NM_028679	29312
chr10	120202191	120202441	251	*	Promoter (<=1kb)	10	120141654	120201537	59884	2	Irak3	NM_028679	-654
chr10	120216808	120217346	539	*	Intron (NM_026617/Tmbim4, intron 2 of 6)	10	120208826	120224897	16072	1	Tmbim4	NM_026617	7982
chr10	120609971	120610141	171	*	Distal Intergenic	10	120361275	120476935	115661	2	Hmga2	NM_010441	-133036
chr10	120660648	120661128	481	*	Distal Intergenic	10	120765732	120774485	8754	1	4921513I03Rik	NR_038003	-104604
chr10	120857547	120858001	455	*	Promoter (<=1kb)	10	120857629	120863328	5700	1	Gm15910	NR_038023	0
chr10	120979232	120979651	420	*	Promoter (<=1kb)	10	120923411	120979330	55920	2	Lemd3	NM_001081193	0
chr10	121033690	121034022	333	*	Promoter (<=1kb)	10	121034004	121100642	66639	1	Wif1	NM_011915	0
chr10	121454992	121455647	656	*	Intron (NM_138956/Rassf3, intron 1 of 4)	10	121410351	121476250	65900	2	Rassf3	NM_138956	20603
chr10	121476207	121477077	871	*	Promoter (<=1kb)	10	121410351	121476250	65900	2	Rassf3	NM_138956	0
chr10	121498533	121498921	389	*	Distal Intergenic	10	121410351	121476250	65900	2	Rassf3	NM_138956	-22283
chr10	121505156	121505619	464	*	Distal Intergenic	10	121410351	121476250	65900	2	Rassf3	NM_138956	-28906
chr10	121507436	121507750	315	*	Distal Intergenic	10	121410351	121476250	65900	2	Rassf3	NM_138956	-31186
chr10	121520875	121521389	515	*	Distal Intergenic	10	121410351	121476250	65900	2	Rassf3	NM_138956	-44625
chr10	121533261	121533449	189	*	Distal Intergenic	10	121546456	121586794	40339	2	Tbk1	NM_019786	53345
chr10	121568963	121569470	508	*	Intron (NM_019786/Tbk1, intron 6 of 20)	10	121546456	121586794	40339	2	Tbk1	NM_019786	17324
chr10	121586710	121587243	534	*	Promoter (<=1kb)	10	121546456	121586794	40339	2	Tbk1	NM_019786	0
chr10	121611737	121612061	325	*	Intron (NM_001081056/Xpot, intron 8 of 24)	10	121587380	121626316	38937	2	Xpot	NM_001081056	14255
chr10	121621343	121621629	287	*	Intron (NM_001081056/Xpot, intron 2 of 24)	10	121587380	121626316	38937	2	Xpot	NM_001081056	4687
chr10	121626129	121626806	678	*	Promoter (<=1kb)	10	121587380	121626316	38937	2	Xpot	NM_001081056	0
chr10	121739642	121740027	386	*	Promoter (<=1kb)	10	121739937	121752859	12923	1	BC048403	NM_173022	0
chr10	122047784	122047954	171	*	Promoter (<=1kb)	10	121780991	122047315	266325	2	Srgap1	NM_001242411	-469
chr10	122096893	122097906	1014	*	Promoter (<=1kb)	10	122081260	122097102	15843	2	Tmem5	NM_153059	0
chr10	123076292	123076665	374	*	Promoter (<=1kb)	10	122992061	123076505	84445	2	Mon2	NM_001163024	0
chr10	123196821	123197148	328	*	Promoter (<=1kb)	10	123105006	123197019	92014	2	Usp15	NM_001301628	0
chr10	126285397	126285615	219	*	Distal Intergenic	10	125966219	126015359	49141	1	Lrig3	NM_177152	319178
chr10	126901115	126901588	474	*	Promoter (<=1kb)	10	126868428	126901371	32944	2	Xrcc6bp1	NM_026858	0
[truncated: 17,824 more rows]

## Sheet: Zfp998_associated_genes in mESC
Zfp998 associated genes in mouse embryonic stem cells
Chr	start	end	width	strand	annotation	geneChr	geneStart	geneEnd	geneLength	geneStrand	geneId	transcriptId	distanceToTSS
chr1	4785556	4785999	444	*	Promoter (<=1kb)	1	4773200	4785726	12527	2	Mrpl15	NM_001177658	0
chr1	4807678	4808276	599	*	Promoter (<=1kb)	1	4807893	4846735	38843	1	Lypla1	NM_008866	0
chr1	4857396	4858543	1148	*	Promoter (<=1kb)	1	4857694	4897909	40216	1	Tcea1	NM_001159750	0
chr1	5083044	5083605	562	*	Promoter (<=1kb)	1	5083173	5162549	79377	1	Atp6v1h	NM_133826	0
chr1	6214183	6214872	690	*	Promoter (<=1kb)	1	6214662	6276104	61443	1	Rb1cc1	NM_009826	0
chr1	7088262	7089353	1092	*	Promoter (<=1kb)	1	7088920	7173628	84709	1	Pcmtd1	NM_183028	0
chr1	9298585	9298755	171	*	Promoter (1-2kb)	1	8359739	9299877	940139	2	Sntg1	NM_001290390	1122
chr1	9299643	9300007	365	*	Promoter (<=1kb)	1	8359739	9299877	940139	2	Sntg1	NM_001290390	0
chr1	9544961	9545926	966	*	Promoter (<=1kb)	1	9545408	9547455	2048	1	Rrs1	NM_021511	0
chr1	9548044	9548359	316	*	Promoter (<=1kb)	1	9548046	9577968	29923	1	Adhfe1	NM_175236	0
chr1	9700277	9700854	578	*	Promoter (<=1kb)	1	9667411	9700209	32799	2	Mybl1	NM_008651	-68
chr1	9748166	9748840	675	*	Promoter (<=1kb)	1	9718622	9748382	29761	2	Vcpip1	NM_173443	0
chr1	9940441	9940888	448	*	Promoter (1-2kb)	1	9942470	9942543	74	2	Snord87	NR_004410	1655
chr1	9942972	9943409	438	*	Promoter (<=1kb)	1	9942470	9942543	74	2	Snord87	NR_004410	-429
chr1	9944033	9944682	650	*	Promoter (<=1kb)	1	9942025	9944118	2094	2	Snhg6	NR_024067	0
chr1	10009241	10009565	325	*	Promoter (<=1kb)	1	9968622	10009136	40515	2	Ppp1r42	NR_110971	-105
chr1	10037914	10038307	394	*	Promoter (<=1kb)	1	10024600	10038159	13560	2	Cops5	NM_001277101	0
chr1	10039452	10040328	877	*	Promoter (1-2kb)	1	10038218	10136768	98551	1	Cspp1	NM_026493	1234
chr1	10232958	10233150	193	*	Promoter (<=1kb)	1	10137507	10232670	95164	2	Arfgef1	NM_001102430	-288
chr1	11413926	11414465	540	*	Promoter (<=1kb)	1	11414105	11601821	187717	1	A830018L16Rik	NM_001160370	0
chr1	12691979	12692428	450	*	Promoter (<=1kb)	1	12692430	12860372	167943	1	Sulf1	NM_001198565	-2
chr1	12990127	12990466	340	*	Promoter (<=1kb)	1	12866550	12991135	124586	2	Slco5a1	NM_172841	669
chr1	12991047	12991325	279	*	Promoter (<=1kb)	1	12866550	12991135	124586	2	Slco5a1	NM_172841	0
chr1	12992343	12992699	357	*	Promoter (1-2kb)	1	12866550	12991135	124586	2	Slco5a1	NM_172841	-1208
chr1	13372242	13373018	777	*	Promoter (<=1kb)	1	13139105	13372429	233325	2	Ncoa2	NM_001302702	0
chr1	13589706	13590394	689	*	Promoter (<=1kb)	1	13564693	13589910	25218	2	Tram1	NM_028173	0
chr1	13660034	13660928	895	*	Promoter (<=1kb)	1	13625900	13660509	34610	2	Lactb2	NM_145381	0
chr1	15804187	15805171	985	*	Promoter (<=1kb)	1	15805646	15844052	38407	1	Terf1	NM_001286628	-475
chr1	15805390	15805778	389	*	Promoter (<=1kb)	1	15805646	15844052	38407	1	Terf1	NM_001286628	0
chr1	16104208	16105691	1484	*	Promoter (<=1kb)	1	16101296	16104433	3138	2	Rpl7	NM_011291	0
chr1	16519095	16519505	411	*	Promoter (<=1kb)	1	16228810	16519302	290493	2	Stau2	NM_001111272	0
chr1	16619201	16619737	537	*	Promoter (<=1kb)	1	16540788	16619338	78551	2	Ube2w	NM_001271016	0
chr1	16656461	16657673	1213	*	Promoter (<=1kb)	1	16657552	16662278	4727	1	D030040B21Rik	NR_037998	0
chr1	20820231	20820651	421	*	Promoter (<=1kb)	1	20803014	20820213	17200	2	Mcm3	NM_008563	-18
chr1	20951297	20951904	608	*	Promoter (<=1kb)	1	20951626	20990841	39216	1	Efhc1	NM_027974	0
chr1	21078988	21079625	638	*	Promoter (<=1kb)	1	21001397	21079225	77829	2	Tram2	NM_177409	0
chr1	23383086	23383519	434	*	Promoter (<=1kb)	1	23366424	23383175	16752	2	Ogfrl1	NM_001081079	0
chr1	23922245	23922488	244	*	Promoter (<=1kb)	1	23845625	23922381	76757	2	Smap1	NM_028534	0
chr1	24005449	24005828	380	*	Promoter (<=1kb)	1	23995939	24005640	9702	2	Sdhaf4	NM_026503	0
chr1	24100054	24100770	717	*	Promoter (<=1kb)	1	24010758	24100341	89584	2	Fam135a	NM_026604	0
chr1	24678408	24678794	387	*	Promoter (<=1kb)	1	24678544	24766301	87758	1	Lmbrd1	NM_026719	0
chr1	30949679	30950106	428	*	Promoter (<=1kb)	1	30941592	30949710	8119	2	Gm13363	NR_002688	0
chr1	32172465	32172827	363	*	Promoter (<=1kb)	1	32172806	32657738	484933	1	Khdrbs2	NM_133235	0
chr1	33669658	33670112	455	*	Promoter (<=1kb)	1	33669824	33670712	889	1	1700001G17Rik	NR_033199	0
chr1	33719797	33720204	408	*	Promoter (<=1kb)	1	33719896	33742564	22669	1	Rab23	NM_008999	0
chr1	33813992	33814796	805	*	Promoter (<=1kb)	1	33761541	33814595	53055	2	Zfp451	NM_001290699	0
chr1	33907150	33908077	928	*	Promoter (<=1kb)	1	33852052	33907621	55570	2	Bend6	NM_177235	0
chr1	34011232	34011627	396	*	Promoter (<=1kb)	1	34011825	34308662	296838	1	Dst	NM_133833	-198
chr1	34439144	34440081	938	*	Promoter (<=1kb)	1	34436670	34439672	3003	2	Ccdc115	NM_027159	0
chr1	34459277	34459990	714	*	Promoter (<=1kb)	1	34459746	34473779	14034	1	Ptpn18	NM_011206	0
chr1	34536702	34537375	674	*	Promoter (1-2kb)	1	34535648	34544311	8664	1	Cfc1	NM_007685	1054
chr1	34579500	34579970	471	*	Promoter (<=1kb)	1	34579693	34590944	11252	1	Amer3	NM_213727	0
chr1	34842955	34843331	377	*	Promoter (<=1kb)	1	34813218	34843050	29833	2	Fam168b	NM_001160235	0
chr1	36068031	36068517	487	*	Promoter (<=1kb)	1	36068400	36106446	38047	1	Hs6st1	NM_015818	0
chr1	36244167	36244583	417	*	Promoter (<=1kb)	1	36140028	36244302	104275	2	Uggt1	NM_198899	0
chr1	36307208	36307867	660	*	Promoter (<=1kb)	1	36307733	36324029	16297	1	Arid5a	NM_001172205	0
chr1	36369071	36369527	457	*	Promoter (<=1kb)	1	36335730	36369181	33452	2	Kansl3	NM_172652	0
chr1	36444708	36445901	1194	*	Promoter (<=1kb)	1	36423186	36445239	22054	2	Lman2l	NM_001013374	0
chr1	36471133	36471740	608	*	Promoter (<=1kb)	1	36471597	36508776	37180	1	Cnnm4	NM_033570	0
chr1	36511411	36512148	738	*	Promoter (<=1kb)	1	36511876	36528237	16362	1	Cnnm3	NM_001039551	0
chr1	36547097	36547422	326	*	Promoter (<=1kb)	1	36538173	36547201	9029	2	Ankrd39	NM_026241	0
chr1	36556502	36556817	316	*	Promoter (<=1kb)	1	36548639	36557557	8919	2	Sema4c	NM_001304329	740
chr1	36557069	36557479	411	*	Promoter (<=1kb)	1	36548639	36557557	8919	2	Sema4c	NM_001304329	78
chr1	36558125	36558568	444	*	Promoter (<=1kb)	1	36548639	36558381	9743	2	Sema4c	NM_001126047	0
chr1	36684132	36684390	259	*	Promoter (<=1kb)	1	36599971	36683183	83213	2	Fam178b	NM_201365	-949
chr1	36691060	36691623	564	*	Promoter (<=1kb)	1	36691487	36693388	1902	1	Cox5b	NM_009942	0
chr1	36709601	36710260	660	*	Promoter (<=1kb)	1	36699202	36709925	10724	2	Actr1b	NM_146107	0
chr1	36939484	36940210	727	*	Promoter (<=1kb)	1	36792189	36939527	147339	2	Tmem131	NM_018872	0
chr1	37299561	37300023	463	*	Promoter (<=1kb)	1	37299838	37410740	110903	1	Inpp4a	NM_001290797	0
chr1	37540911	37541347	437	*	Promoter (<=1kb)	1	37439340	37541016	101677	2	Mgat4a	NM_173870	0
chr1	37864416	37865546	1131	*	Promoter (<=1kb)	1	37754572	37865082	110511	2	Tsga10	NM_207228	0
chr1	37872004	37872627	624	*	Promoter (<=1kb)	1	37872206	37876298	4093	1	Lipt1	NM_001037918	0
chr1	37890195	37890658	464	*	Promoter (<=1kb)	1	37878890	37890411	11522	2	Mitd1	NM_026913	0
chr1	37996844	37997612	769	*	Promoter (<=1kb)	1	37983867	37997208	13342	2	Txndc9	NM_172054	0
chr1	37997841	37998284	444	*	Promoter (<=1kb)	1	37998010	38055579	57570	1	Eif5b	NM_198303	0
chr1	38129576	38130209	634	*	Promoter (<=1kb)	1	38052786	38129662	76877	2	Rev1	NM_019570	0
chr1	38897753	38898198	446	*	Promoter (<=1kb)	1	38863873	38898160	34288	2	Chst10	NM_145142	0
chr1	38987074	38988030	957	*	Promoter (<=1kb)	1	38987814	38997236	9423	1	Pdcl3	NM_026850	0
chr1	39367630	39368060	431	*	Promoter (<=1kb)	1	39367851	39371910	4060	1	Rpl31	NM_001252218	0
chr1	39478446	39479043	598	*	Promoter (<=1kb)	1	39371496	39478747	107252	2	Tbc1d8	NM_018775	0
chr1	39535414	39536155	742	*	Promoter (<=1kb)	1	39535802	39546877	11076	1	Cnot11	NM_028043	0
chr1	39577256	39577683	428	*	Promoter (<=1kb)	1	39551296	39577347	26052	2	Rnf149	NM_001033135	0
chr1	39900495	39900906	412	*	Promoter (<=1kb)	1	39900913	40026310	125398	1	Map4k4	NM_001252200	-7
chr1	39902664	39903151	488	*	Promoter (1-2kb)	1	39900913	40026310	125398	1	Map4k4	NM_008696	1751
chr1	42851008	42851534	527	*	Promoter (<=1kb)	1	42851233	42905683	54451	1	Mrps9	NM_023514	0
chr1	43098403	43099110	708	*	Promoter (<=1kb)	1	43098710	43115946	17237	1	AI597479	NM_133818	0
chr1	43445554	43445824	271	*	Promoter (<=1kb)	1	43445751	43570518	124768	1	Nck2	NM_010879	0
chr1	43827567	43828254	688	*	Promoter (<=1kb)	1	43750231	43827708	77478	2	Uxs1	NM_026430	0
chr1	43933558	43934186	629	*	Promoter (<=1kb)	1	43934007	44002971	68965	1	Tpp2	NM_009418	0
chr1	44102199	44102749	551	*	Promoter (<=1kb)	1	44086617	44102388	15772	2	Tex30	NM_029368	0
chr1	44118747	44119020	274	*	Promoter (<=1kb)	1	44106546	44118773	12228	2	Kdelc1	NM_023645	0
chr1	44147597	44148060	464	*	Promoter (<=1kb)	1	44147744	44181260	33517	1	Ercc5	NM_011729	0
chr1	45795202	45795559	358	*	Promoter (<=1kb)	1	45795501	45823613	28113	1	Wdr75	NM_028599	0
chr1	46853441	46854087	647	*	Promoter (<=1kb)	1	46807544	46853509	45966	2	Slc39a10	NM_172653	0
chr1	51478030	51478843	814	*	Promoter (<=1kb)	1	51469488	51478399	8912	2	Nabp1	NM_028696	0
chr1	52119156	52119544	389	*	Promoter (<=1kb)	1	52119438	52161865	42428	1	Stat1	NM_001205314	0
chr1	52232862	52233702	841	*	Promoter (<=1kb)	1	52163450	52233232	69783	2	Gls	NM_001081081	0
chr1	52630499	52631175	677	*	Promoter (<=1kb)	1	52630705	52651919	21215	1	Tmem194b	NM_001142647	0
chr1	52817015	52817743	729	*	Promoter (<=1kb)	1	52789420	52817688	28269	2	Inpp1	NM_008384	0
chr1	52844542	52845240	699	*	Promoter (<=1kb)	1	52845046	52920860	75815	1	Hibch	NM_146108	0
chr1	52952520	52953990	1471	*	Promoter (<=1kb)	1	52925127	52952840	27714	2	1700019D03Rik	NM_144953	0
chr1	53296801	53297318	518	*	Promoter (<=1kb)	1	53297095	53310245	13151	1	Ormdl1	NM_145517	0
chr1	53313424	53313861	438	*	Promoter (<=1kb)	1	53313624	53326342	12719	1	Osgepl1	NM_001285839	0
chr1	53352330	53352869	540	*	Promoter (<=1kb)	1	53344617	53352752	8136	2	Asnsd1	NM_001290984	0
chr1	53785008	53785513	506	*	Promoter (<=1kb)	1	53755512	53785215	29704	2	Stk17b	NM_133810	0
chr1	54250396	54251147	752	*	Promoter (<=1kb)	1	54250683	54368727	118045	1	Ccdc150	NM_030025	0
chr1	54557411	54558143	733	*	Promoter (<=1kb)	1	54473000	54557684	84685	2	Pgap1	NM_001163314	0
chr1	55027311	55027894	584	*	Promoter (<=1kb)	1	54985170	55027478	42309	2	Sf3b1	NM_031179	0
chr1	55052149	55053309	1161	*	Promoter (<=1kb)	1	55052770	55072702	19933	1	Coq10b	NM_001039710	0
chr1	55087758	55088450	693	*	Promoter (<=1kb)	1	55077834	55087932	10099	2	Hspd1	NM_010477	0
chr1	55130854	55131472	619	*	Promoter (<=1kb)	1	55131245	55154899	23655	1	Mob4	NM_025283	0
chr1	55131703	55131992	290	*	Promoter (<=1kb)	1	55131245	55154899	23655	1	Mob4	NM_025283	458
chr1	55236861	55237263	403	*	Promoter (<=1kb)	1	55237177	55240058	2882	1	Mars2	NM_175439	0
chr1	55405672	55406009	338	*	Promoter (<=1kb)	1	55405946	55754285	348340	1	Plcl1	NM_001114663	0
chr1	56972927	56973618	692	*	Promoter (1-2kb)	1	56971469	56975196	3728	1	9130024F11Rik	NR_024326	1458
chr1	57377302	57377836	535	*	Promoter (<=1kb)	1	57377620	57385422	7803	1	1700066M21Rik	NM_028546	0
chr1	57406509	57406883	375	*	Promoter (<=1kb)	1	57406548	57415958	9411	1	9430016H08Rik	NM_001081181	0
chr1	57969935	57970315	381	*	Promoter (<=1kb)	1	57955101	57970084	14984	2	Kctd18	NM_001159864	0
chr1	57995687	57996310	624	*	Promoter (<=1kb)	1	57995974	58026277	30304	1	Sgol2a	NM_199007	0
chr1	58392756	58393346	591	*	Promoter (<=1kb)	1	58393136	58406548	13413	1	Bzw1	NM_025824	0
chr1	58393563	58393921	359	*	Promoter (<=1kb)	1	58393136	58406548	13413	1	Bzw1	NM_025824	427
chr1	58424029	58424918	890	*	Promoter (<=1kb)	1	58411988	58424088	12101	2	Clk1	NM_001042634	0
chr1	58444876	58445856	981	*	Promoter (<=1kb)	1	58430993	58445486	14494	2	Ppil3	NM_001285826	0
chr1	58504510	58505352	843	*	Promoter (<=1kb)	1	58462771	58505109	42339	2	Orc2	NM_001271526	0
chr1	58586280	58586573	294	*	Promoter (<=1kb)	1	58522806	58586333	63528	2	Fam126b	NM_172513	0
chr1	58711278	58712071	794	*	Promoter (<=1kb)	1	58711491	58759209	47719	1	Cflar	NM_001289704	0
chr1	58973042	58973905	864	*	Promoter (<=1kb)	1	58973571	58995121	21551	1	Stradb	NM_172656	0
chr1	59119539	59120186	648	*	Promoter (<=1kb)	1	59100593	59120096	19504	2	Tmem237	NM_001033449	0
chr1	59236864	59237709	846	*	Promoter (<=1kb)	1	59162756	59237093	74338	2	Als2	NM_001159948	0
chr1	59481453	59482487	1035	*	Promoter (<=1kb)	1	59482147	59486955	4809	1	Fzd7	NM_008057	0
chr1	59516117	59516355	239	*	Promoter (<=1kb)	1	59516264	59634509	118246	1	Gm973	NM_001013771	0
chr1	59670668	59671164	497	*	Promoter (<=1kb)	1	59639434	59670834	31401	2	Sumo1	NM_009460	0
chr1	59684852	59685217	366	*	Promoter (<=1kb)	1	59685006	59711510	26505	1	Nop58	NM_018868	0
chr1	59689656	59690050	395	*	Promoter (1-2kb)	1	59691958	59692010	53	1	Snord70	NR_028554	-1908
chr1	59762792	59763700	909	*	Promoter (<=1kb)	1	59764279	59878081	113803	1	Bmpr2	NM_007561	-579
chr1	59912455	59913196	742	*	Promoter (<=1kb)	1	59913006	59985348	72343	1	Fam117b	NM_001037725	0
chr1	60097561	60098721	1161	*	Promoter (<=1kb)	1	60098247	60153953	55707	1	Carf	NM_001285463	0
chr1	60180078	60180988	911	*	Promoter (<=1kb)	1	60180599	60334705	154107	1	Nbeal1	NM_173444	0
chr1	60342895	60343768	874	*	Promoter (<=1kb)	1	60343372	60387387	44016	1	Cyp20a1	NM_030013	0
chr1	60409054	60409788	735	*	Promoter (<=1kb)	1	60409619	60481163	71545	1	Abi2	NM_001198570	0
chr1	60566677	60567276	600	*	Promoter (<=1kb)	1	60483185	60566765	83581	2	Raph1	NM_001045513	0
chr1	62703190	62703517	328	*	Promoter (<=1kb)	1	62703317	62797091	93775	1	Nrp2	NM_001077406	0
chr1	62794477	62794836	360	*	Promoter (<=1kb)	1	62790918	62794732	3815	2	4930487H11Rik	NR_040601	0
chr1	63114427	63114880	454	*	Promoter (<=1kb)	1	63114471	63158295	43825	1	Ino80dos	NR_045915	0
chr1	63176430	63177225	796	*	Promoter (<=1kb)	1	63176831	63180486	3656	1	Eef1b2	NM_018796	0
chr1	63180633	63181752	1120	*	Promoter (1-2kb)	1	63179023	63179135	113	1	Snora41	NR_028558	1610
chr1	63199925	63200800	876	*	Promoter (<=1kb)	1	63200358	63314575	114218	1	Zdbf2	NM_001285936	0
chr1	63272583	63273321	739	*	Promoter (<=1kb)	1	63273269	63314575	41307	1	Zdbf2	NM_001267872	0
chr1	63445409	63446094	686	*	Promoter (<=1kb)	1	63445904	63573219	127316	1	Adam23	NM_001177600	0
chr1	63730370	63730787	418	*	Promoter (<=1kb)	1	63730625	63753385	22761	1	Fastkd2	NM_172422	0
chr1	64121348	64122627	1280	*	Promoter (<=1kb)	1	64035671	64121389	85719	2	Klf7	NM_033563	0
chr1	64531950	64533117	1168	*	Promoter (<=1kb)	1	64532804	64604548	71745	1	Creb1	NM_001037726	0
chr1	64690335	64691356	1022	*	Promoter (<=1kb)	1	64679869	64690659	10791	2	2810408I11Rik	NR_038009	0
chr1	64737522	64738239	718	*	Promoter (<=1kb)	1	64730558	64737750	7193	2	Fzd5	NM_001042659	0
chr1	65178255	65179463	1209	*	Promoter (<=1kb)	1	65158616	65179142	20527	2	Idh1	NM_010497	0
chr1	65186228	65186815	588	*	Promoter (<=1kb)	1	65158616	65186479	27864	2	Idh1	NM_001111320	0
chr1	66467990	66468286	297	*	Promoter (<=1kb)	1	66468447	66699148	230702	1	Unc80	NM_175510	-161
chr1	66699742	66701043	1302	*	Promoter (<=1kb)	1	66700893	66719805	18913	1	Rpe	NM_025683	0
chr1	66816772	66817349	578	*	Promoter (<=1kb)	1	66719243	66817595	98353	2	Kansl1l	NM_001122738	246
chr1	66817593	66817938	346	*	Promoter (<=1kb)	1	66719243	66817595	98353	2	Kansl1l	NM_001122738	0
chr1	70725622	70725843	222	*	Promoter (<=1kb)	1	70725715	70885397	159683	1	Vwc2l	NM_177164	0
chr1	71102356	71102535	180	*	Promoter (<=1kb)	1	71027535	71102972	75438	2	Bard1	NM_007525	437
chr1	71102767	71103332	566	*	Promoter (<=1kb)	1	71027535	71102972	75438	2	Bard1	NM_007525	0
chr1	71103496	71103735	240	*	Promoter (<=1kb)	1	71027535	71102972	75438	2	Bard1	NM_007525	-524
chr1	71650677	71651038	362	*	Promoter (2-3kb)	1	71585473	71653234	67762	2	Fn1	NM_001276408	2196
chr1	71652754	71653844	1091	*	Promoter (<=1kb)	1	71653335	71662843	9509	1	Apol7d	NR_040308	0
chr1	72212223	72212569	347	*	Promoter (<=1kb)	1	72159233	72212307	53075	2	Mreg	NM_001005423	0
chr1	72213903	72214456	554	*	Promoter (1-2kb)	1	72159233	72212307	53075	2	Mreg	NM_001005423	-1596
chr1	72214663	72214888	226	*	Promoter (2-3kb)	1	72159233	72212307	53075	2	Mreg	NM_001005423	-2356
chr1	72284021	72284663	643	*	Promoter (<=1kb)	1	72259173	72284314	25142	2	Pecr	NM_023523	0
chr1	72306900	72307700	801	*	Promoter (<=1kb)	1	72307421	72394953	87533	1	Xrcc5	NM_009533	0
chr1	72536859	72537255	397	*	Promoter (<=1kb)	1	72427112	72536564	109453	2	2023-03-04	NM_001045533	-295
chr1	72582981	72583930	950	*	Promoter (<=1kb)	1	72583251	72636790	53540	1	Smarcal1	NM_018817	0
chr1	72710998	72711322	325	*	Promoter (<=1kb)	1	72711260	72713813	2554	1	Rpl37a	NM_009084	0
chr1	74235975	74236613	639	*	Promoter (<=1kb)	1	74236550	74268213	31664	1	Arpc2	NM_029711	0
chr1	74284333	74285392	1060	*	Promoter (<=1kb)	1	74279840	74284738	4899	2	Aamp	NM_001190444	0
chr1	74287167	74287465	299	*	Promoter (2-3kb)	1	74285034	74353692	68659	1	Pnkd	NM_001039509	2133
chr1	74332118	74332817	700	*	Promoter (<=1kb)	1	74332610	74353692	21083	1	Pnkd	NM_019999	0
chr1	74391335	74391803	469	*	Promoter (<=1kb)	1	74391609	74397285	5677	1	Ctdsp1	NM_153088	0
chr1	74505509	74506927	1419	*	Promoter (<=1kb)	1	74506060	74530842	24783	1	Rqcd1	NM_021383	0
chr1	74587563	74588478	916	*	Promoter (<=1kb)	1	74588289	74592443	4155	1	Bcs1l	NM_001305652	0
chr1	74601260	74601702	443	*	Promoter (<=1kb)	1	74593748	74601397	7650	2	Rnf25	NM_001305230	0
chr1	74773185	74773474	290	*	Promoter (1-2kb)	1	74771892	74785319	13428	1	Wnt6	NM_009526	1293
chr1	74854382	74854983	602	*	Promoter (<=1kb)	1	74855029	74857732	2704	1	Cdk5r2	NM_009872	-46
chr1	75142538	75142788	251	*	Promoter (<=1kb)	1	75142786	75147909	5124	1	Fam134a	NM_001305231	0
chr1	75168398	75169304	907	*	Promoter (<=1kb)	1	75168646	75171626	2981	1	Zfand2b	NM_001159905	0
chr1	75191812	75192610	799	*	Promoter (<=1kb)	1	75192160	75195538	3379	1	Ankzf1	NM_001267620	0
chr1	75218958	75219703	746	*	Promoter (<=1kb)	1	75214974	75219253	4280	2	Tuba4a	NM_009447	0
chr1	75236307	75236889	583	*	Promoter (<=1kb)	1	75236423	75245692	9270	1	Dnajb2	NM_001159883	0
chr1	75263101	75263647	547	*	Promoter (<=1kb)	1	75247041	75264208	17168	2	Ptprn	NM_008985	561
chr1	75277377	75277583	207	*	Promoter (<=1kb)	1	75272202	75278380	6179	2	Resp18	NM_009049	797
chr1	75316863	75318449	1587	*	Promoter (<=1kb)	1	75308565	75317017	8453	2	Dnpep	NM_016878	0
chr1	75398744	75398984	241	*	Promoter (1-2kb)	1	75400085	75404565	4481	1	Speg	NM_001173477	-1101
chr1	75435653	75436206	554	*	Promoter (<=1kb)	1	75435943	75443176	7234	1	Gmppa	NM_133708	0
chr1	75479104	75479986	883	*	Promoter (<=1kb)	1	75474569	75479471	4903	2	Chpf	NM_001001565	0
chr1	75521148	75521967	820	*	Promoter (<=1kb)	1	75521529	75537335	15807	1	Stk11ip	NM_027886	0
chr1	75546757	75547005	249	*	Promoter (<=1kb)	1	75546266	75559431	13166	1	Slc4a3	NM_009208	491
chr1	78488558	78489532	975	*	Promoter (<=1kb)	1	78417958	78488897	70940	2	Farsb	NM_001278075	0
chr1	78657552	78657966	415	*	Promoter (<=1kb)	1	78657825	78707743	49919	1	Acsl3	NM_001033606	0
chr1	79671928	79672235	308	*	Promoter (<=1kb)	1	79606876	79671972	65097	2	Ap1s3	NM_183027	0
chr1	80340288	80341287	1000	*	Promoter (<=1kb)	1	80266818	80340430	73613	2	Cul3	NM_016716	0
chr1	82316252	82316640	389	*	Promoter (<=1kb)	1	82316579	82445367	128789	1	Rhbdd1	NM_029777	0
chr1	82839079	82839671	593	*	Promoter (<=1kb)	1	82839483	82896275	56793	1	Agfg1	NM_010472	0
chr1	83038219	83038525	307	*	Promoter (<=1kb)	1	83012523	83038448	25926	2	Slc19a3	NM_030556	0
chr1	84839388	84840561	1174	*	Promoter (<=1kb)	1	84839841	84900486	60646	1	Fbxo36	NM_025386	0
chr1	85793126	85793551	426	*	Promoter (<=1kb)	1	85793447	85851577	58131	1	Cab39	NM_133781	0
chr1	85794184	85794652	469	*	Promoter (<=1kb)	1	85793447	85851577	58131	1	Cab39	NM_133781	737
chr1	86064200	86064988	789	*	Promoter (<=1kb)	1	86064619	86139295	74677	1	Psmd1	NM_027357	0
chr1	86154184	86154981	798	*	Promoter (<=1kb)	1	86154780	86278284	123505	1	Armc9	NM_030184	0
chr1	86302951	86303610	660	*	Promoter (<=1kb)	1	86303221	86307305	4085	1	B3gnt7	NM_145222	0
chr1	86348351	86349433	1083	*	Promoter (1-2kb)	1	86351170	86351285	116	2	Snora75	NR_028478	1852
chr1	86358840	86360329	1490	*	Promoter (<=1kb)	1	86359574	86367964	8391	1	C130036L24Rik	NR_015507	0
chr1	86389309	86389675	367	*	Promoter (1-2kb)	1	86386325	86388141	1817	2	Nmur1	NM_010341	-1168
chr1	86527876	86529050	1175	*	Promoter (1-2kb)	1	86526736	86530698	3963	1	Ptma	NM_008972	1140
chr1	86582245	86583036	792	*	Promoter (<=1kb)	1	86543015	86582501	39487	2	Pde6d	NM_008801	0
chr1	86586882	86587428	547	*	Promoter (<=1kb)	1	86587100	86606500	19401	1	Cops7b	NM_172974	0
chr1	87213671	87214353	683	*	Promoter (<=1kb)	1	87213914	87228858	14945	1	Eif4e2	NM_001039170	0
chr1	87326488	87327112	625	*	Promoter (<=1kb)	1	87326998	87450810	123813	1	Gigyf2	NM_001110212	0
chr1	87755696	87756501	806	*	Promoter (<=1kb)	1	87756011	87792428	36418	1	Atg16l1	NM_001205391	0
chr1	87852868	87853348	481	*	Promoter (<=1kb)	1	87853287	87944489	91203	1	Dgkd	NM_177646	0
chr1	88008257	88008562	306	*	Promoter (<=1kb)	1	87945121	88008551	63431	2	Usp40	NM_001033291	0
chr1	88205640	88205990	351	*	Promoter (<=1kb)	1	88204732	88205748	1017	2	Dnajb3	NM_008299	0
chr1	88277188	88277915	728	*	Promoter (<=1kb)	1	88264828	88277557	12730	2	A730008H23Rik	NM_172505	0
chr1	88756933	88757147	215	*	Promoter (2-3kb)	1	88754890	88755733	844	1	Platr5	NR_040493	2043
chr1	89015389	89015811	423	*	Promoter (<=1kb)	1	89016113	89022210	6098	1	1700067G17Rik	NR_040471	-302
chr1	89069422	89070632	1211	*	Promoter (<=1kb)	1	89070462	89153793	83332	1	Sh3bp4	NM_133816	0
chr1	89454486	89454817	332	*	Promoter (<=1kb)	1	89454811	89895282	440472	1	Agap1	NM_001037136	0
chr1	89457137	89457361	225	*	Promoter (2-3kb)	1	89454811	89895282	440472	1	Agap1	NM_178119	2326
chr1	89930928	89931478	551	*	Promoter (<=1kb)	1	89927962	89931176	3215	2	Gbx2	NM_010262	0
chr1	90202253	90202971	719	*	Promoter (1-2kb)	1	90203980	90215722	11743	1	Ackr3	NM_001271607	-1009
chr1	90203797	90204074	278	*	Promoter (<=1kb)	1	90203980	90215722	11743	1	Ackr3	NM_001271607	0
chr1	90603074	90603752	679	*	Promoter (<=1kb)	1	90603425	90613341	9917	1	Cops8	NM_133805	0
chr1	91052936	91053606	671	*	Promoter (<=1kb)	1	91053444	91117322	63879	1	Lrrfip1	NM_001111311	0
chr1	91144873	91145157	285	*	Promoter (<=1kb)	1	91145103	91170795	25693	1	Rbm44	NM_001033408	0
chr1	91249931	91250376	446	*	Promoter (<=1kb)	1	91250319	91286025	35707	1	Ube2f	NM_026454	0
chr1	91298049	91298513	465	*	Promoter (<=1kb)	1	91298338	91321080	22743	1	Scly	NM_016717	0
chr1	91366286	91366464	179	*	Promoter (<=1kb)	1	91366430	91374217	7788	1	Fam132b	NM_173395	0
chr1	91366823	91367209	387	*	Promoter (<=1kb)	1	91366430	91374217	7788	1	Fam132b	NM_173395	393
chr1	91398613	91399012	400	*	Promoter (<=1kb)	1	91375831	91398783	22953	2	Ilkap	NM_023343	0
chr1	91412946	91413518	573	*	Promoter (<=1kb)	1	91411483	91413222	1740	2	Hes6	NM_019479	0
chr1	91459142	91459868	727	*	Promoter (<=1kb)	1	91415982	91459328	43347	2	Per2	NM_011066	0
chr1	91494297	91494720	424	*	Promoter (<=1kb)	1	91494668	91529307	34640	1	Traf3ip1	NM_028718	0
chr1	91540259	91540774	516	*	Promoter (<=1kb)	1	91540565	91559590	19026	1	Asb1	NM_001039126	0
chr1	92473726	92474288	563	*	Promoter (<=1kb)	1	92439719	92473758	34040	2	Ndufa10	NM_024197	0
chr1	92641874	92642160	287	*	Promoter (<=1kb)	1	92637145	92641948	4804	2	Myeov2	NR_028108	0
chr1	92831303	92832212	910	*	Promoter (<=1kb)	1	92831686	92860196	28511	1	Gpc1	NM_016696	0
chr1	92906832	92907588	757	*	Promoter (<=1kb)	1	92906989	92908620	1632	1	Dusp28	NM_175118	0
chr1	92934148	92934765	618	*	Promoter (<=1kb)	1	92934408	92947948	13541	1	Capn10	NM_011796	0
chr1	92978943	92979124	182	*	Promoter (<=1kb)	1	92978903	92986391	7489	1	Gpr35	NM_022320	40
chr1	93305657	93306134	478	*	Promoter (<=1kb)	1	93299211	93305870	6660	2	Mterf4	NM_178051	0
chr1	93342482	93343782	1301	*	Promoter (<=1kb)	1	93309437	93342788	33352	2	Pask	NM_080850	0
chr1	93478020	93479254	1235	*	Promoter (<=1kb)	1	93405940	93478917	72978	2	Hdlbp	NM_133808	0
chr1	93511292	93512187	896	*	Promoter (<=1kb)	1	93512104	93621976	109873	1	Farp2	NM_145519	0
chr1	93635563	93636440	878	*	Promoter (<=1kb)	1	93620751	93635727	14977	2	Stk25	NM_021537	0
chr1	93685368	93685826	459	*	Promoter (<=1kb)	1	93685694	93695762	10069	1	Bok	NM_016778	0
chr1	93686311	93686569	259	*	Promoter (<=1kb)	1	93685694	93695762	10069	1	Bok	NM_016778	617
chr1	93801740	93802264	525	*	Promoter (<=1kb)	1	93792576	93801934	9359	2	Dtymk	NM_001105667	0
chr1	93803597	93804598	1002	*	Promoter (<=1kb)	1	93803965	93822100	18136	1	Ing5	NM_025454	0
chr1	93825004	93825726	723	*	Promoter (<=1kb)	1	93825240	93852174	26935	1	D2hgdh	NM_178882	0
chr1	96872231	96872440	210	*	Promoter (<=1kb)	1	96818784	96872171	53388	2	Slco4c1	NM_172658	-60
chr1	97769902	97770762	861	*	Promoter (<=1kb)	1	97770179	97792971	22793	1	Gin1	NM_026250	0
chr1	105663482	105664023	542	*	Promoter (<=1kb)	1	105663861	105755131	91271	1	2310035C23Rik	NM_029349	0
chr1	105990060	105990812	753	*	Promoter (<=1kb)	1	105990406	106034079	43674	1	Zcchc2	NM_001122675	0
chr1	106171148	106172023	876	*	Promoter (<=1kb)	1	106152625	106171524	18900	2	Gm20753	NR_040630	0
chr1	106759498	106760238	741	*	Promoter (<=1kb)	1	106720410	106759742	39333	2	Kdsr	NM_027534	0
chr1	106796548	106796785	238	*	Promoter (<=1kb)	1	106770788	106796725	25938	2	Vps4b	NM_009190	0
chr1	111864229	111864491	263	*	Promoter (<=1kb)	1	111858702	111864918	6217	2	Dsel	NM_001081316	427
chr1	111864800	111865057	258	*	Promoter (<=1kb)	1	111858702	111864918	6217	2	Dsel	NM_001081316	0
chr1	118310836	118311739	904	*	Promoter (<=1kb)	1	118298518	118311132	12615	2	Tsn	NM_011650	0
chr1	118321508	118321998	491	*	Promoter (<=1kb)	1	118321843	118333831	11989	1	Nifk	NM_026472	0
chr1	118388323	118389692	1370	*	Promoter (<=1kb)	1	118389058	118609462	220405	1	Clasp1	NM_001293300	0
chr1	118458834	118459948	1115	*	Promoter (<=1kb)	1	118458669	118459265	597	2	2900060B14Rik	NR_027901	0
chr1	118627710	118628282	573	*	Promoter (<=1kb)	1	118627945	118685168	57224	1	Tfcp2l1	NM_023755	0
chr1	119053325	119054178	854	*	Promoter (<=1kb)	1	118834061	119053619	219559	2	Gli2	NM_001081125	0
chr1	119423519	119423985	467	*	Promoter (1-2kb)	1	119415465	119422248	6784	2	Inhbb	NM_008381	-1271
chr1	119504417	119505221	805	*	Promoter (<=1kb)	1	119470305	119504782	34478	2	Ralb	NM_022327	0
chr1	119525903	119526381	479	*	Promoter (<=1kb)	1	119526154	119528983	2830	1	Tmem185b	NM_146103	0
chr1	119648460	119649265	806	*	Promoter (<=1kb)	1	119545033	119649000	103968	2	Epb4.1l5	NM_145506	0
chr1	119837003	119837888	886	*	Promoter (<=1kb)	1	119658093	119837071	178979	2	Ptpn4	NM_019933	0
chr1	119912987	119913482	496	*	Promoter (<=1kb)	1	119907899	119913168	5270	2	Tmem177	NM_175106	0
chr1	119997066	119997450	385	*	Promoter (1-2kb)	1	119923519	119995210	71692	2	Cfap221	NM_001115074	-1856
chr1	120120257	120120547	291	*	Promoter (<=1kb)	1	120113280	120120919	7640	2	Dbi	NM_001037999	372
chr1	120120783	120121653	871	*	Promoter (<=1kb)	1	120121187	120188189	67003	1	3110009E18Rik	NM_001172074	0
chr1	121087194	121087655	462	*	Promoter (<=1kb)	1	121087405	121120975	33571	1	Celrr	NR_038008	0
chr1	121327197	121327367	171	*	Promoter (<=1kb)	1	121304353	121327678	23326	2	Insig2	NM_001271531	311
chr1	121327711	121328296	586	*	Promoter (<=1kb)	1	121304353	121328024	23672	2	Insig2	NM_001271532	0
chr1	121430938	121431183	246	*	Promoter (<=1kb)	1	121431067	121506460	75394	1	Ccdc93	NM_001025156	0
chr1	121567660	121568369	710	*	Promoter (<=1kb)	1	121553835	121567980	14146	2	Ddx18	NM_025860	0
chr1	125435381	125436196	816	*	Promoter (<=1kb)	1	125392905	125435727	42823	2	Actr3	NM_001205385	0
chr1	125560251	125560995	745	*	Promoter (<=1kb)	1	125561016	125595684	34669	1	Slc35f5	NM_028787	-21
chr1	127204734	127205379	646	*	Promoter (<=1kb)	1	127204986	127482972	277987	1	Mgat5	NM_145128	0
chr1	127773537	127774429	893	*	Promoter (<=1kb)	1	127753617	127774054	20438	2	2900009J06Rik	NR_045298	0
chr1	127868495	127869023	529	*	Promoter (<=1kb)	1	127868773	127943876	75104	1	Rab3gap1	NM_178690	0
chr1	128102459	128103879	1421	*	Promoter (<=1kb)	1	128103306	128237735	134430	1	R3hdm1	NM_181750	0
chr1	128243583	128244689	1107	*	Promoter (<=1kb)	1	128244181	128279377	35197	1	Ubxn4	NM_026390	0
chr1	128358921	128360067	1147	*	Promoter (<=1kb)	1	128331591	128359656	28066	2	Mcm6	NM_008567	0
chr1	128416710	128417694	985	*	Promoter (<=1kb)	1	128363707	128417416	53710	2	Dars	NM_177445	0
chr1	128593251	128593625	375	*	Promoter (<=1kb)	1	128588199	128592299	4101	2	Cxcr4	NM_009911	-952
chr1	130462737	130463041	305	*	Promoter (<=1kb)	1	130439030	130462740	23711	2	Cd55	NM_010016	0
chr1	130715535	130716099	565	*	Promoter (<=1kb)	1	130689043	130715821	26779	2	Pfkfb2	NR_027859	0
chr1	130731770	130732209	440	*	Promoter (<=1kb)	1	130731976	130744622	12647	1	AA986860	NM_177604	0
chr1	131097624	131097944	321	*	Promoter (<=1kb)	1	131053704	131097543	43840	2	Mapkapk2	NM_008551	-81
chr1	131138184	131138793	610	*	Promoter (<=1kb)	1	131128441	131138234	9794	2	Dyrk3	NM_145508	0
chr1	131139323	131140097	775	*	Promoter (1-2kb)	1	131128441	131138234	9794	2	Dyrk3	NM_145508	-1089
chr1	131153053	131153514	462	*	Promoter (<=1kb)	1	131153207	131172234	19028	1	Eif2d	NM_010709	0
chr1	131527001	131528492	1492	*	Promoter (<=1kb)	1	131527989	131539872	11884	1	Fam72a	NM_175382	0
chr1	131867042	131867486	445	*	Promoter (<=1kb)	1	131867277	131872889	5613	1	Rab29	NM_144875	0
chr1	131962783	131962953	171	*	Promoter (<=1kb)	1	131962915	131982972	20058	1	Slc45a3	NM_001177628	0
chr1	132007272	132008523	1252	*	Promoter (<=1kb)	1	132007605	132025684	18080	1	Elk4	NM_007923	0
chr1	132315945	132316218	274	*	Promoter (<=1kb)	1	132316125	132333488	17364	1	Nuak2	NM_001195025	0
chr1	132391581	132392058	478	*	Promoter (<=1kb)	1	132356315	132391281	34967	2	Tmcc2	NM_178874	-300
chr1	132417212	132418313	1102	*	Promoter (<=1kb)	1	132417453	132466959	49507	1	Dstyk	NM_172516	0
chr1	132476928	132478081	1154	*	Promoter (<=1kb)	1	132477367	132505665	28299	1	Rbbp5	NM_172517	0
chr1	132541157	132541570	414	*	Promoter (1-2kb)	1	132509425	132542940	33516	2	Cntn2	NM_177129	1370
chr1	133024933	133025721	789	*	Promoter (<=1kb)	1	132986105	133025416	39312	2	Mdm4	NM_001302801	0
chr1	133045689	133046104	416	*	Promoter (<=1kb)	1	133046012	133108688	62677	1	Pik3c2b	NM_001099276	0
chr1	133129411	133129868	458	*	Promoter (1-2kb)	1	133131166	133139800	8635	1	Ppp1r15b	NM_133819	-1298
chr1	133130800	133131487	688	*	Promoter (<=1kb)	1	133131166	133139800	8635	1	Ppp1r15b	NM_133819	0
chr1	133363274	133364005	732	*	Promoter (<=1kb)	1	133363572	133380319	16748	1	Etnk2	NM_175443	0
chr1	133610071	133610869	799	*	Promoter (<=1kb)	1	133603871	133610280	6410	2	Snrpe	NM_009227	0
chr1	133660534	133661668	1135	*	Promoter (<=1kb)	1	133655879	133660885	5007	2	Zbed6	NM_001166552	0
chr1	134078956	134079805	850	*	Promoter (<=1kb)	1	134074865	134079155	4291	2	Btg2	NM_007570	0
chr1	134361811	134362363	553	*	Promoter (<=1kb)	1	134346097	134361999	15903	2	Tmem183a	NM_001042485	0
chr1	134403669	134404157	489	*	Promoter (1-2kb)	1	134405990	134411738	5749	1	Cyb5r1	NM_028057	-1833
chr1	134405208	134405511	304	*	Promoter (<=1kb)	1	134405990	134411738	5749	1	Cyb5r1	NM_028057	-479
chr1	134405667	134406700	1034	*	Promoter (<=1kb)	1	134405990	134411738	5749	1	Cyb5r1	NM_028057	0
chr1	134414796	134415948	1153	*	Promoter (<=1kb)	1	134415378	134433350	17973	1	Adipor1	NM_028320	0
chr1	134455128	134455645	518	*	Promoter (<=1kb)	1	134455555	134490873	35319	1	Klhl12	NM_153128	0
chr1	134491951	134492881	931	*	Promoter (1-2kb)	1	134494660	134507884	13225	1	Rabif	NM_145510	-1779
chr1	134494443	134495352	910	*	Promoter (<=1kb)	1	134494660	134507884	13225	1	Rabif	NM_145510	0
chr1	134560094	134560290	197	*	Promoter (<=1kb)	1	134560178	134632878	72701	1	Kdm5b	NM_152895	0
chr1	134955552	134956165	614	*	Promoter (<=1kb)	1	134765943	134955940	189998	2	Ppp1r12b	NM_001081307	0
chr1	134962207	134962782	576	*	Promoter (<=1kb)	1	134962565	134974179	11615	1	Ube2t	NM_001278115	0
chr1	135105135	135105449	315	*	Promoter (<=1kb)	1	134986353	135105276	118924	2	Lgr6	NM_001033409	0
chr1	135105918	135106199	282	*	Promoter (<=1kb)	1	134986353	135105276	118924	2	Lgr6	NM_001033409	-642
chr1	135258314	135258745	432	*	Promoter (<=1kb)	1	135253574	135258472	4899	2	Elf3	NM_001163131	0
chr1	135258947	135259290	344	*	Promoter (<=1kb)	1	135253574	135258472	4899	2	Elf3	NM_007921	-475
chr1	135260644	135261371	728	*	Promoter (2-3kb)	1	135253574	135258472	4899	2	Elf3	NM_007921	-2172
chr1	135283698	135284293	596	*	Promoter (<=1kb)	1	135262699	135284084	21386	2	Rnpep	NM_001159624	0
chr1	135313432	135314038	607	*	Promoter (<=1kb)	1	135301535	135313737	12203	2	Timm17a	NM_011590	0
chr1	135430269	135430814	546	*	Promoter (<=1kb)	1	135382315	135430491	48177	2	Ipo9	NM_153774	0
chr1	135729052	135729485	434	*	Promoter (<=1kb)	1	135729197	135752229	23033	1	Csrp1	NM_007791	0
chr1	136007887	136008284	398	*	Promoter (<=1kb)	1	136008219	136035030	26812	1	Tmem9	NM_001160145	0
chr1	136017843	136018180	338	*	Promoter (<=1kb)	1	136018001	136035030	17030	1	Tmem9	NM_025439	0
chr1	136131096	136131590	495	*	Promoter (<=1kb)	1	136127719	136131183	3465	2	Gm15850	NR_046167	0
chr1	136233943	136234430	488	*	Promoter (<=1kb)	1	136213522	136234280	20759	2	5730559C18Rik	NM_028872	0
chr1	136345600	136346422	823	*	Promoter (<=1kb)	1	136268123	136346104	77982	2	Camsap2	NM_001081360	0
chr1	136415060	136415703	644	*	Promoter (<=1kb)	1	136411916	136415519	3604	2	9230116N13Rik	NR_024328	0
chr1	136466108	136466639	532	*	Promoter (1-2kb)	1	136467848	136530819	62972	1	Kif14	NM_001287179	-1209
chr1	136624306	136625201	896	*	Promoter (<=1kb)	1	136624901	136630391	5491	1	Zfp281	NM_001160251	0
chr1	136694818	136696668	1851	*	Promoter (<=1kb)	1	136696211	136725728	29518	1	Platr22	NR_037986	0
chr1	136698573	136699336	764	*	Promoter (2-3kb)	1	136696211	136725728	29518	1	Platr22	NR_037986	2362
chr1	136952516	136954027	1512	*	Promoter (<=1kb)	1	136843584	136953630	110047	2	Nr5a2	NM_001159769	0
chr1	136954207	136954396	190	*	Promoter (<=1kb)	1	136843584	136953630	110047	2	Nr5a2	NM_001159769	-577
chr1	138617899	138618277	379	*	Promoter (1-2kb)	1	138484714	138619696	134983	2	Nek7	NM_021605	1419
chr1	138619014	138619435	422	*	Promoter (<=1kb)	1	138484714	138619696	134983	2	Nek7	NM_021605	261
chr1	138619755	138619925	171	*	Promoter (<=1kb)	1	138484714	138619696	134983	2	Nek7	NM_021605	-59
chr1	138856423	138856974	552	*	Promoter (<=1kb)	1	138851979	138856854	4876	2	2310009B15Rik	NM_001081226	0
chr1	139421696	139422378	683	*	Promoter (<=1kb)	1	139422383	139453007	30625	1	Zbtb41	NM_172643	-5
chr1	139454220	139454960	741	*	Promoter (<=1kb)	1	139454773	139494088	39316	1	Aspm	NM_009791	0
chr1	139455201	139455669	469	*	Promoter (<=1kb)	1	139454773	139494088	39316	1	Aspm	NM_009791	428
chr1	140245368	140246216	849	*	Promoter (<=1kb)	1	140246257	140610261	364005	1	Kcnt2	NM_001081027	-41
chr1	140656251	140657004	754	*	Promoter (<=1kb)	1	140570176	140656402	86227	2	4930590L20Rik	NR_040604	0
chr1	143702735	143703248	514	*	Promoter (<=1kb)	1	143607499	143702684	95186	2	Cdc73	NM_145991	-51
chr1	143739140	143739878	739	*	Promoter (<=1kb)	1	143739349	143749678	10330	1	Glrx2	NM_001038593	0
chr1	143776662	143777480	819	*	Promoter (<=1kb)	1	143750791	143777051	26261	2	Trove2	NM_013835	0
chr1	144004197	144004464	268	*	Promoter (<=1kb)	1	143999338	144004149	4812	2	Rgs2	NM_009061	-48
chr1	150392500	150393529	1030	*	Promoter (<=1kb)	1	150361311	150393055	31745	2	BC003331	NM_001077237	0
chr1	151344104	151344588	485	*	Promoter (<=1kb)	1	151344498	151356798	12301	1	Ivns1abp	NM_001039511	0
chr1	151428139	151429203	1065	*	Promoter (<=1kb)	1	151367699	151428435	60737	2	Swt1	NM_025819	0
chr1	151500449	151501355	907	*	Promoter (<=1kb)	1	151469406	151500823	31418	2	Rnf2	NM_011277	0
chr1	151568659	151569360	702	*	Promoter (2-3kb)	1	151571373	151719347	147975	1	Fam129a	NM_022018	-2013
chr1	151570887	151571942	1056	*	Promoter (<=1kb)	1	151571373	151719347	147975	1	Fam129a	NM_022018	0
chr1	151754760	151755813	1054	*	Promoter (<=1kb)	1	151755374	151822328	66955	1	Edem3	NM_001039644	0
chr1	152090369	152090549	181	*	Promoter (<=1kb)	1	151884524	152090320	205797	2	1700025G04Rik	NM_197990	-49
chr1	152090787	152091104	318	*	Promoter (<=1kb)	1	151884524	152090320	205797	2	1700025G04Rik	NM_197990	-467
chr1	152386241	152386990	750	*	Promoter (<=1kb)	1	152370736	152386682	15947	2	Tsen15	NM_025677	0
chr1	152766217	152766737	521	*	Promoter (<=1kb)	1	152766542	152775580	9039	1	Arpc5	NM_026369	0
chr1	152809809	152810201	393	*	Promoter (1-2kb)	1	152807890	152836990	29101	1	Ncf2	NM_010877	1919
chr1	152902481	152904056	1576	*	Promoter (<=1kb)	1	152836995	152902646	65652	2	Smg7	NM_001005507	0
chr1	152904551	152904822	272	*	Promoter (1-2kb)	1	152836995	152902646	65652	2	Smg7	NM_001160256	-1905
chr1	153185853	153186649	797	*	Promoter (<=1kb)	1	153122756	153186447	63692	2	Lamc2	NM_008485	0
chr1	153332578	153333829	1252	*	Promoter (<=1kb)	1	153218922	153332786	113865	2	Lamc1	NM_010683	0
chr1	153413307	153413587	281	*	Promoter (<=1kb)	1	153404186	153414233	10048	2	E330020D12Rik	NR_033736	646
chr1	153414135	153415168	1034	*	Promoter (<=1kb)	1	153404186	153414233	10048	2	E330020D12Rik	NR_033736	0
chr1	153424277	153425457	1181	*	Promoter (<=1kb)	1	153425209	153452574	27366	1	Shcbp1l	NM_001033162	0
chr1	153487541	153487893	353	*	Promoter (<=1kb)	1	153455758	153487660	31903	2	Dhx9	NM_007842	0
chr1	153549473	153549927	455	*	Promoter (<=1kb)	1	153503016	153549714	46699	2	Npl	NM_028749	0
chr1	153899249	153899419	171	*	Promoter (<=1kb)	1	153899926	153900036	111	1	Mir8114	NR_106194	-507
chr1	153899575	153900318	744	*	Promoter (<=1kb)	1	153899929	153909723	9795	1	Glul	NM_008131	0
chr1	155099583	155099890	308	*	Promoter (<=1kb)	1	155096367	155099636	3270	2	Ier5	NM_010500	0
chr1	155158422	155158769	348	*	Promoter (<=1kb)	1	155158703	155203517	44815	1	Stx6	NM_021433	0
chr1	155416849	155417655	807	*	Promoter (<=1kb)	1	155275657	155417444	141788	2	Xpr1	NM_011273	0
chr1	155973100	155973944	845	*	Promoter (<=1kb)	1	155844964	155973255	128292	2	Cep350	NM_001039184	0
chr1	156035444	156036676	1233	*	Promoter (<=1kb)	1	156004599	156036480	31882	2	Tor1aip1	NM_001160018	0
chr1	156040560	156041218	659	*	Promoter (<=1kb)	1	156040861	156053736	12876	1	Tor1aip2	NM_001160181	0
chr1	156302933	156303124	192	*	Promoter (<=1kb)	1	156255296	156303348	48053	2	Tdrd5	NM_001134741	224
chr1	156558164	156558945	782	*	Promoter (<=1kb)	1	156558787	156649619	90833	1	Abl2	NM_001136104	0
chr1	156674291	156674520	230	*	Promoter (<=1kb)	1	156653617	156674339	20723	2	Tor3a	NM_023141	0
chr1	156718904	156719396	493	*	Promoter (<=1kb)	1	156678571	156718910	40340	2	Fam20b	NM_145413	0
chr1	157412164	157412945	782	*	Promoter (<=1kb)	1	157412352	157420236	7885	1	2810025M15Rik	NR_027984	0
chr1	157458403	157458854	452	*	Promoter (<=1kb)	1	157458582	157488733	30152	1	BC026585	NM_001033284	0
chr1	159231679	159232482	804	*	Promoter (<=1kb)	1	159232326	159347580	115255	1	Rfwd2	NM_011931	0
chr1	160194839	160195454	616	*	Promoter (<=1kb)	1	160195260	160201186	5927	1	Mrps14	NM_025474	0
chr1	160212695	160213337	643	*	Promoter (<=1kb)	1	160202367	160212892	10526	2	Cacybp	NM_009786	0
chr1	160792841	160793346	506	*	Promoter (<=1kb)	1	160256572	160792938	536367	2	Rabgap1l	NM_013862	0
chr1	160905993	160906594	602	*	Promoter (<=1kb)	1	160906411	160974976	68566	1	Rc3h1	NM_001024952	0
chr1	160906972	160907549	578	*	Promoter (<=1kb)	1	160906411	160974976	68566	1	Rc3h1	NM_001024952	561
chr1	161038793	161040927	2135	*	Promoter (<=1kb)	1	161038092	161038156	65	1	Snord47	NR_028543	701
chr1	161070232	161071096	865	*	Promoter (<=1kb)	1	161070767	161086724	15958	1	Cenpl	NM_001159930	0
chr1	161130866	161131565	700	*	Promoter (<=1kb)	1	161088378	161131479	43102	2	Klhl20	NM_001039482	0
chr1	161140235	161140805	571	*	Promoter (1-2kb)	1	161142712	161170507	27796	1	Ankrd45	NM_028664	-1907
chr1	161250940	161251453	514	*	Promoter (<=1kb)	1	161240112	161251210	11099	2	Prdx6	NM_001303408	0
chr1	161876323	161877684	1362	*	Promoter (<=1kb)	1	161816112	161876661	60550	2	Suco	NM_172645	0
chr1	161969017	161969419	403	*	Promoter (<=1kb)	1	161942089	161969148	27060	2	4930558K02Rik	NM_001204905	0
chr1	162548183	162548867	685	*	Promoter (<=1kb)	1	162533672	162548345	14674	2	Mettl13	NM_144877	0
chr1	162570207	162570821	615	*	Promoter (<=1kb)	1	162570828	162599078	28251	1	Vamp4	NM_016796	-7
chr1	162740355	162740772	418	*	Promoter (<=1kb)	1	162671785	162740556	68772	2	Prrc2c	NM_001081290	0
chr1	163403583	163404068	486	*	Promoter (<=1kb)	1	163384909	163403641	18733	2	Gorab	NM_178883	0
chr1	163779360	163779960	601	*	Promoter (<=1kb)	1	163779583	163917107	137525	1	Kifap3	NM_001305643	0
chr1	163929723	163930256	534	*	Promoter (<=1kb)	1	163929765	163955126	25362	1	Scyl3	NM_001286003	0
chr1	163994345	163995029	685	*	Promoter (<=1kb)	1	163954008	163994781	40774	2	BC055324	NM_201364	0
chr1	164248460	164249218	759	*	Promoter (<=1kb)	1	164249046	164265385	16340	1	Slc19a2	NM_001276455	0
chr1	164275494	164275859	366	*	Promoter (<=1kb)	1	164275598	164287847	12250	1	Ccdc181	NM_029115	0
chr1	164307115	164307910	796	*	Promoter (<=1kb)	1	164289800	164307484	17685	2	Blzf1	NM_001160208	0
chr1	164458111	164458601	491	*	Promoter (<=1kb)	1	164437099	164458355	21257	2	Atp1b1	NM_009721	0
chr1	165194066	165194820	755	*	Promoter (<=1kb)	1	165174341	165194433	20093	2	Sft2d2	NM_145512	0
chr1	165236816	165237486	671	*	Promoter (<=1kb)	1	165212286	165236958	24673	2	Tiprl	NM_145513	0
chr1	165459434	165459688	255	*	Promoter (<=1kb)	1	165329501	165460463	130963	2	Dcaf6	NM_028759	775
chr1	165460327	165461928	1602	*	Promoter (<=1kb)	1	165329501	165460463	130963	2	Dcaf6	NM_028759	0
chr1	165634121	165635106	986	*	Promoter (<=1kb)	1	165592181	165634541	42361	2	Mpzl1	NM_001001880	0
chr1	166002377	166003661	1285	*	Promoter (<=1kb)	1	165865154	166002634	137481	2	Pou2f1	NM_011137	0
chr1	166124612	166125845	1234	*	Promoter (2-3kb)	1	166098148	166127898	29751	2	Dusp27	NM_001033344	2053
chr1	166378955	166379436	482	*	Promoter (<=1kb)	1	166379167	166393620	14454	1	Tada1	NM_030245	0
chr1	167284921	167285624	704	*	Promoter (<=1kb)	1	167226084	167285127	59044	2	Uck2	NM_030724	0
chr1	167289903	167290309	407	*	Promoter (<=1kb)	1	167290125	167290225	101	1	Mir6347	NR_105765	0
chr1	167308167	167308903	737	*	Promoter (<=1kb)	1	167308670	167333978	25309	1	Tmco1	NM_001039483	0
chr1	167349730	167350663	934	*	Promoter (<=1kb)	1	167349991	167368530	18540	1	Aldh9a1	NM_019993	0
chr1	167393400	167394430	1031	*	Promoter (<=1kb)	1	167372384	167393797	21414	2	Mgst3	NM_025569	0
chr1	168432164	168432566	403	*	Promoter (<=1kb)	1	168119364	168432169	312806	2	Pbx1	NM_008783	0
chr1	169531336	169531830	495	*	Promoter (<=1kb)	1	169497934	169531464	33531	2	Nuf2	NM_023284	0
chr1	169968845	169969686	842	*	Promoter (<=1kb)	1	169969409	169972396	2988	1	3110045C21Rik	NR_040438	0
chr1	170174744	170175471	728	*	Promoter (<=1kb)	1	170141223	170174964	33742	2	Uap1	NM_001305045	0
chr1	170644411	170644581	171	*	Promoter (<=1kb)	1	170644532	170682789	38258	1	Olfml2b	NM_177068	0
chr1	170868526	170869027	502	*	Promoter (<=1kb)	1	170704457	170867771	163315	2	Atf6	NM_001081304	-755
chr1	171063930	171064847	918	*	Promoter (<=1kb)	1	171064591	171064652	62	2	Mir6546	NR_106103	0
chr1	171065915	171066109	195	*	Promoter (1-2kb)	1	171064591	171064652	62	2	Mir6546	NR_106103	-1263
chr1	171066591	171066896	306	*	Promoter (1-2kb)	1	171064591	171064652	62	2	Mir6546	NR_106103	-1939
chr1	171150351	171150841	491	*	Promoter (<=1kb)	1	171150713	171161123	10411	1	Mpz	NM_008623	0
chr1	171196099	171196397	299	*	Promoter (<=1kb)	1	171173264	171196268	23005	2	Pcp4l1	NM_025557	0
chr1	171221689	171223012	1324	*	Promoter (<=1kb)	1	171217803	171222514	4712	2	Tomm40l	NM_001037170	0
chr1	171246873	171247627	755	*	Promoter (<=1kb)	1	171234860	171247112	12253	2	Ndufs2	NM_153064	0
chr1	171269655	171270712	1058	*	Promoter (<=1kb)	1	171270328	171276895	6568	1	B4galt3	NM_020579	0
chr1	171270876	171271157	282	*	Promoter (<=1kb)	1	171270328	171276895	6568	1	B4galt3	NM_020579	548
chr1	171280967	171281952	986	*	Promoter (<=1kb)	1	171276992	171281186	4195	2	Ppox	NM_008911	0
chr1	171287352	171288166	815	*	Promoter (<=1kb)	1	171281953	171287961	6009	2	Usp21	NM_013919	0
chr1	171328575	171330118	1544	*	Promoter (<=1kb)	1	171329145	171342501	13357	1	Dedd	NM_001128609	0
chr1	171345413	171346081	669	*	Promoter (<=1kb)	1	171342237	171345645	3409	2	Nit1	NM_001242580	0
chr1	171360572	171361739	1168	*	Promoter (<=1kb)	1	171358449	171360798	2350	2	Klhdc9	NM_001033039	0
chr1	171410840	171411590	751	*	Promoter (<=1kb)	1	171411313	171418759	7447	1	Usf1	NM_001305676	0
chr1	171437230	171437759	530	*	Promoter (<=1kb)	1	171437561	171464593	27033	1	F11r	NM_172647	0
chr1	171502249	171502628	380	*	Promoter (<=1kb)	1	171503478	171504750	1273	1	Alyref2	NM_019484	-850
chr1	171502901	171504041	1141	*	Promoter (<=1kb)	1	171503478	171504750	1273	1	Alyref2	NM_019484	0
chr1	172027151	172027629	479	*	Promoter (<=1kb)	1	172004371	172027268	22898	2	Vangl2	NM_033509	0
chr1	172082494	172083249	756	*	Promoter (<=1kb)	1	172082529	172122332	39804	1	Copa	NM_009938	0
chr1	172126427	172126966	540	*	Promoter (<=1kb)	1	172126755	172136497	9743	1	Pex19	NM_001159525	0
chr1	172147750	172148223	474	*	Promoter (<=1kb)	1	172148015	172196393	48379	1	Dcaf8	NM_153555	0
chr1	172217042	172217402	361	*	Promoter (2-3kb)	1	172209894	172219895	10002	2	Casq1	NM_009813	2493
chr1	172340856	172341171	316	*	Promoter (<=1kb)	1	172341210	172374085	32876	1	Kcnj10	NM_001039484	-39
chr1	172376186	172376654	469	*	Promoter (<=1kb)	1	172376531	172384099	7569	1	Pigm	NM_026234	0
chr1	172481685	172482289	605	*	Promoter (<=1kb)	1	172482213	172498877	16665	1	Igsf9	NM_001145800	0
chr1	172499884	172500073	190	*	Promoter (<=1kb)	1	172500246	172507375	7130	1	Tagln2	NM_178598	-173
chr1	172520652	172521346	695	*	Promoter (<=1kb)	1	172521130	172545870	24741	1	Cfap45	NM_027972	0
chr1	172550713	172551092	380	*	Promoter (<=1kb)	1	172541620	172550806	9187	2	4933439K11Rik	NR_040558	0
chr1	172632798	172633400	603	*	Promoter (<=1kb)	1	172630769	172632974	2206	2	Dusp23	NM_026725	0
chr1	174501680	174501871	192	*	Promoter (<=1kb)	1	174501825	174822729	320905	1	Fmn2	NM_019445	0
chr1	175692270	175693249	980	*	Promoter (<=1kb)	1	175662421	175692632	30212	2	Opn3	NM_010098	0
chr1	175880347	175880851	505	*	Promoter (<=1kb)	1	175880778	175911396	30619	1	Exo1	NM_012012	0
chr1	176813696	176815003	1308	*	Promoter (<=1kb)	1	176814660	177020432	205773	1	Sdccag8	NM_029756	0
chr1	177441786	177442348	563	*	Promoter (2-3kb)	1	177444661	177450764	6104	1	Zbtb18	NM_001012330	-2313
chr1	177795926	177796975	1050	*	Promoter (<=1kb)	1	177763178	177796509	33332	2	Adss	NM_007422	0
chr1	178186902	178188057	1156	*	Promoter (<=1kb)	1	178187417	178252597	65181	1	Desi2	NM_024282	0
chr1	178318189	178320363	2175	*	Promoter (<=1kb)	1	178319153	178322693	3541	1	Cox20	NM_025511	0
chr1	178336107	178336686	580	*	Promoter (1-2kb)	1	178328300	178337784	9485	2	Hnrnpu	NM_016805	1098
chr1	178337585	178338576	992	*	Promoter (<=1kb)	1	178328300	178337784	9485	2	Hnrnpu	NM_016805	0
chr1	178405437	178406935	1499	*	Promoter (<=1kb)	1	178405881	178483249	77369	1	Efcab2	NM_026626	0
chr1	179516638	179517458	821	*	Promoter (<=1kb)	1	178955039	179518003	562965	2	Smyd3	NM_027188	545
chr1	179517832	179518149	318	*	Promoter (<=1kb)	1	178955039	179518003	562965	2	Smyd3	NM_027188	0
chr1	179546032	179546895	864	*	Promoter (<=1kb)	1	179546529	179627473	80945	1	Cnst	NM_146105	0
chr1	179803405	179804330	926	*	Promoter (<=1kb)	1	179744904	179804015	59112	2	Ahctf1	NM_026375	0
chr1	180195903	180196433	531	*	Promoter (<=1kb)	1	180165238	180196020	30783	2	Adck3	NM_023341	0
chr1	180568295	180569313	1019	*	Promoter (<=1kb)	1	180568975	180601254	32280	1	Parp1	NM_007415	0
chr1	180639758	180640026	269	*	Promoter (1-2kb)	1	180641150	180690687	49538	1	Lin9	NM_001103182	-1124
chr1	180641121	180641776	656	*	Promoter (<=1kb)	1	180641150	180690687	49538	1	Lin9	NM_001103182	0
chr1	180813318	180814679	1362	*	Promoter (<=1kb)	1	180802568	180813603	11036	2	H3f3a	NM_008210	0
chr1	180850253	180851375	1123	*	Promoter (<=1kb)	1	180851151	180868114	16964	1	Sde2	NM_145943	0
chr1	180903986	180904445	460	*	Promoter (<=1kb)	1	180904274	180908088	3815	1	Pycr2	NM_133705	0
chr1	180942506	180942850	345	*	Promoter (<=1kb)	1	180942518	180975104	32587	1	Tmem63a	NM_144794	0
chr1	181017284	181017752	469	*	Promoter (<=1kb)	1	180989556	181017495	27940	2	Ephx1	NM_010145	0
chr1	181143755	181144656	902	*	Promoter (<=1kb)	1	181093423	181144157	50735	2	Nvl	NM_026171	0
chr1	181150847	181151416	570	*	Promoter (<=1kb)	1	181150931	181168994	18064	1	Cnih4	NM_030131	0
chr1	181211941	181212470	530	*	Promoter (<=1kb)	1	181173226	181211978	38753	2	Wdr26	NM_145514	0
chr1	181841949	181842696	748	*	Promoter (<=1kb)	1	181815315	181842401	27087	2	Lbr	NM_133815	0
chr1	182019051	182019374	324	*	Promoter (<=1kb)	1	181896386	182019980	123595	2	Enah	NM_001083120	606
chr1	182019957	182020383	427	*	Promoter (<=1kb)	1	181896386	182019980	123595	2	Enah	NM_001083120	0
chr1	182124508	182125506	999	*	Promoter (<=1kb)	1	182124737	182132415	7679	1	Srp9	NM_012058	0
chr1	182282181	182282351	171	*	Promoter (<=1kb)	1	182275770	182282759	6990	2	Degs1	NM_007853	408
chr1	182282573	182283442	870	*	Promoter (<=1kb)	1	182275770	182282759	6990	2	Degs1	NM_007853	0
chr1	182408481	182409457	977	*	Promoter (<=1kb)	1	182409167	182462436	53270	1	Trp53bp2	NM_173378	0
chr1	182517494	182517769	276	*	Promoter (<=1kb)	1	182467259	182517483	50225	2	Capn2	NM_009794	-11
chr1	182763813	182764302	490	*	Promoter (<=1kb)	1	182764906	182895654	130749	1	Susd4	NM_144796	-604
chr1	183221530	183221700	171	*	Promoter (<=1kb)	1	183086264	183221529	135266	2	Disp1	NM_026866	-1
chr1	183296786	183297419	634	*	Promoter (<=1kb)	1	183297060	183324501	27442	1	Aida	NM_181732	0
chr1	183299193	183299540	348	*	Promoter (2-3kb)	1	183297060	183324501	27442	1	Aida	NM_181732	2133
chr1	183369315	183369873	559	*	Promoter (<=1kb)	1	183326236	183369565	43330	2	Mia3	NM_177389	0
chr1	183388688	183389122	435	*	Promoter (<=1kb)	1	183388885	183410206	21322	1	Taf1a	NM_001277957	0
chr1	184033962	184034570	609	*	Promoter (<=1kb)	1	184033032	184033998	967	2	1700056E22Rik	NM_028516	0
chr1	184822714	184822977	264	*	Promoter (<=1kb)	1	184822407	184822488	82	2	Mir1981	NR_035502	-226
chr1	184883006	184883209	204	*	Promoter (<=1kb)	1	184871926	184883036	11111	2	C130074G19Rik	NM_178692	0
chr1	185203858	185204340	483	*	Promoter (<=1kb)	1	185204168	185286746	82579	1	Rab3gap2	NM_001163754	0
chr1	185328993	185329609	617	*	Promoter (<=1kb)	1	185286662	185329401	42740	2	Iars2	NM_198653	0
chr1	185331966	185332308	343	*	Promoter (<=1kb)	1	185332159	185357769	25611	1	Bpnt1	NM_011794	0
chr1	185362632	185363230	599	*	Promoter (<=1kb)	1	185363095	185428355	65261	1	Eprs	NM_029735	0
chr1	185454735	185454905	171	*	Promoter (<=1kb)	1	185454848	185468761	13914	1	Slc30a10	NM_001033286	0
chr1	186749071	186749563	493	*	Promoter (<=1kb)	1	186721087	186749358	28272	2	Rrp15	NM_026041	0
chr1	189687875	189688789	915	*	Promoter (<=1kb)	1	189640614	189688086	47473	2	Cenpf	NM_001081363	0
chr1	189727420	189727609	190	*	Promoter (<=1kb)	1	189728268	189876693	148426	1	Ptpn14	NM_008976	-659
chr1	189727913	189728268	356	*	Promoter (<=1kb)	1	189728268	189876693	148426	1	Ptpn14	NM_008976	0
chr1	190911585	190912043	459	*	Promoter (<=1kb)	1	190772879	190911770	138892	2	Rps6kc1	NM_178775	0
chr1	190928350	190928791	442	*	Promoter (<=1kb)	1	190928505	190946491	17987	1	Angel2	NM_021421	0
chr1	191025989	191026969	981	*	Promoter (<=1kb)	1	191005832	191026190	20359	2	Mfsd7b	NM_001081259	0
chr1	191062686	191063088	403	*	Promoter (<=1kb)	1	191063021	191084558	21538	1	Nsl1	NM_198654	0
chr1	191182387	191182756	370	*	Promoter (<=1kb)	1	191170297	191183333	13037	2	Atf3	NM_007498	577
chr1	191183023	191183816	794	*	Promoter (<=1kb)	1	191170297	191183333	13037	2	Atf3	NM_007498	0
chr1	191184989	191185181	193	*	Promoter (1-2kb)	1	191170297	191183333	13037	2	Atf3	NM_007498	-1656
chr1	191317600	191318151	552	*	Promoter (<=1kb)	1	191306797	191318118	11322	2	Nenf	NM_025424	0
chr1	191325625	191326034	410	*	Promoter (<=1kb)	1	191325965	191352925	26961	1	Tmem206	NM_025864	0
chr1	191396732	191398027	1296	*	Promoter (<=1kb)	1	191351981	191397041	45061	2	Ppp2r5a	NM_144880	0
chr1	191575389	191576361	973	*	Promoter (<=1kb)	1	191537356	191575544	38189	2	Dtl	NM_001305233	0
chr1	191820933	191822205	1273	*	Promoter (<=1kb)	1	191821473	191833049	11577	1	Nek2	NM_010892	0
chr1	191906173	191906935	763	*	Promoter (<=1kb)	1	191906781	191913247	6467	1	Slc30a1	NM_009579	0
chr1	191907437	191907744	308	*	Promoter (<=1kb)	1	191894072	191907527	13456	2	1700034H15Rik	NR_030669	0
chr1	192092387	192093091	705	*	Promoter (<=1kb)	1	191997203	192092599	95397	2	Traf5	NM_011633	0
chr1	192136296	192137015	720	*	Promoter (<=1kb)	1	192136898	192151025	14128	1	Gm10516	NR_033536	0
chr1	193035175	193036515	1341	*	Promoter (<=1kb)	1	192891234	193035775	144542	2	Syt14	NM_001301370	0
chr1	193130123	193130498	376	*	Promoter (<=1kb)	1	193104403	193130251	25849	2	Diexf	NM_145415	0
chr1	193152984	193153333	350	*	Promoter (<=1kb)	1	193153112	193172035	18924	1	Irf6	NM_016851	0
chr1	193173181	193173831	651	*	Promoter (<=1kb)	1	193173469	193177832	4364	1	A130010J15Rik	NM_001160360	0
chr1	194976200	194976645	446	*	Promoter (<=1kb)	1	194955759	194976959	21201	2	Gm16897	NR_033564	314
chr1	195092177	195092597	421	*	Promoter (<=1kb)	1	195041900	195092248	50349	2	Cd46	NM_010778	0
chr1	195131000	195131637	638	*	Promoter (<=1kb)	1	195103788	195131570	27783	2	Cr1l	NM_013499	0
chr10	3740228	3740480	253	*	Promoter (<=1kb)	10	3740377	3967302	226926	1	Plekhg1	NM_001159942	0
chr10	3972958	3973270	313	*	Promoter (<=1kb)	10	3973075	4156130	183056	1	Mthfd1l	NM_001170786	0
chr10	3973470	3974066	597	*	Promoter (<=1kb)	10	3973075	4167081	194007	1	Mthfd1l	NM_001170785	395
chr10	4265620	4266419	800	*	Promoter (<=1kb)	10	4266329	4359471	93143	1	Akap12	NM_031185	0
chr10	4268131	4268335	205	*	Promoter (1-2kb)	10	4266329	4359471	93143	1	Akap12	NM_031185	1802
chr10	4386347	4387333	987	*	Promoter (<=1kb)	10	4367074	4388108	21035	2	Zbtb2	NM_001033466	775
chr10	4432083	4432772	690	*	Promoter (<=1kb)	10	4432605	4455140	22536	1	Armt1	NM_024261	0
chr10	5194566	5194957	392	*	Promoter (<=1kb)	10	5020196	5194707	174512	2	Syne1	NM_001079686	0
chr10	5805161	5806335	1175	*	Promoter (<=1kb)	10	5799158	5805465	6308	2	Fbxo5	NM_025995	0
chr10	5823803	5825061	1259	*	Promoter (<=1kb)	10	5811887	5823943	12057	2	Mtrf1l	NM_175374	0
chr10	7211415	7211671	257	*	Promoter (<=1kb)	10	7119062	7212237	93176	2	Cnksr3	NM_172546	566
chr10	7212071	7212487	417	*	Promoter (<=1kb)	10	7119062	7212237	93176	2	Cnksr3	NM_172546	0
chr10	7589518	7590280	763	*	Promoter (<=1kb)	10	7589800	7625477	35678	1	Lrp11	NM_172784	0
chr10	7662520	7663800	1281	*	Promoter (<=1kb)	10	7663371	7664623	1253	1	A630066F11Rik	NR_030698	0
chr10	7667240	7667735	496	*	Promoter (<=1kb)	10	7667504	7678886	11383	1	Nup43	NM_145706	0
chr10	7725661	7726280	620	*	Promoter (<=1kb)	10	7726000	7763150	37151	1	Katna1	NM_011835	0
chr10	7780807	7781234	428	*	Promoter (<=1kb)	10	7767947	7780917	12971	2	Ginm1	NM_145418	0
chr10	7956243	7956485	243	*	Promoter (<=1kb)	10	7905648	7956123	50476	2	Tab2	NM_138667	-120
chr10	8518626	8519033	408	*	Promoter (<=1kb)	10	8204753	8518825	314073	2	Ust	NM_177387	0
chr10	11149121	11149616	496	*	Promoter (<=1kb)	10	11149430	11209611	60182	1	Shprh	NM_001284354	0
chr10	11280713	11281347	635	*	Promoter (<=1kb)	10	11281330	11297969	16640	1	Fbxo30	NM_027968	0
chr10	13008112	13008502	391	*	Promoter (<=1kb)	10	13008450	13009183	734	1	Sf3b5	NM_175102	0
chr10	13090671	13090862	192	*	Promoter (<=1kb)	10	13090845	13095900	5056	1	Hymai	NR_131912	0
chr10	13192658	13193429	772	*	Promoter (<=1kb)	10	13178638	13193137	14500	2	Ltv1	NM_181470	0
chr10	13553018	13553431	414	*	Promoter (<=1kb)	10	13523842	13553142	29301	2	Pex3	NM_001164195	0
chr10	13965503	13965783	281	*	Promoter (<=1kb)	10	13966379	14151378	185000	1	Hivep2	NM_010437	-596
chr10	17722749	17723270	522	*	Promoter (<=1kb)	10	17723228	17725674	2447	1	Cited2	NM_010828	0
chr10	17948040	17948663	624	*	Promoter (<=1kb)	10	17900466	17948067	47602	2	Heca	NM_001033432	0
chr10	18022446	18023367	922	*	Promoter (<=1kb)	10	18011260	18023252	11993	2	Abracl	NM_028440	0
chr10	18055354	18055620	267	*	Promoter (<=1kb)	10	18055940	18125155	69216	1	Reps1	NM_001111065	-320
chr10	18210841	18211076	236	*	Promoter (<=1kb)	10	18129022	18210890	81869	2	Ect2l	NM_001195036	0
chr10	18234709	18235533	825	*	Promoter (<=1kb)	10	18213685	18234981	21297	2	Ccdc28a	NM_144820	0
chr10	18407363	18407798	436	*	Promoter (<=1kb)	10	18407675	18533891	126217	1	Nhsl1	NM_173390	0
chr10	18469376	18469994	619	*	Promoter (<=1kb)	10	18469981	18533891	63911	1	Nhsl1	NM_001163592	0
chr10	18844661	18845184	524	*	Promoter (<=1kb)	10	18845071	18857072	12002	1	Perp	NM_022032	0
chr10	19015256	19015744	489	*	Promoter (<=1kb)	10	19000910	19015410	14501	2	Tnfaip3	NM_009397	0
chr10	19591467	19592296	830	*	Promoter (<=1kb)	10	19591958	19610225	18268	1	Ifngr1	NM_010511	0
chr10	19907345	19907807	463	*	Promoter (<=1kb)	10	19860090	19907674	47585	2	Pex7	NM_001161825	0
chr10	19933863	19934276	414	*	Promoter (<=1kb)	10	19934526	20142750	208225	1	Map3k5	NM_008580	-250
chr10	20148681	20149110	430	*	Promoter (<=1kb)	10	20148920	20281590	132671	1	Map7	NM_001198635	0
chr10	20311851	20313167	1317	*	Promoter (<=1kb)	10	20312469	20342501	30033	1	Bclaf1	NM_001025392	0
chr10	20347527	20348167	641	*	Promoter (<=1kb)	10	20347819	20361669	13851	1	Mtfr2	NM_027930	0
chr10	20952169	20952765	597	*	Promoter (<=1kb)	10	20952547	21080429	127883	1	Ahi1	NM_026203	0
chr10	21295850	21296116	267	*	Promoter (<=1kb)	10	21295979	21311198	15220	1	Hbs1l	NM_001145209	0
chr10	21980883	21981176	294	*	Promoter (2-3kb)	10	21978672	21999902	21231	1	Sgk1	NM_001161847	2211
chr10	21988441	21989013	573	*	Promoter (2-3kb)	10	21986104	21999902	13799	1	Sgk1	NM_001161848	2337
chr10	21991288	21991700	413	*	Promoter (<=1kb)	10	21992223	21999902	7680	1	Sgk1	NM_001161849	-523
chr10	21993175	21993345	171	*	Promoter (<=1kb)	10	21993890	21999902	6013	1	Sgk1	NM_001161850	-545
chr10	21994429	21994815	387	*	Promoter (<=1kb)	10	21994666	21999902	5237	1	Sgk1	NM_011361	0
chr10	22148341	22149094	754	*	Promoter (<=1kb)	10	22113050	22149270	36221	2	E030030I06Rik	NM_001254744	176
chr10	22731302	22731683	382	*	Promoter (<=1kb)	10	22703877	22731447	27571	2	Tbpl1	NM_011603	0
chr10	23781746	23784000	2255	*	Promoter (1-2kb)	10	23785347	23785451	105	2	Snora33	NR_037680	1451
chr10	23787057	23787900	844	*	Promoter (<=1kb)	10	23785183	23787209	2027	2	Rps12	NM_011295	0
chr10	24149182	24149559	378	*	Promoter (<=1kb)	10	24149317	24188959	39643	1	Stx7	NM_016797	0
chr10	24595307	24595862	556	*	Promoter (<=1kb)	10	24595442	24598682	3241	1	Ctgf	NM_010217	0
chr10	24834426	24835160	735	*	Promoter (1-2kb)	10	24773814	24836195	62382	2	Enpp3	NM_134005	1035
chr10	24869593	24870115	523	*	Promoter (<=1kb)	10	24869986	24913529	43544	1	Med23	NM_001166416	0
chr10	25296674	25297266	593	*	Promoter (1-2kb)	10	25169090	25299163	130074	2	Akap7	NM_018747	1897
chr10	25359368	25360090	723	*	Promoter (<=1kb)	10	25359798	25523518	163721	1	Epb4.1l2	NM_001199265	0
chr10	28074331	28075620	1290	*	Promoter (<=1kb)	10	28074820	28597397	522578	1	Ptprk	NM_008983	0
chr10	28668153	28668547	395	*	Promoter (<=1kb)	10	28668360	28739306	70947	1	Themis	NR_131208	0
chr10	29143560	29143905	346	*	Promoter (<=1kb)	10	29143996	29199628	55633	1	Soga3	NM_026138	-91
chr10	29313125	29313625	501	*	Promoter (<=1kb)	10	29313166	29346661	33496	1	Echdc1	NM_001110195	0
chr10	29362007	29362328	322	*	Promoter (<=1kb)	10	29344176	29362442	18267	2	Rnf146	NM_001110196	114
chr10	30200348	30200715	368	*	Promoter (<=1kb)	10	30196009	30200540	4532	2	Cenpw	NM_001109747	0
chr10	30617907	30618668	762	*	Promoter (<=1kb)	10	30608207	30618366	10160	2	Hint3	NM_025798	0
chr10	30655809	30656171	363	*	Promoter (<=1kb)	10	30645582	30655867	10286	2	Ncoa7	NM_001111267	0
chr10	30802597	30803653	1057	*	Promoter (<=1kb)	10	30645582	30803107	157526	2	Ncoa7	NM_172495	0
chr10	30842674	30843173	500	*	Promoter (<=1kb)	10	30832359	30842783	10425	2	Hey2	NM_013904	0
chr10	31313046	31313846	801	*	Promoter (<=1kb)	10	31313405	31328086	14682	1	Hddc2	NM_027168	0
chr10	31445776	31446066	291	*	Promoter (<=1kb)	10	31332380	31445921	113542	2	Tpd52l1	NM_009413	0
chr10	34019452	34020063	612	*	Promoter (<=1kb)	10	33996555	34019616	23062	2	Rwdd1	NM_025614	0
chr10	34207612	34207996	385	*	Promoter (<=1kb)	10	34151393	34207551	56159	2	Dse	NM_172508	-61
chr10	34281890	34282256	367	*	Promoter (<=1kb)	10	34282190	34284885	2696	1	Tspyl1	NM_009433	0
chr10	34297244	34297737	494	*	Promoter (<=1kb)	10	34297421	34301320	3900	1	Tspyl4	NM_030203	0
chr10	34418323	34419072	750	*	Promoter (<=1kb)	10	34303612	34418528	114917	2	Nt5dc1	NM_176968	0
chr10	36974323	36974663	341	*	Promoter (<=1kb)	10	36974544	37001888	27345	1	Hdac2	NM_008229	0
chr10	37138914	37139118	205	*	Promoter (<=1kb)	10	37133243	37138926	5684	2	Marcks	NM_008538	0
chr10	37140857	37141470	614	*	Promoter (1-2kb)	10	37133243	37138926	5684	2	Marcks	NM_008538	-1931
chr10	39133681	39134268	588	*	Promoter (<=1kb)	10	39118808	39133895	15088	2	Fam229b	NM_183254	0
chr10	39369390	39369940	551	*	Promoter (<=1kb)	10	39369799	39565374	195576	1	Fyn	NM_001122892	0
chr10	39613070	39613719	650	*	Promoter (<=1kb)	10	39612934	39655307	42374	1	Traf3ip2	NM_134000	136
chr10	39731257	39732769	1513	*	Promoter (<=1kb)	10	39621411	39732007	110597	2	E130307A14Rik	NR_038037	0
chr10	40142173	40142550	378	*	Promoter (<=1kb)	10	40033535	40142254	108720	2	Slc16a10	NM_001114332	0
chr10	40247005	40247206	202	*	Promoter (<=1kb)	10	40223246	40247039	23794	2	Rpf2	NM_023323	0
chr10	40256507	40257094	588	*	Promoter (<=1kb)	10	40249203	40257665	8463	2	Gtf3c6	NM_026113	571
chr10	40257459	40259081	1623	*	Promoter (<=1kb)	10	40249203	40257665	8463	2	Gtf3c6	NM_026113	0
chr10	40302106	40302915	810	*	Promoter (<=1kb)	10	40287458	40302188	14731	2	Amd1	NM_009665	0
chr10	40348465	40349457	993	*	Promoter (<=1kb)	10	40349308	40483818	134511	1	Cdk19	NM_001168304	0
chr10	40882768	40883768	1001	*	Promoter (<=1kb)	10	40831622	40883143	51522	2	Cdc40	NM_027879	0
chr10	40884489	40884703	215	*	Promoter (<=1kb)	10	40883534	40938569	55036	1	Wasf1	NM_031877	955
chr10	41302843	41303427	585	*	Promoter (<=1kb)	10	41188172	41303241	115070	2	Fig4	NM_133999	0
chr10	41303708	41304127	420	*	Promoter (<=1kb)	10	41188172	41303241	115070	2	Fig4	NM_133999	-467
chr10	41450078	41450514	437	*	Promoter (<=1kb)	10	41450358	41453468	3111	1	Zbtb24	NM_001277230	0
chr10	41476326	41476570	245	*	Promoter (<=1kb)	10	41476314	41487030	10717	1	Mical1	NM_138315	12
chr10	41490187	41490553	367	*	Promoter (<=1kb)	10	41490439	41514288	23850	1	Ppil6	NM_028430	0
chr10	41518514	41519583	1070	*	Promoter (<=1kb)	10	41519500	41531042	11543	1	Cd164	NM_016898	0
chr10	41606805	41607290	486	*	Promoter (<=1kb)	10	41538849	41606595	67747	2	Ccdc162	NM_001303469	-210
chr10	41809445	41810747	1303	*	Promoter (<=1kb)	10	41718840	41809663	90824	2	Cep57l1	NM_001243075	0
chr10	41887063	41887754	692	*	Promoter (<=1kb)	10	41887439	41908436	20998	1	Sesn1	NM_001013370	0
chr10	42018009	42018637	629	*	Promoter (<=1kb)	10	41914990	42018382	103393	2	Armc2	NM_001034858	0
chr10	42276638	42277166	529	*	Promoter (<=1kb)	10	42185786	42276742	90957	2	Foxo3	NM_019740	0
chr10	42277403	42278320	918	*	Promoter (<=1kb)	10	42185786	42276742	90957	2	Foxo3	NM_019740	-661
chr10	42478260	42478766	507	*	Promoter (<=1kb)	10	42312585	42478565	165981	2	Lace1	NM_145743	0
chr10	42501618	42502304	687	*	Promoter (<=1kb)	10	42502054	42535369	33316	1	Snx3	NM_017472	0
chr10	42502802	42502972	171	*	Promoter (<=1kb)	10	42502054	42535369	33316	1	Snx3	NM_017472	748
chr10	42678654	42679014	361	*	Promoter (<=1kb)	10	42678916	42702462	23547	1	Ostm1	NM_172416	0
chr10	42761292	42761889	598	*	Promoter (<=1kb)	10	42761496	42832514	71019	1	Sec63	NM_153055	0
chr10	43221244	43221686	443	*	Promoter (<=1kb)	10	43221486	43440248	218763	1	Pdss2	NM_027772	0
chr10	43477661	43478043	383	*	Promoter (1-2kb)	10	43479140	43515417	36278	1	Bend3	NM_199028	-1097
chr10	43479749	43479919	171	*	Promoter (<=1kb)	10	43479140	43515417	36278	1	Bend3	NM_199028	609
chr10	43540738	43541348	611	*	Promoter (<=1kb)	10	43525121	43540994	15874	2	1700021F05Rik	NM_026411	0
chr10	43901492	43901958	467	*	Promoter (<=1kb)	10	43874190	43901736	27547	2	Qrsl1	NM_001081054	0
chr10	44268198	44268685	488	*	Promoter (<=1kb)	10	44268358	44364291	95934	1	Atg5	NM_053069	0
chr10	44458616	44458925	310	*	Promoter (<=1kb)	10	44437174	44458748	21575	2	Prdm1	NM_007548	0
chr10	45067044	45067313	270	*	Promoter (<=1kb)	10	45067214	45158995	91782	1	Prep	NM_011156	0
chr10	45577677	45577958	282	*	Promoter (<=1kb)	10	45577829	45712345	134517	1	Hace1	NM_172473	0
chr10	50592421	50593107	687	*	Promoter (<=1kb)	10	50592669	50851202	258534	1	Ascc3	NM_198007	0
chr10	52382003	52382715	713	*	Promoter (<=1kb)	10	52337024	52382124	45101	2	Gopc	NM_001199272	0
chr10	52417136	52417863	728	*	Promoter (<=1kb)	10	52417547	52440192	22646	1	Nus1	NM_030250	0
chr10	53379530	53380125	596	*	Promoter (<=1kb)	10	53278081	53379851	101771	2	Cep85l	NM_001204983	0
chr10	53596453	53597189	737	*	Promoter (<=1kb)	10	53596961	53609215	12255	1	Asf1a	NM_025541	0
chr10	53629222	53630385	1164	*	Promoter (<=1kb)	10	53537324	53630439	93116	2	Mcm9	NM_027830	54
chr10	54075665	54076060	396	*	Promoter (<=1kb)	10	54075922	54081081	5160	1	Gm16998	NR_038016	0
chr10	56106678	56106908	231	*	Promoter (<=1kb)	10	56106917	56116880	9964	1	Msl3l2	NM_001163833	-9
chr10	56228618	56229268	651	*	Promoter (<=1kb)	10	56014294	56228689	214396	2	Tbc1d32	NM_001033385	0
chr10	57485961	57486934	974	*	Promoter (<=1kb)	10	57478383	57486353	7971	2	4930467K11Rik	NR_045353	0
chr10	57532365	57532606	242	*	Promoter (<=1kb)	10	57515775	57532529	16755	2	Serinc1	NM_019760	0
chr10	58255182	58255594	413	*	Promoter (<=1kb)	10	58255526	58305592	50067	1	Gcc2	NM_027375	0
chr10	58322777	58323791	1015	*	Promoter (<=1kb)	10	58323466	58424691	101226	1	Lims1	NM_026148	0
chr10	58446447	58446906	460	*	Promoter (<=1kb)	10	58446852	58494154	47303	1	Ranbp2	NM_011240	0
chr10	58497642	58498313	672	*	Promoter (<=1kb)	10	58497937	58576244	78308	1	Ccdc138	NM_001162956	0
chr10	58812253	58812519	267	*	Promoter (<=1kb)	10	58813359	59138916	325558	1	Sh3rf3	NM_172788	-840
chr10	59221523	59221955	433	*	Promoter (<=1kb)	10	59141627	59221847	80221	2	2023-09-10	NM_001024910	0
chr10	59322956	59323566	611	*	Promoter (<=1kb)	10	59323296	59373304	50009	1	P4ha1	NM_011030	0
chr10	59616165	59616335	171	*	Promoter (<=1kb)	10	59446984	59616692	169709	2	Mcu	NM_001033259	357
chr10	59616522	59617242	721	*	Promoter (<=1kb)	10	59446984	59616692	169709	2	Mcu	NM_001033259	0
chr10	59701973	59703166	1194	*	Promoter (<=1kb)	10	59702563	59864134	161572	1	Micu1	NM_001291442	0
chr10	59879187	59880131	945	*	Promoter (<=1kb)	10	59879591	59898016	18426	1	Dnajb12	NM_019965	0
chr10	59951744	59952287	544	*	Promoter (<=1kb)	10	59949675	59951770	2096	2	Ddit4	NM_029083	0
chr10	59952446	59953557	1112	*	Promoter (<=1kb)	10	59949675	59951770	2096	2	Ddit4	NM_029083	-676
chr10	60002531	60003321	791	*	Promoter (<=1kb)	10	59987909	60003112	15204	2	Anapc16	NM_025514	0
chr10	60003491	60003771	281	*	Promoter (<=1kb)	10	60003327	60099990	96664	1	Ascc1	NM_001199187	164
chr10	60277297	60277750	454	*	Promoter (<=1kb)	10	60277628	60302600	24973	1	Psap	NM_001146120	0
chr10	60752605	60753065	461	*	Promoter (<=1kb)	10	60712072	60752782	40711	2	Slc29a3	NM_023596	0
chr10	60831436	60831764	329	*	Promoter (<=1kb)	10	60762595	60831581	68987	2	Unc5b	NM_029770	0
chr10	61147233	61148109	877	*	Promoter (<=1kb)	10	61098642	61147665	49024	2	Sgpl1	NM_009163	0
chr10	61175737	61176288	552	*	Promoter (<=1kb)	10	61175262	61180680	5419	1	Tbata	NM_023064	475
chr10	61275812	61276091	280	*	Promoter (2-3kb)	10	61197112	61273438	76327	2	Adamts14	NM_001081127	-2374
chr10	61415032	61416687	1656	*	Promoter (1-2kb)	10	61417972	61425337	7366	1	Nodal	NM_013611	-1285
chr10	61417690	61418371	682	*	Promoter (<=1kb)	10	61417972	61425337	7366	1	Nodal	NM_013611	0
chr10	61452749	61453188	440	*	Promoter (<=1kb)	10	61432497	61452669	20173	2	Eif4ebp2	NM_010124	-80
chr10	61475419	61475938	520	*	Promoter (<=1kb)	10	61475833	61582228	106396	1	Lrrc20	NM_153542	0
chr10	61680069	61680940	872	*	Promoter (<=1kb)	10	61674527	61680290	5764	2	1700022H01Rik	NR_126477	0
chr10	61694992	61695744	753	*	Promoter (<=1kb)	10	61695514	61702773	7260	1	Tysnd1	NM_001272090	0
chr10	61714946	61715459	514	*	Promoter (<=1kb)	10	61715263	61738652	23390	1	Aifm2	NM_001039194	0
chr10	61782904	61783173	270	*	Promoter (<=1kb)	10	61738647	61783864	45218	2	H2afy2	NM_207000	691
chr10	61783522	61784099	578	*	Promoter (<=1kb)	10	61738647	61783864	45218	2	H2afy2	NM_207000	0
chr10	62230906	62231458	553	*	Promoter (<=1kb)	10	62185396	62231218	45823	2	Tspan15	NM_197996	0
chr10	62339986	62340848	863	*	Promoter (<=1kb)	10	62268855	62340421	71567	2	Hk1	NM_001146100	0
chr10	62449306	62450434	1129	*	Promoter (<=1kb)	10	62429378	62449693	20316	2	Supv3l1	NM_181423	0
chr10	62486409	62487356	948	*	Promoter (<=1kb)	10	62454843	62486598	31756	2	Vps26a	NM_001113355	0
chr10	62577786	62579358	1573	*	Promoter (<=1kb)	10	62558470	62578457	19988	2	Kif1bp	NM_028197	0
chr10	62602035	62602784	750	*	Promoter (<=1kb)	10	62580247	62602298	22052	2	Ddx21	NM_019553	0
chr10	62650906	62651919	1014	*	Promoter (<=1kb)	10	62616023	62651198	35176	2	Ddx50	NM_053183	0
chr10	62791900	62793486	1587	*	Promoter (<=1kb)	10	62743928	62792368	48441	2	Ccar1	NM_026201	0
chr10	62920043	62920844	802	*	Promoter (<=1kb)	10	62920633	62946494	25862	1	Slc25a16	NM_175194	0
chr10	62946758	62947241	484	*	Promoter (<=1kb)	10	62947029	62974188	27160	1	Dna2	NM_177372	0
chr10	62979972	62980376	405	*	Promoter (<=1kb)	10	62980223	63018742	38520	1	Rufy2	NM_027425	0
chr10	62980548	62980797	250	*	Promoter (<=1kb)	10	62980223	63018742	38520	1	Rufy2	NM_027425	325
chr10	63023217	63024346	1130	*	Promoter (<=1kb)	10	63014664	63023849	9186	2	Hnrnph3	NM_001079824	0
chr10	63024521	63024733	213	*	Promoter (<=1kb)	10	63024512	63058812	34301	1	Pbld2	NM_026085	9
chr10	63100145	63100450	306	*	Promoter (<=1kb)	10	63100156	63100605	450	1	Atoh7	NM_016864	0
chr10	63243580	63244411	832	*	Promoter (<=1kb)	10	63243797	63317881	74085	1	Herc4	NM_026101	0
chr10	63338951	63339872	922	*	Promoter (<=1kb)	10	63319005	63339032	20028	2	Sirt1	NM_019812	0
chr10	63382601	63382896	296	*	Promoter (<=1kb)	10	63382443	63408840	26398	1	Dnajc12	NM_001253685	158
chr10	63386605	63386893	289	*	Promoter (<=1kb)	10	63386563	63408840	22278	1	Dnajc12	NM_013888	42
chr10	63429553	63429753	201	*	Promoter (<=1kb)	10	63430098	65003667	1573570	1	Ctnna3	NM_177612	-345
chr10	63430012	63430399	388	*	Promoter (<=1kb)	10	63430098	65003667	1573570	1	Ctnna3	NM_177612	0
chr10	67002139	67004385	2247	*	Promoter (<=1kb)	10	67005075	67041326	36252	1	Gm31763	NR_110511	-690
chr10	67095936	67096694	759	*	Promoter (<=1kb)	10	67009189	67096988	87800	2	Reep3	NM_001204915	294
chr10	67285227	67285716	490	*	Promoter (<=1kb)	10	67266689	67285281	18593	2	Nrbf2	NM_001036293	0
chr10	67549002	67549838	837	*	Promoter (<=1kb)	10	67544511	67548955	4445	2	Ado	NM_001005419	-47
chr10	67979177	67979863	687	*	Promoter (<=1kb)	10	67979598	68043864	64267	1	Rtkn2	NM_001081346	0
chr10	69352793	69353520	728	*	Promoter (<=1kb)	10	69336635	69352912	16278	2	Cdk1	NM_007659	0
chr10	70095028	70095874	847	*	Promoter (1-2kb)	10	70097121	70193200	96080	1	Ccdc6	NM_001111121	-1247
chr10	70599226	70600152	927	*	Promoter (<=1kb)	10	70557686	70599291	41606	2	Phyhipl	NM_178621	0
chr10	71237558	71238505	948	*	Promoter (<=1kb)	10	71225477	71238044	12568	2	Tfam	NM_009360	0
chr10	71344647	71345186	540	*	Promoter (<=1kb)	10	71330494	71344849	14356	2	Cisd1	NM_134007	0
chr10	71347206	71347879	674	*	Promoter (<=1kb)	10	71347793	71385885	38093	1	Ipmk	NM_027184	0
chr10	72654470	72655088	619	*	Promoter (<=1kb)	10	72654846	72669792	14947	1	Zwint	NM_001293684	0
chr10	74966852	74967259	408	*	Promoter (<=1kb)	10	74967231	75015877	48647	1	Gnaz	NM_010311	0
chr10	75037075	75037298	224	*	Promoter (<=1kb)	10	75037089	75054100	17012	1	Rab36	NM_029781	0
chr10	75211747	75212519	773	*	Promoter (<=1kb)	10	75212073	75312400	100328	1	Specc1l	NM_153406	0
chr10	75317014	75317216	203	*	Promoter (<=1kb)	10	75316877	75334792	17916	1	Adora2a	NM_009630	137
chr10	75517256	75518209	954	*	Promoter (<=1kb)	10	75506814	75517322	10509	2	Gucd1	NM_175133	0
chr10	75643795	75644070	276	*	Promoter (<=1kb)	10	75636619	75644008	7390	2	Susd2	NM_001162913	0
chr10	75764110	75764633	524	*	Promoter (<=1kb)	10	75646110	75764357	118248	2	Cabin1	NM_172549	0
chr10	75764997	75765295	299	*	Promoter (<=1kb)	10	75646110	75764357	118248	2	Cabin1	NM_172549	-640
chr10	75772781	75773844	1064	*	Promoter (<=1kb)	10	75771233	75773374	2142	2	Ddt	NM_010027	0
chr10	75780954	75781584	631	*	Promoter (<=1kb)	10	75774122	75781414	7293	2	Gstt3	NM_133994	0
chr10	75835247	75835556	310	*	Promoter (<=1kb)	10	75831845	75834881	3037	2	Gstt2	NM_010361	-366
chr10	75837013	75837791	779	*	Promoter (2-3kb)	10	75831845	75834881	3037	2	Gstt2	NM_010361	-2132
chr10	75859830	75860460	631	*	Promoter (<=1kb)	10	75859353	75860250	898	2	Mif	NM_010798	0
chr10	75892917	75893754	838	*	Promoter (<=1kb)	10	75893398	75895941	2544	1	Derl3	NM_024440	0
chr10	75920898	75921807	910	*	Promoter (<=1kb)	10	75896769	75921614	24846	2	Smarcb1	NM_001161853	0
chr10	75932288	75932925	638	*	Promoter (<=1kb)	10	75923222	75932502	9281	2	Mmp11	NM_001306184	0
chr10	75935590	75936069	480	*	Promoter (<=1kb)	10	75935573	75937734	2162	1	Chchd10	NM_175329	17
chr10	75937492	75938550	1059	*	Promoter (1-2kb)	10	75935573	75937734	2162	1	Chchd10	NM_175329	1919
chr10	75939539	75940394	856	*	Promoter (<=1kb)	10	75937723	75940672	2950	2	Gm867	NM_001277132	278
chr10	75940755	75941357	603	*	Promoter (<=1kb)	10	75937723	75940672	2950	2	Gm867	NM_001277132	-83
chr10	76030491	76030774	284	*	Promoter (1-2kb)	10	76032612	76042969	10358	1	Zfp280b	NM_177475	-1838
chr10	76031915	76032755	841	*	Promoter (<=1kb)	10	76032612	76042969	10358	1	Zfp280b	NM_177475	0
chr10	76034229	76034399	171	*	Promoter (1-2kb)	10	76032612	76042969	10358	1	Zfp280b	NM_177475	1617
chr10	76146793	76147098	306	*	Promoter (<=1kb)	10	76147451	76189265	41815	1	Slc5a4a	NM_133184	-353
chr10	76237503	76238362	860	*	Promoter (<=1kb)	10	76207226	76237865	30640	2	Prmt2	NM_001077638	0
chr10	76345170	76345717	548	*	Promoter (<=1kb)	10	76263049	76345291	82243	2	Dip2a	NM_001081419	0
chr10	76439367	76440543	1177	*	Promoter (2-3kb)	10	76351254	76442912	91659	2	Pcnt	NM_001282992	2369
chr10	76442181	76443399	1219	*	Promoter (<=1kb)	10	76351254	76442912	91659	2	Pcnt	NM_001282992	0
chr10	76468695	76468965	271	*	Promoter (<=1kb)	10	76468971	76515857	46887	1	Mcm3ap	NM_019434	-6
chr10	76531003	76532000	998	*	Promoter (<=1kb)	10	76531605	76557139	25535	1	Lss	NM_146006	0
chr10	76961791	76962418	628	*	Promoter (<=1kb)	10	76761854	76961947	200094	2	Pcbp3	NM_021568	0
chr10	77031999	77032726	728	*	Promoter (<=1kb)	10	77032739	77050432	17694	1	Slc19a1	NM_001199271	-13
chr10	77032883	77033691	809	*	Promoter (<=1kb)	10	77033212	77050432	17221	1	Slc19a1	NM_031196	0
chr10	77164706	77165404	699	*	Promoter (1-2kb)	10	77052179	77166530	114352	2	Col18a1	NM_009929	1126
chr10	77258803	77259410	608	*	Promoter (<=1kb)	10	77257773	77259223	1451	2	Gm10941	NR_026944	0
chr10	77418022	77418598	577	*	Promoter (<=1kb)	10	77290727	77418273	127547	2	Adarb1	NM_001024837	0
chr10	77515658	77516005	348	*	Promoter (<=1kb)	10	77486655	77515813	29159	2	Fam207a	NM_133998	0
chr10	77581542	77582330	789	*	Promoter (<=1kb)	10	77581767	77598732	16966	1	Pttg1ip	NM_145925	0
chr10	77605327	77606717	1391	*	Promoter (<=1kb)	10	77606097	77618331	12235	1	Sumo3	NM_001301672	0
chr10	77622020	77622576	557	*	Promoter (<=1kb)	10	77622321	77645990	23670	1	Ube2g2	NM_019803	0
chr10	77972114	77972389	276	*	Promoter (2-3kb)	10	77907722	77969872	62151	2	Trpm2	NM_138301	-2242
chr10	77978338	77978842	505	*	Promoter (<=1kb)	10	77978650	77985438	6789	1	1810043G02Rik	NM_026431	0
chr10	78009268	78010228	961	*	Promoter (<=1kb)	10	77986949	78009796	22848	2	Pfkl	NM_008826	0
chr10	78043321	78043687	367	*	Promoter (<=1kb)	10	78030022	78043610	13589	2	Aire	NM_001271549	0
chr10	78069076	78069558	483	*	Promoter (<=1kb)	10	78069368	78079525	10158	1	Icosl	NM_015790	0
chr10	78069806	78069988	183	*	Promoter (<=1kb)	10	78069368	78079525	10158	1	Icosl	NM_015790	438
chr10	78169407	78170103	697	*	Promoter (<=1kb)	10	78162067	78169768	7702	2	D10Jhu81e	NM_138601	0
chr10	78185043	78185482	440	*	Promoter (<=1kb)	10	78170910	78185149	14240	2	Pwp2	NM_029546	0
chr10	78244677	78244863	187	*	Promoter (<=1kb)	10	78186726	78244642	57917	2	Trappc10	NM_001081055	-35
chr10	78412802	78413318	517	*	Promoter (<=1kb)	10	78400362	78413043	12682	2	Rrp1	NM_010925	0
chr10	78425493	78425771	279	*	Promoter (<=1kb)	10	78425670	78427622	1953	1	Cstb	NM_007793	0
chr10	78464733	78465226	494	*	Promoter (<=1kb)	10	78436747	78464948	28202	2	Pdxk	NM_172134	0
chr10	78574180	78575184	1005	*	Promoter (<=1kb)	10	78574500	78584502	10003	1	Ilvbl	NM_173751	0
chr10	79097307	79097793	487	*	Promoter (<=1kb)	10	79064374	79097600	33227	2	2610008E11Rik	NM_001004362	0
chr10	79533758	79534069	312	*	Promoter (<=1kb)	10	79526424	79533787	7364	2	Ppap2c	NM_001302389	0
chr10	79554977	79555376	400	*	Promoter (<=1kb)	10	79540245	79555091	14847	2	Mier2	NM_027422	0
chr10	79613863	79614465	603	*	Promoter (<=1kb)	10	79606854	79614018	7165	2	C2cd4c	NM_198614	0
chr10	79638925	79639095	171	*	Promoter (1-2kb)	10	79617938	79637918	19981	2	Shc2	NM_001024539	-1007
chr10	79664140	79664310	171	*	Promoter (<=1kb)	10	79664574	79668536	3963	1	Madcam1	NM_013591	-264
chr10	79668869	79669325	457	*	Promoter (<=1kb)	10	79669410	79676126	6717	1	Tpgs1	NM_148934	-85
chr10	79669745	79669991	247	*	Promoter (<=1kb)	10	79669410	79676126	6717	1	Tpgs1	NM_148934	335
chr10	79681317	79682245	929	*	Promoter (<=1kb)	10	79682195	79688398	6204	1	Cdc34	NM_177613	0
chr10	79704032	79704949	918	*	Promoter (<=1kb)	10	79704358	79711979	7622	1	Bsg	NM_001077184	0
chr10	79717856	79718074	219	*	Promoter (1-2kb)	10	79716634	79736108	19475	1	Hcn2	NM_008226	1222
chr10	79746439	79747143	705	*	Promoter (<=1kb)	10	79736125	79746581	10457	2	Polrmt	NM_172551	0
chr10	79766850	79767726	877	*	Promoter (<=1kb)	10	79758515	79766952	8438	2	Rnf126	NM_144528	0
chr10	79852771	79855159	2389	*	Promoter (<=1kb)	10	79851377	79854971	3595	2	E130317F20Rik	NR_029447	0
chr10	79861407	79861595	189	*	Promoter (<=1kb)	10	79862587	79862652	66	1	Mir6910	NR_105875	-992
chr10	79864486	79865044	559	*	Promoter (1-2kb)	10	79862587	79862652	66	1	Mir6910	NR_105875	1899
chr10	79892811	79893020	210	*	Promoter (1-2kb)	10	79890853	79892660	1808	1	Cfd	NM_013459	1958
chr10	79908134	79908969	836	*	Promoter (<=1kb)	10	79894707	79908938	14232	2	Med16	NM_001163276	0
chr10	79916987	79917359	373	*	Promoter (<=1kb)	10	79916971	79922272	5302	1	Kiss1r	NM_053244	16
chr10	79925181	79925528	348	*	Promoter (1-2kb)	10	79927043	79955018	27976	1	Arid3a	NM_001288626	-1515
chr10	79926647	79927195	549	*	Promoter (<=1kb)	10	79927043	79955018	27976	1	Arid3a	NM_001288626	0
chr10	79959691	79960219	529	*	Promoter (<=1kb)	10	79960152	79969246	9095	1	Wdr18	NM_175450	0
chr10	79984191	79986038	1848	*	Promoter (<=1kb)	10	79977120	79984330	7211	2	Tmem259	NM_001003949	0
chr10	79987161	79987375	215	*	Promoter (1-2kb)	10	79988600	79995400	6801	1	Cnn2	NM_007725	-1225
chr10	80014472	80014839	368	*	Promoter (1-2kb)	10	80016672	80031471	14800	1	Hmha1	NM_001142701	-1833
chr10	80039498	80040087	590	*	Promoter (<=1kb)	10	80035953	80039659	3707	2	Polr2e	NM_025554	0
chr10	80050782	80052358	1577	*	Promoter (1-2kb)	10	80053488	80056439	2952	1	Gpx4	NM_008162	-1130
chr10	80053221	80053916	696	*	Promoter (<=1kb)	10	80053488	80056439	2952	1	Gpx4	NM_008162	0
chr10	80102592	80102866	275	*	Promoter (<=1kb)	10	80057014	80102702	45689	2	Sbno2	NM_183426	0
chr10	80114741	80115085	345	*	Promoter (<=1kb)	10	80115803	80128512	12710	1	Stk11	NM_001301853	-718
chr10	80115255	80115952	698	*	Promoter (<=1kb)	10	80115803	80128512	12710	1	Stk11	NM_001301853	0
chr10	80141197	80141761	565	*	Promoter (<=1kb)	10	80142315	80145818	3504	1	Atp5d	NM_025313	-554
chr10	80142115	80142384	270	*	Promoter (<=1kb)	10	80142315	80145818	3504	1	Atp5d	NM_025313	0
chr10	80142662	80142916	255	*	Promoter (<=1kb)	10	80142315	80145818	3504	1	Atp5d	NM_025313	347
chr10	80147363	80149914	2552	*	Promoter (<=1kb)	10	80148272	80158368	10097	1	Midn	NM_001305798	0
chr10	80167278	80168754	1477	*	Promoter (<=1kb)	10	80167841	80171653	3813	1	Cirbp	NM_007705	0
chr10	80172588	80173317	730	*	Promoter (<=1kb)	10	80172944	80175119	2176	1	1600002K03Rik	NM_027207	0
chr10	80179354	80179656	303	*	Promoter (<=1kb)	10	80179482	80190010	10529	1	Efna2	NM_007909	0
chr10	80225997	80226778	782	*	Promoter (<=1kb)	10	80226598	80245144	18547	1	Mum1	NM_023431	0
chr10	80248971	80249534	564	*	Promoter (<=1kb)	10	80249452	80256792	7341	1	Ndufs7	NM_029272	0
chr10	80260563	80262005	1443	*	Promoter (<=1kb)	10	80258151	80260968	2818	2	Gamt	NM_010255	0
chr10	80264675	80265409	735	*	Promoter (<=1kb)	10	80264991	80288413	23423	1	Dazap1	NM_001122604	0
chr10	80292152	80292536	385	*	Promoter (<=1kb)	10	80292431	80294114	1684	1	Rps15	NM_009091	0
chr10	80329358	80330404	1047	*	Promoter (<=1kb)	10	80321283	80329473	8191	2	Pcsk4	NM_008793	0
chr10	80371710	80371880	171	*	Promoter (2-3kb)	10	79697305	80369637	672333	2	Bc1	NR_038088_1	-2073
chr10	80387686	80388131	446	*	Promoter (<=1kb)	10	80380355	80387651	7297	2	Mex3d	NM_198615	-35
chr10	80398599	80400434	1836	*	Promoter (<=1kb)	10	80392539	80399531	6993	2	Mbd3	NM_001306143	0
chr10	80406578	80407413	836	*	Promoter (<=1kb)	10	80402997	80406821	3825	2	Uqcr11	NM_025650	0
chr10	80433584	80434476	893	*	Promoter (<=1kb)	10	80409165	80433653	24489	2	Tcf3	NM_001164147	0
chr10	80538791	80539643	853	*	Promoter (<=1kb)	10	80519585	80539124	19540	2	Atp8b3	NM_026094	0
chr10	80561099	80562045	947	*	Promoter (<=1kb)	10	80540926	80561560	20635	2	Rexo1	NM_025852	0
chr10	80577236	80578813	1578	*	Promoter (<=1kb)	10	80567121	80577296	10176	2	Klf16	NM_078477	0
chr10	80578988	80579349	362	*	Promoter (1-2kb)	10	80567121	80577296	10176	2	Klf16	NM_078477	-1692
chr10	80590209	80591021	813	*	Promoter (<=1kb)	10	80583649	80590341	6693	2	Abhd17a	NM_145421	0
chr10	80602601	80603431	831	*	Promoter (<=1kb)	10	80602880	80607654	4775	1	Adat3	NM_001100606	0
chr10	80619584	80620523	940	*	Promoter (2-3kb)	10	80622780	80640771	17992	1	Csnk1g2	NM_134002	-2257
chr10	80621765	80622806	1042	*	Promoter (<=1kb)	10	80622780	80640771	17992	1	Csnk1g2	NM_134002	0
chr10	80623757	80623927	171	*	Promoter (<=1kb)	10	80622780	80640771	17992	1	Csnk1g2	NM_134002	977
chr10	80656322	80657024	703	*	Promoter (<=1kb)	10	80642617	80657071	14455	2	Btbd2	NM_145361	47
chr10	80676232	80677205	974	*	Promoter (<=1kb)	10	80665318	80676293	10976	2	Mknk2	NM_021462	0
chr10	80701465	80703069	1605	*	Promoter (<=1kb)	10	80702693	80705382	2690	1	Izumo4	NM_027829	0
chr10	80742124	80742702	579	*	Promoter (<=1kb)	10	80706978	80742211	35234	2	Ap3d1	NM_007460	0
chr10	80754880	80755286	407	*	Promoter (<=1kb)	10	80755206	80794347	39142	1	Dot1l	NM_199322	0
chr10	80798109	80798961	853	*	Promoter (<=1kb)	10	80796099	80798626	2528	2	Plekhj1	NM_023900	0
chr10	80805949	80806195	247	*	Promoter (<=1kb)	10	80805248	80807648	2401	1	Amh	NM_007445	701
chr10	80826070	80827205	1136	*	Promoter (<=1kb)	10	80826656	80829290	2635	1	Oaz1	NM_001301034	0
chr10	80831111	80831782	672	*	Promoter (2-3kb)	10	80828797	80828870	74	1	Mir1982	NR_035503	2314
chr10	80855176	80855389	214	*	Promoter (<=1kb)	10	80852825	80855209	2385	2	Lsm7	NM_025349	0
chr10	80900245	80901523	1279	*	Promoter (<=1kb)	10	80899450	80900969	1520	2	Timm13	NM_013895	0
chr10	80917277	80918012	736	*	Promoter (<=1kb)	10	80901363	80918245	16883	2	Lmnb2	NM_010722	233
chr10	81014797	81015364	568	*	Promoter (<=1kb)	10	80948624	81014925	66302	2	Gng7	NM_010319	0
chr10	81060023	81060703	681	*	Promoter (<=1kb)	10	81044073	81060154	16082	2	Sgta	NM_024499	0
chr10	81069773	81070457	685	*	Promoter (<=1kb)	10	81070083	81082360	12278	1	Thop1	NM_022653	0
chr10	81105287	81106894	1608	*	Promoter (<=1kb)	10	81105947	81124697	18751	1	Map2k2	NM_023138	0
chr10	81134113	81134561	449	*	Promoter (1-2kb)	10	81136271	81151657	15387	1	Zbtb7a	NM_010731	-1710
chr10	81136499	81136669	171	*	Promoter (<=1kb)	10	81136271	81151657	15387	1	Zbtb7a	NM_010731	228
chr10	81136961	81138022	1062	*	Promoter (<=1kb)	10	81136271	81151657	15387	1	Zbtb7a	NM_010731	690
chr10	81167598	81168362	765	*	Promoter (<=1kb)	10	81153966	81167720	13755	2	Pias4	NM_021501	0
chr10	81174655	81174913	259	*	Promoter (1-2kb)	10	81176631	81182509	5879	1	Eef2	NM_007907	-1718
chr10	81176226	81176852	627	*	Promoter (<=1kb)	10	81176631	81182509	5879	1	Eef2	NM_007907	0
chr10	81182173	81183294	1122	*	Promoter (<=1kb)	10	81183007	81193197	10191	1	Dapk3	NM_001190474	0
chr10	81184718	81185403	686	*	Promoter (<=1kb)	10	81183918	81193197	9280	1	Dapk3	NM_007828	800
chr10	81192255	81192869	615	*	Promoter (1-2kb)	10	81194691	81208370	13680	1	Atcayos	NR_015477	-1822
chr10	81193191	81193548	358	*	Promoter (1-2kb)	10	81194691	81208370	13680	1	Atcayos	NR_015477	-1143
chr10	81232617	81233371	755	*	Promoter (<=1kb)	10	81233163	81252123	18961	1	Zfr2	NM_001034895	0
chr10	81266372	81267154	783	*	Promoter (<=1kb)	10	81264722	81266926	2205	2	Mrpl54	NM_025317	0
chr10	81268034	81268618	585	*	Promoter (<=1kb)	10	81268172	81273247	5076	1	Apba3	NM_018758	0
chr10	81284682	81285105	424	*	Promoter (<=1kb)	10	81273188	81285781	12594	2	Tjp3	NM_001282096	676
chr10	81285633	81286116	484	*	Promoter (<=1kb)	10	81273188	81285781	12594	2	Tjp3	NM_001282096	0
chr10	81292411	81293418	1008	*	Promoter (<=1kb)	10	81292963	81319974	27012	1	Pip5k1c	NM_001146687	0
chr10	81319963	81321447	1485	*	Promoter (<=1kb)	10	81321103	81326251	5149	1	Cactin	NM_027381	0
chr10	81340365	81340920	556	*	Promoter (2-3kb)	10	81337762	81343266	5505	2	Gipc3	NM_148951	2346
chr10	81350166	81351106	941	*	Promoter (<=1kb)	10	81346046	81350426	4381	2	Hmg20b	NM_001163165	0
chr10	81351796	81352163	368	*	Promoter (1-2kb)	10	81346046	81350457	4412	2	Hmg20b	NM_001163166	-1339
chr10	81354904	81355123	220	*	Promoter (2-3kb)	10	81357570	81364035	6466	1	Mfsd12	NM_028657	-2447
chr10	81356999	81357668	670	*	Promoter (<=1kb)	10	81357570	81364035	6466	1	Mfsd12	NM_028657	0
chr10	81365589	81366525	937	*	Promoter (<=1kb)	10	81364024	81365820	1797	2	4930404N11Rik	NM_001014836	0
chr10	81376618	81377067	450	*	Promoter (1-2kb)	10	81366879	81378370	11492	2	Fzr1	NM_019757	1303
chr10	81378220	81379282	1063	*	Promoter (<=1kb)	10	81366879	81378370	11492	2	Fzr1	NM_019757	0
chr10	81383824	81384619	796	*	Promoter (<=1kb)	10	81384428	81388352	3925	1	Dohh	NM_133964	0
chr10	81416444	81416933	490	*	Promoter (<=1kb)	10	81416240	81416297	58	2	Mir1191b	NR_106141	-147
chr10	81429343	81429942	600	*	Promoter (2-3kb)	10	81396191	81427173	30983	2	Nfic	NM_026756	-2170
chr10	81482646	81482827	182	*	Promoter (<=1kb)	10	81459228	81482709	23482	2	Celf5	NM_176954	0
chr10	81496185	81496856	672	*	Promoter (<=1kb)	10	81486459	81496363	9905	2	Ncln	NM_134009	0
chr10	81545060	81545693	634	*	Promoter (<=1kb)	10	81528732	81545046	16315	2	Gna11	NM_010301	-14
chr10	81561223	81561496	274	*	Promoter (1-2kb)	10	81559444	81566371	6928	1	Aes	NR_074087	1779
chr10	81600681	81601276	596	*	Promoter (<=1kb)	10	81590905	81600900	9996	2	Tle6	NM_053254	0
chr10	81605951	81606765	815	*	Promoter (<=1kb)	10	81606308	81609836	3529	1	BC025920	NR_030677	0
chr10	81627401	81627949	549	*	Promoter (<=1kb)	10	81621786	81627608	5823	2	Sirt6	NM_181586	0
chr10	81648819	81649434	616	*	Promoter (<=1kb)	10	81649069	81667361	18293	1	Gm10778	NM_001142963_1	0
chr10	81704564	81705127	564	*	Promoter (<=1kb)	10	81704825	81721976	17152	1	Zfp433	NM_001243067_1	0
chr10	81770645	81771230	586	*	Promoter (<=1kb)	10	81742821	81771142	28322	2	Zfp781	NM_199062	0
chr10	81811883	81812533	651	*	Promoter (<=1kb)	10	81812186	81826490	14305	1	Gm10778	NM_001142963	0
chr10	81863726	81864183	458	*	Promoter (<=1kb)	10	81863934	81881086	17153	1	Zfp433	NM_001243067	0
chr10	82047817	82048888	1072	*	Promoter (<=1kb)	10	82048127	82061586	13460	1	Zfp873	NM_001024626	0
chr10	82127807	82128466	660	*	Promoter (<=1kb)	10	82128013	82153065	25053	1	AU041133	NM_001163064	0
chr10	82241102	82241518	417	*	Promoter (<=1kb)	10	82224856	82241275	16420	2	Zfp938	NM_001105557	0
chr10	82622964	82623618	655	*	Promoter (<=1kb)	10	82619851	82623228	3378	2	1190007I07Rik	NM_001135567	0
chr10	82699025	82699195	171	*	Promoter (<=1kb)	10	82699007	82741392	42386	1	Hcfc2	NM_001081218	18
chr10	82763904	82764489	586	*	Promoter (<=1kb)	10	82748700	82764141	15442	2	Nfyb	NM_010914	0
chr10	82809403	82809845	443	*	Promoter (2-3kb)	10	82812123	82824242	12120	1	1700028I16Rik	NR_038042	-2278
chr10	82811785	82812230	446	*	Promoter (<=1kb)	10	82812123	82824242	12120	1	1700028I16Rik	NR_038042	0
chr10	82812784	82813017	234	*	Promoter (<=1kb)	10	82812123	82824242	12120	1	1700028I16Rik	NR_038042	661
chr10	82858454	82859439	986	*	Promoter (<=1kb)	10	82859206	82897724	38519	1	Txnrd1	NM_001042513	0
chr10	82859886	82860500	615	*	Promoter (<=1kb)	10	82860341	82897724	37384	1	Txnrd1	NM_001042514	0
chr10	82866191	82866688	498	*	Promoter (<=1kb)	10	82866626	82867929	1304	1	Eid3	NM_025499	0
chr10	83359814	83360315	502	*	Promoter (<=1kb)	10	83360221	83368835	8615	1	D10Wsu102e	NM_026579	0
chr10	83533700	83534428	729	*	Promoter (<=1kb)	10	83487447	83534140	46694	2	Aldh1l2	NM_153543	0
chr10	83543679	83544127	449	*	Promoter (<=1kb)	10	83543941	83596473	52533	1	A230046K03Rik	NM_001033375	0
chr10	83648573	83648893	321	*	Promoter (<=1kb)	10	83600034	83648664	48631	2	Appl2	NM_145220	0
chr10	83722571	83722992	422	*	Promoter (<=1kb)	10	83722865	83762762	39898	1	1500009L16Rik	NM_001145198	0
chr10	84488319	84488749	431	*	Promoter (<=1kb)	10	84488293	84497676	9384	1	4930463O16Rik	NR_108059	26
chr10	84533924	84534280	357	*	Promoter (<=1kb)	10	84526305	84533888	7584	2	Ckap4	NM_175451	-36
chr10	84554239	84555005	767	*	Promoter (<=1kb)	10	84547417	84553338	5922	2	Platr7	NR_040658	-901
chr10	84576136	84577131	996	*	Promoter (<=1kb)	10	84576947	84614355	37409	1	Tcp11l2	NM_146008	0
chr10	84621688	84622872	1185	*	Promoter (<=1kb)	10	84622437	84727178	104742	1	Polr3b	NM_027423	0
chr10	84916853	84917829	977	*	Promoter (<=1kb)	10	84917613	85018337	100725	1	Ric8b	NM_001013441	0
chr10	85102022	85102832	811	*	Promoter (<=1kb)	10	85097019	85102495	5477	2	Fhl4	NM_010214	0
chr10	85127920	85128625	706	*	Promoter (<=1kb)	10	85119433	85128027	8595	2	Mterf2	NM_028832	0
chr10	85184993	85185692	700	*	Promoter (<=1kb)	10	85131700	85185054	53355	2	Cry1	NM_007771	0
chr10	85386512	85387304	793	*	Promoter (<=1kb)	10	85386814	85660292	273479	1	Btbd11	NM_028709	0
chr10	85871682	85872134	453	*	Promoter (<=1kb)	10	85871831	85889103	17273	1	Pwp1	NM_133993	0
chr10	85916789	85917351	563	*	Promoter (<=1kb)	10	85891968	85916986	25019	2	Prdm4	NM_001302886	0
chr10	85928108	85928914	807	*	Promoter (<=1kb)	10	85928491	85929647	1157	1	Ascl4	NM_001163614	0
chr10	86021553	86022017	465	*	Promoter (<=1kb)	10	86021929	86048328	26400	1	Fbxo7	NM_153195	0
chr10	86498378	86499123	746	*	Promoter (<=1kb)	10	86048746	86498896	450151	2	Syn3	NM_013722	0
chr10	86705349	86706569	1221	*	Promoter (<=1kb)	10	86690841	86705444	14604	2	Hsp90b1	NM_011631	0
chr10	86778328	86779085	758	*	Promoter (<=1kb)	10	86779005	86838389	59385	1	Nt5dc3	NM_175331	0
chr10	88146881	88147193	313	*	Promoter (<=1kb)	10	88146992	88178395	31404	1	Nup37	NM_027191	0
chr10	88200895	88201390	496	*	Promoter (<=1kb)	10	88201097	88225362	24266	1	Ccdc53	NM_027487	0
chr10	88379075	88379290	216	*	Promoter (<=1kb)	10	88379412	88447329	67918	1	Gnptab	NM_001004164	-122
chr10	88503875	88504328	454	*	Promoter (<=1kb)	10	88472813	88503970	31158	2	Chpt1	NM_001146690	0
chr10	88730710	88731272	563	*	Promoter (<=1kb)	10	88729541	88731101	1561	2	Gm4925	NM_001037166	0
chr10	88826354	88826773	420	*	Promoter (<=1kb)	10	88746607	88826814	80208	2	Utp20	NM_175158	41
chr10	89443161	89444171	1011	*	Promoter (<=1kb)	10	89408823	89443967	35145	2	Gas2l3	NM_001033331	0
chr10	89686183	89686578	396	*	Promoter (<=1kb)	10	89686363	89700866	14504	1	1500026H17Rik	NR_130956	0
chr10	89732111	89732542	432	*	Promoter (<=1kb)	10	89711973	89732295	20323	2	Actr6	NM_025914	0
chr10	89744818	89745155	338	*	Promoter (<=1kb)	10	89744991	89819869	74879	1	Uhrf1bp1l	NM_029166	0
chr10	91082525	91083189	665	*	Promoter (<=1kb)	10	90989311	91082743	93433	2	Apaf1	NM_001042558	0
chr10	91123704	91124364	661	*	Promoter (<=1kb)	10	91116578	91123963	7386	2	Slc25a3	NM_133668	0
chr10	91171398	91172033	636	*	Promoter (<=1kb)	10	91147571	91171619	24049	2	Tmpo	NM_001080129	0
chr10	93160317	93160850	534	*	Promoter (<=1kb)	10	93160876	93241342	80467	1	Cdk17	NM_146239	-26
chr10	93311198	93311484	287	*	Promoter (<=1kb)	10	93247416	93311159	63744	2	Elk3	NM_013508	-39
chr10	93453069	93453602	534	*	Promoter (<=1kb)	10	93453396	93484896	31501	1	Lta4h	NM_008517	0
chr10	93889689	93890060	372	*	Promoter (1-2kb)	10	93858490	93891202	32713	2	Metap2	NM_019648	1142
chr10	94035318	94036608	1291	*	Promoter (<=1kb)	10	94036001	94145339	109339	1	Fgd6	NM_053072	0
chr10	94147520	94148034	515	*	Promoter (<=1kb)	10	94147931	94197214	49284	1	Nr2c1	NM_011629	0
chr10	94198721	94199384	664	*	Promoter (<=1kb)	10	94199009	94220948	21940	1	Ndufa12	NM_025551	0
chr10	95415193	95415700	508	*	Promoter (<=1kb)	10	95411490	95415283	3794	2	Socs2	NM_001168657	0
chr10	95416440	95417445	1006	*	Promoter (<=1kb)	10	95417375	95428640	11266	1	5730420D15Rik	NR_045338	0
chr10	95501755	95502026	272	*	Promoter (<=1kb)	10	95480806	95501927	21122	2	Mrpl42	NM_026065	0
chr10	95514162	95514372	211	*	Promoter (<=1kb)	10	95515162	95545658	30497	1	Ube2n	NM_080560	-790
chr10	95514608	95515396	789	*	Promoter (<=1kb)	10	95515162	95545658	30497	1	Ube2n	NM_080560	0
chr10	95940272	95940843	572	*	Promoter (<=1kb)	10	95940663	96045518	104856	1	Eea1	NM_001001932	0
chr10	96616510	96617050	541	*	Promoter (<=1kb)	10	96617001	96622811	5811	1	Btg1	NM_007569	0
chr10	96618270	96618572	303	*	Promoter (1-2kb)	10	96617001	96622811	5811	1	Btg1	NM_007569	1269
chr10	98914085	98914591	507	*	Promoter (<=1kb)	10	98915152	99026143	110992	1	Atp2b1	NM_026482	-561
chr10	99106758	99106971	214	*	Promoter (<=1kb)	10	99107171	99197988	90818	1	Poc1b	NM_027740	-200
chr10	99261543	99262110	568	*	Promoter (1-2kb)	10	99263231	99267489	4259	1	Dusp6	NM_026268	-1121
chr10	99262650	99263635	986	*	Promoter (<=1kb)	10	99263231	99267489	4259	1	Dusp6	NM_026268	0
chr10	100487082	100487828	747	*	Promoter (<=1kb)	10	100443902	100487347	43446	2	Tmtc3	NM_001110013	0
chr10	100589036	100589244	209	*	Promoter (<=1kb)	10	100572274	100589259	16986	2	4930430F08Rik	NM_175128	15
chr10	103368908	103369474	567	*	Promoter (1-2kb)	10	103367808	103419379	51572	1	Slc6a15	NM_175328	1100
chr10	105574239	105574473	235	*	Promoter (<=1kb)	10	105187664	105574479	386816	2	Tmtc2	NM_177368	6
chr10	108161569	108162286	718	*	Promoter (<=1kb)	10	108162400	108277575	115176	1	Ppp1r12a	NM_027892	-114
chr10	108331596	108332464	869	*	Promoter (<=1kb)	10	108332189	108414391	82203	1	Pawr	NM_054056	0
chr10	110744874	110745521	648	*	Promoter (<=1kb)	10	110745465	110787384	41920	1	E2f7	NM_178609	0
chr10	111009625	111010239	615	*	Promoter (<=1kb)	10	110941780	111010066	68287	2	Zdhhc17	NM_172554	0
chr10	111164335	111164988	654	*	Promoter (<=1kb)	10	111164802	111297247	132446	1	Osbpl8	NM_001003717	0
chr10	111298236	111299021	786	*	Promoter (<=1kb)	10	111298679	111301736	3058	1	Bbs10	NM_027914	0
chr10	111472844	111473346	503	*	Promoter (<=1kb)	10	111473192	111496886	23695	1	Nap1l1	NM_015781	0
chr10	111506337	111506828	492	*	Promoter (<=1kb)	10	111506286	111508649	2364	1	Phlda1	NM_009344	51
chr10	111592487	111593041	555	*	Promoter (1-2kb)	10	111586719	111594273	7555	2	4933440J02Rik	NR_045344	1232
chr10	111972576	111972868	293	*	Promoter (<=1kb)	10	111972695	111988430	15736	1	Krr1	NM_178610	0
chr10	112928930	112929100	171	*	Promoter (<=1kb)	10	112925428	112929026	3599	2	Atxn7l3b	NM_001033474	0
chr10	115251335	115251805	471	*	Promoter (<=1kb)	10	115197871	115251493	53623	2	Tbc1d15	NM_025706	0
chr10	115362125	115362691	567	*	Promoter (<=1kb)	10	115340740	115362262	21523	2	Tmem19	NM_133683	0
chr10	115384296	115385165	870	*	Promoter (<=1kb)	10	115369966	115384435	14470	2	Thap2	NM_025780	0
chr10	116950235	116950738	504	*	Promoter (<=1kb)	10	116950562	116963279	12718	1	4933412E12Rik	NR_038025	0
chr10	117063153	117064096	944	*	Promoter (<=1kb)	10	117050998	117063814	12817	2	Cct2	NM_007636	0
chr10	117148355	117148818	464	*	Promoter (<=1kb)	10	117070127	117148474	78348	2	Frs2	NM_177798	0
chr10	117224056	117224746	691	*	Promoter (<=1kb)	10	117215141	117224507	9367	2	Yeats4	NM_026570	0
chr10	117376769	117377169	401	*	Promoter (<=1kb)	10	117344668	117376973	32306	2	Cpsf6	NM_001013391	0
chr10	117710043	117710284	242	*	Promoter (<=1kb)	10	117688875	117710758	21884	2	Mdm2	NM_001288586	474
chr10	117710544	117711093	550	*	Promoter (<=1kb)	10	117688875	117710758	21884	2	Mdm2	NM_001288586	0
chr10	117746259	117746721	463	*	Promoter (<=1kb)	10	117733678	117746358	12681	2	Slc35e3	NM_029875	0
chr10	117792602	117793097	496	*	Promoter (<=1kb)	10	117750643	117792705	42063	2	Nup107	NM_134010	0
chr10	117845194	117845427	234	*	Promoter (<=1kb)	10	117814597	117845974	31378	2	Rap1b	NM_024457	547
chr10	117845946	117846273	328	*	Promoter (<=1kb)	10	117814597	117845974	31378	2	Rap1b	NM_024457	0
chr10	118141219	118141877	659	*	Promoter (<=1kb)	10	118141787	118168999	27213	1	Mdm1	NM_001162904	0
chr10	118869847	118870070	224	*	Promoter (<=1kb)	10	118859349	118868903	9555	2	Dyrk2	NM_001014390	-944
chr10	119239656	119240929	1274	*	Promoter (<=1kb)	10	119198812	119240055	41244	2	Cand1	NM_027994	0
chr10	120112805	120113344	540	*	Promoter (<=1kb)	10	120083608	120112965	29358	2	Helb	NM_080446	0
chr10	120114527	120114871	345	*	Promoter (1-2kb)	10	120083608	120112965	29358	2	Helb	NM_080446	-1562
chr10	120202191	120202441	251	*	Promoter (<=1kb)	10	120141654	120201537	59884	2	Irak3	NM_028679	-654
chr10	120857547	120858001	455	*	Promoter (<=1kb)	10	120857629	120863328	5700	1	Gm15910	NR_038023	0
chr10	120979232	120979651	420	*	Promoter (<=1kb)	10	120923411	120979330	55920	2	Lemd3	NM_001081193	0
chr10	121033690	121034022	333	*	Promoter (<=1kb)	10	121034004	121100642	66639	1	Wif1	NM_011915	0
chr10	121476207	121477077	871	*	Promoter (<=1kb)	10	121410351	121476250	65900	2	Rassf3	NM_138956	0
chr10	121586710	121587243	534	*	Promoter (<=1kb)	10	121546456	121586794	40339	2	Tbk1	NM_019786	0
chr10	121626129	121626806	678	*	Promoter (<=1kb)	10	121587380	121626316	38937	2	Xpot	NM_001081056	0
chr10	121739642	121740027	386	*	Promoter (<=1kb)	10	121739937	121752859	12923	1	BC048403	NM_173022	0
chr10	122047784	122047954	171	*	Promoter (<=1kb)	10	121780991	122047315	266325	2	Srgap1	NM_001242411	-469
chr10	122096893	122097906	1014	*	Promoter (<=1kb)	10	122081260	122097102	15843	2	Tmem5	NM_153059	0
chr10	123076292	123076665	374	*	Promoter (<=1kb)	10	122992061	123076505	84445	2	Mon2	NM_001163024	0
chr10	123196821	123197148	328	*	Promoter (<=1kb)	10	123105006	123197019	92014	2	Usp15	NM_001301628	0
chr10	126901115	126901588	474	*	Promoter (<=1kb)	10	126868428	126901371	32944	2	Xrcc6bp1	NM_026858	0
chr10	126978266	126978999	734	*	Promoter (<=1kb)	10	126978717	126999975	21259	1	Ctdsp2	NM_001113470	0
chr10	127041763	127042451	689	*	Promoter (<=1kb)	10	127041932	127045461	3530	1	Mettl1	NM_010792	0
chr10	127058162	127058608	447	*	Promoter (1-2kb)	10	127056050	127060184	4135	2	2023-03-09	NM_001033262	1576
chr10	127060286	127060631	346	*	Promoter (<=1kb)	10	127056050	127060184	4135	2	2023-03-09	NM_001033262	-102
chr10	127063151	127063856	706	*	Promoter (<=1kb)	10	127063603	127067282	3680	1	Cdk4	NM_009870	0
chr10	127069636	127070822	1187	*	Promoter (<=1kb)	10	127070481	127071101	621	1	LOC100504703	NR_040660	0
chr10	127121109	127121397	289	*	Promoter (<=1kb)	10	127094259	127121160	26902	2	Os9	NM_001171026	0
chr10	127211051	127211964	914	*	Promoter (<=1kb)	10	127197067	127211622	14556	2	Pip4k2c	NM_054097	0
chr10	127266130	127266482	353	*	Promoter (<=1kb)	10	127266262	127281959	15698	1	Dctn2	NM_001190453	0
chr10	127288729	127291749	3021	*	Promoter (<=1kb)	10	127290793	127296288	5496	1	Ddit3	NM_001290183	0
chr10	127312274	127312821	548	*	Promoter (<=1kb)	10	127296221	127311786	15566	2	Mars	NM_001171582	-488
chr10	127324447	127324848	402	*	Promoter (<=1kb)	10	127323727	127329943	6217	1	Arhgap9	NM_146011	720
chr10	127338748	127339578	831	*	Promoter (2-3kb)	10	127329882	127341579	11698	2	Gli1	NM_010296	2001
chr10	127339812	127339991	180	*	Promoter (1-2kb)	10	127329882	127341579	11698	2	Gli1	NM_010296	1588
chr10	127340190	127340619	430	*	Promoter (<=1kb)	10	127329882	127341579	11698	2	Gli1	NM_010296	960
chr10	127340788	127341121	334	*	Promoter (<=1kb)	10	127329882	127341579	11698	2	Gli1	NM_010296	458
chr10	127342406	127342629	224	*	Promoter (<=1kb)	10	127329882	127341579	11698	2	Gli1	NM_010296	-827
chr10	127351609	127352379	771	*	Promoter (<=1kb)	10	127349402	127351772	2371	2	Inhbe	NM_008382	0
chr10	127512068	127512485	418	*	Promoter (2-3kb)	10	127514939	127517156	2218	1	Ndufa4l2	NM_001098789	-2454
chr10	127512759	127513239	481	*	Promoter (1-2kb)	10	127514939	127517156	2218	1	Ndufa4l2	NM_001098789	-1700
chr10	127621408	127621980	573	*	Promoter (<=1kb)	10	127538158	127621148	82991	2	Lrp1	NM_008512	-260
chr10	127666603	127667204	602	*	Promoter (<=1kb)	10	127667123	127668851	1729	1	1700012D01Rik	NR_045171	0
chr10	127667459	127668541	1083	*	Promoter (<=1kb)	10	127667123	127668851	1729	1	1700012D01Rik	NR_045171	336
chr10	127676630	127677159	530	*	Promoter (<=1kb)	10	127677065	127695166	18102	1	Tmem194	NM_173732	0
chr10	127739208	127739414	207	*	Promoter (<=1kb)	10	127739538	127747339	7802	1	Zbtb39	NM_198035	-124
chr10	128015054	128015359	306	*	Promoter (<=1kb)	10	128015215	128030030	14816	1	Prim1	NM_008921	0
chr10	128035137	128035772	636	*	Promoter (<=1kb)	10	128035346	128048637	13292	1	Naca	NM_001113199	0
chr10	128058238	128059284	1047	*	Promoter (<=1kb)	10	128058982	128077254	18273	1	Ptges3	NM_019766	0
chr10	128082606	128083408	803	*	Promoter (<=1kb)	10	128083307	128090388	7082	1	Atp5b	NM_016774	0
chr10	128090764	128091783	1020	*	Promoter (<=1kb)	10	128092783	128129303	36521	1	Baz2a	NM_054078	-1000
chr10	128092607	128093658	1052	*	Promoter (<=1kb)	10	128092783	128129303	36521	1	Baz2a	NM_054078	0
chr10	128094594	128095265	672	*	Promoter (1-2kb)	10	128092783	128129303	36521	1	Baz2a	NM_054078	1811
chr10	128194098	128194906	809	*	Promoter (<=1kb)	10	128194635	128210004	15370	1	Gls2	NM_001033264	0
chr10	128211596	128212059	464	*	Promoter (<=1kb)	10	128209910	128211794	1885	2	Spryd4	NM_025716	0
chr10	128212975	128213202	228	*	Promoter (1-2kb)	10	128209910	128211794	1885	2	Spryd4	NM_025716	-1181
chr10	128232127	128232489	363	*	Promoter (<=1kb)	10	128232063	128252941	20879	1	Timeless	NM_001164081	64
chr10	128270226	128270742	517	*	Promoter (<=1kb)	10	128270576	128292849	22274	1	Stat2	NM_019963	0
chr10	128302794	128303938	1145	*	Promoter (<=1kb)	10	128303335	128321358	18024	1	Pan2	NM_001252326	0
chr10	128321758	128321967	210	*	Promoter (<=1kb)	10	128322459	128327187	4729	1	Cnpy2	NM_019953	-492
chr10	128322150	128322858	709	*	Promoter (<=1kb)	10	128322459	128327187	4729	1	Cnpy2	NM_019953	0
chr10	128337397	128337929	533	*	Promoter (<=1kb)	10	128337832	128362479	24648	1	Cs	NM_026444	0
chr10	128368579	128369361	783	*	Promoter (<=1kb)	10	128363097	128370037	6941	2	Coq10a	NM_001081040	676
chr10	128376910	128377181	272	*	Promoter (<=1kb)	10	128377124	128394006	16883	1	Ankrd52	NM_172790	0
chr10	128409261	128410367	1107	*	Promoter (<=1kb)	10	128401395	128409796	8402	2	Nabp2	NM_027257	0
chr10	128411116	128412213	1098	*	Promoter (<=1kb)	10	128411616	128441441	29826	1	Rnf41	NM_001164237	0
chr10	128493546	128494435	890	*	Promoter (<=1kb)	10	128490861	128493825	2965	2	Myl6	NM_010860	0
chr10	128498508	128499684	1177	*	Promoter (<=1kb)	10	128499247	128504242	4996	1	A430046D13Rik	NR_131150	0
chr10	128524769	128525212	444	*	Promoter (<=1kb)	10	128510250	128525859	15610	2	Esyt1	NM_011843	647
chr10	128525590	128526455	866	*	Promoter (<=1kb)	10	128510250	128525859	15610	2	Esyt1	NM_011843	0
chr10	128547291	128548322	1032	*	Promoter (<=1kb)	10	128543565	128547744	4180	2	Zc3h10	NM_134003	0
chr10	128549014	128549364	351	*	Promoter (<=1kb)	10	128548110	128549168	1059	2	Rpl41	NM_018860	0
chr10	128565816	128566696	881	*	Promoter (<=1kb)	10	128557766	128565934	8169	2	Pa2g4	NM_011119	0
chr10	128584208	128584598	391	*	Promoter (<=1kb)	10	128584437	128584497	61	2	Mir6917	NR_105882	0
chr10	128589313	128590702	1390	*	Promoter (<=1kb)	10	128569368	128589501	20134	2	Erbb3	NM_010153	0
chr10	128626439	128627036	598	*	Promoter (<=1kb)	10	128624529	128626506	1978	2	Rps26	NM_013765	0
chr10	128695799	128697013	1215	*	Promoter (<=1kb)	10	128677183	128696268	19086	2	Rab5b	NM_177411	0
chr10	128704417	128705494	1078	*	Promoter (<=1kb)	10	128697939	128705051	7113	2	Cdk2	NM_016756	0
chr10	128747568	128748073	506	*	Promoter (<=1kb)	10	128747879	128766568	18690	1	Wibg	NM_001253705	0
chr10	128748294	128748677	384	*	Promoter (<=1kb)	10	128748455	128766568	18114	1	Wibg	NM_001170869	0
chr10	128804527	128805798	1272	*	Promoter (<=1kb)	10	128805676	128819446	13771	1	Dnajc14	NM_028873	0
chr10	128821233	128822173	941	*	Promoter (<=1kb)	10	128817457	128821631	4175	2	Ormdl2	NM_024180	0
chr10	128909601	128909840	240	*	Promoter (<=1kb)	10	128909866	128912818	2953	1	Cd63	NM_007653	-26
chr10	128923087	128923622	536	*	Promoter (<=1kb)	10	128919914	128923524	3611	2	Bloc1s1	NM_015740	0
chr10	130280097	130280442	346	*	Promoter (<=1kb)	10	130268152	130280240	12089	2	Neurod4	NM_007501	0
chr11	3123733	3124450	718	*	Promoter (<=1kb)	11	3124021	3131944	7924	1	Pisd-ps1	NR_003517	0
chr11	3125336	3125661	326	*	Promoter (1-2kb)	11	3124021	3131944	7924	1	Pisd-ps1	NR_003517	1315
chr11	3193050	3193887	838	*	Promoter (<=1kb)	11	3131850	3193463	61614	2	Sfi1	NM_030207	0
chr11	3265888	3266873	986	*	Promoter (<=1kb)	11	3249922	3266386	16465	2	Drg1	NM_007879	0
chr11	3289175	3290908	1734	*	Promoter (<=1kb)	11	3290457	3309083	18627	1	Patz1	NM_001253690	0
chr11	3291889	3292497	609	*	Promoter (1-2kb)	11	3290457	3309083	18627	1	Patz1	NM_019574	1432
chr11	3292765	3293344	580	*	Promoter (2-3kb)	11	3290457	3309083	18627	1	Patz1	NM_019574	2308
chr11	3331902	3332760	859	*	Promoter (1-2kb)	11	3330731	3342971	12241	1	Pik3ip1	NM_178149	1171
chr11	3371146	3371639	494	*	Promoter (<=1kb)	11	3343297	3371392	28096	2	Limk2	NM_173053	0
chr11	3408710	3409500	791	*	Promoter (<=1kb)	11	3343297	3409238	65942	2	Limk2	NM_010718	0
chr11	3452225	3452979	755	*	Promoter (<=1kb)	11	3452437	3479831	27395	1	8430429K09Rik	NR_028317	0
chr11	3514661	3515084	424	*	Promoter (<=1kb)	11	3514702	3517351	2650	1	Selm	NM_053267	0
chr11	3538829	3539654	826	*	Promoter (<=1kb)	11	3517522	3539292	21771	2	Smtn	NM_001159284	0
chr11	3648837	3649678	842	*	Promoter (<=1kb)	11	3649494	3690370	40877	1	Morc2a	NM_001159288	0
chr11	3894582	3895292	711	*	Promoter (<=1kb)	11	3886088	3895126	9039	2	4921536K21Rik	NM_026150	0
chr11	3913813	3914800	988	*	Promoter (<=1kb)	11	3907022	3914664	7643	2	Slc35e4	NM_153142	0
chr11	3931963	3932306	344	*	Promoter (<=1kb)	11	3917080	3932044	14965	2	Tcn2	NM_015749	0
chr11	3963253	3964384	1132	*	Promoter (<=1kb)	11	3963975	3980004	16030	1	Pes1	NM_022889	0
chr11	4094400	4095333	934	*	Promoter (<=1kb)	11	4091481	4095431	3951	2	Mtfp1	NM_026443	98
chr11	4096382	4097130	749	*	Promoter (<=1kb)	11	4091481	4095431	3951	2	Mtfp1	NM_026443	-951
chr11	4160113	4160834	722	*	Promoter (<=1kb)	11	4141124	4160293	19170	2	Ccdc157	NM_001164620	0
chr11	4186348	4187459	1112	*	Promoter (<=1kb)	11	4186833	4215505	28673	1	Tbc1d10a	NM_134023	0
chr11	4217719	4218460	742	*	Promoter (<=1kb)	11	4218251	4222409	4159	1	Gatsl3	NM_028022	0
chr11	4440991	4441299	309	*	Promoter (<=1kb)	11	4346383	4441082	94700	2	Hormad2	NM_029458	0
chr11	4594699	4595100	402	*	Promoter (<=1kb)	11	4480868	4594815	113948	2	Mtmr3	NM_028860	0
chr11	4637201	4638157	957	*	Promoter (<=1kb)	11	4637793	4683386	45594	1	Ascc2	NM_029291	0
chr11	4703023	4703264	242	*	Promoter (1-2kb)	11	4701968	4704344	2377	2	Uqcr10	NM_197979	1080
chr11	4704099	4705167	1069	*	Promoter (<=1kb)	11	4701968	4704344	2377	2	Uqcr10	NM_197979	0
chr11	4849099	4849943	845	*	Promoter (<=1kb)	11	4765845	4849544	83700	2	Nf2	NM_001252250	0
chr11	4873715	4874642	928	*	Promoter (<=1kb)	11	4874003	4894200	20198	1	Nipsnap1	NM_008698	0
chr11	4894721	4895545	825	*	Promoter (<=1kb)	11	4895343	4928865	33523	1	Thoc5	NM_172438	0
chr11	4946887	4947240	354	*	Promoter (<=1kb)	11	4947521	5042794	95274	1	Ap1b1	NM_001243043	-281
chr11	4986556	4987306	751	*	Promoter (<=1kb)	11	4986824	5042794	55971	1	Ap1b1	NM_001243044	0
chr11	5064837	5065999	1163	*	Promoter (<=1kb)	11	5054131	5065327	11197	2	Gas2l1	NM_001190406	0
chr11	5098961	5100215	1255	*	Promoter (<=1kb)	11	5069687	5099088	29402	2	Ewsr1	NM_001283061	0
chr11	5261533	5262153	621	*	Promoter (<=1kb)	11	5191553	5261610	70058	2	Kremen1	NM_032396	0
chr11	5444748	5445527	780	*	Promoter (<=1kb)	11	5276329	5444847	168519	2	Znrf3	NM_001080924	0
chr11	5520610	5521151	542	*	Promoter (<=1kb)	11	5520641	5525993	5353	1	Xbp1	NM_001271730	0
chr11	5542023	5542543	521	*	Promoter (<=1kb)	11	5528888	5542217	13330	2	Ccdc117	NM_134033	0
chr11	5707457	5708374	918	*	Promoter (<=1kb)	11	5703983	5707699	3717	2	Mrps24	NM_026080	0
chr11	5741231	5741460	230	*	Promoter (<=1kb)	11	5713417	5741176	27760	2	Urgcp	NM_178623	-55
chr11	5761874	5762665	792	*	Promoter (<=1kb)	11	5762150	5784710	22561	1	2210015D19Rik	NR_015577	0
chr11	5787990	5789138	1149	*	Promoter (<=1kb)	11	5788483	5800980	12498	1	Dbnl	NM_001146308	0
chr11	5801990	5802580	591	*	Promoter (1-2kb)	11	5801637	5803796	2160	2	Pgam2	NM_018870	1216
chr11	5837367	5838394	1028	*	Promoter (<=1kb)	11	5827860	5838016	10157	2	Polm	NM_017401	0
chr11	5878002	5878589	588	*	Promoter (<=1kb)	11	5872180	5878256	6077	2	Pold2	NM_008894	0
chr11	5955450	5955872	423	*	Promoter (<=1kb)	11	5955758	5967781	12024	1	Ykt6	NM_019661	0
chr11	6200191	6200418	228	*	Promoter (<=1kb)	11	6105692	6200451	94760	2	Nudcd3	NM_173748	33
chr11	6267542	6268233	692	*	Promoter (<=1kb)	11	6257545	6267729	10185	2	Ddx56	NM_026538	0
chr11	6274515	6275222	708	*	Promoter (<=1kb)	11	6270714	6274837	4124	2	Tmed4	NM_134020	0
chr11	6291407	6292719	1313	*	Promoter (<=1kb)	11	6291597	6359094	67498	1	Ogdh	NM_001252282	0
chr11	6414897	6416969	2073	*	Promoter (<=1kb)	11	6415870	6419810	3941	1	Ppia	NM_008907	0
chr11	6443903	6444931	1029	*	Promoter (<=1kb)	11	6427226	6444443	17218	2	H2afv	NM_029938	0
chr11	6475959	6476461	503	*	Promoter (<=1kb)	11	6467599	6476076	8478	2	Purb	NM_011221	0
chr11	6526822	6527050	229	*	Promoter (1-2kb)	11	6525591	6528760	3170	2	Gm11974	NR_045893	1710
chr11	6528570	6529179	610	*	Promoter (<=1kb)	11	6525591	6528760	3170	2	Gm11974	NR_045893	0
chr11	6546146	6547001	856	*	Promoter (<=1kb)	11	6546887	6596761	49875	1	Ccm2	NM_001190343	0
chr11	6559372	6559823	452	*	Promoter (<=1kb)	11	6560183	6596734	36552	1	Ccm2	NM_001190344	-360
chr11	6625774	6626631	858	*	Promoter (<=1kb)	11	6615598	6626067	10470	2	Tbrg4	NM_001130457	0
chr11	6628556	6628975	420	*	Promoter (2-3kb)	11	6615598	6626067	10470	2	Tbrg4	NM_134011	-2489
chr11	9010992	9011423	432	*	Promoter (<=1kb)	11	8993137	9011191	18055	2	Hus1	NM_001303532	0
chr11	9048360	9048764	405	*	Promoter (<=1kb)	11	9048592	9069354	20763	1	Gm11992	NM_001037928	0
chr11	9115808	9116475	668	*	Promoter (1-2kb)	11	9118008	9136170	18163	1	Upp1	NM_001159401	-1533
chr11	9117021	9117422	402	*	Promoter (<=1kb)	11	9118008	9136170	18163	1	Upp1	NM_001159401	-586
chr11	9117596	9118134	539	*	Promoter (<=1kb)	11	9118008	9136170	18163	1	Upp1	NM_001159401	0
chr11	9118360	9118594	235	*	Promoter (<=1kb)	11	9118507	9136170	17664	1	Upp1	NM_001159402	0
chr11	11808653	11809992	1340	*	Promoter (<=1kb)	11	11800288	11808962	8675	2	Fignl1	NM_001163359	0
chr11	11867848	11868617	770	*	Promoter (<=1kb)	11	11868123	11885321	17199	1	1700042O10Rik	NR_045178	0
chr11	12467201	12467582	382	*	Promoter (2-3kb)	11	12236676	12464960	228285	2	Cobl	NM_172496	-2241
chr11	16508026	16508308	283	*	Promoter (<=1kb)	11	16501638	16508484	6847	2	Sec61g	NM_001109971	176
chr11	16950890	16951595	706	*	Promoter (<=1kb)	11	16934709	16951282	16574	2	Eldr	NR_110421	0
chr11	17158890	17159500	611	*	Promoter (<=1kb)	11	17159298	17200380	41083	1	Ppp3r1	NM_024459	0
chr11	17211212	17211995	784	*	Promoter (<=1kb)	11	17203200	17211589	8390	2	Pno1	NM_025443	0
chr11	17257489	17257689	201	*	Promoter (<=1kb)	11	17257618	17269176	11559	1	C1d	NM_020558	0
chr11	17953291	17953997	707	*	Promoter (<=1kb)	11	17938749	17953875	15127	2	Etaa1	NM_026576	0
chr11	19020441	19020712	272	*	Promoter (1-2kb)	11	18880428	19018969	138542	2	Meis1	NM_010789	-1472
chr11	19020939	19021172	234	*	Promoter (1-2kb)	11	18880428	19018969	138542	2	Meis1	NM_010789	-1970
chr11	19923655	19924448	794	*	Promoter (<=1kb)	11	19924442	20022597	98156	1	Spred2	NM_033523	0
chr11	19925674	19926707	1034	*	Promoter (1-2kb)	11	19924442	20022597	98156	1	Spred2	NM_033523	1232
chr11	20112315	20113422	1108	*	Promoter (<=1kb)	11	20062304	20112951	50648	2	Actr2	NM_146243	0
chr11	20200589	20201635	1047	*	Promoter (<=1kb)	11	20201602	20226856	25255	1	Rab1	NM_008996	0
chr11	20249318	20249771	454	*	Promoter (<=1kb)	11	20227037	20249424	22388	2	Cep68	NM_172260	0
chr11	20332491	20333442	952	*	Promoter (<=1kb)	11	20302180	20332713	30534	2	Slc1a4	NM_018861	0
chr11	20541792	20543524	1733	*	Promoter (<=1kb)	11	20543253	20653023	109771	1	Sertad2	NM_021372	0
chr11	20631178	20632560	1383	*	Promoter (<=1kb)	11	20631977	20653023	21047	1	Sertad2	NM_001038625	0
chr11	20741368	20742045	678	*	Promoter (<=1kb)	11	20685085	20741556	56472	2	Aftph	NM_001252503	0
chr11	20830958	20831537	580	*	Promoter (<=1kb)	11	20823355	20831108	7754	2	Lgalsl	NM_173752	0
chr11	21090929	21091471	543	*	Promoter (<=1kb)	11	21091324	21150327	59004	1	Peli1	NM_023324	0
chr11	21370415	21371505	1091	*	Promoter (<=1kb)	11	21321126	21370629	49504	2	Ugp2	NM_139297	0
chr11	21571471	21572490	1020	*	Promoter (<=1kb)	11	21556692	21571934	15243	2	Mdh1	NM_008618	0
chr11	22001183	22001867	685	*	Promoter (<=1kb)	11	21994764	22001651	6888	2	Otx1	NM_011023	0
chr11	22286587	22287601	1015	*	Promoter (<=1kb)	11	22005826	22286795	280970	2	Ehbp1	NM_001252515	0
chr11	22859331	22860904	1574	*	Promoter (<=1kb)	11	22834739	22859735	24997	2	B3gnt2	NM_016888	0
chr11	22972605	22973110	506	*	Promoter (<=1kb)	11	22972005	22976496	4492	1	Zrsr1	NM_011663	600
chr11	22981845	22982527	683	*	Promoter (<=1kb)	11	22899728	22982284	82557	2	Commd1	NM_144514	0
chr11	23255084	23256172	1089	*	Promoter (<=1kb)	11	23256041	23297597	41557	1	Xpo1	NM_001035226	0
chr11	23257400	23257951	552	*	Promoter (1-2kb)	11	23256041	23297597	41557	1	Xpo1	NM_134014	1359
chr11	23305235	23307059	1825	*	Promoter (<=1kb)	11	23306895	23490560	183666	1	Usp34	NM_001190401	0
chr11	23520881	23521090	210	*	Promoter (<=1kb)	11	23516203	23519942	3740	2	1700093K21Rik	NM_001110133	-939
chr11	23633361	23634032	672	*	Promoter (<=1kb)	11	23573776	23633631	59856	2	0610010F05Rik	NM_027860	0
chr11	23665353	23666705	1353	*	Promoter (<=1kb)	11	23646479	23665935	19457	2	Pex13	NM_023651	0
chr11	23770469	23771529	1061	*	Promoter (<=1kb)	11	23741729	23770970	29242	2	Rel	NM_009044	0
chr11	23894566	23895499	934	*	Promoter (<=1kb)	11	23862646	23895270	32625	2	Papolg	NM_172555	0
chr11	24081659	24081955	297	*	Promoter (<=1kb)	11	24080695	24173558	92864	1	Bcl11a	NM_001159290	964
chr11	26386943	26387615	673	*	Promoter (<=1kb)	11	26387084	26471883	84800	1	Fancl	NM_001277273	0
chr11	26593451	26593870	420	*	Promoter (<=1kb)	11	26471402	26593920	122519	2	Vrk2	NM_001252447	50
chr11	28584090	28584379	290	*	Promoter (<=1kb)	11	28385684	28584324	198641	2	Ccdc85a	NM_001166661	0
chr11	29130448	29130927	480	*	Promoter (<=1kb)	11	29130751	29161828	31078	1	Pnpt1	NM_027869	0
chr11	29172008	29172199	192	*	Promoter (<=1kb)	11	29172907	29220797	47891	1	Smek2	NM_134034	-708
chr11	29172389	29173089	701	*	Promoter (<=1kb)	11	29172907	29220797	47891	1	Smek2	NM_134034	0
chr11	29246844	29247757	914	*	Promoter (<=1kb)	11	29221536	29247272	25737	2	Cfap36	NM_025740	0
chr11	29373239	29373810	572	*	Promoter (<=1kb)	11	29374172	29510808	136637	1	Ccdc88a	NM_176841	-362
chr11	29514832	29515488	657	*	Promoter (<=1kb)	11	29511757	29515033	3277	2	Prorsd1	NM_001163454	0
chr11	29526167	29526692	526	*	Promoter (<=1kb)	11	29526397	29545447	19051	1	Mtif2	NM_001282118	0
chr11	29547630	29548710	1081	*	Promoter (<=1kb)	11	29547950	29578352	30403	1	Clhc1	NM_001163521	0
chr11	29692198	29693204	1007	*	Promoter (<=1kb)	11	29692898	29744414	51517	1	Rtn4	NM_194052	0
chr11	29693522	29694455	934	*	Promoter (<=1kb)	11	29693774	29744414	50641	1	Rtn4	NM_194051	0
chr11	30025836	30026579	744	*	Promoter (<=1kb)	11	29743051	30026033	282983	2	Eml6	NM_146016	0
chr11	30198039	30198862	824	*	Promoter (<=1kb)	11	30106843	30198257	91415	2	Sptbn1	NM_009260	0
chr11	30471805	30472179	375	*	Promoter (<=1kb)	11	30426006	30471829	45824	2	4930505A04Rik	NM_001100394	0
chr11	30649015	30649390	376	*	Promoter (<=1kb)	11	30505992	30649396	143405	2	Acyp2	NM_029344	6
chr11	30771449	30771863	415	*	Promoter (<=1kb)	11	30771775	30880361	108587	1	Psme4	NM_134013	0
chr11	30885155	30885870	716	*	Promoter (<=1kb)	11	30885358	30893725	8368	1	Gpr75	NM_175490	0
chr11	30986183	30986552	370	*	Promoter (<=1kb)	11	30976707	30986365	9659	2	Chac2	NM_001290667	0
chr11	31369678	31370330	653	*	Promoter (<=1kb)	11	31359441	31370061	10621	2	Stc2	NM_011491	0
chr11	31371456	31371879	424	*	Promoter (1-2kb)	11	31359441	31370061	10621	2	Stc2	NM_011491	-1395
chr11	31671768	31672136	369	*	Promoter (<=1kb)	11	31665150	31671862	6713	2	Bod1	NM_001024919	0
chr11	31870044	31870921	878	*	Promoter (<=1kb)	11	31870940	31935635	64696	1	Cpeb4	NM_001290676	-19
chr11	32205000	32205751	752	*	Promoter (<=1kb)	11	32205415	32208995	3581	1	Snrnp25	NM_030093	0
chr11	32221175	32221433	259	*	Promoter (<=1kb)	11	32209585	32222293	12709	2	Rhbdf1	NM_001291818	860
chr11	32222241	32222432	192	*	Promoter (<=1kb)	11	32209585	32222293	12709	2	Rhbdf1	NM_001291818	0
chr11	32454699	32455518	820	*	Promoter (<=1kb)	11	32455372	32518709	63338	1	Ubtd2	NM_173784	0
chr11	32642028	32642859	832	*	Promoter (<=1kb)	11	32642555	32746814	104260	1	Fbxw11	NM_001271347	0
chr11	33147545	33149253	1709	*	Promoter (<=1kb)	11	33116978	33147400	30423	2	Fgf18	NR_102395	-145
chr11	33149424	33149832	409	*	Promoter (2-3kb)	11	33116978	33147400	30423	2	Fgf18	NR_102395	-2024
chr11	33163023	33163631	609	*	Promoter (<=1kb)	11	33152498	33163206	10709	2	Npm1	NM_001252260	0
chr11	33512752	33514072	1321	*	Promoter (<=1kb)	11	33211794	33513746	301953	2	Ranbp17	NM_023146	0
chr11	34833438	34833813	376	*	Promoter (<=1kb)	11	34809185	34833641	24457	2	Spdl1	NM_027411	0
chr11	35769103	35769841	739	*	Promoter (<=1kb)	11	35769495	35791285	21791	1	Pank3	NM_145962	0
chr11	35834318	35834826	509	*	Promoter (<=1kb)	11	35808381	35834528	26148	2	Rars	NM_025936	0
chr11	35980436	35980743	308	*	Promoter (<=1kb)	11	35839178	35980089	140912	2	Wwc1	NM_170779	-347
chr11	40692228	40692860	633	*	Promoter (<=1kb)	11	40679314	40692682	13369	2	Mat2b	NM_134017	0
chr11	40733175	40734072	898	*	Promoter (<=1kb)	11	40701388	40733437	32050	2	Hmmr	NM_013552	0
chr11	40755036	40755807	772	*	Promoter (<=1kb)	11	40748552	40755286	6735	2	Ccng1	NM_009831	0
chr11	43426064	43426597	534	*	Promoter (<=1kb)	11	43420248	43426248	6001	2	Pttg1	NM_001131054	0
chr11	43681441	43682234	794	*	Promoter (<=1kb)	11	43681998	43707193	25196	1	Pwwp2a	NM_027557	0
chr11	43747759	43748169	411	*	Promoter (<=1kb)	11	43730006	43747973	17968	2	Ttc1	NM_133795	0
chr11	44470294	44470717	424	*	Promoter (<=1kb)	11	44454571	44470548	15978	2	Ublcp1	NM_024475	0
chr11	44616907	44617457	551	*	Promoter (<=1kb)	11	44618100	45008096	389997	1	Ebf1	NM_001290709	-643
chr11	45851732	45852091	360	*	Promoter (<=1kb)	11	45851964	45910625	58662	1	Clint1	NM_001045520	0
chr11	45944855	45945168	314	*	Promoter (<=1kb)	11	45928269	45944935	16667	2	Lsm11	NM_028185	0
chr11	45955169	45955571	403	*	Promoter (<=1kb)	11	45945306	45955188	9883	2	Thg1l	NM_001290737	0
chr11	45979675	45980214	540	*	Promoter (<=1kb)	11	45980310	46017992	37683	1	Sox30	NM_173384	-96
chr11	46436758	46437025	268	*	Promoter (<=1kb)	11	46436947	46442721	5775	1	Med7	NM_001104530	0
chr11	48799767	48800456	690	*	Promoter (<=1kb)	11	48800360	48806241	5882	1	Gnb2l1	NM_008143	0
chr11	48816755	48817756	1002	*	Promoter (<=1kb)	11	48806404	48817391	10988	2	Trim41	NM_145377	0
chr11	48823865	48824132	268	*	Promoter (2-3kb)	11	48826138	48850195	24058	1	Trim7	NM_053166	-2006
chr11	48826282	48827057	776	*	Promoter (<=1kb)	11	48826138	48850195	24058	1	Trim7	NM_053166	144
chr11	49203029	49203652	624	*	Promoter (<=1kb)	11	49203500	49218816	15317	1	Zfp62	NM_001024846	0
chr11	49203817	49204283	467	*	Promoter (<=1kb)	11	49203500	49218816	15317	1	Zfp62	NM_009562	317
chr11	49243659	49244777	1119	*	Promoter (<=1kb)	11	49244191	49263024	18834	1	Mgat1	NM_001110148	0
chr11	49609792	49610429	638	*	Promoter (<=1kb)	11	49609679	49652739	43061	1	Flt4	NM_008029	113
chr11	49712504	49713127	624	*	Promoter (<=1kb)	11	49671497	49712722	41226	2	Cnot6	NM_212484	0
chr11	49713347	49713705	359	*	Promoter (<=1kb)	11	49671497	49712722	41226	2	Cnot6	NM_212484	-625
chr11	49792745	49793774	1030	*	Promoter (<=1kb)	11	49794155	49838620	44466	1	Gfpt2	NM_013529	-381
chr11	49793961	49794660	700	*	Promoter (<=1kb)	11	49794155	49838620	44466	1	Gfpt2	NM_013529	0
chr11	49844887	49845071	185	*	Promoter (1-2kb)	11	49846751	49886421	39671	1	Mapk9	NM_001163671	-1680
chr11	49846313	49846978	666	*	Promoter (<=1kb)	11	49846751	49886421	39671	1	Mapk9	NM_001163671	0
chr11	50025070	50025240	171	*	Promoter (<=1kb)	11	50025331	50104759	79429	1	Rnf130	NM_001290749	-91
chr11	50131210	50131470	261	*	Promoter (<=1kb)	11	50131360	50172785	41426	1	Tbc1d9b	NM_001290759	0
chr11	50174434	50175058	625	*	Promoter (<=1kb)	11	50174851	50200115	25265	1	3010026O09Rik	NM_026543	0
chr11	50210135	50210308	174	*	Promoter (<=1kb)	11	50200152	50210820	10669	2	Sqstm1	NM_001290769	512
chr11	50210529	50211245	717	*	Promoter (<=1kb)	11	50200152	50210820	10669	2	Sqstm1	NM_001290769	0
chr11	50225040	50225480	441	*	Promoter (<=1kb)	11	50225335	50235103	9769	1	Mgat4b	NM_145926	0
chr11	50236487	50237469	983	*	Promoter (1-2kb)	11	50236472	50238471	2000	2	Ltc4s	NM_008521	1002
chr11	50291501	50292854	1354	*	Promoter (<=1kb)	11	50255635	50292336	36702	2	Maml1	NM_175334	0
chr11	50325506	50326368	863	*	Promoter (<=1kb)	11	50293957	50325673	31717	2	Canx	NM_001110499	0
chr11	50358993	50360040	1048	*	Promoter (1-2kb)	11	50357785	50357879	95	2	Mir804	NR_030529	-1114
chr11	50377125	50378107	983	*	Promoter (<=1kb)	11	50377719	50386528	8810	1	Hnrnph1	NM_021510	0
chr11	50378310	50378697	388	*	Promoter (<=1kb)	11	50377719	50386528	8810	1	Hnrnph1	NM_021510	591
chr11	50430746	50431075	330	*	Promoter (<=1kb)	11	50389303	50431111	41809	2	Rufy1	NM_172557	36
chr11	50827432	50827951	520	*	Promoter (<=1kb)	11	50811085	50827731	16647	2	Zfp354c	NM_013922	0
chr11	50841370	50841683	314	*	Promoter (<=1kb)	11	50832031	50841552	9522	2	Zfp879	NM_001290779	0
chr11	50887254	50887956	703	*	Promoter (<=1kb)	11	50872723	50887443	14721	2	Zfp454	NM_172794	0
chr11	50915724	50916366	643	*	Promoter (<=1kb)	11	50898712	50916176	17465	2	Zfp2	NM_001044697	0
chr11	51059254	51059562	309	*	Promoter (<=1kb)	11	51059257	51072799	13543	1	Zfp354a	NM_009329	0
chr11	51219575	51220952	1378	*	Promoter (<=1kb)	11	51189833	51220418	30586	2	Platr20	NR_110444	0
chr11	51262756	51263252	497	*	Promoter (<=1kb)	11	51253651	51262951	9301	2	BC049762	NM_177567	0
chr11	51289744	51289991	248	*	Promoter (<=1kb)	11	51289920	51583925	294006	1	Col23a1	NM_153393	0
chr11	51584124	51585014	891	*	Promoter (<=1kb)	11	51584757	51603269	18513	1	Phykpl	NM_028398	0
chr11	51605829	51606253	425	*	Promoter (<=1kb)	11	51600100	51606881	6782	2	Hnrnpab	NM_001048061	628
chr11	51606788	51607521	734	*	Promoter (<=1kb)	11	51600100	51606881	6782	2	Hnrnpab	NM_001048061	0
chr11	51619138	51619918	781	*	Promoter (<=1kb)	11	51619773	51623714	3942	1	Nhp2	NM_026631	0
chr11	51635419	51636675	1257	*	Promoter (<=1kb)	11	51623673	51635896	12224	2	Rmnd5b	NM_025346	0
chr11	51637640	51638743	1104	*	Promoter (1-2kb)	11	51623673	51635896	12224	2	Rmnd5b	NM_025346	-1744
chr11	51648749	51648923	175	*	Promoter (2-3kb)	11	51650954	51657681	6728	1	D930048N14Rik	NR_027958	-2031
chr11	51688322	51689301	980	*	Promoter (<=1kb)	11	51685385	51688634	3250	2	0610009B22Rik	NM_025319	0
chr11	51756006	51756865	860	*	Promoter (<=1kb)	11	51692263	51756834	64572	2	Sec24a	NM_001290785	0
chr11	51855310	51856277	968	*	Promoter (1-2kb)	11	51813456	51857481	44026	2	Jade2	NM_199299	1204
chr11	51967406	51967847	442	*	Promoter (<=1kb)	11	51967631	51977336	9706	1	Cdkn2aipnl	NM_029976	0
chr11	51999572	51999998	427	*	Promoter (<=1kb)	11	51985146	52000466	15321	2	Ube2b	NM_009458	468
chr11	52000435	52001143	709	*	Promoter (<=1kb)	11	51985146	52000466	15321	2	Ube2b	NM_009458	0
chr11	52003832	52004584	753	*	Promoter (<=1kb)	11	52004221	52027559	23339	1	Cdkl3	NM_001166655	0
chr11	52098442	52098891	450	*	Promoter (<=1kb)	11	52098824	52122749	23926	1	Ppp2ca	NM_019411	0
chr11	52099217	52099403	187	*	Promoter (<=1kb)	11	52098824	52122749	23926	1	Ppp2ca	NM_019411	393
chr11	52231581	52232131	551	*	Promoter (<=1kb)	11	52231995	52246858	14864	1	Skp1a	NM_011543	0
chr11	52359629	52360532	904	*	Promoter (<=1kb)	11	52361115	52389396	28282	1	Vdac1	NM_011694	-583
chr11	52360729	52361202	474	*	Promoter (<=1kb)	11	52361115	52389396	28282	1	Vdac1	NM_011694	0
chr11	53300278	53301189	912	*	Promoter (<=1kb)	11	53259814	53300479	40666	2	Hspa4	NM_008300	0
chr11	53324541	53324901	361	*	Promoter (<=1kb)	11	53324689	53333301	8613	1	Zcchc10	NM_026479	0
chr11	53350447	53351171	725	*	Promoter (<=1kb)	11	53350767	53421830	71064	1	Aff4	NM_033565	0
chr11	53430387	53431662	1276	*	Promoter (<=1kb)	11	53428948	53430831	1884	2	Uqcrq	NM_025352	0
chr11	53567232	53567510	279	*	Promoter (<=1kb)	11	53567369	53604246	36878	1	Kif3a	NM_001290805	0
chr11	53632456	53632626	171	*	Promoter (2-3kb)	11	53631323	53634702	3380	2	Il13	NM_008355	2076
chr11	53707183	53707582	400	*	Promoter (<=1kb)	11	53649519	53707319	57801	2	Rad50	NM_009012	0
chr11	53769674	53770110	437	*	Promoter (<=1kb)	11	53770014	53777324	7311	1	Irf1	NM_008390	0
chr11	53770355	53770576	222	*	Promoter (<=1kb)	11	53770473	53777324	6852	1	Irf1	NM_001159396	0
chr11	53891535	53892287	753	*	Promoter (<=1kb)	11	53864542	53891703	27162	2	Slc22a5	NM_011396	0
chr11	53980163	53980695	533	*	Promoter (<=1kb)	11	53950824	53980027	29204	2	Slc22a21	NM_019723	-136
chr11	54437784	54438223	440	*	Promoter (<=1kb)	11	54438179	54518241	80063	1	Fnip1	NM_173753	0
chr11	54522580	54523367	788	*	Promoter (<=1kb)	11	54522845	54699286	176442	1	Rapgef6	NM_001252494	0
chr11	54787534	54788074	541	*	Promoter (<=1kb)	11	54717415	54787703	70289	2	Cdc42se2	NM_178626	0
chr11	54860305	54861006	702	*	Promoter (<=1kb)	11	54839289	54860591	21303	2	Lyrm7	NM_029327	0
chr11	54865976	54866528	553	*	Promoter (<=1kb)	11	54866438	54870496	4059	1	Hint1	NM_008248	0
chr11	55097491	55098467	977	*	Promoter (<=1kb)	11	55097985	55113028	15044	1	Gm2a	NM_010299	0
chr11	55417717	55418539	823	*	Promoter (1-2kb)	11	55394159	55420080	25922	2	Sparc	NM_001290817	1541
chr11	55419590	55420036	447	*	Promoter (<=1kb)	11	55394159	55420080	25922	2	Sparc	NM_001290817	44
chr11	55460902	55461635	734	*	Promoter (<=1kb)	11	55446643	55461138	14496	2	Atox1	NM_009720	0
chr11	55467853	55469911	2059	*	Promoter (<=1kb)	11	55469752	55500887	31136	1	G3bp1	NM_013716	0
chr11	55607576	55608057	482	*	Promoter (<=1kb)	11	55514239	55608198	93960	2	Glra1	NM_001290821	141
chr11	57518361	57518920	560	*	Promoter (<=1kb)	11	57482990	57518644	35655	2	Fam114a2	NM_001168667	0
chr11	57644784	57645535	752	*	Promoter (<=1kb)	11	57645442	57787500	142059	1	Galnt10	NM_134189	0
chr11	57801390	57801652	263	*	Promoter (<=1kb)	11	57795499	57801467	5969	2	2010001A14Rik	NR_131042	0
chr11	58008311	58008960	650	*	Promoter (<=1kb)	11	58009064	58062032	52969	1	Larp1	NM_028451	-104
chr11	58103607	58104455	849	*	Promoter (<=1kb)	11	58104153	58118594	14442	1	Cnot8	NM_026949	0
chr11	58168187	58168690	504	*	Promoter (<=1kb)	11	58120001	58168539	48539	2	Gemin5	NM_001166669	0
chr11	58171517	58171924	408	*	Promoter (<=1kb)	11	58171654	58179581	7928	1	Mrpl22	NM_175001	0
chr11	58306832	58307422	591	*	Promoter (<=1kb)	11	58307069	58314613	7545	1	Zfp692	NM_001040686	0
chr11	58307642	58308154	513	*	Promoter (<=1kb)	11	58307069	58314613	7545	1	Zfp692	NM_182996	573
chr11	58323045	58323722	678	*	Promoter (<=1kb)	11	58315114	58323113	8000	2	Zfp672	NM_001256518	0
chr11	58330391	58331512	1122	*	Promoter (<=1kb)	11	58330707	58347728	17022	1	Sh3bp5l	NM_001161338	0
chr11	58867027	58867306	280	*	Promoter (<=1kb)	11	58867240	58884338	17099	1	2810021J22Rik	NM_172403	0
chr11	58938806	58939193	388	*	Promoter (<=1kb)	11	58932288	58938906	6619	2	Rnf187	NM_022423	0
chr11	58948393	58949277	885	*	Promoter (<=1kb)	11	58948911	58949372	462	1	Hist3h2ba	NM_030082	0
chr11	58954268	58955086	819	*	Promoter (<=1kb)	11	58954685	58955192	508	1	Hist3h2a	NM_178218	0
chr11	59163218	59163987	770	*	Promoter (<=1kb)	11	59155369	59163745	8377	2	Iba57	NM_173785	0
chr11	59191318	59192181	864	*	Promoter (<=1kb)	11	59183855	59191952	8098	2	Guk1	NM_008193	0
chr11	59201997	59202927	931	*	Promoter (<=1kb)	11	59197793	59202431	4639	2	2610507I01Rik	NR_037964	0
chr11	59208215	59208510	296	*	Promoter (<=1kb)	11	59208361	59210734	2374	1	2310033P09Rik	NM_024210	0
chr11	59209045	59209538	494	*	Promoter (<=1kb)	11	59208361	59210734	2374	1	2310033P09Rik	NM_024210	684
chr11	59228041	59228594	554	*	Promoter (<=1kb)	11	59211412	59228162	16751	2	Arf1	NM_001130408	0
chr11	59449855	59450329	475	*	Promoter (<=1kb)	11	59450045	59458567	8523	1	Jmjd4	NM_001205068	0
chr11	59472083	59472597	515	*	Promoter (<=1kb)	11	59461197	59472474	11278	2	Zfp867	NM_178417	0
chr11	59505318	59505731	414	*	Promoter (<=1kb)	11	59505685	59511067	5383	1	4933439C10Rik	NR_015585	0
chr11	59505894	59506879	986	*	Promoter (<=1kb)	11	59485521	59506640	21120	2	Zkscan17	NM_001130529	0
chr11	59661980	59662628	649	*	Promoter (<=1kb)	11	59662495	59780860	118366	1	Mprip	NM_012027	0
chr11	59809596	59810465	870	*	Promoter (<=1kb)	11	59791408	59809601	18194	2	Flcn	NM_001271357	0
chr11	59839072	59840007	936	*	Promoter (<=1kb)	11	59817804	59839767	21964	2	Cops3	NM_011991	0
chr11	59846383	59846736	354	*	Promoter (1-2kb)	11	59848073	59876533	28461	1	Nt5m	NM_134029	-1337
chr11	59847805	59848115	311	*	Promoter (<=1kb)	11	59848073	59876533	28461	1	Nt5m	NM_134029	0
chr11	59964959	59965586	628	*	Promoter (<=1kb)	11	59963181	59964942	1762	2	Rasd1	NM_009026	-17
chr11	60045974	60046599	626	*	Promoter (<=1kb)	11	59970614	60046489	75876	2	Pemt	NM_001290011	0
chr11	60220061	60220839	779	*	Promoter (<=1kb)	11	60199089	60220604	21516	2	Srebf1	NM_011480	0
chr11	60352465	60353459	995	*	Promoter (<=1kb)	11	60353380	60394333	40954	1	Lrrc48	NM_029044	0
chr11	60416894	60417623	730	*	Promoter (<=1kb)	11	60400624	60417099	16476	2	Atpaf2	NM_145427	0
chr11	60454341	60454813	473	*	Promoter (<=1kb)	11	60454617	60468705	14089	1	Drg2	NM_021354	0
chr11	60537119	60538148	1030	*	Promoter (<=1kb)	11	60537683	60558512	20830	1	Alkbh5	NM_172943	0
chr11	60698622	60699265	644	*	Promoter (<=1kb)	11	60699690	60714188	14499	1	Llgl1	NM_001159404	-425
chr11	60699450	60699939	490	*	Promoter (<=1kb)	11	60699690	60714188	14499	1	Llgl1	NM_001159404	0
chr11	60728164	60728660	497	*	Promoter (<=1kb)	11	60728398	60732951	4554	1	Mief2	NM_001009927	0
chr11	60777143	60777742	600	*	Promoter (<=1kb)	11	60777525	60781067	3543	1	Smcr8	NM_175491	0
chr11	60811079	60811717	639	*	Promoter (<=1kb)	11	60788897	60811265	22369	2	Shmt1	NM_009171	0
chr11	60830462	60831172	711	*	Promoter (<=1kb)	11	60830631	60858423	27793	1	Dhrs7b	NM_001172112	0
chr11	60878625	60879835	1211	*	Promoter (<=1kb)	11	60864452	60879038	14587	2	Tmem11	NM_001168507	0
chr11	60913674	60914061	388	*	Promoter (<=1kb)	11	60902246	60913792	11547	2	Natd1	NM_025294	0
chr11	60931533	60932114	582	*	Promoter (<=1kb)	11	60932057	60952803	20747	1	Map2k3	NM_008928	0
chr11	61174373	61175602	1230	*	Promoter (<=1kb)	11	61151781	61175059	23279	2	Usp22	NM_001004143	0
chr11	61266737	61267626	890	*	Promoter (<=1kb)	11	61244752	61267186	22435	2	Aldh3a2	NM_007437	0
chr11	61494118	61494826	709	*	Promoter (<=1kb)	11	61488812	61494266	5455	2	Mapk7	NM_001291033	0
chr11	61504611	61505573	963	*	Promoter (<=1kb)	11	61505172	61512927	7756	1	B9d1	NM_013717	0
chr11	61579240	61579410	171	*	Promoter (<=1kb)	11	61517249	61579687	62439	2	Epn2	NM_001252188	277
chr11	61579587	61579930	344	*	Promoter (<=1kb)	11	61517249	61579687	62439	2	Epn2	NM_001252188	0
chr11	61683925	61684498	574	*	Promoter (<=1kb)	11	61684410	61709950	25541	1	Fam83g	NM_178618	0
chr11	61761794	61762417	624	*	Promoter (<=1kb)	11	61729650	61762088	32439	2	Prpsap2	NM_001164242	0
chr11	61929951	61930543	593	*	Promoter (<=1kb)	11	61871307	61930257	58951	2	Akap10	NM_019921	0
chr11	61955304	61955488	185	*	Promoter (1-2kb)	11	61956763	62223013	266251	1	Specc1	NM_001281818	-1275
chr11	61956639	61956888	250	*	Promoter (<=1kb)	11	61956763	62223013	266251	1	Specc1	NM_001281818	0
chr11	62076542	62077774	1233	*	Promoter (<=1kb)	11	62077024	62223013	145990	1	Specc1	NM_001029936	0
chr11	62248393	62249135	743	*	Promoter (<=1kb)	11	62248984	62266452	17469	1	Adora2b	NM_007413	0
chr11	62280851	62281252	402	*	Promoter (<=1kb)	11	62267224	62281395	14172	2	Zswim7	NM_027198	143
chr11	62281409	62281856	448	*	Promoter (<=1kb)	11	62281473	62316424	34952	1	Ttc19	NM_028360	0
chr11	62456938	62457573	636	*	Promoter (<=1kb)	11	62401377	62457332	55956	2	Ncor1	NM_177229	0
chr11	62458354	62458842	489	*	Promoter (<=1kb)	11	62458460	62513900	55441	1	Pigl	NM_001039536	0
chr11	62538299	62538756	458	*	Promoter (<=1kb)	11	62524944	62539261	14318	2	Cenpv	NM_028448	505
chr11	62539027	62539336	310	*	Promoter (<=1kb)	11	62524944	62539261	14318	2	Cenpv	NM_028448	0
chr11	62550367	62551695	1329	*	Promoter (<=1kb)	11	62551504	62553206	1703	1	Gm1821	NR_002875	0
chr11	62575503	62575955	453	*	Promoter (1-2kb)	11	62574486	62600305	25820	1	Trpv2	NM_011706	1017
chr11	62602221	62603141	921	*	Promoter (<=1kb)	11	62602877	62604806	1930	1	2410006H16Rik	NR_030738	0
chr11	62603304	62603749	446	*	Promoter (<=1kb)	11	62603460	62603521	62	1	Snord49a	NR_028550	0
chr11	62605402	62608437	3036	*	Promoter (<=1kb)	11	62604530	62604586	57	1	Snord65	NR_028541	872
chr11	62648686	62649214	529	*	Promoter (<=1kb)	11	62648664	62666359	17696	1	Mmgt2	NM_175002	22
chr11	62789237	62789584	348	*	Promoter (<=1kb)	11	62778387	62789417	11031	2	Zfp286	NM_138949	0
chr11	62820201	62820380	180	*	Promoter (<=1kb)	11	62820253	62842948	22696	1	Trim16	NM_053169	0
chr11	62845381	62846003	623	*	Promoter (1-2kb)	11	62847123	62877462	30340	1	Fbxw10	NM_001033669	-1120
chr11	62879135	62879779	645	*	Promoter (<=1kb)	11	62879490	62895184	15695	1	Tvp23b	NM_026210	0
chr11	63922070	63922716	647	*	Promoter (<=1kb)	11	63884693	63922284	37592	2	Hs3st3b1	NM_018805	0
chr11	64079417	64079938	522	*	Promoter (<=1kb)	11	64079484	64083259	3776	1	2810001G20Rik	NR_033780	0
chr11	64978742	64979195	454	*	Promoter (<=1kb)	11	64979035	65002076	23042	1	Elac2	NM_023479	0
chr11	65788204	65788584	381	*	Promoter (<=1kb)	11	65688244	65788297	100054	2	Map2k4	NM_009157	0
chr11	65806426	65807458	1033	*	Promoter (<=1kb)	11	65807175	65829239	22065	1	Zkscan6	NM_001302374	0
chr11	66168425	66168738	314	*	Promoter (<=1kb)	11	65831324	66168551	337228	2	Dnah9	NM_001099633	0
chr11	67024886	67025529	644	*	Promoter (<=1kb)	11	67025154	67035312	10159	1	Tmem220	NM_001291042	0
chr11	67052415	67052784	370	*	Promoter (<=1kb)	11	67037880	67052618	14739	2	Adprm	NM_025510	0
chr11	67922116	67922698	583	*	Promoter (<=1kb)	11	67854523	67922153	67631	2	Usp43	NM_001291049	0
chr11	67966510	67966747	238	*	Promoter (<=1kb)	11	67966483	68207148	240666	1	Stx8	NM_018768	27
chr11	68691197	68692220	1024	*	Promoter (<=1kb)	11	68691915	68816624	124710	1	Myh10	NM_175260	0
chr11	68852429	68853385	957	*	Promoter (<=1kb)	11	68821446	68853131	31686	2	Ndel1	NM_023668	0
chr11	68901160	68901756	597	*	Promoter (<=1kb)	11	68901589	68904534	2946	1	Gm15772	NR_003373	0
chr11	68967741	68968430	690	*	Promoter (<=1kb)	11	68968131	68972515	4385	1	Slc25a35	NM_028048	0
chr11	68973098	68974127	1030	*	Promoter (<=1kb)	11	68972484	68973855	1372	2	Rangrf	NM_001285442	0
chr11	69007894	69008852	959	*	Promoter (<=1kb)	11	68985701	69008460	22760	2	Pfas	NM_001159519	0
chr11	69015586	69016782	1197	*	Promoter (<=1kb)	11	69015911	69036473	20563	1	Ctc1	NM_001013256	0
chr11	69045433	69046007	575	*	Promoter (<=1kb)	11	69045643	69051662	6020	1	Aurkb	NM_011496	0
chr11	69059303	69059902	600	*	Promoter (<=1kb)	11	69059775	69061576	1802	1	2310047M10Rik	NM_028005	0
chr11	69070155	69071059	905	*	Promoter (<=1kb)	11	69070809	69073293	2485	1	Tmem107	NM_025838	0
chr11	69073056	69073785	730	*	Promoter (2-3kb)	11	69070809	69073293	2485	1	Tmem107	NM_028336	2247
chr11	69097043	69097432	390	*	Promoter (1-2kb)	11	69098956	69109957	11002	1	Per1	NM_011065	-1524
chr11	69098760	69099171	412	*	Promoter (<=1kb)	11	69098956	69109957	11002	1	Per1	NM_011065	0
chr11	69122760	69123015	256	*	Promoter (2-3kb)	11	69120453	69123259	2807	1	Hes7	NM_033041	2307
chr11	69125138	69125675	538	*	Promoter (<=1kb)	11	69126377	69149115	22739	1	Aloxe3	NM_011786	-702
chr11	69323674	69324152	479	*	Promoter (<=1kb)	11	69299496	69323873	24378	2	Cntrob	NM_172560	0
chr11	69325970	69326376	407	*	Promoter (<=1kb)	11	69326258	69333041	6784	1	Kcnab3	NM_010599	0
chr11	69395302	69396246	945	*	Promoter (<=1kb)	11	69393612	69395346	1735	2	Cyb5d1	NM_001045525	0
chr11	69399864	69400176	313	*	Promoter (1-2kb)	11	69396516	69398234	1719	2	Tmem88	NM_025915	-1630
chr11	69413143	69413422	280	*	Promoter (<=1kb)	11	69398518	69413675	15158	2	Kdm6b	NM_001017426	253
chr11	69579034	69579635	602	*	Promoter (<=1kb)	11	69561754	69579324	17571	2	Wrap53	NM_144824	0
chr11	69579909	69580643	735	*	Promoter (<=1kb)	11	69580359	69591873	11515	1	Trp53	NM_001127233	0
chr11	69581268	69582390	1123	*	Promoter (<=1kb)	11	69580359	69591873	11515	1	Trp53	NM_011640	909
chr11	69605839	69606422	584	*	Promoter (<=1kb)	11	69599750	69605960	6211	2	Atp1b2	NM_013415	0
chr11	69632457	69633584	1128	*	Promoter (<=1kb)	11	69632971	69653297	20327	1	Fxr2	NM_011814	0
chr11	69654441	69655721	1281	*	Promoter (<=1kb)	11	69655037	69656727	1691	1	Sox15	NM_009235	0
chr11	69657300	69657725	426	*	Promoter (2-3kb)	11	69655037	69656727	1691	1	Sox15	NM_009235	2263
chr11	69662079	69663330	1252	*	Promoter (<=1kb)	11	69663043	69663125	83	1	Mir1934	NR_035455	0
chr11	69665905	69666885	981	*	Promoter (<=1kb)	11	69664213	69666170	1958	2	Cd68	NM_001291058	0
chr11	69667521	69667762	242	*	Promoter (1-2kb)	11	69664213	69666170	1958	2	Cd68	NR_110993	-1351
chr11	69670945	69671841	897	*	Promoter (<=1kb)	11	69666936	69672423	5488	2	Eif4a1	NM_001159375	582
chr11	69672139	69673240	1102	*	Promoter (<=1kb)	11	69666936	69672423	5488	2	Eif4a1	NM_001159375	0
chr11	69681713	69682516	804	*	Promoter (<=1kb)	11	69673110	69681970	8861	2	Senp3	NM_030702	0
chr11	69757938	69759438	1501	*	Promoter (<=1kb)	11	69733999	69758633	24635	2	Polr2a	NM_001291068	0
chr11	69766253	69766671	419	*	Promoter (<=1kb)	11	69765912	69784026	18115	1	Zbtb4	NM_029348	341
chr11	69795155	69795704	550	*	Promoter (<=1kb)	11	69784036	69795937	11902	2	Chrnb1	NM_009601	233
chr11	69795884	69796058	175	*	Promoter (<=1kb)	11	69784036	69795937	11902	2	Chrnb1	NM_009601	0
chr11	69800390	69801202	813	*	Promoter (<=1kb)	11	69796068	69801716	5649	2	Fgf11	NM_001291104	514
chr11	69805555	69805896	342	*	Promoter (<=1kb)	11	69803595	69805624	2030	2	Tmem102	NM_001033433	0
chr11	69837342	69839151	1810	*	Promoter (<=1kb)	11	69838525	69839558	1034	1	Tmem256	NM_026982	0
chr11	69846277	69846868	592	*	Promoter (<=1kb)	11	69846372	69852058	5687	1	Plscr3	NM_001168497	0
chr11	69858385	69859060	676	*	Promoter (<=1kb)	11	69850563	69858730	8168	2	Tnk1	NM_031880	0
chr11	69876797	69877283	487	*	Promoter (<=1kb)	11	69876684	69878018	1335	2	Tmem95	NM_001195710	735
chr11	69880755	69881725	971	*	Promoter (<=1kb)	11	69878264	69880985	2722	2	Kctd11	NM_153143	0
chr11	69900520	69901926	1407	*	Promoter (<=1kb)	11	69897358	69900986	3629	2	2810408A11Rik	NM_027419	0
chr11	69915627	69916084	458	*	Promoter (1-2kb)	11	69914192	69916591	2400	1	Gps2	NM_019726	1435
chr11	69919600	69920633	1034	*	Promoter (<=1kb)	11	69916712	69920630	3919	2	Eif5a	NM_001166590	0
chr11	69921126	69922648	1523	*	Promoter (<=1kb)	11	69916712	69921275	4564	2	Eif5a	NM_001166595	0
chr11	69934088	69934532	445	*	Promoter (1-2kb)	11	69935899	69941599	5701	1	Ybx2	NM_016875	-1367
chr11	69935431	69935923	493	*	Promoter (<=1kb)	11	69935899	69941599	5701	1	Ybx2	NM_016875	0
chr11	69948087	69948509	423	*	Promoter (<=1kb)	11	69942286	69948190	5905	2	Slc2a4	NM_009204	0
chr11	69965282	69965462	181	*	Promoter (<=1kb)	11	69965421	69967886	2466	1	Cldn7	NM_016887	0
chr11	69966486	69966928	443	*	Promoter (1-2kb)	11	69965421	69967886	2466	1	Cldn7	NM_016887	1065
chr11	69980078	69981107	1030	*	Promoter (<=1kb)	11	69968226	69980330	12105	2	Elp5	NM_001253700	0
chr11	69990734	69991956	1223	*	Promoter (<=1kb)	11	69991370	69994949	3580	1	Gabarap	NM_019749	0
chr11	69995368	69995967	600	*	Promoter (<=1kb)	11	69995766	70000011	4246	1	Phf23	NM_001291125	0
chr11	70000304	70000870	567	*	Promoter (<=1kb)	11	70000626	70010109	9484	1	Dvl2	NM_007888	0
chr11	70020801	70021936	1136	*	Promoter (2-3kb)	11	70018605	70045531	26927	1	Dlg4	NM_007864	2196
chr11	70220680	70221401	722	*	Promoter (<=1kb)	11	70216792	70220994	4203	2	Slc16a13	NM_172371	0
chr11	70230481	70230751	271	*	Promoter (<=1kb)	11	70224127	70229798	5672	2	Bcl6b	NM_007528	-683
chr11	70237323	70238242	920	*	Promoter (<=1kb)	11	70235204	70237914	2711	2	0610010K14Rik	NM_001177601	0
chr11	70409827	70410822	996	*	Promoter (<=1kb)	11	70392881	70410031	17151	2	Pelp1	NM_029231	0
chr11	70432113	70433184	1072	*	Promoter (<=1kb)	11	70432580	70440828	8249	1	Arrb2	NM_001271358	0
chr11	70451618	70452528	911	*	Promoter (<=1kb)	11	70451931	70453726	1796	1	Med11	NM_025397	0
chr11	70525020	70525554	535	*	Promoter (<=1kb)	11	70525357	70527858	2502	1	Psmb6	NM_008946	0
chr11	70540130	70540699	570	*	Promoter (<=1kb)	11	70540272	70546398	6127	1	Pld2	NM_001302476	0
chr11	70562303	70562881	579	*	Promoter (<=1kb)	11	70562881	70614482	51602	1	Mink1	NM_001045959	0
chr11	70646496	70648307	1812	*	Promoter (<=1kb)	11	70647589	70651414	3826	1	Rnf167	NM_027445	0
chr11	70653382	70653910	529	*	Promoter (<=1kb)	11	70651847	70654650	2804	2	Pfn1	NM_011072	740
chr11	70654524	70654701	178	*	Promoter (<=1kb)	11	70651847	70654650	2804	2	Pfn1	NM_011072	0
chr11	70654964	70656137	1174	*	Promoter (<=1kb)	11	70651847	70654650	2804	2	Pfn1	NM_011072	-314
chr11	70667995	70669529	1535	*	Promoter (<=1kb)	11	70663769	70669416	5648	2	Spag7	NM_001167669	0
chr11	70669868	70670236	369	*	Promoter (<=1kb)	11	70663769	70669416	5648	2	Spag7	NM_172561	-452
chr11	70699986	70700560	575	*	Promoter (<=1kb)	11	70688361	70700155	11795	2	Inca1	NM_001252482	0
chr11	70844390	70844881	492	*	Promoter (<=1kb)	11	70844761	70943105	98345	1	Rabep1	NM_001291141	0
chr11	70969567	70971085	1519	*	Promoter (<=1kb)	11	70943058	70969973	26916	2	Nup88	NM_001083331	0
chr11	70980980	70981330	351	*	Promoter (1-2kb)	11	70977846	70983026	5181	2	C1qbp	NM_007573	1696
chr11	70982732	70983389	658	*	Promoter (<=1kb)	11	70977846	70983026	5181	2	C1qbp	NM_007573	0
chr11	71003868	71004734	867	*	Promoter (<=1kb)	11	70984091	71004432	20342	2	Dhx33	NM_178367	0
chr11	71019056	71020028	973	*	Promoter (<=1kb)	11	71007440	71019303	11864	2	Derl2	NM_001291147	0
chr11	72042126	72042500	375	*	Promoter (<=1kb)	11	72042502	72047370	4869	1	Fam64a	NM_144526	-2
chr11	72206984	72207840	857	*	Promoter (<=1kb)	11	72207554	72210487	2934	1	Txndc17	NM_026559	0
chr11	72214921	72215446	526	*	Promoter (<=1kb)	11	72215138	72218450	3313	1	4930563E22Rik	NM_001163728	0
chr11	72266506	72266928	423	*	Promoter (<=1kb)	11	72266844	72268556	1713	1	1700051A21Rik	NR_045922	0
chr11	72411606	72411943	338	*	Promoter (<=1kb)	11	72390114	72411713	21600	2	Smtnl2	NM_177776	0
chr11	72440955	72441554	600	*	Promoter (<=1kb)	11	72441378	72451550	10173	1	Mybbp1a	NM_016776	0
chr11	72489873	72490261	389	*	Promoter (<=1kb)	11	72451638	72489920	38283	2	Spns2	NM_153060	0
chr11	72606876	72607514	639	*	Promoter (<=1kb)	11	72607261	72686481	79221	1	Ube2g1	NM_025985	0
chr11	72608256	72608669	414	*	Promoter (<=1kb)	11	72607261	72686481	79221	1	Ube2g1	NM_025985	995
chr11	72689746	72690295	550	*	Promoter (<=1kb)	11	72690002	72772146	82145	1	Ankfy1	NM_009671	0
chr11	72795490	72796361	872	*	Promoter (<=1kb)	11	72777232	72795839	18608	2	Cyb5d2	NM_001024926	0
chr11	73047593	73048024	432	*	Promoter (<=1kb)	11	73047867	73083579	35713	1	1200014J11Rik	NM_025818	0
chr11	73138234	73138522	289	*	Promoter (<=1kb)	11	73135484	73138294	2811	2	Gsg2	NM_010353	0
chr11	73176954	73177347	394	*	Promoter (<=1kb)	11	73175503	73177008	1506	2	Emc6	NM_001168470	0
chr11	73199120	73199497	378	*	Promoter (<=1kb)	11	73199482	73224506	25025	1	Shpk	NM_029031	0
chr11	74619110	74619527	418	*	Promoter (<=1kb)	11	74619605	74641516	21912	1	E130309D14Rik	NM_001013784	-78
chr11	74649191	74649581	391	*	Promoter (<=1kb)	11	74649495	74670847	21353	1	Cluh	NM_001081158	0
chr11	74723394	74724824	1431	*	Promoter (<=1kb)	11	74673949	74723858	49910	2	Pafah1b1	NR_037610	0
chr11	74770512	74771135	624	*	Promoter (<=1kb)	11	74770863	74818692	47830	1	Mettl16	NM_026197	0
chr11	74829492	74831041	1550	*	Promoter (<=1kb)	11	74830924	74845725	14802	1	Mnt	NM_010813	0
chr11	74831840	74833174	1335	*	Promoter (<=1kb)	11	74830924	74845725	14802	1	Mnt	NM_010813	916
chr11	74896933	74897323	391	*	Promoter (<=1kb)	11	74849264	74897080	47817	2	Sgsm2	NM_197943	0
chr11	74925476	74926387	912	*	Promoter (<=1kb)	11	74925872	75164448	238577	1	Smg6	NM_001002764	0
chr11	75170298	75170827	530	*	Promoter (<=1kb)	11	75164565	75170255	5691	2	Hic1	NM_010430	-43
chr11	75173278	75173930	653	*	Promoter (<=1kb)	11	75173682	75173747	66	1	Mir132	NR_029546	0
chr11	75178490	75179339	850	*	Promoter (<=1kb)	11	75175943	75178808	2866	2	Ovca2	NM_027136	0
chr11	75190361	75190645	285	*	Promoter (<=1kb)	11	75177643	75190483	12841	2	Dph1	NM_144491	0
chr11	75195246	75195436	191	*	Promoter (1-2kb)	11	75193993	75267762	73770	1	Rtn4rl1	NM_177708	1253
chr11	75348082	75348935	854	*	Promoter (<=1kb)	11	75300259	75348383	48125	2	Rpa1	NM_001164223	0
chr11	75454619	75455056	438	*	Promoter (<=1kb)	11	75440943	75454717	13775	2	Wdr81	NM_138950	0
chr11	75460074	75460835	762	*	Promoter (<=1kb)	11	75461539	75466690	5152	1	Mir22hg	NR_030711	-704
chr11	75467818	75468355	538	*	Promoter (<=1kb)	11	75468050	75470899	2850	1	Tlcd2	NM_001291156	0
chr11	75486549	75487224	676	*	Promoter (<=1kb)	11	75486777	75509447	22671	1	Prpf8	NM_138659	0
chr11	75509850	75511016	1167	*	Promoter (<=1kb)	11	75510094	75513166	3073	1	Rilp	NM_001029938	0
chr11	75531311	75532467	1157	*	Promoter (<=1kb)	11	75531694	75577572	45879	1	Slc43a2	NM_001199284	0
chr11	75587878	75588376	499	*	Promoter (<=1kb)	11	75588108	75628778	40671	1	Pitpna	NM_008850	0
chr11	75630534	75631166	633	*	Promoter (<=1kb)	11	75631020	75648865	17846	1	Inpp5k	NM_008916	0
chr11	75653851	75654698	848	*	Promoter (1-2kb)	11	75656015	75674634	18620	1	Myo1c	NM_001080775	-1317
chr11	75655842	75656150	309	*	Promoter (<=1kb)	11	75656015	75674634	18620	1	Myo1c	NM_001080775	0
chr11	75678888	75680231	1344	*	Promoter (<=1kb)	11	75679259	75708428	29170	1	Crk	NM_001277219	0
chr11	75732524	75732960	437	*	Promoter (<=1kb)	11	75732887	75765841	32955	1	Ywhae	NM_009536	0
chr11	75999704	75999904	201	*	Promoter (<=1kb)	11	75999912	76003569	3658	1	1700016K19Rik	NM_198637	-8
chr11	76201625	76202302	678	*	Promoter (<=1kb)	11	76202056	76208257	6202	1	Fam57a	NM_027773	0
chr11	76217293	76218150	858	*	Promoter (<=1kb)	11	76217613	76218665	1053	1	Dbil5	NM_021294	0
chr11	76399008	76399741	734	*	Promoter (<=1kb)	11	76257226	76399141	141916	2	Nxn	NM_008750	0
chr11	76406636	76407594	959	*	Promoter (<=1kb)	11	76406925	76416313	9389	1	Timm22	NM_001291161	0
chr11	76577841	76578174	334	*	Promoter (<=1kb)	11	76416732	76577739	161008	2	Abr	NM_198894	-102
chr11	76763281	76763816	536	*	Promoter (<=1kb)	11	76726602	76763555	36954	2	Gosr1	NM_016810	0
chr11	76846911	76847249	339	*	Promoter (<=1kb)	11	76777208	76847008	69801	2	Cpd	NM_007754	0
chr11	76945275	76945866	592	*	Promoter (<=1kb)	11	76945656	76987389	41734	1	Blmh	NM_178645	0
chr11	77078333	77078684	352	*	Promoter (<=1kb)	11	77044292	77078437	34146	2	Ccdc55	NM_001012309	0
chr11	77216543	77216772	230	*	Promoter (<=1kb)	11	77216425	77460219	243795	1	Ssh2	NM_177710	118
chr11	77348069	77348547	479	*	Promoter (<=1kb)	11	77348280	77460219	111940	1	Ssh2	NM_001291190	0
chr11	77491149	77491498	350	*	Promoter (1-2kb)	11	77470487	77489678	19192	2	Ankrd13b	NM_172945	-1471
chr11	77493074	77493366	293	*	Promoter (<=1kb)	11	77493412	77507774	14363	1	Git1	NM_001004144	-46
chr11	77512551	77513825	1275	*	Promoter (<=1kb)	11	77508099	77513273	5175	2	Trp53i13	NM_001024920	0
chr11	77607589	77608351	763	*	Promoter (<=1kb)	11	77529162	77607815	78654	2	Taok1	NM_144825	0
chr11	77685752	77686923	1172	*	Promoter (<=1kb)	11	77686139	77717966	31828	1	Nufip2	NM_001024205	0
chr11	77687642	77688102	461	*	Promoter (1-2kb)	11	77686139	77717966	31828	1	Nufip2	NM_001024205	1503
chr11	77892989	77893203	215	*	Promoter (<=1kb)	11	77880615	77893872	13258	2	Pipox	NM_008952	669
chr11	77893619	77894427	809	*	Promoter (<=1kb)	11	77880615	77893872	13258	2	Pipox	NM_008952	0
chr11	77930624	77930984	361	*	Promoter (<=1kb)	11	77930839	77979052	48214	1	Sez6	NM_001291225	0
chr11	77981518	77982893	1376	*	Promoter (<=1kb)	11	77982816	78030535	47720	1	Phf12	NM_174852	0
chr11	77984938	77985226	289	*	Promoter (2-3kb)	11	77982816	78030535	47720	1	Phf12	NM_174852	2122
chr11	78031837	78032718	882	*	Promoter (<=1kb)	11	78032313	78037864	5552	1	Dhrs13	NM_183286	0
chr11	78037809	78038306	498	*	Promoter (<=1kb)	11	78037941	78060432	22492	1	Flot2	NM_001040403	0
chr11	78080178	78080729	552	*	Promoter (<=1kb)	11	78073376	78080383	7008	2	Eral1	NM_022313	0
chr11	78163806	78164419	614	*	Promoter (1-2kb)	11	78158423	78165550	7128	2	Traf4	NM_009423	1131
chr11	78165450	78166748	1299	*	Promoter (<=1kb)	11	78158423	78165550	7128	2	Traf4	NM_009423	0
chr11	78176017	78177431	1415	*	Promoter (<=1kb)	11	78166106	78176666	10561	2	Nek8	NM_080849	0
chr11	78177666	78180085	2420	*	Promoter (<=1kb)	11	78178827	78178887	61	1	Mir7653	NR_106113	0
chr11	78182920	78184241	1322	*	Promoter (<=1kb)	11	78180936	78183584	2649	2	Rpl23a	NM_207523	0
chr11	78188306	78188898	593	*	Promoter (<=1kb)	11	78188427	78192193	3767	1	Rab34	NM_001159482	0
chr11	78189335	78190170	836	*	Promoter (<=1kb)	11	78188748	78192193	3446	1	Rab34	NM_033475	587
chr11	78194288	78195227	940	*	Promoter (<=1kb)	11	78193392	78205763	12372	1	Proca1	NM_001045516	896
chr11	78245687	78246405	719	*	Promoter (<=1kb)	11	78245746	78255496	9751	1	Sdf2	NM_009143	0
chr11	78247338	78248453	1116	*	Promoter (1-2kb)	11	78245746	78255496	9751	1	Sdf2	NM_009143	1592
chr11	78261210	78262012	803	*	Promoter (<=1kb)	11	78261754	78290625	28872	1	2610507B11Rik	NM_001002004	0
chr11	78301103	78301895	793	*	Promoter (<=1kb)	11	78301591	78322454	20864	1	Spag5	NM_017407	0
chr11	78322644	78323387	744	*	Promoter (<=1kb)	11	78323073	78327778	4706	1	Aldoc	NM_001303423	0
chr11	78327900	78328704	805	*	Promoter (<=1kb)	11	78328422	78342776	14355	1	Pigs	NM_201406	0
chr11	78343248	78343582	335	*	Promoter (<=1kb)	11	78343522	78349156	5635	1	Unc119	NM_011676	0
chr11	78463426	78464025	600	*	Promoter (1-2kb)	11	78465701	78471945	6245	1	Slc46a1	NM_026740	-1676
chr11	78465491	78465768	278	*	Promoter (<=1kb)	11	78465701	78471945	6245	1	Slc46a1	NM_026740	0
chr11	78465940	78466323	384	*	Promoter (<=1kb)	11	78465701	78471945	6245	1	Slc46a1	NM_026740	239
chr11	78497645	78498135	491	*	Promoter (<=1kb)	11	78472330	78497754	25425	2	Sarm1	NM_001168521	0
chr11	78511905	78512651	747	*	Promoter (<=1kb)	11	78512296	78522736	10441	1	Poldip2	NM_026389	0
chr11	78550291	78551215	925	*	Promoter (<=1kb)	11	78541817	78550735	8919	2	Tmem97	NM_133706	0
chr11	78697137	78698158	1022	*	Promoter (<=1kb)	11	78567168	78697425	130258	2	Nlk	NM_008702	0
chr11	78751272	78752010	739	*	Promoter (<=1kb)	11	78750506	78751729	1224	2	Fam58b	NM_197989	0
chr11	78826455	78826872	418	*	Promoter (<=1kb)	11	78826595	78843899	17305	1	Lyrm9	NM_001076681	0
chr11	79146434	79146857	424	*	Promoter (<=1kb)	11	79014801	79146354	131554	2	Ksr1	NM_013571	-80
chr11	79253334	79253701	368	*	Promoter (<=1kb)	11	79239382	79254695	15314	2	Wsb1	NM_019653	994
chr11	79254393	79255164	772	*	Promoter (<=1kb)	11	79239382	79254695	15314	2	Wsb1	NM_019653	0
chr11	79339368	79339789	422	*	Promoter (<=1kb)	11	79339892	79581609	241718	1	Nf1	NM_010897	-103
chr11	79962132	79962811	680	*	Promoter (<=1kb)	11	79933956	79962387	28432	2	Utp6	NM_144826	0
chr11	79992388	79993271	884	*	Promoter (<=1kb)	11	79993106	80034123	41018	1	Suz12	NM_001163018	0
chr11	80080336	80081634	1299	*	Promoter (<=1kb)	11	80046493	80080991	34499	2	Crlf3	NM_001277106	0
chr11	80086966	80087306	341	*	Promoter (2-3kb)	11	80089400	80135791	46392	1	Atad5	NM_001029856	-2094
chr11	80089243	80089729	487	*	Promoter (<=1kb)	11	80089400	80135791	46392	1	Atad5	NM_001029856	0
chr11	80141702	80142462	761	*	Promoter (<=1kb)	11	80136678	80142153	5476	2	Tefm	NM_183275	0
chr11	80153734	80154432	699	*	Promoter (<=1kb)	11	80154162	80178827	24666	1	Adap2	NM_172133	0
chr11	80183376	80183966	591	*	Promoter (<=1kb)	11	80183872	80199753	15882	1	Rnf135	NM_028019	0
chr11	80208543	80209605	1063	*	Promoter (<=1kb)	11	80209055	80267907	58853	1	Rhot1	NM_001163354	0
chr11	80377851	80378247	397	*	Promoter (<=1kb)	11	80360492	80378015	17524	2	5730455P16Rik	NM_027472	0
chr11	80382787	80383530	744	*	Promoter (<=1kb)	11	80383279	80396248	12970	1	Zfp207	NM_001130169	0
chr11	80428296	80429082	787	*	Promoter (<=1kb)	11	80428615	80472133	43519	1	Psmd11	NM_178616	0
chr11	80476334	80477134	801	*	Promoter (<=1kb)	11	80477046	80481179	4134	1	Cdk5r1	NM_009871	0
chr11	80779533	80780362	830	*	Promoter (<=1kb)	11	80482127	80780025	297899	2	Myo1d	NM_177390	0
chr11	82763882	82764427	546	*	Promoter (<=1kb)	11	82719248	82764321	45074	2	Cct6b	NM_001291242	0
chr11	82780964	82781354	391	*	Promoter (<=1kb)	11	82779601	82781042	1442	2	Gm11423	NR_126067	0
chr11	82870600	82870811	212	*	Promoter (<=1kb)	11	82803819	82870744	66926	2	Rffl	NM_001164570	0
chr11	82871043	82871479	437	*	Promoter (<=1kb)	11	82803819	82871210	67392	2	Rffl	NM_001007465	0
chr11	82908271	82908538	268	*	Promoter (<=1kb)	11	82900768	82908395	7628	2	Nle1	NM_145431	0
chr11	83223489	83223673	185	*	Promoter (<=1kb)	11	83223576	83226584	3009	1	AI662270	NR_015519	0
chr11	83223867	83224895	1029	*	Promoter (<=1kb)	11	83223576	83226584	3009	1	AI662270	NR_015519	291
chr11	83291575	83291822	248	*	Promoter (<=1kb)	11	83291699	83294637	2939	1	AA465934	NR_028363	0
chr11	83298810	83299335	526	*	Promoter (<=1kb)	11	83294645	83298977	4333	2	Pex12	NM_134025	0
chr11	83302391	83303022	632	*	Promoter (<=1kb)	11	83302697	83405033	102337	1	Ap2b1	NM_001035854	0
chr11	83463021	83463309	289	*	Promoter (<=1kb)	11	83441876	83462961	21086	2	Mmp28	NM_172797	-60
chr11	83472072	83473643	1572	*	Promoter (<=1kb)	11	83473108	83506740	33633	1	Taf15	NM_027427	0
chr11	83753627	83753797	171	*	Promoter (<=1kb)	11	83753637	83783754	30118	1	Heatr6	NM_145432	0
chr11	83941953	83942288	336	*	Promoter (<=1kb)	11	83942090	83963086	20997	1	Ddx52	NM_030096	0
chr11	83964101	83964482	382	*	Promoter (<=1kb)	11	83964431	84044576	80146	1	Synrg	NM_194341	0
chr11	84068277	84068808	532	*	Promoter (<=1kb)	11	84048045	84068357	20313	2	Dusp14	NM_019819	0
chr11	84129027	84129921	895	*	Promoter (<=1kb)	11	84078920	84129568	50649	2	Tada2a	NM_172562	0
chr11	84193301	84193510	210	*	Promoter (1-2kb)	11	84195438	84401651	206214	1	Acaca	NM_133360	-1928
chr11	84513268	84513878	611	*	Promoter (<=1kb)	11	84422856	84513501	90646	2	Aatf	NM_019816	0
chr11	84819300	84819770	471	*	Promoter (<=1kb)	11	84813061	84819515	6455	2	Mrm1	NM_145433	0
chr11	84828845	84829550	706	*	Promoter (<=1kb)	11	84829178	84830868	1691	1	4930502E09Rik	NR_046281	0
chr11	84869613	84871054	1442	*	Promoter (<=1kb)	11	84832361	84870738	38378	2	Ggnbp2	NM_153144	0
chr11	84871218	84871388	171	*	Promoter (<=1kb)	11	84870923	84871631	709	1	Ggnbp2os	NR_131197	295
chr11	84878473	84878723	251	*	Promoter (1-2kb)	11	84876313	84880195	3883	2	Pigw	NM_027388	1472
chr11	84879668	84881086	1419	*	Promoter (<=1kb)	11	84880220	84911131	30912	1	Myo19	NM_025414	0
chr11	84914791	84915009	219	*	Promoter (1-2kb)	11	84910955	84916356	5402	2	Znhit3	NM_001005223	1347
chr11	84916122	84916655	534	*	Promoter (<=1kb)	11	84910955	84916356	5402	2	Znhit3	NM_001005223	0
chr11	84918430	84918702	273	*	Promoter (2-3kb)	11	84910955	84916356	5402	2	Znhit3	NM_001005223	-2074
chr11	85139746	85140599	854	*	Promoter (<=1kb)	11	84984488	85139955	155468	2	Usp32	NM_001029934	0
chr11	85234789	85235687	899	*	Promoter (<=1kb)	11	85191310	85235120	43811	2	Appbp2	NM_025825	0
chr11	85310665	85311398	734	*	Promoter (<=1kb)	11	85311254	85347071	35818	1	Ppm1d	NM_016910	0
chr11	85352461	85353549	1089	*	Promoter (<=1kb)	11	85353164	85826058	472895	1	Bcas3	NM_001166642	0
chr11	86200792	86201751	960	*	Promoter (<=1kb)	11	86058136	86201193	143058	2	Brip1	NM_178309	0
chr11	86257156	86257903	748	*	Promoter (<=1kb)	11	86210683	86257568	46886	2	Ints2	NM_027421	0
chr11	86358072	86358613	542	*	Promoter (<=1kb)	11	86265715	86357525	91811	2	Med13	NM_001080931	-547
chr11	86544653	86545346	694	*	Promoter (<=1kb)	11	86499011	86544807	45797	2	Rps6kb1	NM_001114334	0
chr11	86683445	86684387	943	*	Promoter (<=1kb)	11	86683983	86692323	8341	1	Ptrh2	NM_175004	0
chr11	86757462	86758057	596	*	Promoter (<=1kb)	11	86694653	86757492	62840	2	Cltc	NM_001003908	0
chr11	86807558	86807929	372	*	Promoter (<=1kb)	11	86768849	86807660	38812	2	Dhx40	NM_026191	0
chr11	86993575	86994335	761	*	Promoter (<=1kb)	11	86936425	86993762	57338	2	Ypel2	NM_001005341	0
chr11	87086681	87086976	296	*	Promoter (<=1kb)	11	87077732	87086777	9046	2	Smg8	NM_024262	0
chr11	87108606	87109791	1186	*	Promoter (<=1kb)	11	87089156	87108714	19559	2	Prr11	NM_175563	0
chr11	87126765	87127695	931	*	Promoter (<=1kb)	11	87127075	87220686	93612	1	Trim37	NM_197987	0
chr11	87358958	87359288	331	*	Promoter (<=1kb)	11	87226906	87358994	132089	2	Ppm1e	NM_177167	0
chr11	87404173	87405175	1003	*	Promoter (<=1kb)	11	87377607	87404495	26889	2	Rad51c	NM_053269	0
chr11	87591496	87592590	1095	*	Promoter (<=1kb)	11	87592217	87616296	24080	1	Mtmr4	NM_133215	0
chr11	87662326	87662733	408	*	Promoter (<=1kb)	11	87663087	87735539	72453	1	Rnf43	NM_172448	-354
chr11	87737063	87737671	609	*	Promoter (<=1kb)	11	87737565	87743617	6053	1	Supt4a	NM_009296	0
chr11	87852896	87853409	514	*	Promoter (<=1kb)	11	87853225	87863679	10455	1	Mks1	NM_001039684	0
chr11	87987445	87987923	479	*	Promoter (<=1kb)	11	87979525	87987533	8009	2	Dynll2	NM_026556	0
chr11	88046384	88046729	346	*	Promoter (<=1kb)	11	88047373	88053757	6385	1	Srsf1	NM_001078167	-644
chr11	88047106	88047924	819	*	Promoter (<=1kb)	11	88047373	88053757	6385	1	Srsf1	NM_001078167	0
chr11	88048165	88048470	306	*	Promoter (<=1kb)	11	88047373	88053757	6385	1	Srsf1	NM_173374	792
chr11	88203861	88204545	685	*	Promoter (<=1kb)	11	88204388	88211507	7120	1	Mrps23	NM_001291271	0
chr11	88715883	88716360	478	*	Promoter (1-2kb)	11	88339382	88718229	378848	2	Msi2	NM_054043	1869
chr11	88718152	88718656	505	*	Promoter (<=1kb)	11	88718643	88728572	9930	1	C030037D09Rik	NR_038058	0
chr11	88864361	88865228	868	*	Promoter (<=1kb)	11	88830792	88864586	33795	2	Akap1	NM_001042541	0
chr11	88967784	88969041	1258	*	Promoter (<=1kb)	11	88964666	88966917	2252	2	Gm15698	NR_003564	-867
chr11	88969959	88970611	653	*	Promoter (2-3kb)	11	88972638	88973014	377	1	2210409E12Rik	NR_003492	-2027
chr11	88973669	88974447	779	*	Promoter (<=1kb)	11	88973935	88991613	17679	1	Coil	NM_016706	0
chr11	88995893	88996921	1029	*	Promoter (2-3kb)	11	88999403	89020293	20891	1	Trim25	NM_009546	-2482
chr11	88998936	88999527	592	*	Promoter (<=1kb)	11	88999403	89020293	20891	1	Trim25	NM_009546	0
chr11	89060426	89061245	820	*	Promoter (<=1kb)	11	89037582	89060748	23167	2	Dgke	NM_019505	0
chr11	90249137	90249890	754	*	Promoter (<=1kb)	11	90249476	90278573	29098	1	Mmd	NM_026178	0
chr11	90637626	90638230	605	*	Promoter (<=1kb)	11	90638184	90645977	7794	1	Cox11	NM_199008	0
chr11	93884851	93885252	402	*	Promoter (<=1kb)	11	93859243	93885766	26524	2	Utp18	NM_001013375	514
chr11	93885591	93886531	941	*	Promoter (<=1kb)	11	93886219	93946984	60766	1	Mbtd1	NM_134012	0
chr11	93955628	93956611	984	*	Promoter (<=1kb)	11	93949814	93955783	5970	2	Nme2	NM_001077529	0
chr11	93967928	93968685	758	*	Promoter (<=1kb)	11	93958925	93968521	9597	2	Nme1	NM_008704	0
chr11	93995187	93996186	1000	*	Promoter (<=1kb)	11	93996091	94126082	129992	1	Spag9	NM_001199203	0
chr11	94211114	94211544	431	*	Promoter (<=1kb)	11	94211454	94215492	4039	1	Tob1	NM_009427	0
chr11	94211815	94212121	307	*	Promoter (<=1kb)	11	94211454	94215492	4039	1	Tob1	NM_009427	361
chr11	94321758	94322547	790	*	Promoter (<=1kb)	11	94291139	94321911	30773	2	Luc7l3	NM_026313	0
chr11	94327841	94328011	171	*	Promoter (<=1kb)	11	94328001	94339509	11509	1	Ankrd40	NM_146024	0
chr11	94392642	94393064	423	*	Promoter (<=1kb)	11	94343295	94392976	49682	2	Abcc3	NM_029600	0
chr11	94548927	94549342	416	*	Promoter (<=1kb)	11	94539798	94549207	9410	2	Rsad1	NM_001013381	0
chr11	94601739	94601987	249	*	Promoter (<=1kb)	11	94557102	94601786	44685	2	Acsf2	NM_153807	0
chr11	94629425	94629844	420	*	Promoter (<=1kb)	11	94629824	94645216	15393	1	Lrrc59	NM_133807	0
chr11	94653550	94654099	550	*	Promoter (<=1kb)	11	94645002	94653754	8753	2	Eme1	NM_177752	0
chr11	94677324	94677789	466	*	Promoter (<=1kb)	11	94663847	94677493	13647	2	Xylt2	NM_145828	0
chr11	94989708	94990009	302	*	Promoter (1-2kb)	11	94991212	95006898	15687	1	Ppp1r9b	NM_172261	-1203
chr11	94990662	94991021	360	*	Promoter (<=1kb)	11	94991212	95006898	15687	1	Ppp1r9b	NM_172261	-191
chr11	94992737	94993444	708	*	Promoter (1-2kb)	11	94991212	95006898	15687	1	Ppp1r9b	NM_172261	1525
chr11	95009713	95009883	171	*	Promoter (<=1kb)	11	95009879	95026087	16209	1	Samd14	NM_146025	0
chr11	95041125	95041766	642	*	Promoter (<=1kb)	11	95026258	95041371	15114	2	Pdk2	NM_133667	0
chr11	95076056	95077320	1265	*	Promoter (<=1kb)	11	95044475	95076714	32240	2	Itga3	NM_013565	0
chr11	95259076	95259473	398	*	Promoter (2-3kb)	11	95261529	95269261	7733	1	Tac4	NM_053093	-2056
chr11	95309434	95310769	1336	*	Promoter (<=1kb)	11	95271853	95310246	38394	2	Kat7	NM_001195003	0
chr11	95311298	95311778	481	*	Promoter (1-2kb)	11	95271853	95310246	38394	2	Kat7	NM_177619	-1052
chr11	95336663	95337250	588	*	Promoter (<=1kb)	11	95337018	95381872	44855	1	Fam117a	NM_172543	0
chr11	95384234	95385135	902	*	Promoter (<=1kb)	11	95384922	95391652	6731	1	Slc35b1	NM_016752	0
chr11	95413466	95414994	1529	*	Promoter (<=1kb)	11	95414083	95493410	79328	1	Spop	NM_025287	0
chr11	95514539	95514869	331	*	Promoter (<=1kb)	11	95509846	95514565	4720	2	Nxph3	NM_130858	0
chr11	95586271	95586620	350	*	Promoter (1-2kb)	11	95568821	95587698	18878	2	Ngfr	NM_033217	1078
chr11	95587537	95588173	637	*	Promoter (<=1kb)	11	95568821	95587698	18878	2	Ngfr	NM_033217	0
chr11	95666543	95667170	628	*	Promoter (<=1kb)	11	95666957	95680773	13817	1	Phb	NM_008831	0
chr11	95712513	95713234	722	*	Promoter (<=1kb)	11	95700106	95712754	12649	2	Zfp652os	NR_045780	0
chr11	95824324	95824562	239	*	Promoter (<=1kb)	11	95824500	95832140	7641	1	Phospho1	NM_153104	0
chr11	95963272	95963965	694	*	Promoter (<=1kb)	11	95963292	95963383	92	2	Mir3063	NR_037223	0
chr11	96006757	96007789	1033	*	Promoter (<=1kb)	11	95957164	96005944	48781	2	Igf2bp1	NM_009951	-813
chr11	96075450	96076686	1237	*	Promoter (<=1kb)	11	96072793	96075631	2839	2	Atp5g1	NM_001161419	0
chr11	96111586	96112110	525	*	Promoter (<=1kb)	11	96098916	96111962	13047	2	Calcoco2	NM_001271018	0
chr11	96777403	96778003	601	*	Promoter (<=1kb)	11	96767549	96777555	10007	2	Snx11	NM_001163389	0
chr11	96788881	96789288	408	*	Promoter (<=1kb)	11	96789136	96808640	19505	1	Cbx1	NM_007622	0
chr11	96822375	96823631	1257	*	Promoter (<=1kb)	11	96817414	96824013	6600	2	Nfe2l1	NM_001130453	382
chr11	96823884	96824572	689	*	Promoter (<=1kb)	11	96817414	96824013	6600	2	Nfe2l1	NM_001130453	0
chr11	96829337	96830651	1315	*	Promoter (<=1kb)	11	96817414	96829502	12089	2	Nfe2l1	NM_001130450	0
chr11	96915974	96917029	1056	*	Promoter (<=1kb)	11	96907425	96916514	9090	2	Cdk5rap3	NM_001308183	0
chr11	96943803	96944367	565	*	Promoter (<=1kb)	11	96944146	96965060	20915	1	D030028A08Rik	NR_003293	0
chr11	96977308	96978362	1055	*	Promoter (<=1kb)	11	96953338	96977688	24351	2	Sp2	NM_001080964	0
chr11	97029798	97030309	512	*	Promoter (<=1kb)	11	97029952	97033960	4009	1	Scrn2	NM_146027	0
chr11	97041316	97041900	585	*	Promoter (<=1kb)	11	97034602	97041369	6768	2	Lrrc46	NM_027026	0
chr11	97052267	97052585	319	*	Promoter (1-2kb)	11	97050820	97068904	18085	1	Osbpl7	NM_001081434	1447
chr11	97152114	97152339	226	*	Promoter (2-3kb)	11	97136171	97149712	13542	2	Tbkbp1	NM_198100	-2402
chr11	97279411	97280851	1441	*	Promoter (<=1kb)	11	97205856	97280576	74721	2	Npepps	NM_008942	0
chr11	97315459	97316059	601	*	Promoter (<=1kb)	11	97315716	97329920	14205	1	Mrpl45	NM_025927	0
chr11	97362043	97362523	481	*	Promoter (<=1kb)	11	97362551	97398542	35992	1	Socs7	NM_138657	-28
chr11	97450037	97450309	273	*	Promoter (<=1kb)	11	97450160	97502400	52241	1	Arhgap23	NM_021493	0
chr11	97575791	97576078	288	*	Promoter (<=1kb)	11	97509340	97575126	65787	2	Srcin1	NM_018873	-665
chr11	97598131	97598670	540	*	Promoter (<=1kb)	11	97598511	97622893	24383	1	2410003L11Rik	NR_045496	0
chr11	97599962	97600241	280	*	Promoter (1-2kb)	11	97598511	97622893	24383	1	2410003L11Rik	NR_045496	1451
chr11	97626139	97627335	1197	*	Promoter (2-3kb)	11	97627387	97629716	2330	2	E130012A19Rik	NM_175332	2381
chr11	97629506	97629956	451	*	Promoter (<=1kb)	11	97627387	97629716	2330	2	E130012A19Rik	NM_175332	0
chr11	97631906	97632420	515	*	Promoter (2-3kb)	11	97627387	97629716	2330	2	E130012A19Rik	NM_175332	-2190
chr11	97660176	97660944	769	*	Promoter (2-3kb)	11	97663412	97685458	22047	1	Mllt6	NM_139311	-2468
chr11	97661518	97662970	1453	*	Promoter (<=1kb)	11	97663412	97685458	22047	1	Mllt6	NM_139311	-442
chr11	97663777	97665258	1482	*	Promoter (<=1kb)	11	97663412	97685458	22047	1	Mllt6	NM_139311	365
chr11	97677532	97678001	470	*	Promoter (<=1kb)	11	97677060	97677130	71	1	Mir6927	NR_105892	472
chr11	97684442	97686753	2312	*	Promoter (<=1kb)	11	97685952	97688625	2674	1	Cisd3	NM_001085500	0
chr11	97698107	97699320	1214	*	Promoter (<=1kb)	11	97688823	97699384	10562	2	Pcgf2	NM_001163307	64
chr11	97699575	97700250	676	*	Promoter (<=1kb)	11	97688823	97699648	10826	2	Pcgf2	NM_001163308	0
chr11	97702944	97703743	800	*	Promoter (<=1kb)	11	97703434	97713500	10067	1	Psmb3	NM_011971	0
chr11	97744299	97745584	1286	*	Promoter (<=1kb)	11	97744897	97745035	139	1	Mir8102	NR_106180	0
chr11	97766234	97766905	672	*	Promoter (<=1kb)	11	97745470	97766613	21144	2	Cwc25	NM_026186	0
chr11	97782234	97782679	446	*	Promoter (<=1kb)	11	97777526	97782439	4914	2	Rpl23	NM_022891	0
chr11	97799652	97800400	749	*	Promoter (<=1kb)	11	97799672	97838764	39093	1	Lasp1	NM_010688	0
chr11	97840581	97841476	896	*	Promoter (<=1kb)	11	97840780	97843043	2264	1	B230217C12Rik	NM_001080935	0
chr11	97883353	97884871	1519	*	Promoter (<=1kb)	11	97854307	97884154	29848	2	Fbxo47	NM_001081435	0
chr11	97987333	97988283	951	*	Promoter (<=1kb)	11	97923237	97986446	63210	2	Plxdc1	NM_028199	-887
chr11	97995838	97996224	387	*	Promoter (<=1kb)	11	97989580	97996173	6594	2	Arl5c	NM_207231	0
chr11	98019347	98019563	217	*	Promoter (<=1kb)	11	98004925	98018372	13448	2	Cacnb1	NM_001159320	-975
chr11	98022955	98023287	333	*	Promoter (<=1kb)	11	98004925	98022627	17703	2	Cacnb1	NM_031173	-328
chr11	98026479	98026942	464	*	Promoter (<=1kb)	11	98026710	98030493	3784	1	Rpl19	NM_001159483	0
chr11	98053149	98053742	594	*	Promoter (<=1kb)	11	98036624	98053462	16839	2	Stac2	NM_146028	0
chr11	98150346	98150673	328	*	Promoter (<=1kb)	11	98082554	98149616	67063	2	Fbxl20	NM_028149	-730
chr11	98192848	98193848	1001	*	Promoter (<=1kb)	11	98152155	98193293	41139	2	Med1	NM_134027	0
chr11	98201633	98203441	1809	*	Promoter (<=1kb)	11	98203305	98246704	43400	1	Cdk12	NM_026952	0
chr11	98358068	98358876	809	*	Promoter (<=1kb)	11	98350718	98358283	7566	2	1700003D09Rik	NR_045477	0
chr11	98399646	98399841	196	*	Promoter (<=1kb)	11	98388672	98400490	11819	2	Pgap3	NM_001033537	649
chr11	98400105	98400585	481	*	Promoter (<=1kb)	11	98388672	98400490	11819	2	Pgap3	NM_001033537	0
chr11	98412194	98412824	631	*	Promoter (<=1kb)	11	98412484	98437716	25233	1	Erbb2	NM_001003817	0
chr11	98438631	98439301	671	*	Promoter (<=1kb)	11	98437708	98438988	1281	2	Mien1	NM_025559	0
chr11	98446861	98447315	455	*	Promoter (<=1kb)	11	98446834	98455373	8540	1	Grb7	NM_010346	27
chr11	98447523	98447782	260	*	Promoter (<=1kb)	11	98446834	98455373	8540	1	Grb7	NM_010346	689
chr11	98550923	98551603	681	*	Promoter (<=1kb)	11	98551097	98558665	7569	1	Zpbp2	NM_001166494	0
chr11	98587075	98587695	621	*	Promoter (<=1kb)	11	98581294	98587245	5952	2	Ormdl3	NM_025661	0
chr11	98588292	98588538	247	*	Promoter (1-2kb)	11	98581294	98587245	5952	2	Ormdl3	NM_025661	-1047
chr11	98682038	98682741	704	*	Promoter (<=1kb)	11	98682554	98695978	13425	1	Psmd3	NM_009439	0
chr11	98740317	98740732	416	*	Promoter (1-2kb)	11	98741873	98765111	23239	1	Thra	NM_178060	-1141
chr11	98773790	98774268	479	*	Promoter (1-2kb)	11	98767932	98775377	7446	2	Nr1d1	NM_145434	1109
chr11	98774924	98775617	694	*	Promoter (<=1kb)	11	98767932	98775377	7446	2	Nr1d1	NM_145434	0
chr11	98794639	98795361	723	*	Promoter (<=1kb)	11	98795769	98807859	12091	1	Msl1	NM_028722	-408
chr11	98808786	98810466	1681	*	Promoter (<=1kb)	11	98809808	98833807	24000	1	Casc3	NM_138660	0
chr11	98836578	98837023	446	*	Promoter (<=1kb)	11	98836785	98853005	16221	1	Rapgefl1	NM_001080925	0
chr11	98863242	98864338	1097	*	Promoter (<=1kb)	11	98863598	98905578	41981	1	Wipf2	NM_197940	0
chr11	98907526	98908351	826	*	Promoter (<=1kb)	11	98907889	98923942	16054	1	Cdc6	NM_001025779	0
chr11	98937140	98938250	1111	*	Promoter (<=1kb)	11	98937696	98974942	37247	1	Rara	NM_009024	0
chr11	98941544	98941846	303	*	Promoter (1-2kb)	11	98939711	98974942	35232	1	Rara	NM_001177303	1833
chr11	98959464	98960414	951	*	Promoter (<=1kb)	11	98960471	98974942	14472	1	Rara	NM_001176528	-57
chr11	98982095	98982313	219	*	Promoter (<=1kb)	11	98982180	98983016	837	2	Gjd3	NM_178596	703
chr11	99023763	99024677	915	*	Promoter (<=1kb)	11	98992947	99024189	31243	2	Top2a	NM_011623	0
chr11	99039903	99040195	293	*	Promoter (1-2kb)	11	99041260	99052643	11384	1	Igfbp4	NM_010517	-1065
chr11	100261783	100262632	850	*	Promoter (<=1kb)	11	100256217	100260989	4773	2	Krt17	NM_010663	-794
chr11	100318976	100319319	344	*	Promoter (<=1kb)	11	100319996	100322096	2101	1	Eif1	NM_011508	-677
chr11	100319557	100320879	1323	*	Promoter (<=1kb)	11	100319996	100322096	2101	1	Eif1	NM_011508	0
chr11	100355206	100355523	318	*	Promoter (<=1kb)	11	100347327	100356141	8815	2	Hap1	NM_010404	618
chr11	100356080	100356777	698	*	Promoter (<=1kb)	11	100347327	100356141	8815	2	Hap1	NM_010404	0
chr11	100395249	100395660	412	*	Promoter (2-3kb)	11	100368856	100397790	28935	2	Jup	NM_010593	2130
chr11	100397146	100398357	1212	*	Promoter (<=1kb)	11	100368856	100397790	28935	2	Jup	NM_010593	0
chr11	100415155	100415777	623	*	Promoter (<=1kb)	11	100415694	100424840	9147	1	Fkbp10	NM_001163481	0
chr11	100440872	100441208	337	*	Promoter (<=1kb)	11	100422321	100441089	18769	2	Nt5c3b	NM_026561	0
chr11	100472640	100473137	498	*	Promoter (<=1kb)	11	100462612	100472782	10171	2	Klhl11	NM_172565	0
chr11	100527670	100528919	1250	*	Promoter (<=1kb)	11	100476352	100528000	51649	2	Acly	NM_001199296	0
chr11	100545433	100545780	348	*	Promoter (<=1kb)	11	100545632	100572566	26935	1	Ttc25	NM_028918	0
chr11	100618782	100619111	330	*	Promoter (1-2kb)	11	100582836	100620168	37333	2	Dnajc7	NM_019795	1057
chr11	100619495	100620247	753	*	Promoter (<=1kb)	11	100582836	100620168	37333	2	Dnajc7	NM_019795	0
chr11	100622712	100623184	473	*	Promoter (<=1kb)	11	100622955	100627602	4648	1	Nkiras2	NM_028024	0
chr11	100712336	100712676	341	*	Promoter (<=1kb)	11	100704746	100712467	7722	2	Kat2a	NM_001038010	0
chr11	100713420	100714056	637	*	Promoter (<=1kb)	11	100713850	100714575	726	1	Hspb9	NM_029307	0
chr11	100714307	100714906	600	*	Promoter (<=1kb)	11	100713850	100714575	726	1	Hspb9	NM_029307	457
chr11	100738044	100738756	713	*	Promoter (<=1kb)	11	100715003	100738215	23213	2	Rab5c	NM_001305003	0
chr11	100758747	100759404	658	*	Promoter (<=1kb)	11	100740378	100759778	19401	2	Kcnh4	NM_001081194	374
chr11	100759618	100760131	514	*	Promoter (<=1kb)	11	100740378	100759778	19401	2	Kcnh4	NM_001081194	0
chr11	100761667	100762143	477	*	Promoter (<=1kb)	11	100761693	100762931	1239	2	Hcrt	NM_010410	788
chr11	100939306	100940176	871	*	Promoter (<=1kb)	11	100886810	100939511	52702	2	Stat3	NM_011486	0
chr11	100970575	100971017	443	*	Promoter (<=1kb)	11	100956736	100970617	13882	2	Ptrf	NM_008986	0
chr11	101009065	101009687	623	*	Promoter (<=1kb)	11	101009452	101063717	54266	1	Atp6v0a1	NM_001243049	0
chr11	101069878	101070242	365	*	Promoter (<=1kb)	11	101070094	101077671	7578	1	Naglu	NM_013792	0
chr11	101076669	101077052	384	*	Promoter (1-2kb)	11	101078411	101080505	2095	1	Hsd17b1	NM_010475	-1359
chr11	101082281	101082865	585	*	Promoter (<=1kb)	11	101082565	101086619	4055	1	Coasy	NM_001305982	0
chr11	101087050	101087748	699	*	Promoter (<=1kb)	11	101087290	101092207	4918	1	Mlx	NM_001159384	0
chr11	101095173	101095862	690	*	Promoter (<=1kb)	11	101092141	101095435	3295	2	Psmc3ip	NM_008949	0
chr11	101119477	101120514	1038	*	Promoter (<=1kb)	11	101096322	101119843	23522	2	Fam134c	NM_028933	0
chr11	101155805	101156165	361	*	Promoter (<=1kb)	11	101155884	101161787	5904	1	Tubg2	NM_134028	0
chr11	101171188	101171764	577	*	Promoter (<=1kb)	11	101162680	101171302	8623	2	Plekhh3	NM_146030	0
chr11	101171918	101172255	338	*	Promoter (<=1kb)	11	101162680	101171302	8623	2	Plekhh3	NM_146030	-616
chr11	101226329	101226639	311	*	Promoter (<=1kb)	11	101191115	101226463	35349	2	Ezh1	NM_007970	0
chr11	101260130	101260352	223	*	Promoter (<=1kb)	11	101260567	101277409	16843	1	Wnk4	NM_175638	-215
chr11	101278564	101279434	871	*	Promoter (<=1kb)	11	101279203	101288701	9499	1	Cntd1	NM_026562	0
chr11	101302014	101302545	532	*	Promoter (<=1kb)	11	101288267	101302267	14001	2	Becn1	NM_019584	0
chr11	101315698	101316255	558	*	Promoter (<=1kb)	11	101316251	101323530	7280	1	Psme3	NM_011192	0
chr11	101417214	101417563	350	*	Promoter (<=1kb)	11	101406840	101417433	10594	2	Aarsd1	NM_144829	0
chr11	101424173	101424472	300	*	Promoter (<=1kb)	11	101425085	101435665	10581	1	Rundc1	NM_172566	-613
chr11	101424752	101425164	413	*	Promoter (<=1kb)	11	101425085	101435665	10581	1	Rundc1	NM_172566	0
chr11	101441851	101442469	619	*	Promoter (<=1kb)	11	101442245	101445596	3352	1	Rpl27	NM_011289	0
chr11	101446063	101446907	845	*	Promoter (1-2kb)	11	101448412	101458701	10290	1	Ifi35	NM_027320	-1505
chr11	101464442	101465409	968	*	Promoter (<=1kb)	11	101458748	101466199	7452	2	Vat1	NM_012037	790
chr11	101468373	101468766	394	*	Promoter (<=1kb)	11	101468338	101471306	2969	1	Rnd2	NM_009708	35
chr11	101551523	101553022	1500	*	Promoter (<=1kb)	11	101488764	101551955	63192	2	Brca1	NM_009764	0
chr11	101610513	101610881	369	*	Promoter (<=1kb)	11	101610700	101615956	5257	1	LOC666331	NM_001256318	0
chr11	101626689	101628550	1862	*	Promoter (<=1kb)	11	101627949	101636081	8133	1	Rdm1	NM_025654	0
chr11	101664873	101665736	864	*	Promoter (<=1kb)	11	101665541	101667832	2292	1	Arl4d	NM_025404	0
chr11	101732678	101733451	774	*	Promoter (<=1kb)	11	101732956	101767357	34402	1	Dhx8	NM_144831	0
chr11	101784544	101786250	1707	*	Promoter (<=1kb)	11	101769742	101785310	15569	2	Etv4	NM_008815	0
chr11	101787378	101787978	601	*	Promoter (2-3kb)	11	101769742	101785310	15569	2	Etv4	NM_008815	-2068
chr11	102040199	102040461	263	*	Promoter (1-2kb)	11	102041511	102055617	14107	1	Cd300lg	NM_001160711	-1050
chr11	102102532	102102932	401	*	Promoter (1-2kb)	11	102099931	102101300	1370	2	Ppy	NM_008918	-1232
chr11	102156305	102156699	395	*	Promoter (<=1kb)	11	102152547	102156407	3861	2	Tmem101	NM_029649	0
chr11	102184959	102185467	509	*	Promoter (<=1kb)	11	102163489	102185256	21768	2	Lsm12	NM_172947	0
chr11	102229956	102230546	591	*	Promoter (<=1kb)	11	102195747	102230172	34426	2	Hdac5	NM_001077696	0
chr11	102248607	102249221	615	*	Promoter (<=1kb)	11	102248882	102265183	16302	1	BC030867	NM_153544	0
chr11	102267591	102268038	448	*	Promoter (<=1kb)	11	102268823	102278061	9239	1	Asb16	NM_148953	-785
chr11	102284501	102285514	1014	*	Promoter (<=1kb)	11	102284820	102289427	4608	1	Tmub2	NM_001302506	0
chr11	102295164	102295791	628	*	Promoter (<=1kb)	11	102289300	102296629	7330	2	Atxn7l3	NM_001098836	838
chr11	102296228	102296403	176	*	Promoter (<=1kb)	11	102289300	102296629	7330	2	Atxn7l3	NM_001098836	226
chr11	102296647	102297498	852	*	Promoter (<=1kb)	11	102289300	102296629	7330	2	Atxn7l3	NM_001098837	-18
chr11	102316667	102317122	456	*	Promoter (<=1kb)	11	102304563	102317287	12725	2	Ubtf	NM_001044383	165
chr11	102392914	102393920	1007	*	Promoter (<=1kb)	11	102393403	102402939	9537	1	Rundc3a	NM_001252347	0
chr11	102407405	102408879	1475	*	Promoter (<=1kb)	11	102402976	102407517	4542	2	Slc25a39	NM_026542	0
chr11	102430048	102431245	1198	*	Promoter (<=1kb)	11	102430322	102436809	6488	1	Grn	NM_008175	0
chr11	102445348	102445865	518	*	Promoter (1-2kb)	11	102436981	102447663	10683	2	Fam171a2	NM_199200	1798
chr11	102447609	102447922	314	*	Promoter (<=1kb)	11	102436981	102447663	10683	2	Fam171a2	NM_199200	0
chr11	102466847	102467598	752	*	Promoter (2-3kb)	11	102453297	102469883	16587	2	Itga2b	NM_010575	2285
chr11	102555929	102556603	675	*	Promoter (<=1kb)	11	102475916	102556158	80243	2	Gpatch8	NM_001159492	0
chr11	102578682	102579240	559	*	Promoter (<=1kb)	11	102576399	102579119	2721	2	Gm11627	NR_040286	0
chr11	102603712	102604529	818	*	Promoter (<=1kb)	11	102604431	102608058	3628	1	Fzd2	NM_020510	0
chr11	102665168	102665531	364	*	Promoter (<=1kb)	11	102665585	102682238	16654	1	Gm1564	NM_001127576	-54
chr11	102820418	102820777	360	*	Promoter (<=1kb)	11	102799478	102819686	20209	2	Gjc1	NM_001159383	-732
chr11	102880558	102881535	978	*	Promoter (<=1kb)	11	102881244	102885215	3972	1	Ccdc103	NM_028492	0
chr11	102924656	102925609	954	*	Promoter (<=1kb)	11	102905519	102925124	19606	2	Kif18b	NM_197959	0
chr11	102946658	102946980	323	*	Promoter (<=1kb)	11	102939264	102946461	7198	2	C1ql1	NM_011795	-197
chr11	103016980	103017317	338	*	Promoter (<=1kb)	11	102994056	103017147	23092	2	Dcakd	NM_026551	0
chr11	103027936	103028789	854	*	Promoter (<=1kb)	11	103028562	103066105	37544	1	Nmt1	NM_008707	0
chr11	103102629	103103244	616	*	Promoter (<=1kb)	11	103101688	103112199	10512	1	Acbd4	NM_025988	941
chr11	103114911	103116597	1687	*	Promoter (<=1kb)	11	103116325	103119724	3400	1	Hexim1	NM_138753	0
chr11	103132815	103133485	671	*	Promoter (<=1kb)	11	103133339	103139908	6570	1	Hexim2	NM_001130516	0
chr11	103267324	103268065	742	*	Promoter (<=1kb)	11	103219764	103267401	47638	2	Map3k14	NM_016896	0
chr11	103361360	103361673	314	*	Promoter (2-3kb)	11	103331484	103363692	32209	2	Arhgap27	NM_001205236	2019
chr11	103412530	103413244	715	*	Promoter (<=1kb)	11	103365092	103412664	47573	2	Plekhm1	NM_183034	0
chr11	103697455	103698134	680	*	Promoter (<=1kb)	11	103697724	103705669	7946	1	C130046K22Rik	NR_102396	0
chr11	103953851	103954354	504	*	Promoter (<=1kb)	11	103821783	103954056	132274	2	Nsf	NM_008740	0
chr11	103966267	103967122	856	*	Promoter (<=1kb)	11	103966725	103985350	18626	1	Arf2	NM_001304574	0
chr11	104231026	104231583	558	*	Promoter (<=1kb)	11	104231436	104332089	100654	1	Mapt	NM_001038609	0
chr11	104441629	104443148	1520	*	Promoter (<=1kb)	11	104333229	104442291	109063	2	Kansl1	NM_001081045	0
chr11	104550161	104550929	769	*	Promoter (<=1kb)	11	104502526	104550620	48095	2	Cdc27	NM_001285988	0
chr11	105180975	105181949	975	*	Promoter (<=1kb)	11	105179021	105181433	2413	2	1700052K11Rik	NR_027956	0
chr11	106036461	106037142	682	*	Promoter (<=1kb)	11	106036872	106059323	22452	1	Dcaf7	NM_027946	0
chr11	106083749	106084737	989	*	Promoter (<=1kb)	11	106084902	106155434	70533	1	Map3k3	NM_011947	-165
chr11	106085107	106085407	301	*	Promoter (<=1kb)	11	106084902	106155434	70533	1	Map3k3	NM_011947	205
chr11	106193048	106194161	1114	*	Promoter (<=1kb)	11	106162974	106193603	30630	2	Strada	NM_001252448	0
chr11	106216133	106217152	1020	*	Promoter (<=1kb)	11	106199356	106216367	17012	2	Ccdc47	NM_026009	0
chr11	106255760	106256356	597	*	Promoter (<=1kb)	11	106249144	106255802	6659	2	Ftsj3	NM_025310	0
chr11	106272678	106273490	813	*	Promoter (<=1kb)	11	106263171	106272972	9802	2	Smarcd2	NM_001130187	0
chr11	106276426	106276784	359	*	Promoter (<=1kb)	11	106276672	106288143	11472	1	Tcam1	NM_029467	0
chr11	106487661	106488273	613	*	Promoter (<=1kb)	11	106397620	106487796	90177	2	Ern1	NM_023913	0
chr11	106500693	106501140	448	*	Promoter (<=1kb)	11	106500991	106501063	73	1	Snord104	NR_030703	0
chr11	106501319	106501784	466	*	Promoter (<=1kb)	11	106500991	106501063	73	1	Snord104	NR_030703	328
chr11	106502011	106502278	268	*	Promoter (1-2kb)	11	106500991	106501063	73	1	Snord104	NR_030703	1020
chr11	106612678	106613499	822	*	Promoter (<=1kb)	11	106502139	106612930	110792	2	Tex2	NM_198292	0
chr11	106778889	106780235	1347	*	Promoter (<=1kb)	11	106768204	106779515	11312	2	Polg2	NR_027785	0
chr11	106788267	106789594	1328	*	Promoter (<=1kb)	11	106789252	106818861	29610	1	Cep95	NM_001166685	0
chr11	106920569	106921307	739	*	Promoter (<=1kb)	11	106820064	106920715	100652	2	Smurf2	NM_025481	0
chr11	106999231	106999890	660	*	Promoter (<=1kb)	11	106988629	106999525	10897	2	Kpna2	NM_010655	0
chr11	107027725	107028564	840	*	Promoter (<=1kb)	11	107028223	107030442	2220	1	1810010H24Rik	NM_001163473	0
chr11	107132116	107132780	665	*	Promoter (<=1kb)	11	107033081	107131922	98842	2	Bptf	NM_176850	-194
chr11	107188770	107189574	805	*	Promoter (<=1kb)	11	107166661	107189381	22721	2	Nol11	NM_001161329	0
chr11	107469080	107469314	235	*	Promoter (1-2kb)	11	107207892	107470720	262829	2	Pitpnc1	NM_145823	1406
chr11	107470521	107471153	633	*	Promoter (<=1kb)	11	107207892	107470720	262829	2	Pitpnc1	NM_145823	0
chr11	107479240	107479692	453	*	Promoter (<=1kb)	11	107479528	107498036	18509	1	Psmd12	NM_025894	0
chr11	107547237	107547407	171	*	Promoter (<=1kb)	11	107547960	107686943	138984	1	Helz	NM_198298	-553
chr11	107547670	107547920	251	*	Promoter (<=1kb)	11	107547960	107686943	138984	1	Helz	NM_198298	-40
chr11	108343813	108344145	333	*	Promoter (<=1kb)	11	107933387	108343888	410502	2	Prkca	NM_011101	0
chr11	108424854	108425401	548	*	Promoter (<=1kb)	11	108425266	108860615	435350	1	Cep112	NM_029606	0
chr11	109297893	109298312	420	*	Promoter (<=1kb)	11	109225355	109298181	72827	2	Rgs9	NM_011268	0
chr11	109362482	109362980	499	*	Promoter (<=1kb)	11	109362794	109401369	38576	1	Gna13	NM_010303	0
chr11	109425496	109426314	819	*	Promoter (<=1kb)	11	109425946	109438148	12203	1	Amz2	NM_025275	0
chr11	109611176	109612049	874	*	Promoter (<=1kb)	11	109573521	109611389	37869	2	Wipi1	NM_145940	0
chr11	109650815	109651022	208	*	Promoter (<=1kb)	11	109650949	109669648	18700	1	Prkar1a	NM_021880	0
chr11	110337581	110337990	410	*	Promoter (<=1kb)	11	110269369	110337716	68348	2	Abca5	NM_147219	0
chr11	113565654	113565946	293	*	Promoter (<=1kb)	11	113244855	113565815	320961	2	Slc39a11	NM_001166503	0
chr11	113648176	113648606	431	*	Promoter (<=1kb)	11	113649529	113662401	12873	1	Cog1	NM_013581	-923
chr11	113683939	113684755	817	*	Promoter (<=1kb)	11	113684412	113694647	10236	1	D11Wsu47e	NM_177777	0
chr11	113709541	113710741	1201	*	Promoter (<=1kb)	11	113698171	113710017	11847	2	Cpsf4l	NM_029794	0
chr11	113751743	113752439	697	*	Promoter (<=1kb)	11	113726850	113751815	24966	2	Cdc42ep4	NM_001163346	0
chr11	114668073	114668601	529	*	Promoter (<=1kb)	11	114668543	114672331	3789	1	Rpl38	NM_001048057	0
chr11	114672761	114673327	567	*	Promoter (2-3kb)	11	114675468	114720984	45517	1	Ttyh2	NM_053273	-2141
chr11	114675195	114675655	461	*	Promoter (<=1kb)	11	114675468	114720984	45517	1	Ttyh2	NM_053273	0
chr11	115152086	115152522	437	*	Promoter (1-2kb)	11	115154178	115162240	8063	1	Rab37	NM_021411	-1656
chr11	115162653	115164070	1418	*	Promoter (<=1kb)	11	115163341	115181178	17838	1	Slc9a3r1	NM_012030	0
chr11	115187067	115187629	563	*	Promoter (<=1kb)	11	115182832	115187316	4485	2	Nat9	NM_025400	0
chr11	115276614	115277595	982	*	Promoter (<=1kb)	11	115268025	115276969	8945	2	Fdxr	NM_007997	0
chr11	115297324	115297504	181	*	Promoter (<=1kb)	11	115283366	115297546	14181	2	Fads6	NM_178035	42
chr11	115367638	115367911	274	*	Promoter (<=1kb)	11	115347709	115367719	20011	2	Hid1	NM_175454	0
chr11	115381753	115382276	524	*	Promoter (<=1kb)	11	115381916	115396132	14217	1	Cdr2l	NM_001080929	0
chr11	115403596	115403944	349	*	Promoter (<=1kb)	11	115403766	115410913	7148	1	Ict1	NM_026729	0
chr11	115419602	115420202	601	*	Promoter (<=1kb)	11	115415697	115419919	4223	2	Atp5h	NM_027862	0
chr11	115463316	115463849	534	*	Promoter (<=1kb)	11	115462473	115474398	11926	1	Slc16a5	NM_001080934	843
chr11	115473883	115474103	221	*	Promoter (1-2kb)	11	115475677	115490466	14790	1	Armc7	NM_177778	-1574
chr11	115475382	115475849	468	*	Promoter (<=1kb)	11	115475677	115490466	14790	1	Armc7	NM_177778	0
chr11	115491321	115491902	582	*	Promoter (<=1kb)	11	115490426	115491814	1389	2	Nt5c	NM_015807	0
chr11	115513300	115513662	363	*	Promoter (<=1kb)	11	115497353	115514370	17018	2	Hn1	NM_008258	708
chr11	115514119	115514708	590	*	Promoter (<=1kb)	11	115497353	115514370	17018	2	Hn1	NM_008258	0
chr11	115522150	115522659	510	*	Promoter (<=1kb)	11	115523132	115523216	85	2	Mir684-1	NR_030454_5	557
chr11	115536100	115536869	770	*	Promoter (<=1kb)	11	115523109	115536230	13122	2	Sumo2	NM_133354	0
chr11	115563796	115564636	841	*	Promoter (<=1kb)	11	115564444	115583924	19481	1	Nup85	NM_001002929	0
chr11	115603504	115604377	874	*	Promoter (<=1kb)	11	115584255	115603916	19662	2	Gga3	NM_001252067	0
chr11	115612262	115613635	1374	*	Promoter (<=1kb)	11	115607919	115612503	4585	2	Mif4gd	NM_001243586	0
chr11	115627753	115628835	1083	*	Promoter (<=1kb)	11	115614181	115628295	14115	2	Slc25a19	NM_001252384	0
chr11	115708469	115708974	506	*	Promoter (<=1kb)	11	115644144	115708597	64454	2	Grb2	NM_008163	0
chr11	115765184	115765891	708	*	Promoter (<=1kb)	11	115765433	115799033	33601	1	2310067B10Rik	NM_028014	0
chr11	115813423	115814303	881	*	Promoter (<=1kb)	11	115799352	115813592	14241	2	Caskin2	NM_080643	0
chr11	115814587	115814859	273	*	Promoter (<=1kb)	11	115814739	115823102	8364	1	Tsen54	NM_029557	0
chr11	115823768	115824166	399	*	Promoter (<=1kb)	11	115824058	115855780	31723	1	Llgl2	NM_001252532	0
chr11	115899993	115900386	394	*	Promoter (<=1kb)	11	115900139	115906269	6131	1	Smim5	NM_183259	0
chr11	115933361	115933820	460	*	Promoter (<=1kb)	11	115892595	115933492	40898	2	Recql5	NM_130454	0
chr11	115974982	115975380	399	*	Promoter (<=1kb)	11	115974725	116008411	33687	1	Itgb4	NM_133663	257
chr11	116012514	116012947	434	*	Promoter (<=1kb)	11	116008357	116012719	4363	2	Galk1	NM_016905	0
chr11	116023523	116024806	1284	*	Promoter (<=1kb)	11	116021961	116024504	2544	2	H3f3b	NM_008211	0
chr11	116030001	116030742	742	*	Promoter (<=1kb)	11	116030316	116061214	30899	1	Unk	NM_001286006	0
chr11	116077904	116078741	838	*	Promoter (<=1kb)	11	116062096	116077961	15866	2	Unc13d	NM_001009573	0
chr11	116086500	116087830	1331	*	Promoter (<=1kb)	11	116078573	116086964	8392	2	Wbp2	NM_016852	0
chr11	116138588	116139200	613	*	Promoter (<=1kb)	11	116131817	116138868	7052	2	Mrpl38	NM_024177	0
chr11	116167778	116168549	772	*	Promoter (<=1kb)	11	116142285	116168178	25894	2	Fbf1	NM_172571	0
chr11	116198536	116199319	784	*	Promoter (<=1kb)	11	116171883	116199045	27163	2	Acox1	NM_001271898	0
chr11	116273922	116274559	638	*	Promoter (<=1kb)	11	116245166	116274217	29052	2	Srp68	NM_146032	0
chr11	116306577	116307038	462	*	Promoter (<=1kb)	11	116287998	116306738	18741	2	Exoc7	NM_001162872	0
chr11	116413017	116413441	425	*	Promoter (<=1kb)	11	116336345	116413032	76688	2	Rnf157	NM_027258	0
chr11	116431295	116431594	300	*	Promoter (2-3kb)	11	116434094	116439077	4984	1	Ubald2	NM_176902	-2500
chr11	116433753	116434469	717	*	Promoter (<=1kb)	11	116434213	116439031	4819	1	Gm7367	NR_003376	0
chr11	116436673	116437206	534	*	Promoter (2-3kb)	11	116434213	116439031	4819	1	Gm7367	NR_003376	2460
chr11	116490275	116490611	337	*	Promoter (<=1kb)	11	116470816	116490346	19531	2	Prpsap1	NM_026364	0
chr11	116534353	116534532	180	*	Promoter (<=1kb)	11	116534740	116536675	1936	1	Sphk1	NM_011451	-208
chr11	116581408	116581731	324	*	Promoter (<=1kb)	11	116537753	116581447	43695	2	Ube2o	NM_173755	0
chr11	116592340	116593015	676	*	Promoter (<=1kb)	11	116593687	116597680	3994	1	Aanat	NM_009591	-672
chr11	116624158	116624772	615	*	Promoter (<=1kb)	11	116598166	116624252	26087	2	Rhbdf2	NM_001167680	0
chr11	116625609	116625936	328	*	Promoter (1-2kb)	11	116598166	116627019	28854	2	Rhbdf2	NM_172572	1083
chr11	116657547	116658503	957	*	Promoter (<=1kb)	11	116657108	116668389	11282	1	Gm11744	NM_001163318	439
chr11	116671105	116671816	712	*	Promoter (<=1kb)	11	116671660	116675798	4139	1	1810032O08Rik	NR_027819	0
chr11	116695210	116695380	171	*	Promoter (<=1kb)	11	116676705	116694660	17956	2	St6galnac2	NM_009180	-550
chr11	116843294	116844134	841	*	Promoter (<=1kb)	11	116837432	116843449	6018	2	Jmjd6	NM_033398	0
chr11	116852729	116854193	1465	*	Promoter (<=1kb)	11	116854015	116875637	21623	1	Mfsd11	NM_178620	0
chr11	117076502	117076852	351	*	Promoter (<=1kb)	11	117076783	117078955	2173	1	Snhg20	NR_027059	0
[truncated: 8,471 more rows]
