# Supplementary material for: Naïve pluripotency and genomic stability are coordinated in embryonic stem cells by a novel pluripotency regulator ZFP998
Source: Nucleic Acids Res. 2026 May 27;54(10):gkag546. doi: 10.1093/nar/gkag546 (PMC13213254; doi:10.1093/nar/gkag546)
Supplement: gkag546_Supplemental_Files [file gkag546_supplemental_files.zip › Supplymental Data S8.Zfp998 regulates ESC identity gene expression.xlsx]

## Sheet: Sheet1
Zfp998 regulated embryonic stem cell (ESC) identity genes.
Gene_id	Transcript_id	KD-C_repeat1	KD-C_repeat2	transient zfp998 KD_repeat1	transient zfp998 KD_repeat2	KD+Zfp998_repeat1	KD+Zfp998_repeat2	KD+ΔKRAB Zfp998_repeat1	KD+ΔKRAB Zfp998_repeat2
Dst	NM_133833	2.83019	2.06745	1.51258	1.17526	3.74361	3.07346	4.94316	4.30177
Igfbp2	NM_008342	274.013	263.121	719.694	713.602	294.139	156.512	466.477	450.278
Gbx2	NM_010262	61.6462	59.0904	30.5365	32.9852	69.9666	34.7972	55.3803	50.4155
Zfp281	NM_001160251	10.3776	8.87608	0.189443	1.37788	6.8431	10.2514	5.01299	12.1026
Nr5a2	NM_001159769	17.6902	15.7857	5.27877	4.55861	15.2234	17.5173	26.3827	26.0179
Lefty1	NM_010094	14.945	17.1656	40.7282	40.0221	6.23158	4.64559	0.434023	0.618171
Etl4	NM_001177631	15.1526	13.6596	8.4488	8.47427	29.0239	26.8243	27.7451	28.9487
Zbtb34	NM_001085507	5.16806	2.98404	2.2769	1.59998	5.30642	3.39886	2.13147	4.97984
Zfp704	NM_133218	3.73978	2.99705	1.1014	1.09594	4.50324	5.01951	5.62136	6.09203
Elovl6	NM_130450	55.4883	48.602	9.11768	10.0372	51.1441	56.7595	49.4924	51.9385
Tet2	NM_001040400	16.4138	13.3288	2.44939	2.27161	28.2024	23.2837	21.3114	24.2901
Camk2n1	NM_025451	1.31361	1.2586	3.16322	3.28903	2.21703	2.32389	1.39851	1.26784
Hspb8	NM_030704	5.19727	4.92633	24.9339	24.7212	3.17151	3.0799	3.74378	4.46956
Med13l	NM_172424	15.6721	12.7922	7.11682	7.6807	17.1427	13.55	19.361	23.3425
Cldn4	NM_009903	8.69987	9.42131	47.5957	46.3719	26.604	18.4714	5.55227	6.00626
Smarcad1	NM_007958	31.4155	27.4322	2.50317	2.65649	37.8965	36.2469	32.3824	38.8012
Zfp638	NM_001166371	5.09721	3.4377	0.0391302	0.17424	5.53341	5.99912	4.63534	4.32211
Slc2a3	NM_011401	285.054	260.538	751.3	739.251	283.883	240.354	252.067	251.418
Ldhb	NM_008492	41.9985	47.286	172.715	175.244	11.0021	14.8826	58.2225	50.8872
C2cd5	NM_029081	8.28657	7.84433	2.73237	4.27113	27.2069	10.5679	14.1486	16.0543
Kras	NM_021284	25.3604	24.4075	9.48308	9.53639	24.582	23.8904	19.7267	21.1396
6430573F11Rik	NM_176952	1.17046	0.744822	2.81395	2.89161	0.552558	0.399433	0.0647315	0.244601
Zfp42	NM_009556	77.5642	79.0329	47.2261	46.9184	56.6987	39.3102	55.8944	56.6883
Chd9	NM_177224	11.0852	8.11461	2.25097	2.33479	5.38846	5.85816	3.51968	4.17933
Lrrc2	NM_028838	7.27275	7.29876	3.2163	3.58104	15.7541	22.4364	15.9191	16.601
Gtf3c6	NM_026113	45.4091	46.0354	21.7394	22.891	40.1033	21.4942	39.0108	37.3477
Ddit4	NM_029083	69.1858	75.1839	232.995	238.77	141.942	88.257	122.131	116.84
Reep3	NM_178606	4.32818	4.72713	2.27255	2.42363	4.29206	5.4019	6.77789	7.51439
Msi2	NM_054043	16.8602	16.2569	5.18664	4.97815	16.3396	17.7269	18.6698	21.6498
Mbip	NM_145442	18.5094	16.9309	7.15311	6.78202	9.84203	14.7907	13.0162	13.9932
Zfhx2	NM_001039198	8.99747	7.09018	3.39515	3.00401	9.11965	5.59074	6.71541	7.2902
Tdh	NM_021480	207.069	197.087	119.963	115.912	51.3589	40.6303	79.2517	71.4495
Ppp1r1a	NM_021391	4.24746	4.41075	12.9593	15.7414	3.78151	0.902602	1.22889	1.92114
Opa1	NM_133752	11.5839	10.0902	6.82053	5.42961	11.6432	11.8223	11.7317	12.44
Jam2	NM_023844	34.7619	32.4488	10.494	10.1136	54.1262	66.0914	55.4526	58.5985
Qk	NM_001159517	26.1358	22.5439	4.39483	4.56211	37.6191	37.2867	37.6165	41.2624
H2-M5	NM_001115075	15.5041	14.3988	6.48247	6.22832	23.8316	18.223	45.9828	36.9437
Pura	NM_008989	22.3514	21.1499	9.58859	12.339	25.6311	17.6148	21.9393	22.0662
