# Supplementary material for: Naïve pluripotency and genomic stability are coordinated in embryonic stem cells by a novel pluripotency regulator ZFP998
Source: Nucleic Acids Res. 2026 May 27;54(10):gkag546. doi: 10.1093/nar/gkag546 (PMC13213254; doi:10.1093/nar/gkag546)
Supplement: gkag546_Supplemental_Files [file gkag546_supplemental_files.zip › Supplymental Data S9.Zfp998 target genes.xlsx]

## Sheet: zfp998_suppress
Zfp998 directly suppressed genes
Transcript_id	Gene_id	FPKM value of KD-C ESC	FPKM value of transient Zfp998 KD ESC	log2.fold_change.	p_value	q_value	Chr	start	end	width	strand	annotation	geneChr	geneStart	geneEnd	geneLength	geneStrand	geneId	distanceToTSS
NM_001001892	H2-K1	11.6703	26.5703	1.18698	5e-05	0.000340273	chr17	34000251	34000757	507	*	Promoter (<=1kb)	17	33996012	34000333	4322	2	H2-K1	0
NM_001002267	Tmem158	2.42047	8.52062	1.81567	5e-05	0.000340273	chr9	123260632	123261032	401	*	Promoter (<=1kb)	9	123259057	123260789	1733	2	Tmem158	0
NM_001002895	AI413582	15.2544	33.0134	1.11382	5e-05	0.000340273	chr17	27564705	27566069	1365	*	Promoter (<=1kb)	17	27563769	27565727	1959	2	AI413582	0
NM_001007570	Slc25a42	2.40068	5.20602	1.11673	5e-05	0.000340273	chr8	70212146	70213230	1085	*	Promoter (<=1kb)	8	70184340	70212281	27942	2	Slc25a42	0
NM_001009573	Unc13d	0.518285	1.51694	1.54935	5e-05	0.000340273	chr11	116077904	116078741	838	*	Promoter (<=1kb)	11	116062096	116077961	15866	2	Unc13d	0
NM_001012402	Hs3st6	0.916069	4.02595	2.1358	5e-05	0.000340273	chr17	24753023	24753207	185	*	Promoter (<=1kb)	17	24753003	24758684	5682	1	Hs3st6	20
NM_001013780	Slc25a34	0.271743	0.715957	1.39763	0.0095	0.0335926	chr4	141625343	141625569	227	*	Promoter (1-2kb)	4	141618825	141623834	5010	2	Slc25a34	-1509
NM_001024602	Cep170b	7.4595	18.9743	1.3469	5e-05	0.000340273	chr12	112721921	112722229	309	*	Promoter (<=1kb)	12	112722174	112746591	24418	1	Cep170b	0
NM_001024702	C1ql4	0.363212	3.34374	3.20258	0.00935	0.0331296	chr15	99088235	99088619	385	*	Promoter (<=1kb)	15	99084754	99087728	2975	2	C1ql4	-507
NM_001025245	Mbp	0.338305	2.07373	2.61583	5e-05	0.000340273	chr18	82475087	82475257	171	*	Promoter (<=1kb)	18	82475123	82558703	83581	1	Mbp	0
NM_001025246	Trp53i11	12.0029	26.8144	1.15963	5e-05	0.000340273	chr2	93187367	93187584	218	*	Promoter (<=1kb)	2	93187584	93201757	14174	1	Trp53i11	0
NM_001025310	St6galnac6	4.44066	13.2557	1.57776	0.01085	0.0375555	chr2	32606160	32606959	800	*	Promoter (<=1kb)	2	32606985	32620809	13825	1	St6galnac6	-26
NM_001029936	Specc1	2.47262	5.78866	1.22719	5e-05	0.000340273	chr11	62076542	62077774	1233	*	Promoter (<=1kb)	11	62077024	62223013	145990	1	Specc1	0
NM_001033171	Klrg2	0.834835	1.87657	1.16854	0.0017	0.00781833	chr6	38637165	38637443	279	*	Promoter (<=1kb)	6	38626660	38637239	10580	2	Klrg2	0
NM_001033225	Pnrc1	13.6047	29.644	1.12364	5e-05	0.000340273	chr4	33247548	33248070	523	*	Promoter (<=1kb)	4	33245423	33248787	3365	2	Pnrc1	717
NM_001033273	5031439G07Rik	8.78357	20.8138	1.24466	5e-05	0.000340273	chr15	84987930	84988533	604	*	Promoter (<=1kb)	15	84945720	84987971	42252	2	5031439G07Rik	0
NM_001033284	BC026585	3.17637	6.98945	1.1378	5e-05	0.000340273	chr1	157458403	157458854	452	*	Promoter (<=1kb)	1	157458582	157488733	30152	1	BC026585	0
NM_001033293	Uap1l1	8.17229	22.7492	1.477	5e-05	0.000340273	chr2	25365494	25365866	373	*	Promoter (<=1kb)	2	25361492	25365626	4135	2	Uap1l1	0
NM_001033306	Shb	2.82285	9.14975	1.69658	5e-05	0.000340273	chr4	45530672	45531519	848	*	Promoter (<=1kb)	4	45423276	45530828	107553	2	Shb	0
NM_001033310	Cox18	3.23982	8.04954	1.31299	0.0019	0.00860862	chr5	90223518	90224433	916	*	Promoter (<=1kb)	5	90214725	90223996	9272	2	Cox18	0
NM_001033337	Ttc38	0.681445	1.94593	1.51379	5e-05	0.000340273	chr15	85832027	85832384	358	*	Promoter (<=1kb)	15	85832304	85858822	26519	1	Ttc38	0
NM_001033409	Lgr6	0.264072	1.62429	2.62081	5e-05	0.000340273	chr1	135105135	135105449	315	*	Promoter (<=1kb)	1	134986353	135105276	118924	2	Lgr6	0
NM_001038654	Slc16a3	8.79939	45.4039	2.36734	0.0001	0.000644791	chr11	120950843	120951241	399	*	Promoter (1-2kb)	11	120949067	120959000	9934	1	Slc16a3	1776
NM_001039162	Clip2	2.54015	6.07085	1.25698	5e-05	0.000340273	chr5	134552148	134552751	604	*	Promoter (<=1kb)	5	134489383	134552434	63052	2	Clip2	0
NM_001039394	Rab43	1.53048	4.18668	1.45183	5e-05	0.000340273	chr6	87811616	87812498	883	*	Promoter (<=1kb)	6	87788853	87811779	22927	2	Rab43	0
NM_001039562	Ankrd37	23.8253	65.0639	1.44936	5e-05	0.000340273	chr8	45999749	46000506	758	*	Promoter (<=1kb)	8	45996908	45999850	2943	2	Ankrd37	0
NM_001040403	Flot2	21.1109	44.6324	1.0801	5e-05	0.000340273	chr11	78037809	78038306	498	*	Promoter (<=1kb)	11	78037941	78060432	22492	1	Flot2	0
NM_001042534	Capg	2.07095	8.28433	2.00009	0.0003	0.00172255	chr6	72549272	72549571	300	*	Promoter (<=1kb)	6	72549273	72562983	13711	1	Capg	0
NM_001042558	Apaf1	3.04601	6.53997	1.10236	5e-05	0.000340273	chr10	91082525	91083189	665	*	Promoter (<=1kb)	10	90989311	91082743	93433	2	Apaf1	0
NM_001045484	Mef2b	4.83382	12.0061	1.31254	0.00195	0.00880117	chr8	70150150	70151030	881	*	Promoter (1-2kb)	8	70152761	70167488	14728	1	Mef2b	-1731
NM_001045489	Mfge8	38.2113	96.5539	1.33734	5e-05	0.000340273	chr7	79148916	79149364	449	*	Promoter (<=1kb)	7	79133768	79149060	15293	2	Mfge8	0
NM_001077696	Hdac5	4.10635	9.95871	1.2781	0.00955	0.0337434	chr11	102229956	102230546	591	*	Promoter (<=1kb)	11	102195747	102230172	34426	2	Hdac5	0
NM_001080925	Rapgefl1	0.359948	1.01015	1.48872	0.0002	0.00120057	chr11	98836578	98837023	446	*	Promoter (<=1kb)	11	98836785	98853005	16221	1	Rapgefl1	0
NM_001081047	Cnksr1	0.621474	2.04317	1.71705	0.0001	0.000644791	chr4	134238287	134238713	427	*	Promoter (<=1kb)	4	134228042	134238399	10358	2	Cnksr1	0
NM_001081062	Ccno	1.0033	2.41121	1.26501	0.00075	0.00385132	chr13	112987562	112988079	518	*	Promoter (<=1kb)	13	112987802	112990778	2977	1	Ccno	0
NM_001081066	Dennd3	1.65696	4.21441	1.34679	5e-05	0.000340273	chr15	73512213	73512708	496	*	Promoter (<=1kb)	15	73512560	73572242	59683	1	Dennd3	0
NM_001081100	Morn1	0.834999	1.8446	1.14346	0.00555	0.0214195	chr4	155086150	155086708	559	*	Promoter (<=1kb)	4	155086577	155145507	58931	1	Morn1	0
NM_001081130	Ogdhl	14.61	30.8182	1.07682	5e-05	0.000340273	chr14	32321852	32322327	476	*	Promoter (<=1kb)	14	32322019	32347820	25802	1	Ogdhl	0
NM_001081156	Trnp1	1.55165	4.17616	1.42837	5e-05	0.000340273	chr4	133498450	133498802	353	*	Promoter (<=1kb)	4	133491100	133498550	7451	2	Trnp1	0
NM_001081162	Slc4a11	4.4513	12.736	1.51662	5e-05	0.000340273	chr2	130697245	130698166	922	*	Promoter (<=1kb)	2	130684108	130697519	13412	2	Slc4a11	0
NM_001081184	Focad	3.69556	9.24074	1.32221	5e-05	0.000340273	chr4	88094336	88094800	465	*	Promoter (<=1kb)	4	88094630	88411011	316382	1	Focad	0
NM_001081241	Fam65a	7.97353	17.3773	1.12391	5e-05	0.000340273	chr8	105604990	105605225	236	*	Promoter (<=1kb)	8	105605229	105622218	16990	1	Fam65a	-4
NM_001081633	Dgcr14	2.08041	5.06594	1.28396	0.0019	0.00860862	chr16	17911194	17911499	306	*	Promoter (<=1kb)	16	17900709	17911348	10640	2	Dgcr14	0
NM_001081655	Dact3	3.24306	12.3689	1.93129	5e-05	0.000340273	chr7	16874151	16875471	1321	*	Promoter (<=1kb)	7	16875317	16887301	11985	1	Dact3	0
NM_001081672	Fam43b	1.07246	2.49968	1.22082	5e-05	0.000340273	chr4	138396398	138396701	304	*	Promoter (<=1kb)	4	138394092	138396458	2367	2	Fam43b	0
NM_001082483	Efr3b	1.75741	4.42358	1.33176	5e-05	0.000340273	chr12	4038684	4039394	711	*	Promoter (<=1kb)	12	3962554	4038915	76362	2	Efr3b	0
NM_001083334	Bin1	5.34029	12.7687	1.25763	5e-05	0.000340273	chr18	32377142	32377397	256	*	Promoter (<=1kb)	18	32377217	32435740	58524	1	Bin1	0
NM_001083945	Rsph3b	0.464385	1.50926	1.70045	0.0032	0.0134434	chr17	6948023	6948984	962	*	Promoter (<=1kb)	17	6904716	6948356	43641	2	Rsph3b	0
NM_001085508	Tmem8b	0.819769	2.36153	1.52643	5e-05	0.000340273	chr4	43668920	43669443	524	*	Promoter (<=1kb)	4	43668971	43692667	23697	1	Tmem8b	0
NM_001085515	AI464131	2.40255	5.86319	1.28712	5e-05	0.000340273	chr4	41502261	41503395	1135	*	Promoter (<=1kb)	4	41495601	41503075	7475	2	AI464131	0
NM_001097621	Kif26a	2.19057	6.35692	1.53702	5e-05	0.000340273	chr12	112145371	112145611	241	*	Promoter (<=1kb)	12	112146208	112181747	35540	1	Kif26a	-597
NM_001098789	Ndufa4l2	14.0952	61.6009	2.12774	0.00315	0.0132665	chr10	127512759	127513239	481	*	Promoter (1-2kb)	10	127514939	127517156	2218	1	Ndufa4l2	-1700
NM_001099631	Sh2d5	0.56705	1.91859	1.7585	5e-05	0.000340273	chr4	138250207	138250710	504	*	Promoter (<=1kb)	4	138250411	138260968	10558	1	Sh2d5	0
NM_001101445	Cyp4f17	1.83389	3.99163	1.12207	0.00015	0.000929521	chr17	32506146	32506793	648	*	Promoter (<=1kb)	17	32506462	32528894	22433	1	Cyp4f17	0
NM_001101502	Zfp703	0.934508	2.05204	1.13478	0.00015	0.000929521	chr8	26976664	26977167	504	*	Promoter (<=1kb)	8	26977336	26981462	4127	1	Zfp703	-169
NM_001102471	Cnnm2	5.04682	13.2396	1.39141	5e-05	0.000340273	chr19	46760871	46761935	1065	*	Promoter (<=1kb)	19	46761609	46878580	116972	1	Cnnm2	0
NM_001102613	Phldb3	0.367874	2.27944	2.6314	5e-05	0.000340273	chr7	24611163	24611442	280	*	Promoter (<=1kb)	7	24611328	24629297	17970	1	Phldb3	0
NM_001109750	Dgcr2	5.49126	16.1523	1.55653	5e-05	0.000340273	chr16	17891484	17892070	587	*	Promoter (<=1kb)	16	17840356	17891728	51373	2	Dgcr2	0
NM_001110009	Apoc1	44.6775	112.465	1.33185	5e-05	0.000340273	chr7	19691420	19692884	1465	*	Promoter (<=1kb)	7	19689480	19692659	3180	2	Apoc1	0
NM_001110300	Ap1m2	0.432975	2.56182	2.56481	0.00485	0.0190994	chr9	21312312	21312668	357	*	Promoter (<=1kb)	9	21295457	21312333	16877	2	Ap1m2	0
NM_001110311	Snx12	8.32749	21.0519	1.338	0.00875	0.0313138	chrX	101222258	101222887	630	*	Promoter (<=1kb)	20	101097786	101222563	124778	2	Snx12	0
NM_001113283	Fam214a	0.789943	1.64845	1.06129	0.00435	0.01742	chr9	74952690	74953152	463	*	Promoter (<=1kb)	9	74953053	75032468	79416	1	Fam214a	0
NM_001113384	Gnao1	0.543607	1.5439	1.50594	5e-05	0.000340273	chr8	93809939	93810500	562	*	Promoter (<=1kb)	8	93810838	93960694	149857	1	Gnao1	-338
NM_001114332	Slc16a10	1.0448	3.64076	1.80102	5e-05	0.000340273	chr10	40142173	40142550	378	*	Promoter (<=1kb)	10	40033535	40142254	108720	2	Slc16a10	0
NM_001122954	Pla2g5	2.09004	5.87098	1.49007	5e-05	0.000340273	chr4	138863328	138863573	246	*	Promoter (<=1kb)	4	138799247	138863469	64223	2	Pla2g5	0
NM_001126047	Sema4c	1.86809	4.76918	1.35218	5e-05	0.000340273	chr1	36558125	36558568	444	*	Promoter (<=1kb)	1	36548639	36558381	9743	2	Sema4c	0
NM_001127725	Sec14l5	0.206281	1.02258	2.30952	0.0016	0.00743229	chr16	5146493	5147202	710	*	Promoter (<=1kb)	16	5147109	5183934	36826	1	Sec14l5	0
NM_001142952	Fam46c	1.48673	3.17707	1.09555	0.00055	0.00293454	chr3	100489161	100489567	407	*	Promoter (<=1kb)	3	100471536	100489192	17657	2	Fam46c	0
NM_001145800	Igsf9	2.67144	6.00848	1.16938	5e-05	0.000340273	chr1	172481685	172482289	605	*	Promoter (<=1kb)	1	172482213	172498877	16665	1	Igsf9	0
NM_001146100	Hk1	10.1041	26.017	1.36452	5e-05	0.000340273	chr10	62339986	62340848	863	*	Promoter (<=1kb)	10	62268855	62340421	71567	2	Hk1	0
NM_001162485	Arrdc1	3.41316	7.27291	1.09142	5e-05	0.000340273	chr2	24934980	24935851	872	*	Promoter (<=1kb)	2	24925352	24935281	9930	2	Arrdc1	0
NM_001162493	Mpst	12.2087	30.286	1.31074	5e-05	0.000340273	chr15	78405707	78406840	1134	*	Promoter (<=1kb)	15	78406712	78414015	7304	1	Mpst	0
NM_001162946	Pcx	9.55054	21.8428	1.1935	5e-05	0.000340273	chr19	4509915	4510921	1007	*	Promoter (<=1kb)	19	4510472	4621752	111281	1	Pcx	0
NM_001162950	Hif3a	1.12872	3.42009	1.59935	5e-05	0.000340273	chr7	17062462	17062637	176	*	Promoter (<=1kb)	7	17030993	17062427	31435	2	Hif3a	-35
NM_001162977	Megf6	0.989424	3.11804	1.65598	5e-05	0.000340273	chr4	154170427	154170803	377	*	Promoter (<=1kb)	4	154170713	154275721	105009	1	Megf6	0
NM_001162996	Eml2	11.1338	31.4876	1.49983	5e-05	0.000340273	chr7	19181077	19181399	323	*	Promoter (<=1kb)	7	19181170	19206482	25313	1	Eml2	0
NM_001163465	Rhpn1	1.38321	2.84664	1.04123	0.00025	0.00146617	chr15	75703911	75704469	559	*	Promoter (<=1kb)	15	75704288	75714419	10132	1	Rhpn1	0
NM_001163473	1810010H24Rik	0.980072	2.43182	1.31108	0.00735	0.0271551	chr11	107027725	107028564	840	*	Promoter (<=1kb)	11	107028223	107030442	2220	1	1810010H24Rik	0
NM_001163487	Pfkm	14.6742	39.8806	1.4424	5e-05	0.000340273	chr15	98108189	98108768	580	*	Promoter (<=1kb)	15	98108471	98132447	23977	1	Pfkm	0
NM_001164564	Egfl7	25.6061	51.5855	1.01048	5e-05	0.000340273	chr2	26586439	26587183	745	*	Promoter (<=1kb)	2	26586630	26592682	6053	1	Egfl7	0
NM_001166399	Rab3a	1.58502	6.82066	2.10541	0.00115	0.00559062	chr8	70754371	70754963	593	*	Promoter (<=1kb)	8	70754679	70758686	4008	1	Rab3a	0
NM_001166503	Slc39a11	4.07975	8.40012	1.04193	0.00665	0.0249583	chr11	113565654	113565946	293	*	Promoter (<=1kb)	11	113244855	113565815	320961	2	Slc39a11	0
NM_001167763	Ift122	2.17389	4.45161	1.03405	0.00025	0.00146617	chr6	115852830	115853803	974	*	Promoter (<=1kb)	6	115853528	115926699	73172	1	Ift122	0
NM_001168333	Tinagl1	2.66313	12.6342	2.24614	5e-05	0.000340273	chr4	130174704	130174914	211	*	Promoter (<=1kb)	4	130165600	130174802	9203	2	Tinagl1	0
NM_001168346	Nfatc4	1.31478	4.54513	1.7895	5e-05	0.000340273	chr14	55822554	55823725	1172	*	Promoter (1-2kb)	14	55824795	55833943	9149	1	Nfatc4	-1070
NM_001170786	Mthfd1l	7.00155	16.1996	1.21021	0.0006	0.00316814	chr10	3972958	3973270	313	*	Promoter (<=1kb)	10	3973075	4156130	183056	1	Mthfd1l	0
NM_001171026	Os9	0.707672	2.20515	1.63972	0.0013	0.00621325	chr10	127121109	127121397	289	*	Promoter (<=1kb)	10	127094259	127121160	26902	2	Os9	0
NM_001172216	Fam221a	0.672227	2.82034	2.06885	0.00025	0.00146617	chr6	49367138	49368138	1001	*	Promoter (<=1kb)	6	49367739	49389904	22166	1	Fam221a	0
NM_001174107	Map3k9	1.73148	4.4729	1.36921	5e-05	0.000340273	chr12	81779896	81780311	416	*	Promoter (<=1kb)	12	81714950	81781170	66221	2	Map3k9	859
NM_001177369	Nfkb2	2.49775	6.91546	1.4692	0.0057	0.0219196	chr19	46304045	46304858	814	*	Promoter (<=1kb)	19	46304737	46312090	7354	1	Nfkb2	0
NM_001177464	Zfp516	5.50525	17.6056	1.67716	0.0103	0.0359378	chr18	82914436	82914663	228	*	Promoter (<=1kb)	18	82914632	83005314	90683	1	Zfp516	0
NM_001177628	Slc45a3	1.59147	4.12604	1.3744	5e-05	0.000340273	chr1	131962783	131962953	171	*	Promoter (<=1kb)	1	131962915	131982972	20058	1	Slc45a3	0
NM_001177945	Aamdc	4.16017	10.2978	1.30762	0.0007	0.0036278	chr7	97579231	97579879	649	*	Promoter (<=1kb)	7	97550331	97579497	29167	2	Aamdc	0
NM_001190449	Ddah2	46.261	94.9173	1.03688	5e-05	0.000340273	chr17	35058798	35060011	1214	*	Promoter (<=1kb)	17	35059035	35062099	3065	1	Ddah2	0
NM_001199186	Slc44a2	5.36587	15.9931	1.57557	5e-05	0.000340273	chr9	21320470	21320777	308	*	Promoter (<=1kb)	9	21320719	21355028	34310	1	Slc44a2	0
NM_001199685	Taok3	1.86608	4.98753	1.41832	5e-05	0.000340273	chr5	117119635	117120199	565	*	Promoter (<=1kb)	5	117120129	117275098	154970	1	Taok3	0
NM_001205082	Scarb1	22.1295	52.2855	1.24044	5e-05	0.000340273	chr5	125340894	125341236	343	*	Promoter (<=1kb)	5	125277087	125341094	64008	2	Scarb1	0
NM_001205234	Nrxn2	0.818796	1.65443	1.01476	0.00105	0.00516572	chr19	6418183	6418823	641	*	Promoter (<=1kb)	19	6418738	6533217	114480	1	Nrxn2	0
NM_001205236	Arhgap27	1.24709	3.24125	1.37799	5e-05	0.000340273	chr11	103361360	103361673	314	*	Promoter (2-3kb)	11	103331484	103363692	32209	2	Arhgap27	2019
NM_001205345	Sun2	2.20653	5.21396	1.2406	5e-05	0.000340273	chr15	79742445	79742691	247	*	Promoter (<=1kb)	15	79724068	79742536	18469	2	Sun2	0
NM_001206367	Gsn	1.69112	9.12092	2.4312	5e-05	0.000340273	chr2	35256080	35256443	364	*	Promoter (<=1kb)	2	35256359	35307902	51544	1	Gsn	0
NM_001252153	Tmem106c	4.99097	12.807	1.35954	0.0044	0.0175993	chr15	97963856	97964302	447	*	Promoter (<=1kb)	15	97964229	97970286	6058	1	Tmem106c	0
NM_001252200	Map4k4	3.62729	8.92629	1.29917	0.00905	0.0322478	chr1	39900495	39900906	412	*	Promoter (<=1kb)	1	39900913	40026310	125398	1	Map4k4	-7
NM_001252453	Ptprs	6.03342	16.6059	1.46065	5e-05	0.000340273	chr17	56476191	56476540	350	*	Promoter (<=1kb)	17	56412426	56476480	64055	2	Ptprs	0
NM_001252458	Prkd2	1.39268	4.70578	1.75657	5e-05	0.000340273	chr7	16842760	16843128	369	*	Promoter (<=1kb)	7	16842902	16870461	27560	1	Prkd2	0
NM_001252547	Sh2d3c	1.3611	7.69032	2.49827	5e-05	0.000340273	chr2	32727292	32727888	597	*	Promoter (<=1kb)	2	32727689	32755007	27319	1	Sh2d3c	0
NM_001253695	Zfp219	4.67178	22.1052	2.24234	0.0049	0.0192617	chr14	52013574	52013962	389	*	Promoter (<=1kb)	14	52006075	52014558	8484	2	Zfp219	596
NM_001256108	Mib2	0.834463	3.60937	2.11283	0.00045	0.00246272	chr4	155669956	155670849	894	*	Promoter (<=1kb)	4	155654472	155669254	14783	2	Mib2	-702
NM_001256115	Sun1	6.95861	17.3282	1.31625	0.001	0.00495501	chr5	139199937	139200835	899	*	Promoter (<=1kb)	5	139200637	139249839	49203	1	Sun1	0
NM_001276358	Kcnip2	0.654555	2.34883	1.84335	0.0106	0.036824	chr19	45812093	45812753	661	*	Promoter (<=1kb)	19	45792346	45812291	19946	2	Kcnip2	0
NM_001276684	Arc	0.369886	1.31298	1.8277	0.00295	0.0125319	chr15	74672454	74672992	539	*	Promoter (<=1kb)	15	74669081	74672570	3490	2	Arc	0
NM_001282021	Vasp	3.33298	11.3781	1.77138	0.0152	0.049568	chr7	19271624	19272994	1371	*	Promoter (<=1kb)	7	19256930	19271854	14925	2	Vasp	0
NM_001282096	Tjp3	1.22422	7.27821	2.57173	0.0001	0.000644791	chr10	81284682	81285105	424	*	Promoter (<=1kb)	10	81273188	81285781	12594	2	Tjp3	676
NM_001286006	Unk	3.26279	9.36615	1.52135	5e-05	0.000340273	chr11	116030001	116030742	742	*	Promoter (<=1kb)	11	116030316	116061214	30899	1	Unk	0
NM_001286039	Klc3	2.22809	8.74719	1.97301	0.00445	0.0177613	chr7	19403881	19404329	449	*	Promoter (<=1kb)	7	19394440	19404104	9665	2	Klc3	0
NM_001289670	Arhgap33	0.590553	1.84059	1.64003	0.0073	0.0270099	chr7	30534952	30535463	512	*	Promoter (<=1kb)	7	30522226	30535060	12835	2	Arhgap33	0
NM_001290299	Lppr2	1.23412	2.853	1.209	0.0002	0.00120057	chr9	21936698	21937135	438	*	Promoter (<=1kb)	9	21937010	21948907	11898	1	Lppr2	0
NM_001291058	Cd68	1.30108	3.94454	1.60015	0.00025	0.00146617	chr11	69665905	69666885	981	*	Promoter (<=1kb)	11	69664213	69666170	1958	2	Cd68	0
NM_001293631	Slc37a4	1.76689	3.76378	1.09097	0.0019	0.00860862	chr9	44396643	44397207	565	*	Promoter (<=1kb)	9	44396927	44402968	6042	1	Slc37a4	0
NM_001293728	Tuft1	1.0835	3.77215	1.79968	5e-05	0.000340273	chr3	94658708	94659675	968	*	Promoter (<=1kb)	3	94612753	94658872	46120	2	Tuft1	0
NM_001301368	Cdkn2c	1.35816	3.00463	1.14554	0.00025	0.00146617	chr4	109666680	109667253	574	*	Promoter (<=1kb)	4	109660876	109666756	5881	2	Cdkn2c	0
NM_001302396	Ppt2	8.32207	16.9733	1.02825	5e-05	0.000340273	chr17	34627479	34627829	351	*	Promoter (<=1kb)	17	34616662	34627435	10774	2	Ppt2	-44
NM_001303423	Aldoc	11.2283	35.3659	1.65522	5e-05	0.000340273	chr11	78322644	78323387	744	*	Promoter (<=1kb)	11	78323073	78327778	4706	1	Aldoc	0
NM_007498	Atf3	1.33031	4.31474	1.69751	5e-05	0.000340273	chr1	191183023	191183816	794	*	Promoter (<=1kb)	1	191170297	191183333	13037	2	Atf3	0
NM_007556	Bmp6	0.532802	2.03631	1.93428	5e-05	0.000340273	chr13	38344928	38345175	248	*	Promoter (<=1kb)	13	38345716	38499728	154013	1	Bmp6	-541
NM_007557	Bmp7	1.47093	5.21784	1.82673	5e-05	0.000340273	chr2	172940201	172940761	561	*	Promoter (<=1kb)	2	172868012	172940321	72310	2	Bmp7	0
NM_007569	Btg1	4.56192	11.6684	1.35489	5e-05	0.000340273	chr10	96618270	96618572	303	*	Promoter (1-2kb)	10	96617001	96622811	5811	1	Btg1	1269
NM_007570	Btg2	10.1552	21.5769	1.08727	5e-05	0.000340273	chr1	134078956	134079805	850	*	Promoter (<=1kb)	1	134074865	134079155	4291	2	Btg2	0
NM_007585	Anxa2	63.6017	174.329	1.45467	5e-05	0.000340273	chr9	69453330	69453824	495	*	Promoter (<=1kb)	9	69453683	69491785	38103	1	Anxa2	0
NM_007599	Capg	7.58559	20.1223	1.40746	5e-05	0.000340273	chr6	72544282	72544718	437	*	Promoter (<=1kb)	6	72544391	72562983	18593	1	Capg	0
NM_007625	Cbx4	0.244081	0.67852	1.47503	0.00055	0.00293454	chr11	119086268	119086612	345	*	Promoter (<=1kb)	11	119077571	119086237	8667	2	Cbx4	-31
NM_007635	Ccng2	8.22146	16.7649	1.02798	5e-05	0.000340273	chr5	93266828	93267619	792	*	Promoter (<=1kb)	5	93267573	93276231	8659	1	Ccng2	0
NM_007670	Cdkn2b	0.605485	4.08473	2.75408	5e-05	0.000340273	chr4	89310599	89311184	586	*	Promoter (<=1kb)	4	89306289	89311032	4744	2	Cdkn2b	0
NM_007692	Chkb	5.52089	11.5075	1.0596	0.00225	0.00993474	chr15	89429303	89430242	940	*	Promoter (<=1kb)	15	89426349	89429927	3579	2	Chkb	0
NM_007702	Cidea	1.12181	2.78622	1.31248	0.01445	0.0475247	chr18	67341509	67342120	612	*	Promoter (1-2kb)	18	67343564	67367794	24231	1	Cidea	-1444
NM_007713	Clk3	14.9256	30.562	1.03395	5e-05	0.000340273	chr9	57764877	57765367	491	*	Promoter (<=1kb)	9	57750711	57765860	15150	2	Clk3	493
NM_007793	Cstb	73.1004	175.346	1.26225	5e-05	0.000340273	chr10	78425493	78425771	279	*	Promoter (<=1kb)	10	78425670	78427622	1953	1	Cstb	0
NM_007856	Dhcr7	35.0019	74.7845	1.09531	5e-05	0.000340273	chr7	143822654	143823217	564	*	Promoter (<=1kb)	7	143823167	143848410	25244	1	Dhcr7	0
NM_007857	Dhh	0.448704	2.6107	2.5406	5e-05	0.000340273	chr15	98898392	98898739	348	*	Promoter (<=1kb)	15	98893027	98898540	5514	2	Dhh	0
NM_007864	Dlg4	1.17941	2.90538	1.30067	0.0002	0.00120057	chr11	70020801	70021936	1136	*	Promoter (2-3kb)	11	70018605	70045531	26927	1	Dlg4	2196
NM_007866	Dll3	1.35166	4.14686	1.61729	5e-05	0.000340273	chr7	28298778	28299379	602	*	Promoter (2-3kb)	7	28293555	28301785	8231	2	Dll3	2406
NM_007908	Eef2k	2.42432	4.87051	1.00649	5e-05	0.000340273	chr7	120842729	120843040	312	*	Promoter (<=1kb)	7	120842831	120907219	64389	1	Eef2k	0
NM_007913	Egr1	3.24713	13.5683	2.063	5e-05	0.000340273	chr18	34859473	34861283	1811	*	Promoter (<=1kb)	18	34861207	34864956	3750	1	Egr1	0
NM_007921	Elf3	8.99384	22.687	1.33486	5e-05	0.000340273	chr1	135258947	135259290	344	*	Promoter (<=1kb)	1	135253574	135258472	4899	2	Elf3	-475
NM_007978	F8a	1.04053	2.45692	1.23953	0.0001	0.000644791	chrX	73228046	73228431	386	*	Promoter (<=1kb)	20	73228306	73230795	2490	1	F8a	0
NM_008011	Fgfr4	1.17139	4.19841	1.84162	5e-05	0.000340273	chr13	55152574	55152917	344	*	Promoter (<=1kb)	13	55152818	55168759	15942	1	Fgfr4	0
NM_008027	Flot1	12.9048	36.9806	1.51886	5e-05	0.000340273	chr17	35822990	35823524	535	*	Promoter (<=1kb)	17	35823357	35832787	9431	1	Flot1	0
NM_008029	Flt4	1.0854	2.95692	1.44586	5e-05	0.000340273	chr11	49609792	49610429	638	*	Promoter (<=1kb)	11	49609679	49652739	43061	1	Flt4	113
NM_008055	Fzd4	0.669321	1.37468	1.03832	0.00055	0.00293454	chr7	89403776	89404415	640	*	Promoter (<=1kb)	7	89404366	89410110	5745	1	Fzd4	0
NM_008120	Gja4	0.539926	1.42676	1.40191	0.0052	0.0202547	chr4	127313829	127314109	281	*	Promoter (<=1kb)	4	127311420	127314039	2620	2	Gja4	0
NM_008154	Gpr3	0.487104	1.1936	1.29302	0.0049	0.0192617	chr4	133212467	133212717	251	*	Promoter (<=1kb)	4	133209340	133212536	3197	2	Gpr3	0
NM_008175	Grn	29.0259	60.9393	1.07003	5e-05	0.000340273	chr11	102430048	102431245	1198	*	Promoter (<=1kb)	11	102430322	102436809	6488	1	Grn	0
NM_008184	Gstm6	2.4114	11.5596	2.26115	5e-05	0.000340273	chr3	107943516	107944001	486	*	Promoter (<=1kb)	3	107938848	107943749	4902	2	Gstm6	0
NM_008239	Foxq1	0.405049	1.20017	1.56707	0.00095	0.0047361	chr13	31559886	31560157	272	*	Promoter (1-2kb)	13	31558170	31560974	2805	1	Foxq1	1716
NM_008416	Junb	16.9003	33.8299	1.00125	5e-05	0.000340273	chr8	84979554	84980525	972	*	Promoter (<=1kb)	8	84976909	84978748	1840	2	Junb	-806
NM_008439	Khk	2.6158	8.02113	1.61655	5e-05	0.000340273	chr5	30921197	30921754	558	*	Promoter (<=1kb)	5	30921895	30931246	9352	1	Khk	-141
NM_008483	Lamb2	4.62217	9.9628	1.10798	5e-05	0.000340273	chr9	108478712	108479313	602	*	Promoter (<=1kb)	9	108479862	108490530	10669	1	Lamb2	-549
NM_008512	Lrp1	5.10645	15.9608	1.64413	5e-05	0.000340273	chr10	127621408	127621980	573	*	Promoter (<=1kb)	10	127538158	127621148	82991	2	Lrp1	-260
NM_008542	Smad6	1.72278	5.33635	1.63112	5e-05	0.000340273	chr9	64022520	64023437	918	*	Promoter (<=1kb)	9	63953076	64022059	68984	2	Smad6	-461
NM_008669	Naga	5.21864	23.7859	2.18836	5e-05	0.000340273	chr15	82338624	82339217	594	*	Promoter (<=1kb)	15	82329532	82338826	9295	2	Naga	0
NM_008681	Ndrg1	11.7682	25.6521	1.12418	5e-05	0.000340273	chr15	66968739	66969116	378	*	Promoter (<=1kb)	15	66929318	66969641	40324	2	Ndrg1	525
NM_008714	Notch1	4.10103	9.29513	1.18049	5e-05	0.000340273	chr2	26503424	26504255	832	*	Promoter (<=1kb)	2	26457902	26503822	45921	2	Notch1	0
NM_008721	Npdc1	9.76591	24.0604	1.30083	5e-05	0.000340273	chr2	25402854	25403092	239	*	Promoter (<=1kb)	2	25403050	25409494	6445	1	Npdc1	0
NM_008812	Padi2	0.49743	3.38961	2.76855	5e-05	0.000340273	chr4	140906230	140906484	255	*	Promoter (<=1kb)	4	140906360	140952586	46227	1	Padi2	0
NM_008826	Pfkl	102.944	227.247	1.1424	5e-05	0.000340273	chr10	78009268	78010228	961	*	Promoter (<=1kb)	10	77986949	78009796	22848	2	Pfkl	0
NM_008828	Pgk1	719.122	1512.89	1.073	5e-05	0.000340273	chrX	106186727	106187322	596	*	Promoter (<=1kb)	20	106187100	106203699	16600	1	Pgk1	0
NM_008860	Prkcz	5.79539	11.6115	1.00258	5e-05	0.000340273	chr4	155361165	155362143	979	*	Promoter (<=1kb)	4	155260118	155361428	101311	2	Prkcz	0
NM_008872	Plat	0.78485	2.03302	1.37314	0.00015	0.000929521	chr8	22757342	22757799	458	*	Promoter (<=1kb)	8	22757722	22782848	25127	1	Plat	0
NM_008905	Ppfibp2	2.67554	7.77063	1.5382	5e-05	0.000340273	chr7	107594408	107595394	987	*	Promoter (<=1kb)	7	107595051	107744896	149846	1	Ppfibp2	0
NM_008909	Ppl	0.519915	2.90203	2.48072	5e-05	0.000340273	chr16	5132477	5132661	185	*	Promoter (<=1kb)	16	5086291	5132481	46191	2	Ppl	0
NM_008985	Ptprn	1.45298	3.41633	1.23343	5e-05	0.000340273	chr1	75263101	75263647	547	*	Promoter (<=1kb)	1	75247041	75264208	17168	2	Ptprn	561
NM_008986	Ptrf	14.7806	33.1363	1.16471	5e-05	0.000340273	chr11	100970575	100971017	443	*	Promoter (<=1kb)	11	100956736	100970617	13882	2	Ptrf	0
NM_008992	Abcd4	7.91167	20.9834	1.40719	5e-05	0.000340273	chr12	84617206	84617896	691	*	Promoter (<=1kb)	12	84602531	84617466	14936	2	Abcd4	0
NM_009101	Rras	14.1316	41.0896	1.53985	5e-05	0.000340273	chr7	45017232	45018563	1332	*	Promoter (<=1kb)	7	45018007	45021644	3638	1	Rras	0
NM_009162	Scg5	0.416088	1.74282	2.06647	0.00465	0.0184413	chr2	113829009	113829259	251	*	Promoter (<=1kb)	2	113776313	113829091	52779	2	Scg5	0
NM_009177	St3gal1	0.275394	0.848425	1.62329	5e-05	0.000340273	chr15	67176769	67177174	406	*	Promoter (<=1kb)	15	67102875	67176882	74008	2	St3gal1	0
NM_009204	Slc2a4	0.557987	2.29129	2.03786	5e-05	0.000340273	chr11	69948087	69948509	423	*	Promoter (<=1kb)	11	69942286	69948190	5905	2	Slc2a4	0
NM_009287	Stim1	6.16328	14.73	1.25698	5e-05	0.000340273	chr7	102267928	102268146	219	*	Promoter (<=1kb)	7	102267824	102436855	169032	1	Stim1	104
NM_009295	Stxbp1	4.07103	13.5178	1.7314	5e-05	0.000340273	chr2	32847055	32847624	570	*	Promoter (<=1kb)	2	32787607	32847232	59626	2	Stxbp1	0
NM_009305	Syp	0.424962	1.52768	1.84593	0.0003	0.00172255	chrX	7638504	7638676	173	*	Promoter (<=1kb)	20	7638580	7653256	14677	1	Syp	0
NM_009318	Tapbp	2.37539	6.55616	1.46469	0.00255	0.0110391	chr17	33920078	33921187	1110	*	Promoter (<=1kb)	17	33919478	33929290	9813	1	Tapbp	600
NM_009332	Tcf7l1	5.64036	13.1997	1.22665	5e-05	0.000340273	chr6	72789048	72789828	781	*	Promoter (<=1kb)	6	72626371	72789045	162675	2	Tcf7l1	-3
NM_009434	Phlda2	22.2549	49.1741	1.14377	5e-05	0.000340273	chr7	143502663	143502917	255	*	Promoter (<=1kb)	7	143501548	143502524	977	2	Phlda2	-139
NM_009526	Wnt6	0.711865	1.71343	1.26721	0.00225	0.00993474	chr1	74773185	74773474	290	*	Promoter (1-2kb)	1	74771892	74785319	13428	1	Wnt6	1293
NM_009569	Zfpm1	1.96135	6.80666	1.7951	5e-05	0.000340273	chr8	122281070	122282196	1127	*	Promoter (<=1kb)	8	122282141	122337247	55107	1	Zfpm1	0
NM_009621	Adamts1	0.322533	0.841947	1.38428	0.0003	0.00172255	chr16	85800840	85801574	735	*	Promoter (1-2kb)	16	85793828	85803115	9288	2	Adamts1	1541
NM_009630	Adora2a	0.48798	1.18317	1.27777	0.0031	0.0130854	chr10	75317014	75317216	203	*	Promoter (<=1kb)	10	75316877	75334792	17916	1	Adora2a	137
NM_009696	Apoe	596.203	1795.64	1.59063	5e-05	0.000340273	chr7	19700447	19701870	1424	*	Promoter (1-2kb)	7	19696244	19699188	2945	2	Apoe	-1259
NM_009744	Bcl6	0.369483	1.03428	1.48505	0.00095	0.0047361	chr16	23988675	23989103	429	*	Promoter (<=1kb)	16	23965052	23988612	23561	2	Bcl6	-63
NM_009775	Tspo	13.9189	37.0461	1.41228	5e-05	0.000340273	chr15	83564188	83564430	243	*	Promoter (<=1kb)	15	83563573	83574203	10631	1	Tspo	615
NM_009794	Capn2	9.81482	20.2906	1.04778	5e-05	0.000340273	chr1	182517494	182517769	276	*	Promoter (<=1kb)	1	182467259	182517483	50225	2	Capn2	-11
NM_009849	Entpd2	0.239671	2.8332	3.5633	0.00025	0.00146617	chr2	25395702	25395996	295	*	Promoter (<=1kb)	2	25395874	25401323	5450	1	Entpd2	0
NM_009852	Cd6	0.340723	0.961295	1.49638	0.0018	0.00821308	chr19	10831563	10831824	262	*	Promoter (1-2kb)	19	10789339	10830058	40720	2	Cd6	-1505
NM_009872	Cdk5r2	2.15298	5.2182	1.27722	5e-05	0.000340273	chr1	74854382	74854983	602	*	Promoter (<=1kb)	1	74855029	74857732	2704	1	Cdk5r2	-46
NM_009895	Cish	2.02961	4.10349	1.01565	0.0001	0.000644791	chr9	107296317	107297076	760	*	Promoter (<=1kb)	9	107296689	107301961	5273	1	Cish	0
NM_009897	Ckmt1	1.86511	7.9013	2.08283	5e-05	0.000340273	chr2	121358053	121358821	769	*	Promoter (<=1kb)	2	121358641	121363737	5097	1	Ckmt1	0
NM_009898	Coro1a	5.11059	13.2267	1.3719	5e-05	0.000340273	chr7	126704699	126704918	220	*	Promoter (<=1kb)	7	126699774	126704816	5043	2	Coro1a	0
NM_009902	Cldn3	1.25165	6.78865	2.4393	5e-05	0.000340273	chr5	134985657	134986280	624	*	Promoter (<=1kb)	5	134986214	134987476	1263	1	Cldn3	0
NM_009903	Cldn4	11.5539	48.6251	2.07332	5e-05	0.000340273	chr5	134946681	134947220	540	*	Promoter (<=1kb)	5	134945124	134946934	1811	2	Cldn4	0
NM_009944	Cox7a1	38.8436	100.151	1.36643	5e-05	0.000340273	chr7	30183855	30184360	506	*	Promoter (<=1kb)	7	30184171	30186030	1860	1	Cox7a1	0
NM_009983	Ctsd	113.67	242.564	1.09352	5e-05	0.000340273	chr7	142387830	142388353	524	*	Promoter (<=1kb)	7	142375916	142387870	11955	2	Ctsd	0
NM_010010	Cyp46a1	0.107324	1.62675	3.92194	0.003	0.0127197	chr12	108333914	108334467	554	*	Promoter (<=1kb)	12	108334381	108362234	27854	1	Cyp46a1	0
NM_010019	Dapk2	0.796777	3.29317	2.04723	5e-05	0.000340273	chr9	66157929	66158429	501	*	Promoter (<=1kb)	9	66158226	66272242	114017	1	Dapk2	0
NM_010108	Efna3	2.82539	9.62549	1.76841	5e-05	0.000340273	chr3	89322877	89323067	191	*	Promoter (<=1kb)	3	89314951	89322879	7929	2	Efna3	0
NM_010129	Emp3	3.27324	7.24998	1.14726	0.0013	0.00621325	chr7	45922931	45924424	1494	*	Promoter (1-2kb)	7	45918023	45921426	3404	2	Emp3	-1505
NM_010143	Ephb3	4.71601	12.285	1.38126	5e-05	0.000340273	chr16	21204163	21205020	858	*	Promoter (<=1kb)	16	21204795	21223304	18510	1	Ephb3	0
NM_010145	Ephx1	6.15188	29.3551	2.25451	5e-05	0.000340273	chr1	181017284	181017752	469	*	Promoter (<=1kb)	1	180989556	181017495	27940	2	Ephx1	0
NM_010174	Fabp3	414.537	877.184	1.08138	5e-05	0.000340273	chr4	130307678	130308082	405	*	Promoter (<=1kb)	4	130308778	130315463	6686	1	Fabp3	-696
NM_010180	Fbln1	7.02804	20.6778	1.55689	5e-05	0.000340273	chr15	85205818	85206140	323	*	Promoter (<=1kb)	15	85206008	85286294	80287	1	Fbln1	0
NM_010234	Fos	1.21592	2.6368	1.11674	0.0005	0.00270003	chr12	85472174	85472419	246	*	Promoter (1-2kb)	12	85473901	85477270	3370	1	Fos	-1482
NM_010240	Ftl1	4028.49	8525.21	1.0815	5e-05	0.000340273	chr7	45461618	45461922	305	*	Promoter (1-2kb)	7	45457944	45459886	1943	2	Ftl1	-1732
NM_010261	Rabac1	78.0969	167.112	1.09748	5e-05	0.000340273	chr7	24972435	24972932	498	*	Promoter (<=1kb)	7	24969750	24972728	2979	2	Rabac1	0
NM_010299	Gm2a	6.14999	24.3839	1.98727	5e-05	0.000340273	chr11	55097491	55098467	977	*	Promoter (<=1kb)	11	55097985	55113028	15044	1	Gm2a	0
NM_010311	Gnaz	1.39626	3.86188	1.46773	5e-05	0.000340273	chr10	74966852	74967259	408	*	Promoter (<=1kb)	10	74967231	75015877	48647	1	Gnaz	0
NM_010321	Gnmt	2.16356	13.0343	2.59083	5e-05	0.000340273	chr17	46728092	46728424	333	*	Promoter (<=1kb)	17	46725664	46729165	3502	2	Gnmt	741
NM_010358	Gstm1	16.1762	41.1852	1.34825	5e-05	0.000340273	chr3	108017768	108018298	531	*	Promoter (<=1kb)	3	108012250	108017973	5724	2	Gstm1	0
NM_010361	Gstt2	4.91128	12.6387	1.36367	5e-05	0.000340273	chr10	75837013	75837791	779	*	Promoter (2-3kb)	10	75831845	75834881	3037	2	Gstt2	-2132
NM_010380	H2-D1	6.7063	15.1228	1.17314	5e-05	0.000340273	chr17	35262700	35263174	475	*	Promoter (<=1kb)	17	35263094	35267497	4404	1	H2-D1	0
NM_010386	H2-DMa	2.16275	7.14478	1.72402	5e-05	0.000340273	chr17	34123405	34124128	724	*	Promoter (<=1kb)	17	34122832	34139101	16270	1	H2-DMa	573
NM_010421	Hexa	26.9762	75.9026	1.49246	5e-05	0.000340273	chr9	59539232	59540056	825	*	Promoter (<=1kb)	9	59539667	59565105	25439	1	Hexa	0
NM_010422	Hexb	44.9794	107.361	1.25513	5e-05	0.000340273	chr13	97197858	97198521	664	*	Promoter (<=1kb)	13	97176331	97198357	22027	2	Hexb	0
NM_010423	Hey1	0.750346	2.33012	1.63478	5e-05	0.000340273	chr3	8666878	8667690	813	*	Promoter (<=1kb)	3	8663359	8667038	3680	2	Hey1	0
NM_010436	H2afx	86.062	189.253	1.13687	5e-05	0.000340273	chr9	44333011	44333754	744	*	Promoter (<=1kb)	9	44334715	44336073	1359	1	H2afx	-961
NM_010464	Hoxc13	0.131795	0.770112	2.54677	0.00625	0.0236701	chr15	102920566	102921027	462	*	Promoter (<=1kb)	15	102921131	102928814	7684	1	Hoxc13	-104
NM_010479	Hspa1a	0.587015	2.41233	2.03896	5e-05	0.000340273	chr17	34972045	34972511	467	*	Promoter (<=1kb)	17	34969359	34972156	2798	2	Hspa1a	0
NM_010500	Ier5	1.00913	2.34076	1.21386	5e-05	0.000340273	chr1	155099583	155099890	308	*	Promoter (<=1kb)	1	155096367	155099636	3270	2	Ier5	0
NM_010515	Igf2r	11.4476	26.3974	1.20534	5e-05	0.000340273	chr17	12769589	12770135	547	*	Promoter (<=1kb)	17	12682406	12769706	87301	2	Igf2r	0
NM_010575	Itga2b	0.297447	1.39308	2.22758	5e-05	0.000340273	chr11	102466847	102467598	752	*	Promoter (2-3kb)	11	102453297	102469883	16587	2	Itga2b	2285
NM_010588	Jag2	5.32846	15.1947	1.51178	5e-05	0.000340273	chr12	112930118	112930450	333	*	Promoter (<=1kb)	12	112908590	112929495	20906	2	Jag2	-623
NM_010591	Jun	1.76128	12.0473	2.77402	5e-05	0.000340273	chr4	95051994	95052716	723	*	Promoter (<=1kb)	4	95049036	95052222	3187	2	Jun	0
NM_010592	Jund	47.0051	115.188	1.29311	5e-05	0.000340273	chr8	70698330	70699133	804	*	Promoter (<=1kb)	8	70697739	70700616	2878	1	Jund	591
NM_010710	Lhx2	0.336858	0.916808	1.44448	0.0078	0.0285376	chr2	38350764	38351330	567	*	Promoter (<=1kb)	2	38351308	38369737	18430	1	Lhx2	0
NM_010753	Mxd4	1.17978	4.30086	1.86611	0.00015	0.000929521	chr5	34187632	34188286	655	*	Promoter (<=1kb)	5	34176580	34187710	11131	2	Mxd4	0
NM_010755	Maff	5.41188	11.8742	1.13363	5e-05	0.000340273	chr15	79347073	79348406	1334	*	Promoter (<=1kb)	15	79347520	79359076	11557	1	Maff	0
NM_010757	Mafk	5.4047	12.306	1.18707	5e-05	0.000340273	chr5	139791216	139791616	401	*	Promoter (<=1kb)	5	139791536	139802652	11117	1	Mafk	0
NM_010764	Man2b1	11.5983	34.3926	1.56819	5e-05	0.000340273	chr8	85082972	85083522	551	*	Promoter (<=1kb)	8	85083269	85098739	15471	1	Man2b1	0
NM_010877	Ncf2	0.564247	1.28358	1.18577	0.00355	0.014714	chr1	152809809	152810201	393	*	Promoter (1-2kb)	1	152807890	152836990	29101	1	Ncf2	1919
NM_010893	Neu1	4.52738	15.9194	1.81403	5e-05	0.000340273	chr17	34930875	34931456	582	*	Promoter (<=1kb)	17	34931253	34937297	6045	1	Neu1	0
NM_010921	Nkx3-1	0.816813	2.41265	1.56254	5e-05	0.000340273	chr14	69190341	69190788	448	*	Promoter (<=1kb)	14	69190692	69194658	3967	1	Nkx3-1	0
NM_011030	P4ha1	14.385	36.8453	1.35691	5e-05	0.000340273	chr10	59322956	59323566	611	*	Promoter (<=1kb)	10	59323296	59373304	50009	1	P4ha1	0
NM_011057	Pdgfb	0.992729	3.40037	1.77622	5e-05	0.000340273	chr15	80012667	80013263	597	*	Promoter (1-2kb)	15	79995876	80014808	18933	2	Pdgfb	1545
NM_011113	Plaur	7.00907	15.4	1.13563	5e-05	0.000340273	chr7	24459146	24460425	1280	*	Promoter (2-3kb)	7	24462500	24475873	13374	1	Plaur	-2075
NM_011122	Plod1	12.8972	35.2884	1.45214	5e-05	0.000340273	chr4	147936674	147936976	303	*	Promoter (<=1kb)	4	147909753	147936776	27024	2	Plod1	0
NM_011175	Lgmn	18.2672	45.3034	1.31037	5e-05	0.000340273	chr12	102439269	102440027	759	*	Promoter (<=1kb)	12	102394098	102439697	45600	2	Lgmn	0
NM_011176	St14	8.86002	19.3733	1.12869	5e-05	0.000340273	chr9	31131584	31132045	462	*	Promoter (<=1kb)	9	31088590	31131799	43210	2	St14	0
NM_011206	Ptpn18	0.670009	1.61217	1.26675	0.00805	0.0292465	chr1	34459277	34459990	714	*	Promoter (<=1kb)	1	34459746	34473779	14034	1	Ptpn18	0
NM_011313	S100a6	18.6053	56.1931	1.59468	5e-05	0.000340273	chr3	90615196	90615683	488	*	Promoter (2-3kb)	3	90612894	90614414	1521	1	S100a6	2302
NM_011401	Slc2a3	348.212	771.311	1.14735	5e-05	0.000340273	chr6	122742406	122742724	319	*	Promoter (<=1kb)	6	122727809	122742745	14937	2	Slc2a3	21
NM_011427	Snai1	0.817073	1.95331	1.25739	0.00375	0.0153974	chr2	167537920	167538237	318	*	Promoter (<=1kb)	2	167538227	167542811	4585	1	Snai1	0
NM_011436	Sorl1	4.80934	9.91361	1.04357	5e-05	0.000340273	chr9	42123990	42124561	572	*	Promoter (<=1kb)	9	41968489	42124289	155801	2	Sorl1	0
NM_011498	Bhlhe40	27.9018	70.7106	1.34157	5e-05	0.000340273	chr6	108659892	108660788	897	*	Promoter (<=1kb)	6	108660629	108666925	6297	1	Bhlhe40	0
NM_011521	Sdc4	13.4842	35.426	1.39354	5e-05	0.000340273	chr2	164443123	164443439	317	*	Promoter (<=1kb)	2	164424247	164443188	18942	2	Sdc4	0
NM_011625	Ppp1r13b	1.5702	4.83648	1.62301	5e-05	0.000340273	chr12	111908042	111908409	368	*	Promoter (<=1kb)	12	111828458	111908055	79598	2	Ppp1r13b	0
NM_011703	Vipr1	0.0617994	0.687253	3.47518	0.00125	0.00600729	chr9	121642507	121642832	326	*	Promoter (<=1kb)	9	121642716	121672954	30239	1	Vipr1	0
NM_011838	Lynx1	0.287434	1.19568	2.05653	5e-05	0.000340273	chr15	74752344	74753099	756	*	Promoter (<=1kb)	15	74747856	74752979	5124	2	Lynx1	0
NM_011846	Mmp17	5.42132	12.6448	1.22182	5e-05	0.000340273	chr5	129586088	129586258	171	*	Promoter (1-2kb)	5	129584214	129608211	23998	1	Mmp17	1874
NM_011894	Sh3bp5	1.22819	3.99074	1.70012	5e-05	0.000340273	chr14	31435924	31436337	414	*	Promoter (<=1kb)	14	31373964	31436033	62070	2	Sh3bp5	0
NM_012037	Vat1	56.0311	119.293	1.09021	5e-05	0.000340273	chr11	101464442	101465409	968	*	Promoter (<=1kb)	11	101458748	101466199	7452	2	Vat1	790
NM_013415	Atp1b2	6.55932	14.4233	1.13679	5e-05	0.000340273	chr11	69605839	69606422	584	*	Promoter (<=1kb)	11	69599750	69605960	6211	2	Atp1b2	0
NM_013456	Actn3	11.9358	26.8468	1.16945	5e-05	0.000340273	chr19	4877896	4878971	1076	*	Promoter (<=1kb)	19	4861216	4877909	16694	2	Actn3	0
NM_013492	Clu	3.62845	16.344	2.17134	5e-05	0.000340273	chr14	65968366	65968754	389	*	Promoter (<=1kb)	14	65968483	65981545	13063	1	Clu	0
NM_013515	Stom	3.51901	15.757	2.16275	5e-05	0.000340273	chr2	35336591	35337317	727	*	Promoter (<=1kb)	2	35313990	35337009	23020	2	Stom	0
NM_013585	Psmb9	1.18175	4.67047	1.98264	0.00115	0.00559062	chr17	34187124	34187760	637	*	Promoter (<=1kb)	17	34182099	34187330	5232	2	Psmb9	0
NM_013591	Madcam1	0.515168	2.58683	2.32807	0.00045	0.00246272	chr10	79664140	79664310	171	*	Promoter (<=1kb)	10	79664574	79668536	3963	1	Madcam1	-264
NM_013610	Ninj1	10.3302	27.4501	1.40994	5e-05	0.000340273	chr13	49187200	49187664	465	*	Promoter (<=1kb)	13	49187547	49196251	8705	1	Ninj1	0
NM_013687	Tcp11	1.85294	4.20071	1.18082	0.00035	0.00197259	chr17	28080482	28080990	509	*	Promoter (<=1kb)	17	28066747	28080584	13838	2	Tcp11	0
NM_013743	Pdk4	0.924563	2.57855	1.47972	5e-05	0.000340273	chr6	5496180	5496893	714	*	Promoter (<=1kb)	6	5483351	5496278	12928	2	Pdk4	0
NM_013783	Mmel1	0.288686	1.18759	2.04046	0.0004	0.00222211	chr4	154871846	154872338	493	*	Promoter (2-3kb)	4	154869585	154895530	25946	1	Mmel1	2261
NM_013792	Naglu	0.982455	3.92737	1.9991	5e-05	0.000340273	chr11	101069878	101070242	365	*	Promoter (<=1kb)	11	101070094	101077671	7578	1	Naglu	0
NM_013807	Plk3	20.3013	49.8287	1.2954	5e-05	0.000340273	chr4	117133937	117134457	521	*	Promoter (<=1kb)	4	117128655	117133952	5298	2	Plk3	0
NM_013819	H2-M3	1.12225	2.81354	1.32599	0.00105	0.00516572	chr17	37270197	37270855	659	*	Promoter (<=1kb)	17	37270234	37274485	4252	1	H2-M3	0
NM_013863	Bag3	5.70432	11.6663	1.03222	5e-05	0.000340273	chr7	128523311	128523792	482	*	Promoter (<=1kb)	7	128523583	128546979	23397	1	Bag3	0
NM_013904	Hey2	0.100481	0.556482	2.46941	0.0119	0.0405938	chr10	30842674	30843173	500	*	Promoter (<=1kb)	10	30832359	30842783	10425	2	Hey2	0
NM_013914	Snai3	2.76508	9.41126	1.76707	5e-05	0.000340273	chr8	122460453	122462478	2026	*	Promoter (<=1kb)	8	122454206	122460692	6487	2	Snai3	0
NM_015734	Col5a1	0.758134	2.27506	1.58538	5e-05	0.000340273	chr2	27885928	27886438	511	*	Promoter (<=1kb)	2	27886425	28039510	153086	1	Col5a1	0
NM_015749	Tcn2	2.73369	9.42177	1.78515	0.00195	0.00880117	chr11	3931963	3932306	344	*	Promoter (<=1kb)	11	3917080	3932044	14965	2	Tcn2	0
NM_015786	Hist1h1c	3.07168	8.77291	1.51403	0.0001	0.000644791	chr13	23738635	23740613	1979	*	Promoter (<=1kb)	13	23738807	23739531	725	1	Hist1h1c	0
NM_015789	Dkkl1	1.28478	4.90174	1.93177	0.00035	0.00197259	chr7	45211949	45212403	455	*	Promoter (<=1kb)	7	45207525	45211883	4359	2	Dkkl1	-66
NM_016677	Hpcal1	13.1481	52.1254	1.98713	5e-05	0.000340273	chr12	17690288	17690920	633	*	Promoter (<=1kb)	12	17690814	17791926	101113	1	Hpcal1	0
NM_016685	Comp	0.290545	0.794704	1.45165	0.00955	0.0337434	chr8	70374441	70374884	444	*	Promoter (<=1kb)	8	70373548	70382066	8519	1	Comp	893
NM_016720	Neu3	1.40443	2.90939	1.05073	0.0001	0.000644791	chr7	99827961	99828730	770	*	Promoter (<=1kb)	7	99811439	99828417	16979	2	Neu3	0
NM_016762	Matn2	0.721402	2.12105	1.5559	5e-05	0.000340273	chr15	34306612	34306885	274	*	Promoter (<=1kb)	15	34306681	34436240	129560	1	Matn2	0
NM_016789	Nptx2	5.14716	15.4316	1.58403	5e-05	0.000340273	chr5	144545531	144545914	384	*	Promoter (<=1kb)	5	144545887	144557478	11592	1	Nptx2	0
NM_016851	Irf6	1.53609	5.1196	1.73677	5e-05	0.000340273	chr1	193152984	193153333	350	*	Promoter (<=1kb)	1	193153112	193172035	18924	1	Irf6	0
NM_016854	Ppp1r3c	0.402781	1.10604	1.45734	0.00145	0.00682858	chr19	36736629	36736801	173	*	Promoter (<=1kb)	19	36731731	36736604	4874	2	Ppp1r3c	-25
NM_016887	Cldn7	1.78769	14.7338	3.04296	5e-05	0.000340273	chr11	69966486	69966928	443	*	Promoter (1-2kb)	11	69965421	69967886	2466	1	Cldn7	1065
NM_016919	Col5a3	0.26118	2.46071	3.23596	5e-05	0.000340273	chr9	20815029	20815259	231	*	Promoter (<=1kb)	9	20770050	20815034	44985	2	Col5a3	0
NM_017464	Nedd9	0.132097	0.65399	2.30768	0.00035	0.00197259	chr13	41358747	41359284	538	*	Promoter (<=1kb)	13	41309916	41359001	49086	2	Nedd9	0
NM_018801	Syt7	0.870482	2.71923	1.64331	0.0001	0.000644791	chr19	10388535	10389177	643	*	Promoter (<=1kb)	19	10389090	10453181	64092	1	Syt7	0
NM_018857	Msln	0.47774	1.23192	1.36661	0.0047	0.0186031	chr17	25755316	25757874	2559	*	Promoter (<=1kb)	17	25748613	25754327	5715	2	Msln	-989
NM_018863	Pdyn	1.22191	3.44826	1.49673	5e-05	0.000340273	chr2	129699769	129699939	171	*	Promoter (<=1kb)	2	129686549	129699938	13390	2	Pdyn	0
NM_018870	Pgam2	1.13242	5.64676	2.31801	5e-05	0.000340273	chr11	5801990	5802580	591	*	Promoter (1-2kb)	11	5801637	5803796	2160	2	Pgam2	1216
NM_019488	Slc2a8	5.25181	13.9761	1.41208	5e-05	0.000340273	chr2	32981911	32982615	705	*	Promoter (<=1kb)	2	32972989	32982056	9068	2	Slc2a8	0
NM_019563	Cited4	0.877395	4.09746	2.22343	5e-05	0.000340273	chr4	120666319	120666665	347	*	Promoter (<=1kb)	4	120666563	120667820	1258	1	Cited4	0
NM_019564	Htra1	5.68724	17.6035	1.63006	5e-05	0.000340273	chr7	130935950	130936306	357	*	Promoter (<=1kb)	7	130936203	130985658	49456	1	Htra1	0
NM_019578	Extl1	0.721757	2.42495	1.74837	5e-05	0.000340273	chr4	134372355	134372736	382	*	Promoter (<=1kb)	4	134356373	134372547	16175	2	Extl1	0
NM_019686	Cib2	0.996473	8.33466	3.06422	5e-05	0.000340273	chr9	54560071	54560495	425	*	Promoter (<=1kb)	9	54545352	54560079	14728	2	Cib2	0
NM_019738	Nupr1	25.4165	55.4221	1.1247	5e-05	0.000340273	chr7	126625138	126626075	938	*	Promoter (<=1kb)	7	126623246	126625470	2225	2	Nupr1	0
NM_019811	Acss2	3.40646	14.5176	2.09145	5e-05	0.000340273	chr2	155517670	155518666	997	*	Promoter (<=1kb)	2	155518043	155562743	44701	1	Acss2	0
NM_019919	Ltbp1	1.45996	3.55055	1.28211	5e-05	0.000340273	chr17	75004941	75005261	321	*	Promoter (<=1kb)	17	75005529	75392967	387439	1	Ltbp1	-268
NM_019944	Mnx1	0.358315	1.7461	2.28483	0.0027	0.0116048	chr5	29478552	29478796	245	*	Promoter (<=1kb)	5	29473823	29478470	4648	2	Mnx1	-82
NM_019963	Stat2	7.04166	19.4916	1.46886	5e-05	0.000340273	chr10	128270226	128270742	517	*	Promoter (<=1kb)	10	128270576	128292849	22274	1	Stat2	0
NM_019966	Mlycd	3.05944	8.26151	1.43314	5e-05	0.000340273	chr8	119394553	119394940	388	*	Promoter (<=1kb)	8	119394892	119411088	16197	1	Mlycd	0
NM_019980	Litaf	14.5077	33.6124	1.21217	5e-05	0.000340273	chr16	10992285	10993531	1247	*	Promoter (<=1kb)	16	10959273	10993121	33849	2	Litaf	0
NM_019999	Pnkd	4.65589	10.1161	1.11952	0.00065	0.00340117	chr1	74332118	74332817	700	*	Promoter (<=1kb)	1	74332610	74353692	21083	1	Pnkd	0
NM_020002	Rec8	6.86093	13.7356	1.00144	5e-05	0.000340273	chr14	55617621	55618437	817	*	Promoter (<=1kb)	14	55618166	55625395	7230	1	Rec8	0
NM_020013	Fgf21	0	0.725923	Inf	5e-05	0.000340273	chr7	45616290	45616719	430	*	Promoter (<=1kb)	7	45613890	45615490	1601	2	Fgf21	-800
NM_020566	Dnajc4	8.22543	16.5971	1.01277	5e-05	0.000340273	chr19	6992304	6993093	790	*	Promoter (<=1kb)	19	6987911	6992272	4362	2	Dnajc4	-32
NM_021391	Ppp1r1a	5.52175	14.855	1.42775	5e-05	0.000340273	chr15	103538118	103538288	171	*	Promoter (<=1kb)	15	103530279	103537992	7714	2	Ppp1r1a	-126
NM_021423	Shank3	1.29108	2.72892	1.07975	5e-05	0.000340273	chr15	89500139	89500511	373	*	Promoter (<=1kb)	15	89499857	89560260	60404	1	Shank3	282
NM_021427	Fam181b	1.1	3.76885	1.77663	5e-05	0.000340273	chr7	93079696	93080030	335	*	Promoter (<=1kb)	7	93079879	93081721	1843	1	Fam181b	0
NM_021429	Hs1bp3	12.4282	24.9054	1.00284	5e-05	0.000340273	chr12	8313332	8313828	497	*	Promoter (<=1kb)	12	8313433	8343824	30392	1	Hs1bp3	0
NM_021455	Mlxipl	0.414467	1.56215	1.91421	5e-05	0.000340273	chr5	135106603	135107013	411	*	Promoter (<=1kb)	5	135106891	135138382	31492	1	Mlxipl	0
NM_021457	Fzd1	0.710327	1.47095	1.0502	0.0003	0.00172255	chr5	4757912	4758527	616	*	Promoter (<=1kb)	5	4753839	4758216	4378	2	Fzd1	0
NM_022324	Sdf2l1	30.7607	72.5161	1.23721	5e-05	0.000340273	chr16	17131947	17132703	757	*	Promoter (<=1kb)	16	17130138	17132383	2246	2	Sdf2l1	0
NM_022327	Ralb	16.1331	40.6137	1.33195	5e-05	0.000340273	chr1	119504417	119505221	805	*	Promoter (<=1kb)	1	119470305	119504782	34478	2	Ralb	0
NM_023047	Dpysl5	3.24793	9.48849	1.54666	5e-05	0.000340273	chr5	30711548	30712040	493	*	Promoter (<=1kb)	5	30711895	30799369	87475	1	Dpysl5	0
NM_023059	Sigirr	4.62311	11.7711	1.34832	5e-05	0.000340273	chr7	141099598	141100802	1205	*	Promoter (<=1kb)	7	141091175	141100546	9372	2	Sigirr	0
NM_023065	Ifi30	42.4665	142.761	1.74921	5e-05	0.000340273	chr8	70766669	70767139	471	*	Promoter (<=1kb)	8	70762773	70766663	3891	2	Ifi30	-6
NM_023217	Pgpep1	9.53333	21.8456	1.19629	5e-05	0.000340273	chr8	70659577	70660675	1099	*	Promoter (<=1kb)	8	70646436	70659738	13303	2	Pgpep1	0
NM_023224	Cblc	1.78703	6.8048	1.92899	5e-05	0.000340273	chr7	19797036	19797614	579	*	Promoter (<=1kb)	7	19779718	19796809	17092	2	Cblc	-227
NM_023270	Rnf128	1.78204	4.21504	1.24201	5e-05	0.000340273	chrX	139610292	139610639	348	*	Promoter (<=1kb)	20	139610620	139673145	62526	1	Rnf128	0
NM_023341	Adck3	1.49977	3.29862	1.13712	0.00405	0.0164075	chr1	180195903	180196433	531	*	Promoter (<=1kb)	1	180165238	180196020	30783	2	Adck3	0
NM_023422	Hist1h2bc	4.74064	12.4239	1.38997	0.0002	0.00120057	chr13	23685286	23685697	412	*	Promoter (1-2kb)	13	23684199	23692480	8282	1	Hist1h2bc	1087
NM_023537	Rab3b	1.17056	3.56099	1.60508	5e-05	0.000340273	chr4	108878970	108879349	380	*	Promoter (<=1kb)	4	108879070	108943324	64255	1	Rab3b	0
NM_023557	Slc44a4	3.38849	7.4082	1.12848	5e-05	0.000340273	chr17	34911995	34912351	357	*	Promoter (2-3kb)	17	34914466	34930436	15971	1	Slc44a4	-2115
NM_023596	Slc29a3	1.91845	4.15745	1.11576	5e-05	0.000340273	chr10	60752605	60753065	461	*	Promoter (<=1kb)	10	60712072	60752782	40711	2	Slc29a3	0
NM_023737	Ehhadh	1.12483	2.31359	1.04043	0.00015	0.000929521	chr16	21787595	21787839	245	*	Promoter (<=1kb)	16	21761285	21787834	26550	2	Ehhadh	0
NM_024263	Mxra8	0.785041	3.52097	2.16513	5e-05	0.000340273	chr4	155841199	155841469	271	*	Promoter (1-2kb)	4	155839680	155844102	4423	1	Mxra8	1519
NM_024442	Cyp4f16	3.47538	7.01351	1.01297	5e-05	0.000340273	chr17	32536398	32536708	311	*	Promoter (<=1kb)	17	32536629	32551797	15169	1	Cyp4f16	0
NM_025347	Ypel3	13.2841	40.8516	1.62069	5e-05	0.000340273	chr7	126776668	126777335	668	*	Promoter (<=1kb)	7	126776975	126780514	3540	1	Ypel3	0
NM_025360	Tmed3	4.22525	9.94401	1.23479	5e-05	0.000340273	chr9	89704811	89705243	433	*	Promoter (<=1kb)	9	89699203	89705043	5841	2	Tmed3	0
NM_025383	Necap2	18.7228	40.0429	1.09675	5e-05	0.000340273	chr4	141078209	141078879	671	*	Promoter (<=1kb)	4	141066512	141078345	11834	2	Necap2	0
NM_025399	Nudt14	18.9009	44.9039	1.24839	5e-05	0.000340273	chr12	112941946	112942457	512	*	Promoter (<=1kb)	12	112934733	112942118	7386	2	Nudt14	0
NM_025404	Arl4d	13.0602	28.0923	1.10499	5e-05	0.000340273	chr11	101664873	101665736	864	*	Promoter (<=1kb)	11	101665541	101667832	2292	1	Arl4d	0
NM_025445	Arfgap3	4.16383	9.76951	1.23038	5e-05	0.000340273	chr15	83350031	83350653	623	*	Promoter (<=1kb)	15	83299740	83350247	50508	2	Arfgap3	0
NM_025508	Gmpr	6.83156	13.916	1.02646	5e-05	0.000340273	chr13	45507321	45507915	595	*	Promoter (<=1kb)	13	45507444	45546386	38943	1	Gmpr	0
NM_025569	Mgst3	28.3973	69.7805	1.29707	5e-05	0.000340273	chr1	167393400	167394430	1031	*	Promoter (<=1kb)	1	167372384	167393797	21414	2	Mgst3	0
NM_025768	Grtp1	30.7392	64.4185	1.06739	5e-05	0.000340273	chr8	13200461	13200815	355	*	Promoter (<=1kb)	8	13176869	13200624	23756	2	Grtp1	0
NM_025833	Baiap2l1	2.19625	6.86487	1.64419	0.00085	0.00429487	chr5	144357479	144358730	1252	*	Promoter (<=1kb)	5	144264525	144358112	93588	2	Baiap2l1	0
NM_025836	Plin3	33.0411	69.6379	1.07561	5e-05	0.000340273	chr17	56291063	56291613	551	*	Promoter (<=1kb)	17	56278962	56290511	11550	2	Plin3	-552
NM_025874	Plin5	0.954428	2.64503	1.47057	0.00025	0.00146617	chr17	56117488	56117729	242	*	Promoter (<=1kb)	17	56111601	56117548	5948	2	Plin5	0
NM_025912	Fam210b	3.66701	7.54927	1.04173	5e-05	0.000340273	chr2	172345094	172345779	686	*	Promoter (<=1kb)	2	172345577	172355749	10173	1	Fam210b	0
NM_025966	2310039H08Rik	5.89741	19.1229	1.69715	5e-05	0.000340273	chr17	46772196	46773004	809	*	Promoter (<=1kb)	17	46772635	46773407	773	1	2310039H08Rik	0
NM_025988	Acbd4	3.11473	7.00933	1.17017	5e-05	0.000340273	chr11	103102629	103103244	616	*	Promoter (<=1kb)	11	103101688	103112199	10512	1	Acbd4	941
NM_025994	Efhd2	8.79453	19.8041	1.17112	5e-05	0.000340273	chr4	141874828	141875426	599	*	Promoter (<=1kb)	4	141858142	141874920	16779	2	Efhd2	0
NM_026142	3632451O06Rik	5.02907	14.0933	1.48665	5e-05	0.000340273	chr14	49782846	49783527	682	*	Promoter (<=1kb)	14	49682019	49783367	101349	2	3632451O06Rik	0
NM_026163	Pkp2	12.2209	27.6944	1.18025	5e-05	0.000340273	chr16	16213030	16213479	450	*	Promoter (<=1kb)	16	16213345	16272712	59368	1	Pkp2	0
NM_026189	Eepd1	1.23256	2.63805	1.09781	0.0002	0.00120057	chr9	25481298	25481873	576	*	Promoter (<=1kb)	9	25481597	25604110	122514	1	Eepd1	0
NM_026353	Slc48a1	6.99266	14.3228	1.0344	5e-05	0.000340273	chr15	97784156	97784599	444	*	Promoter (<=1kb)	15	97784365	97792692	8328	1	Slc48a1	0
NM_026376	Plxnd1	0.751245	4.19367	2.48086	5e-05	0.000340273	chr6	115994927	115995244	318	*	Promoter (<=1kb)	6	115954811	115995005	40195	2	Plxnd1	0
NM_026428	Dcxr	6.08933	19.769	1.69889	5e-05	0.000340273	chr11	120726984	120727500	517	*	Promoter (<=1kb)	11	120725373	120727281	1909	2	Dcxr	0
NM_026432	Saraf	32.4598	85.3113	1.39408	5e-05	0.000340273	chr8	34154240	34155054	815	*	Promoter (<=1kb)	8	34154563	34170847	16285	1	Saraf	0
NM_026436	Tmem86a	1.90128	8.93922	2.23318	5e-05	0.000340273	chr7	47050447	47050842	396	*	Promoter (<=1kb)	7	47050640	47054776	4137	1	Tmem86a	0
NM_026495	Nacc2	1.18474	2.95339	1.31781	0.0016	0.00743229	chr2	26122843	26123041	199	*	Promoter (<=1kb)	2	26055536	26122811	67276	2	Nacc2	-32
NM_026505	Bambi	1.49451	3.1297	1.06635	5e-05	0.000340273	chr18	3507539	3508124	586	*	Promoter (<=1kb)	18	3507957	3516404	8448	1	Bambi	0
NM_026571	Lhfpl5	0.721773	3.19907	2.14803	0.0005	0.00270003	chr17	28575517	28575765	249	*	Promoter (<=1kb)	17	28575719	28583593	7875	1	Lhfpl5	0
NM_026597	Fam212a	1.33159	3.96273	1.57334	0.0008	0.00407201	chr9	107985650	107986026	377	*	Promoter (<=1kb)	9	107984224	107985916	1693	2	Fam212a	0
NM_026644	Agpat4	11.7398	35.6234	1.60141	5e-05	0.000340273	chr17	12118817	12119524	708	*	Promoter (<=1kb)	17	12119284	12219640	100357	1	Agpat4	0
NM_026672	Gstm7	0.91985	4.74376	2.36656	5e-05	0.000340273	chr3	107931583	107931986	404	*	Promoter (<=1kb)	3	107926334	107931745	5412	2	Gstm7	0
NM_026731	Ppp1r14a	38.749	83.6504	1.11021	5e-05	0.000340273	chr7	29288960	29289212	253	*	Promoter (<=1kb)	7	29289320	29293390	4071	1	Ppp1r14a	-108
NM_026738	1110007C09Rik	15.6363	47.1959	1.59376	5e-05	0.000340273	chr13	49215976	49216395	420	*	Promoter (<=1kb)	13	49202951	49216026	13076	2	1110007C09Rik	0
NM_026756	Nfic	0.294765	1.55709	2.40122	0.00165	0.00762872	chr10	81429343	81429942	600	*	Promoter (2-3kb)	10	81396191	81427173	30983	2	Nfic	-2170
NM_026767	Dpm3	49.0394	102.844	1.06844	5e-05	0.000340273	chr3	89266303	89266726	424	*	Promoter (<=1kb)	3	89266461	89267079	619	1	Dpm3	0
NM_026805	Svop	0.851397	2.12424	1.31905	5e-05	0.000340273	chr5	114091145	114091384	240	*	Promoter (<=1kb)	5	114026913	114091380	64468	2	Svop	0
NM_026832	Cgrrf1	3.93004	8.40979	1.09752	5e-05	0.000340273	chr14	46831875	46832238	364	*	Promoter (<=1kb)	14	46832244	46854190	21947	1	Cgrrf1	-6
NM_026880	Pink1	4.79644	15.2155	1.66551	5e-05	0.000340273	chr4	138325544	138326498	955	*	Promoter (<=1kb)	4	138313410	138326296	12887	2	Pink1	0
NM_026885	Chmp2a	77.491	156.227	1.01155	5e-05	0.000340273	chr7	13034134	13035542	1409	*	Promoter (<=1kb)	7	13032006	13034777	2772	2	Chmp2a	0
NM_027143	Khnyn	8.75318	21.1437	1.27235	5e-05	0.000340273	chr14	55884666	55885075	410	*	Promoter (<=1kb)	14	55884969	55896781	11813	1	Khnyn	0
NM_027152	Cd164l2	2.0644	8.71387	2.07759	5e-05	0.000340273	chr4	133220629	133221025	397	*	Promoter (<=1kb)	4	133220809	133224554	3746	1	Cd164l2	0
NM_027164	Lrrc27	0.652732	1.48432	1.18524	0.008	0.0291173	chr7	139212949	139213610	662	*	Promoter (<=1kb)	7	139212988	139242973	29986	1	Lrrc27	0
NM_027195	Casz1	1.53829	3.10815	1.01472	0.00055	0.00293454	chr4	148804190	148804578	389	*	Promoter (<=1kb)	4	148804392	148945130	140739	1	Casz1	0
NM_027196	Pold4	3.42012	8.97823	1.39239	5e-05	0.000340273	chr19	4231625	4232006	382	*	Promoter (<=1kb)	19	4231893	4233634	1742	1	Pold4	0
NM_027280	Nkd1	0.954897	2.52655	1.40375	5e-05	0.000340273	chr8	88521059	88521438	380	*	Promoter (<=1kb)	8	88521344	88594887	73544	1	Nkd1	0
NM_027320	Ifi35	2.05566	4.49831	1.12978	0.00055	0.00293454	chr11	101446063	101446907	845	*	Promoter (1-2kb)	11	101448412	101458701	10290	1	Ifi35	-1505
NM_027366	Ly6g6e	1.48498	3.62714	1.28839	0.00175	0.00802195	chr17	35076382	35077136	755	*	Promoter (<=1kb)	17	35076942	35078804	1863	1	Ly6g6e	0
NM_027373	Afap1	1.3047	3.8068	1.54486	5e-05	0.000340273	chr5	35893047	35893515	469	*	Promoter (<=1kb)	5	35893319	36003922	110604	1	Afap1	0
NM_027419	2810408A11Rik	1.79057	4.421	1.30396	5e-05	0.000340273	chr11	69900520	69901926	1407	*	Promoter (<=1kb)	11	69897358	69900986	3629	2	2810408A11Rik	0
NM_027426	Draxin	0.255526	0.667568	1.38545	0.0013	0.00621325	chr4	148130479	148130709	231	*	Promoter (<=1kb)	4	148098437	148130698	32262	2	Draxin	0
NM_027514	Pvr	15.5166	35.0718	1.1765	5e-05	0.000340273	chr7	19920122	19920375	254	*	Promoter (<=1kb)	7	19903578	19921143	17566	2	Pvr	768
NM_027872	Slc46a3	0.410734	1.80386	2.13482	0.00035	0.00197259	chr5	147894365	147895037	673	*	Promoter (<=1kb)	5	147878441	147894802	16362	2	Slc46a3	0
NM_027897	Rhpn2	5.34501	12.6331	1.24095	5e-05	0.000340273	chr7	35333356	35334446	1091	*	Promoter (<=1kb)	7	35334237	35392287	58051	1	Rhpn2	0
NM_027974	Efhc1	0.38116	1.09187	1.51833	0.0039	0.0159084	chr1	20951297	20951904	608	*	Promoter (<=1kb)	1	20951626	20990841	39216	1	Efhc1	0
NM_028005	2310047M10Rik	4.01609	8.82136	1.13521	5e-05	0.000340273	chr11	69059303	69059902	600	*	Promoter (<=1kb)	11	69059775	69061576	1802	1	2310047M10Rik	0
NM_028037	Acad10	1.67119	3.6036	1.10856	5e-05	0.000340273	chr5	121660407	121660623	217	*	Promoter (<=1kb)	5	121621029	121660510	39482	2	Acad10	0
NM_028132	Pgm2	48.026	121.66	1.34096	5e-05	0.000340273	chr4	99929364	99929980	617	*	Promoter (<=1kb)	4	99929451	99987294	57844	1	Pgm2	0
NM_028263	Fgfbp3	1.70008	4.82317	1.50438	5e-05	0.000340273	chr19	36918354	36919403	1050	*	Promoter (<=1kb)	19	36917550	36919599	2050	2	Fgfbp3	196
NM_028331	C1qtnf6	1.62338	4.56812	1.4926	5e-05	0.000340273	chr15	78532002	78532496	495	*	Promoter (2-3kb)	15	78523346	78529651	6306	2	C1qtnf6	-2351
NM_028749	Npl	19.1631	44.1235	1.20322	5e-05	0.000340273	chr1	153549473	153549927	455	*	Promoter (<=1kb)	1	153503016	153549714	46699	2	Npl	0
NM_028841	Tspan17	3.18498	9.87697	1.63278	5e-05	0.000340273	chr13	54788954	54790210	1257	*	Promoter (<=1kb)	13	54789405	54796775	7371	1	Tspan17	0
NM_028883	Tldc1	5.80015	12.7542	1.13681	5e-05	0.000340273	chr8	119778267	119778599	333	*	Promoter (<=1kb)	8	119760587	119778416	17830	2	Tldc1	0
NM_028964	Snx29	1.05729	3.90332	1.88433	5e-05	0.000340273	chr16	11322646	11322972	327	*	Promoter (<=1kb)	16	11322904	11755473	432570	1	Snx29	0
NM_028994	Pck2	7.20877	14.4229	1.00054	5e-05	0.000340273	chr14	55539764	55540602	839	*	Promoter (<=1kb)	14	55540266	55550017	9752	1	Pck2	0
NM_028995	Nipal3	3.23318	6.69111	1.04929	5e-05	0.000340273	chr4	135494160	135494979	820	*	Promoter (<=1kb)	4	135448901	135494504	45604	2	Nipal3	0
NM_029031	Shpk	0.738147	2.19938	1.57512	5e-05	0.000340273	chr11	73199120	73199497	378	*	Promoter (<=1kb)	11	73199482	73224506	25025	1	Shpk	0
NM_029035	Spsb1	2.15279	7.41518	1.78427	5e-05	0.000340273	chr4	149954908	149955370	463	*	Promoter (<=1kb)	4	149896284	149955006	58723	2	Spsb1	0
NM_029083	Ddit4	92.0469	244.135	1.40724	5e-05	0.000340273	chr10	59951744	59952287	544	*	Promoter (<=1kb)	10	59949675	59951770	2096	2	Ddit4	0
NM_029352	Dusp9	37.4522	75.7246	1.01571	5e-05	0.000340273	chrX	73639151	73639382	232	*	Promoter (<=1kb)	20	73639441	73643514	4074	1	Dusp9	-59
NM_029556	Clybl	24.1024	56.2401	1.22242	5e-05	0.000340273	chr14	122181286	122181821	536	*	Promoter (<=1kb)	14	122181694	122402234	220541	1	Clybl	0
NM_029770	Unc5b	2.60013	6.29448	1.2755	5e-05	0.000340273	chr10	60831436	60831764	329	*	Promoter (<=1kb)	10	60762595	60831581	68987	2	Unc5b	0
NM_029777	Rhbdd1	2.65441	7.86241	1.56658	5e-05	0.000340273	chr1	82316252	82316640	389	*	Promoter (<=1kb)	1	82316579	82445367	128789	1	Rhbdd1	0
NM_029798	Flywch2	6.74926	17.1758	1.34758	5e-05	0.000340273	chr17	23786006	23786373	368	*	Promoter (<=1kb)	17	23776918	23786077	9160	2	Flywch2	0
NM_029884	Hgsnat	8.80767	18.3194	1.05654	5e-05	0.000340273	chr8	25976592	25976981	390	*	Promoter (<=1kb)	8	25944459	25976744	32286	2	Hgsnat	0
NM_029930	Tcaf1	1.50819	3.9861	1.40216	5e-05	0.000340273	chr6	42692912	42693159	248	*	Promoter (<=1kb)	6	42672547	42693059	20513	2	Tcaf1	0
NM_030075	Klhdc8b	1.60573	3.8684	1.26851	0.01385	0.0459076	chr9	108463966	108464310	345	*	Promoter (2-3kb)	9	108447639	108461581	13943	2	Klhdc8b	-2385
NM_030082	Hist3h2ba	2.44711	9.81755	2.00429	0.00195	0.00880117	chr11	58948393	58949277	885	*	Promoter (<=1kb)	11	58948911	58949372	462	1	Hist3h2ba	0
NM_030209	Crispld2	0.479069	2.03636	2.08769	5e-05	0.000340273	chr8	119992330	119992524	195	*	Promoter (<=1kb)	8	119992470	120052793	60324	1	Crispld2	0
NM_030704	Hspb8	6.45978	25.6953	1.99195	5e-05	0.000340273	chr5	116422805	116423236	432	*	Promoter (<=1kb)	5	116408491	116422864	14374	2	Hspb8	0
NM_030719	Gatsl2	1.61813	4.35959	1.42986	5e-05	0.000340273	chr5	134099454	134099881	428	*	Promoter (<=1kb)	5	134099748	134141758	42011	1	Gatsl2	0
NM_030749	Sil1	6.22596	21.8308	1.81	5e-05	0.000340273	chr18	35498597	35499194	598	*	Promoter (<=1kb)	18	35266396	35498925	232530	2	Sil1	0
NM_031166	Id4	0.611714	2.0806	1.76607	0.00095	0.0047361	chr13	48260632	48261123	492	*	Promoter (<=1kb)	13	48261427	48264036	2610	1	Id4	-304
NM_031170	Krt8	5.80791	16.6438	1.51889	5e-05	0.000340273	chr15	102003010	102003611	602	*	Promoter (<=1kb)	15	101996711	102004342	7632	2	Krt8	731
NM_031874	Rab3d	2.74233	9.06202	1.72443	5e-05	0.000340273	chr9	21917757	21918592	836	*	Promoter (<=1kb)	9	21907511	21918121	10611	2	Rab3d	0
NM_031880	Tnk1	1.98509	4.04244	1.02602	0.00135	0.00642543	chr11	69858385	69859060	676	*	Promoter (<=1kb)	11	69850563	69858730	8168	2	Tnk1	0
NM_033521	Laptm4b	24.4693	49.6444	1.02066	5e-05	0.000340273	chr15	34237867	34238200	334	*	Promoter (<=1kb)	15	34238026	34284295	46270	1	Laptm4b	0
NM_033603	Amn	0.759826	3.2269	2.08641	5e-05	0.000340273	chr12	111272444	111272735	292	*	Promoter (1-2kb)	12	111271111	111276426	5316	1	Amn	1333
NM_053117	Pard6g	2.94071	7.94861	1.43454	5e-05	0.000340273	chr18	80046817	80047063	247	*	Promoter (<=1kb)	18	80046895	80119640	72746	1	Pard6g	0
NM_053122	Immp2l	1.50673	4.52717	1.58719	0.0001	0.000644791	chr12	41023708	41024453	746	*	Promoter (<=1kb)	12	41024090	41955588	931499	1	Immp2l	0
NM_053197	Sfxn3	0.966794	3.64412	1.91429	5e-05	0.000340273	chr19	45047673	45048597	925	*	Promoter (<=1kb)	19	45047576	45056383	8808	1	Sfxn3	97
NM_053248	Slc5a5	0.751349	1.83902	1.29138	5e-05	0.000340273	chr8	70893245	70894293	1049	*	Promoter (<=1kb)	8	70882889	70892757	9869	2	Slc5a5	-488
NM_053267	Selm	19.4722	49.9827	1.36001	5e-05	0.000340273	chr11	3514661	3515084	424	*	Promoter (<=1kb)	11	3514702	3517351	2650	1	Selm	0
NM_080553	Itpr3	12.0481	28.7503	1.25478	5e-05	0.000340273	chr17	27056842	27057491	650	*	Promoter (<=1kb)	17	27057304	27122223	64920	1	Itpr3	0
NM_130858	Nxph3	1.19892	3.11952	1.37959	5e-05	0.000340273	chr11	95514539	95514869	331	*	Promoter (<=1kb)	11	95509846	95514565	4720	2	Nxph3	0
NM_130882	Cyp4f13	2.0901	6.04935	1.5332	5e-05	0.000340273	chr17	32947365	32947742	378	*	Promoter (<=1kb)	17	32924688	32947361	22674	2	Cyp4f13	-4
NM_133191	Eps8l2	1.35808	6.62851	2.28711	5e-05	0.000340273	chr7	141338870	141339085	216	*	Promoter (<=1kb)	7	141339002	141363016	24015	1	Eps8l2	0
NM_133221	Slc8b1	5.07083	10.5598	1.05828	5e-05	0.000340273	chr5	120512869	120513567	699	*	Promoter (1-2kb)	5	120511192	120534024	22833	1	Slc8b1	1677
NM_133234	Bbc3	11.6934	37.9697	1.69915	5e-05	0.000340273	chr7	16309048	16309552	505	*	Promoter (<=1kb)	7	16309583	16318334	8752	1	Bbc3	-31
NM_133350	Mapre3	1.91892	6.2062	1.69341	5e-05	0.000340273	chr5	30814365	30814803	439	*	Promoter (<=1kb)	5	30814756	30866106	51351	1	Mapre3	0
NM_133351	Prss8	2.32025	6.49953	1.48606	0.0013	0.00621325	chr7	127932423	127933070	648	*	Promoter (2-3kb)	7	127925717	127930113	4397	2	Prss8	-2310
NM_133667	Pdk2	1.741	4.13675	1.24858	5e-05	0.000340273	chr11	95041125	95041766	642	*	Promoter (<=1kb)	11	95026258	95041371	15114	2	Pdk2	0
NM_133768	Asl	24.6463	50.2548	1.02789	5e-05	0.000340273	chr5	130023775	130024469	695	*	Promoter (<=1kb)	5	130011503	130024331	12829	2	Asl	0
NM_133778	Fam131a	0.640317	2.55616	1.99712	0.005	0.0195998	chr16	20693120	20693573	454	*	Promoter (1-2kb)	16	20695057	20703036	7980	1	Fam131a	-1484
NM_133898	N4bp2l1	0.138478	2.34047	4.07907	0.00105	0.00516572	chr5	150594486	150594778	293	*	Promoter (<=1kb)	5	150571643	150594525	22883	2	N4bp2l1	0
NM_133924	Snx21	1.49343	7.23707	2.27678	5e-05	0.000340273	chr2	164785593	164786101	509	*	Promoter (<=1kb)	2	164786021	164792770	6750	1	Snx21	0
NM_133926	Camk1	4.93241	12.0759	1.29176	0.0002	0.00120057	chr6	113343835	113344166	332	*	Promoter (<=1kb)	6	113334124	113343922	9799	2	Camk1	0
NM_133955	Rhou	8.66028	17.4793	1.01316	5e-05	0.000340273	chr8	123653662	123653861	200	*	Promoter (<=1kb)	8	123653929	123663880	9952	1	Rhou	-68
NM_133994	Gstt3	2.56534	7.60202	1.56723	5e-05	0.000340273	chr10	75780954	75781584	631	*	Promoter (<=1kb)	10	75774122	75781414	7293	2	Gstt3	0
NM_134028	Tubg2	0.676928	1.6326	1.27009	0.00455	0.018086	chr11	101155805	101156165	361	*	Promoter (<=1kb)	11	101155884	101161787	5904	1	Tubg2	0
NM_134076	Abhd4	17.6697	42.904	1.27984	5e-05	0.000340273	chr14	54258952	54259594	643	*	Promoter (<=1kb)	14	54259232	54269169	9938	1	Abhd4	0
NM_134080	Flnb	24.4145	58.3921	1.25804	5e-05	0.000340273	chr14	7818776	7819131	356	*	Promoter (<=1kb)	14	7817957	7951587	133631	1	Flnb	819
NM_134147	Macrod1	3.79744	9.49989	1.32288	5e-05	0.000340273	chr19	7057748	7058304	557	*	Promoter (<=1kb)	19	7056768	7198062	141295	1	Macrod1	980
NM_138313	Bmf	2.45309	11.6506	2.24773	5e-05	0.000340273	chr2	118549548	118549967	420	*	Promoter (<=1kb)	2	118528757	118549678	20922	2	Bmf	0
NM_144794	Tmem63a	2.95138	6.24312	1.08088	5e-05	0.000340273	chr1	180942506	180942850	345	*	Promoter (<=1kb)	1	180942518	180975104	32587	1	Tmem63a	0
NM_144795	Pycr1	4.5431	9.99836	1.13801	5e-05	0.000340273	chr11	120643245	120644110	866	*	Promoter (<=1kb)	11	120635712	120643670	7959	2	Pycr1	0
NM_144796	Susd4	1.41708	3.73515	1.39825	5e-05	0.000340273	chr1	182763813	182764302	490	*	Promoter (<=1kb)	1	182764906	182895654	130749	1	Susd4	-604
NM_144797	Metrnl	0.311106	1.88533	2.59934	0.0001	0.000644791	chr11	121702245	121702496	252	*	Promoter (<=1kb)	11	121702427	121717389	14963	1	Metrnl	0
NM_144848	Eppk1	0.400007	1.06793	1.41671	5e-05	0.000340273	chr15	76117973	76118179	207	*	Promoter (2-3kb)	15	76101488	76120195	18708	2	Eppk1	2016
NM_144923	Blvrb	33.8224	90.9153	1.42654	5e-05	0.000340273	chr7	27449308	27449645	338	*	Promoter (1-2kb)	7	27447978	27465981	18004	1	Blvrb	1330
NM_144939	Frs3	3.91433	9.39847	1.26366	5e-05	0.000340273	chr17	47694548	47695236	689	*	Promoter (<=1kb)	17	47695207	47704286	9080	1	Frs3	0
NM_145434	Nr1d1	2.96058	6.05536	1.03233	5e-05	0.000340273	chr11	98774924	98775617	694	*	Promoter (<=1kb)	11	98767932	98775377	7446	2	Nr1d1	0
NM_145447	Mfsd7c	0.631782	3.13586	2.31136	5e-05	0.000340273	chr12	85745666	85746723	1058	*	Promoter (<=1kb)	12	85746539	85813585	67047	1	Mfsd7c	0
NM_145473	Csdc2	0.871702	2.08064	1.25512	0.00015	0.000929521	chr15	81936917	81937166	250	*	Promoter (<=1kb)	15	81936759	81950941	14183	1	Csdc2	158
NM_145478	Pim3	43.8205	89.2067	1.02555	5e-05	0.000340273	chr15	88861630	88862644	1015	*	Promoter (<=1kb)	15	88862194	88865726	3533	1	Pim3	0
NM_145489	AI661453	0.637269	1.52503	1.25886	5e-05	0.000340273	chr17	47436335	47436698	364	*	Promoter (<=1kb)	17	47436639	47470638	34000	1	AI661453	0
NM_145495	Rin1	0.402819	1.20456	1.58031	0.0001	0.000644791	chr19	5050179	5051249	1071	*	Promoter (<=1kb)	19	5050808	5057071	6264	1	Rin1	0
NM_145554	Ldlrap1	10.5413	24.1601	1.19657	5e-05	0.000340273	chr4	134767742	134768309	568	*	Promoter (<=1kb)	4	134745412	134768004	22593	2	Ldlrap1	0
NM_145562	Parm1	0.64337	2.2377	1.79829	0.0001	0.000644791	chr5	91517502	91517768	267	*	Promoter (<=1kb)	5	91517700	91623996	106297	1	Parm1	0
NM_145857	Nod2	0.0657674	0.626971	3.25296	0.00205	0.00917778	chr8	88646897	88647426	530	*	Promoter (<=1kb)	8	88647347	88688474	41128	1	Nod2	0
NM_145940	Wipi1	2.73131	9.87981	1.85489	5e-05	0.000340273	chr11	109611176	109612049	874	*	Promoter (<=1kb)	11	109573521	109611389	37869	2	Wipi1	0
NM_145973	Ell3	6.15809	16.3181	1.40592	5e-05	0.000340273	chr2	121442531	121443085	555	*	Promoter (<=1kb)	2	121439027	121442601	3575	2	Ell3	0
NM_146008	Tcp11l2	0.696315	2.14359	1.62221	0.00015	0.000929521	chr10	84576136	84577131	996	*	Promoter (<=1kb)	10	84576947	84614355	37409	1	Tcp11l2	0
NM_146011	Arhgap9	2.74479	5.58144	1.02394	0.0017	0.00781833	chr10	127324447	127324848	402	*	Promoter (<=1kb)	10	127323727	127329943	6217	1	Arhgap9	720
NM_146028	Stac2	4.72196	16.6983	1.82225	5e-05	0.000340273	chr11	98053149	98053742	594	*	Promoter (<=1kb)	11	98036624	98053462	16839	2	Stac2	0
NM_146030	Plekhh3	1.15815	4.53823	1.97031	5e-05	0.000340273	chr11	101171918	101172255	338	*	Promoter (<=1kb)	11	101162680	101171302	8623	2	Plekhh3	-616
NM_146057	Dap	5.46022	21.309	1.96443	5e-05	0.000340273	chr15	31224081	31224584	504	*	Promoter (<=1kb)	15	31224385	31274338	49954	1	Dap	0
NM_146073	Zdhhc14	0.390911	1.21108	1.63137	0.00045	0.00246272	chr17	5490933	5491818	886	*	Promoter (<=1kb)	17	5492600	5753891	261292	1	Zdhhc14	-782
NM_146126	Sord	14.0016	38.1537	1.44623	5e-05	0.000340273	chr2	122234558	122235152	595	*	Promoter (<=1kb)	2	122234839	122265337	30499	1	Sord	0
NM_146142	Tdrd7	0.573768	2.08392	1.86076	5e-05	0.000340273	chr4	45972107	45972376	270	*	Promoter (<=1kb)	4	45972297	46034765	62469	1	Tdrd7	0
NM_146219	Klhl36	2.74609	7.80336	1.50672	5e-05	0.000340273	chr8	119861896	119862584	689	*	Promoter (<=1kb)	8	119862305	119876989	14685	1	Klhl36	0
NM_146257	Slc29a4	5.72868	15.4005	1.42671	5e-05	0.000340273	chr5	142701174	142702354	1181	*	Promoter (<=1kb)	5	142702101	142722490	20390	1	Slc29a4	0
NM_148946	Slc8a2	0.771855	2.29004	1.56897	5e-05	0.000340273	chr7	16129499	16130655	1157	*	Promoter (<=1kb)	7	16130300	16160511	30212	1	Slc8a2	0
NM_152800	Tor2a	22.8728	46.531	1.02456	5e-05	0.000340273	chr2	32756976	32758005	1030	*	Promoter (<=1kb)	2	32757234	32762244	5011	1	Tor2a	0
NM_153112	Cadm4	5.81748	16.7521	1.52588	5e-05	0.000340273	chr7	24481718	24482110	393	*	Promoter (<=1kb)	7	24482023	24504533	22511	1	Cadm4	0
NM_153122	Oplah	0.996916	2.18342	1.13105	5e-05	0.000340273	chr15	76306969	76307746	778	*	Promoter (<=1kb)	15	76296603	76307245	10643	2	Oplah	0
NM_153136	Nudt18	0.829073	3.0202	1.86507	5e-05	0.000340273	chr14	70577461	70577960	500	*	Promoter (<=1kb)	14	70577847	70582571	4725	1	Nudt18	0
NM_153142	Slc35e4	1.45338	3.29036	1.17883	5e-05	0.000340273	chr11	3913813	3914800	988	*	Promoter (<=1kb)	11	3907022	3914664	7643	2	Slc35e4	0
NM_153533	Tns2	2.03182	4.23615	1.05998	5e-05	0.000340273	chr15	102100117	102101057	941	*	Promoter (1-2kb)	15	102102988	102116401	13414	1	Tns2	-1931
NM_153789	Mylip	1.20952	3.52224	1.54206	5e-05	0.000340273	chr13	45389378	45389930	553	*	Promoter (<=1kb)	13	45389742	45411940	22199	1	Mylip	0
NM_153800	Arhgap22	1.44479	4.27616	1.56546	5e-05	0.000340273	chr14	33214545	33214913	369	*	Promoter (1-2kb)	14	33216823	33369936	153114	1	Arhgap22	-1910
NM_153807	Acsf2	5.57726	17.3773	1.63957	5e-05	0.000340273	chr11	94601739	94601987	249	*	Promoter (<=1kb)	11	94557102	94601786	44685	2	Acsf2	0
NM_170673	Cpne9	0.71571	2.05677	1.52293	5e-05	0.000340273	chr6	113283692	113283880	189	*	Promoter (1-2kb)	6	113282307	113305571	23265	1	Cpne9	1385
NM_172279	Mark4	8.25424	19.6307	1.2499	5e-05	0.000340273	chr7	19458860	19459080	221	*	Promoter (<=1kb)	7	19426075	19458494	32420	2	Mark4	-366
NM_172283	Fuk	9.22439	20.407	1.14554	5e-05	0.000340273	chr8	110902252	110902614	363	*	Promoter (<=1kb)	8	110882456	110902488	20033	2	Fuk	0
NM_172448	Rnf43	0.191136	0.756743	1.98521	0.00065	0.00340117	chr11	87662326	87662733	408	*	Promoter (<=1kb)	11	87663087	87735539	72453	1	Rnf43	-354
NM_172520	Arhgef19	1.8077	3.87435	1.0998	5e-05	0.000340273	chr4	141240699	141241001	303	*	Promoter (1-2kb)	4	141242884	141257562	14679	1	Arhgef19	-1883
NM_172588	Serinc5	1.09477	2.47415	1.17631	5e-05	0.000340273	chr13	92610813	92611153	341	*	Promoter (<=1kb)	13	92611138	92711946	100809	1	Serinc5	0
NM_172614	Tmem44	0.497037	1.11734	1.16865	0.00035	0.00197259	chr16	30550533	30550999	467	*	Promoter (<=1kb)	16	30511855	30550578	38724	2	Tmem44	0
NM_172747	Kctd13	10.5571	22.7949	1.1105	5e-05	0.000340273	chr7	126928600	126929024	425	*	Promoter (<=1kb)	7	126928879	126945609	16731	1	Kctd13	0
NM_172760	Elmo3	0.828274	1.92439	1.21622	0.00015	0.000929521	chr8	105305338	105306289	952	*	Promoter (<=1kb)	8	105305601	105310623	5023	1	Elmo3	0
NM_172835	Peli3	0.494375	2.15126	2.12151	5e-05	0.000340273	chr19	4942387	4943362	976	*	Promoter (<=1kb)	19	4931855	4943092	11238	2	Peli3	0
NM_172854	Olfml2a	0.17343	1.32945	2.9384	0.0005	0.00270003	chr2	38931997	38932374	378	*	Promoter (<=1kb)	2	38931980	38960585	28606	1	Olfml2a	17
NM_173370	Cds1	1.65368	4.81114	1.5407	5e-05	0.000340273	chr5	101764916	101765299	384	*	Promoter (<=1kb)	5	101765130	101823852	58723	1	Cds1	0
NM_173402	Rgs12	4.62135	9.69713	1.06924	5e-05	0.000340273	chr5	34948799	34949690	892	*	Promoter (<=1kb)	5	34949448	35033593	84146	1	Rgs12	0
NM_173739	Galnt18	0.0990126	1.47148	3.89352	0.0013	0.00621325	chr7	111779858	111780286	429	*	Promoter (<=1kb)	7	111471661	111779977	308317	2	Galnt18	0
NM_173863	Crtc3	0.905059	1.85214	1.03311	5e-05	0.000340273	chr7	80688696	80689209	514	*	Promoter (<=1kb)	7	80586632	80688877	102246	2	Crtc3	0
NM_174850	Micall2	0.538575	4.36627	3.01918	5e-05	0.000340273	chr5	139736090	139736750	661	*	Promoter (<=1kb)	5	139706693	139736333	29641	2	Micall2	0
NM_175124	Lrrc28	1.43532	3.55609	1.30892	0.0026	0.0112247	chr7	67645001	67645650	650	*	Promoter (<=1kb)	7	67513410	67645236	131827	2	Lrrc28	0
NM_175130	Trpm4	1.47523	4.58932	1.63735	5e-05	0.000340273	chr7	45332851	45333887	1037	*	Promoter (<=1kb)	7	45303155	45333780	30626	2	Trpm4	0
NM_175136	Rnf122	2.49297	5.66017	1.18298	5e-05	0.000340273	chr8	31111547	31112051	505	*	Promoter (<=1kb)	8	31111846	31131473	19628	1	Rnf122	0
NM_175279	Rassf10	0.690198	2.02787	1.55488	5e-05	0.000340273	chr7	112953752	112954005	254	*	Promoter (<=1kb)	7	112953962	112957458	3497	1	Rassf10	0
NM_175307	Fam46b	2.70984	8.00739	1.56313	5e-05	0.000340273	chr4	133479696	133480381	686	*	Promoter (<=1kb)	4	133480133	133487940	7808	1	Fam46b	0
NM_175324	Acad11	4.84404	10.1992	1.07417	5e-05	0.000340273	chr9	104063257	104063843	587	*	Promoter (<=1kb)	9	104063703	104127646	63944	1	Acad11	0
NM_175380	Gpd1l	11.9139	25.2874	1.08577	5e-05	0.000340273	chr9	114933776	114934476	701	*	Promoter (<=1kb)	9	114899339	114933987	34649	2	Gpd1l	0
NM_175414	Tspan9	10.6939	26.0574	1.28491	5e-05	0.000340273	chr6	128142417	128142871	455	*	Promoter (<=1kb)	6	127961400	128143578	182179	2	Tspan9	707
NM_175443	Etnk2	2.63559	7.47096	1.50317	5e-05	0.000340273	chr1	133363274	133364005	732	*	Promoter (<=1kb)	1	133363572	133380319	16748	1	Etnk2	0
NM_175445	Rassf2	2.54207	5.70359	1.16587	5e-05	0.000340273	chr2	132029716	132030405	690	*	Promoter (<=1kb)	2	131992850	132029988	37139	2	Rassf2	0
NM_175454	Hid1	1.05904	3.93131	1.89225	5e-05	0.000340273	chr11	115367638	115367911	274	*	Promoter (<=1kb)	11	115347709	115367719	20011	2	Hid1	0
NM_175457	Mroh1	5.56701	14.887	1.41908	0.00025	0.00146617	chr15	76379991	76380731	741	*	Promoter (<=1kb)	15	76380513	76453039	72527	1	Mroh1	0
NM_175521	Nyap1	3.21744	7.39922	1.20146	5e-05	0.000340273	chr5	137741020	137741918	899	*	Promoter (1-2kb)	5	137730963	137739998	9036	2	Nyap1	-1022
NM_175641	Ltbp4	4.78351	10.1943	1.09162	0.01445	0.0475247	chr7	27337465	27338309	845	*	Promoter (<=1kb)	7	27305141	27337612	32472	2	Ltbp4	0
NM_175684	Fchsd1	1.38788	3.07403	1.14724	5e-05	0.000340273	chr18	37969473	37970267	795	*	Promoter (<=1kb)	18	37957434	37969731	12298	2	Fchsd1	0
NM_176835	Dnajc22	4.04053	9.19712	1.18664	5e-05	0.000340273	chr15	99099150	99099605	456	*	Promoter (<=1kb)	15	99099484	99104707	5224	1	Dnajc22	0
NM_176844	Chrna5	0.60211	1.22982	1.03035	0.0057	0.0219196	chr9	54981352	54981522	171	*	Promoter (<=1kb)	9	54980880	55007779	26900	1	Chrna5	472
NM_176902	Ubald2	56.9485	115.362	1.01843	0.00015	0.000929521	chr11	116431295	116431594	300	*	Promoter (2-3kb)	11	116434094	116439077	4984	1	Ubald2	-2500
NM_177068	Olfml2b	0.505204	2.66499	2.3992	5e-05	0.000340273	chr1	170644411	170644581	171	*	Promoter (<=1kb)	1	170644532	170682789	38258	1	Olfml2b	0
NM_177115	2025-03-03	0.744774	2.3259	1.64292	0.0005	0.00270003	chr18	56925357	56925965	609	*	Promoter (<=1kb)	18	56761716	56925548	163833	2	2025-03-03	0
NM_177129	Cntn2	0.250775	1.019	2.02268	5e-05	0.000340273	chr1	132541157	132541570	414	*	Promoter (1-2kb)	1	132509425	132542940	33516	2	Cntn2	1370
NM_177322	Agtr1a	0.154942	1.01707	2.71462	0.00205	0.00917778	chr13	30336368	30336538	171	*	Promoter (<=1kb)	13	30336356	30382867	46512	1	Agtr1a	12
NM_177366	Gpr157	0.414152	1.08801	1.39347	0.00015	0.000929521	chr4	150087090	150087713	624	*	Promoter (<=1kb)	4	150087503	150105927	18425	1	Gpr157	0
NM_177409	Tram2	3.58492	7.7553	1.11324	5e-05	0.000340273	chr1	21078988	21079625	638	*	Promoter (<=1kb)	1	21001397	21079225	77829	2	Tram2	0
NM_177473	Tmem191c	3.05358	8.02338	1.39371	5e-05	0.000340273	chr16	17276111	17276436	326	*	Promoter (<=1kb)	16	17276300	17278661	2362	1	Tmem191c	0
NM_177708	Rtn4rl1	0.620414	1.51387	1.28693	0.00015	0.000929521	chr11	75195246	75195436	191	*	Promoter (1-2kb)	11	75193993	75267762	73770	1	Rtn4rl1	1253
NM_177782	Prex1	3.80358	10.4181	1.45366	5e-05	0.000340273	chr2	166713690	166714231	542	*	Promoter (<=1kb)	2	166566345	166713832	147488	2	Prex1	0
NM_178035	Fads6	1.1878	3.46467	1.54443	0.0004	0.00222211	chr11	115297324	115297504	181	*	Promoter (<=1kb)	11	115283366	115297546	14181	2	Fads6	42
NM_178076	Mcf2l	0.674114	2.24532	1.73586	0.00085	0.00429487	chr8	12915594	12915953	360	*	Promoter (<=1kb)	8	12915893	13020509	104617	1	Mcf2l	0
NM_178086	Fa2h	0.192342	1.51109	2.97384	0.0002	0.00120057	chr8	111393440	111394084	645	*	Promoter (<=1kb)	8	111345138	111393821	48684	2	Fa2h	0
NM_178110	Trim62	0.604784	1.96946	1.70331	5e-05	0.000340273	chr4	128883419	128883646	228	*	Promoter (<=1kb)	4	128884140	128911326	27187	1	Trim62	-494
NM_178187	Hist1h2ae	4.26054	9.97189	1.22683	0.00235	0.0103086	chr13	23570768	23571803	1036	*	Promoter (<=1kb)	13	23570663	23571220	558	2	Hist1h2ae	0
NM_178218	Hist3h2a	2.93871	9.75827	1.73144	0.00135	0.00642543	chr11	58954268	58955086	819	*	Promoter (<=1kb)	11	58954685	58955192	508	1	Hist3h2a	0
NM_178595	Ptrh1	6.13148	14.1119	1.20261	0.0001	0.000644791	chr2	32775233	32775864	632	*	Promoter (<=1kb)	2	32775821	32777593	1773	1	Ptrh1	0
NM_178598	Tagln2	48.4415	121.08	1.32164	5e-05	0.000340273	chr1	172499884	172500073	190	*	Promoter (<=1kb)	1	172500246	172507375	7130	1	Tagln2	-173
NM_178618	Fam83g	1.95842	4.33562	1.14655	5e-05	0.000340273	chr11	61683925	61684498	574	*	Promoter (<=1kb)	11	61684410	61709950	25541	1	Fam83g	0
NM_178639	Sfxn5	0.962491	2.12967	1.14578	5e-05	0.000340273	chr6	85332849	85333751	903	*	Promoter (<=1kb)	6	85213051	85333422	120372	2	Sfxn5	0
NM_178715	Tmem30b	1.04321	3.07225	1.55826	5e-05	0.000340273	chr12	73546487	73546700	214	*	Promoter (<=1kb)	12	73543114	73546395	3282	2	Tmem30b	-92
NM_178869	Ttll1	9.80938	21.3048	1.11894	5e-05	0.000340273	chr15	83510659	83511152	494	*	Promoter (<=1kb)	15	83483769	83510907	27139	2	Ttll1	0
NM_178890	Abtb2	1.52158	4.22055	1.47186	5e-05	0.000340273	chr2	103565773	103566530	758	*	Promoter (<=1kb)	2	103566310	103718423	152114	1	Abtb2	0
NM_180662	Trappc9	3.66274	8.17226	1.15781	5e-05	0.000340273	chr15	73060839	73061449	611	*	Promoter (<=1kb)	15	72589620	73061204	471585	2	Trappc9	0
NM_181072	Myo1e	8.50711	19.4172	1.1906	5e-05	0.000340273	chr9	70207173	70207549	377	*	Promoter (<=1kb)	9	70207350	70400067	192718	1	Myo1e	0
NM_181404	Kank1	4.29578	9.04026	1.07344	5e-05	0.000340273	chr19	25236995	25237335	341	*	Promoter (<=1kb)	19	25237202	25434496	197295	1	Kank1	0
NM_182993	Slc17a7	1.86936	4.18916	1.16411	5e-05	0.000340273	chr7	45161877	45162581	705	*	Promoter (1-2kb)	7	45163921	45176139	12219	1	Slc17a7	-1340
NM_183170	Mpv17l2	23.3461	47.2068	1.01582	5e-05	0.000340273	chr8	70760775	70761570	796	*	Promoter (<=1kb)	8	70758649	70760921	2273	2	Mpv17l2	0
NM_183180	Tspan18	0.147765	1.26926	3.10261	0.0001	0.000644791	chr2	93333600	93333770	171	*	Promoter (<=1kb)	2	93201760	93334487	132728	2	Tspan18	717
NM_194060	Foxo6	0.83223	1.85033	1.15273	0.0007	0.0036278	chr4	120287718	120288406	689	*	Promoter (<=1kb)	4	120267078	120287261	20184	2	Foxo6	-457
NM_194350	Mafa	7.63507	17.4423	1.19188	5e-05	0.000340273	chr15	75747905	75748970	1066	*	Promoter (<=1kb)	15	75746843	75747922	1080	2	Mafa	0
NM_197996	Tspan15	2.07327	5.20787	1.32878	5e-05	0.000340273	chr10	62230906	62231458	553	*	Promoter (<=1kb)	10	62185396	62231218	45823	2	Tspan15	0
NM_198091	Usp2	0.903392	2.27114	1.32999	0.00015	0.000929521	chr9	44084711	44085034	324	*	Promoter (<=1kb)	9	44084920	44095627	10708	1	Usp2	0
NM_198092	Usp2	0.671561	2.47135	1.87971	5e-05	0.000340273	chr9	44066787	44067293	507	*	Promoter (<=1kb)	9	44067021	44095627	28607	1	Usp2	0
NM_198095	Bst2	143.955	295.919	1.03959	5e-05	0.000340273	chr8	71537243	71537643	401	*	Promoter (<=1kb)	8	71534262	71537437	3176	2	Bst2	0
NM_198113	Ssh3	0.998148	2.19038	1.13386	0.00015	0.000929521	chr19	4269101	4269364	264	*	Promoter (<=1kb)	19	4261669	4269172	7504	2	Ssh3	0
NM_198191	Pip5kl1	0.373753	1.13046	1.59675	0.01285	0.0431688	chr2	32575599	32575918	320	*	Promoter (<=1kb)	2	32575819	32583779	7961	1	Pip5kl1	0
NM_198306	Galnt9	0.369674	0.968896	1.39009	0.00235	0.0103086	chr5	110543822	110544690	869	*	Promoter (<=1kb)	5	110544355	110621383	77029	1	Galnt9	0
NM_198410	Paqr6	0.380361	1.77332	2.22101	0.0011	0.00537761	chr3	88364269	88364804	536	*	Promoter (<=1kb)	3	88364589	88368541	3953	1	Paqr6	0
NM_198424	Orai3	6.66471	13.511	1.01952	5e-05	0.000340273	chr7	127768575	127770031	1457	*	Promoter (<=1kb)	7	127769815	127775150	5336	1	Orai3	0
NM_198604	Plekhg6	0.301125	1.38185	2.19817	5e-05	0.000340273	chr6	125378101	125378650	550	*	Promoter (1-2kb)	6	125362651	125380504	17854	2	Plekhg6	1854
NM_198637	1700016K19Rik	0.464123	2.05332	2.14538	0.0097	0.0342016	chr11	75999704	75999904	201	*	Promoter (<=1kb)	11	75999912	76003569	3658	1	1700016K19Rik	-8
NM_199304	Zfp341	2.4455	5.15151	1.07487	5e-05	0.000340273	chr2	154612842	154614216	1375	*	Promoter (<=1kb)	2	154613368	154646817	33450	1	Zfp341	0
NM_201352	Gdpd5	0.457208	1.51359	1.72705	5e-05	0.000340273	chr7	99380832	99381561	730	*	Promoter (<=1kb)	7	99381549	99460984	79436	1	Gdpd5	0
NM_207205	Igsf3	3.2324	6.82107	1.07739	5e-05	0.000340273	chr3	101376801	101377259	459	*	Promoter (<=1kb)	3	101377125	101463060	85936	1	Igsf3	0
NM_207237	Man1c1	1.97668	6.76803	1.77566	5e-05	0.000340273	chr4	134704142	134704993	852	*	Promoter (<=1kb)	4	134561690	134704290	142601	2	Man1c1	0
NM_207298	Cercam	5.68019	15.3417	1.43345	5e-05	0.000340273	chr2	29868825	29869885	1061	*	Promoter (<=1kb)	2	29869494	29882840	13347	1	Cercam	0
NM_207663	Synm	0.739822	1.72777	1.22366	0.00105	0.00516572	chr7	67759789	67759965	177	*	Promoter (<=1kb)	7	67730161	67759742	29582	2	Synm	-47
NR_030738	2410006H16Rik	227.733	746.659	1.7131	5e-05	0.000340273	chr11	62602221	62603141	921	*	Promoter (<=1kb)	11	62602877	62604806	1930	1	2410006H16Rik	0
NR_037955	1190002F15Rik	3.65492	8.9741	1.29593	0.00195	0.00880117	chr6	134927185	134927562	378	*	Promoter (1-2kb)	6	134929092	134951718	22627	1	1190002F15Rik	-1530
NR_045146	BC051226	1.77107	4.01919	1.18229	0.0076	0.0279355	chr17	33908352	33909977	1626	*	Promoter (<=1kb)	17	33908182	33909178	997	2	BC051226	0
NR_045176	2810468N07Rik	0.90904	2.93938	1.6931	0.0005	0.00270003	chr17	25570688	25571120	433	*	Promoter (<=1kb)	17	25570811	25575043	4233	1	2810468N07Rik	0
NR_045709	1700007L15Rik	1.47208	3.76806	1.35596	0.0082	0.0296782	chr16	33380567	33381060	494	*	Promoter (<=1kb)	16	33379854	33380736	883	2	1700007L15Rik	0

## Sheet: zfp998_activate
Zfp998 directly induced genes
Transcript_id	Gene_id	FPKM value of KD-C ESC	FPKM value of transient Zfp998 KD ESC	log2.fold_change.	p_value	q_value	Chr	start	end	width	strand	annotation	geneChr	geneStart	geneEnd	geneLength	geneStrand	geneId	distanceToTSS
NM_001001130	Zfp85	2.71647	0.616627	-2.13926	5e-05	0.000340273	chr13	67754823	67755192	370	*	Promoter (<=1kb)	13	67747800	67755134	7335	2	Zfp85	0
NM_001001932	Eea1	3.28532	0.281177	-3.54648	5e-05	0.000340273	chr10	95940272	95940843	572	*	Promoter (<=1kb)	10	95940663	96045518	104856	1	Eea1	0
NM_001002008	Zfp948	7.95668	0.447326	-4.15277	5e-05	0.000340273	chr17	21566809	21566999	191	*	Promoter (<=1kb)	17	21567046	21588682	21637	1	Zfp948	-47
NM_001003908	Cltc	95.6824	39.2236	-1.28653	5e-05	0.000340273	chr11	86757462	86758057	596	*	Promoter (<=1kb)	11	86694653	86757492	62840	2	Cltc	0
NM_001003909	Ankib1	1.19327	0.500947	-1.2522	0.0092	0.032683	chr5	3802952	3803610	659	*	Promoter (<=1kb)	5	3689999	3803124	113126	2	Ankib1	0
NM_001004139	Zfp619	0.925928	0.0962871	-3.26549	5e-05	0.000340273	chr7	39517583	39518275	693	*	Promoter (<=1kb)	7	39517766	39540415	22650	1	Zfp619	0
NM_001004140	Ckap2	63.1446	21.8289	-1.53242	5e-05	0.000340273	chr8	22185478	22186025	548	*	Promoter (<=1kb)	8	22168152	22185819	17668	2	Ckap2	0
NM_001004190	Zfp560	0.718391	0.215973	-1.73392	0.0005	0.00270003	chr9	20385022	20385274	253	*	Promoter (<=1kb)	9	20345136	20385158	40023	2	Zfp560	0
NM_001004436	Wapal	30.3166	6.79161	-2.15828	5e-05	0.000340273	chr14	34673506	34674013	508	*	Promoter (<=1kb)	14	34673928	34747983	74056	1	Wapal	0
NM_001005358	Zfp960	5.45693	0.318361	-4.09935	5e-05	0.000340273	chr17	17063659	17064530	872	*	Promoter (<=1kb)	17	17064103	17089631	25529	1	Zfp960	0
NM_001005509	Eif2a	101.549	19.6113	-2.37242	5e-05	0.000340273	chr3	58525412	58526227	816	*	Promoter (<=1kb)	3	58525821	58557501	31681	1	Eif2a	0
NM_001008427	Gm5595	4.34985	0.104497	-5.37943	0.00025	0.00146617	chr7	42692341	42693110	770	*	Promoter (<=1kb)	7	42660108	42692718	32611	2	Gm5595	0
NM_001008501	Zfp760	5.39554	0.200853	-4.74755	5e-05	0.000340273	chr17	21707276	21707906	631	*	Promoter (<=1kb)	17	21707741	21725636	17896	1	Zfp760	0
NM_001008506	Zc3h14	7.00459	1.32735	-2.39975	0.01315	0.0440125	chr12	98746691	98746994	304	*	Promoter (<=1kb)	12	98746968	98787774	40807	1	Zc3h14	0
NM_001008785	Kbtbd8	11.8408	0.369176	-5.00331	5e-05	0.000340273	chr6	95117460	95118076	617	*	Promoter (<=1kb)	6	95117880	95129793	11914	1	Kbtbd8	0
NM_001009575	Armcx5	7.52187	3.05895	-1.29805	0.0037	0.0152293	chrX	135742582	135742765	184	*	Promoter (<=1kb)	20	135742692	135747326	4635	1	Armcx5	0
NM_001012309	Ccdc55	17.3046	2.84386	-2.60524	5e-05	0.000340273	chr11	77078333	77078684	352	*	Promoter (<=1kb)	11	77044292	77078437	34146	2	Ccdc55	0
NM_001013023	Mterf1a	6.05797	2.36592	-1.35644	5e-05	0.000340273	chr5	3893731	3894112	382	*	Promoter (<=1kb)	5	3890581	3893933	3353	2	Mterf1a	0
NM_001013367	Prkaa1	10.3706	3.45396	-1.58618	5e-05	0.000340273	chr15	5143466	5143767	302	*	Promoter (<=1kb)	15	5143861	5181899	38039	1	Prkaa1	-94
NM_001013371	Dtx3l	5.22379	1.93491	-1.43283	5e-05	0.000340273	chr16	35939837	35940076	240	*	Promoter (<=1kb)	16	35926515	35939027	12513	2	Dtx3l	-810
NM_001013376	Rpp38	17.0443	5.33547	-1.6756	5e-05	0.000340273	chr2	3332214	3333227	1014	*	Promoter (<=1kb)	2	3328949	3332628	3680	2	Rpp38	0
NM_001013379	Zfp930	15.3837	1.31422	-3.54912	5e-05	0.000340273	chr8	69208864	69209233	370	*	Promoter (<=1kb)	8	69209046	69230539	21494	1	Zfp930	0
NM_001013391	Cpsf6	31.7423	11.3314	-1.48608	5e-05	0.000340273	chr10	117376769	117377169	401	*	Promoter (<=1kb)	10	117344668	117376973	32306	2	Cpsf6	0
NM_001013608	Ercc6l2	9.01919	1.24601	-2.85569	5e-05	0.000340273	chr13	63814840	63815587	748	*	Promoter (<=1kb)	13	63815320	63900301	84982	1	Ercc6l2	0
NM_001013769	Rsl1	3.60078	0.354938	-3.34267	5e-05	0.000340273	chr13	67173044	67173745	702	*	Promoter (<=1kb)	13	67173182	67183498	10317	1	Rsl1	0
NM_001013786	Zscan26	12.2137	3.5579	-1.7794	5e-05	0.000340273	chr13	21453548	21453843	296	*	Promoter (<=1kb)	13	21442175	21453727	11553	2	Zscan26	0
NM_001013806	Ankrd13c	21.1645	9.07799	-1.2212	5e-05	0.000340273	chr3	157946751	157947265	515	*	Promoter (<=1kb)	3	157947466	158006837	59372	1	Ankrd13c	-201
NM_001013829	Shf	13.6377	6.39379	-1.09286	5e-05	0.000340273	chr2	122370109	122370589	481	*	Promoter (1-2kb)	2	122348892	122368918	20027	2	Shf	-1191
NM_001014397	Gm13154	8.91212	0.320875	-4.79568	5e-05	0.000340273	chr4	147553171	147553382	212	*	Promoter (<=1kb)	4	147553277	147585201	31925	1	Gm13154	0
NM_001014973	Snx13	3.67512	0.459177	-3.00067	5e-05	0.000340273	chr12	35046930	35047332	403	*	Promoter (<=1kb)	12	35047189	35147477	100289	1	Snx13	0
NM_001014996	Cenpj	5.32623	0.680958	-2.96748	5e-05	0.000340273	chr14	56571544	56572128	585	*	Promoter (<=1kb)	14	56526761	56571846	45086	2	Cenpj	0
NM_001015099	G2e3	14.6792	1.57526	-3.22011	5e-05	0.000340273	chr12	51347797	51348544	748	*	Promoter (<=1kb)	12	51348230	51376986	28757	1	G2e3	0
NM_001018042	Sp3	15.442	2.47348	-2.64224	5e-05	0.000340273	chr2	72980279	72981038	760	*	Promoter (<=1kb)	2	72936432	72980446	44015	2	Sp3	0
NM_001024135	Kbtbd7	4.79132	0.750222	-2.67503	5e-05	0.000340273	chr14	79426293	79426722	430	*	Promoter (<=1kb)	14	79426511	79431038	4528	1	Kbtbd7	0
NM_001024205	Nufip2	26.0119	4.29446	-2.59862	5e-05	0.000340273	chr11	77685752	77686923	1172	*	Promoter (<=1kb)	11	77686139	77717966	31828	1	Nufip2	0
NM_001024504	Dcun1d2	5.14274	0.982083	-2.38862	0.00505	0.0197666	chr8	13287413	13288406	994	*	Promoter (<=1kb)	8	13255963	13288126	32164	2	Dcun1d2	0
NM_001024508	Brd9	17.7798	6.11266	-1.54037	5e-05	0.000340273	chr13	73937455	73938235	781	*	Promoter (<=1kb)	13	73937811	73960889	23079	1	Brd9	0
NM_001024604	Ankrd28	20.9538	10.0442	-1.06086	5e-05	0.000340273	chr14	31830455	31831172	718	*	Promoter (<=1kb)	14	31700015	31830415	130401	2	Ankrd28	-40
NM_001024622	Pcnp	90.3146	37.4408	-1.27035	5e-05	0.000340273	chr16	56029551	56030033	483	*	Promoter (<=1kb)	16	56015508	56029717	14210	2	Pcnp	0
NM_001024624	Cdkl5	2.00632	0.40412	-2.3117	5e-05	0.000340273	chrX	160994539	160995120	582	*	Promoter (<=1kb)	20	160784308	160994681	210374	2	Cdkl5	0
NM_001024626	Zfp873	3.25139	0.295444	-3.4601	5e-05	0.000340273	chr10	82047817	82048888	1072	*	Promoter (<=1kb)	10	82048127	82061586	13460	1	Zfp873	0
NM_001024712	Gm3696	1.38345	0.294401	-2.23242	0.00085	0.00429487	chr14	7104256	7104843	588	*	Promoter (<=1kb)	14	7083025	7105457	22433	2	Gm3696	614
NM_001024726	Zfp607	2.51264	0.785113	-1.67823	5e-05	0.000340273	chr7	27860270	27860841	572	*	Promoter (<=1kb)	7	27860585	27880825	20241	1	Zfp607	0
NM_001024731	Gm20939	4.92589	0.221215	-4.47687	5e-05	0.000340273	chr17	94866349	94867016	668	*	Promoter (1-2kb)	17	94864918	94878321	13404	1	Gm20939	1431
NM_001024806	Cebpz	44.9139	15.9948	-1.48955	5e-05	0.000340273	chr17	78936681	78937652	972	*	Promoter (<=1kb)	17	78919003	78937070	18068	2	Cebpz	0
NM_001024849	Gm14325	13.7889	0.612613	-4.49238	5e-05	0.000340273	chr2	177840045	177840624	580	*	Promoter (<=1kb)	2	177828991	177840318	11328	2	Gm14325	0
NM_001024917	N4bp2	11.5596	2.07326	-2.47912	5e-05	0.000340273	chr5	65764574	65765337	764	*	Promoter (1-2kb)	5	65763521	65826784	63264	1	N4bp2	1053
NM_001024928	Zfp667	4.23535	1.68183	-1.33245	5e-05	0.000340273	chr7	6286053	6286804	752	*	Promoter (<=1kb)	7	6286580	6307883	21304	1	Zfp667	0
NM_001024950	Zfp563	1.42987	0.228893	-2.64313	5e-05	0.000340273	chr17	33089293	33089776	484	*	Promoter (<=1kb)	17	33089367	33110704	21338	1	Zfp563	0
NM_001024952	Rc3h1	4.4615	0.737692	-2.59644	5e-05	0.000340273	chr1	160905993	160906594	602	*	Promoter (<=1kb)	1	160906411	160974976	68566	1	Rc3h1	0
NM_001025093	Atf2	4.34872	0.384277	-3.50037	0.0001	0.000644791	chr2	73892181	73893240	1060	*	Promoter (<=1kb)	2	73816509	73892639	76131	2	Atf2	0
NM_001025102	Arl14ep	15.1253	7.01882	-1.10766	5e-05	0.000340273	chr2	106974291	106974610	320	*	Promoter (<=1kb)	2	106962529	106974397	11869	2	Arl14ep	0
NM_001025373	Zfp943	1.05241	0.188503	-2.48104	0.00105	0.00516572	chr17	21962477	21962783	307	*	Promoter (<=1kb)	17	21962559	21994366	31808	1	Zfp943	0
NM_001025392	Bclaf1	34.2707	2.78802	-3.61966	5e-05	0.000340273	chr10	20311851	20313167	1317	*	Promoter (<=1kb)	10	20312469	20342501	30033	1	Bclaf1	0
NM_001025572	Ankrd12	1.52265	0.257148	-2.56591	5e-05	0.000340273	chr17	66076678	66077441	764	*	Promoter (<=1kb)	17	65967501	66077046	109546	2	Ankrd12	0
NM_001029856	Atad5	12.1793	0.960758	-3.66411	5e-05	0.000340273	chr11	80089243	80089729	487	*	Promoter (<=1kb)	11	80089400	80135791	46392	1	Atad5	0
NM_001029889	Gm608	2.24279	0.229193	-3.29066	5e-05	0.000340273	chr16	44172498	44173305	808	*	Promoter (<=1kb)	16	44173397	44227466	54070	1	Gm608	-92
NM_001029934	Usp32	8.07301	2.19514	-1.8788	5e-05	0.000340273	chr11	85139746	85140599	854	*	Promoter (<=1kb)	11	84984488	85139955	155468	2	Usp32	0
NM_001029990	Mettl17	19.6727	8.52154	-1.20701	5e-05	0.000340273	chr14	51884601	51885086	486	*	Promoter (<=1kb)	14	51884842	51891868	7027	1	Mettl17	0
NM_001029993	Zc3h18	38.6683	12.7143	-1.6047	5e-05	0.000340273	chr8	122376256	122376844	589	*	Promoter (<=1kb)	8	122376616	122417360	40745	1	Zc3h18	0
NM_001030307	Dkc1	137.246	56.2464	-1.28693	5e-05	0.000340273	chrX	75095681	75096096	416	*	Promoter (<=1kb)	20	75095854	75109776	13923	1	Dkc1	0
NM_001033043	Rnf17	14.8705	0.91829	-4.01736	5e-05	0.000340273	chr14	56402437	56402921	485	*	Promoter (<=1kb)	14	56402697	56525031	122335	1	Rnf17	0
NM_001033145	1190002N15Rik	9.5811	2.73489	-1.80871	5e-05	0.000340273	chr9	94537962	94538932	971	*	Promoter (<=1kb)	9	94517864	94538081	20218	2	1190002N15Rik	0
NM_001033156	Fbxo33	7.79868	3.44555	-1.1785	5e-05	0.000340273	chr12	59219330	59220089	760	*	Promoter (<=1kb)	12	59200655	59219483	18829	2	Fbxo33	0
NM_001033157	5730507C01Rik	11.0234	1.15971	-3.24873	5e-05	0.000340273	chr12	18514168	18514604	437	*	Promoter (<=1kb)	12	18514510	18535254	20745	1	5730507C01Rik	0
NM_001033159	Zfp597	2.72527	0.310833	-3.13218	5e-05	0.000340273	chr16	3871852	3873147	1296	*	Promoter (<=1kb)	16	3861544	3872374	10831	2	Zfp597	0
NM_001033173	Usp31	5.55138	1.72806	-1.6837	5e-05	0.000340273	chr7	121707365	121707791	427	*	Promoter (<=1kb)	7	121642021	121707253	65233	2	Usp31	-112
NM_001033192	Fam8a1	12.6614	5.3445	-1.24431	5e-05	0.000340273	chr13	46669288	46669650	363	*	Promoter (<=1kb)	13	46669522	46675773	6252	1	Fam8a1	0
NM_001033222	Pdzd8	8.4611	1.25137	-2.75733	5e-05	0.000340273	chr19	59345705	59346385	681	*	Promoter (<=1kb)	19	59296084	59345780	49697	2	Pdzd8	0
NM_001033249	Zfp583	2.01115	0.318772	-2.65743	5e-05	0.000340273	chr7	6331060	6331765	706	*	Promoter (<=1kb)	7	6315665	6330434	14770	2	Zfp583	-626
NM_001033270	Slc4a7	11.8102	2.58131	-2.19386	5e-05	0.000340273	chr14	14702462	14703101	640	*	Promoter (<=1kb)	14	14703025	14799943	96919	1	Slc4a7	0
NM_001033275	Gxylt1	9.44211	2.69341	-1.80967	5e-05	0.000340273	chr15	93275035	93275755	721	*	Promoter (<=1kb)	15	93239742	93275084	35343	2	Gxylt1	0
NM_001033300	Gmps	45.5903	10.4248	-2.12871	5e-05	0.000340273	chr3	63976016	63976364	349	*	Promoter (<=1kb)	3	63976143	64019078	42936	1	Gmps	0
NM_001033341	Zfp407	4.25299	2.06889	-1.03962	5e-05	0.000340273	chr18	84589492	84589754	263	*	Promoter (<=1kb)	18	84207702	84589504	381803	2	Zfp407	0
NM_001033375	A230046K03Rik	18.0754	1.81417	-3.31665	5e-05	0.000340273	chr10	83543679	83544127	449	*	Promoter (<=1kb)	10	83543941	83596473	52533	1	A230046K03Rik	0
NM_001033385	Tbc1d32	1.04895	0.207275	-2.33932	5e-05	0.000340273	chr10	56228618	56229268	651	*	Promoter (<=1kb)	10	56014294	56228689	214396	2	Tbc1d32	0
NM_001033389	Fubp3	37.5924	18.6072	-1.01458	0.00025	0.00146617	chr2	31571612	31573031	1420	*	Promoter (<=1kb)	2	31572651	31617526	44876	1	Fubp3	0
NM_001033408	Rbm44	1.58895	0.688602	-1.20633	5e-05	0.000340273	chr1	91144873	91145157	285	*	Promoter (<=1kb)	1	91145103	91170795	25693	1	Rbm44	0
NM_001033425	Zscan10	37.7258	16.2632	-1.21394	5e-05	0.000340273	chr17	23600757	23601900	1144	*	Promoter (<=1kb)	17	23600826	23611019	10194	1	Zscan10	0
NM_001033430	Kdm7a	2.51252	0.259478	-3.27545	5e-05	0.000340273	chr6	39206676	39207097	422	*	Promoter (<=1kb)	6	39136620	39206773	70154	2	Kdm7a	0
NM_001033441	Alg10b	14.8177	2.30616	-2.68376	5e-05	0.000340273	chr15	90223969	90224544	576	*	Promoter (<=1kb)	15	90224311	90230554	6244	1	Alg10b	0
NM_001033466	Zbtb2	7.40667	1.44886	-2.35391	5e-05	0.000340273	chr10	4386347	4387333	987	*	Promoter (<=1kb)	10	4367074	4388108	21035	2	Zbtb2	775
NM_001033472	A830080D01Rik	23.2334	1.5614	-3.89529	5e-05	0.000340273	chrX	159532364	159532913	550	*	Promoter (<=1kb)	20	159532668	159593081	60414	1	A830080D01Rik	0
NM_001033475	Tmed8	9.19315	2.35642	-1.96396	5e-05	0.000340273	chr12	87199880	87200283	404	*	Promoter (<=1kb)	12	87166242	87200229	33988	2	Tmed8	0
NM_001033530	AW146154	1.16391	0.111921	-3.37842	0.00065	0.00340117	chr7	41499223	41499910	688	*	Promoter (<=1kb)	7	41478874	41499890	21017	2	AW146154	0
NM_001033532	AW554918	1.68509	0.666738	-1.33764	5e-05	0.000340273	chr18	25168383	25169137	755	*	Promoter (<=1kb)	18	25169020	25467321	298302	1	AW554918	0
NM_001033550	Lrrc8b	2.20881	0.9009	-1.29383	5e-05	0.000340273	chr5	105415552	105415793	242	*	Promoter (<=1kb)	5	105415775	105486189	70415	1	Lrrc8b	0
NM_001033634	Zyg11b	6.23272	2.3036	-1.43597	5e-05	0.000340273	chr4	108300695	108301438	744	*	Promoter (<=1kb)	4	108227755	108301090	73336	2	Zyg11b	0
NM_001034882	Kbtbd6	1.69427	0.493679	-1.77902	5e-05	0.000340273	chr14	79451709	79451895	187	*	Promoter (<=1kb)	14	79451835	79454816	2982	1	Kbtbd6	0
NM_001034893	Zfp936	10.952	0.345916	-4.98462	5e-05	0.000340273	chr7	43177327	43177987	661	*	Promoter (<=1kb)	7	43177588	43192109	14522	1	Zfp936	0
NM_001034900	Zfp345	6.2751	0.201711	-4.95927	5e-05	0.000340273	chr2	150484916	150485561	646	*	Promoter (<=1kb)	2	150470991	150485063	14073	2	Zfp345	0
NM_001037926	Gm13051	61.3629	1.88682	-5.02334	5e-05	0.000340273	chr4	146098837	146099379	543	*	Promoter (1-2kb)	4	146097312	146126623	29312	1	Gm13051	1525
NM_001038695	Kdm3a	34.4163	17.0948	-1.00954	5e-05	0.000340273	chr6	71632740	71633696	957	*	Promoter (<=1kb)	6	71588970	71632917	43948	2	Kdm3a	0
NM_001038696	Rnpc3	2.54425	0.0868056	-4.87331	0.0012	0.00579738	chr3	113629648	113630566	919	*	Promoter (<=1kb)	3	113605067	113630149	25083	2	Rnpc3	0
NM_001039081	Mier1	9.92753	0.977738	-3.34391	5e-05	0.000340273	chr4	103119065	103119573	509	*	Promoter (<=1kb)	4	103119390	103165754	46365	1	Mier1	0
NM_001039090	Skil	11.0001	3.11696	-1.81931	5e-05	0.000340273	chr3	31094387	31095180	794	*	Promoter (<=1kb)	3	31095058	31122923	27866	1	Skil	0
NM_001039184	Cep350	2.79693	0.42444	-2.72021	5e-05	0.000340273	chr1	155973100	155973944	845	*	Promoter (<=1kb)	1	155844964	155973255	128292	2	Cep350	0
NM_001039198	Zfhx2	10.268	3.31104	-1.6328	5e-05	0.000340273	chr14	55091888	55092612	725	*	Promoter (<=1kb)	14	55061659	55092048	30390	2	Zfhx2	0
NM_001039209	Gm13152	5.19263	0.222234	-4.54631	0.0023	0.0101157	chr4	147176265	147176734	470	*	Promoter (<=1kb)	4	147175866	147513420	337555	1	Gm13152	399
NM_001039214	Mex3c	13.9232	6.67521	-1.06061	5e-05	0.000340273	chr18	73572148	73572882	735	*	Promoter (<=1kb)	18	73572705	73592578	19874	1	Mex3c	0
NM_001039239	Zfp808	12.7267	0.210955	-5.91478	5e-05	0.000340273	chr13	62129436	62130123	688	*	Promoter (<=1kb)	13	62129890	62173936	44047	1	Zfp808	0
NM_001039483	Tmco1	21.7653	9.45006	-1.20363	5e-05	0.000340273	chr1	167308167	167308903	737	*	Promoter (<=1kb)	1	167308670	167333978	25309	1	Tmco1	0
NM_001039511	Ivns1abp	7.46828	0.89026	-3.06848	0.0003	0.00172255	chr1	151344104	151344588	485	*	Promoter (<=1kb)	1	151344498	151356798	12301	1	Ivns1abp	0
NM_001039644	Edem3	9.36118	1.80185	-2.37721	5e-05	0.000340273	chr1	151754760	151755813	1054	*	Promoter (<=1kb)	1	151755374	151822328	66955	1	Edem3	0
NM_001039692	Arhgap12	4.05064	0.934078	-2.11653	5e-05	0.000340273	chr18	6135353	6136886	1534	*	Promoter (<=1kb)	18	6024450	6136098	111649	2	Arhgap12	0
NM_001039710	Coq10b	14.6709	6.18998	-1.24495	5e-05	0.000340273	chr1	55052149	55053309	1161	*	Promoter (<=1kb)	1	55052770	55072702	19933	1	Coq10b	0
NM_001040396	Selt	59.2835	8.84629	-2.74449	5e-05	0.000340273	chr3	58576438	58576779	342	*	Promoter (<=1kb)	3	58576658	58593546	16889	1	Selt	0
NM_001040398	Setd1b	7.6017	2.10717	-1.85101	5e-05	0.000340273	chr5	123141056	123141864	809	*	Promoter (<=1kb)	5	123142193	123168630	26438	1	Setd1b	-329
NM_001040400	Tet2	18.9901	2.44284	-2.95862	5e-05	0.000340273	chr3	133544102	133544707	606	*	Promoter (<=1kb)	3	133463677	133544390	80714	2	Tet2	0
NM_001042501	Fam133b	19.9666	5.13633	-1.95877	5e-05	0.000340273	chr5	3543693	3543999	307	*	Promoter (<=1kb)	5	3543833	3570546	26714	1	Fam133b	0
NM_001042591	Arrdc3	20.9847	7.29458	-1.52444	5e-05	0.000340273	chr13	80885435	80886587	1153	*	Promoter (2-3kb)	13	80883422	80896043	12622	1	Arrdc3	2013
NM_001042634	Clk1	31.7497	8.46328	-1.90746	5e-05	0.000340273	chr1	58424029	58424918	890	*	Promoter (<=1kb)	1	58411988	58424088	12101	2	Clk1	0
NM_001044747	Zfp68	1.03271	0.153036	-2.75449	0.00335	0.0139873	chr5	138619494	138619992	499	*	Promoter (<=1kb)	5	138603652	138619743	16092	2	Zfp68	0
NM_001045513	Raph1	8.22255	3.36915	-1.2872	5e-05	0.000340273	chr1	60566677	60567276	600	*	Promoter (<=1kb)	1	60483185	60566765	83581	2	Raph1	0
NM_001045524	Cep126	1.79452	0.13096	-3.7764	0.0001	0.000644791	chr9	8134357	8134751	395	*	Promoter (<=1kb)	9	8076633	8134294	57662	2	Cep126	-63
NM_001045529	Morc3	47.3107	12.0466	-1.97355	5e-05	0.000340273	chr16	93832874	93833097	224	*	Promoter (<=1kb)	16	93832121	93876073	43953	1	Morc3	753
NM_001048208	Med14	8.09673	1.63704	-2.30625	5e-05	0.000340273	chrX	12761822	12762204	383	*	Promoter (<=1kb)	20	12675371	12761973	86603	2	Med14	0
NM_001048250	Smim15	47.9156	6.11648	-2.96972	5e-05	0.000340273	chr13	108044355	108044651	297	*	Promoter (<=1kb)	13	108044474	108049146	4673	1	Smim15	0
NM_001048267	Tnpo1	4.40521	1.23382	-1.83608	0.0107	0.037128	chr13	98890828	98891231	404	*	Promoter (<=1kb)	13	98842081	98891042	48962	2	Tnpo1	0
NM_001076789	Cbx5	51.7929	11.9711	-2.11319	5e-05	0.000340273	chr15	103239123	103241081	1959	*	Promoter (<=1kb)	15	103191546	103239816	48271	2	Cbx5	0
NM_001077265	Hnrnpd	49.3208	22.9499	-1.10371	0.0002	0.00120057	chr5	99978833	99979494	662	*	Promoter (<=1kb)	5	99955935	99978938	23004	2	Hnrnpd	0
NM_001077684	Ccdc173	0.98697	0.263587	-1.90473	0.00885	0.03162	chr2	69789310	69789981	672	*	Promoter (<=1kb)	2	69758057	69789486	31430	2	Ccdc173	0
NM_001077712	Stag2	3.19987	0.223146	-3.84195	5e-05	0.000340273	chrX	42148965	42149297	333	*	Promoter (<=1kb)	20	42149412	42277186	127775	1	Stag2	-115
NM_001079830	Trim33	2.8636	0.515019	-2.47513	0.00285	0.0121614	chr3	103278775	103278977	203	*	Promoter (<=1kb)	3	103279293	103358770	79478	1	Trim33	-316
NM_001080387	Srsf10	66.5256	7.7339	-3.10464	5e-05	0.000340273	chr4	135855484	135856294	811	*	Promoter (<=1kb)	4	135856071	135865818	9748	1	Srsf10	0
NM_001080706	Btaf1	15.7081	1.76061	-3.15736	5e-05	0.000340273	chr19	36925563	36926269	707	*	Promoter (<=1kb)	19	36926079	37014057	87979	1	Btaf1	0
NM_001080755	Zzz3	12.7609	1.9853	-2.68429	5e-05	0.000340273	chr3	152395558	152396834	1277	*	Promoter (<=1kb)	3	152396003	152462826	66824	1	Zzz3	0
NM_001080931	Med13	7.20568	0.896179	-3.00728	5e-05	0.000340273	chr11	86358072	86358613	542	*	Promoter (<=1kb)	11	86265715	86357525	91811	2	Med13	-547
NM_001080941	Zfp429	3.52015	0.696398	-2.33765	5e-05	0.000340273	chr13	67399228	67399780	553	*	Promoter (<=1kb)	13	67389328	67399767	10440	2	Zfp429	0
NM_001080977	Rsbn1l	7.46924	1.31984	-2.5006	5e-05	0.000340273	chr5	20951682	20952093	412	*	Promoter (<=1kb)	5	20893024	20951822	58799	2	Rsbn1l	0
NM_001081021	Zfp780b	1.91797	0.0523905	-5.19413	0.0003	0.00172255	chr7	27978811	27979614	804	*	Promoter (<=1kb)	7	27959800	27979157	19358	2	Zfp780b	0
NM_001081049	Kmt2a	7.31	3.51741	-1.05536	5e-05	0.000340273	chr9	44879870	44880131	262	*	Promoter (1-2kb)	9	44803355	44881274	77920	2	Kmt2a	1143
NM_001081068	Ltn1	13.489	3.33593	-2.01562	5e-05	0.000340273	chr16	87432389	87432823	435	*	Promoter (<=1kb)	16	87376651	87432606	55956	2	Ltn1	0
NM_001081081	Gls	2.59399	1.12117	-1.21016	0.00145	0.00682858	chr1	52232862	52233702	841	*	Promoter (<=1kb)	1	52163450	52233232	69783	2	Gls	0
NM_001081090	Esf1	33.4518	1.25709	-4.73392	5e-05	0.000340273	chr2	140170423	140171159	737	*	Promoter (<=1kb)	2	140119881	140170558	50678	2	Esf1	0
NM_001081091	Cep152	5.85107	2.85098	-1.03724	5e-05	0.000340273	chr2	125624933	125625427	495	*	Promoter (<=1kb)	2	125563088	125625113	62026	2	Cep152	0
NM_001081094	Znhit6	18.0182	8.99792	-1.00179	5e-05	0.000340273	chr3	145576007	145576569	563	*	Promoter (<=1kb)	3	145576208	145605245	29038	1	Znhit6	0
NM_001081101	Uvssa	0.597077	0.112024	-2.41411	5e-05	0.000340273	chr5	33377920	33378833	914	*	Promoter (<=1kb)	5	33378696	33419754	41059	1	Uvssa	0
NM_001081111	Tmf1	6.39159	0.840537	-2.92679	5e-05	0.000340273	chr6	97178512	97178696	185	*	Promoter (<=1kb)	6	97151950	97179124	27175	2	Tmf1	428
NM_001081112	Ankrd26	6.85256	0.673467	-3.34696	5e-05	0.000340273	chr6	118562141	118562486	346	*	Promoter (<=1kb)	6	118502564	118562256	59693	2	Ankrd26	0
NM_001081117	Mki67	27.3554	1.63232	-4.06683	5e-05	0.000340273	chr7	135716390	135716941	552	*	Promoter (<=1kb)	7	135689788	135716379	26592	2	Mki67	-11
NM_001081119	Abhd13	10.3583	4.46612	-1.2137	5e-05	0.000340273	chr8	9977677	9977847	171	*	Promoter (<=1kb)	8	9977717	9992154	14438	1	Abhd13	0
NM_001081132	Upf2	15.8808	1.8993	-3.06375	5e-05	0.000340273	chr2	5950792	5951590	799	*	Promoter (<=1kb)	2	5951469	6056703	105235	1	Upf2	0
NM_001081149	Kat6a	18.0988	7.67274	-1.23808	5e-05	0.000340273	chr8	22858546	22859594	1049	*	Promoter (<=1kb)	8	22859539	22943262	83724	1	Kat6a	0
NM_001081154	Marf1	10.4777	5.0169	-1.06245	5e-05	0.000340273	chr16	14158897	14160007	1111	*	Promoter (<=1kb)	16	14109166	14159274	50109	2	Marf1	0
NM_001081164	Otud4	14.3338	4.09187	-1.80859	5e-05	0.000340273	chr8	79638794	79639737	944	*	Promoter (<=1kb)	8	79639676	79677755	38080	1	Otud4	0
NM_001081183	1110037F02Rik	12.6931	6.28176	-1.0148	5e-05	0.000340273	chr4	11485545	11486361	817	*	Promoter (<=1kb)	4	11485958	11551143	65186	1	1110037F02Rik	0
NM_001081191	Eml5	4.53429	1.05993	-2.09691	5e-05	0.000340273	chr12	98901304	98901788	485	*	Promoter (<=1kb)	12	98786604	98901484	114881	2	Eml5	0
NM_001081201	Dpy19l4	4.57553	0.653569	-2.80753	5e-05	0.000340273	chr4	11321948	11322644	697	*	Promoter (<=1kb)	4	11265079	11322131	57053	2	Dpy19l4	0
NM_001081202	L1td1	303.426	96.4024	-1.6542	5e-05	0.000340273	chr4	98725352	98725634	283	*	Promoter (1-2kb)	4	98726754	98738486	11733	1	L1td1	-1120
NM_001081203	Sbno1	22.7436	8.12849	-1.4844	5e-05	0.000340273	chr5	124425308	124426418	1111	*	Promoter (<=1kb)	5	124368702	124425914	57213	2	Sbno1	0
NM_001081216	Phip	8.44923	0.188526	-5.48598	5e-05	0.000340273	chr9	82975497	82975923	427	*	Promoter (<=1kb)	9	82866159	82975489	109331	2	Phip	-8
NM_001081222	Esco1	9.73715	0.326697	-4.89747	5e-05	0.000340273	chr18	10609312	10610617	1306	*	Promoter (<=1kb)	18	10566512	10610352	43841	2	Esco1	0
NM_001081223	Rbbp8	12.1022	1.63842	-2.88489	5e-05	0.000340273	chr18	11657132	11657938	807	*	Promoter (<=1kb)	18	11657349	11743207	85859	1	Rbbp8	0
NM_001081225	Fam178a	15.3109	4.86287	-1.65468	5e-05	0.000340273	chr19	44930746	44931812	1067	*	Promoter (<=1kb)	19	44931119	44983787	52669	1	Fam178a	0
NM_001081229	Tsc22d2	3.40843	1.42683	-1.25629	5e-05	0.000340273	chr3	58414240	58415038	799	*	Promoter (<=1kb)	3	58415689	58466787	51099	1	Tsc22d2	-651
NM_001081230	Map9	2.36497	0.234733	-3.33273	5e-05	0.000340273	chr3	82357833	82358240	408	*	Promoter (<=1kb)	3	82358072	82395268	37197	1	Map9	0
NM_001081259	Mfsd7b	2.83181	0.364961	-2.95591	5e-05	0.000340273	chr1	191025989	191026969	981	*	Promoter (<=1kb)	1	191005832	191026190	20359	2	Mfsd7b	0
NM_001081264	Alg6	10.1878	3.5295	-1.5293	5e-05	0.000340273	chr4	99715185	99716097	913	*	Promoter (<=1kb)	4	99715630	99763460	47831	1	Alg6	0
NM_001081287	Mpp7	4.68009	1.24117	-1.91484	5e-05	0.000340273	chr18	7626329	7627332	1004	*	Promoter (<=1kb)	18	7347962	7626863	278902	2	Mpp7	0
NM_001081290	Prrc2c	56.2673	26.7138	-1.07471	5e-05	0.000340273	chr1	162740355	162740772	418	*	Promoter (<=1kb)	1	162671785	162740556	68772	2	Prrc2c	0
NM_001081293	Rprd2	5.73657	2.64159	-1.11878	5e-05	0.000340273	chr3	95818982	95820275	1294	*	Promoter (<=1kb)	3	95759873	95818953	59081	2	Rprd2	-29
NM_001081295	Arhgef26	1.45059	0.4607	-1.65474	5e-05	0.000340273	chr3	62338696	62338879	184	*	Promoter (<=1kb)	3	62338777	62462221	123445	1	Arhgef26	0
NM_001081316	Dsel	1.7416	0.163815	-3.41027	5e-05	0.000340273	chr1	111864229	111864491	263	*	Promoter (<=1kb)	1	111858702	111864918	6217	2	Dsel	427
NM_001081321	Pds5a	47.9225	4.69716	-3.35084	5e-05	0.000340273	chr5	65697784	65698778	995	*	Promoter (<=1kb)	5	65615260	65697856	82597	2	Pds5a	0
NM_001081340	Setd2	21.9645	1.24543	-4.14046	5e-05	0.000340273	chr9	110532009	110532565	557	*	Promoter (<=1kb)	9	110532597	110618633	86037	1	Setd2	-32
NM_001081341	Scaper	2.62298	0.450879	-2.5404	5e-05	0.000340273	chr9	55937839	55938474	636	*	Promoter (<=1kb)	9	55549883	55938115	388233	2	Scaper	0
NM_001081359	Ubr5	38.3157	17.317	-1.14575	5e-05	0.000340273	chr15	38077685	38078428	744	*	Promoter (<=1kb)	15	37967328	38078854	111527	2	Ubr5	426
NM_001081360	Camsap2	6.63901	2.64384	-1.32833	5e-05	0.000340273	chr1	136345600	136346422	823	*	Promoter (<=1kb)	1	136268123	136346104	77982	2	Camsap2	0
NM_001081363	Cenpf	16.8224	0.574591	-4.8717	5e-05	0.000340273	chr1	189687875	189688789	915	*	Promoter (<=1kb)	1	189640614	189688086	47473	2	Cenpf	0
NM_001081371	Dmxl1	7.23977	0.125887	-5.84575	5e-05	0.000340273	chr18	49832164	49833033	870	*	Promoter (<=1kb)	18	49832997	49965473	132477	1	Dmxl1	0
NM_001081406	Lrr1	11.3295	3.53052	-1.68213	5e-05	0.000340273	chr12	69168354	69169063	710	*	Promoter (<=1kb)	12	69168814	69179010	10197	1	Lrr1	0
NM_001081409	Phf20l1	2.19884	0.326305	-2.75245	5e-05	0.000340273	chr15	66577342	66577683	342	*	Promoter (<=1kb)	15	66577572	66645255	67684	1	Phf20l1	0
NM_001081422	Bod1l	6.86506	0.372943	-4.20225	5e-05	0.000340273	chr5	41844221	41844548	328	*	Promoter (<=1kb)	5	41787540	41844315	56776	2	Bod1l	0
NM_001081429	Ccdc15	1.65883	0.5792	-1.51803	5e-05	0.000340273	chr9	37348118	37348568	451	*	Promoter (<=1kb)	9	37275835	37348392	72558	2	Ccdc15	0
NM_001081430	Naa30	15.6143	6.0871	-1.35904	5e-05	0.000340273	chr14	49171920	49172272	353	*	Promoter (<=1kb)	14	49172227	49191031	18805	1	Naa30	0
NM_001081475	Nasp	164.693	52.5302	-1.64856	5e-05	0.000340273	chr4	116626620	116628509	1890	*	Promoter (<=1kb)	4	116601052	116627497	26446	2	Nasp	0
NM_001081668	Nup62cl	20.2635	7.04603	-1.524	5e-05	0.000340273	chrX	140062540	140062923	384	*	Promoter (<=1kb)	20	140007673	140062568	54896	2	Nup62cl	0
NM_001081678	Zfp800	1.5539	0.315473	-2.3003	5e-05	0.000340273	chr6	28261766	28262116	351	*	Promoter (<=1kb)	6	28239931	28261601	21671	2	Zfp800	-165
NM_001081956	Akap17b	3.06813	0.445002	-2.78547	5e-05	0.000340273	chrX	36645381	36645609	229	*	Promoter (<=1kb)	20	36608183	36645414	37232	2	Akap17b	0
NM_001081975	Mfap1b	5.91727	1.65325	-1.83963	5e-05	0.000340273	chr2	121473832	121474285	454	*	Promoter (<=1kb)	2	121461666	121474023	12358	2	Mfap1b	0
NM_001083114	Pphln1	10.0822	3.81452	-1.40224	5e-05	0.000340273	chr15	93398303	93398523	221	*	Promoter (<=1kb)	15	93398350	93491912	93563	1	Pphln1	0
NM_001085507	Zbtb34	5.21655	2.0057	-1.37899	0.0002	0.00120057	chr2	33431301	33431630	330	*	Promoter (<=1kb)	2	33406108	33431324	25217	2	Zbtb34	0
NM_001085546	Gm14393	14.8628	1.65381	-3.16784	5e-05	0.000340273	chr2	175067418	175068330	913	*	Promoter (<=1kb)	2	175061549	175067769	6221	2	Gm14393	0
NM_001093753	Srsf11	34.8961	13.9538	-1.32241	5e-05	0.000340273	chr3	158031303	158032007	705	*	Promoter (<=1kb)	3	158010493	158031754	21262	2	Srsf11	0
NM_001093759	Trappc13	9.74441	3.43925	-1.50248	5e-05	0.000340273	chr13	104178052	104179215	1164	*	Promoter (<=1kb)	13	104142153	104178466	36314	2	Trappc13	0
NM_001093766	Myadm	17.896	6.5798	-1.44352	0.00245	0.0106758	chr7	3292472	3293262	791	*	Promoter (<=1kb)	7	3293028	3299349	6322	1	Myadm	0
NM_001098222	Bhlhb9	21.4997	4.92492	-2.12614	5e-05	0.000340273	chrX	135885550	135886089	540	*	Promoter (<=1kb)	20	135885851	135891081	5231	1	Bhlhb9	0
NM_001098425	Sp3	18.6141	1.83361	-3.34364	5e-05	0.000340273	chr2	72978631	72980014	1384	*	Promoter (<=1kb)	2	72936432	72979281	42850	2	Sp3	0
NM_001099323	Zkscan16	1.10828	0.141392	-2.97056	0.00085	0.00429487	chr4	58943520	58943911	392	*	Promoter (<=1kb)	4	58943628	58958355	14728	1	Zkscan16	0
NM_001099327	Gm14305	5.0164	0.20409	-4.61937	0.00045	0.00246272	chr2	176708037	176708736	700	*	Promoter (<=1kb)	2	176708353	176721813	13461	1	Gm14305	0
NM_001099628	Atad2b	12.2521	1.28612	-3.25193	5e-05	0.000340273	chr12	4915092	4915395	304	*	Promoter (1-2kb)	12	4917353	5047410	130058	1	Atad2b	-1958
NM_001100449	Taf4b	7.61117	1.81242	-2.0702	5e-05	0.000340273	chr18	14782792	14783425	634	*	Promoter (<=1kb)	18	14783245	14900359	117115	1	Taf4b	0
NM_001100451	Msl2	15.7072	4.61635	-1.7666	5e-05	0.000340273	chr9	101073593	101074228	636	*	Promoter (<=1kb)	9	101074762	101104799	30038	1	Msl2	-534
NM_001100458	Fam169a	74.0164	10.4888	-2.81899	5e-05	0.000340273	chr13	97070979	97071401	423	*	Promoter (<=1kb)	13	97071643	97129522	57880	1	Fam169a	-242
NM_001101478	D3Ertd254e	3.49493	0.207153	-4.0765	5e-05	0.000340273	chr3	36150868	36151267	400	*	Promoter (<=1kb)	3	36151080	36170341	19262	1	D3Ertd254e	0
NM_001102423	Stx16	3.59304	1.61336	-1.15514	0.0106	0.0368241	chr2	174075966	174076469	504	*	Promoter (<=1kb)	2	174077051	174099771	22721	1	Stx16	-582
NM_001102430	Arfgef1	8.17364	0.594164	-3.78204	5e-05	0.000340273	chr1	10232958	10233150	193	*	Promoter (<=1kb)	1	10137507	10232670	95164	2	Arfgef1	-288
NM_001102458	Azin1	12.4723	4.50475	-1.46921	0.0001	0.000644791	chr15	38519134	38520003	870	*	Promoter (<=1kb)	15	38487430	38519266	31837	2	Azin1	0
NM_001103158	Gm13242	48.2413	1.61948	-4.89667	5e-05	0.000340273	chr4	145670657	145670849	193	*	Promoter (<=1kb)	4	145670697	145704437	33741	1	Gm13242	0
NM_001103182	Lin9	11.9331	2.36584	-2.33455	5e-05	0.000340273	chr1	180641121	180641776	656	*	Promoter (<=1kb)	1	180641150	180690687	49538	1	Lin9	0
NM_001105557	Zfp938	5.15145	1.6922	-1.60608	5e-05	0.000340273	chr10	82241102	82241518	417	*	Promoter (<=1kb)	10	82224856	82241275	16420	2	Zfp938	0
NM_001109909	Srrt	32.3997	14.2614	-1.18387	0.00465	0.0184413	chr5	137307331	137308053	723	*	Promoter (<=1kb)	5	137295704	137307674	11971	2	Srrt	0
NM_001110013	Tmtc3	10.1167	0.936973	-3.43258	5e-05	0.000340273	chr10	100487082	100487828	747	*	Promoter (<=1kb)	10	100443902	100487347	43446	2	Tmtc3	0
NM_001110142	Cul4b	8.68531	1.06101	-3.03314	5e-05	0.000340273	chrX	38576042	38576438	397	*	Promoter (<=1kb)	20	38531621	38576196	44576	2	Cul4b	0
NM_001110145	Ssb	205.614	22.8289	-3.17101	5e-05	0.000340273	chr2	69860882	69861717	836	*	Promoter (<=1kb)	2	69861562	69871846	10285	1	Ssb	0
NM_001110216	Cbx5	4.7551	0.810949	-2.55179	0.0007	0.0036278	chr15	103215065	103215799	735	*	Promoter (<=1kb)	15	103191546	103215352	23807	2	Cbx5	0
NM_001110327	Dmtf1	12.7061	4.56887	-1.47562	5e-05	0.000340273	chr5	9161511	9162071	561	*	Promoter (<=1kb)	5	9118868	9161776	42909	2	Dmtf1	0
NM_001110330	Fiz1	18.0825	8.10735	-1.15729	5e-05	0.000340273	chr7	5013023	5013450	428	*	Promoter (<=1kb)	7	5007056	5013242	6187	2	Fiz1	0
NM_001111106	Uba3	12.0943	2.91942	-2.05057	5e-05	0.000340273	chr6	97205486	97206004	519	*	Promoter (<=1kb)	6	97183632	97205647	22016	2	Uba3	0
NM_001111107	Zfp322a	4.50972	0.289563	-3.96109	5e-05	0.000340273	chr13	23368880	23369554	675	*	Promoter (<=1kb)	13	23353103	23369208	16106	2	Zfp322a	0
NM_001111119	Ccnb1ip1	16.167	6.48498	-1.31788	5e-05	0.000340273	chr14	50795487	50796345	859	*	Promoter (<=1kb)	14	50789249	50795728	6480	2	Ccnb1ip1	0
NM_001111289	Caprin1	66.425	20.3259	-1.70841	5e-05	0.000340273	chr2	103796853	103797355	503	*	Promoter (<=1kb)	2	103762945	103797078	34134	2	Caprin1	0
NM_001112731	C030039L03Rik	0.66584	0.234931	-1.50294	0.00145	0.00682858	chr7	27688867	27689621	755	*	Promoter (<=1kb)	7	27689340	27706482	17143	1	C030039L03Rik	0
NM_001112796	Bicd1	0.727171	0.0956765	-2.92606	5e-05	0.000340273	chr6	149408650	149409240	591	*	Promoter (<=1kb)	6	149408984	149563326	154343	1	Bicd1	0
NM_001113179	Bub1	27.6119	3.73274	-2.88698	5e-05	0.000340273	chr2	127831590	127831982	393	*	Promoter (<=1kb)	2	127800200	127831859	31660	2	Bub1	0
NM_001113423	Slain2	13.3395	4.38887	-1.60378	5e-05	0.000340273	chr5	72913768	72914612	845	*	Promoter (<=1kb)	5	72914362	72978841	64480	1	Slain2	0
NM_001114334	Rps6kb1	14.2866	2.73657	-2.38422	5e-05	0.000340273	chr11	86544653	86545346	694	*	Promoter (<=1kb)	11	86499011	86544807	45797	2	Rps6kb1	0
NM_001114339	Pank1	3.40233	0.844705	-2.01	5e-05	0.000340273	chr19	34878857	34879673	817	*	Promoter (<=1kb)	19	34806936	34879455	72520	2	Pank1	0
NM_001114399	Zmym4	18.1326	4.70719	-1.94565	5e-05	0.000340273	chr4	126967218	126967460	243	*	Promoter (<=1kb)	4	126861820	126967923	106104	2	Zmym4	463
NM_001114977	U2surp	30.417	4.3872	-2.7935	5e-05	0.000340273	chr9	95511780	95512486	707	*	Promoter (<=1kb)	9	95456894	95511996	55103	2	U2surp	0
NM_001115130	Zbtb44	7.60053	2.11199	-1.8475	5e-05	0.000340273	chr9	31029755	31030747	993	*	Promoter (<=1kb)	9	31030644	31075885	45242	1	Zbtb44	0
NM_001122963	Gpbp1	30.2556	4.66552	-2.69709	5e-05	0.000340273	chr13	111489661	111490653	993	*	Promoter (<=1kb)	13	111425680	111490041	64362	2	Gpbp1	0
NM_001122978	Casp8ap2	14.1277	0.41621	-5.08507	5e-05	0.000340273	chr4	32615054	32615701	648	*	Promoter (<=1kb)	4	32615473	32653265	37793	1	Casp8ap2	0
NM_001122982	Ccnc	17.4603	4.65962	-1.90579	5e-05	0.000340273	chr4	21727104	21727908	805	*	Promoter (<=1kb)	4	21727701	21747962	20262	1	Ccnc	0
NM_001123327	Qser1	12.1864	1.24121	-3.29546	5e-05	0.000340273	chr2	104816902	104817516	615	*	Promoter (<=1kb)	2	104754793	104816696	61904	2	Qser1	-206
NM_001127177	Ptpn2	1.17511	0.0897969	-3.70999	0.01045	0.0363907	chr18	67724081	67725033	953	*	Promoter (<=1kb)	18	67665501	67724621	59121	2	Ptpn2	0
NM_001127189	Gm13157	19.278	1.34336	-3.84304	5e-05	0.000340273	chr4	147808582	147809059	478	*	Promoter (<=1kb)	4	147753974	147809788	55815	2	Gm13157	729
NM_001127576	Gm1564	3.30876	0.336598	-3.29719	5e-05	0.000340273	chr11	102665168	102665531	364	*	Promoter (<=1kb)	11	102665585	102682238	16654	1	Gm1564	-54
NM_001128096	Atp13a3	10.1397	1.22257	-3.05202	5e-05	0.000340273	chr16	30388676	30389592	917	*	Promoter (<=1kb)	16	30312424	30388530	76107	2	Atp13a3	-146
NM_001130184	Jade1	80.8193	16.2974	-2.31006	5e-05	0.000340273	chr3	41556476	41556659	184	*	Promoter (<=1kb)	3	41555734	41616864	61131	1	Jade1	742
NM_001135577	Smim13	3.60609	1.07919	-1.74049	5e-05	0.000340273	chr13	41249430	41250114	685	*	Promoter (<=1kb)	13	41249844	41276577	26734	1	Smim13	0
NM_001136064	Bscl2	8.00456	2.94599	-1.44207	0.00835	0.0301346	chr19	8836415	8837931	1517	*	Promoter (<=1kb)	19	8837467	8848683	11217	1	Bscl2	0
NM_001142410	Gm14124	8.31043	0.367453	-4.49929	5e-05	0.000340273	chr2	150257050	150257688	639	*	Promoter (<=1kb)	2	150257517	150270300	12784	1	Gm14124	0
NM_001142411	Zfp937	1.82323	0.0983536	-4.21237	5e-05	0.000340273	chr2	150217782	150218350	569	*	Promoter (<=1kb)	2	150218099	150244874	26776	1	Zfp937	0
NM_001142957	Zfp955b	9.64724	0.496793	-4.2794	5e-05	0.000340273	chr17	33289688	33289947	260	*	Promoter (<=1kb)	17	33289544	33304689	15146	1	Zfp955b	144
NM_001145863	Gm14139	12.8119	0.861547	-3.89441	5e-05	0.000340273	chr2	150181291	150181899	609	*	Promoter (<=1kb)	2	150181755	150193279	11525	1	Gm14139	0
NM_001145919	Ythdf3	21.0302	1.68543	-3.64127	5e-05	0.000340273	chr3	16182845	16183748	904	*	Promoter (<=1kb)	3	16183183	16217037	33855	1	Ythdf3	0
NM_001146045	Fam169a	22.5083	3.29766	-2.77094	0.00065	0.00340117	chr13	97067011	97067451	441	*	Promoter (<=1kb)	13	97067287	97129522	62236	1	Fam169a	0
NM_001146046	Lrrc49	2.4135	0.818146	-1.5607	0.00035	0.00197259	chr9	60687718	60688367	650	*	Promoter (<=1kb)	9	60587235	60688134	100900	2	Lrrc49	0
NM_001146081	Fancb	5.69209	0.837318	-2.76511	5e-05	0.000340273	chrX	164980217	164980722	506	*	Promoter (<=1kb)	20	164980592	164997272	16681	1	Fancb	0
NM_001159351	Ube2v2	2.47818	0.763854	-1.69791	5e-05	0.000340273	chr16	15594299	15594611	313	*	Promoter (<=1kb)	16	15550986	15594518	43533	2	Ube2v2	0
NM_001159383	Gjc1	10.4638	2.35441	-2.15197	0.00015	0.000929521	chr11	102820418	102820777	360	*	Promoter (<=1kb)	11	102799478	102819686	20209	2	Gjc1	-732
NM_001159553	H13	2.9284	1.27969	-1.19432	0.0053	0.0205854	chr2	152669291	152669638	348	*	Promoter (<=1kb)	2	152669461	152685146	15686	1	H13	0
NM_001159563	Orc3	6.70466	2.06111	-1.70174	0.0005	0.00270003	chr4	34614744	34615083	340	*	Promoter (<=1kb)	4	34566781	34614942	48162	2	Orc3	0
NM_001159750	Tcea1	19.4524	3.98774	-2.28631	5e-05	0.000340273	chr1	4857396	4858543	1148	*	Promoter (<=1kb)	1	4857694	4897909	40216	1	Tcea1	0
NM_001159769	Nr5a2	21.3683	5.08993	-2.06975	5e-05	0.000340273	chr1	136952516	136954027	1512	*	Promoter (<=1kb)	1	136843584	136953630	110047	2	Nr5a2	0
NM_001160181	Tor1aip2	17.2187	3.61638	-2.25136	0.0002	0.00120057	chr1	156040560	156041218	659	*	Promoter (<=1kb)	1	156040861	156053736	12876	1	Tor1aip2	0
NM_001160251	Zfp281	12.2925	0.812283	-3.91966	0.00645	0.024318	chr1	136624306	136625201	896	*	Promoter (<=1kb)	1	136624901	136630391	5491	1	Zfp281	0
NM_001160412	Triml2	18.9107	4.82859	-1.96953	5e-05	0.000340273	chr8	43180155	43180827	673	*	Promoter (2-3kb)	8	43183122	43193884	10763	1	Triml2	-2295
NM_001161362	Ppp2r3a	1.3225	0.22914	-2.52897	5e-05	0.000340273	chr9	101251472	101252128	657	*	Promoter (<=1kb)	9	101104989	101251832	146844	2	Ppp2r3a	0
NM_001161854	Csde1	78.707	10.1939	-2.94879	5e-05	0.000340273	chr3	103020305	103020746	442	*	Promoter (<=1kb)	3	103020546	103058189	37644	1	Csde1	0
NM_001162410	Chuk	8.44987	1.89053	-2.16014	5e-05	0.000340273	chr19	44106927	44107980	1054	*	Promoter (<=1kb)	19	44073334	44107477	34144	2	Chuk	0
NM_001162906	2410089E03Rik	4.59409	2.21249	-1.05411	5e-05	0.000340273	chr15	8168742	8169215	474	*	Promoter (<=1kb)	15	8169106	8271158	102053	1	2410089E03Rik	0
NM_001162910	Gm3604	4.30881	0.247795	-4.12007	5e-05	0.000340273	chr13	62382797	62383509	713	*	Promoter (<=1kb)	13	62367716	62383174	15459	2	Gm3604	0
NM_001162911	Zfp934	3.18109	0.167406	-4.2481	5e-05	0.000340273	chr13	62558198	62559039	842	*	Promoter (<=1kb)	13	62516797	62558599	41803	2	Zfp934	0
NM_001162917	Dennd4a	2.78108	1.124	-1.307	5e-05	0.000340273	chr9	64810904	64811753	850	*	Promoter (<=1kb)	9	64811011	64919667	108657	1	Dennd4a	0
NM_001162921	Zc3h12c	1.04089	0.167405	-2.6364	5e-05	0.000340273	chr9	52168798	52169395	598	*	Promoter (<=1kb)	9	52111985	52168111	56127	2	Zc3h12c	-687
NM_001162922	Zfp931	2.51983	0.562808	-2.16261	5e-05	0.000340273	chr2	178078424	178078730	307	*	Promoter (<=1kb)	2	178066878	178078425	11548	2	Zfp931	0
NM_001162956	Ccdc138	3.65898	1.09656	-1.73845	5e-05	0.000340273	chr10	58497642	58498313	672	*	Promoter (<=1kb)	10	58497937	58576244	78308	1	Ccdc138	0
NM_001163013	Ythdc2	4.08709	0.34914	-3.5492	5e-05	0.000340273	chr18	44828863	44829196	334	*	Promoter (<=1kb)	18	44828665	44889720	61056	1	Ythdc2	198
NM_001163018	Suz12	5.64045	1.17526	-2.26283	0.0002	0.00120057	chr11	79992388	79993271	884	*	Promoter (<=1kb)	11	79993106	80034123	41018	1	Suz12	0
NM_001163026	Dnajc13	23.9974	7.2738	-1.7221	5e-05	0.000340273	chr9	104262286	104263421	1136	*	Promoter (<=1kb)	9	104151597	104262930	111334	2	Dnajc13	0
NM_001163126	Cog5	9.0031	3.99218	-1.17324	0.0015	0.00703776	chr12	31654448	31655120	673	*	Promoter (<=1kb)	12	31654869	31937630	282762	1	Cog5	0
NM_001163314	Pgap1	3.3561	0.19063	-4.13794	5e-05	0.000340273	chr1	54557411	54558143	733	*	Promoter (<=1kb)	1	54473000	54557684	84685	2	Pgap1	0
NM_001163318	Gm11744	4.06821	1.85233	-1.13505	0.011	0.0380147	chr11	116657547	116658503	957	*	Promoter (<=1kb)	11	116657108	116668389	11282	1	Gm11744	439
NM_001163445	Smim10l1	5.4408	1.10197	-2.30373	5e-05	0.000340273	chr6	133105204	133105376	173	*	Promoter (<=1kb)	6	133105239	133107750	2512	1	Smim10l1	0
NM_001163572	Tmem170b	1.94012	0.514973	-1.91358	5e-05	0.000340273	chr13	41605268	41605940	673	*	Promoter (<=1kb)	13	41606216	41641357	35142	1	Tmem170b	-276
NM_001163625	Sult6b1	2.71526	0.612309	-2.14876	5e-05	0.000340273	chr17	78904577	78905048	472	*	Promoter (1-2kb)	17	78883938	78906992	23055	2	Sult6b1	1944
NM_001163794	Pdik1l	2.97217	0.418326	-2.82882	5e-05	0.000340273	chr4	134287214	134288492	1279	*	Promoter (<=1kb)	4	134275005	134287253	12249	2	Pdik1l	0
NM_001163996	Zfp605	3.11314	0.285072	-3.44897	5e-05	0.000340273	chr5	110110012	110110516	505	*	Promoter (<=1kb)	5	110110092	110129794	19703	1	Zfp605	0
NM_001164090	Bcap29	16.0504	2.91784	-2.45964	5e-05	0.000340273	chr12	31634618	31635025	408	*	Promoter (<=1kb)	12	31595354	31634658	39305	2	Bcap29	0
NM_001164222	Col4a3bp	6.93165	1.84882	-1.90659	5e-05	0.000340273	chr13	96542269	96542991	723	*	Promoter (<=1kb)	13	96542735	96640167	97433	1	Col4a3bp	0
NM_001164242	Prpsap2	19.6866	9.05973	-1.11967	0.00075	0.00385132	chr11	61761794	61762417	624	*	Promoter (<=1kb)	11	61729650	61762088	32439	2	Prpsap2	0
NM_001164325	Trpm7	4.87828	0.303015	-4.00891	5e-05	0.000340273	chr2	126875990	126876566	577	*	Promoter (<=1kb)	2	126791558	126876261	84704	2	Trpm7	0
NM_001164503	Akap11	10.5089	0.740087	-3.82777	5e-05	0.000340273	chr14	78536762	78537415	654	*	Promoter (<=1kb)	14	78492246	78536860	44615	2	Akap11	0
NM_001164580	BC030336	6.33578	1.5936	-1.99123	5e-05	0.000340273	chr7	120677327	120677564	238	*	Promoter (<=1kb)	7	120677620	120734854	57235	1	BC030336	-56
NM_001164581	Zfp961	43.1447	5.999	-2.84639	5e-05	0.000340273	chr8	71952866	71953744	879	*	Promoter (1-2kb)	8	71951066	71970333	19268	1	Zfp961	1800
NM_001164639	Slk	15.7308	2.31018	-2.76752	5e-05	0.000340273	chr19	47578655	47579779	1125	*	Promoter (<=1kb)	19	47580019	47645246	65228	1	Slk	-240
NM_001164676	Zfp229	11.7123	0.642899	-4.18729	5e-05	0.000340273	chr17	21733581	21734058	478	*	Promoter (<=1kb)	17	21733724	21748969	15246	1	Zfp229	0
NM_001164727	Gm10406	1.98553	0.518063	-1.93832	0.00025	0.00146617	chr14	7026263	7026683	421	*	Promoter (<=1kb)	14	7006115	7027449	21335	2	Gm10406	766
NM_001165954	Phc3	2.04694	0.431334	-2.24659	5e-05	0.000340273	chr3	30969216	30969708	493	*	Promoter (<=1kb)	3	30899295	30969415	70121	2	Phc3	0
NM_001166218	Zfp712	1.38318	0.125333	-3.46414	5e-05	0.000340273	chr13	67060670	67061284	615	*	Promoter (<=1kb)	13	67038594	67061170	22577	2	Zfp712	0
NM_001166371	Zfp638	5.42806	0.110554	-5.61761	0.01295	0.0434613	chr6	83914196	83914744	549	*	Promoter (<=1kb)	6	83914353	83986871	72519	1	Zfp638	0
NM_001166453	Pls3	19.6305	4.51433	-2.12051	5e-05	0.000340273	chrX	75875036	75875333	298	*	Promoter (<=1kb)	20	75785654	75875170	89517	2	Pls3	0
NM_001166477	Hmga1-rs1	172.076	60.2993	-1.51283	0.01505	0.0491615	chr17	27557392	27557562	171	*	Promoter (<=1kb)	17	27556653	27563671	7019	1	Hmga1-rs1	739
NM_001166552	Zbed6	10.1346	1.82248	-2.47531	5e-05	0.000340273	chr1	133660534	133661668	1135	*	Promoter (<=1kb)	1	133655879	133660885	5007	2	Zbed6	0
NM_001166645	Zfp882	2.50702	0.152569	-4.03844	5e-05	0.000340273	chr8	71908118	71909192	1075	*	Promoter (<=1kb)	8	71908606	71918851	10246	1	Zfp882	0
NM_001167730	Rad18	3.48145	0.71319	-2.28733	0.0047	0.0186031	chr6	112696214	112696834	621	*	Promoter (<=1kb)	6	112619851	112696670	76820	2	Rad18	0
NM_001168288	Arhgap39	5.99202	2.37505	-1.33509	5e-05	0.000340273	chr15	76818095	76818427	333	*	Promoter (<=1kb)	15	76723985	76818170	94186	2	Arhgap39	0
NM_001168304	Cdk19	5.39508	2.53042	-1.09227	0.0002	0.00120057	chr10	40348465	40349457	993	*	Promoter (<=1kb)	10	40349308	40483818	134511	1	Cdk19	0
NM_001170869	Wibg	13.3363	5.75759	-1.21182	0.01315	0.0440125	chr10	128748294	128748677	384	*	Promoter (<=1kb)	10	128748455	128766568	18114	1	Wibg	0
NM_001171004	Prkd3	9.72439	4.07958	-1.25319	5e-05	0.000340273	chr17	79020770	79021132	363	*	Promoter (<=1kb)	17	78949405	79020816	71412	2	Prkd3	0
NM_001172092	Depdc1a	8.0039	0.111082	-6.171	0.0091	0.0323985	chr3	159495234	159495664	431	*	Promoter (<=1kb)	3	159495433	159529955	34523	1	Depdc1a	0
NM_001172098	Strn3	14.3617	2.19801	-2.70796	5e-05	0.000340273	chr12	51691783	51692568	786	*	Promoter (<=1kb)	12	51608541	51691914	83374	2	Strn3	0
NM_001177417	Gm6792	6.96713	2.68603	-1.37509	0.00085	0.00429487	chr7	6258314	6259340	1027	*	Promoter (2-3kb)	7	6255922	6281861	25940	1	Gm6792	2392
NM_001177525	EU599041	18.7928	1.96286	-3.25916	5e-05	0.000340273	chr7	43213691	43214250	560	*	Promoter (<=1kb)	7	43214039	43226842	12804	1	EU599041	0
NM_001177550	Zfp442	1.42842	0.141904	-3.33143	0.00065	0.00340117	chr2	150451315	150451759	445	*	Promoter (<=1kb)	2	150407137	150451494	44358	2	Zfp442	0
NM_001177568	Gm14420	6.21998	0.306075	-4.34495	5e-05	0.000340273	chr2	177464384	177464853	470	*	Promoter (<=1kb)	2	177464742	177479194	14453	1	Gm14420	0
NM_001177631	Etl4	18.5047	8.77806	-1.07592	5e-05	0.000340273	chr2	20520690	20520936	247	*	Promoter (1-2kb)	2	20519513	20810535	291023	1	Etl4	1177
NM_001177832	Gm10324	36.2922	7.49895	-2.2749	5e-05	0.000340273	chr13	66113332	66113666	335	*	Promoter (<=1kb)	13	66113453	66122836	9384	1	Gm10324	0
NM_001177844	Frmd4a	5.76068	2.03928	-1.49818	5e-05	0.000340273	chr2	4559564	4559992	429	*	Promoter (<=1kb)	2	4559754	4614043	54290	1	Frmd4a	0
NM_001190401	Usp34	15.4175	0.784972	-4.29578	5e-05	0.000340273	chr11	23305235	23307059	1825	*	Promoter (<=1kb)	11	23306895	23490560	183666	1	Usp34	0
NM_001190409	Magt1	7.64714	2.90622	-1.39577	5e-05	0.000340273	chrX	106011713	106012250	538	*	Promoter (<=1kb)	20	105968085	106011899	43815	2	Magt1	0
NM_001191044	Ddx43	6.19565	1.29762	-2.25539	5e-05	0.000340273	chr9	78395454	78396435	982	*	Promoter (<=1kb)	9	78395777	78423589	27813	1	Ddx43	0
NM_001197322	Foxp1	15.0701	5.47586	-1.46054	5e-05	0.000340273	chr6	99028309	99028633	325	*	Promoter (<=1kb)	6	98925342	99028298	102957	2	Foxp1	-11
NM_001199105	Trp53inp1	9.54952	2.07939	-2.19926	5e-05	0.000340273	chr4	11156051	11156655	605	*	Promoter (<=1kb)	4	11156441	11174377	17937	1	Trp53inp1	0
NM_001199123	Spc25	13.1044	4.92234	-1.41263	0.0013	0.00621325	chr2	69205677	69206424	748	*	Promoter (<=1kb)	2	69193895	69206213	12319	2	Spc25	0
NM_001199141	Zmynd11	8.04747	3.80132	-1.08203	5e-05	0.000340273	chr13	9764810	9765169	360	*	Promoter (<=1kb)	13	9684836	9765314	80479	2	Zmynd11	145
NM_001200023	Zfp963	1.64795	0.595251	-1.4691	0.00045	0.00246272	chr8	69749600	69750221	622	*	Promoter (<=1kb)	8	69741639	69749962	8324	2	Zfp963	0
NM_001205044	Jarid2	18.0515	5.52298	-1.7086	0.00985	0.034636	chr13	44730313	44731296	984	*	Promoter (<=1kb)	13	44730774	44921643	190870	1	Jarid2	0
NM_001205132	Yes1	25.2259	0.887685	-4.82871	5e-05	0.000340273	chr5	32610540	32611392	853	*	Promoter (<=1kb)	5	32611171	32687066	75896	1	Yes1	0
NM_001205367	2025-09-07	78.8286	9.36667	-3.07311	5e-05	0.000340273	chr9	25251700	25252679	980	*	Promoter (<=1kb)	9	25252439	25308571	56133	1	2025-09-07	0
NM_001205369	Casc4	4.9001	1.34	-1.87058	5e-05	0.000340273	chr2	121866229	121867123	895	*	Promoter (<=1kb)	2	121866970	121936207	69238	1	Casc4	0
NM_001242388	9830147E19Rik	3.19429	0.115629	-4.78792	5e-05	0.000340273	chr7	42642210	42642840	631	*	Promoter (<=1kb)	7	42609526	42642604	33079	2	9830147E19Rik	0
NM_001242419	Susd6	4.40257	1.76626	-1.31765	0.01465	0.0480759	chr12	80790031	80790686	656	*	Promoter (<=1kb)	12	80790532	80880833	90302	1	Susd6	0
NM_001243139	Gm13247	5.96045	0.332921	-4.16217	5e-05	0.000340273	chr4	146514753	146515070	318	*	Promoter (<=1kb)	4	146514920	146539395	24476	1	Gm13247	0
NM_001243161	Alg11	4.64573	1.08118	-2.10329	5e-05	0.000340273	chr8	22060016	22060890	875	*	Promoter (<=1kb)	8	22060721	22071627	10907	1	Alg11	0
NM_001243712	Itch	3.50824	1.38983	-1.33585	0.00525	0.0204195	chr2	155133342	155133572	231	*	Promoter (<=1kb)	2	155133481	155226855	93375	1	Itch	0
NM_001243908	Zfp383	6.50983	2.7215	-1.25822	5e-05	0.000340273	chr7	29908090	29908823	734	*	Promoter (<=1kb)	7	29908517	29916813	8297	1	Zfp383	0
NM_001252466	Ranbp3	16.8837	7.20212	-1.22914	0.00255	0.0110391	chr17	56672870	56673543	674	*	Promoter (<=1kb)	17	56673225	56711769	38545	1	Ranbp3	0
NM_001252684	Smc5	9.4405	0.502341	-4.23212	5e-05	0.000340273	chr19	23273751	23274074	324	*	Promoter (<=1kb)	19	23206441	23273897	67457	2	Smc5	0
NM_001253759	Enox1	9.43753	2.5742	-1.87429	5e-05	0.000340273	chr14	77156441	77156906	466	*	Promoter (<=1kb)	14	77156763	77721763	565001	1	Enox1	0
NM_001253877	Mtf2	15.607	4.93493	-1.66109	5e-05	0.000340273	chr5	108065488	108066475	988	*	Promoter (<=1kb)	5	108065674	108109219	43546	1	Mtf2	0
NM_001254951	Zfp850	6.92706	0.351514	-4.30059	5e-05	0.000340273	chr7	28014012	28014563	552	*	Promoter (<=1kb)	7	27984471	28014115	29645	2	Zfp850	0
NM_001256142	Fsbp	2.66645	0.646791	-2.04355	0.0007	0.0036278	chr4	11579170	11579392	223	*	Promoter (<=1kb)	4	11579662	11587802	8141	1	Fsbp	-270
NM_001267872	Zdbf2	2.23586	0.0607072	-5.20282	5e-05	0.000340273	chr1	63272583	63273321	739	*	Promoter (<=1kb)	1	63273269	63314575	41307	1	Zdbf2	0
NM_001271526	Orc2	8.83006	3.26167	-1.43681	0.00575	0.0220816	chr1	58504510	58505352	843	*	Promoter (<=1kb)	1	58462771	58505109	42339	2	Orc2	0
NM_001272064	Trim24	20.8811	7.06629	-1.56318	5e-05	0.000340273	chr6	37870327	37871006	680	*	Promoter (<=1kb)	6	37870811	37968445	97635	1	Trim24	0
NM_001276315	Cdkl2	1.15947	0.536215	-1.11258	0.0018	0.00821308	chr5	92042337	92043301	965	*	Promoter (<=1kb)	5	92006074	92042696	36623	2	Cdkl2	0
NM_001277219	Crk	8.27338	2.54153	-1.70278	5e-05	0.000340273	chr11	75678888	75680231	1344	*	Promoter (<=1kb)	11	75679259	75708428	29170	1	Crk	0
NM_001282055	Ddx46	60.5237	23.6888	-1.3533	5e-05	0.000340273	chr13	55634691	55635236	546	*	Promoter (<=1kb)	13	55634999	55681267	46269	1	Ddx46	0
NM_001282093	Wac	8.99525	2.21284	-2.02327	5e-05	0.000340273	chr18	7868489	7869556	1068	*	Promoter (<=1kb)	18	7868832	7929028	60197	1	Wac	0
NM_001284328	Syncrip	7.87258	0.942174	-3.06277	5e-05	0.000340273	chr9	88482128	88483320	1193	*	Promoter (<=1kb)	9	88449364	88482397	33034	2	Syncrip	0
NM_001285507	Cops2	21.6736	2.20302	-3.29838	5e-05	0.000340273	chr2	125858727	125859369	643	*	Promoter (<=1kb)	2	125830302	125859082	28781	2	Cops2	0
NM_001285839	Osgepl1	8.04647	2.25997	-1.83205	5e-05	0.000340273	chr1	53313424	53313861	438	*	Promoter (<=1kb)	1	53313624	53326342	12719	1	Osgepl1	0
NM_001285885	Zmym6	3.10356	1.43083	-1.11707	0.00365	0.0150542	chr4	127076875	127077593	719	*	Promoter (<=1kb)	4	127077383	127124374	46992	1	Zmym6	0
NM_001286628	Terf1	3.94228	1.03567	-1.92846	0.0058	0.022233	chr1	15805390	15805778	389	*	Promoter (<=1kb)	1	15805646	15844052	38407	1	Terf1	0
NM_001289437	Kansl2	15.5249	5.7341	-1.43694	0.00125	0.00600729	chr15	98533753	98534705	953	*	Promoter (<=1kb)	15	98517658	98534269	16612	2	Kansl2	0
NM_001289770	Exoc1	9.77439	3.07477	-1.66853	0.00305	0.0128981	chr5	76529072	76529617	546	*	Promoter (<=1kb)	5	76529311	76570298	40988	1	Exoc1	0
NM_001290345	Map4k3	13.506	5.02844	-1.42541	5e-05	0.000340273	chr17	80728062	80728886	825	*	Promoter (<=1kb)	17	80580513	80728025	147513	2	Map4k3	-37
NM_001290424	Fmr1	9.07328	0.454927	-4.31792	5e-05	0.000340273	chrX	68678141	68678711	571	*	Promoter (<=1kb)	20	68678541	68717961	39421	1	Fmr1	0
NM_001290425	Usp45	5.82704	0.220081	-4.72666	5e-05	0.000340273	chr4	21775876	21776641	766	*	Promoter (<=1kb)	4	21776270	21837872	61603	1	Usp45	0
NM_001290643	Rp2h	3.13206	1.02064	-1.61764	0.0071	0.0263725	chrX	20364151	20364671	521	*	Promoter (<=1kb)	20	20364481	20400858	36378	1	Rp2h	0
NM_001290729	Taf1	21.3663	4.18692	-2.35137	5e-05	0.000340273	chrX	101532440	101533180	741	*	Promoter (<=1kb)	20	101532735	101601789	69055	1	Taf1	0
NM_001290811	Adal	5.01676	2.26017	-1.15033	0.0009	0.0045163	chr2	121140207	121140637	431	*	Promoter (<=1kb)	2	121140428	121156680	16253	1	Adal	0
NM_001291062	Elf2	2.14851	0.638218	-1.75121	0.00455	0.018086	chr3	51277132	51277726	595	*	Promoter (<=1kb)	3	51252720	51277514	24795	2	Elf2	0
NM_001291114	Rbm39	75.1136	15.2635	-2.29899	5e-05	0.000340273	chr2	156180022	156180817	796	*	Promoter (<=1kb)	2	156147241	156180238	32998	2	Rbm39	0
NM_001293635	Ktn1	13.7392	1.19749	-3.52021	5e-05	0.000340273	chr14	47649135	47649420	286	*	Promoter (<=1kb)	14	47649311	47736564	87254	1	Ktn1	0
NM_001293684	Zwint	24.5808	11.1043	-1.14641	0.00175	0.00802195	chr10	72654470	72655088	619	*	Promoter (<=1kb)	10	72654846	72669792	14947	1	Zwint	0
NM_001301153	Cast	3.4803	1.43337	-1.27979	0.0014	0.00662714	chr13	74808470	74808648	179	*	Promoter (<=1kb)	13	74693294	74808760	115467	2	Cast	112
NM_001301351	Caprin2	3.74818	0.333244	-3.49154	0.0114	0.0391849	chr6	148895883	148896849	967	*	Promoter (<=1kb)	6	148842492	148896237	53746	2	Caprin2	0
NM_001301412	Smc2	38.4739	1.21703	-4.98245	5e-05	0.000340273	chr4	52438710	52439278	569	*	Promoter (<=1kb)	4	52439221	52488365	49145	1	Smc2	0
NM_001301414	Usp1	40.8457	5.10638	-2.99981	5e-05	0.000340273	chr4	98922648	98923903	1256	*	Promoter (<=1kb)	4	98923810	98935542	11733	1	Usp1	0
NM_001301628	Usp15	7.08815	1.25185	-2.50134	5e-05	0.000340273	chr10	123196821	123197148	328	*	Promoter (<=1kb)	10	123105006	123197019	92014	2	Usp15	0
NM_001302382	Cdc37l1	4.91466	0.740512	-2.7305	0.00185	0.00841079	chr19	28990259	28990554	296	*	Promoter (<=1kb)	19	28990352	29015766	25415	1	Cdc37l1	0
NM_001303033	Ubr3	8.78977	2.04351	-2.10478	5e-05	0.000340273	chr2	69897001	69897400	400	*	Promoter (<=1kb)	2	69897246	70024010	126765	1	Ubr3	0
NM_001305258	Api5	43.763	19.5172	-1.16497	5e-05	0.000340273	chr2	94438032	94438314	283	*	Promoter (<=1kb)	2	94411727	94438186	26460	2	Api5	0
NM_001305631	Cenpi	3.40034	1.28886	-1.39958	0.0008	0.00407201	chrX	134307904	134308234	331	*	Promoter (<=1kb)	20	134308084	134363104	55021	1	Cenpi	0
NM_001308482	Whsc1l1	4.22818	2.06243	-1.03569	0.00835	0.0301346	chr8	25601683	25602321	639	*	Promoter (<=1kb)	8	25602284	25674910	72627	1	Whsc1l1	0
NM_001309388	Zfp141	15.5339	1.27824	-3.60319	5e-05	0.000340273	chr7	42505360	42506030	671	*	Promoter (<=1kb)	7	42473386	42505753	32368	2	Zfp141	0
NM_001309401	Gm3636	3.95808	0.992848	-1.99516	5e-05	0.000340273	chr14	6757185	6757460	276	*	Promoter (<=1kb)	14	6735683	6757057	21375	2	Gm3636	-128
NM_007396	Acvr2a	3.18635	0.596265	-2.41788	5e-05	0.000340273	chr2	48813582	48813752	171	*	Promoter (<=1kb)	2	48814109	48903264	89156	1	Acvr2a	-357
NM_007452	Prdx3	71.3457	35.1048	-1.02316	5e-05	0.000340273	chr19	60874241	60874843	603	*	Promoter (<=1kb)	19	60864066	60874538	10473	2	Prdx3	0
NM_007462	Apc	10.926	0.793577	-3.78326	5e-05	0.000340273	chr18	34220582	34221126	545	*	Promoter (<=1kb)	18	34220984	34322190	101207	1	Apc	0
NM_007497	Atf1	44.2946	16.9963	-1.38191	5e-05	0.000340273	chr15	100227564	100228039	476	*	Promoter (<=1kb)	15	100227859	100261248	33390	1	Atf1	0
NM_007499	Atm	11.6168	0.603132	-4.2676	5e-05	0.000340273	chr9	53536372	53537324	953	*	Promoter (<=1kb)	9	53437122	53536671	99550	2	Atm	0
NM_007540	Bdnf	0.834338	0.173739	-2.26371	0.00085	0.00429487	chr2	109673526	109673790	265	*	Promoter (<=1kb)	2	109674700	109727043	52344	1	Bdnf	-910
NM_007561	Bmpr2	2.7636	0.300747	-3.19993	5e-05	0.000340273	chr1	59762792	59763700	909	*	Promoter (<=1kb)	1	59764279	59878081	113803	1	Bmpr2	-579
NM_007566	Birc6	15.1246	4.51761	-1.74327	5e-05	0.000340273	chr17	74526793	74528593	1801	*	Promoter (<=1kb)	17	74528295	74703356	175062	1	Birc6	0
NM_007589	Calm2	619.723	206.997	-1.58201	5e-05	0.000340273	chr17	87446786	87447410	625	*	Promoter (<=1kb)	17	87433401	87446935	13535	2	Calm2	0
NM_007604	Capza2	85.3645	31.0506	-1.45901	5e-05	0.000340273	chr6	17636722	17637297	576	*	Promoter (<=1kb)	6	17637098	17666536	29439	1	Capza2	0
NM_007624	Cbx3	212.813	55.6522	-1.93508	5e-05	0.000340273	chr6	51469040	51470872	1833	*	Promoter (<=1kb)	6	51470616	51483704	13089	1	Cbx3	0
NM_007683	Cenpc1	19.9296	3.92751	-2.34323	5e-05	0.000340273	chr5	86065071	86065876	806	*	Promoter (<=1kb)	5	86012025	86065583	53559	2	Cenpc1	0
NM_007684	Cetn3	98.7748	25.2061	-1.97037	5e-05	0.000340273	chr13	81782741	81783923	1183	*	Promoter (<=1kb)	13	81783292	81797157	13866	1	Cetn3	0
NM_007688	Cfl2	20.3054	9.56569	-1.08592	5e-05	0.000340273	chr12	54862453	54863210	758	*	Promoter (<=1kb)	12	54858819	54862877	4059	2	Cfl2	0
NM_007690	Chd1	23.4619	7.5644	-1.63302	5e-05	0.000340273	chr17	15704349	15705072	724	*	Promoter (<=1kb)	17	15704967	15772612	67646	1	Chd1	0
NM_007691	Chek1	27.9956	4.97089	-2.49363	5e-05	0.000340273	chr9	36725998	36727054	1057	*	Promoter (<=1kb)	9	36708482	36726658	18177	2	Chek1	0
NM_007711	Clcn3	18.086	7.00204	-1.36903	5e-05	0.000340273	chr8	60983092	60983835	744	*	Promoter (<=1kb)	8	60910389	60983311	72923	2	Clcn3	0
NM_007790	Smc3	75.2184	8.20744	-3.19608	5e-05	0.000340273	chr19	53599827	53600421	595	*	Promoter (<=1kb)	19	53600396	53645831	45436	1	Smc3	0
NM_007842	Dhx9	223.499	68.4108	-1.70797	5e-05	0.000340273	chr1	153487541	153487893	353	*	Promoter (<=1kb)	1	153455758	153487660	31903	2	Dhx9	0
NM_007861	Dld	62.2054	22.5798	-1.46201	5e-05	0.000340273	chr12	31351367	31351577	211	*	Promoter (<=1kb)	12	31331562	31351471	19910	2	Dld	0
NM_007943	Eps15	10.2397	4.43692	-1.20654	5e-05	0.000340273	chr4	109279934	109280859	926	*	Promoter (<=1kb)	4	109280275	109387816	107542	1	Eps15	0
NM_007958	Smarcad1	37.8429	2.67019	-3.82501	5e-05	0.000340273	chr6	65042466	65042875	410	*	Promoter (<=1kb)	6	65042667	65116049	73383	1	Smarcad1	0
NM_008098	Mtpn	38.5204	17.4533	-1.14212	5e-05	0.000340273	chr6	35539440	35540077	638	*	Promoter (<=1kb)	6	35508824	35539888	31065	2	Mtpn	0
NM_008112	Gdi2	207.63	91.5221	-1.18182	5e-05	0.000340273	chr13	3537472	3538136	665	*	Promoter (<=1kb)	13	3538075	3566261	28187	1	Gdi2	0
NM_008178	Gsx1	1.13857	0.272626	-2.06222	0.0057	0.0219196	chr5	147188598	147188777	180	*	Promoter (<=1kb)	5	147188696	147190946	2251	1	Gsx1	0
NM_008186	Gtf2h1	64.8103	25.1641	-1.36485	5e-05	0.000340273	chr7	46795473	46796290	818	*	Promoter (<=1kb)	7	46796094	46823800	27707	1	Gtf2h1	0
NM_008188	Thumpd3	48.0688	14.8622	-1.69345	5e-05	0.000340273	chr6	113045766	113046821	1056	*	Promoter (<=1kb)	6	113046327	113068273	21947	1	Thumpd3	0
NM_008222	Hccs	15.4921	5.67823	-1.44802	5e-05	0.000340273	chrX	169320322	169320766	445	*	Promoter (<=1kb)	20	169311531	169320343	8813	2	Hccs	0
NM_008234	Hells	161.767	9.09525	-4.15266	5e-05	0.000340273	chr19	38928370	38928966	597	*	Promoter (2-3kb)	19	38930990	38968277	37288	1	Hells	-2024
NM_008252	Hmgb2	646.227	302.307	-1.09603	5e-05	0.000340273	chr8	57511089	57512048	960	*	Promoter (<=1kb)	8	57511843	57515999	4157	1	Hmgb2	0
NM_008298	Dnaja1	110.568	26.292	-2.07223	5e-05	0.000340273	chr4	40722089	40723225	1137	*	Promoter (<=1kb)	4	40722468	40737151	14684	1	Dnaja1	0
NM_008321	Id3	58.0325	20.3358	-1.51284	5e-05	0.000340273	chr4	136143534	136144185	652	*	Promoter (<=1kb)	4	136143822	136145392	1571	1	Id3	0
NM_008378	Impact	44.3519	17.6473	-1.32955	5e-05	0.000340273	chr18	12973129	12974710	1582	*	Promoter (<=1kb)	18	12972252	12992948	20697	1	Impact	877
NM_008388	Eif3e	319.143	59.7939	-2.41613	5e-05	0.000340273	chr15	43282611	43282846	236	*	Promoter (<=1kb)	15	43250040	43282736	32697	2	Eif3e	0
NM_008446	Kif4	17.4606	7.553	-1.20898	5e-05	0.000340273	chrX	100625784	100626303	520	*	Promoter (<=1kb)	20	100626065	100727271	101207	1	Kif4	0
NM_008448	Kif5b	54.1281	3.45354	-3.97023	5e-05	0.000340273	chr18	6241242	6242046	805	*	Promoter (<=1kb)	18	6201005	6241524	40520	2	Kif5b	0
NM_008465	Kpna1	38.9851	11.2158	-1.79739	5e-05	0.000340273	chr16	35981444	35981851	408	*	Promoter (1-2kb)	16	35983363	36036162	52800	1	Kpna1	-1512
NM_008467	Kpna4	37.4413	8.91412	-2.07047	5e-05	0.000340273	chr3	69126003	69126488	486	*	Promoter (<=1kb)	3	69072221	69127092	54872	2	Kpna4	604
NM_008549	Man2a1	12.8598	4.92436	-1.38486	5e-05	0.000340273	chr17	64600456	64600867	412	*	Promoter (<=1kb)	17	64601649	64755110	153462	1	Man2a1	-782
NM_008613	Mns1	22.8353	4.70821	-2.27802	5e-05	0.000340273	chr9	72438243	72438797	555	*	Promoter (<=1kb)	9	72438529	72458576	20048	1	Mns1	0
NM_008651	Mybl1	1.14504	0.140777	-3.02391	0.00015	0.000929521	chr1	9700277	9700854	578	*	Promoter (<=1kb)	1	9667411	9700209	32799	2	Mybl1	-68
NM_008715	Ints6	11.0018	2.18556	-2.33167	5e-05	0.000340273	chr14	62760950	62761917	968	*	Promoter (<=1kb)	14	62676325	62761112	84788	2	Ints6	0
NM_008739	Nsd1	38.4534	7.8196	-2.29794	5e-05	0.000340273	chr13	55209149	55210293	1145	*	Promoter (<=1kb)	13	55209782	55318325	108544	1	Nsd1	0
NM_008817	Peg3	38.6761	14.9041	-1.37573	5e-05	0.000340273	chr7	6729381	6729834	454	*	Promoter (<=1kb)	7	6705960	6730419	24460	2	Peg3	585
NM_008861	Pkd2	9.62358	2.7051	-1.83089	5e-05	0.000340273	chr5	104459977	104460668	692	*	Promoter (<=1kb)	5	104459457	104505819	46363	1	Pkd2	520
NM_008866	Lypla1	74.0358	17.672	-2.06676	5e-05	0.000340273	chr1	4807678	4808276	599	*	Promoter (<=1kb)	1	4807893	4846735	38843	1	Lypla1	0
NM_008891	Pnn	71.5864	16.3332	-2.13187	5e-05	0.000340273	chr12	59066520	59067223	704	*	Promoter (<=1kb)	12	59066919	59074017	7099	1	Pnn	0
NM_008892	Pola1	25.3703	1.84503	-3.78143	5e-05	0.000340273	chrX	93632036	93632715	680	*	Promoter (<=1kb)	20	93304766	93632155	327390	2	Pola1	0
NM_008960	Pten	19.5736	2.86303	-2.7733	5e-05	0.000340273	chr19	32756054	32756766	713	*	Promoter (<=1kb)	19	32757577	32826160	68584	1	Pten	-811
NM_008971	Twf1	40.6535	19.211	-1.08145	5e-05	0.000340273	chr15	94589770	94589986	217	*	Promoter (<=1kb)	15	94577948	94589824	11877	2	Twf1	0
NM_008989	Pura	27.7581	11.35	-1.29022	5e-05	0.000340273	chr18	36280509	36282044	1536	*	Promoter (<=1kb)	18	36281162	36288244	7083	1	Pura	0
NM_009012	Rad50	15.5383	5.34336	-1.54001	5e-05	0.000340273	chr11	53707183	53707582	400	*	Promoter (<=1kb)	11	53649519	53707319	57801	2	Rad50	0
NM_009071	Rock1	9.21937	0.37017	-4.63841	5e-05	0.000340273	chr18	10181877	10182532	656	*	Promoter (<=1kb)	18	10064401	10181792	117392	2	Rock1	-85
NM_009072	Rock2	13.5886	0.687874	-4.30411	5e-05	0.000340273	chr12	16894176	16895196	1021	*	Promoter (<=1kb)	12	16894978	16988274	93297	1	Rock2	0
NM_009186	Tra2b	252.569	71.9725	-1.81116	5e-05	0.000340273	chr16	22265731	22266890	1160	*	Promoter (<=1kb)	16	22245741	22265929	20189	2	Tra2b	0
NM_009194	Slc12a2	9.05083	1.82723	-2.30839	5e-05	0.000340273	chr18	57878059	57878256	198	*	Promoter (<=1kb)	18	57878678	57946821	68144	1	Slc12a2	-422
NM_009210	Hltf	11.0985	0.894587	-3.63299	5e-05	0.000340273	chr3	20057351	20058173	823	*	Promoter (<=1kb)	3	20057811	20118491	60681	1	Hltf	0
NM_009231	Sos1	7.47486	3.52887	-1.08284	5e-05	0.000340273	chr17	80480328	80480721	394	*	Promoter (<=1kb)	17	80393752	80480453	86702	2	Sos1	0
NM_009282	Stag1	20.4835	1.6569	-3.6279	5e-05	0.000340273	chr9	100642687	100643847	1161	*	Promoter (<=1kb)	9	100643623	100958544	314922	1	Stag1	0
NM_009316	Map3k7	16.5297	5.57817	-1.5672	5e-05	0.000340273	chr4	31963619	31964204	586	*	Promoter (<=1kb)	4	31964107	32023466	59360	1	Map3k7	0
NM_009329	Zfp354a	1.43773	0.36246	-1.9879	5e-05	0.000340273	chr11	51059254	51059562	309	*	Promoter (<=1kb)	11	51059257	51072799	13543	1	Zfp354a	0
NM_009359	Tex9	9.0057	1.07485	-3.0667	5e-05	0.000340273	chr9	72491934	72492269	336	*	Promoter (<=1kb)	9	72458055	72491959	33905	2	Tex9	0
NM_009370	Tgfbr1	5.75388	1.1312	-2.34668	5e-05	0.000340273	chr4	47352850	47353398	549	*	Promoter (<=1kb)	4	47353305	47414924	61620	1	Tgfbr1	0
NM_009376	Ift88	5.82158	2.32386	-1.32489	5e-05	0.000340273	chr14	57423830	57424090	261	*	Promoter (<=1kb)	14	57424071	57517936	93866	1	Ift88	0
NM_009401	Tnfrsf8	3.60229	1.238	-1.54091	5e-05	0.000340273	chr4	145314760	145315410	651	*	Promoter (<=1kb)	4	145268976	145315147	46172	2	Tnfrsf8	0
NM_009408	Top1	66.1548	9.58966	-2.78629	5e-05	0.000340273	chr2	160645583	160646250	668	*	Promoter (<=1kb)	2	160645897	160722763	76867	1	Top1	0
NM_009409	Top2b	14.8901	1.14871	-3.69626	5e-05	0.000340273	chr14	16364636	16365222	587	*	Promoter (<=1kb)	14	16365206	16430787	65582	1	Top2b	0
NM_009418	Tpp2	29.9971	8.23919	-1.86425	5e-05	0.000340273	chr1	43933558	43934186	629	*	Promoter (<=1kb)	1	43934007	44002971	68965	1	Tpp2	0
NM_009454	Ube2e3	36.9546	15.7749	-1.22812	5e-05	0.000340273	chr2	78868441	78868904	464	*	Promoter (<=1kb)	2	78869047	78920583	51537	1	Ube2e3	-143
NM_009458	Ube2b	35.5595	17.7028	-1.00625	5e-05	0.000340273	chr11	52000435	52001143	709	*	Promoter (<=1kb)	11	51985146	52000466	15321	2	Ube2b	0
NM_009460	Sumo1	257.985	121.873	-1.08191	5e-05	0.000340273	chr1	59670668	59671164	497	*	Promoter (<=1kb)	1	59639434	59670834	31401	2	Sumo1	0
NM_009461	Ubr1	7.53184	2.61566	-1.52583	5e-05	0.000340273	chr2	120970496	120970966	471	*	Promoter (<=1kb)	2	120860276	120970715	110440	2	Ubr1	0
NM_009481	Usp9x	42.534	2.90457	-3.87222	5e-05	0.000340273	chrX	13070499	13071944	1446	*	Promoter (<=1kb)	20	13071498	13173327	101830	1	Usp9x	0
NM_009483	Kdm6a	12.1129	2.26621	-2.41819	5e-05	0.000340273	chrX	18162004	18162694	691	*	Promoter (<=1kb)	20	18162667	18279358	116692	1	Kdm6a	0
NM_009542	Zfp101	5.01801	0.612096	-3.03529	5e-05	0.000340273	chr17	33394532	33394888	357	*	Promoter (<=1kb)	17	33380179	33394637	14459	2	Zfp101	0
NM_009544	Zfp105	19.3422	6.36152	-1.60431	5e-05	0.000340273	chr9	122922926	122923320	395	*	Promoter (<=1kb)	9	122923078	122931028	7951	1	Zfp105	0
NM_009551	Zfand5	10.4658	4.58762	-1.18986	5e-05	0.000340273	chr19	21271497	21272529	1033	*	Promoter (<=1kb)	19	21272278	21286840	14563	1	Zfand5	0
NM_009555	Zfp40	0.848293	0.0869141	-3.2869	0.00085	0.00429487	chr17	23193027	23193369	343	*	Promoter (<=1kb)	17	23173869	23193228	19360	2	Zfp40	0
NM_009556	Zfp42	99.5381	48.4139	-1.03983	5e-05	0.000340273	chr8	43306831	43307449	619	*	Promoter (<=1kb)	8	43295067	43307009	11943	2	Zfp42	0
NM_009562	Zfp62	8.29573	0.390945	-4.40733	5e-05	0.000340273	chr11	49203817	49204283	467	*	Promoter (<=1kb)	11	49203500	49218816	15317	1	Zfp62	317
NM_009584	Dnajc2	100.357	27.4976	-1.86777	5e-05	0.000340273	chr5	21785064	21785390	327	*	Promoter (<=1kb)	5	21757277	21785165	27889	2	Dnajc2	0
NM_009632	Parp2	42.3995	20.9719	-1.01559	5e-05	0.000340273	chr14	50807369	50808252	884	*	Promoter (<=1kb)	14	50807946	50821300	13355	1	Parp2	0
NM_009758	Bmpr1a	19.0706	2.48972	-2.9373	5e-05	0.000340273	chr14	34502630	34503421	792	*	Promoter (<=1kb)	14	34411068	34502546	91479	2	Bmpr1a	-84
NM_009764	Brca1	25.8495	8.85518	-1.54554	5e-05	0.000340273	chr11	101551523	101553022	1500	*	Promoter (<=1kb)	11	101488764	101551955	63192	2	Brca1	0
NM_009767	Chic1	4.01223	0.336443	-3.57597	5e-05	0.000340273	chrX	103356291	103356615	325	*	Promoter (<=1kb)	20	103356476	103396118	39643	1	Chic1	0
NM_009786	Cacybp	247.55	58.9807	-2.0694	5e-05	0.000340273	chr1	160212695	160213337	643	*	Promoter (<=1kb)	1	160202367	160212892	10526	2	Cacybp	0
NM_009791	Aspm	12.8423	1.30884	-3.29453	5e-05	0.000340273	chr1	139454220	139454960	741	*	Promoter (<=1kb)	1	139454773	139494088	39316	1	Aspm	0
NM_009796	Capn7	10.975	1.88761	-2.53959	5e-05	0.000340273	chr14	31336280	31337236	957	*	Promoter (<=1kb)	14	31336724	31371983	35260	1	Capn7	0
NM_009826	Rb1cc1	5.36396	0.137191	-5.28904	5e-05	0.000340273	chr1	6214183	6214872	690	*	Promoter (<=1kb)	1	6214662	6276104	61443	1	Rb1cc1	0
NM_009831	Ccng1	58.1079	16.684	-1.80027	5e-05	0.000340273	chr11	40755036	40755807	772	*	Promoter (<=1kb)	11	40748552	40755286	6735	2	Ccng1	0
NM_009834	Ccrn4l	48.3209	22.9989	-1.07108	5e-05	0.000340273	chr3	51222978	51224969	1992	*	Promoter (<=1kb)	3	51224447	51251654	27208	1	Ccrn4l	0
NM_009847	Cd2ap	27.3085	1.80389	-3.92017	5e-05	0.000340273	chr17	42876280	42876899	620	*	Promoter (<=1kb)	17	42792951	42876424	83474	2	Cd2ap	0
NM_009879	Ift81	5.2283	1.6496	-1.66422	5e-05	0.000340273	chr5	122614285	122614735	451	*	Promoter (<=1kb)	5	122550204	122614518	64315	2	Ift81	0
NM_009880	Cdx1	26.901	7.25142	-1.89132	5e-05	0.000340273	chr18	61034892	61035184	293	*	Promoter (1-2kb)	18	61018862	61036199	17338	2	Cdx1	1015
NM_010049	Dhfr	18.4823	7.01369	-1.3979	5e-05	0.000340273	chr13	92354404	92355686	1283	*	Promoter (<=1kb)	13	92354783	92389053	34271	1	Dhfr	0
NM_010067	Trdmt1	7.08088	0.728048	-3.28182	5e-05	0.000340273	chr2	13544359	13544701	343	*	Promoter (<=1kb)	2	13510161	13544664	34504	2	Trdmt1	0
NM_010120	Eif1a	119.282	24.1798	-2.30251	5e-05	0.000340273	chr18	46598339	46598690	352	*	Promoter (<=1kb)	18	46597704	46610225	12522	1	Eif1a	635
NM_010123	Eif3a	214.932	60.6192	-1.82603	5e-05	0.000340273	chr19	60790618	60791187	570	*	Promoter (<=1kb)	19	60761116	60790693	29578	2	Eif3a	0
NM_010244	Fv1	4.7158	2.26414	-1.05854	0.00025	0.00146617	chr4	147868184	147869096	913	*	Promoter (<=1kb)	4	147868979	147870358	1380	1	Fv1	0
NM_010262	Gbx2	76.9974	32.8439	-1.22919	5e-05	0.000340273	chr1	89930928	89931478	551	*	Promoter (<=1kb)	1	89927962	89931176	3215	2	Gbx2	0
NM_010330	Emb	46.6543	22.583	-1.04677	5e-05	0.000340273	chr13	117220384	117220653	270	*	Promoter (<=1kb)	13	117220573	117274415	53843	1	Emb	0
NM_010425	Foxd3	12.4402	3.56054	-1.80485	5e-05	0.000340273	chr4	99655925	99656486	562	*	Promoter (<=1kb)	4	99656299	99658671	2373	1	Foxd3	0
NM_010431	Hif1a	37.5374	4.53658	-3.04865	5e-05	0.000340273	chr12	73907547	73908148	602	*	Promoter (<=1kb)	12	73907867	73947530	39664	1	Hif1a	0
NM_010439	Hmgb1	410.522	136.605	-1.58745	5e-05	0.000340273	chr5	149052809	149053555	747	*	Promoter (<=1kb)	5	149047227	149053037	5811	2	Hmgb1	0
NM_010477	Hspd1	841.393	363.536	-1.21068	5e-05	0.000340273	chr1	55087758	55088450	693	*	Promoter (<=1kb)	1	55077834	55087932	10099	2	Hspd1	0
NM_010480	Hsp90aa1	1873.28	160.612	-3.54391	5e-05	0.000340273	chr12	110696261	110696934	674	*	Promoter (<=1kb)	12	110691036	110696395	5360	2	Hsp90aa1	0
NM_010615	Kif11	50.7526	5.01892	-3.33803	5e-05	0.000340273	chr19	37375720	37376551	832	*	Promoter (<=1kb)	19	37376403	37421859	45457	1	Kif11	0
NM_010655	Kpna2	506.917	155.767	-1.70235	5e-05	0.000340273	chr11	106999231	106999890	660	*	Promoter (<=1kb)	11	106988629	106999525	10897	2	Kpna2	0
NM_010748	Lyst	1.98999	0.653485	-1.60654	5e-05	0.000340273	chr13	13589997	13590813	817	*	Promoter (<=1kb)	13	13590409	13777440	187032	1	Lyst	0
NM_010771	Matr3	108.751	5.909	-4.20196	5e-05	0.000340273	chr18	35561584	35562524	941	*	Promoter (<=1kb)	18	35562158	35592045	29888	1	Matr3	0
NM_010864	Myo5a	7.26628	1.18062	-2.62167	5e-05	0.000340273	chr9	75070789	75071631	843	*	Promoter (<=1kb)	9	75071206	75223687	152482	1	Myo5a	0
NM_010878	Nck1	21.0212	8.04498	-1.38568	5e-05	0.000340273	chr9	100545867	100546480	614	*	Promoter (<=1kb)	9	100495003	100546053	51051	2	Nck1	0
NM_010897	Nf1	2.49564	1.17698	-1.08432	5e-05	0.000340273	chr11	79339368	79339789	422	*	Promoter (<=1kb)	11	79339892	79581609	241718	1	Nf1	-103
NM_010901	Nfatc3	24.9772	10.3072	-1.27696	5e-05	0.000340273	chr8	106058820	106059648	829	*	Promoter (<=1kb)	8	106059603	106130537	70935	1	Nfatc3	0
NM_010918	Nktr	14.9383	4.68966	-1.67146	5e-05	0.000340273	chr9	121718868	121719290	423	*	Promoter (<=1kb)	9	121719181	121756841	37661	1	Nktr	0
NM_011020	Hspa4l	1.95508	0.87181	-1.16514	0.0001	0.000644791	chr3	40745083	40745870	788	*	Promoter (<=1kb)	3	40745613	40790365	44753	1	Hspa4l	0
NM_011083	Pik3c2a	4.20901	0.158896	-4.72733	5e-05	0.000340273	chr7	116443279	116443810	532	*	Promoter (<=1kb)	7	116337276	116443458	106183	2	Pik3c2a	0
NM_011101	Prkca	1.22136	0.603606	-1.01681	5e-05	0.000340273	chr11	108343813	108344145	333	*	Promoter (<=1kb)	11	107933387	108343888	410502	2	Prkca	0
NM_011112	Papola	79.1701	25.3471	-1.64314	5e-05	0.000340273	chr12	105784077	105784919	843	*	Promoter (<=1kb)	12	105784702	105838943	54242	1	Papola	0
NM_011137	Pou2f1	4.50821	0.407912	-3.46622	5e-05	0.000340273	chr1	166002377	166003661	1285	*	Promoter (<=1kb)	1	165865154	166002634	137481	2	Pou2f1	0
NM_011163	Eif2ak2	6.83456	0.999956	-2.77291	5e-05	0.000340273	chr17	78882362	78882849	488	*	Promoter (<=1kb)	17	78852550	78882572	30023	2	Eif2ak2	0
NM_011203	Ptpn12	22.584	7.352	-1.61909	5e-05	0.000340273	chr5	21054479	21055305	827	*	Promoter (<=1kb)	5	20986645	21055797	69153	2	Ptpn12	492
NM_011221	Purb	18.7863	2.17941	-3.10767	5e-05	0.000340273	chr11	6475959	6476461	503	*	Promoter (<=1kb)	11	6467599	6476076	8478	2	Purb	0
NM_011240	Ranbp2	34.5427	0.717901	-5.58845	5e-05	0.000340273	chr10	58446447	58446906	460	*	Promoter (<=1kb)	10	58446852	58494154	47303	1	Ranbp2	0
NM_011249	Rbl1	4.66507	2.29048	-1.02625	0.0001	0.000644791	chr2	157203812	157204596	785	*	Promoter (<=1kb)	2	157145894	157204534	58641	2	Rbl1	0
NM_011251	Rbm6	23.0954	6.77785	-1.7687	5e-05	0.000340273	chr9	107872629	107873169	541	*	Promoter (<=1kb)	9	107773559	107872819	99261	2	Rbm6	0
NM_011258	Rfc1	52.9637	19.1178	-1.47008	5e-05	0.000340273	chr5	65335321	65335972	652	*	Promoter (<=1kb)	5	65261852	65335639	73788	2	Rfc1	0
NM_011276	Rlim	20.3782	3.12438	-2.70539	5e-05	0.000340273	chrX	103981208	103981620	413	*	Promoter (<=1kb)	20	103957167	103981284	24118	2	Rlim	0
NM_011277	Rnf2	51.8598	11.9842	-2.11349	5e-05	0.000340273	chr1	151500449	151501355	907	*	Promoter (<=1kb)	1	151469406	151500823	31418	2	Rnf2	0
NM_011294	Sub1	97.4129	33.5453	-1.538	5e-05	0.000340273	chr15	11995907	11996313	407	*	Promoter (<=1kb)	15	11981339	11996007	14669	2	Sub1	0
NM_011307	Uimc1	19.4237	6.61861	-1.55322	5e-05	0.000340273	chr13	55099600	55100488	889	*	Promoter (<=1kb)	13	55027880	55100295	72416	2	Uimc1	0
NM_011348	Sema3e	3.8181	1.85985	-1.03767	5e-05	0.000340273	chr5	14025195	14025555	361	*	Promoter (<=1kb)	5	14025276	14256689	231414	1	Sema3e	0
NM_011361	Sgk1	90.0638	44.4609	-1.01841	5e-05	0.000340273	chr10	21994429	21994815	387	*	Promoter (<=1kb)	10	21994666	21999902	5237	1	Sgk1	0
NM_011382	Six4	7.7946	3.87644	-1.00774	5e-05	0.000340273	chr12	73113244	73113757	514	*	Promoter (<=1kb)	12	73100259	73113245	12987	2	Six4	0
NM_011484	Stam	15.5131	5.76438	-1.42825	5e-05	0.000340273	chr2	14073664	14074389	726	*	Promoter (<=1kb)	2	14074112	14148330	74219	1	Stam	0
NM_011495	Plk4	23.4867	4.63334	-2.34172	5e-05	0.000340273	chr3	40799772	40800120	349	*	Promoter (<=1kb)	3	40799951	40816883	16933	1	Plk4	0
NM_011500	Strn	6.08156	1.98647	-1.61424	5e-05	0.000340273	chr17	78736147	78737103	957	*	Promoter (<=1kb)	17	78653964	78736560	82597	2	Strn	0
NM_011504	Stxbp3	8.2905	3.29338	-1.33189	5e-05	0.000340273	chr3	108840037	108840768	732	*	Promoter (<=1kb)	3	108793180	108840502	47323	2	Stxbp3	0
NM_011506	Sucla2	50.6083	18.2705	-1.46986	5e-05	0.000340273	chr14	73552625	73552858	234	*	Promoter (<=1kb)	14	73552786	73596142	43357	1	Sucla2	0
NM_011543	Skp1a	279.731	136.323	-1.03702	5e-05	0.000340273	chr11	52231581	52232131	551	*	Promoter (<=1kb)	11	52231995	52246858	14864	1	Skp1a	0
NM_011546	Zeb1	5.14826	1.10865	-2.21529	5e-05	0.000340273	chr18	5591873	5592079	207	*	Promoter (<=1kb)	18	5591860	5775468	183609	1	Zeb1	13
NM_011584	Nr1d2	4.06667	1.20897	-1.75007	5e-05	0.000340273	chr14	18238951	18239760	810	*	Promoter (<=1kb)	14	18204056	18239106	35051	2	Nr1d2	0
NM_011623	Top2a	196.127	43.2959	-2.17948	5e-05	0.000340273	chr11	99023763	99024677	915	*	Promoter (<=1kb)	11	98992947	99024189	31243	2	Top2a	0
NM_011630	Nr2c2	3.79084	1.39079	-1.44662	0.00135	0.00642543	chr6	92091129	92091565	437	*	Promoter (<=1kb)	6	92091418	92173058	81641	1	Nr2c2	0
NM_011631	Hsp90b1	289.43	92.9743	-1.63831	5e-05	0.000340273	chr10	86705349	86706569	1221	*	Promoter (<=1kb)	10	86690841	86705444	14604	2	Hsp90b1	0
NM_011638	Tfrc	160.936	29.8502	-2.43068	5e-05	0.000340273	chr16	32608598	32609167	570	*	Promoter (<=1kb)	16	32608896	32632794	23899	1	Tfrc	0
NM_011673	Ugcg	13.2025	5.93316	-1.15393	5e-05	0.000340273	chr4	59189209	59189420	212	*	Promoter (<=1kb)	4	59189550	59222833	33284	1	Ugcg	-130
NM_011674	Ugt8a	1.14997	0.336515	-1.77286	0.00015	0.000929521	chr3	125938648	125938972	325	*	Promoter (<=1kb)	3	125865343	125938550	73208	2	Ugt8a	-98
NM_011692	Vbp1	99.8743	21.7522	-2.19895	5e-05	0.000340273	chrX	75514232	75514809	578	*	Promoter (<=1kb)	20	75514297	75534946	20650	1	Vbp1	0
NM_011699	Lin7c	35.7012	3.57379	-3.32044	5e-05	0.000340273	chr2	109890696	109890919	224	*	Promoter (<=1kb)	2	109890878	109900936	10059	1	Lin7c	0
NM_011712	Wbp5	158.459	41.9588	-1.91707	5e-05	0.000340273	chrX	136244809	136245155	347	*	Promoter (<=1kb)	20	136245080	136247139	2060	1	Wbp5	0
NM_011753	Zfp26	4.26178	0.184384	-4.53067	5e-05	0.000340273	chr9	20459699	20460279	581	*	Promoter (<=1kb)	9	20428318	20460160	31843	2	Zfp26	0
NM_011760	Zfp54	0.652524	0.0977128	-2.73941	0.01025	0.0357955	chr17	21423007	21423483	477	*	Promoter (<=1kb)	17	21423227	21435384	12158	1	Zfp54	0
NM_011762	Zfp59	9.49472	1.67902	-2.4995	5e-05	0.000340273	chr7	27840009	27840881	873	*	Promoter (1-2kb)	7	27838584	27856774	18191	1	Zfp59	1425
NM_011765	Zfp97	7.61067	0.493833	-3.94593	5e-05	0.000340273	chr17	17120882	17121778	897	*	Promoter (<=1kb)	17	17121383	17146878	25496	1	Zfp97	0
NM_011801	Cfdp1	409.977	197.671	-1.05244	5e-05	0.000340273	chr8	111854163	111854563	401	*	Promoter (<=1kb)	8	111768473	111854310	85838	2	Cfdp1	0
NM_011879	Ik	100.417	44.3778	-1.1781	5e-05	0.000340273	chr18	36744087	36745081	995	*	Promoter (<=1kb)	18	36744656	36757639	12984	1	Ik	0
NM_011916	Xrn1	7.98714	1.82708	-2.12814	5e-05	0.000340273	chr9	95954409	95955017	609	*	Promoter (<=1kb)	9	95954760	96053029	98270	1	Xrn1	0
NM_011920	Abcg2	31.9275	13.3106	-1.26222	5e-05	0.000340273	chr6	58596107	58596473	367	*	Promoter (<=1kb)	6	58596672	58692451	95780	1	Abcg2	-199
NM_011946	Map3k2	1.94451	0.130445	-3.89789	5e-05	0.000340273	chr18	32162752	32163117	366	*	Promoter (<=1kb)	18	32163089	32236751	73663	1	Map3k2	0
NM_011960	Parg	24.2351	8.08132	-1.58443	5e-05	0.000340273	chr14	32201768	32202166	399	*	Promoter (<=1kb)	14	32201971	32297549	95579	1	Parg	0
NM_011981	Zfp260	12.9471	1.04925	-3.6252	5e-05	0.000340273	chr7	30094615	30095337	723	*	Promoter (<=1kb)	7	30095076	30107614	12539	1	Zfp260	0
NM_011982	Homer1	3.6031	0.47538	-2.92208	0.0003	0.00172255	chr13	93303468	93304262	795	*	Promoter (<=1kb)	13	93304495	93356885	52391	1	Homer1	-233
NM_011991	Cops3	129.421	41.7255	-1.63307	5e-05	0.000340273	chr11	59839072	59840007	936	*	Promoter (<=1kb)	11	59817804	59839767	21964	2	Cops3	0
NM_012018	Cntrl	7.03873	1.95736	-1.8464	5e-05	0.000340273	chr2	35109247	35109979	733	*	Promoter (<=1kb)	2	35109492	35178822	69331	1	Cntrl	0
NM_012042	Cul1	69.1955	9.8764	-2.80862	5e-05	0.000340273	chr6	47454916	47455307	392	*	Promoter (<=1kb)	6	47454324	47526139	71816	1	Cul1	592
NM_013454	Abca1	0.898621	0.377838	-1.24994	5e-05	0.000340273	chr4	53159816	53160220	405	*	Promoter (<=1kb)	4	53030789	53159895	129107	2	Abca1	0
NM_013552	Hmmr	46.2764	5.91494	-2.96784	5e-05	0.000340273	chr11	40733175	40734072	898	*	Promoter (<=1kb)	11	40701388	40733437	32050	2	Hmmr	0
NM_013559	Hsph1	97.0016	42.1052	-1.20401	5e-05	0.000340273	chr5	149636156	149636905	750	*	Promoter (<=1kb)	5	149616845	149636315	19471	2	Hsph1	0
NM_013663	Srsf3	367.732	95.3286	-1.94767	5e-05	0.000340273	chr17	29032051	29032998	948	*	Promoter (<=1kb)	17	29032660	29043372	10713	1	Srsf3	0
NM_013672	Sp1	34.8879	12.3874	-1.49386	5e-05	0.000340273	chr15	102404930	102407054	2125	*	Promoter (<=1kb)	15	102406316	102436404	30089	1	Sp1	0
NM_013685	Tcf4	2.58156	0.402342	-2.68175	5e-05	0.000340273	chr18	69344116	69344624	509	*	Promoter (<=1kb)	18	69344492	69687967	343476	1	Tcf4	0
NM_013720	Mga	19.4549	1.94159	-3.32483	5e-05	0.000340273	chr2	119898324	119898540	217	*	Promoter (1-2kb)	2	119897228	119969581	72354	1	Mga	1096
NM_013752	Nbn	13.925	3.19789	-2.12248	5e-05	0.000340273	chr4	15957789	15958451	663	*	Promoter (<=1kb)	4	15957967	15992589	34623	1	Nbn	0
NM_013760	Dnajb9	9.22468	3.87788	-1.25023	5e-05	0.000340273	chr12	44209995	44210648	654	*	Promoter (<=1kb)	12	44205897	44210068	4172	2	Dnajb9	0
NM_013770	Slc25a10	5.00557	2.26734	-1.14253	5e-05	0.000340273	chr11	120491565	120492380	816	*	Promoter (<=1kb)	11	120491837	120501161	9325	1	Slc25a10	0
NM_013830	Prpf4b	35.213	5.19549	-2.76078	5e-05	0.000340273	chr13	34875269	34875674	406	*	Promoter (<=1kb)	13	34875494	34902878	27385	1	Prpf4b	0
NM_013835	Trove2	5.30739	0.440419	-3.59105	5e-05	0.000340273	chr1	143776662	143777480	819	*	Promoter (<=1kb)	1	143750791	143777051	26261	2	Trove2	0
NM_013876	Rnf11	13.0303	6.3533	-1.03629	5e-05	0.000340273	chr4	109476562	109477069	508	*	Promoter (<=1kb)	4	109452857	109476505	23649	2	Rnf11	-57
NM_013889	Zfp292	11.3039	0.4243	-4.73559	5e-05	0.000340273	chr4	34882893	34883160	268	*	Promoter (<=1kb)	4	34803110	34882948	79839	2	Zfp292	0
NM_013902	Fkbp3	431.101	117.259	-1.87833	5e-05	0.000340273	chr12	65073786	65074250	465	*	Promoter (<=1kb)	12	65062432	65073938	11507	2	Fkbp3	0
NM_013922	Zfp354c	4.88814	0.820796	-2.57419	5e-05	0.000340273	chr11	50827432	50827951	520	*	Promoter (<=1kb)	11	50811085	50827731	16647	2	Zfp354c	0
NM_015751	Abce1	166.231	15.4322	-3.42917	5e-05	0.000340273	chr8	79711333	79712008	676	*	Promoter (<=1kb)	8	79683442	79711740	28299	2	Abce1	0
NM_015754	Rbbp9	17.6764	6.49394	-1.44466	5e-05	0.000340273	chr2	144550678	144550927	250	*	Promoter (<=1kb)	2	144542265	144550859	8595	2	Rbbp9	0
NM_015781	Nap1l1	727.065	275.29	-1.40113	5e-05	0.000340273	chr10	111472844	111473346	503	*	Promoter (<=1kb)	10	111473192	111496886	23695	1	Nap1l1	0
NM_015798	Fbxo15	69.7438	25.4213	-1.45603	5e-05	0.000340273	chr18	84934000	84935039	1040	*	Promoter (<=1kb)	18	84935025	84981392	46368	1	Fbxo15	0
NM_015822	Fbxl3	9.16005	2.57346	-1.83164	5e-05	0.000340273	chr14	103099422	103099888	467	*	Promoter (<=1kb)	14	103080239	103099509	19271	2	Fbxl3	0
NM_016700	Mapk8	9.53666	2.91677	-1.70911	5e-05	0.000340273	chr14	33447018	33447537	520	*	Promoter (<=1kb)	14	33377899	33447158	69260	2	Mapk8	0
NM_016711	Tmod2	1.60687	0.467127	-1.78237	5e-05	0.000340273	chr9	75611024	75611409	386	*	Promoter (<=1kb)	9	75565622	75611325	45704	2	Tmod2	0
NM_016716	Cul3	50.5996	13.7945	-1.87503	5e-05	0.000340273	chr1	80340288	80341287	1000	*	Promoter (<=1kb)	1	80266818	80340430	73613	2	Cul3	0
NM_016739	Caprin1	49.0418	14.9015	-1.71856	5e-05	0.000340273	chr2	103797529	103798045	517	*	Promoter (<=1kb)	2	103762945	103797640	34696	2	Caprin1	0
NM_016856	Cpsf2	25.4571	12.5209	-1.02372	5e-05	0.000340273	chr12	101976283	101976634	352	*	Promoter (<=1kb)	12	101975974	102005993	30020	1	Cpsf2	309
NM_016881	Pmm2	15.2461	4.77734	-1.67416	5e-05	0.000340273	chr16	8637345	8638080	736	*	Promoter (<=1kb)	16	8637707	8657524	19818	1	Pmm2	0
NM_017381	Zranb2	64.488	10.267	-2.65101	5e-05	0.000340273	chr3	157533989	157534215	227	*	Promoter (<=1kb)	3	157534397	157548339	13943	1	Zranb2	-182
NM_018759	Zfp326	17.6138	5.28158	-1.73767	5e-05	0.000340273	chr5	105876206	105876547	342	*	Promoter (<=1kb)	5	105876568	105915820	39253	1	Zfp326	-21
NM_018868	Nop58	269.699	57.4367	-2.2313	5e-05	0.000340273	chr1	59684852	59685217	366	*	Promoter (<=1kb)	1	59685006	59711510	26505	1	Nop58	0
NM_019393	Exosc9	48.2819	12.588	-1.93944	0.0001	0.000644791	chr3	36552283	36552841	559	*	Promoter (<=1kb)	3	36552606	36565727	13122	1	Exosc9	0
NM_019405	Cetn2	36.6797	12.1386	-1.59538	5e-05	0.000340273	chrX	72918239	72918605	367	*	Promoter (<=1kb)	20	72913565	72918344	4780	2	Cetn2	0
NM_019425	Gnpnat1	35.8124	16.4645	-1.1211	5e-05	0.000340273	chr14	45387290	45387827	538	*	Promoter (<=1kb)	14	45376421	45388796	12376	2	Gnpnat1	969
NM_019428	Rpp30	46.615	13.394	-1.79921	5e-05	0.000340273	chr19	36083470	36083729	260	*	Promoter (<=1kb)	19	36083716	36104773	21058	1	Rpp30	0
NM_019496	Ammecr1	3.93222	0.914804	-2.10381	5e-05	0.000340273	chrX	142966701	142966962	262	*	Promoter (<=1kb)	20	142853474	142966728	113255	2	Ammecr1	0
NM_019499	Mad2l1	75.4722	28.057	-1.42759	5e-05	0.000340273	chr6	66535027	66535634	608	*	Promoter (<=1kb)	6	66535468	66540991	5524	1	Mad2l1	0
NM_019501	Pdss1	17.513	4.07955	-2.10195	5e-05	0.000340273	chr2	22895178	22895926	749	*	Promoter (<=1kb)	2	22895522	22940259	44738	1	Pdss1	0
NM_019505	Dgke	8.45999	2.74751	-1.62253	5e-05	0.000340273	chr11	89060426	89061245	820	*	Promoter (<=1kb)	11	89037582	89060748	23167	2	Dgke	0
NM_019579	Mpp5	6.47175	0.438876	-3.88227	5e-05	0.000340273	chr12	78748573	78749142	570	*	Promoter (<=1kb)	12	78748947	78840713	91767	1	Mpp5	0
NM_019632	Napb	1.41092	0.240562	-2.55216	5e-05	0.000340273	chr2	148732245	148732691	447	*	Promoter (<=1kb)	2	148694657	148732420	37764	2	Napb	0
NM_019635	Stk3	12.9744	3.09186	-2.06912	5e-05	0.000340273	chr15	35155524	35156109	586	*	Promoter (<=1kb)	15	34875499	35155806	280308	2	Stk3	0
NM_019637	Styx	7.57486	0.457946	-4.04797	5e-05	0.000340273	chr14	45350891	45351496	606	*	Promoter (<=1kb)	14	45351186	45376884	25699	1	Styx	0
NM_019647	Rpl21	832.662	388.985	-1.09802	5e-05	0.000340273	chr5	146832584	146833369	786	*	Promoter (<=1kb)	5	146832890	146837032	4143	1	Rpl21	0
NM_019648	Metap2	80.8973	36.6055	-1.14403	5e-05	0.000340273	chr10	93889689	93890060	372	*	Promoter (1-2kb)	10	93858490	93891202	32713	2	Metap2	1142
NM_019653	Wsb1	49.3781	12.6562	-1.96403	5e-05	0.000340273	chr11	79253334	79253701	368	*	Promoter (<=1kb)	11	79239382	79254695	15314	2	Wsb1	994
NM_019665	Arl6	26.5422	9.17533	-1.53245	5e-05	0.000340273	chr16	59639067	59639592	526	*	Promoter (<=1kb)	16	59613321	59639339	26019	2	Arl6	0
NM_019670	Diap3	12.1396	3.31413	-1.87301	5e-05	0.000340273	chr14	87141071	87141554	484	*	Promoter (<=1kb)	14	86656323	87141114	484792	2	Diap3	0
NM_019737	B4galt6	16.8423	8.14045	-1.04891	5e-05	0.000340273	chr18	20746230	20746818	589	*	Promoter (<=1kb)	18	20684599	20746404	61806	2	B4galt6	0
NM_019745	Pdcd10	43.1787	8.02348	-2.42802	5e-05	0.000340273	chr3	75556571	75557748	1178	*	Promoter (<=1kb)	3	75516490	75556852	40363	2	Pdcd10	0
NM_019747	Zfp113	1.06312	0.501713	-1.08337	0.00025	0.00146617	chr5	138155364	138156173	810	*	Promoter (<=1kb)	5	138139702	138155744	16043	2	Zfp113	0
NM_019760	Serinc1	27.029	9.70917	-1.47709	5e-05	0.000340273	chr10	57532365	57532606	242	*	Promoter (<=1kb)	10	57515775	57532529	16755	2	Serinc1	0
NM_019763	Spen	13.7557	6.29485	-1.12778	5e-05	0.000340273	chr4	141538464	141539171	708	*	Promoter (<=1kb)	4	141467890	141538597	70708	2	Spen	0
NM_019812	Sirt1	36.679	1.67241	-4.45495	5e-05	0.000340273	chr10	63338951	63339872	922	*	Promoter (<=1kb)	10	63319005	63339032	20028	2	Sirt1	0
NM_019927	Arih1	24.1706	7.57989	-1.673	5e-05	0.000340273	chr9	59486589	59487236	648	*	Promoter (<=1kb)	9	59388554	59486374	97821	2	Arih1	-215
NM_019933	Ptpn4	3.41951	0.111237	-4.94208	5e-05	0.000340273	chr1	119837003	119837888	886	*	Promoter (<=1kb)	1	119658093	119837071	178979	2	Ptpn4	0
NM_019937	Ccnl1	28.777	8.43149	-1.77106	5e-05	0.000340273	chr3	65958082	65958421	340	*	Promoter (<=1kb)	3	65946151	65958225	12075	2	Ccnl1	0
NM_020558	C1d	12.5388	2.93854	-2.09322	5e-05	0.000340273	chr11	17257489	17257689	201	*	Promoter (<=1kb)	11	17257618	17269176	11559	1	C1d	0
NM_020614	Taf1b	14.8791	7.22136	-1.04294	5e-05	0.000340273	chr12	24498434	24498977	544	*	Promoter (<=1kb)	12	24498581	24558571	59991	1	Taf1b	0
NM_021278	Tmsb4x	1037.36	422.371	-1.29634	5e-05	0.000340273	chrX	167209072	167209544	473	*	Promoter (<=1kb)	20	167207094	167209218	2125	2	Tmsb4x	0
NM_021310	Jmy	4.1789	1.42928	-1.54784	5e-05	0.000340273	chr13	93499271	93500124	854	*	Promoter (<=1kb)	13	93430097	93499808	69712	2	Jmy	0
NM_021315	Noc3l	27.6923	8.4745	-1.70829	5e-05	0.000340273	chr19	38819041	38819739	699	*	Promoter (<=1kb)	19	38788128	38819237	31110	2	Noc3l	0
NM_021335	Snrpb2	103.174	29.1691	-1.82257	5e-05	0.000340273	chr2	143062862	143063146	285	*	Promoter (<=1kb)	2	143063069	143072052	8984	1	Snrpb2	0
NM_021361	Nova1	1.28644	0.165557	-2.95799	5e-05	0.000340273	chr12	46819330	46819686	357	*	Promoter (<=1kb)	12	46694517	46818775	124259	2	Nova1	-555
NM_021449	Crbn	2.93462	0.343504	-3.09477	0.001	0.00495501	chr6	106800001	106800199	199	*	Promoter (<=1kb)	6	106778245	106800087	21843	2	Crbn	0
NM_021480	Tdh	257.611	122.056	-1.07765	5e-05	0.000340273	chr14	63508635	63509122	488	*	Promoter (<=1kb)	14	63492347	63509092	16746	2	Tdh	0
NM_021495	Pvrl3	8.48485	2.37797	-1.83516	5e-05	0.000340273	chr16	46497049	46497478	430	*	Promoter (<=1kb)	16	46447161	46496967	49807	2	Pvrl3	-82
NM_021504	Ngly1	2.62235	1.21745	-1.107	0.00085	0.00429487	chr14	16249057	16249745	689	*	Promoter (<=1kb)	14	16249314	16311926	62613	1	Ngly1	0
NM_021510	Hnrnph1	302.645	59.801	-2.33939	5e-05	0.000340273	chr11	50377125	50378107	983	*	Promoter (<=1kb)	11	50377719	50386528	8810	1	Hnrnph1	0
NM_021512	Nup160	40.5093	14.7789	-1.45471	5e-05	0.000340273	chr2	90679042	90679482	441	*	Promoter (1-2kb)	2	90677215	90736328	59114	1	Nup160	1827
NM_021550	C1galt1c1	6.31035	2.14099	-1.55944	5e-05	0.000340273	chrX	38634729	38635531	803	*	Promoter (<=1kb)	20	38630783	38635143	4361	2	C1galt1c1	0
NM_021605	Nek7	9.92699	2.55098	-1.96031	5e-05	0.000340273	chr1	138619755	138619925	171	*	Promoter (<=1kb)	1	138484714	138619696	134983	2	Nek7	-59
NM_021710	Ap4s1	15.5558	5.8827	-1.4029	0.0003	0.00172255	chr12	51690930	51691511	582	*	Promoter (<=1kb)	12	51690966	51738939	47974	1	Ap4s1	0
NM_021876	Eed	164.927	54.0429	-1.60965	5e-05	0.000340273	chr7	89980411	89981714	1304	*	Promoter (<=1kb)	7	89954654	89980976	26323	2	Eed	0
NM_022023	Gmfb	33.5363	4.60853	-2.86334	5e-05	0.000340273	chr14	46822022	46822459	438	*	Promoter (<=1kb)	14	46808149	46822242	14094	2	Gmfb	0
NM_022655	Ireb2	46.4691	4.95962	-3.22797	5e-05	0.000340273	chr9	54863380	54864114	735	*	Promoter (<=1kb)	9	54863755	54912534	48780	1	Ireb2	0
NM_022724	Suv39h2	6.60886	1.74873	-1.91809	5e-05	0.000340273	chr2	3474102	3475806	1705	*	Promoter (<=1kb)	2	3455815	3474986	19172	2	Suv39h2	0
NM_023162	Znrd1	77.7293	36.3277	-1.09739	5e-05	0.000340273	chr17	36958220	36958802	583	*	Promoter (<=1kb)	17	36954358	36958428	4071	2	Znrd1	0
NM_023284	Nuf2	25.9513	9.43076	-1.46036	5e-05	0.000340273	chr1	169531336	169531830	495	*	Promoter (<=1kb)	1	169497934	169531464	33531	2	Nuf2	0
NM_023292	Pus3	13.9019	1.4167	-3.29467	5e-05	0.000340273	chr9	35559247	35559562	316	*	Promoter (<=1kb)	9	35559466	35567400	7935	1	Pus3	0
NM_023294	Ndc80	29.8479	7.54735	-1.98359	5e-05	0.000340273	chr17	71526491	71527291	801	*	Promoter (<=1kb)	17	71496100	71526857	30758	2	Ndc80	0
NM_023311	Yipf5	22.7634	9.11443	-1.32049	5e-05	0.000340273	chr18	40219033	40219786	754	*	Promoter (<=1kb)	18	40204865	40219399	14535	2	Yipf5	0
NM_023323	Rpf2	84.6825	10.5678	-3.00239	5e-05	0.000340273	chr10	40247005	40247206	202	*	Promoter (<=1kb)	10	40223246	40247039	23794	2	Rpf2	0
NM_023324	Peli1	12.1912	6.05833	-1.00885	5e-05	0.000340273	chr11	21090929	21091471	543	*	Promoter (<=1kb)	11	21091324	21150327	59004	1	Peli1	0
NM_023328	Agtpbp1	2.79669	0.860875	-1.69985	5e-05	0.000340273	chr13	59557222	59557684	463	*	Promoter (<=1kb)	13	59449535	59557347	107813	2	Agtpbp1	0
NM_023363	Zfp788	3.54023	0.337016	-3.39295	5e-05	0.000340273	chr7	41632767	41633934	1168	*	Promoter (<=1kb)	7	41633531	41651532	18002	1	Zfp788	0
NM_023420	Col4a3bp	3.80664	0.810073	-2.23239	5e-05	0.000340273	chr13	96543417	96543687	271	*	Promoter (<=1kb)	13	96542735	96640167	97433	1	Col4a3bp	682
NM_023565	Cse1l	134.778	9.75754	-3.78793	5e-05	0.000340273	chr2	166905716	166906636	921	*	Promoter (<=1kb)	2	166906096	166946389	40294	1	Cse1l	0
NM_023603	Sfpq	152.932	43.8252	-1.80306	5e-05	0.000340273	chr4	127020622	127021609	988	*	Promoter (<=1kb)	4	127021301	127031236	9936	1	Sfpq	0
NM_023651	Pex13	15.7318	5.5889	-1.49305	5e-05	0.000340273	chr11	23665353	23666705	1353	*	Promoter (<=1kb)	11	23646479	23665935	19457	2	Pex13	0
NM_023662	Pcm1	29.9684	1.16669	-4.68294	5e-05	0.000340273	chr8	41239257	41240102	846	*	Promoter (<=1kb)	8	41239759	41334087	94329	1	Pcm1	0
NM_023733	Crot	12.4957	5.02721	-1.3136	5e-05	0.000340273	chr5	8996999	8997661	663	*	Promoter (<=1kb)	5	8966048	8997146	31099	2	Crot	0
NM_023750	Zfp84	3.27976	1.22841	-1.4168	5e-05	0.000340273	chr7	29767061	29767355	295	*	Promoter (1-2kb)	7	29768552	29781419	12868	1	Zfp84	-1197
NM_023773	Mphosph8	60.1399	10.3545	-2.53806	5e-05	0.000340273	chr14	56667565	56668424	860	*	Promoter (<=1kb)	14	56668248	56697429	29182	1	Mphosph8	0
NM_023844	Jam2	42.8873	10.6636	-2.00785	5e-05	0.000340273	chr16	84773868	84774508	641	*	Promoter (<=1kb)	16	84774123	84826375	52253	1	Jam2	0
NM_023873	Cep70	7.81077	1.82155	-2.1003	5e-05	0.000340273	chr9	99243097	99243743	647	*	Promoter (<=1kb)	9	99243468	99300403	56936	1	Cep70	0
NM_024181	Dnajc10	25.0303	10.6659	-1.23067	5e-05	0.000340273	chr2	80315233	80315869	637	*	Promoter (<=1kb)	2	80315466	80354055	38590	1	Dnajc10	0
NM_024190	Chmp1b	14.6818	4.74358	-1.62998	5e-05	0.000340273	chr18	67205068	67205488	421	*	Promoter (<=1kb)	18	67205359	67207887	2529	1	Chmp1b	0
NM_024195	Cyb5r4	25.468	10.5849	-1.26668	5e-05	0.000340273	chr9	87021791	87022386	596	*	Promoter (<=1kb)	9	87022029	87077774	55746	1	Cyb5r4	0
NM_024209	Ppp6c	36.9389	15.9419	-1.21231	5e-05	0.000340273	chr2	39226172	39226584	413	*	Promoter (<=1kb)	2	39196798	39226338	29541	2	Ppp6c	0
NM_024242	Riok1	25.1023	10.8332	-1.21236	5e-05	0.000340273	chr13	38037049	38037502	454	*	Promoter (<=1kb)	13	38036989	38061433	24445	1	Riok1	60
NM_024254	Katnbl1	27.6198	6.59037	-2.06727	5e-05	0.000340273	chr2	112378955	112379642	688	*	Promoter (<=1kb)	2	112379211	112414237	35027	1	Katnbl1	0
NM_024452	Luzp1	32.0347	15.2	-1.07556	5e-05	0.000340273	chr4	136469232	136470079	848	*	Promoter (<=1kb)	4	136469761	136549318	79558	1	Luzp1	0
NM_024457	Rap1b	89.3255	39.1086	-1.19159	5e-05	0.000340273	chr10	117845194	117845427	234	*	Promoter (<=1kb)	10	117814597	117845974	31378	2	Rap1b	547
NM_024459	Ppp3r1	53.4374	25.096	-1.09039	5e-05	0.000340273	chr11	17158890	17159500	611	*	Promoter (<=1kb)	11	17159298	17200380	41083	1	Ppp3r1	0
NM_024473	BC005537	56.7773	24.4108	-1.21779	5e-05	0.000340273	chr13	24800274	24801432	1159	*	Promoter (<=1kb)	13	24801657	24812899	11243	1	BC005537	-225
NM_024475	Ublcp1	32.0047	15.5165	-1.04448	5e-05	0.000340273	chr11	44470294	44470717	424	*	Promoter (<=1kb)	11	44454571	44470548	15978	2	Ublcp1	0
NM_025283	Mob4	21.5779	5.69765	-1.92112	5e-05	0.000340273	chr1	55130854	55131472	619	*	Promoter (<=1kb)	1	55131245	55154899	23655	1	Mob4	0
NM_025315	Med21	119.003	30.6773	-1.95575	5e-05	0.000340273	chr6	146642161	146643581	1421	*	Promoter (<=1kb)	6	146642579	146650600	8022	1	Med21	0
NM_025335	Tmem167	6.94419	1.12777	-2.62234	5e-05	0.000340273	chr13	90089016	90089959	944	*	Promoter (<=1kb)	13	90089667	90114921	25255	1	Tmem167	0
NM_025372	Tipin	190.759	80.3907	-1.24665	5e-05	0.000340273	chr9	64281301	64282115	815	*	Promoter (<=1kb)	9	64281607	64304792	23186	1	Tipin	0
NM_025414	Myo19	17.1216	7.17548	-1.25467	5e-05	0.000340273	chr11	84879668	84881086	1419	*	Promoter (<=1kb)	11	84880220	84911131	30912	1	Myo19	0
NM_025419	1110059G10Rik	3.5372	1.08867	-1.70004	5e-05	0.000340273	chr9	122950760	122951481	722	*	Promoter (<=1kb)	9	122945089	122951000	5912	2	1110059G10Rik	0
NM_025423	1110059E24Rik	39.4306	8.74264	-2.17318	5e-05	0.000340273	chr19	21652620	21653314	695	*	Promoter (<=1kb)	19	21597313	21652791	55479	2	1110059E24Rik	0
NM_025441	Nemf	23.2982	1.35321	-4.10575	5e-05	0.000340273	chr12	69357005	69357575	571	*	Promoter (<=1kb)	12	69311543	69357176	45634	2	Nemf	0
NM_025443	Pno1	117.403	41.9541	-1.48459	5e-05	0.000340273	chr11	17211212	17211995	784	*	Promoter (<=1kb)	11	17203200	17211589	8390	2	Pno1	0
NM_025444	Taf13	48.8254	21.3474	-1.19357	5e-05	0.000340273	chr3	108571398	108571916	519	*	Promoter (<=1kb)	3	108571699	108582068	10370	1	Taf13	0
NM_025511	Cox20	46.6925	16.6262	-1.48973	5e-05	0.000340273	chr1	178318189	178320363	2175	*	Promoter (<=1kb)	1	178319153	178322693	3541	1	Cox20	0
NM_025527	Srp19	134.512	64.6942	-1.05602	5e-05	0.000340273	chr18	34330724	34331328	605	*	Promoter (<=1kb)	18	34331145	34336599	5455	1	Srp19	0
NM_025541	Asf1a	32.12	10.2327	-1.65029	5e-05	0.000340273	chr10	53596453	53597189	737	*	Promoter (<=1kb)	10	53596961	53609215	12255	1	Asf1a	0
NM_025547	Mterf3	24.852	9.722	-1.35404	0.0003	0.00172255	chr13	66932712	66933712	1001	*	Promoter (<=1kb)	13	66912098	66933072	20975	2	Mterf3	0
NM_025591	Fam136a	74.6789	28.2355	-1.40319	5e-05	0.000340273	chr6	86365350	86365956	607	*	Promoter (<=1kb)	6	86365683	86370058	4376	1	Fam136a	0
NM_025647	Cmpk1	39.9637	18.1969	-1.135	5e-05	0.000340273	chr4	114986664	114987701	1038	*	Promoter (<=1kb)	4	114960613	114987228	26616	2	Cmpk1	0
NM_025682	Pspc1	59.4932	21.8876	-1.44261	5e-05	0.000340273	chr14	56778210	56778798	589	*	Promoter (<=1kb)	14	56722449	56778316	55868	2	Pspc1	0
NM_025683	Rpe	26.1917	11.8986	-1.13831	5e-05	0.000340273	chr1	66699742	66701043	1302	*	Promoter (<=1kb)	1	66700893	66719805	18913	1	Rpe	0
NM_025706	Tbc1d15	30.4436	10.1923	-1.57866	5e-05	0.000340273	chr10	115251335	115251805	471	*	Promoter (<=1kb)	10	115197871	115251493	53623	2	Tbc1d15	0
NM_025717	Rbm4b	7.36068	3.52785	-1.06105	5e-05	0.000340273	chr19	4755581	4757324	1744	*	Promoter (<=1kb)	19	4756525	4765941	9417	1	Rbm4b	0
NM_025729	Tab3	6.05224	0.422754	-3.83958	5e-05	0.000340273	chrX	85573445	85573972	528	*	Promoter (<=1kb)	20	85574022	85634469	60448	1	Tab3	-50
NM_025736	Emc2	44.4899	10.9267	-2.02561	5e-05	0.000340273	chr15	43476902	43477573	672	*	Promoter (<=1kb)	15	43477229	43527777	50549	1	Emc2	0
NM_025780	Thap2	1.07408	0.277514	-1.95246	0.00035	0.00197259	chr10	115384296	115385165	870	*	Promoter (<=1kb)	10	115369966	115384435	14470	2	Thap2	0
NM_025816	Tax1bp1	49.8473	7.17241	-2.79699	5e-05	0.000340273	chr6	52714300	52714540	241	*	Promoter (<=1kb)	6	52713729	52766779	53051	1	Tax1bp1	571
NM_025819	Swt1	11.8665	2.02332	-2.55209	5e-05	0.000340273	chr1	151428139	151429203	1065	*	Promoter (<=1kb)	1	151367699	151428435	60737	2	Swt1	0
NM_025824	Bzw1	288.921	68.9134	-2.06782	5e-05	0.000340273	chr1	58393563	58393921	359	*	Promoter (<=1kb)	1	58393136	58406548	13413	1	Bzw1	427
NM_025826	Acadsb	10.9758	4.98905	-1.13749	5e-05	0.000340273	chr7	131410367	131410785	419	*	Promoter (<=1kb)	7	131410601	131446211	35611	1	Acadsb	0
NM_025844	Chordc1	51.2436	9.92427	-2.36834	5e-05	0.000340273	chr9	18291882	18292472	591	*	Promoter (<=1kb)	9	18292267	18314000	21734	1	Chordc1	0
NM_025854	Cir1	17.2676	7.36895	-1.22854	5e-05	0.000340273	chr2	73312450	73312887	438	*	Promoter (<=1kb)	2	73283872	73312592	28721	2	Cir1	0
NM_025863	Trim59	45.0908	11.976	-1.91269	5e-05	0.000340273	chr3	69045700	69046025	326	*	Promoter (<=1kb)	3	69035294	69044742	9449	2	Trim59	-958
NM_025887	Rab5a	55.509	24.6685	-1.17005	5e-05	0.000340273	chr17	53478657	53479412	756	*	Promoter (<=1kb)	17	53479234	53507678	28445	1	Rab5a	0
NM_025900	Dek	190.506	11.5513	-4.04371	5e-05	0.000340273	chr13	47105827	47106633	807	*	Promoter (<=1kb)	13	47084767	47106221	21455	2	Dek	0
NM_025902	Cisd2	13.0825	3.96222	-1.72326	5e-05	0.000340273	chr3	135422653	135423846	1194	*	Promoter (<=1kb)	3	135406412	135423433	17022	2	Cisd2	0
NM_025904	Yae1d1	18.0219	7.99646	-1.17231	5e-05	0.000340273	chr13	17993251	17993762	512	*	Promoter (<=1kb)	13	17986640	17993351	6712	2	Yae1d1	0
NM_025914	Actr6	17.8367	3.53903	-2.33342	5e-05	0.000340273	chr10	89732111	89732542	432	*	Promoter (<=1kb)	10	89711973	89732295	20323	2	Actr6	0
NM_025934	Riok2	48.9926	5.54767	-3.14261	5e-05	0.000340273	chr17	17373885	17374751	867	*	Promoter (<=1kb)	17	17374332	17394899	20568	1	Riok2	0
NM_025942	Ola1	104.752	51.6839	-1.01919	5e-05	0.000340273	chr2	73213959	73214754	796	*	Promoter (<=1kb)	2	73092801	73214447	121647	2	Ola1	0
NM_025959	Psmc6	182.458	27.5899	-2.72536	5e-05	0.000340273	chr14	45329058	45330041	984	*	Promoter (<=1kb)	14	45329824	45349071	19248	1	Psmc6	0
NM_025969	Timm21	29.2189	5.24064	-2.47909	5e-05	0.000340273	chr18	84951068	84952310	1243	*	Promoter (<=1kb)	18	84947294	84951524	4231	2	Timm21	0
NM_025975	Dynlt3	3.56399	1.11768	-1.67298	5e-05	0.000340273	chrX	9662775	9663107	333	*	Promoter (<=1kb)	20	9654270	9662983	8714	2	Dynlt3	0
NM_025979	Mastl	10.926	1.56595	-2.80266	5e-05	0.000340273	chr2	23155750	23156716	967	*	Promoter (<=1kb)	2	23116544	23156024	39481	2	Mastl	0
NM_025995	Fbxo5	76.509	36.876	-1.05295	5e-05	0.000340273	chr10	5805161	5806335	1175	*	Promoter (<=1kb)	10	5799158	5805465	6308	2	Fbxo5	0
NM_026001	Rnaseh2b	48.4517	22.0686	-1.13455	5e-05	0.000340273	chr14	62334135	62334464	330	*	Promoter (2-3kb)	14	62332105	62372992	40888	1	Rnaseh2b	2030
NM_026002	Mtdh	54.5402	17.1312	-1.67069	5e-05	0.000340273	chr15	34082243	34082867	625	*	Promoter (<=1kb)	15	34082719	34142385	59667	1	Mtdh	0
NM_026009	Ccdc47	46.565	15.5687	-1.5806	5e-05	0.000340273	chr11	106216133	106217152	1020	*	Promoter (<=1kb)	11	106199356	106216367	17012	2	Ccdc47	0
NM_026030	Eif2s2	696.625	95.7472	-2.86308	5e-05	0.000340273	chr2	154892591	154893196	606	*	Promoter (<=1kb)	2	154871410	154892906	21497	2	Eif2s2	0
NM_026040	Srfbp1	52.7013	24.3873	-1.11171	5e-05	0.000340273	chr18	52465520	52465716	197	*	Promoter (<=1kb)	18	52465693	52490738	25046	1	Srfbp1	0
NM_026046	Zfp329	3.10636	0.11118	-4.80426	5e-05	0.000340273	chr7	12818441	12819106	666	*	Promoter (<=1kb)	7	12803780	12818860	15081	2	Zfp329	0
NM_026065	Mrpl42	293.173	94.6553	-1.63099	5e-05	0.000340273	chr10	95501755	95502026	272	*	Promoter (<=1kb)	10	95480806	95501927	21122	2	Mrpl42	0
NM_026067	Eri1	24.3205	11.6397	-1.06313	5e-05	0.000340273	chr8	35495489	35495798	310	*	Promoter (<=1kb)	8	35465265	35495533	30269	2	Eri1	0
NM_026072	Cwc27	36.0066	13.5539	-1.40956	5e-05	0.000340273	chr13	104816406	104817204	799	*	Promoter (<=1kb)	13	104631327	104816953	185627	2	Cwc27	0
NM_026101	Herc4	35.9265	14.3096	-1.32807	5e-05	0.000340273	chr10	63243580	63244411	832	*	Promoter (<=1kb)	10	63243797	63317881	74085	1	Herc4	0
NM_026106	Dr1	25.896	6.49869	-1.99451	5e-05	0.000340273	chr5	108268318	108269140	823	*	Promoter (<=1kb)	5	108268897	108280521	11625	1	Dr1	0
NM_026110	Paxbp1	18.1972	2.43018	-2.90458	5e-05	0.000340273	chr16	91043954	91045005	1052	*	Promoter (<=1kb)	16	91014037	91044379	30343	2	Paxbp1	0
NM_026113	Gtf3c6	58.3268	23.0966	-1.33648	5e-05	0.000340273	chr10	40256507	40257094	588	*	Promoter (<=1kb)	10	40249203	40257665	8463	2	Gtf3c6	571
NM_026120	2410127L17Rik	60.3404	20.1114	-1.58511	5e-05	0.000340273	chr19	18670535	18671085	551	*	Promoter (<=1kb)	19	18670780	18704792	34013	1	2410127L17Rik	0
NM_026138	Soga3	5.32887	1.49533	-1.83336	5e-05	0.000340273	chr10	29143560	29143905	346	*	Promoter (<=1kb)	10	29143996	29199628	55633	1	Soga3	-91
NM_026148	Lims1	15.7041	3.33691	-2.23455	5e-05	0.000340273	chr10	58322777	58323791	1015	*	Promoter (<=1kb)	10	58323466	58424691	101226	1	Lims1	0
NM_026155	Ssr3	111.569	49.0131	-1.1867	5e-05	0.000340273	chr3	65392351	65392863	513	*	Promoter (<=1kb)	3	65379657	65392553	12897	2	Ssr3	0
NM_026164	Pnpla8	9.85492	1.85254	-2.41134	5e-05	0.000340273	chr12	44268623	44269704	1082	*	Promoter (<=1kb)	12	44269154	44313435	44282	1	Pnpla8	0
NM_026165	Slc25a46	10.0944	3.36982	-1.58282	5e-05	0.000340273	chr18	31609418	31609588	171	*	Promoter (<=1kb)	18	31580168	31609902	29735	2	Slc25a46	314
NM_026201	Ccar1	39.2606	4.0389	-3.28105	5e-05	0.000340273	chr10	62791900	62793486	1587	*	Promoter (<=1kb)	10	62743928	62792368	48441	2	Ccar1	0
NM_026220	Mfap1a	8.77101	2.70063	-1.69945	5e-05	0.000340273	chr2	121506527	121506821	295	*	Promoter (<=1kb)	2	121492681	121506656	13976	2	Mfap1a	0
NM_026234	Pigm	5.96265	2.05537	-1.53656	5e-05	0.000340273	chr1	172376186	172376654	469	*	Promoter (<=1kb)	1	172376531	172384099	7569	1	Pigm	0
NM_026250	Gin1	5.50271	1.27548	-2.1091	5e-05	0.000340273	chr1	97769902	97770762	861	*	Promoter (<=1kb)	1	97770179	97792971	22793	1	Gin1	0
NM_026254	Tbc1d23	9.45344	4.54305	-1.05718	5e-05	0.000340273	chr16	57231275	57231897	623	*	Promoter (<=1kb)	16	57168864	57231466	62603	2	Tbc1d23	0
NM_026273	4930453N24Rik	58.6626	19.5066	-1.58848	5e-05	0.000340273	chr16	64770615	64771138	524	*	Promoter (<=1kb)	16	64766105	64770939	4835	2	4930453N24Rik	0
NM_026276	Aasdhppt	21.9982	7.93278	-1.47148	5e-05	0.000340273	chr9	4309214	4310464	1251	*	Promoter (<=1kb)	9	4294793	4309494	14702	2	Aasdhppt	0
NM_026301	Rnf125	9.43784	3.28638	-1.52196	5e-05	0.000340273	chr18	20943706	20944242	537	*	Promoter (<=1kb)	18	20944625	20983848	39224	1	Rnf125	-383
NM_026303	Alkbh8	7.67938	1.00128	-2.93915	5e-05	0.000340273	chr9	3335212	3335613	402	*	Promoter (<=1kb)	9	3335231	3385846	50616	1	Alkbh8	0
NM_026309	Lsm3	321.634	135.473	-1.24741	5e-05	0.000340273	chr6	91515250	91516217	968	*	Promoter (<=1kb)	6	91516035	91522620	6586	1	Lsm3	0
NM_026312	Pbdc1	41.1232	11.2515	-1.86983	5e-05	0.000340273	chrX	105079566	105079973	408	*	Promoter (<=1kb)	20	105079756	105085194	5439	1	Pbdc1	0
NM_026313	Luc7l3	48.1567	3.93654	-3.61274	5e-05	0.000340273	chr11	94321758	94322547	790	*	Promoter (<=1kb)	11	94291139	94321911	30773	2	Luc7l3	0
NM_026337	Sltm	17.8644	7.04463	-1.34249	5e-05	0.000340273	chr9	70542201	70543547	1347	*	Promoter (<=1kb)	9	70542778	70592072	49295	1	Sltm	0
NM_026348	Itgb3bp	2.00761	0.599823	-1.74287	5e-05	0.000340273	chr4	99828999	99829331	333	*	Promoter (<=1kb)	4	99765402	99829118	63717	2	Itgb3bp	0
NM_026375	Ahctf1	43.6922	5.60612	-2.9623	5e-05	0.000340273	chr1	179803405	179804330	926	*	Promoter (<=1kb)	1	179744904	179804015	59112	2	Ahctf1	0
NM_026383	Pnrc2	45.8222	14.1713	-1.69307	5e-05	0.000340273	chr4	135873242	135874077	836	*	Promoter (<=1kb)	4	135870926	135873846	2921	2	Pnrc2	0
NM_026453	Mak16	175.622	62.2465	-1.49641	5e-05	0.000340273	chr8	31168630	31169036	407	*	Promoter (<=1kb)	8	31159468	31168724	9257	2	Mak16	0
NM_026472	Nifk	96.5628	19.8429	-2.28285	5e-05	0.000340273	chr1	118321508	118321998	491	*	Promoter (<=1kb)	1	118321843	118333831	11989	1	Nifk	0
NM_026479	Zcchc10	54.3452	17.5535	-1.63039	5e-05	0.000340273	chr11	53324541	53324901	361	*	Promoter (<=1kb)	11	53324689	53333301	8613	1	Zcchc10	0
NM_026482	Atp2b1	11.0101	3.78447	-1.54066	5e-05	0.000340273	chr10	98914085	98914591	507	*	Promoter (<=1kb)	10	98915152	99026143	110992	1	Atp2b1	-561
NM_026487	Atad1	43.0756	7.72606	-2.47907	5e-05	0.000340273	chr19	32711737	32713040	1304	*	Promoter (<=1kb)	19	32672563	32712298	39736	2	Atad1	0
NM_026493	Cspp1	7.74048	2.17043	-1.83444	5e-05	0.000340273	chr1	10039452	10040328	877	*	Promoter (1-2kb)	1	10038218	10136768	98551	1	Cspp1	1234
NM_026499	Srsf6	116.678	52.0821	-1.16368	5e-05	0.000340273	chr2	162932322	162932523	202	*	Promoter (<=1kb)	2	162931508	162937120	5613	1	Srsf6	814
NM_026506	Snrpg	1466.48	694.229	-1.07887	5e-05	0.000340273	chr6	86371195	86371663	469	*	Promoter (<=1kb)	6	86371540	86378902	7363	1	Snrpg	0
NM_026515	2810417H13Rik	84.8373	39.2532	-1.11189	5e-05	0.000340273	chr9	65890149	65890502	354	*	Promoter (<=1kb)	9	65890323	65903551	13229	1	2810417H13Rik	0
NM_026534	Ubxn2b	4.91004	0.958069	-2.35753	5e-05	0.000340273	chr4	6190841	6191457	617	*	Promoter (<=1kb)	4	6191105	6219788	28684	1	Ubxn2b	0
NM_026558	Fam92a	27.312	9.43204	-1.5339	5e-05	0.000340273	chr4	12171832	12172083	252	*	Promoter (<=1kb)	4	12153722	12172015	18294	2	Fam92a	0
NM_026573	Upf3b	23.0964	5.87258	-1.9756	5e-05	0.000340273	chrX	37110037	37110637	601	*	Promoter (<=1kb)	20	37091834	37110322	18489	2	Upf3b	0
NM_026574	Ino80	14.7407	7.15285	-1.04322	5e-05	0.000340273	chr2	119477678	119478702	1025	*	Promoter (<=1kb)	2	119373042	119477629	104588	2	Ino80	-49
NM_026576	Etaa1	18.7356	2.00785	-3.22206	5e-05	0.000340273	chr11	17953291	17953997	707	*	Promoter (<=1kb)	11	17938749	17953875	15127	2	Etaa1	0
NM_026592	B230118H07Rik	6.82757	1.92212	-1.82867	5e-05	0.000340273	chr2	101628916	101629088	173	*	Promoter (<=1kb)	2	101560781	101628986	68206	2	B230118H07Rik	0
NM_026604	Fam135a	3.56509	0.282192	-3.65919	5e-05	0.000340273	chr1	24100054	24100770	717	*	Promoter (<=1kb)	1	24010758	24100341	89584	2	Fam135a	0
NM_026626	Efcab2	3.69439	0.616663	-2.58278	5e-05	0.000340273	chr1	178405437	178406935	1499	*	Promoter (<=1kb)	1	178405881	178483249	77369	1	Efcab2	0
NM_026640	Fam111a	14.4383	3.20946	-2.1695	5e-05	0.000340273	chr19	12573215	12573526	312	*	Promoter (<=1kb)	19	12573525	12589696	16172	1	Fam111a	0
NM_026641	Ift80	7.81652	1.91899	-2.02618	5e-05	0.000340273	chr3	69004272	69005019	748	*	Promoter (<=1kb)	3	68892499	69004570	112072	2	Ift80	0
NM_026647	Zdhhc21	4.67328	0.491442	-3.24934	5e-05	0.000340273	chr4	82859625	82859876	252	*	Promoter (<=1kb)	4	82798738	82859661	60924	2	Zdhhc21	0
NM_026670	Zmym1	37.2223	8.54117	-2.12366	5e-05	0.000340273	chr4	127060897	127061392	496	*	Promoter (<=1kb)	4	127047094	127061132	14039	2	Zmym1	0
NM_026734	Tmem126b	16.9795	8.20149	-1.04984	5e-05	0.000340273	chr7	90475868	90476361	494	*	Promoter (<=1kb)	7	90468829	90475995	7167	2	Tmem126b	0
NM_026735	Mob1b	5.48383	0.548734	-3.32101	5e-05	0.000340273	chr5	88720569	88721045	477	*	Promoter (<=1kb)	5	88720871	88758455	37585	1	Mob1b	0
NM_026742	Ndufaf4	10.5479	1.951	-2.43467	5e-05	0.000340273	chr4	24897923	24898303	381	*	Promoter (<=1kb)	4	24898083	24905001	6919	1	Ndufaf4	0
NM_026759	Mrpl13	157.954	78.1859	-1.01452	5e-05	0.000340273	chr15	55557085	55557762	678	*	Promoter (<=1kb)	15	55534095	55557312	23218	2	Mrpl13	0
NM_026794	Deb1	38.2867	16.5311	-1.21166	5e-05	0.000340273	chr9	121710114	121710422	309	*	Promoter (<=1kb)	9	121710389	121712921	2533	1	Deb1	0
NM_026887	Ap1s2	4.97408	1.18538	-2.06908	5e-05	0.000340273	chrX	163908775	163909200	426	*	Promoter (<=1kb)	20	163909017	163929546	20530	1	Ap1s2	0
NM_026934	Zc3h15	126.168	23.5727	-2.42016	5e-05	0.000340273	chr2	83644225	83644649	425	*	Promoter (<=1kb)	2	83644578	83664616	20039	1	Zc3h15	0
NM_026984	Kmt2e	3.59725	1.05417	-1.77079	0.0002	0.00120057	chr5	23435176	23435453	278	*	Promoter (<=1kb)	5	23434429	23504229	69801	1	Kmt2e	747
NM_027000	Gtpbp4	118.153	33.7054	-1.80961	5e-05	0.000340273	chr13	8995582	8996562	981	*	Promoter (<=1kb)	13	8972478	8996012	23535	2	Gtpbp4	0
NM_027007	Zfp397	5.46885	0.277794	-4.29915	5e-05	0.000340273	chr18	23954274	23955094	821	*	Promoter (<=1kb)	18	23954688	23964670	9983	1	Zfp397	0
NM_027016	Sec62	28.073	11.2977	-1.31316	5e-05	0.000340273	chr3	30792881	30793778	898	*	Promoter (<=1kb)	3	30792876	30821263	28388	1	Sec62	5
NM_027045	Ccser2	5.99439	1.80931	-1.72817	5e-05	0.000340273	chr14	36968617	36969108	492	*	Promoter (<=1kb)	14	36874936	36968764	93829	2	Ccser2	0
NM_027091	Nup35	40.4017	20.0073	-1.01389	5e-05	0.000340273	chr2	80638818	80639172	355	*	Promoter (<=1kb)	2	80638812	80660071	21260	1	Nup35	6
NM_027144	Arhgef12	8.40794	4.14437	-1.0206	5e-05	0.000340273	chr9	43105881	43106352	472	*	Promoter (<=1kb)	9	42963842	43105718	141877	2	Arhgef12	-163
NM_027156	Ddx51	12.1226	5.78086	-1.06834	5e-05	0.000340273	chr5	110653259	110653512	254	*	Promoter (<=1kb)	5	110653451	110660496	7046	1	Ddx51	0
NM_027238	Ttc39b	18.922	4.20465	-2.17001	5e-05	0.000340273	chr4	83324095	83324439	345	*	Promoter (<=1kb)	4	83220301	83324189	103889	2	Ttc39b	0
NM_027248	Zfp219	15.7838	4.3622	-1.85532	0.0005	0.00270003	chr14	52020668	52020964	297	*	Promoter (<=1kb)	14	52006077	52020733	14657	2	Zfp219	0
NM_027264	Zfp715	5.20947	0.535915	-3.28106	5e-05	0.000340273	chr7	43312955	43313629	675	*	Promoter (<=1kb)	7	43296523	43313261	16739	2	Zfp715	0
NM_027349	Rbm25	89.7753	13.6385	-2.71863	5e-05	0.000340273	chr12	83631843	83632456	614	*	Promoter (<=1kb)	12	83632234	83683123	50890	1	Rbm25	0
NM_027355	Rnf168	18.4428	8.88469	-1.05366	5e-05	0.000340273	chr16	32278094	32278340	247	*	Promoter (<=1kb)	16	32277461	32301439	23979	1	Rnf168	633
NM_027375	Gcc2	5.71188	0.205581	-4.79619	5e-05	0.000340273	chr10	58255182	58255594	413	*	Promoter (<=1kb)	10	58255526	58305592	50067	1	Gcc2	0
NM_027411	Spdl1	26.5542	11.8177	-1.16799	5e-05	0.000340273	chr11	34833438	34833813	376	*	Promoter (<=1kb)	11	34809185	34833641	24457	2	Spdl1	0
NM_027421	Ints2	16.721	3.93967	-2.08551	5e-05	0.000340273	chr11	86257156	86257903	748	*	Promoter (<=1kb)	11	86210683	86257568	46886	2	Ints2	0
NM_027425	Rufy2	3.98836	0.890476	-2.16315	0.00015	0.000929521	chr10	62980548	62980797	250	*	Promoter (<=1kb)	10	62980223	63018742	38520	1	Rufy2	325
NM_027432	Wdr77	73.117	34.8927	-1.06728	5e-05	0.000340273	chr3	105959017	105959615	599	*	Promoter (<=1kb)	3	105959498	105969760	10263	1	Wdr77	0
NM_027435	Atad2	39.1611	2.23199	-4.13302	5e-05	0.000340273	chr15	58134950	58135466	517	*	Promoter (<=1kb)	15	58094047	58135082	41036	2	Atad2	0
NM_027444	Bbx	7.23642	1.4441	-2.3251	5e-05	0.000340273	chr16	50432164	50432668	505	*	Promoter (<=1kb)	16	50191844	50432389	240546	2	Bbx	0
NM_027453	Btf3l4	31.721	10.2619	-1.62814	5e-05	0.000340273	chr4	108833525	108834766	1242	*	Promoter (<=1kb)	4	108814295	108833584	19290	2	Btf3l4	0
NM_027472	5730455P16Rik	4.78925	2.0531	-1.22199	5e-05	0.000340273	chr11	80377851	80378247	397	*	Promoter (<=1kb)	11	80360492	80378015	17524	2	5730455P16Rik	0
NM_027490	Dcp2	23.2186	2.4904	-3.22084	5e-05	0.000340273	chr18	44380108	44380578	471	*	Promoter (<=1kb)	18	44380500	44424969	44470	1	Dcp2	0
NM_027497	Epc1	8.26143	3.09581	-1.41607	5e-05	0.000340273	chr18	6490546	6491261	716	*	Promoter (<=1kb)	18	6435951	6490857	54907	2	Epc1	0
NM_027545	Cwf19l2	11.4445	0.641816	-4.15634	5e-05	0.000340273	chr9	3403423	3404305	883	*	Promoter (<=1kb)	9	3404085	3479236	75152	1	Cwf19l2	0
NM_027554	Usp38	21.1258	8.39324	-1.3317	5e-05	0.000340273	chr8	81014712	81015559	848	*	Promoter (<=1kb)	8	80980733	81014906	34174	2	Usp38	0
NM_027629	Pgm2l1	2.75635	1.03543	-1.41253	5e-05	0.000340273	chr7	100226880	100227605	726	*	Promoter (<=1kb)	7	100227607	100278872	51266	1	Pgm2l1	-2
NM_027654	Pcgf6	51.4429	25.5047	-1.01221	5e-05	0.000340273	chr19	47049213	47049536	324	*	Promoter (1-2kb)	19	47033619	47050845	17227	2	Pcgf6	1309
NM_027703	Zfp626	3.42468	0.36709	-3.22176	5e-05	0.000340273	chr7	27804482	27804946	465	*	Promoter (2-3kb)	7	27807196	27822916	15721	1	Zfp626	-2250
NM_027769	Cpne3	7.48028	2.94516	-1.34475	5e-05	0.000340273	chr4	19569784	19570214	431	*	Promoter (<=1kb)	4	19519252	19570104	50853	2	Cpne3	0
NM_027860	0610010F05Rik	5.66855	0.529168	-3.42118	5e-05	0.000340273	chr11	23633361	23634032	672	*	Promoter (<=1kb)	11	23573776	23633631	59856	2	0610010F05Rik	0
NM_027869	Pnpt1	43.1043	5.65804	-2.92946	5e-05	0.000340273	chr11	29130448	29130927	480	*	Promoter (<=1kb)	11	29130751	29161828	31078	1	Pnpt1	0
NM_027879	Cdc40	22.2431	7.41202	-1.58542	5e-05	0.000340273	chr10	40882768	40883768	1001	*	Promoter (<=1kb)	10	40831622	40883143	51522	2	Cdc40	0
NM_027880	Telo2	1.91056	0.606742	-1.65484	0.0141	0.0465923	chr17	25115464	25116363	900	*	Promoter (<=1kb)	17	25099569	25115905	16337	2	Telo2	0
NM_027892	Ppp1r12a	21.9856	7.53883	-1.54415	5e-05	0.000340273	chr10	108161569	108162286	718	*	Promoter (<=1kb)	10	108162400	108277575	115176	1	Ppp1r12a	-114
NM_027941	Lrrc34	16.7493	1.89877	-3.14097	5e-05	0.000340273	chr3	30647615	30648214	600	*	Promoter (<=1kb)	3	30624267	30647818	23552	2	Lrrc34	0
NM_027968	Fbxo30	16.9747	2.41759	-2.81175	5e-05	0.000340273	chr10	11280713	11281347	635	*	Promoter (<=1kb)	10	11281330	11297969	16640	1	Fbxo30	0
NM_028007	Itfg1	14.2943	6.25892	-1.19146	5e-05	0.000340273	chr8	85840605	85841198	594	*	Promoter (<=1kb)	8	85717557	85840949	123393	2	Itfg1	0
NM_028031	Zdhhc13	21.4249	10.0322	-1.09465	5e-05	0.000340273	chr7	48788834	48789557	724	*	Promoter (<=1kb)	7	48789003	48827437	38435	1	Zdhhc13	0
NM_028039	Esco2	54.2763	4.78924	-3.50245	5e-05	0.000340273	chr14	65834685	65835210	526	*	Promoter (<=1kb)	14	65819027	65833969	14943	2	Esco2	-716
NM_028108	Naa50	80.2888	19.5612	-2.03721	5e-05	0.000340273	chr16	44140478	44140898	421	*	Promoter (<=1kb)	16	44139809	44163364	23556	1	Naa50	669
NM_028129	2610020H08Rik	1.99329	0.751341	-1.40761	0.0006	0.00316814	chr7	119793802	119794386	585	*	Promoter (<=1kb)	7	119794130	119848938	54809	1	2610020H08Rik	0
NM_028130	Zfp157	3.61206	0.618784	-2.54531	5e-05	0.000340273	chr5	138441331	138441625	295	*	Promoter (<=1kb)	5	138441476	138460694	19219	1	Zfp157	0
NM_028136	Dhx36	25.9747	2.86199	-3.18202	5e-05	0.000340273	chr3	62506898	62507131	234	*	Promoter (<=1kb)	3	62468642	62506988	38347	2	Dhx36	0
NM_028148	Scaf11	33.1657	10.0001	-1.72967	5e-05	0.000340273	chr15	96460736	96461713	978	*	Promoter (<=1kb)	15	96411698	96460843	49146	2	Scaf11	0
NM_028173	Tram1	29.0022	13.6289	-1.08949	5e-05	0.000340273	chr1	13589706	13590394	689	*	Promoter (<=1kb)	1	13564693	13589910	25218	2	Tram1	0
NM_028208	Ptar1	3.12468	0.63804	-2.29199	5e-05	0.000340273	chr19	23687207	23687511	305	*	Promoter (<=1kb)	19	23687400	23721129	33730	1	Ptar1	0
NM_028226	Rbm12b1	2.13147	0.291319	-2.87118	5e-05	0.000340273	chr4	12140337	12140634	298	*	Promoter (<=1kb)	4	12140117	12146746	6630	1	Rbm12b1	220
NM_028228	Pinx1	30.9444	13.4182	-1.20549	5e-05	0.000340273	chr14	63860118	63860463	346	*	Promoter (<=1kb)	14	63860312	63919859	59548	1	Pinx1	0
NM_028232	Sgol1	26.984	7.60813	-1.82649	5e-05	0.000340273	chr17	53689064	53689908	845	*	Promoter (<=1kb)	17	53674787	53689315	14529	2	Sgol1	0
NM_028235	Ttc30b	1.08189	0.244534	-2.14545	0.00095	0.0047361	chr2	75938274	75938631	358	*	Promoter (<=1kb)	2	75935850	75938462	2613	2	Ttc30b	0
NM_028284	Bbs5	9.06622	2.13284	-2.08772	5e-05	0.000340273	chr2	69646732	69647258	527	*	Promoter (<=1kb)	2	69647255	69667569	20315	1	Bbs5	0
NM_028293	Cep55	22.6032	3.2828	-2.78352	5e-05	0.000340273	chr19	38054054	38055344	1291	*	Promoter (<=1kb)	19	38055025	38074425	19401	1	Cep55	0
NM_028314	2700097O09Rik	20.8475	9.86456	-1.07955	5e-05	0.000340273	chr12	55079888	55080692	805	*	Promoter (<=1kb)	12	55045661	55080110	34450	2	2700097O09Rik	0
NM_028315	Dis3	39.1067	13.714	-1.51177	5e-05	0.000340273	chr14	99099371	99100290	920	*	Promoter (<=1kb)	14	99076634	99099770	23137	2	Dis3	0
NM_028317	Skida1	2.70482	0.722187	-1.90509	5e-05	0.000340273	chr2	18049411	18049945	535	*	Promoter (<=1kb)	2	18044087	18048449	4363	2	Skida1	-962
NM_028335	Zfp248	2.68049	0.797748	-1.74849	5e-05	0.000340273	chr6	118455200	118455453	254	*	Promoter (<=1kb)	6	118427319	118455506	28188	2	Zfp248	53
NM_028339	Tmx1	19.0217	9.20106	-1.04778	5e-05	0.000340273	chr12	70452823	70453244	422	*	Promoter (<=1kb)	12	70453154	70467624	14471	1	Tmx1	0
NM_028356	Zbtb25	9.50796	3.82608	-1.31327	5e-05	0.000340273	chr12	76369473	76369804	332	*	Promoter (<=1kb)	12	76348900	76369560	20661	2	Zbtb25	0
NM_028390	Anln	34.5529	14.4865	-1.2541	5e-05	0.000340273	chr9	22388419	22389676	1258	*	Promoter (<=1kb)	9	22331214	22389206	57993	2	Anln	0
NM_028402	Zfp493	3.70186	0.470212	-2.97687	5e-05	0.000340273	chr13	67779718	67780119	402	*	Promoter (<=1kb)	13	67779693	67789080	9388	1	Zfp493	25
NM_028446	Trip11	3.45528	0.132143	-4.70863	5e-05	0.000340273	chr12	101913005	101913591	587	*	Promoter (<=1kb)	12	101837372	101913171	75800	2	Trip11	0
NM_028481	Ccdc18	3.59436	0.180772	-4.31349	5e-05	0.000340273	chr5	108131727	108133084	1358	*	Promoter (<=1kb)	5	108132914	108232949	100036	1	Ccdc18	0
NM_028543	Zfp763	6.22585	0.817421	-2.92912	5e-05	0.000340273	chr17	33032882	33033397	516	*	Promoter (<=1kb)	17	33016864	33033381	16518	2	Zfp763	0
NM_028546	1700066M21Rik	3.91924	0.680192	-2.52656	5e-05	0.000340273	chr1	57377302	57377836	535	*	Promoter (<=1kb)	1	57377620	57385422	7803	1	1700066M21Rik	0
NM_028599	Wdr75	75.4604	22.9	-1.72037	5e-05	0.000340273	chr1	45795202	45795559	358	*	Promoter (<=1kb)	1	45795501	45823613	28113	1	Wdr75	0
NM_028664	Ankrd45	2.03616	0.912043	-1.15867	5e-05	0.000340273	chr1	161140235	161140805	571	*	Promoter (1-2kb)	1	161142712	161170507	27796	1	Ankrd45	-1907
NM_028696	Nabp1	10.3867	4.58792	-1.17882	5e-05	0.000340273	chr1	51478030	51478843	814	*	Promoter (<=1kb)	1	51469488	51478399	8912	2	Nabp1	0
NM_028760	Cep55	5.05704	1.63863	-1.6258	0.0003	0.00172255	chr19	38056851	38057429	579	*	Promoter (1-2kb)	19	38055042	38074425	19384	1	Cep55	1809
NM_028768	Armc8	12.458	4.78666	-1.37998	5e-05	0.000340273	chr9	99568403	99569129	727	*	Promoter (<=1kb)	9	99478391	99568899	90509	2	Armc8	0
NM_028789	Unkl	2.97703	1.02399	-1.53967	0.01125	0.0387538	chr17	25221646	25222925	1280	*	Promoter (<=1kb)	17	25222582	25234442	11861	1	Unkl	0
NM_028832	Mterf2	5.19236	1.05316	-2.30167	5e-05	0.000340273	chr10	85127920	85128625	706	*	Promoter (<=1kb)	10	85119433	85128027	8595	2	Mterf2	0
NM_028838	Lrrc2	9.29483	3.51787	-1.40173	5e-05	0.000340273	chr9	110951457	110951855	399	*	Promoter (<=1kb)	9	110951545	110984064	32520	1	Lrrc2	0
NM_028887	Smchd1	17.8404	3.8349	-2.21789	5e-05	0.000340273	chr17	71475200	71475989	790	*	Promoter (<=1kb)	17	71344493	71475343	130851	2	Smchd1	0
NM_028906	Dpp8	7.19681	3.50113	-1.03954	5e-05	0.000340273	chr9	65032020	65032615	596	*	Promoter (<=1kb)	9	65032458	65082651	50194	1	Dpp8	0
NM_028932	Eaf1	46.2938	22.7592	-1.02437	5e-05	0.000340273	chr14	31494890	31495310	421	*	Promoter (<=1kb)	14	31495079	31509858	14780	1	Eaf1	0
NM_028935	Zfp558	0.616692	0.100545	-2.61671	0.00185	0.00841079	chr9	18473413	18473644	232	*	Promoter (<=1kb)	9	18454054	18473559	19506	2	Zfp558	0
NM_028950	Nsun6	2.58475	1.27617	-1.01821	0.0003	0.00172255	chr2	15049252	15049490	239	*	Promoter (<=1kb)	2	14995131	15049312	54182	2	Nsun6	0
NM_028990	Tmem168	8.45452	3.07871	-1.4574	5e-05	0.000340273	chr6	13607565	13608211	647	*	Promoter (<=1kb)	6	13580689	13608063	27375	2	Tmem168	0
NM_029017	Mrpl47	66.4349	15.9359	-2.05966	5e-05	0.000340273	chr3	32736363	32737183	821	*	Promoter (<=1kb)	3	32727497	32736755	9259	2	Mrpl47	0
NM_029074	Cnep1r1	31.4374	9.76516	-1.68677	5e-05	0.000340273	chr8	88118502	88118833	332	*	Promoter (<=1kb)	8	88118759	88135197	16439	1	Cnep1r1	0
NM_029078	Pcf11	16.6104	1.63322	-3.3463	5e-05	0.000340273	chr7	92669708	92670617	910	*	Promoter (<=1kb)	7	92643712	92669912	26201	2	Pcf11	0
NM_029092	Trmt10c	35.9394	4.71356	-2.93068	5e-05	0.000340273	chr16	56037409	56037914	506	*	Promoter (<=1kb)	16	56033720	56037774	4055	2	Trmt10c	0
NM_029166	Uhrf1bp1l	11.1722	4.66353	-1.26042	5e-05	0.000340273	chr10	89744818	89745155	338	*	Promoter (<=1kb)	10	89744991	89819869	74879	1	Uhrf1bp1l	0
NM_029250	Etnk1	80.44	30.2025	-1.41324	5e-05	0.000340273	chr6	143166774	143167395	622	*	Promoter (<=1kb)	6	143167230	143208547	41318	1	Etnk1	0
NM_029281	Zfp820	2.05299	0.095054	-4.43283	0.0002	0.00120057	chr17	21845545	21846054	510	*	Promoter (<=1kb)	17	21816876	21845759	28884	2	Zfp820	0
NM_029368	Tex30	30.2576	8.63519	-1.809	5e-05	0.000340273	chr1	44102199	44102749	551	*	Promoter (<=1kb)	1	44086617	44102388	15772	2	Tex30	0
NM_029402	Cul2	39.0677	15.414	-1.34173	5e-05	0.000340273	chr18	3382577	3383282	706	*	Promoter (<=1kb)	18	3383225	3436700	53476	1	Cul2	0
NM_029444	4930447C04Rik	4.25816	0.499448	-3.09182	5e-05	0.000340273	chr12	72917751	72918180	430	*	Promoter (<=1kb)	12	72881109	72917765	36657	2	4930447C04Rik	0
NM_029466	Arl5b	9.34577	1.82624	-2.35544	5e-05	0.000340273	chr2	15054735	15055495	761	*	Promoter (<=1kb)	2	15055362	15079191	23830	1	Arl5b	0
NM_029492	Zdhhc20	8.87066	1.01558	-3.12674	5e-05	0.000340273	chr14	57890103	57890733	631	*	Promoter (<=1kb)	14	57832702	57890262	57561	2	Zdhhc20	0
NM_029570	Atp11b	40.6123	6.91996	-2.55308	5e-05	0.000340273	chr3	35753694	35754322	629	*	Promoter (<=1kb)	3	35754138	35856276	102139	1	Atp11b	0
NM_029606	Cep112	0.995096	0.23658	-2.0725	0.0003	0.00172255	chr11	108424854	108425401	548	*	Promoter (<=1kb)	11	108425266	108860615	435350	1	Cep112	0
NM_029665	Ipo11	41.3407	9.05551	-2.19069	5e-05	0.000340273	chr13	106936785	106937215	431	*	Promoter (<=1kb)	13	106794439	106936915	142477	2	Ipo11	0
NM_029701	Spcs3	40.2875	13.5313	-1.57404	5e-05	0.000340273	chr8	54529820	54530264	445	*	Promoter (<=1kb)	8	54520433	54529998	9566	2	Spcs3	0
NM_029705	Atxn3	9.77909	3.07641	-1.66845	5e-05	0.000340273	chr12	101958023	101958451	429	*	Promoter (<=1kb)	12	101918901	101958243	39343	2	Atxn3	0
NM_029851	Dync2h1	1.31147	0.0834972	-3.97332	5e-05	0.000340273	chr9	7176835	7177167	333	*	Promoter (<=1kb)	9	6928503	7177046	248544	2	Dync2h1	0
NM_029870	Crebrf	2.18326	0.289844	-2.91313	5e-05	0.000340273	chr17	26716086	26716833	748	*	Promoter (<=1kb)	17	26715650	26776626	60977	1	Crebrf	436
NM_029891	Nkrf	12.2284	2.84589	-2.10329	5e-05	0.000340273	chrX	36903440	36903639	200	*	Promoter (<=1kb)	20	36887542	36902899	15358	2	Nkrf	-541
NM_029924	Mbd5	1.30064	0.54257	-1.26134	5e-05	0.000340273	chr2	48949052	48950144	1093	*	Promoter (<=1kb)	2	48949508	49317069	367562	1	Mbd5	0
NM_029936	Ddx10	45.4101	9.01327	-2.33289	5e-05	0.000340273	chr9	53247683	53248328	646	*	Promoter (<=1kb)	9	53098454	53248112	149659	2	Ddx10	0
NM_029943	Apex2	13.9795	6.60059	-1.08265	5e-05	0.000340273	chrX	150588068	150588595	528	*	Promoter (<=1kb)	20	150571507	150588149	16643	2	Apex2	0
NM_029952	Zfp955a	9.73538	0.559837	-4.12016	5e-05	0.000340273	chr17	33254719	33255279	561	*	Promoter (<=1kb)	17	33239507	33255145	15639	2	Zfp955a	0
NM_030096	Ddx52	30.9482	4.93961	-2.64739	5e-05	0.000340273	chr11	83941953	83942288	336	*	Promoter (<=1kb)	11	83942090	83963086	20997	1	Ddx52	0
NM_030138	Acap2	10.5219	5.25577	-1.00143	0.00245	0.0106758	chr16	31201000	31201537	538	*	Promoter (<=1kb)	16	31092413	31201238	108826	2	Acap2	0
NM_030165	Csgalnact2	3.11831	0.742748	-2.06982	5e-05	0.000340273	chr6	118138671	118139518	848	*	Promoter (<=1kb)	6	118107452	118139140	31689	2	Csgalnact2	0
NM_030187	Ak7	5.28705	2.36668	-1.1596	5e-05	0.000340273	chr12	105705828	105706346	519	*	Promoter (<=1kb)	12	105705982	105782447	76466	1	Ak7	0
NM_030201	Hspa13	6.87095	1.73	-1.98973	5e-05	0.000340273	chr16	75766615	75767531	917	*	Promoter (<=1kb)	16	75755191	75766818	11628	2	Hspa13	0
NM_030235	Avl9	6.10972	1.35671	-2.17099	5e-05	0.000340273	chr6	56714579	56715594	1016	*	Promoter (<=1kb)	6	56714905	56761911	47007	1	Avl9	0
NM_030250	Nus1	25.2704	12.5504	-1.00972	5e-05	0.000340273	chr10	52417136	52417863	728	*	Promoter (<=1kb)	10	52417547	52440192	22646	1	Nus1	0
NM_030257	Lysmd3	5.77681	0.572114	-3.3359	5e-05	0.000340273	chr13	81657280	81657864	585	*	Promoter (<=1kb)	13	81657806	81671890	14085	1	Lysmd3	0
NM_030692	Sacm1l	15.5911	2.95436	-2.3998	5e-05	0.000340273	chr9	123529221	123529972	752	*	Promoter (<=1kb)	9	123529882	123592598	62717	1	Sacm1l	0
NM_030732	Tbl1xr1	7.97883	2.32027	-1.78188	5e-05	0.000340273	chr3	22076106	22076795	690	*	Promoter (<=1kb)	3	22076652	22216594	139943	1	Tbl1xr1	0
NM_031179	Sf3b1	73.9933	26.6195	-1.47491	5e-05	0.000340273	chr1	55027311	55027894	584	*	Promoter (<=1kb)	1	54985170	55027478	42309	2	Sf3b1	0
NM_031256	Plekha3	13.9262	6.13778	-1.18201	5e-05	0.000340273	chr2	76675001	76675328	328	*	Promoter (<=1kb)	2	76675315	76697335	22021	1	Plekha3	0
NM_031391	Gtf2a1	8.64469	2.01572	-2.10052	5e-05	0.000340273	chr12	91588036	91588622	587	*	Promoter (1-2kb)	12	91555262	91589649	34388	2	Gtf2a1	1027
NM_031863	Cenpq	19.169	3.12204	-2.61821	5e-05	0.000340273	chr17	40934331	40934832	502	*	Promoter (<=1kb)	17	40923055	40934551	11497	2	Cenpq	0
NM_031998	Cep41	4.10218	1.74434	-1.23371	5e-05	0.000340273	chr6	30693597	30693953	357	*	Promoter (<=1kb)	6	30653457	30693749	40293	2	Cep41	0
NM_032000	Trps1	2.60843	0.121832	-4.42022	5e-05	0.000340273	chr15	50889993	50890746	754	*	Promoter (<=1kb)	15	50654759	50890041	235283	2	Trps1	0
NM_033322	Lztfl1	4.45087	0.521173	-3.09425	5e-05	0.000340273	chr9	123717479	123717850	372	*	Promoter (<=1kb)	9	123697593	123717557	19965	2	Lztfl1	0
NM_033324	Dgcr8	28.5026	12.4805	-1.19142	5e-05	0.000340273	chr16	18288762	18289966	1205	*	Promoter (<=1kb)	16	18253965	18289168	35204	2	Dgcr8	0
NM_033370	Copb1	46.6858	14.4822	-1.6887	5e-05	0.000340273	chr7	114254582	114254901	320	*	Promoter (<=1kb)	7	114215559	114254680	39122	2	Copb1	0
NM_033565	Aff4	35.711	5.0604	-2.81905	5e-05	0.000340273	chr11	53350447	53351171	725	*	Promoter (<=1kb)	11	53350767	53421830	71064	1	Aff4	0
NM_033596	Hist2h4	2.19552	0	#NAME?	0.0002	0.00120057	chr3	96262179	96264348	2170	*	Promoter (<=1kb)	3	96262934	96263317	384	2	Hist2h4	0
NM_033604	Rnf111	11.2016	5.14653	-1.12203	5e-05	0.000340273	chr9	70503683	70504137	455	*	Promoter (<=1kb)	9	70425429	70503725	78297	2	Rnf111	0
NM_052993	C1galt1	6.67119	1.21687	-2.45477	5e-05	0.000340273	chr6	7844372	7844946	575	*	Promoter (<=1kb)	6	7845224	7872042	26819	1	C1galt1	-278
NM_053009	Zfp91	18.9726	7.4767	-1.34345	5e-05	0.000340273	chr19	12794577	12796828	2252	*	Promoter (<=1kb)	19	12766939	12796123	29185	2	Zfp91	0
NM_053089	Naa15	42.1989	2.60789	-4.01625	5e-05	0.000340273	chr3	51415641	51416121	481	*	Promoter (<=1kb)	3	51416016	51475985	59970	1	Naa15	0
NM_053124	Smarca5	140.848	12.6661	-3.4751	5e-05	0.000340273	chr8	80739144	80740190	1047	*	Promoter (<=1kb)	8	80699943	80739459	39517	2	Smarca5	0
NM_053183	Ddx50	24.9542	8.58804	-1.53888	5e-05	0.000340273	chr10	62650906	62651919	1014	*	Promoter (<=1kb)	10	62616023	62651198	35176	2	Ddx50	0
NM_053266	Gtf2ird2	1.83139	0.86579	-1.08085	0.0005	0.00270003	chr5	134184231	134184808	578	*	Promoter (<=1kb)	5	134184038	134218143	34106	1	Gtf2ird2	193
NM_053268	Rasa2	6.39987	0.973449	-2.71687	5e-05	0.000340273	chr9	96631446	96631838	393	*	Promoter (<=1kb)	9	96539300	96631503	92204	2	Rasa2	0
NM_054043	Msi2	21.1263	5.25518	-2.00723	5e-05	0.000340273	chr11	88715883	88716360	478	*	Promoter (1-2kb)	11	88339382	88718229	378848	2	Msi2	1869
NM_054053	Adgrv1	0.890398	0.43347	-1.03852	5e-05	0.000340273	chr13	81632801	81633555	755	*	Promoter (<=1kb)	13	81095068	81633144	538077	2	Adgrv1	0
NM_054089	Tgs1	19.9341	3.09016	-2.68948	5e-05	0.000340273	chr4	3574615	3575013	399	*	Promoter (<=1kb)	4	3574879	3616623	41745	1	Tgs1	0
NM_080560	Ube2n	81.451	35.4357	-1.20073	5e-05	0.000340273	chr10	95514162	95514372	211	*	Promoter (<=1kb)	10	95515162	95545658	30497	1	Ube2n	-790
NM_080843	Socs4	7.29125	1.98912	-1.87404	5e-05	0.000340273	chr14	47276651	47277289	639	*	Promoter (<=1kb)	14	47277143	47291591	14449	1	Socs4	0
NM_130450	Elovl6	66.4112	9.91321	-2.744	5e-05	0.000340273	chr3	129531988	129532549	562	*	Promoter (<=1kb)	3	129532386	129638493	106108	1	Elovl6	0
NM_133218	Zfp704	4.30294	1.13707	-1.92	5e-05	0.000340273	chr3	9610244	9610485	242	*	Promoter (<=1kb)	3	9427010	9610085	183076	2	Zfp704	-159
NM_133354	Sumo2	1026.12	442.661	-1.21292	5e-05	0.000340273	chr11	115536100	115536869	770	*	Promoter (<=1kb)	11	115523109	115536230	13122	2	Sumo2	0
NM_133358	Zfp617	11.3999	1.0193	-3.48337	5e-05	0.000340273	chr8	71922501	71923137	637	*	Promoter (<=1kb)	8	71922825	71934630	11806	1	Zfp617	0
NM_133737	Lancl2	10.7068	3.76364	-1.50833	5e-05	0.000340273	chr6	57702825	57703492	668	*	Promoter (<=1kb)	6	57702455	57739449	36995	1	Lancl2	370
NM_133758	Usp47	16.2985	6.85069	-1.25042	5e-05	0.000340273	chr7	112023253	112023516	264	*	Promoter (<=1kb)	7	112023506	112111386	87881	1	Usp47	0
NM_133766	Efr3a	19.956	6.72558	-1.5691	5e-05	0.000340273	chr15	65786821	65787457	637	*	Promoter (<=1kb)	15	65787041	65873812	86772	1	Efr3a	0
NM_133787	Nmd3	102.546	22.1986	-2.20773	5e-05	0.000340273	chr3	69721694	69722395	702	*	Promoter (<=1kb)	3	69722055	69749046	26992	1	Nmd3	0
NM_133810	Stk17b	8.54241	2.89361	-1.56177	5e-05	0.000340273	chr1	53785008	53785513	506	*	Promoter (<=1kb)	1	53755512	53785215	29704	2	Stk17b	0
NM_133833	Dst	3.11128	1.37834	-1.17458	0.0002	0.00120057	chr1	34011232	34011627	396	*	Promoter (<=1kb)	1	34011825	34308662	296838	1	Dst	-198
NM_133857	Usp53	4.51429	0.746095	-2.59707	5e-05	0.000340273	chr3	122983852	122984909	1058	*	Promoter (<=1kb)	3	122933601	122984447	50847	2	Usp53	0
NM_133905	Papd4	22.602	9.91063	-1.1894	5e-05	0.000340273	chr13	93191706	93192692	987	*	Promoter (<=1kb)	13	93147400	93192283	44884	2	Papd4	0
NM_133942	Plekha1	19.4874	9.24757	-1.07539	5e-05	0.000340273	chr7	130865575	130866078	504	*	Promoter (<=1kb)	7	130865910	130913302	47393	1	Plekha1	0
NM_133948	Psip1	53.3302	7.35278	-2.85859	5e-05	0.000340273	chr4	83485599	83486891	1293	*	Promoter (<=1kb)	4	83455681	83486448	30768	2	Psip1	0
NM_134012	Mbtd1	23.8428	3.17156	-2.91029	5e-05	0.000340273	chr11	93885591	93886531	941	*	Promoter (<=1kb)	11	93886219	93946984	60766	1	Mbtd1	0
NM_134013	Psme4	42.3561	8.85374	-2.25821	5e-05	0.000340273	chr11	30771449	30771863	415	*	Promoter (<=1kb)	11	30771775	30880361	108587	1	Psme4	0
NM_134014	Xpo1	113.169	13.2055	-3.09927	5e-05	0.000340273	chr11	23257400	23257951	552	*	Promoter (1-2kb)	11	23256041	23297597	41557	1	Xpo1	1359
NM_134034	Smek2	17.357	1.11625	-3.95879	5e-05	0.000340273	chr11	29172008	29172199	192	*	Promoter (<=1kb)	11	29172907	29220797	47891	1	Smek2	-708
NM_134063	Fam208b	6.77751	0.338902	-4.32181	0.0011	0.00537761	chr13	3611068	3611509	442	*	Promoter (<=1kb)	13	3566035	3611108	45074	2	Fam208b	0
NM_134077	Rbm26	24.2525	4.9773	-2.2847	5e-05	0.000340273	chr14	105177124	105177562	439	*	Promoter (<=1kb)	14	105114519	105177327	62809	2	Rbm26	0
NM_134097	Topors	48.3161	13.3297	-1.85786	5e-05	0.000340273	chr4	40269418	40270098	681	*	Promoter (<=1kb)	4	40259606	40269841	10236	2	Topors	0
NM_134123	Scaf8	21.9333	10.8845	-1.01085	5e-05	0.000340273	chr17	3114265	3115358	1094	*	Promoter (<=1kb)	17	3114972	3198859	83888	1	Scaf8	0
NM_138593	Larp7	66.4592	28.7859	-1.20711	5e-05	0.000340273	chr3	127552796	127553506	711	*	Promoter (<=1kb)	3	127536714	127553349	16636	2	Larp7	0
NM_138667	Tab2	19.2347	4.97221	-1.95175	5e-05	0.000340273	chr10	7956243	7956485	243	*	Promoter (<=1kb)	10	7905648	7956123	50476	2	Tab2	-120
NM_138756	Slc25a36	38.4493	10.6261	-1.85534	5e-05	0.000340273	chr9	97110793	97111438	646	*	Promoter (<=1kb)	9	97077011	97111041	34031	2	Slc25a36	0
NM_138757	Asun	34.6757	13.1649	-1.39723	5e-05	0.000340273	chr6	146577221	146578074	854	*	Promoter (<=1kb)	6	146549632	146577835	28204	2	Asun	0
NM_138949	Zfp286	2.43097	1.079	-1.17184	5e-05	0.000340273	chr11	62789237	62789584	348	*	Promoter (<=1kb)	11	62778387	62789417	11031	2	Zfp286	0
NM_138953	Ell2	10.8852	4.21037	-1.37035	5e-05	0.000340273	chr13	75707017	75707814	798	*	Promoter (<=1kb)	13	75707484	75772358	64875	1	Ell2	0
NM_139144	Ogt	30.8924	7.12651	-2.11599	5e-05	0.000340273	chrX	101639747	101640052	306	*	Promoter (<=1kb)	20	101640051	101684351	44301	1	Ogt	0
NM_139227	Atxn7	2.0512	0.603134	-1.76592	5e-05	0.000340273	chr14	14012469	14013270	802	*	Promoter (<=1kb)	14	14012491	14107301	94811	1	Atxn7	0
NM_139294	Braf	7.77968	0.801908	-3.2782	5e-05	0.000340273	chr6	39724797	39725661	865	*	Promoter (<=1kb)	6	39603237	39725463	122227	2	Braf	0
NM_139303	Kif18a	14.3447	1.00747	-3.83171	5e-05	0.000340273	chr2	109280462	109280956	495	*	Promoter (<=1kb)	2	109280738	109341746	61009	1	Kif18a	0
NM_139309	Fktn	5.81018	0.632889	-3.19856	5e-05	0.000340273	chr4	53713887	53714286	400	*	Promoter (<=1kb)	4	53714182	53763271	49090	1	Fktn	0
NM_144517	Tbc1d19	6.95419	2.05768	-1.75687	5e-05	0.000340273	chr5	53809362	53809852	491	*	Promoter (<=1kb)	5	53809627	53904380	94754	1	Tbc1d19	0
NM_144535	Ap5m1	8.36178	1.72702	-2.27552	5e-05	0.000340273	chr14	49066190	49066953	764	*	Promoter (<=1kb)	14	49066495	49087723	21229	1	Ap5m1	0
NM_144546	Zfp119a	1.10791	0.122991	-3.17121	0.0043	0.0172444	chr17	55878429	55879427	999	*	Promoter (<=1kb)	17	55864892	55878953	14062	2	Zfp119a	0
NM_144788	Hectd1	31.3328	12.8838	-1.28212	5e-05	0.000340273	chr12	51829332	51829633	302	*	Promoter (<=1kb)	12	51743722	51829536	85815	2	Hectd1	0
NM_144825	Taok1	9.21263	0.389774	-4.5629	5e-05	0.000340273	chr11	77607589	77608351	763	*	Promoter (<=1kb)	11	77529162	77607815	78654	2	Taok1	0
NM_144860	Mib1	9.59272	2.74264	-1.80637	5e-05	0.000340273	chr18	10725267	10725781	515	*	Promoter (<=1kb)	18	10725625	10812217	86593	1	Mib1	0
NM_144866	Etf1	212.946	88.9593	-1.25927	5e-05	0.000340273	chr18	34931754	34932663	910	*	Promoter (<=1kb)	18	34902785	34932003	29219	2	Etf1	0
NM_144892	Ncoa5	24.0019	11.0505	-1.11904	5e-05	0.000340273	chr2	165034564	165035195	632	*	Promoter (<=1kb)	2	165000357	165034779	34423	2	Ncoa5	0
NM_144901	Csde1	38.5279	9.49654	-2.02043	5e-05	0.000340273	chr3	103020913	103021371	459	*	Promoter (<=1kb)	3	103020546	103058189	37644	1	Csde1	367
NM_144902	Slc35a3	9.83373	1.71144	-2.52253	5e-05	0.000340273	chr3	116712164	116712539	376	*	Promoter (<=1kb)	3	116670798	116712280	41483	2	Slc35a3	0
NM_144910	Cnot6l	3.11754	0.522225	-2.57766	5e-05	0.000340273	chr5	96162556	96162929	374	*	Promoter (<=1kb)	5	96070333	96161990	91658	2	Cnot6l	-566
NM_144925	Tnrc6a	15.5427	4.04146	-1.94329	5e-05	0.000340273	chr7	123123900	123124277	378	*	Promoter (<=1kb)	7	123123885	123195296	71412	1	Tnrc6a	15
NM_145076	Trim24	5.82725	2.18978	-1.41203	0.0003	0.00172255	chr6	37871338	37871737	400	*	Promoter (<=1kb)	6	37870811	37968445	97635	1	Trim24	527
NM_145125	Brwd1	3.75881	0.278781	-3.75307	5e-05	0.000340273	chr16	96082340	96083498	1159	*	Promoter (<=1kb)	16	95992092	96082428	90337	2	Brwd1	0
NM_145151	Crebzf	10.0301	4.24339	-1.24105	5e-05	0.000340273	chr7	90442620	90442960	341	*	Promoter (<=1kb)	7	90442781	90448043	5263	1	Crebzf	0
NM_145221	Appl1	11.9184	1.37825	-3.11229	5e-05	0.000340273	chr14	26970405	26970966	562	*	Promoter (<=1kb)	14	26918988	26970551	51564	2	Appl1	0
NM_145223	Alms1	7.3683	0.413399	-4.15572	5e-05	0.000340273	chr6	85587031	85587896	866	*	Promoter (<=1kb)	6	85587531	85702751	115221	1	Alms1	0
NM_145360	Idi1	83.6979	12.9269	-2.69481	5e-05	0.000340273	chr13	8885294	8886186	893	*	Promoter (<=1kb)	13	8885606	8892396	6791	1	Idi1	0
NM_145374	Mios	14.8226	5.12996	-1.53078	5e-05	0.000340273	chr6	8208973	8209378	406	*	Promoter (<=1kb)	6	8209227	8236273	27047	1	Mios	0
NM_145452	Rasa1	12.1728	0.718693	-4.08214	5e-05	0.000340273	chr13	85288875	85289715	841	*	Promoter (<=1kb)	13	85214699	85289486	74788	2	Rasa1	0
NM_145470	Deptor	5.70516	1.63474	-1.80321	5e-05	0.000340273	chr15	55112170	55112625	456	*	Promoter (<=1kb)	15	55112317	55259273	146957	1	Deptor	0
NM_145483	Zfp160	3.47939	0.108914	-4.99758	5e-05	0.000340273	chr17	21008742	21009301	560	*	Promoter (<=1kb)	17	21008941	21028856	19916	1	Zfp160	0
NM_145490	Zfp959	4.21578	0.596341	-2.82159	5e-05	0.000340273	chr17	55891766	55892595	830	*	Promoter (<=1kb)	17	55892093	55898930	6838	1	Zfp959	0
NM_145514	Wdr26	19.5962	7.09076	-1.46656	5e-05	0.000340273	chr1	181211941	181212470	530	*	Promoter (<=1kb)	1	181173226	181211978	38753	2	Wdr26	0
NM_145517	Ormdl1	16.4732	5.53646	-1.57309	5e-05	0.000340273	chr1	53296801	53297318	518	*	Promoter (<=1kb)	1	53297095	53310245	13151	1	Ormdl1	0
NM_145546	Gtf2b	50.0158	22.8036	-1.13312	5e-05	0.000340273	chr3	142764884	142765291	408	*	Promoter (<=1kb)	3	142765247	142783605	18359	1	Gtf2b	0
NM_145563	Zfp932	15.667	2.36882	-2.72549	5e-05	0.000340273	chr5	109996237	109996843	607	*	Promoter (<=1kb)	5	109996527	110010411	13885	1	Zfp932	0
NM_145569	Mat2a	190.176	44.5702	-2.09319	5e-05	0.000340273	chr6	72438839	72440405	1567	*	Promoter (<=1kb)	6	72432799	72439558	6760	2	Mat2a	0
NM_145591	Zfp958	18.6444	2.33664	-2.99624	5e-05	0.000340273	chr8	4611866	4612622	757	*	Promoter (<=1kb)	8	4613170	4630231	17062	1	Zfp958	-548
NM_145599	Tmem184c	20.1215	2.75081	-2.87081	5e-05	0.000340273	chr8	77610442	77611048	607	*	Promoter (<=1kb)	8	77595978	77610653	14676	2	Tmem184c	0
NM_145931	Zc3h7a	9.71589	3.19114	-1.60627	5e-05	0.000340273	chr16	11176244	11176757	514	*	Promoter (<=1kb)	16	11136594	11176393	39800	2	Zc3h7a	0
NM_145950	Osgin2	7.91059	2.88789	-1.45377	5e-05	0.000340273	chr4	16013606	16014418	813	*	Promoter (<=1kb)	4	15997121	16013877	16757	2	Osgin2	0
NM_145952	Tbc1d12	1.82268	0.541555	-1.75088	5e-05	0.000340273	chr19	38836389	38836870	482	*	Promoter (<=1kb)	19	38836579	38919923	83345	1	Tbc1d12	0
NM_145959	D15Ertd621e	23.6899	10.2846	-1.20379	5e-05	0.000340273	chr15	58415040	58415530	491	*	Promoter (<=1kb)	15	58415468	58457801	42334	1	D15Ertd621e	0
NM_145960	Mtrf1	8.92686	3.63839	-1.29485	5e-05	0.000340273	chr14	79397724	79398022	299	*	Promoter (<=1kb)	14	79397772	79423650	25879	1	Mtrf1	0
NM_145962	Pank3	11.2759	0.985956	-3.51558	5e-05	0.000340273	chr11	35769103	35769841	739	*	Promoter (<=1kb)	11	35769495	35791285	21791	1	Pank3	0
NM_145991	Cdc73	32.8114	9.71178	-1.75639	5e-05	0.000340273	chr1	143702735	143703248	514	*	Promoter (<=1kb)	1	143607499	143702684	95186	2	Cdc73	-51
NM_146084	Fam13b	10.0466	2.39735	-2.0672	5e-05	0.000340273	chr18	34506766	34507235	470	*	Promoter (<=1kb)	18	34442351	34506823	64473	2	Fam13b	0
NM_146159	Haus3	28.2441	2.615	-3.43306	5e-05	0.000340273	chr5	34169144	34169958	815	*	Promoter (<=1kb)	5	34153897	34169424	15528	2	Haus3	0
NM_146179	Zfp418	4.4936	1.38408	-1.69895	5e-05	0.000340273	chr7	7171219	7171856	638	*	Promoter (<=1kb)	7	7171353	7183560	12208	1	Zfp418	0
NM_146190	Tubgcp5	13.1631	4.46971	-1.55825	5e-05	0.000340273	chr7	55793894	55794278	385	*	Promoter (<=1kb)	7	55794148	55831447	37300	1	Tubgcp5	0
NM_146222	Msantd2	28.0357	13.1482	-1.0924	5e-05	0.000340273	chr9	37488715	37489281	567	*	Promoter (<=1kb)	9	37489321	37524150	34830	1	Msantd2	-40
NM_146224	Zfp280d	10.2102	0.906446	-3.49364	5e-05	0.000340273	chr9	72274682	72275134	453	*	Promoter (<=1kb)	9	72274899	72363771	88873	1	Zfp280d	0
NM_146231	Zfp825	9.06442	2.16648	-2.06486	5e-05	0.000340273	chr13	74493703	74494364	662	*	Promoter (<=1kb)	13	74480057	74493950	13894	2	Zfp825	0
NM_146234	Mmgt1	8.18858	1.36512	-2.58459	5e-05	0.000340273	chrX	56597916	56598459	544	*	Promoter (<=1kb)	20	56585512	56597919	12408	2	Mmgt1	0
NM_146235	Ercc6l	25.2818	2.74843	-3.20142	5e-05	0.000340273	chrX	102156852	102157347	496	*	Promoter (<=1kb)	20	102142820	102157091	14272	2	Ercc6l	0
NM_146243	Actr2	128.567	54.2248	-1.24549	5e-05	0.000340273	chr11	20112315	20113422	1108	*	Promoter (<=1kb)	11	20062304	20112951	50648	2	Actr2	0
NM_146249	Zfp119b	3.17528	0.485843	-2.70832	5e-05	0.000340273	chr17	55944787	55945569	783	*	Promoter (<=1kb)	17	55938373	55945259	6887	2	Zfp119b	0
NM_146253	Zbtb6	5.45432	0.473451	-3.52611	5e-05	0.000340273	chr2	37430575	37431782	1208	*	Promoter (<=1kb)	2	37425500	37430919	5420	2	Zbtb6	0
NM_148930	Rbm5	35.904	15.525	-1.20956	5e-05	0.000340273	chr9	107770734	107771464	731	*	Promoter (<=1kb)	9	107740495	107771002	30508	2	Rbm5	0
NM_148945	Rps6ka3	7.03423	3.12837	-1.16898	5e-05	0.000340273	chrX	159255061	159255904	844	*	Promoter (<=1kb)	20	159255782	159368244	112463	1	Rps6ka3	0
NM_152809	Csnk1g3	11.7521	2.8331	-2.05247	5e-05	0.000340273	chr18	53861862	53862373	512	*	Promoter (<=1kb)	18	53862113	53955684	93572	1	Csnk1g3	0
NM_152812	Otud6b	40.2494	4.92048	-3.03209	5e-05	0.000340273	chr4	14825993	14826723	731	*	Promoter (<=1kb)	4	14809505	14826587	17083	2	Otud6b	0
NM_153116	Gtpbp10	20.5268	4.05554	-2.33955	5e-05	0.000340273	chr5	5559291	5559872	582	*	Promoter (<=1kb)	5	5537457	5559501	22045	2	Gtpbp10	0
NM_153118	Fnbp1l	26.2358	2.29184	-3.51696	5e-05	0.000340273	chr3	122620501	122620837	337	*	Promoter (<=1kb)	3	122538719	122619714	80996	2	Fnbp1l	-787
NM_153123	Atf7ip2	5.31717	0.358448	-3.89082	5e-05	0.000340273	chr16	10193348	10193670	323	*	Promoter (<=1kb)	16	10192906	10243051	50146	1	Atf7ip2	442
NM_153168	Lars2	241.867	82.7042	-1.54818	5e-05	0.000340273	chr9	123366639	123367347	709	*	Promoter (<=1kb)	9	123366940	123462664	95725	1	Lars2	0
NM_153173	Hist1h4h	9.95845	3.74174	-1.41221	0.0104	0.0362266	chr13	23530576	23531914	1339	*	Promoter (<=1kb)	13	23531044	23531478	435	1	Hist1h4h	0
NM_153402	Ago3	1.6851	0.207726	-3.02008	5e-05	0.000340273	chr4	126429162	126430036	875	*	Promoter (<=1kb)	4	126340678	126429542	88865	2	Ago3	0
NM_153422	Pde5a	0.896525	0.308284	-1.54008	5e-05	0.000340273	chr3	122728851	122729204	354	*	Promoter (<=1kb)	3	122729158	122859374	130217	1	Pde5a	0
NM_153547	Gnl3	192.031	40.1343	-2.25844	5e-05	0.000340273	chr14	31018929	31019627	699	*	Promoter (<=1kb)	14	31012433	31019131	6699	2	Gnl3	0
NM_153552	Thoc1	22.4466	1.66439	-3.75343	5e-05	0.000340273	chr18	9957811	9958648	838	*	Promoter (<=1kb)	18	9958180	9995484	37305	1	Thoc1	0
NM_153780	2610044O15Rik8	5.47406	0.455053	-3.5885	5e-05	0.000340273	chr8	129234127	129234688	562	*	Promoter (<=1kb)	8	129216354	129234046	17693	2	2610044O15Rik8	-81
NM_153794	Fam210a	6.02892	2.03978	-1.56349	5e-05	0.000340273	chr18	68299848	68300516	669	*	Promoter (<=1kb)	18	68260185	68300333	40149	2	Fam210a	0
NM_153802	Zfp128	0.938591	0.453153	-1.0505	0.00465	0.0184413	chr7	12880859	12881360	502	*	Promoter (<=1kb)	7	12881178	12893422	12245	1	Zfp128	0
NM_153806	Dnttip2	94.1368	7.04222	-3.74066	5e-05	0.000340273	chr3	122274000	122274601	602	*	Promoter (<=1kb)	3	122274414	122285271	10858	1	Dnttip2	0
NM_170591	Nupl1	38.6042	18.5375	-1.05831	5e-05	0.000340273	chr14	60251298	60252055	758	*	Promoter (<=1kb)	14	60219468	60251378	31911	2	Nupl1	0
NM_172054	Txndc9	17.8736	7.3793	-1.27627	5e-05	0.000340273	chr1	37996844	37997612	769	*	Promoter (<=1kb)	1	37983867	37997208	13342	2	Txndc9	0
NM_172253	Twistnb	30.6284	7.08963	-2.11109	5e-05	0.000340273	chr12	33429510	33429745	236	*	Promoter (<=1kb)	12	33429624	33439380	9757	1	Twistnb	0
NM_172280	2210018M11Rik	14.2292	5.0368	-1.49827	5e-05	0.000340273	chr7	98656407	98657210	804	*	Promoter (<=1kb)	7	98590606	98656569	65964	2	2210018M11Rik	0
NM_172381	AI314180	16.8696	5.91745	-1.51138	5e-05	0.000340273	chr4	58912618	58912939	322	*	Promoter (<=1kb)	4	58800031	58912725	112695	2	AI314180	0
NM_172403	2810021J22Rik	2.67547	0.890866	-1.58651	5e-05	0.000340273	chr11	58867027	58867306	280	*	Promoter (<=1kb)	11	58867240	58884338	17099	1	2810021J22Rik	0
NM_172409	Fmnl2	9.54685	4.31988	-1.14403	5e-05	0.000340273	chr2	52857627	52857883	257	*	Promoter (<=1kb)	2	52857868	53134202	276335	1	Fmnl2	0
NM_172422	Fastkd2	21.2074	2.43654	-3.12166	5e-05	0.000340273	chr1	63730370	63730787	418	*	Promoter (<=1kb)	1	63730625	63753385	22761	1	Fastkd2	0
NM_172424	Med13l	18.1788	7.65801	-1.24721	5e-05	0.000340273	chr5	118559765	118560426	662	*	Promoter (<=1kb)	5	118560719	118765437	204719	1	Med13l	-293
NM_172462	Zfp11	1.4034	0.495497	-1.50197	0.0001	0.000644791	chr5	129669819	129670369	551	*	Promoter (<=1kb)	5	129654595	129670088	15494	2	Zfp11	0
NM_172482	Zfp719	3.03671	0.116069	-4.70945	5e-05	0.000340273	chr7	43579402	43580277	876	*	Promoter (<=1kb)	7	43579586	43593710	14125	1	Zfp719	0
NM_172493	Diap2	2.25937	0.511882	-2.14203	5e-05	0.000340273	chrX	129749597	129749836	240	*	Promoter (<=1kb)	20	129749742	130465833	716092	1	Diap2	0
NM_172495	Ncoa7	4.23808	0.70207	-2.59372	5e-05	0.000340273	chr10	30802597	30803653	1057	*	Promoter (<=1kb)	10	30645582	30803107	157526	2	Ncoa7	0
NM_172508	Dse	32.437	9.49448	-1.77248	5e-05	0.000340273	chr10	34207612	34207996	385	*	Promoter (<=1kb)	10	34151393	34207551	56159	2	Dse	-61
NM_172513	Fam126b	1.97081	0.0973528	-4.33942	5e-05	0.000340273	chr1	58586280	58586573	294	*	Promoter (<=1kb)	1	58522806	58586333	63528	2	Fam126b	0
NM_172554	Zdhhc17	5.33759	1.38696	-1.94427	5e-05	0.000340273	chr10	111009625	111010239	615	*	Promoter (<=1kb)	10	110941780	111010066	68287	2	Zdhhc17	0
NM_172555	Papolg	9.47413	1.5151	-2.64458	5e-05	0.000340273	chr11	23894566	23895499	934	*	Promoter (<=1kb)	11	23862646	23895270	32625	2	Papolg	0
NM_172565	Klhl11	7.65459	1.80707	-2.08268	5e-05	0.000340273	chr11	100472640	100473137	498	*	Promoter (<=1kb)	11	100462612	100472782	10171	2	Klhl11	0
NM_172578	Mis18bp1	22.8386	0.962855	-4.56801	5e-05	0.000340273	chr12	65172439	65173248	810	*	Promoter (<=1kb)	12	65132735	65172580	39846	2	Mis18bp1	0
NM_172585	Larp4b	23.2234	10.6547	-1.12409	5e-05	0.000340273	chr13	9093456	9094010	555	*	Promoter (<=1kb)	13	9093905	9173090	79186	1	Larp4b	0
NM_172591	Fcho2	9.37056	1.6115	-2.53974	5e-05	0.000340273	chr13	98815126	98815758	633	*	Promoter (<=1kb)	13	98723406	98815449	92044	2	Fcho2	0
NM_172593	Mier3	6.8054	1.88135	-1.85492	5e-05	0.000340273	chr13	111687533	111687799	267	*	Promoter (1-2kb)	13	111686178	111718594	32417	1	Mier3	1355
NM_172616	C330027C09Rik	38.0973	2.21676	-4.10316	5e-05	0.000340273	chr16	48993599	48994486	888	*	Promoter (<=1kb)	16	48994188	49019705	25518	1	C330027C09Rik	0
NM_172627	Pggt1b	8.62783	1.90063	-2.18252	5e-05	0.000340273	chr18	46280802	46281112	311	*	Promoter (<=1kb)	18	46239949	46280850	40902	2	Pggt1b	0
NM_172643	Zbtb41	2.27517	0.182999	-3.63607	5e-05	0.000340273	chr1	139421696	139422378	683	*	Promoter (<=1kb)	1	139422383	139453007	30625	1	Zbtb41	-5
NM_172645	Suco	6.48721	0.72505	-3.16145	5e-05	0.000340273	chr1	161876323	161877684	1362	*	Promoter (<=1kb)	1	161816112	161876661	60550	2	Suco	0
NM_172653	Slc39a10	29.6886	7.40047	-2.00422	5e-05	0.000340273	chr1	46853441	46854087	647	*	Promoter (<=1kb)	1	46807544	46853509	45966	2	Slc39a10	0
NM_172658	Slco4c1	1.18128	0.205973	-2.51982	0.00245	0.0106758	chr1	96872231	96872440	210	*	Promoter (<=1kb)	1	96818784	96872171	53388	2	Slco4c1	-60
NM_172663	Epc2	10.0848	1.0732	-3.23218	5e-05	0.000340273	chr2	49451405	49451575	171	*	Promoter (<=1kb)	2	49451486	49551609	100124	1	Epc2	0
NM_172664	Tlk1	29.8272	8.59468	-1.79511	5e-05	0.000340273	chr2	70825693	70826073	381	*	Promoter (<=1kb)	2	70712408	70825480	113073	2	Tlk1	-213
NM_172666	Agps	20.8396	4.28171	-2.28307	5e-05	0.000340273	chr2	75831683	75832414	732	*	Promoter (<=1kb)	2	75832177	75931350	99174	1	Agps	0
NM_172679	4932438A13Rik	3.92676	0.206899	-4.24634	5e-05	0.000340273	chr3	36862744	36863275	532	*	Promoter (<=1kb)	3	36863106	37053033	189928	1	4932438A13Rik	0
NM_172684	Rsbn1	4.67368	0.766382	-2.60842	5e-05	0.000340273	chr3	103913972	103914773	802	*	Promoter (<=1kb)	3	103914120	103966620	52501	1	Rsbn1	0
NM_172689	Ddx58	11.2044	4.40645	-1.34638	5e-05	0.000340273	chr4	40238640	40239239	600	*	Promoter (<=1kb)	4	40203777	40239825	36049	2	Ddx58	586
NM_172695	Plaa	34.3652	10.5482	-1.70396	5e-05	0.000340273	chr4	94603035	94603557	523	*	Promoter (<=1kb)	4	94565139	94603247	38109	2	Plaa	0
NM_172698	Efcab14	6.80719	3.10312	-1.13334	5e-05	0.000340273	chr4	115737407	115738106	700	*	Promoter (<=1kb)	4	115738073	115777327	39255	1	Efcab14	0
NM_172707	Ppp1cb	90.4861	20.5615	-2.13775	5e-05	0.000340273	chr5	32458539	32459382	844	*	Promoter (<=1kb)	5	32458970	32493712	34743	1	Ppp1cb	0
NM_172712	Uba6	12.5823	0.618336	-4.34687	5e-05	0.000340273	chr5	86172454	86173131	678	*	Promoter (<=1kb)	5	86110730	86172743	62014	2	Uba6	0
NM_172714	Lin54	7.5189	2.33164	-1.68918	5e-05	0.000340273	chr5	100500464	100500995	532	*	Promoter (<=1kb)	5	100442035	100500639	58605	2	Lin54	0
NM_172730	Ccdc174	13.8192	5.92924	-1.22075	5e-05	0.000340273	chr6	91877852	91878125	274	*	Promoter (<=1kb)	6	91878053	91899848	21796	1	Ccdc174	0
NM_172757	Heatr3	75.406	32.8434	-1.19908	5e-05	0.000340273	chr8	88137669	88138520	852	*	Promoter (<=1kb)	8	88137885	88171943	34059	1	Heatr3	0
NM_172762	Rbm34	32.2241	14.6378	-1.13844	5e-05	0.000340273	chr8	126970803	126971456	654	*	Promoter (<=1kb)	8	126947173	126971079	23907	2	Rbm34	0
NM_172771	Dmxl2	2.84287	0.540291	-2.39554	5e-05	0.000340273	chr9	54501402	54502061	660	*	Promoter (<=1kb)	9	54365158	54501626	136469	2	Dmxl2	0
NM_172772	Fam63b	0.741554	0.291138	-1.34885	5e-05	0.000340273	chr9	70657085	70657644	560	*	Promoter (<=1kb)	9	70599014	70657174	58161	2	Fam63b	0
NM_172779	Ddx26b	2.78765	0.568212	-2.29455	5e-05	0.000340273	chrX	56455757	56456135	379	*	Promoter (<=1kb)	20	56454839	56507843	53005	1	Ddx26b	918
NM_172806	Btbd7	7.04583	3.44087	-1.034	5e-05	0.000340273	chr12	102878311	102878796	486	*	Promoter (<=1kb)	12	102784648	102878406	93759	2	Btbd7	0
NM_172807	Ppwd1	19.4869	3.23685	-2.58984	5e-05	0.000340273	chr13	104228642	104229168	527	*	Promoter (<=1kb)	13	104205122	104228844	23723	2	Ppwd1	0
NM_172824	Ccdc14	10.0995	3.9926	-1.33888	5e-05	0.000340273	chr16	34690377	34690779	403	*	Promoter (<=1kb)	16	34690616	34725194	34579	1	Ccdc14	0
NM_172827	Lnpep	6.24988	1.00638	-2.63466	5e-05	0.000340273	chr17	17623758	17625665	1908	*	Promoter (<=1kb)	17	17527723	17624489	96767	2	Lnpep	0
NM_172836	9930021J03Rik	4.87935	0.448595	-3.4432	5e-05	0.000340273	chr19	29806139	29806762	624	*	Promoter (<=1kb)	19	29714402	29806009	91608	2	9930021J03Rik	-130
NM_172856	Cers6	4.75034	1.9267	-1.3019	5e-05	0.000340273	chr2	68861205	68861978	774	*	Promoter (<=1kb)	2	68861557	69111290	249734	1	Cers6	0
NM_172865	Manea	3.54595	0.22603	-3.97158	5e-05	0.000340273	chr4	26346251	26347040	790	*	Promoter (<=1kb)	4	26324506	26346652	22147	2	Manea	0
NM_172870	Bnc2	6.60343	2.15432	-1.61598	5e-05	0.000340273	chr4	84674788	84675638	851	*	Promoter (<=1kb)	4	84272542	84675086	402545	2	Bnc2	0
NM_172871	Klhl9	16.4435	4.02052	-2.03206	5e-05	0.000340273	chr4	88722121	88722636	516	*	Promoter (<=1kb)	4	88718292	88722508	4217	2	Klhl9	0
NM_172918	Zfp317	12.0165	5.53949	-1.11719	5e-05	0.000340273	chr9	19621898	19622404	507	*	Promoter (<=1kb)	9	19622091	19649731	27641	1	Zfp317	0
NM_172919	Zfp846	2.93793	0.834615	-1.81561	5e-05	0.000340273	chr9	20581074	20581719	646	*	Promoter (<=1kb)	9	20581328	20595193	13866	1	Zfp846	0
NM_172920	Dpy19l1	18.5788	8.54405	-1.12067	5e-05	0.000340273	chr9	24503082	24503679	598	*	Promoter (<=1kb)	9	24411779	24503140	91362	2	Dpy19l1	0
NM_172967	4930503L19Rik	10.2096	0.739944	-3.78637	5e-05	0.000340273	chr18	70472342	70472952	611	*	Promoter (<=1kb)	18	70453140	70472480	19341	2	4930503L19Rik	0
NM_172992	Phtf2	14.4841	4.25697	-1.76657	5e-05	0.000340273	chr5	20881950	20882882	933	*	Promoter (<=1kb)	5	20758664	20882124	123461	2	Phtf2	0
NM_173018	Myo9a	4.24608	0.109724	-5.27417	5e-05	0.000340273	chr9	59750267	59751616	1350	*	Promoter (<=1kb)	9	59751174	59928866	177693	1	Myo9a	0
NM_173028	Vps13a	3.67858	0.183038	-4.32893	5e-05	0.000340273	chr19	16780814	16781363	550	*	Promoter (<=1kb)	19	16615366	16780933	165568	2	Vps13a	0
NM_173363	Eif5	119.957	26.879	-2.15796	5e-05	0.000340273	chr12	111537541	111538345	805	*	Promoter (<=1kb)	12	111538101	111546753	8653	1	Eif5	0
NM_173364	Zfp445	18.2824	1.80791	-3.33806	5e-05	0.000340273	chr9	122865916	122866210	295	*	Promoter (<=1kb)	9	122848910	122866006	17097	2	Zfp445	0
NM_173374	Srsf1	152.582	60.8087	-1.32723	5e-05	0.000340273	chr11	88048165	88048470	306	*	Promoter (<=1kb)	11	88047373	88053757	6385	1	Srsf1	792
NM_173381	6720489N17Rik	2.98547	0.138207	-4.43306	5e-05	0.000340273	chr13	62623942	62624447	506	*	Promoter (<=1kb)	13	62603015	62624182	21168	2	6720489N17Rik	0
NM_173392	Zfyve16	3.17826	0.462286	-2.78138	5e-05	0.000340273	chr13	92530529	92531045	517	*	Promoter (<=1kb)	13	92487749	92530810	43062	2	Zfyve16	0
NM_173400	Haus6	23.5506	3.2649	-2.85066	5e-05	0.000340273	chr4	86611796	86612817	1022	*	Promoter (<=1kb)	4	86581285	86612022	30738	2	Haus6	0
NM_173413	Rab8b	4.71376	1.49555	-1.6562	5e-05	0.000340273	chr9	66919490	66920233	744	*	Promoter (<=1kb)	9	66843664	66919705	76042	2	Rab8b	0
NM_173423	Fem1c	17.6938	7.58272	-1.22245	5e-05	0.000340273	chr18	46525661	46526654	994	*	Promoter (<=1kb)	18	46504606	46525971	21366	2	Fem1c	0
NM_173440	Nrip1	4.12536	1.10501	-1.90046	5e-05	0.000340273	chr16	76373029	76373519	491	*	Promoter (<=1kb)	16	76290862	76373049	82188	2	Nrip1	0
NM_173441	Iws1	15.0238	5.6423	-1.41289	5e-05	0.000340273	chr18	32067214	32068532	1319	*	Promoter (<=1kb)	18	32067734	32104331	36598	1	Iws1	0
NM_173443	Vcpip1	5.07228	0.938046	-2.4349	5e-05	0.000340273	chr1	9748166	9748840	675	*	Promoter (<=1kb)	1	9718622	9748382	29761	2	Vcpip1	0
NM_173444	Nbeal1	1.64053	0.0787003	-4.38165	5e-05	0.000340273	chr1	60180078	60180988	911	*	Promoter (<=1kb)	1	60180599	60334705	154107	1	Nbeal1	0
NM_173445	Rccd1	4.08459	1.73224	-1.23755	5e-05	0.000340273	chr7	80323951	80324729	779	*	Promoter (<=1kb)	7	80316616	80324454	7839	2	Rccd1	0
NM_173752	Lgalsl	7.72848	1.1345	-2.76813	5e-05	0.000340273	chr11	20830958	20831537	580	*	Promoter (<=1kb)	11	20823355	20831108	7754	2	Lgalsl	0
NM_173753	Fnip1	6.8975	0.897457	-2.94216	5e-05	0.000340273	chr11	54437784	54438223	440	*	Promoter (<=1kb)	11	54438179	54518241	80063	1	Fnip1	0
NM_173762	Cenpe	14.4852	0.638746	-4.5032	5e-05	0.000340273	chr3	135212454	135212640	187	*	Promoter (<=1kb)	3	135212563	135273540	60978	1	Cenpe	0
NM_173780	Klf8	5.97939	1.58764	-1.91311	5e-05	0.000340273	chrX	153237511	153237749	239	*	Promoter (<=1kb)	20	153238045	153396134	158090	1	Klf8	-296
NM_173870	Mgat4a	2.17834	0.914449	-1.25225	5e-05	0.000340273	chr1	37540911	37541347	437	*	Promoter (<=1kb)	1	37439340	37541016	101677	2	Mgat4a	0
NM_175009	Eny2	23.5694	7.45451	-1.66073	5e-05	0.000340273	chr15	44427382	44428438	1057	*	Promoter (<=1kb)	15	44428111	44437685	9575	1	Eny2	0
NM_175091	Tnks	15.4906	7.40116	-1.06557	5e-05	0.000340273	chr8	34965478	34966043	566	*	Promoter (<=1kb)	8	34829179	34965690	136512	2	Tnks	0
NM_175128	4930430F08Rik	6.79443	2.32455	-1.5474	5e-05	0.000340273	chr10	100589036	100589244	209	*	Promoter (<=1kb)	10	100572274	100589259	16986	2	4930430F08Rik	15
NM_175158	Utp20	31.4311	15.2099	-1.04718	5e-05	0.000340273	chr10	88826354	88826773	420	*	Promoter (<=1kb)	10	88746607	88826814	80208	2	Utp20	41
NM_175194	Slc25a16	9.14834	3.03935	-1.58975	5e-05	0.000340273	chr10	62920043	62920844	802	*	Promoter (<=1kb)	10	62920633	62946494	25862	1	Slc25a16	0
NM_175213	Mei4	1.02242	0.460119	-1.15191	0.0036	0.014876	chr9	81863483	81863974	492	*	Promoter (<=1kb)	9	81863744	82027491	163748	1	Mei4	0
NM_175238	Rif1	54.7057	0.804947	-6.08665	5e-05	0.000340273	chr2	52071363	52072983	1621	*	Promoter (<=1kb)	2	52072837	52122381	49545	1	Rif1	0
NM_175251	Arid2	15.3469	5.88367	-1.38316	5e-05	0.000340273	chr15	96286477	96287034	558	*	Promoter (<=1kb)	15	96287522	96405463	117942	1	Arid2	-488
NM_175263	Notum	23.8101	10.643	-1.16167	5e-05	0.000340273	chr11	120658862	120659165	304	*	Promoter (1-2kb)	11	120653789	120660837	7049	2	Notum	1672
NM_175265	Bora	20.4472	9.73722	-1.07032	5e-05	0.000340273	chr14	99046025	99046584	560	*	Promoter (<=1kb)	14	99046377	99074107	27731	1	Bora	0
NM_175266	Epm2aip1	4.54788	0.474989	-3.25923	5e-05	0.000340273	chr9	111271136	111272270	1135	*	Promoter (<=1kb)	9	111271845	111279091	7247	1	Epm2aip1	0
NM_175308	Mob3c	1.87796	0.587054	-1.6776	5e-05	0.000340273	chr4	115827769	115828072	304	*	Promoter (<=1kb)	4	115828092	115836183	8092	1	Mob3c	-20
NM_175310	Pds5b	13.9708	1.35579	-3.3652	5e-05	0.000340273	chr5	150673346	150673924	579	*	Promoter (<=1kb)	5	150673827	150810669	136843	1	Pds5b	0
NM_175312	B630005N14Rik	6.56068	1.04676	-2.64791	5e-05	0.000340273	chr6	13677483	13678439	957	*	Promoter (<=1kb)	6	13625675	13677966	52292	2	B630005N14Rik	0
NM_175353	Exoc6	10.3417	4.50913	-1.19756	5e-05	0.000340273	chr19	37550272	37550604	333	*	Promoter (<=1kb)	19	37550418	37683249	132832	1	Exoc6	0
NM_175364	Lyrm2	7.47328	2.64526	-1.49833	5e-05	0.000340273	chr4	32800209	32800801	593	*	Promoter (<=1kb)	4	32800259	32802254	1996	1	Lyrm2	0
NM_175374	Mtrf1l	1.92577	0.765438	-1.33108	0.00015	0.000929521	chr10	5823803	5825061	1259	*	Promoter (<=1kb)	10	5811887	5823943	12057	2	Mtrf1l	0
NM_175394	Wtap	16.5801	5.53429	-1.58299	5e-05	0.000340273	chr17	12992286	12993088	803	*	Promoter (<=1kb)	17	12971020	12992539	21520	2	Wtap	0
NM_175472	Zcchc11	14.0867	2.28874	-2.62171	5e-05	0.000340273	chr4	108460523	108460875	353	*	Promoter (1-2kb)	4	108459426	108559415	99990	1	Zcchc11	1097
NM_175494	Zfp367	9.2701	3.11323	-1.57417	5e-05	0.000340273	chr13	64153107	64154347	1241	*	Promoter (<=1kb)	13	64133057	64153199	20143	2	Zfp367	0
NM_175518	Tmem245	6.42803	2.1462	-1.58259	5e-05	0.000340273	chr4	56947248	56947768	521	*	Promoter (<=1kb)	4	56876013	56947429	71417	2	Tmem245	0
NM_175523	Ppm1k	1.19121	0.549044	-1.11743	0.0002	0.00120057	chr6	57535220	57535950	731	*	Promoter (<=1kb)	6	57506502	57535426	28925	2	Ppm1k	0
NM_175551	Dido1	11.7454	1.60097	-2.87507	5e-05	0.000340273	chr2	180701954	180702361	408	*	Promoter (<=1kb)	2	180657963	180702102	44140	2	Dido1	0
NM_175639	Wdr43	93.4655	26.6539	-1.81008	5e-05	0.000340273	chr17	71615666	71616349	684	*	Promoter (<=1kb)	17	71616215	71659031	42817	1	Wdr43	0
NM_175692	Snhg11	8.02495	3.48565	-1.20306	5e-05	0.000340273	chr2	158375458	158375864	407	*	Promoter (<=1kb)	2	158375638	158386145	10508	1	Snhg11	0
NM_175749	Nup153	46.8705	18.8044	-1.31761	5e-05	0.000340273	chr13	46727189	46727393	205	*	Promoter (<=1kb)	13	46679902	46727849	47948	2	Nup153	456
NM_175770	Taf7	50.1841	16.1301	-1.63747	5e-05	0.000340273	chr18	37644075	37644560	486	*	Promoter (<=1kb)	18	37640491	37644204	3714	2	Taf7	0
NM_176841	Ccdc88a	3.44409	0.0447085	-6.26743	5e-05	0.000340273	chr11	29373239	29373810	572	*	Promoter (<=1kb)	11	29374172	29510808	136637	1	Ccdc88a	-362
NM_176850	Bptf	29.2293	12.6264	-1.21097	5e-05	0.000340273	chr11	107132116	107132780	665	*	Promoter (<=1kb)	11	107033081	107131922	98842	2	Bptf	-194
NM_176953	Lig4	9.06468	1.42122	-2.67312	5e-05	0.000340273	chr8	9976173	9976601	429	*	Promoter (<=1kb)	8	9970020	9976323	6304	2	Lig4	0
NM_176968	Nt5dc1	5.16762	2.53928	-1.02508	5e-05	0.000340273	chr10	34418323	34419072	750	*	Promoter (<=1kb)	10	34303612	34418528	114917	2	Nt5dc1	0
NM_176976	Cep295	12.7033	0.531236	-4.5797	5e-05	0.000340273	chr9	15357508	15358162	655	*	Promoter (<=1kb)	9	15316914	15357788	40875	2	Cep295	0
NM_176979	Topbp1	54.5343	17.4706	-1.64224	5e-05	0.000340273	chr9	103304939	103305441	503	*	Promoter (<=1kb)	9	103305327	103350427	45101	1	Topbp1	0
NM_177077	Exoc6b	14.8565	6.74231	-1.13978	5e-05	0.000340273	chr6	85069130	85069616	487	*	Promoter (<=1kb)	6	84618486	85069513	451028	2	Exoc6b	0
NM_177103	Senp5	8.04728	3.7679	-1.09474	5e-05	0.000340273	chr16	32002785	32003474	690	*	Promoter (<=1kb)	16	31959670	32003287	43618	2	Senp5	0
NM_177111	Ccdc66	6.74426	1.30542	-2.36914	5e-05	0.000340273	chr14	27508049	27508717	669	*	Promoter (<=1kb)	14	27482405	27508460	26056	2	Ccdc66	0
NM_177124	Tnrc6b	2.87884	1.37683	-1.06414	5e-05	0.000340273	chr15	80797833	80798731	899	*	Promoter (<=1kb)	15	80798610	80941086	142477	1	Tnrc6b	0
NM_177151	Vps13b	4.23471	1.1993	-1.82007	5e-05	0.000340273	chr15	35371098	35371873	776	*	Promoter (<=1kb)	15	35371546	35931229	559684	1	Vps13b	0
NM_177185	Ubn2	5.12185	0.477098	-3.42431	5e-05	0.000340273	chr6	38433364	38434285	922	*	Promoter (<=1kb)	6	38433925	38512763	78839	1	Ubn2	0
NM_177192	Dennd5b	2.4392	1.16772	-1.06271	5e-05	0.000340273	chr6	149101454	149102074	621	*	Promoter (<=1kb)	6	148988069	149101680	113612	2	Dennd5b	0
NM_177208	Dopey1	2.21274	0.457745	-2.27322	5e-05	0.000340273	chr9	86467073	86467258	186	*	Promoter (<=1kb)	9	86467154	86555806	88653	1	Dopey1	0
NM_177224	Chd9	12.2671	2.37066	-2.37144	5e-05	0.000340273	chr8	90828022	90829054	1033	*	Promoter (<=1kb)	8	90828835	91054508	225674	1	Chd9	0
NM_177230	Ccdc158	0.568616	0.211312	-1.42808	0.00725	0.0268506	chr5	92674958	92675717	760	*	Promoter (<=1kb)	5	92608295	92675127	66833	2	Ccdc158	0
NM_177239	Mysm1	6.03141	0.432678	-3.80113	5e-05	0.000340273	chr4	94979031	94979284	254	*	Promoter (<=1kb)	4	94942041	94979100	37060	2	Mysm1	0
NM_177268	Ankrd16	4.16364	1.48531	-1.48709	5e-05	0.000340273	chr2	11777087	11777902	816	*	Promoter (<=1kb)	2	11777753	11790323	12571	1	Ankrd16	0
NM_177331	Gen1	9.1555	1.06086	-3.10941	5e-05	0.000340273	chr12	11265464	11266431	968	*	Promoter (<=1kb)	12	11240926	11265787	24862	2	Gen1	0
NM_177352	Gk5	5.39425	1.97657	-1.44842	5e-05	0.000340273	chr9	96119120	96119806	687	*	Promoter (<=1kb)	9	96119429	96182953	63525	1	Gk5	0
NM_177359	Zfp799	5.06991	1.99037	-1.34893	5e-05	0.000340273	chr17	32829894	32830396	503	*	Promoter (<=1kb)	17	32815453	32830261	14809	2	Zfp799	0
NM_177429	Ofd1	8.16016	1.12507	-2.85858	5e-05	0.000340273	chrX	166440657	166441032	376	*	Promoter (<=1kb)	20	166390033	166440704	50672	2	Ofd1	0
NM_177445	Dars	115.997	40.3369	-1.52391	5e-05	0.000340273	chr1	128416710	128417694	985	*	Promoter (<=1kb)	1	128363707	128417416	53710	2	Dars	0
NM_177464	R3hcc1l	7.13887	3.25237	-1.1342	5e-05	0.000340273	chr19	42518451	42519155	705	*	Promoter (<=1kb)	19	42518805	42592256	73452	1	R3hcc1l	0
NM_177475	Zfp280b	38.9578	18.8127	-1.05021	5e-05	0.000340273	chr10	76030491	76030774	284	*	Promoter (1-2kb)	10	76032612	76042969	10358	1	Zfp280b	-1838
NM_177573	9930104L06Rik	9.15157	4.5666	-1.0029	5e-05	0.000340273	chr4	124936872	124937341	470	*	Promoter (<=1kb)	4	124937048	124944661	7614	1	9930104L06Rik	0
NM_177586	Eif5a2	3.73468	0.421761	-3.14649	5e-05	0.000340273	chr3	28781104	28781274	171	*	Promoter (<=1kb)	3	28781311	28798846	17536	1	Eif5a2	-37
NM_177633	Ubxn7	12.3185	3.78261	-1.70338	5e-05	0.000340273	chr16	32331944	32332393	450	*	Promoter (<=1kb)	16	32332252	32393747	61496	1	Ubxn7	0
NM_177660	Zbtb10	3.2633	1.28878	-1.34032	5e-05	0.000340273	chr3	9249809	9250538	730	*	Promoter (<=1kb)	3	9250567	9285332	34766	1	Zbtb10	-29
NM_177680	Ythdc1	48.6257	12.4747	-1.96272	5e-05	0.000340273	chr5	86804002	86804475	474	*	Promoter (<=1kb)	5	86804490	86836657	32168	1	Ythdc1	-15
NM_177721	Ranbp6	4.43344	0.142657	-4.9578	5e-05	0.000340273	chr19	29812762	29813295	534	*	Promoter (<=1kb)	19	29808108	29812974	4867	2	Ranbp6	0
NM_177730	Impad1	13.1889	1.46399	-3.17134	5e-05	0.000340273	chr4	4793186	4793588	403	*	Promoter (<=1kb)	4	4764351	4793306	28956	2	Impad1	0
NM_177783	Ubr3	11.594	4.86668	-1.25237	5e-05	0.000340273	chr2	69898074	69898244	171	*	Promoter (<=1kb)	2	69897246	70024010	126765	1	Ubr3	828
NM_177805	Fam179b	11.357	0.979336	-3.53563	5e-05	0.000340273	chr12	64965282	64966255	974	*	Promoter (<=1kb)	12	64965742	65022573	56832	1	Fam179b	0
NM_177806	Prpf39	11.5874	0.770431	-3.91075	5e-05	0.000340273	chr12	65036201	65036777	577	*	Promoter (<=1kb)	12	65036334	65063386	27053	1	Prpf39	0
NM_177811	Zfp459	13.5247	2.03056	-2.73565	5e-05	0.000340273	chr13	67421074	67421374	301	*	Promoter (<=1kb)	13	67405713	67421418	15706	2	Zfp459	44
NM_177852	Dido1	1.7347	0.257953	-2.74951	0.00625	0.0236701	chr2	180709892	180710494	603	*	Promoter (<=1kb)	2	180665936	180709999	44064	2	Dido1	0
NM_177899	Zfp866	13.1182	3.86194	-1.76418	5e-05	0.000340273	chr8	69774498	69775379	882	*	Promoter (<=1kb)	8	69761324	69774911	13588	2	Zfp866	0
NM_178142	Lcorl	2.02107	0.275798	-2.87343	5e-05	0.000340273	chr5	45857272	45858157	886	*	Promoter (<=1kb)	5	45697184	45857540	160357	2	Lcorl	0
NM_178210	Hist1h4j	8.89217	0	#NAME?	5e-05	0.000340273	chr13	21734862	21735646	785	*	Promoter (<=1kb)	13	21735096	21735407	312	1	Hist1h4j	0
NM_178267	Zfp827	2.40464	1.16541	-1.04498	0.00025	0.00146617	chr8	79029684	79030262	579	*	Promoter (1-2kb)	8	79028437	79193766	165330	1	Zfp827	1247
NM_178281	Trim39	8.39522	4.19695	-1.00023	5e-05	0.000340273	chr17	36271027	36272038	1012	*	Promoter (<=1kb)	17	36258873	36271433	12561	2	Trim39	0
NM_178309	Brip1	4.56465	1.07004	-2.09284	5e-05	0.000340273	chr11	86200792	86201751	960	*	Promoter (<=1kb)	11	86058136	86201193	143058	2	Brip1	0
NM_178337	Tbce	17.5901	3.08168	-2.51298	5e-05	0.000340273	chr13	14039244	14039821	578	*	Promoter (<=1kb)	13	13997951	14039638	41688	2	Tbce	0
NM_178363	Ylpm1	18.0459	8.04858	-1.16486	5e-05	0.000340273	chr12	84996083	84996489	407	*	Promoter (<=1kb)	12	84996321	85070515	74195	1	Ylpm1	0
NM_178364	Zfp369	6.08247	2.1847	-1.47723	5e-05	0.000340273	chr13	65278249	65279346	1098	*	Promoter (<=1kb)	13	65278854	65297795	18942	1	Zfp369	0
NM_178367	Dhx33	14.7505	6.47926	-1.18686	5e-05	0.000340273	chr11	71003868	71004734	867	*	Promoter (<=1kb)	11	70984091	71004432	20342	2	Dhx33	0
NM_178384	Zfp74	5.32405	1.67265	-1.67039	5e-05	0.000340273	chr7	29953660	29954448	789	*	Promoter (1-2kb)	7	29932791	29951893	19103	2	Zfp74	-1767
NM_178417	Zfp867	3.37314	0.850623	-1.9875	5e-05	0.000340273	chr11	59472083	59472597	515	*	Promoter (<=1kb)	11	59461197	59472474	11278	2	Zfp867	0
NM_178603	Mrpl50	39.7916	15.489	-1.36122	5e-05	0.000340273	chr4	49520677	49521459	783	*	Promoter (<=1kb)	4	49512597	49521083	8487	2	Mrpl50	0
NM_178610	Krr1	31.0539	5.27956	-2.55629	5e-05	0.000340273	chr10	111972576	111972868	293	*	Promoter (<=1kb)	10	111972695	111988430	15736	1	Krr1	0
NM_178640	B3galnt2	15.5016	7.14939	-1.11653	5e-05	0.000340273	chr13	13953804	13954900	1097	*	Promoter (<=1kb)	13	13954674	13999068	44395	1	B3galnt2	0
NM_178647	Cggbp1	43.5465	12.7997	-1.76645	5e-05	0.000340273	chr16	64851572	64852274	703	*	Promoter (<=1kb)	16	64852085	64859491	7407	1	Cggbp1	0
NM_178654	Pkn2	21.4232	5.10915	-2.06802	5e-05	0.000340273	chr3	142881871	142882714	844	*	Promoter (<=1kb)	3	142790902	142882004	91103	2	Pkn2	0
NM_178684	Mapk1ip1l	73.2568	36.0763	-1.02191	5e-05	0.000340273	chr14	47297948	47298290	343	*	Promoter (<=1kb)	14	47298314	47323091	24778	1	Mapk1ip1l	-24
NM_178700	Grsf1	39.3294	15.6199	-1.33222	0.0006	0.00316814	chr5	88676147	88676402	256	*	Promoter (<=1kb)	5	88659233	88676171	16939	2	Grsf1	0
NM_178716	Tnpo1	64.9578	16.6971	-1.95991	5e-05	0.000340273	chr13	98926282	98926968	687	*	Promoter (<=1kb)	13	98842081	98926384	84304	2	Tnpo1	0
NM_178766	Slc25a40	9.13224	3.60023	-1.34288	5e-05	0.000340273	chr5	8423991	8424464	474	*	Promoter (1-2kb)	5	8422838	8454839	32002	1	Slc25a40	1153
NM_178778	Scai	2.18024	0.183911	-3.56741	5e-05	0.000340273	chr2	39190320	39191170	851	*	Promoter (<=1kb)	2	39066215	39190730	124516	2	Scai	0
NM_178883	Gorab	5.84056	2.54915	-1.19609	5e-05	0.000340273	chr1	163403583	163404068	486	*	Promoter (<=1kb)	1	163384909	163403641	18733	2	Gorab	0
NM_178892	Tiparp	39.1698	7.01002	-2.48225	5e-05	0.000340273	chr3	65527681	65528648	968	*	Promoter (<=1kb)	3	65528447	65555518	27072	1	Tiparp	0
NM_178896	Dcun1d4	9.05328	2.66965	-1.76179	5e-05	0.000340273	chr5	73492220	73492734	515	*	Promoter (1-2kb)	5	73491026	73560794	69769	1	Dcun1d4	1194
NM_178912	Fancm	13.3293	0.956483	-3.80072	5e-05	0.000340273	chr12	65075383	65075741	359	*	Promoter (<=1kb)	12	65075606	65132058	56453	1	Fancm	0
NM_178925	Nsun3	2.1572	0.506991	-2.08913	0.0013	0.00621325	chr16	62786724	62787205	482	*	Promoter (<=1kb)	16	62734852	62786716	51865	2	Nsun3	-8
NM_180974	Foxn2	11.4839	1.82413	-2.65433	5e-05	0.000340273	chr17	88440234	88441196	963	*	Promoter (<=1kb)	17	88440712	88490533	49822	1	Foxn2	0
NM_181278	B230219D22Rik	24.6802	5.68716	-2.11758	5e-05	0.000340273	chr13	55692545	55693227	683	*	Promoter (<=1kb)	13	55693124	55703500	10377	1	B230219D22Rik	0
NM_181470	Ltv1	65.8467	23.7078	-1.47375	5e-05	0.000340273	chr10	13192658	13193429	772	*	Promoter (<=1kb)	10	13178638	13193137	14500	2	Ltv1	0
NM_181517	Ipo7	121.854	8.16256	-3.89999	5e-05	0.000340273	chr7	110018134	110018444	311	*	Promoter (<=1kb)	7	110018425	110055114	36690	1	Ipo7	0
NM_181585	Pik3r3	2.27378	1.05535	-1.10737	5e-05	0.000340273	chr4	116220901	116221993	1093	*	Promoter (<=1kb)	4	116221914	116303056	81143	1	Pik3r3	0
NM_181589	Ckap2l	21.6997	8.94552	-1.27844	5e-05	0.000340273	chr2	129297021	129297829	809	*	Promoter (<=1kb)	2	129268210	129297212	29003	2	Ckap2l	0
NM_181750	R3hdm1	15.5466	6.16603	-1.33418	5e-05	0.000340273	chr1	128102459	128103879	1421	*	Promoter (<=1kb)	1	128103306	128237735	134430	1	R3hdm1	0
NM_182939	Ppp4r2	44.3021	12.3475	-1.84315	5e-05	0.000340273	chr6	100833412	100833707	296	*	Promoter (<=1kb)	6	100833638	100868717	35080	1	Ppp4r2	0
NM_182994	Arl5a	15.8345	1.97383	-3.00401	5e-05	0.000340273	chr2	52424762	52425202	441	*	Promoter (<=1kb)	2	52397951	52424874	26924	2	Arl5a	0
NM_182995	Ccp110	18.2174	2.40376	-2.92196	5e-05	0.000340273	chr7	118712346	118713060	715	*	Promoter (<=1kb)	7	118712611	118737018	24408	1	Ccp110	0
NM_183014	Zfp184	5.01464	1.8998	-1.4003	5e-05	0.000340273	chr13	21944671	21945540	870	*	Promoter (<=1kb)	13	21945094	21960485	15392	1	Zfp184	0
NM_183025	A430033K04Rik	2.1777	0.762227	-1.51451	5e-05	0.000340273	chr5	138622643	138623040	398	*	Promoter (<=1kb)	5	138622859	138648905	26047	1	A430033K04Rik	0
NM_183027	Ap1s3	5.8441	2.82986	-1.04625	5e-05	0.000340273	chr1	79671928	79672235	308	*	Promoter (<=1kb)	1	79606876	79671972	65097	2	Ap1s3	0
NM_183028	Pcmtd1	12.6494	1.83054	-2.78873	5e-05	0.000340273	chr1	7088262	7089353	1092	*	Promoter (<=1kb)	1	7088920	7173628	84709	1	Pcmtd1	0
NM_183046	Kif20b	26.0425	0.500541	-5.70124	5e-05	0.000340273	chr19	34921843	34922526	684	*	Promoter (<=1kb)	19	34922358	34975731	53374	1	Kif20b	0
NM_183088	Zbed5	5.69208	2.58986	-1.13608	5e-05	0.000340273	chr5	129895456	129895941	486	*	Promoter (<=1kb)	5	129895723	129903622	7900	1	Zbed5	0
NM_183146	Zfp729a	3.32449	0.111862	-4.89334	5e-05	0.000340273	chr13	67637840	67638012	173	*	Promoter (<=1kb)	13	67617001	67637753	20753	2	Zfp729a	-87
NM_183165	Pyroxd1	3.30438	0.757388	-2.12527	0.00625	0.0236701	chr6	142345524	142346011	488	*	Promoter (<=1kb)	6	142345697	142362624	16928	1	Pyroxd1	0
NM_183225	Usp24	12.7623	5.37321	-1.24803	5e-05	0.000340273	chr4	106316027	106316287	261	*	Promoter (<=1kb)	4	106316213	106441327	125115	1	Usp24	0
NM_183316	Snapc5	35.9675	13.3566	-1.42914	5e-05	0.000340273	chr9	64178777	64179637	861	*	Promoter (<=1kb)	9	64179297	64182688	3392	1	Snapc5	0
NM_184088	Dennd4c	5.78196	1.86483	-1.63251	5e-05	0.000340273	chr4	86748185	86748980	796	*	Promoter (<=1kb)	4	86748555	86850602	102048	1	Dennd4c	0
NM_194340	Prr14l	10.3384	2.103	-2.29749	5e-05	0.000340273	chr5	32854151	32854522	372	*	Promoter (<=1kb)	5	32789207	32854230	65024	2	Prr14l	0
NM_198003	Zfp946	1.45562	0.278811	-2.38428	5e-05	0.000340273	chr17	22424054	22424545	492	*	Promoter (<=1kb)	17	22424268	22456689	32422	1	Zfp946	0
NM_198007	Ascc3	8.34145	0.730806	-3.51274	5e-05	0.000340273	chr10	50592421	50593107	687	*	Promoter (<=1kb)	10	50592669	50851202	258534	1	Ascc3	0
NM_198033	Setx	32.6449	1.81521	-4.16865	5e-05	0.000340273	chr2	29124779	29125734	956	*	Promoter (<=1kb)	2	29124992	29182471	57480	1	Setx	0
NM_198102	Tra2a	132.705	37.5168	-1.82261	5e-05	0.000340273	chr6	49263895	49264393	499	*	Promoter (<=1kb)	6	49243921	49264052	20132	2	Tra2a	0
NM_198295	Tmx3	9.07099	0.808925	-3.48718	5e-05	0.000340273	chr18	90509853	90510739	887	*	Promoter (<=1kb)	18	90510154	90543267	33114	1	Tmx3	0
NM_198303	Eif5b	44.8895	16.2648	-1.46463	5e-05	0.000340273	chr1	37997841	37998284	444	*	Promoter (<=1kb)	1	37998010	38055579	57570	1	Eif5b	0
NM_198322	Zfp273	2.77709	0.198893	-3.80351	0.0001	0.000644791	chr13	67813794	67814244	451	*	Promoter (<=1kb)	13	67813816	67827000	13185	1	Zfp273	0
NM_198619	Zfp933	2.29441	0.11707	-4.29269	5e-05	0.000340273	chr4	147848196	147848375	180	*	Promoter (<=1kb)	4	147822986	147848375	25390	2	Zfp933	0
NM_198957	Rbm12b2	4.98815	1.05516	-2.24104	5e-05	0.000340273	chr4	12089182	12089549	368	*	Promoter (<=1kb)	4	12089370	12096271	6902	1	Rbm12b2	0
NM_199007	Sgol2a	13.795	1.44079	-3.25921	5e-05	0.000340273	chr1	57995687	57996310	624	*	Promoter (<=1kb)	1	57995974	58026277	30304	1	Sgol2a	0
NM_199015	Phf11d	5.76858	2.17367	-1.40808	5e-05	0.000340273	chr14	59366494	59366791	298	*	Promoter (1-2kb)	14	59347407	59365490	18084	2	Phf11d	-1004
NM_199028	Bend3	19.885	8.91183	-1.15789	5e-05	0.000340273	chr10	43479749	43479919	171	*	Promoter (<=1kb)	10	43479140	43515417	36278	1	Bend3	609
NM_199316	Cep162	3.66989	0.441746	-3.05445	5e-05	0.000340273	chr9	87255099	87255849	751	*	Promoter (<=1kb)	9	87191963	87255532	63570	2	Cep162	0
NM_199476	Rrm2b	2.12476	0.474934	-2.1615	5e-05	0.000340273	chr15	37960469	37961626	1158	*	Promoter (<=1kb)	15	37923953	37961055	37103	2	Rrm2b	0
NM_201232	Nipbl	3.65258	0.242176	-3.91479	5e-05	0.000340273	chr15	8444545	8444825	281	*	Promoter (<=1kb)	15	8289824	8444463	154640	2	Nipbl	-82
NM_201361	Rmdn2	1.60843	0.356211	-2.17485	0.0009	0.0045163	chr17	79615187	79615614	428	*	Promoter (<=1kb)	17	79614900	79682152	67253	1	Rmdn2	287
NM_201369	N4bp2l2	9.00362	0.906635	-3.31191	5e-05	0.000340273	chr5	150665161	150665955	795	*	Promoter (<=1kb)	5	150635973	150665612	29640	2	N4bp2l2	0
NM_207215	Mycbp2	5.41219	2.5474	-1.08719	5e-05	0.000340273	chr14	103346777	103347097	321	*	Promoter (<=1kb)	14	103113411	103346800	233390	2	Mycbp2	0
NM_207541	Zfp81	5.03841	0.425862	-3.56451	5e-05	0.000340273	chr17	33358292	33359172	881	*	Promoter (<=1kb)	17	33333728	33358878	25151	2	Zfp81	0
NM_207623	Rnf138	17.6607	2.90304	-2.6049	5e-05	0.000340273	chr18	21002580	21002750	171	*	Promoter (<=1kb)	18	21001957	21028224	26268	1	Rnf138	623
NM_207633	Yipf6	6.5478	1.26707	-2.36951	5e-05	0.000340273	chrX	98937027	98938218	1192	*	Promoter (<=1kb)	20	98937781	98949020	11240	1	Yipf6	0
NM_207659	Hook3	2.90923	0.252474	-3.52643	5e-05	0.000340273	chr8	26119034	26119857	824	*	Promoter (<=1kb)	8	26021421	26119224	97804	2	Hook3	0
NM_212484	Cnot6	13.9024	2.08599	-2.73652	5e-05	0.000340273	chr11	49713347	49713705	359	*	Promoter (<=1kb)	11	49671497	49712722	41226	2	Cnot6	-625
NR_002688	Gm13363	40.0445	16.1279	-1.31205	5e-05	0.000340273	chr1	30949679	30950106	428	*	Promoter (<=1kb)	1	30941592	30949710	8119	2	Gm13363	0
NR_002847	Malat1	28.4357	2.62966	-3.43476	5e-05	0.000340273	chr19	5803163	5804060	898	*	Promoter (<=1kb)	19	5795690	5802671	6982	2	Malat1	-492
NR_003270	Snhg3	138.836	59.826	-1.21453	5e-05	0.000340273	chr4	132353395	132353929	535	*	Promoter (<=1kb)	4	132351933	132353686	1754	2	Snhg3	0
NR_004444	Zfhx2os	6.59823	2.74373	-1.26594	0.0041	0.0165861	chr14	55071862	55072195	334	*	Promoter (<=1kb)	14	55073091	55075874	2784	1	Zfhx2os	-896
NR_015455	BC064078	4.3622	1.04784	-2.05764	0.00155	0.007234	chr6	128994789	128994959	171	*	Promoter (1-2kb)	6	128993020	129006649	13630	1	BC064078	1769
NR_015473	1700020I14Rik	21.0968	7.20728	-1.5495	5e-05	0.000340273	chr2	119594103	119594624	522	*	Promoter (<=1kb)	2	119594296	119600744	6449	1	1700020I14Rik	0
NR_015491	A630089N07Rik	3.49791	0.147364	-4.56903	0.0003	0.00172255	chr16	98081715	98082854	1140	*	Promoter (<=1kb)	16	98062512	98082439	19928	2	A630089N07Rik	0
NR_015531	Dancr	8.52239	1.27704	-2.73846	5e-05	0.000340273	chr5	74092473	74093285	813	*	Promoter (<=1kb)	5	74093083	74094336	1254	1	Dancr	0
NR_015537	9230114K14Rik	2.23551	0.441905	-2.3388	5e-05	0.000340273	chr5	52190310	52190899	590	*	Promoter (<=1kb)	5	52190681	52197984	7304	1	9230114K14Rik	0
NR_024720	2700099C18Rik	7.44293	1.87242	-1.99097	5e-05	0.000340273	chr17	94749414	94750180	767	*	Promoter (<=1kb)	17	94750100	94775129	25030	1	2700099C18Rik	0
NR_027395	Rnf44	19.6697	5.21319	-1.91573	0.00195	0.00880117	chr13	54693781	54694925	1145	*	Promoter (<=1kb)	13	54679399	54693960	14562	2	Rnf44	0
NR_027958	D930048N14Rik	5.31755	2.23185	-1.25252	0.0036	0.014876	chr11	51648749	51648923	175	*	Promoter (2-3kb)	11	51650954	51657681	6728	1	D930048N14Rik	-2031
NR_027980	1700001L05Rik	4.91236	2.00068	-1.29593	5e-05	0.000340273	chr15	83367049	83367577	529	*	Promoter (<=1kb)	15	83353847	83367297	13451	2	1700001L05Rik	0
NR_028421	D430020J02Rik	1.74074	0.75069	-1.21341	0.0008	0.00407201	chr12	116404887	116405573	687	*	Promoter (<=1kb)	12	116401947	116405161	3215	2	D430020J02Rik	0
NR_028428	2610005L07Rik	16.9861	4.61827	-1.87893	5e-05	0.000340273	chr8	20422948	20423160	213	*	Promoter (1-2kb)	8	20385782	20424814	39033	2	2610005L07Rik	1654
NR_029425	Rbmx	5.48849	1.01874	-2.42962	5e-05	0.000340273	chrX	57392926	57393121	196	*	Promoter (<=1kb)	20	57383348	57393036	9689	2	Rbmx	0
NR_030708	6820431F20Rik	59.4605	4.37926	-3.76317	5e-05	0.000340273	chr8	20297325	20298011	687	*	Promoter (<=1kb)	8	20268286	20297432	29147	2	6820431F20Rik	0
NR_033513	Gm6793	1441.54	560.268	-1.36342	5e-05	0.000340273	chr2	75657895	75659454	1560	*	Promoter (<=1kb)	2	75659290	75665756	6467	1	Gm6793	0
NR_033612	Gm13238	9.16207	3.03619	-1.59341	5e-05	0.000340273	chr4	145836782	145837610	829	*	Promoter (<=1kb)	4	145837219	145837992	774	1	Gm13238	0
NR_036450	Gm14403	2.36595	0.246523	-3.26263	5e-05	0.000340273	chr2	177497910	177498416	507	*	Promoter (<=1kb)	2	177498226	177512311	14086	1	Gm14403	0
NR_037986	Platr22	2.32586	0.410484	-2.50236	0.00245	0.0106758	chr1	136698573	136699336	764	*	Promoter (2-3kb)	1	136696211	136725728	29518	1	Platr22	2362
NR_038073	Snhg4	32.6027	10.4925	-1.63563	5e-05	0.000340273	chr18	35552940	35553655	716	*	Promoter (<=1kb)	18	35553410	35558316	4907	1	Snhg4	0
NR_040269	Kantr	1.36455	0.410955	-1.73138	0.00015	0.000929521	chrX	152327451	152327885	435	*	Promoter (<=1kb)	20	152294824	152327493	32670	2	Kantr	0
NR_040385	Platr4	4.12293	1.00918	-2.03048	5e-05	0.000340273	chr3	41495213	41495487	275	*	Promoter (2-3kb)	3	41487681	41493199	5519	2	Platr4	-2014
NR_040708	E130102H24Rik	3.54965	0.965912	-1.87771	0.00885	0.03162	chr4	101356879	101357084	206	*	Promoter (<=1kb)	4	101346524	101356248	9725	2	E130102H24Rik	-631
NR_040721	Snhg5	62.9848	13.8285	-2.18736	5e-05	0.000340273	chr9	88519782	88520666	885	*	Promoter (2-3kb)	9	88521053	88522897	1845	2	Snhg5	2231
NR_045289	Rab26os	52.7383	25.5618	-1.04486	0.0153	0.0498136	chr17	24530222	24531012	791	*	Promoter (1-2kb)	17	24528251	24528744	494	1	Rab26os	1971
NR_045995	1110019D14Rik	2.83202	0.642718	-2.13958	0.0002	0.00120057	chr6	13871273	13871781	509	*	Promoter (<=1kb)	6	13871569	13896421	24853	1	1110019D14Rik	0
NR_046007	2310010J17Rik	1.16035	0	#NAME?	0.00865	0.0310043	chr7	90129826	90130364	539	*	Promoter (<=1kb)	7	90124836	90129936	5101	2	2310010J17Rik	0
NR_046214	Gm2381	6.01339	0.0862851	-6.12292	5e-05	0.000340273	chr7	42866990	42867506	517	*	Promoter (<=1kb)	7	42816827	42867234	50408	2	Gm2381	0
NR_103491	Gm38426	7.43964	2.36003	-1.65643	0.002	0.00898984	chr8	84914859	84915887	1029	*	Promoter (1-2kb)	8	84913335	84922915	9581	1	Gm38426	1524
NR_110430	Lincenc1	36.6214	13.409	-1.44949	5e-05	0.000340273	chr13	97482151	97483052	902	*	Promoter (<=1kb)	13	97482701	97497664	14964	1	Lincenc1	0
NR_110440	Halr1	72.6828	12.6986	-2.51694	5e-05	0.000340273	chr6	52102854	52103129	276	*	Promoter (<=1kb)	6	52102949	52113684	10736	1	Halr1	0
NR_126553	2500002B13Rik	26.7379	11.381	-1.23226	5e-05	0.000340273	chr8	57489403	57489638	236	*	Promoter (1-2kb)	8	57487963	57510262	22300	1	2500002B13Rik	1440
NR_130960	B230354K17Rik	4.75742	0.254525	-4.2243	5e-05	0.000340273	chr17	45433355	45434243	889	*	Promoter (<=1kb)	17	45433831	45442544	8714	1	B230354K17Rik	0
NR_130962	B230307C23Rik	3.94364	1.33551	-1.56214	0.0004	0.00222211	chr16	97996498	97997507	1010	*	Promoter (<=1kb)	16	97997347	98016756	19410	1	B230307C23Rik	0
NR_131979	2310010G23Rik	2.833	1.24356	-1.18785	0.0095	0.0335926	chrX	36817034	36817607	574	*	Promoter (<=1kb)	20	36814768	36817200	2433	2	2310010G23Rik	0

## Sheet: go_zfp998_suppress_genes
Gene ontology term enrichment for zfp998-suppressed genes
Category	Term	Count	%	P Value	Genes	List Total	Pop Hits	Pop Total	Fold Enrichment	Bonferroni	Benjamini	FDR
GOTERM_BP_DIRECT	GO:0045746~negative regulation of Notch signaling pathway	9	1.59574	6.55281e-07	NM_010423, NM_009744, NM_001162485, NM_197996, NM_007866, NM_007557, NM_013904, NM_001164564, NM_201352	543	41	29712	12.0113	0.00194952	0.00194477	0.00191277
GOTERM_BP_DIRECT	GO:0051651~maintenance of location in cell	5	0.886525	1.59573e-06	NM_010421, NM_010422, NM_010299, NM_182993, NM_009696	543	6	29712	45.5985	0.0047408	0.00194477	0.00191277
GOTERM_BP_DIRECT	GO:0007616~long-term memory	9	1.59574	1.95914e-06	NM_008860, NM_009204, NM_182993, NM_009696, NM_001168346, NM_019811, NM_175130, NM_001276684, NM_007913	543	47	29712	10.478	0.00581733	0.00194477	0.00191277
GOTERM_BP_DIRECT	GO:0007411~axon guidance	16	2.83688	2.9205e-06	NM_027426, NM_177129, NM_016762, NM_023047, NM_008714, NM_007557, NM_177708, NM_001126047, NM_010710, NM_029770, NM_010143, NM_008027, NM_009872, NM_008483, NM_001282021, NM_010108	543	193	29712	4.53623	0.00865954	0.00217431	0.00213853
GOTERM_BP_DIRECT	GO:0043524~negative regulation of neuron apoptotic process	16	2.83688	6.88159e-06	NM_023224, NM_010591, NM_011175, NM_001168346, NM_008239, NM_013492, NM_029770, NM_009898, NM_008512, NM_009696, NM_009630, NM_026376, NM_009295, NM_026880, NM_007570, NM_008175	543	207	29712	4.22943	0.0202849	0.00358989	0.00353082
GOTERM_BP_DIRECT	GO:0006689~ganglioside catabolic process	5	0.886525	7.23282e-06	NM_010421, NM_010422, NM_010893, NM_010299, NM_016720	543	8	29712	34.1989	0.0213091	0.00358989	0.00353082
GOTERM_BP_DIRECT	GO:0045944~positive regulation of transcription by RNA polymerase II	47	8.33333	1.18897e-05	NM_021455, NM_133926, NM_001252458, NM_173863, NM_008714, NM_007921, NM_008416, NM_001163487, NM_001162950, NM_010234, NM_010710, NM_007556, NM_008985, NM_009332, NM_007498, NM_013904, NM_010755, NM_194350, NM_026756, NM_019980, NM_019963, NM_001077696, NM_016851, NM_010591, NM_001168346, NM_010592, NM_007557, NM_001253695, NM_007913, NM_010500, NM_007585, NM_010423, NM_031166, NM_001177369, NM_0…	543	1284	29712	2.00293	0.0347883	0.00505823	0.004975
GOTERM_BP_DIRECT	GO:0001568~blood vessel development	10	1.77305	1.70266e-05	NM_177322, NM_010423, NM_001033306, NM_008055, NM_011057, NM_007856, NM_008120, NM_013904, NM_015734, NM_001164564	543	81	29712	6.75534	0.0494417	0.00633816	0.00623387
GOTERM_BP_DIRECT	GO:0009313~oligosaccharide catabolic process	5	0.886525	3.26412e-05	NM_010764, NM_010422, NM_010893, NM_010299, NM_016720	543	11	29712	24.8719	0.092632	0.0108006	0.0106229
GOTERM_BP_DIRECT	GO:0010977~negative regulation of neuron projection development	10	1.77305	4.35496e-05	NM_181404, NM_027426, NM_008512, NM_009696, NM_001252453, NM_010380, NM_001252200, NM_177708, NM_001001892, NM_153789	543	91	29712	6.01299	0.121636	0.0129691	0.0127557
GOTERM_BP_DIRECT	GO:0007041~lysosomal transport	6	1.06383	5.0838e-05	NM_010479, NM_029884, NM_008512, NM_026353, NM_010515, NM_008175	543	23	29712	14.2743	0.140496	0.0137632	0.0135368
GOTERM_BP_DIRECT	GO:0001525~angiogenesis	17	3.01418	8.96049e-05	NM_001033306, NM_001252458, NM_010591, NM_001164564, NM_153800, NM_001162950, NM_010423, NM_007585, NM_029770, NM_010575, NM_001045489, NM_008055, NM_013610, NM_008029, NM_010143, NM_011057, NM_026376	543	288	29712	3.2299	0.234216	0.0222369	0.0218711
GOTERM_BP_DIRECT	GO:0030335~positive regulation of cell migration	16	2.83688	0.000135905	NM_177782, NM_017464, NM_001033409, NM_001081241, NM_008714, NM_001252200, NM_001126047, NM_009902, NM_009903, NM_008055, NM_008029, NM_001101502, NM_011057, NM_001205345, NM_008175, NM_011427	543	268	29712	3.26676	0.332859	0.0310223	0.0305119
GOTERM_BP_DIRECT	GO:0008285~negative regulation of cell population proliferation	20	3.5461	0.000148089	NM_153533, NM_016851, NM_010591, NM_008714, NM_007569, NM_175307, NM_007557, NM_009902, NM_008542, NM_010479, NM_007670, NM_009630, NM_026495, NM_027320, NM_007570, NM_008681, NM_026163, NM_001301368, NM_019738, NM_010921	543	397	29712	2.75659	0.356634	0.0310223	0.0305119
GOTERM_BP_DIRECT	GO:0043065~positive regulation of apoptotic process	20	3.5461	0.000156258	NM_019564, NM_175136, NM_001083334, NM_027974, NM_198191, NM_175445, NM_010591, NM_008714, NM_133234, NM_007557, NM_013492, NM_009434, NM_009775, NM_009744, NM_138313, NM_009983, NM_015789, NM_010515, NM_010019, NM_001174107	543	399	29712	2.74277	0.372098	0.0310223	0.0305119
GOTERM_BP_DIRECT	GO:0042127~regulation of cell population proliferation	13	2.30496	0.00018815	NM_001081156, NM_019963, NM_153112, NM_010591, NM_007856, NM_008714, NM_010592, NM_008416, NM_013492, NM_010588, NM_010500, NM_009744, NM_028883	543	188	29712	3.78371	0.428998	0.0350194	0.0344432
GOTERM_BP_DIRECT	GO:0016477~cell migration	17	3.01418	0.000231655	NM_026505, NM_027514, NM_017464, NM_172747, NM_001276684, NM_008860, NM_011436, NM_009101, NM_011521, NM_009898, NM_008011, NM_008029, NM_010143, NM_011057, NM_011176, NM_008483, NM_015734	543	313	29712	2.97192	0.498399	0.0405806	0.0399128
GOTERM_BP_DIRECT	GO:0061621~canonical glycolysis	5	0.886525	0.000341391	NM_001146100, NM_018870, NM_008828, NM_001163487, NM_008826	543	19	29712	14.3995	0.638262	0.0549065	0.0540031
GOTERM_BP_DIRECT	GO:0070374~positive regulation of ERK1 and ERK2 cascade	14	2.48227	0.000356999	NM_020013, NM_001122954, NM_001252458, NM_010591, NM_008714, NM_008860, NM_008011, NM_008029, NM_011057, NM_008512, NM_009696, NM_009630, NM_028263, NM_145857	543	231	29712	3.31626	0.654697	0.0549065	0.0540031
GOTERM_BP_DIRECT	GO:0006629~lipid metabolic process	14	2.48227	0.000368748	NM_178035, NM_025569, NM_025874, NM_026436, NM_001162946, NM_007702, NM_008669, NM_201352, NM_010421, NM_145447, NM_009696, NM_010145, NM_019811, NM_001025310	543	232	29712	3.30196	0.666574	0.0549065	0.0540031
GOTERM_BP_DIRECT	GO:0006094~gluconeogenesis	7	1.24113	0.000397782	NM_018870, NM_007498, NM_001162946, NM_028994, NM_001303423, NM_008828, NM_001293631	543	53	29712	7.22694	0.694202	0.0564093	0.0554812
GOTERM_BP_DIRECT	GO:0019915~lipid storage	6	1.06383	0.000468527	NM_010421, NM_010422, NM_025874, NM_010299, NM_007702, NM_025836	543	36	29712	9.11971	0.752316	0.0607909	0.0597907
GOTERM_BP_DIRECT	GO:0007165~signal transduction	33	5.85106	0.000469507	NM_177068, NM_133926, NM_027897, NM_023059, NM_175445, NM_145495, NM_173402, NM_001252453, NM_172854, NM_009526, NM_022327, NM_001163465, NM_001290299, NM_144797, NM_008681, NM_001174107, NM_133955, NM_175279, NM_001252547, NM_023224, NM_001289670, NM_146011, NM_146030, NM_153800, NM_029352, NM_001177369, NM_146008, NM_009101, NM_001205234, NM_001205236, NM_021391, NM_008175, NM_145857	543	925	29712	1.95211	0.753038	0.0607909	0.0597907
GOTERM_BP_DIRECT	GO:0035914~skeletal muscle cell differentiation	7	1.24113	0.00059134	NM_010234, NM_007498, NM_008714, NM_007570, NM_019738, NM_010755, NM_007913	543	57	29712	6.71978	0.828219	0.0733755	0.0721682
GOTERM_BP_DIRECT	GO:0006909~phagocytosis	8	1.41844	0.000651176	NM_009898, NM_172760, NM_008512, NM_001009573, NM_026353, NM_018801, NM_010877, NM_145857	543	80	29712	5.47182	0.856272	0.077568	0.0762917
GOTERM_BP_DIRECT	GO:0007155~cell adhesion	22	3.90071	0.000704473	NM_001085508, NM_017464, NM_177129, NM_016685, NM_001252458, NM_013591, NM_207298, NM_001164564, NM_009902, NM_009903, NM_001109750, NM_007585, NM_010575, NM_001045489, NM_013610, NM_001205234, NM_024263, NM_001040403, NM_018857, NM_016887, NM_008483, NM_015734	543	523	29712	2.30172	0.877379	0.0806893	0.0793616
GOTERM_BP_DIRECT	GO:0009749~response to glucose	8	1.41844	0.000812201	NM_021455, NM_175454, NM_008439, NM_001293631, NM_008826, NM_010877, NM_007913, NM_194350	543	83	29712	5.27405	0.911053	0.0883393	0.0868857
GOTERM_BP_DIRECT	GO:0030182~neuron differentiation	14	2.48227	0.000830591	NM_180662, NM_177129, NM_001077696, NM_008714, NM_009526, NM_201352, NM_031166, NM_010710, NM_010234, NM_007556, NM_019944, NM_007570, NM_029083, NM_027195	543	253	29712	3.02789	0.915797	0.0883393	0.0868857
GOTERM_BP_DIRECT	GO:0042632~cholesterol homeostasis	9	1.59574	0.00088378	NM_009775, NM_008011, NM_145434, NM_145554, NM_009696, NM_010174, NM_153789, NM_001205082, NM_001293631	543	109	29712	4.51802	0.928142	0.0907551	0.0892618
GOTERM_BP_DIRECT	GO:0032496~response to lipopolysaccharide	12	2.12766	0.000923349	NM_008542, NM_009852, NM_001177369, NM_010234, NM_019980, NM_001083334, NM_010591, NM_008714, NM_028994, NM_013792, NM_010877, NM_145857	543	194	29712	3.38463	0.936136	0.0916578	0.0901497
GOTERM_BP_DIRECT	GO:0007266~Rho protein signal transduction	7	1.24113	0.00101002	NM_177322, NM_133191, NM_009744, NM_001081047, NM_001205236, NM_001081241, NM_178076	543	63	29712	6.0798	0.950677	0.097027	0.0954305
GOTERM_BP_DIRECT	GO:0071277~cellular response to calcium ion	8	1.41844	0.00114887	NM_010234, NM_007908, NM_170673, NM_010591, NM_016677, NM_011175, NM_010592, NM_008416	543	88	29712	4.97438	0.967396	0.106917	0.105158
GOTERM_BP_DIRECT	GO:0006915~apoptotic process	23	4.07801	0.00119346	NM_001033306, NM_175684, NM_025347, NM_172760, NM_016685, NM_029777, NM_010591, NM_146057, NM_007702, NM_008714, NM_133234, NM_022327, NM_001162950, NM_029770, NM_145478, NM_138313, NM_013807, NM_010129, NM_010019, NM_029083, NM_001174107, NM_010921, NM_011625	543	583	29712	2.1587	0.971454	0.107701	0.105928
GOTERM_BP_DIRECT	GO:0003151~outflow tract morphogenesis	7	1.24113	0.00129008	NM_010423, NM_009569, NM_021457, NM_026376, NM_010591, NM_008714, NM_013904	543	66	29712	5.80345	0.9786	0.112996	0.111137
GOTERM_BP_DIRECT	GO:0071456~cellular response to hypoxia	10	1.77305	0.00141991	NM_010234, NM_009204, NM_010591, NM_008714, NM_133234, NM_026880, NM_008681, NM_008828, NM_001162950, NM_010921	543	145	29712	3.77367	0.985469	0.120814	0.118826
GOTERM_BP_DIRECT	GO:0030036~actin cytoskeleton organization	13	2.30496	0.00157892	NM_133955, NM_181404, NM_174850, NM_009902, NM_009898, NM_009744, NM_001206367, NM_013456, NM_011057, NM_001029936, NM_198113, NM_001282021, NM_134080	543	239	29712	2.97631	0.990957	0.130612	0.128463
GOTERM_BP_DIRECT	GO:0000122~negative regulation of transcription by RNA polymerase II	33	5.85106	0.00181241	NM_021455, NM_007625, NM_008714, NM_008239, NM_010753, NM_010479, NM_007556, NM_007498, NM_015786, NM_026495, NM_013807, NM_019944, NM_007570, NM_013904, NM_010757, NM_011427, NM_026756, NM_001083334, NM_198092, NM_198091, NM_001077696, NM_010591, NM_001168346, NM_010592, NM_001253695, NM_007913, NM_010423, NM_031166, NM_009744, NM_009569, NM_145434, NM_011498, NM_013914, NM_010921	543	1005	29712	1.79672	0.995494	0.138387	0.13611
GOTERM_BP_DIRECT	GO:1900271~regulation of long-term synaptic potentiation	4	0.70922	0.00189141	NM_021423, NM_010010, NM_001166399, NM_001276684	543	14	29712	15.6338	0.99644	0.138387	0.13611
GOTERM_BP_DIRECT	GO:0060842~arterial endothelial cell differentiation	3	0.531915	0.00194499	NM_010423, NM_008714, NM_013904	543	4	29712	41.0387	0.996966	0.138387	0.13611
GOTERM_BP_DIRECT	GO:0046320~regulation of fatty acid oxidation	3	0.531915	0.00194499	NM_013743, NM_010174, NM_019966	543	4	29712	41.0387	0.996966	0.138387	0.13611
GOTERM_BP_DIRECT	GO:0006096~glycolytic process	6	1.06383	0.00195173	NM_001146100, NM_018870, NM_001303423, NM_008828, NM_001163487, NM_008826	543	49	29712	6.70019	0.997026	0.138387	0.13611
GOTERM_BP_DIRECT	GO:0008306~associative learning	6	1.06383	0.00195173	NM_021423, NM_011175, NM_145495, NM_001029936, NM_016789, NM_007570	543	49	29712	6.70019	0.997026	0.138387	0.13611
GOTERM_BP_DIRECT	GO:0007160~cell-matrix adhesion	8	1.41844	0.0020215	NM_007585, NM_001085508, NM_009744, NM_010575, NM_016919, NM_177129, NM_018857, NM_013591	543	97	29712	4.51284	0.997585	0.14	0.137697
GOTERM_BP_DIRECT	GO:0001822~kidney development	11	1.95035	0.00213411	NM_009621, NM_177322, NM_153533, NM_007556, NM_001162493, NM_026376, NM_007557, NM_181072, NM_011846, NM_001042558, NM_001163465	543	184	29712	3.2712	0.998274	0.14444	0.142064
GOTERM_BP_DIRECT	GO:0050768~negative regulation of neurogenesis	5	0.886525	0.00233126	NM_011436, NM_010710, NM_008714, NM_007866, NM_007557	543	31	29712	8.82552	0.999042	0.154277	0.151739
GOTERM_BP_DIRECT	GO:0045893~positive regulation of DNA-templated transcription	27	4.78723	0.00264991	NM_026505, NM_021455, NM_021457, NM_008714, NM_009526, NM_010234, NM_010710, NM_133350, NM_009696, NM_011427, NM_194350, NM_019563, NM_026756, NM_016851, NM_010591, NM_007557, NM_007913, NM_008055, NM_145434, NM_011057, NM_010464, NM_019811, NM_001177464, NM_178110, NM_019738, NM_027195, NM_010921	543	782	29712	1.88925	0.99963	0.161644	0.158984
GOTERM_BP_DIRECT	GO:0035556~intracellular signal transduction	18	3.19149	0.00271705	NM_027419, NM_177782, NM_133926, NM_001252458, NM_172279, NM_001252200, NM_001167763, NM_008860, NM_011057, NM_011894, NM_008027, NM_009895, NM_021391, NM_026880, NM_010019, NM_029083, NM_178076, NM_145857	543	432	29712	2.27993	0.999697	0.161644	0.158984
GOTERM_BP_DIRECT	GO:0045892~negative regulation of DNA-templated transcription	25	4.43262	0.00271895	NM_021455, NM_021457, NM_007625, NM_008714, NM_007921, NM_010753, NM_001101502, NM_009332, NM_007498, NM_026495, NM_013904, NM_011427, NM_026756, NM_001077696, NM_010591, NM_146057, NM_007557, NM_001253695, NM_010423, NM_031166, NM_009744, NM_145434, NM_011057, NM_011498, NM_010921	543	702	29712	1.94865	0.999699	0.161644	0.158984
GOTERM_BP_DIRECT	GO:2001256~regulation of store-operated calcium entry	4	0.70922	0.00283203	NM_183180, NM_009287, NM_133221, NM_026432	543	16	29712	13.6796	0.999785	0.161644	0.158984
GOTERM_BP_DIRECT	GO:0060411~cardiac septum morphogenesis	4	0.70922	0.00283203	NM_010423, NM_008714, NM_007557, NM_013904	543	16	29712	13.6796	0.999785	0.161644	0.158984
GOTERM_BP_DIRECT	GO:0043066~negative regulation of apoptotic process	24	4.25532	0.00284661	NM_007908, NM_016685, NM_029777, NM_010591, NM_001252200, NM_175307, NM_013492, NM_008542, NM_008860, NM_009897, NM_001177945, NM_001146100, NM_009744, NM_011401, NM_008029, NM_013863, NM_145478, NM_011113, NM_008512, NM_026880, NM_016887, NM_013807, NM_007570, NM_019738	543	666	29712	1.97183	0.999794	0.161644	0.158984
GOTERM_BP_DIRECT	GO:0007219~Notch signaling pathway	9	1.59574	0.00284666	NM_010588, NM_010423, NM_018870, NM_001256108, NM_008714, NM_007866, NM_013904, NM_201352, NM_011427	543	131	29712	3.75927	0.999794	0.161644	0.158984
GOTERM_BP_DIRECT	GO:0050821~protein stabilization	12	2.12766	0.00299444	NM_198092, NM_023224, NM_198091, NM_175445, NM_013492, NM_013415, NM_013863, NM_008027, NM_001040403, NM_009295, NM_026880, NM_023065, NM_008175	543	225	29712	2.91831	0.999868	0.161644	0.158984
GOTERM_BP_DIRECT	GO:0001843~neural tube closure	8	1.41844	0.00299925	NM_010710, NM_011521, NM_011176, NM_001170786, NM_001167763, NM_001282021, NM_001042558, NM_001126047	543	104	29712	4.20909	0.99987	0.161644	0.158984
GOTERM_BP_DIRECT	GO:0072656~maintenance of protein location in mitochondrion	3	0.531915	0.00320249	NM_009775, NM_001146100, NM_026880	543	5	29712	32.8309	0.999929	0.161644	0.158984
GOTERM_BP_DIRECT	GO:0045607~regulation of inner ear auditory receptor cell differentiation	3	0.531915	0.00320249	NM_010423, NM_008714, NM_013904	543	5	29712	32.8309	0.999929	0.161644	0.158984
GOTERM_BP_DIRECT	GO:0060948~cardiac vascular smooth muscle cell development	3	0.531915	0.00320249	NM_008542, NM_008714, NM_013904	543	5	29712	32.8309	0.999929	0.161644	0.158984
GOTERM_BP_DIRECT	GO:1903307~positive regulation of regulated secretory pathway	3	0.531915	0.00320249	NM_031874, NM_001009573, NM_001166399	543	5	29712	32.8309	0.999929	0.161644	0.158984
GOTERM_BP_DIRECT	GO:0001938~positive regulation of endothelial cell proliferation	7	1.24113	0.0032373	NM_007556, NM_008029, NM_011057, NM_001252458, NM_010591, NM_001164564, NM_027196	543	79	29712	4.84845	0.999936	0.161644	0.158984
GOTERM_BP_DIRECT	GO:0006749~glutathione metabolic process	6	1.06383	0.00325676	NM_010358, NM_153122, NM_010361, NM_133994, NM_026672, NM_008184	543	55	29712	5.96926	0.99994	0.161644	0.158984
GOTERM_BP_DIRECT	GO:0045807~positive regulation of endocytosis	5	0.886525	0.00366316	NM_007908, NM_001083334, NM_008512, NM_009696, NM_008027	543	35	29712	7.81689	0.999982	0.178834	0.175892
GOTERM_BP_DIRECT	GO:0060999~positive regulation of dendritic spine development	5	0.886525	0.00406249	NM_021423, NM_194060, NM_133926, NM_009696, NM_008175	543	36	29712	7.59975	0.999995	0.195131	0.19192
GOTERM_BP_DIRECT	GO:0001889~liver development	8	1.41844	0.00430329	NM_133768, NM_007670, NM_001162493, NM_010591, NM_008714, NM_016677, NM_013792, NM_010515	543	111	29712	3.94366	0.999997	0.203416	0.200069
GOTERM_BP_DIRECT	GO:0003184~pulmonary valve morphogenesis	4	0.70922	0.00470559	NM_008542, NM_010423, NM_008714, NM_013904	543	19	29712	11.5196	0.999999	0.21743	0.213853
GOTERM_BP_DIRECT	GO:0097113~AMPA glutamate receptor clustering	3	0.531915	0.00474579	NM_021423, NM_007864, NM_009696	543	6	29712	27.3591	0.999999	0.21743	0.213853
GOTERM_BP_DIRECT	GO:0007611~learning or memory	7	1.24113	0.00492357	NM_010764, NM_021423, NM_017464, NM_010299, NM_009204, NM_148946, NM_007913	543	86	29712	4.45381	1	0.222158	0.218502
GOTERM_BP_DIRECT	GO:0030514~negative regulation of BMP signaling pathway	6	1.06383	0.00509563	NM_008542, NM_026505, NM_011436, NM_019564, NM_021457, NM_008714	543	61	29712	5.38212	1	0.226489	0.222763
GOTERM_BP_DIRECT	GO:0031333~negative regulation of protein-containing complex assembly	5	0.886525	0.00543448	NM_011436, NM_008860, NM_009295, NM_016887, NM_013492	543	39	29712	7.01516	1	0.235726	0.231848
GOTERM_BP_DIRECT	GO:1902430~negative regulation of amyloid-beta formation	4	0.70922	0.00546176	NM_011436, NM_001083334, NM_009696, NM_013492	543	20	29712	10.9436	1	0.235726	0.231848
GOTERM_BP_DIRECT	GO:0005975~carbohydrate metabolic process	8	1.41844	0.00572819	NM_010421, NM_010422, NM_016720, NM_008669, NM_001085515, NM_028132, NM_175380, NM_029031	543	117	29712	3.74142	1	0.243694	0.239684
GOTERM_BP_DIRECT	GO:0048812~neuron projection morphogenesis	7	1.24113	0.00581504	NM_175521, NM_009630, NM_001199685, NM_001252200, NM_007557, NM_019944, NM_013492	543	89	29712	4.30368	1	0.243904	0.239891
GOTERM_BP_DIRECT	GO:0046777~protein autophosphorylation	9	1.59574	0.00617921	NM_031880, NM_007908, NM_008011, NM_008029, NM_010143, NM_001199685, NM_001252458, NM_007713, NM_001174107	543	149	29712	3.30513	1	0.253868	0.249691
GOTERM_BP_DIRECT	GO:0017156~calcium-ion regulated exocytosis	4	0.70922	0.0062867	NM_183180, NM_008714, NM_001166399, NM_018801	543	21	29712	10.4225	1	0.253868	0.249691
GOTERM_BP_DIRECT	GO:0030198~extracellular matrix organization	10	1.77305	0.00644539	NM_009621, NM_001177369, NM_177068, NM_016919, NM_016762, NM_007921, NM_172854, NM_011846, NM_030209, NM_010180	543	182	29712	3.0065	1	0.253868	0.249691
GOTERM_BP_DIRECT	GO:0007399~nervous system development	14	2.48227	0.00649135	NM_001081633, NM_133926, NM_175279, NM_001077696, NM_172279, NM_007866, NM_153789, NM_001126047, NM_010710, NM_010234, NM_007864, NM_001205234, NM_010143, NM_010757	543	321	29712	2.38646	1	0.253868	0.249691
GOTERM_BP_DIRECT	GO:0051881~regulation of mitochondrial membrane potential	5	0.886525	0.00650283	NM_144795, NM_009630, NM_175414, NM_026880, NM_001081162	543	41	29712	6.67296	1	0.253868	0.249691
GOTERM_BP_DIRECT	GO:0030203~glycosaminoglycan metabolic process	3	0.531915	0.00656409	NM_010421, NM_010422, NM_013792	543	7	29712	23.4507	1	0.253868	0.249691
GOTERM_BP_DIRECT	GO:2001235~positive regulation of apoptotic signaling pathway	5	0.886525	0.00708561	NM_138313, NM_009630, NM_001168346, NM_001042558, NM_010921	543	42	29712	6.51408	1	0.264651	0.260296
GOTERM_BP_DIRECT	GO:0032091~negative regulation of protein binding	6	1.06383	0.00710949	NM_009897, NM_009569, NM_133926, NM_011057, NM_001168346, NM_022327	543	66	29712	4.97438	1	0.264651	0.260296
GOTERM_BP_DIRECT	GO:0006898~receptor-mediated endocytosis	6	1.06383	0.00710949	NM_011436, NM_145554, NM_008512, NM_009696, NM_001205236, NM_033603	543	66	29712	4.97438	1	0.264651	0.260296
GOTERM_BP_DIRECT	GO:0042981~regulation of apoptotic process	11	1.95035	0.0077106	NM_022324, NM_009696, NM_021429, NM_007702, NM_026880, NM_010515, NM_013492, NM_001042558, NM_145857, NM_007913, NM_011625	543	221	29712	2.72353	1	0.283484	0.278819
GOTERM_BP_DIRECT	GO:0002931~response to ischemia	6	1.06383	0.00805148	NM_007908, NM_001146100, NM_026880, NM_019966, NM_148946, NM_007913	543	68	29712	4.82808	1	0.285358	0.280663
GOTERM_BP_DIRECT	GO:0035641~locomotory exploration behavior	4	0.70922	0.00814879	NM_021423, NM_007864, NM_009696, NM_008175	543	23	29712	9.51621	1	0.285358	0.280663
GOTERM_BP_DIRECT	GO:0046835~carbohydrate phosphorylation	4	0.70922	0.00814879	NM_172283, NM_001146100, NM_008439, NM_001163487	543	23	29712	9.51621	1	0.285358	0.280663
GOTERM_BP_DIRECT	GO:0015889~cobalamin transport	3	0.531915	0.00864687	NM_015749, NM_008992, NM_033603	543	8	29712	20.5193	1	0.285358	0.280663
GOTERM_BP_DIRECT	GO:0006707~cholesterol catabolic process	3	0.531915	0.00864687	NM_010010, NM_009696, NM_001205082	543	8	29712	20.5193	1	0.285358	0.280663
GOTERM_BP_DIRECT	GO:0014031~mesenchymal cell development	3	0.531915	0.00864687	NM_010423, NM_008714, NM_013904	543	8	29712	20.5193	1	0.285358	0.280663
GOTERM_BP_DIRECT	GO:0072594~establishment of protein localization to organelle	3	0.531915	0.00864687	NM_028841, NM_001167763, NM_001291058	543	8	29712	20.5193	1	0.285358	0.280663
GOTERM_BP_DIRECT	GO:0070168~negative regulation of biomineral tissue development	3	0.531915	0.00864687	NM_010423, NM_008714, NM_013904	543	8	29712	20.5193	1	0.285358	0.280663
GOTERM_BP_DIRECT	GO:0072655~establishment of protein localization to mitochondrion	3	0.531915	0.00864687	NM_009775, NM_001146100, NM_026880	543	8	29712	20.5193	1	0.285358	0.280663
GOTERM_BP_DIRECT	GO:0006897~endocytosis	10	1.77305	0.00871981	NM_133955, NM_011436, NM_009305, NM_008512, NM_177115, NM_008027, NM_145495, NM_181072, NM_025383, NM_001276684	543	191	29712	2.86483	1	0.285358	0.280663
GOTERM_BP_DIRECT	GO:0050995~negative regulation of lipid catabolic process	4	0.70922	0.00918851	NM_025874, NM_173863, NM_007702, NM_001110009	543	24	29712	9.11971	1	0.297428	0.292534
GOTERM_BP_DIRECT	GO:1904707~positive regulation of vascular associated smooth muscle cell proliferation	5	0.886525	0.00975863	NM_009621, NM_177322, NM_011057, NM_145554, NM_010591	543	46	29712	5.94763	1	0.309162	0.304075
GOTERM_BP_DIRECT	GO:0061351~neural precursor cell proliferation	5	0.886525	0.00975863	NM_021423, NM_001081156, NM_145973, NM_007570, NM_008175	543	46	29712	5.94763	1	0.309162	0.304075
GOTERM_BP_DIRECT	GO:0043525~positive regulation of neuron apoptotic process	7	1.24113	0.0101021	NM_010591, NM_001168346, NM_133234, NM_008175, NM_019738, NM_010877, NM_007913	543	100	29712	3.83028	1	0.316673	0.311462
GOTERM_BP_DIRECT	GO:0007626~locomotory behavior	8	1.41844	0.0103933	NM_133768, NM_021423, NM_010421, NM_010422, NM_007864, NM_009630, NM_013792, NM_001113384	543	131	29712	3.34157	1	0.322409	0.317104
GOTERM_BP_DIRECT	GO:0050767~regulation of neurogenesis	5	0.886525	0.0105159	NM_007585, NM_010423, NM_011498, NM_008714, NM_013904	543	47	29712	5.82109	1	0.32285	0.317538
GOTERM_BP_DIRECT	GO:0030308~negative regulation of cell growth	8	1.41844	0.0108083	NM_031880, NM_001081655, NM_010479, NM_009744, NM_198095, NM_026832, NM_133234, NM_001301368	543	132	29712	3.31626	1	0.323863	0.318534
GOTERM_BP_DIRECT	GO:0010890~positive regulation of triglyceride storage	3	0.531915	0.0109839	NM_025874, NM_007702, NM_025836	543	9	29712	18.2394	1	0.323863	0.318534
GOTERM_BP_DIRECT	GO:0003208~cardiac ventricle morphogenesis	3	0.531915	0.0109839	NM_010423, NM_008714, NM_013904	543	9	29712	18.2394	1	0.323863	0.318534
GOTERM_BP_DIRECT	GO:0016188~synaptic vesicle maturation	3	0.531915	0.0109839	NM_007864, NM_009295, NM_001166399	543	9	29712	18.2394	1	0.323863	0.318534
GOTERM_BP_DIRECT	GO:0030154~cell differentiation	22	3.90071	0.0111988	NM_133926, NM_008714, NM_007921, NM_008416, NM_008239, NM_146142, NM_001253695, NM_153800, NM_001126047, NM_010588, NM_008542, NM_031166, NM_027280, NM_145434, NM_013687, NM_170673, NM_001045484, NM_024263, NM_001042558, NM_001286039, NM_027195, NM_010921	543	665	29712	1.81023	1	0.32696	0.321581
GOTERM_BP_DIRECT	GO:0035024~negative regulation of Rho protein signal transduction	4	0.70922	0.0114907	NM_009744, NM_181404, NM_001081241, NM_172747	543	26	29712	8.41819	1	0.332226	0.326759
GOTERM_BP_DIRECT	GO:0060412~ventricular septum morphogenesis	5	0.886525	0.0121421	NM_010423, NM_009569, NM_021457, NM_008714, NM_013904	543	49	29712	5.58349	1	0.347684	0.341963
GOTERM_BP_DIRECT	GO:0001570~vasculogenesis	6	1.06383	0.0126851	NM_010423, NM_008055, NM_008416, NM_181072, NM_013904, NM_001164564	543	76	29712	4.31986	1	0.359774	0.353854
GOTERM_BP_DIRECT	GO:0006366~transcription by RNA polymerase II	11	1.95035	0.0134719	NM_010234, NM_001177945, NM_009744, NM_145973, NM_009332, NM_010591, NM_008714, NM_001168346, NM_010592, NM_008416, NM_001162950	543	241	29712	2.49751	1	0.363941	0.357953
GOTERM_BP_DIRECT	GO:0045743~positive regulation of fibroblast growth factor receptor signaling pathway	3	0.531915	0.0135653	NM_011057, NM_001252458, NM_028263	543	10	29712	16.4155	1	0.363941	0.357953
GOTERM_BP_DIRECT	GO:0030388~fructose 1,6-bisphosphate metabolic process	3	0.531915	0.0135653	NM_001303423, NM_001163487, NM_008826	543	10	29712	16.4155	1	0.363941	0.357953
GOTERM_BP_DIRECT	GO:0070837~dehydroascorbic acid transport	3	0.531915	0.0135653	NM_011401, NM_009204, NM_019488	543	10	29712	16.4155	1	0.363941	0.357953
GOTERM_BP_DIRECT	GO:0042982~amyloid precursor protein metabolic process	3	0.531915	0.0135653	NM_145554, NM_009696, NM_013792	543	10	29712	16.4155	1	0.363941	0.357953
GOTERM_BP_DIRECT	GO:0006013~mannose metabolic process	3	0.531915	0.0135653	NM_010764, NM_001146100, NM_207237	543	10	29712	16.4155	1	0.363941	0.357953
GOTERM_BP_DIRECT	GO:0090200~positive regulation of release of cytochrome c from mitochondria	4	0.70922	0.0140954	NM_138313, NM_011113, NM_133234, NM_026880	543	28	29712	7.81689	1	0.374786	0.368619
GOTERM_BP_DIRECT	GO:0090090~negative regulation of canonical Wnt signaling pathway	8	1.41844	0.0151002	NM_001081655, NM_027280, NM_021457, NM_027426, NM_009696, NM_008714, NM_015789, NM_007913	543	141	29712	3.10458	1	0.393417	0.386944
GOTERM_BP_DIRECT	GO:0010629~negative regulation of gene expression	15	2.65957	0.0154784	NM_001110311, NM_001077696, NM_001162946, NM_011175, NM_008714, NM_009902, NM_010423, NM_008011, NM_011057, NM_008512, NM_009696, NM_001040403, NM_026880, NM_013904, NM_010921	543	398	29712	2.06224	1	0.393417	0.386944
GOTERM_BP_DIRECT	GO:0007274~neuromuscular synaptic transmission	4	0.70922	0.0155128	NM_175684, NM_009295, NM_176844, NM_001166399	543	29	29712	7.54734	1	0.393417	0.386944
GOTERM_BP_DIRECT	GO:0008284~positive regulation of cell population proliferation	20	3.5461	0.015552	NM_026505, NM_177322, NM_020013, NM_021455, NM_010591, NM_011175, NM_008714, NM_013492, NM_031166, NM_008860, NM_008011, NM_008029, NM_001101502, NM_011057, NM_007498, NM_016887, NM_008175, NM_175130, NM_145857, NM_010921	543	602	29712	1.81788	1	0.393417	0.386944
GOTERM_BP_DIRECT	GO:0034976~response to endoplasmic reticulum stress	7	1.24113	0.0156161	NM_022324, NM_008027, NM_007498, NM_010591, NM_133234, NM_145857, NM_001171026	543	110	29712	3.48207	1	0.393417	0.386944
GOTERM_BP_DIRECT	GO:0072593~reactive oxygen species metabolic process	5	0.886525	0.0158569	NM_025912, NM_177782, NM_013743, NM_011057, NM_029083	543	53	29712	5.1621	1	0.393417	0.386944
GOTERM_BP_DIRECT	GO:0010718~positive regulation of epithelial to mesenchymal transition	5	0.886525	0.0158569	NM_026505, NM_001101502, NM_008714, NM_007557, NM_011427	543	53	29712	5.1621	1	0.393417	0.386944
GOTERM_BP_DIRECT	GO:0060070~canonical Wnt signaling pathway	7	1.24113	0.0162625	NM_001081655, NM_021457, NM_008055, NM_009332, NM_015789, NM_009526, NM_011427	543	111	29712	3.4507	1	0.393417	0.386944
GOTERM_BP_DIRECT	GO:0002467~germinal center formation	3	0.531915	0.0163814	NM_001177369, NM_009744, NM_001009573	543	11	29712	14.9232	1	0.393417	0.386944
GOTERM_BP_DIRECT	GO:0097084~vascular associated smooth muscle cell development	3	0.531915	0.0163814	NM_016685, NM_001168346, NM_013904	543	11	29712	14.9232	1	0.393417	0.386944
GOTERM_BP_DIRECT	GO:0015871~choline transport	3	0.531915	0.0163814	NM_145447, NM_023557, NM_001199186	543	11	29712	14.9232	1	0.393417	0.386944
GOTERM_BP_DIRECT	GO:0045603~positive regulation of endothelial cell differentiation	3	0.531915	0.0163814	NM_007556, NM_008714, NM_007569	543	11	29712	14.9232	1	0.393417	0.386944
GOTERM_BP_DIRECT	GO:0006816~calcium ion transport	7	1.24113	0.0169272	NM_009898, NM_080553, NM_009287, NM_133221, NM_026432, NM_008120, NM_175130	543	112	29712	3.41989	1	0.401973	0.395359
GOTERM_BP_DIRECT	GO:0003180~aortic valve morphogenesis	4	0.70922	0.0170076	NM_008542, NM_010423, NM_008714, NM_013904	543	30	29712	7.29576	1	0.401973	0.395359
GOTERM_BP_DIRECT	GO:0045665~negative regulation of neuron differentiation	6	1.06383	0.0171571	NM_010423, NM_031166, NM_177129, NM_008714, NM_007557, NM_027195	543	82	29712	4.00377	1	0.402315	0.395695
GOTERM_BP_DIRECT	GO:0030178~negative regulation of Wnt signaling pathway	5	0.886525	0.0179539	NM_001081655, NM_027280, NM_008512, NM_001168346, NM_172448	543	55	29712	4.97438	1	0.415345	0.408511
GOTERM_BP_DIRECT	GO:0007267~cell-cell signaling	6	1.06383	0.0179918	NM_021457, NM_007857, NM_008120, NM_009526, NM_026163, NM_028263	543	83	29712	3.95553	1	0.415345	0.408511
GOTERM_BP_DIRECT	GO:0022604~regulation of cell morphogenesis	4	0.70922	0.0185801	NM_177129, NM_009902, NM_001276684, NM_009903	543	31	29712	7.06042	1	0.425611	0.418608
GOTERM_BP_DIRECT	GO:0001666~response to hypoxia	10	1.77305	0.0187223	NM_008872, NM_008055, NM_009794, NM_019488, NM_011122, NM_029083, NM_001042558, NM_009902, NM_007913, NM_001162950	543	217	29712	2.52158	1	0.425611	0.418608
GOTERM_BP_DIRECT	GO:0044794~positive regulation by host of viral process	3	0.531915	0.0194227	NM_009696, NM_001162946, NM_010515	543	12	29712	13.6796	1	0.431648	0.424546
GOTERM_BP_DIRECT	GO:0003198~epithelial to mesenchymal transition involved in endocardial cushion formation	3	0.531915	0.0194227	NM_010423, NM_008714, NM_011427	543	12	29712	13.6796	1	0.431648	0.424546
GOTERM_BP_DIRECT	GO:0030219~megakaryocyte differentiation	3	0.531915	0.0194227	NM_007670, NM_009569, NM_144923	543	12	29712	13.6796	1	0.431648	0.424546
GOTERM_BP_DIRECT	GO:0006874~intracellular calcium ion homeostasis	7	1.24113	0.0197727	NM_010422, NM_009287, NM_027974, NM_009696, NM_133221, NM_001293631, NM_148946	543	116	29712	3.30196	1	0.436172	0.428995
GOTERM_BP_DIRECT	GO:2000179~positive regulation of neural precursor cell proliferation	4	0.70922	0.0202304	NM_010710, NM_145973, NM_175279, NM_001077696	543	32	29712	6.83978	1	0.442987	0.435698
GOTERM_BP_DIRECT	GO:0001649~osteoblast differentiation	7	1.24113	0.0205319	NM_031166, NM_007556, NM_001077696, NM_007857, NM_008416, NM_007557, NM_011427	543	117	29712	3.27374	1	0.446306	0.438963
GOTERM_BP_DIRECT	GO:0051649~establishment of localization in cell	10	1.77305	0.0207941	NM_009898, NM_183180, NM_009287, NM_177129, NM_182993, NM_001009573, NM_009295, NM_001166399, NM_026880, NM_145857	543	221	29712	2.47594	1	0.44873	0.441347
GOTERM_BP_DIRECT	GO:0030336~negative regulation of cell migration	8	1.41844	0.021156	NM_181404, NM_198095, NM_017464, NM_198191, NM_029930, NM_144848, NM_026163, NM_009902	543	151	29712	2.89898	1	0.453255	0.445797
GOTERM_BP_DIRECT	GO:0009966~regulation of signal transduction	6	1.06383	0.0215969	NM_027419, NM_016677, NM_001252200, NM_001276358, NM_027373, NM_145857	543	87	29712	3.77367	1	0.459397	0.451839
GOTERM_BP_DIRECT	GO:0048168~regulation of neuronal synaptic plasticity	4	0.70922	0.0219589	NM_009305, NM_007864, NM_177129, NM_001276684	543	33	29712	6.63251	1	0.462614	0.455002
GOTERM_BP_DIRECT	GO:1902895~positive regulation of miRNA transcription	5	0.886525	0.0226449	NM_008542, NM_010234, NM_011057, NM_010591, NM_007913	543	59	29712	4.63714	1	0.462614	0.455002
GOTERM_BP_DIRECT	GO:0010807~regulation of synaptic vesicle priming	3	0.531915	0.0226802	NM_009305, NM_009295, NM_001166399	543	13	29712	12.6273	1	0.462614	0.455002
GOTERM_BP_DIRECT	GO:1903377~negative regulation of oxidative stress-induced neuron intrinsic apoptotic signaling pathway	3	0.531915	0.0226802	NM_021457, NM_144795, NM_026880	543	13	29712	12.6273	1	0.462614	0.455002
GOTERM_BP_DIRECT	GO:0034620~cellular response to unfolded protein	3	0.531915	0.0226802	NM_013863, NM_029777, NM_030704	543	13	29712	12.6273	1	0.462614	0.455002
GOTERM_BP_DIRECT	GO:2000271~positive regulation of fibroblast apoptotic process	3	0.531915	0.0226802	NM_133234, NM_007569, NM_019738	543	13	29712	12.6273	1	0.462614	0.455002
GOTERM_BP_DIRECT	GO:0042771~intrinsic apoptotic signaling pathway in response to DNA damage by p53 class mediator	4	0.70922	0.0237654	NM_145973, NM_133234, NM_029083, NM_019738	543	34	29712	6.43744	1	0.478199	0.47033
GOTERM_BP_DIRECT	GO:0051085~chaperone cofactor-dependent protein refolding	4	0.70922	0.0237654	NM_022324, NM_010479, NM_010386, NM_152800	543	34	29712	6.43744	1	0.478199	0.47033
GOTERM_BP_DIRECT	GO:0006468~protein phosphorylation	13	2.30496	0.0241575	NM_133926, NM_001252458, NM_172279, NM_007713, NM_001252200, NM_008860, NM_009177, NM_145478, NM_011057, NM_001199685, NM_026880, NM_010019, NM_001174107	543	342	29712	2.07993	1	0.480616	0.472708
GOTERM_BP_DIRECT	GO:0001934~positive regulation of protein phosphorylation	10	1.77305	0.0242083	NM_007585, NM_009852, NM_021457, NM_008029, NM_011113, NM_008027, NM_026880, NM_022327, NM_009902, NM_010921	543	227	29712	2.41049	1	0.480616	0.472708
GOTERM_BP_DIRECT	GO:0034220~monoatomic ion transmembrane transport	6	1.06383	0.0245885	NM_011313, NM_053248, NM_178639, NM_176844, NM_001276358, NM_053197	543	90	29712	3.64788	1	0.48493	0.476951
GOTERM_BP_DIRECT	GO:0030199~collagen fibril organization	5	0.886525	0.0252445	NM_007585, NM_016685, NM_011122, NM_011030, NM_015734	543	61	29712	4.4851	1	0.494592	0.486454
GOTERM_BP_DIRECT	GO:0098962~regulation of postsynaptic neurotransmitter receptor activity	3	0.531915	0.026145	NM_001205234, NM_008714, NM_176844	543	14	29712	11.7253	1	0.499102	0.490889
GOTERM_BP_DIRECT	GO:0070528~protein kinase C signaling	3	0.531915	0.026145	NM_008860, NM_011057, NM_008027	543	14	29712	11.7253	1	0.499102	0.490889
GOTERM_BP_DIRECT	GO:0060317~cardiac epithelial to mesenchymal transition	3	0.531915	0.026145	NM_010423, NM_008714, NM_013904	543	14	29712	11.7253	1	0.499102	0.490889
GOTERM_BP_DIRECT	GO:0051122~hepoxilin biosynthetic process	3	0.531915	0.026145	NM_010358, NM_026672, NM_008184	543	14	29712	11.7253	1	0.499102	0.490889
GOTERM_BP_DIRECT	GO:0014823~response to activity	5	0.886525	0.0294678	NM_007585, NM_177322, NM_010234, NM_007556, NM_001077696	543	64	29712	4.27486	1	0.551365	0.542292
GOTERM_BP_DIRECT	GO:0019076~viral release from host cell	3	0.531915	0.0298085	NM_026885, NM_001162946, NM_178110	543	15	29712	10.9436	1	0.551365	0.542292
GOTERM_BP_DIRECT	GO:0003181~atrioventricular valve morphogenesis	3	0.531915	0.0298085	NM_010423, NM_009569, NM_008714	543	15	29712	10.9436	1	0.551365	0.542292
GOTERM_BP_DIRECT	GO:0048667~cell morphogenesis involved in neuron differentiation	3	0.531915	0.0298085	NM_010421, NM_019944, NM_001286006	543	15	29712	10.9436	1	0.551365	0.542292
GOTERM_BP_DIRECT	GO:0006002~fructose 6-phosphate metabolic process	3	0.531915	0.0298085	NM_001146100, NM_001163487, NM_008826	543	15	29712	10.9436	1	0.551365	0.542292
GOTERM_BP_DIRECT	GO:2001244~positive regulation of intrinsic apoptotic signaling pathway	4	0.70922	0.0317703	NM_133234, NM_013492, NM_019738, NM_010921	543	38	29712	5.75981	1	0.580442	0.570891
GOTERM_BP_DIRECT	GO:0019882~antigen processing and presentation	4	0.70922	0.0317703	NM_010386, NM_013585, NM_010380, NM_023537	543	38	29712	5.75981	1	0.580442	0.570891
GOTERM_BP_DIRECT	GO:0009612~response to mechanical stimulus	5	0.886525	0.0325018	NM_008909, NM_001256115, NM_009794, NM_010591, NM_007570	543	66	29712	4.14532	1	0.586608	0.576956
GOTERM_BP_DIRECT	GO:0032092~positive regulation of protein binding	5	0.886525	0.0325018	NM_026505, NM_008512, NM_008027, NM_026376, NM_022327	543	66	29712	4.14532	1	0.586608	0.576956
GOTERM_BP_DIRECT	GO:0060253~negative regulation of glial cell proliferation	3	0.531915	0.0336623	NM_009775, NM_007670, NM_008714	543	16	29712	10.2597	1	0.600277	0.5904
GOTERM_BP_DIRECT	GO:0008154~actin polymerization or depolymerization	3	0.531915	0.0336623	NM_001206367, NM_007599, NM_001282021, NM_001042534	543	16	29712	10.2597	1	0.600277	0.5904
GOTERM_BP_DIRECT	GO:0032570~response to progesterone	4	0.70922	0.033965	NM_009775, NM_010234, NM_001025245, NM_009903	543	39	29712	5.61213	1	0.602069	0.592163
GOTERM_BP_DIRECT	GO:0051289~protein homotetramerization	5	0.886525	0.0357118	NM_080553, NM_010321, NM_173863, NM_001282021, NM_175130	543	68	29712	4.0234	1	0.606006	0.596034
GOTERM_BP_DIRECT	GO:0050885~neuromuscular process controlling balance	5	0.886525	0.0357118	NM_021423, NM_010421, NM_010422, NM_007864, NM_010299	543	68	29712	4.0234	1	0.606006	0.596034
GOTERM_BP_DIRECT	GO:1905602~positive regulation of receptor-mediated endocytosis involved in cholesterol transport	2	0.35461	0.0361514	NM_007585, NM_145554	543	2	29712	54.7182	1	0.606006	0.596034
GOTERM_BP_DIRECT	GO:0071506~cellular response to mycophenolic acid	2	0.35461	0.0361514	NM_011057, NM_007913	543	2	29712	54.7182	1	0.606006	0.596034
GOTERM_BP_DIRECT	GO:1902998~positive regulation of neurofibrillary tangle assembly	2	0.35461	0.0361514	NM_009696, NM_013492	543	2	29712	54.7182	1	0.606006	0.596034
GOTERM_BP_DIRECT	GO:0036304~umbilical cord morphogenesis	2	0.35461	0.0361514	NM_010423, NM_013904	543	2	29712	54.7182	1	0.606006	0.596034
GOTERM_BP_DIRECT	GO:0045931~positive regulation of mitotic cell cycle	4	0.70922	0.0362362	NM_001033306, NM_198092, NM_198091, NM_011175, NM_010921	543	40	29712	5.47182	1	0.606006	0.596034
GOTERM_BP_DIRECT	GO:0031069~hair follicle morphogenesis	4	0.70922	0.0362362	NM_008714, NM_013792, NM_008239, NM_011427	543	40	29712	5.47182	1	0.606006	0.596034
GOTERM_BP_DIRECT	GO:0051899~membrane depolarization	4	0.70922	0.0362362	NM_008860, NM_009630, NM_010591, NM_176844	543	40	29712	5.47182	1	0.606006	0.596034
GOTERM_BP_DIRECT	GO:0005977~glycogen metabolic process	4	0.70922	0.0362362	NM_010321, NM_021391, NM_016854, NM_001293631	543	40	29712	5.47182	1	0.606006	0.596034
GOTERM_BP_DIRECT	GO:0021987~cerebral cortex development	6	1.06383	0.0364255	NM_010710, NM_010234, NM_180662, NM_001097621, NM_001252453, NM_010436	543	100	29712	3.28309	1	0.606006	0.596034
GOTERM_BP_DIRECT	GO:0042593~glucose homeostasis	8	1.41844	0.0369358	NM_021455, NM_013743, NM_008011, NM_009204, NM_133221, NM_001293631, NM_001163487, NM_133667	543	170	29712	2.57498	1	0.607706	0.597707
GOTERM_BP_DIRECT	GO:0072659~protein localization to plasma membrane	8	1.41844	0.0369358	NM_007585, NM_008860, NM_008027, NM_001082483, NM_197996, NM_001040403, NM_009295, NM_026163	543	170	29712	2.57498	1	0.607706	0.597707
GOTERM_BP_DIRECT	GO:1904659~D-glucose transmembrane transport	3	0.531915	0.0376982	NM_011401, NM_009204, NM_019488	543	17	29712	9.65616	1	0.616842	0.606693
GOTERM_BP_DIRECT	GO:0035904~aorta development	4	0.70922	0.0385836	NM_008542, NM_019919, NM_026376, NM_013792	543	41	29712	5.33836	1	0.62788	0.617548
GOTERM_BP_DIRECT	GO:0043588~skin development	5	0.886525	0.0390986	NM_025912, NM_009332, NM_016685, NM_016851, NM_015734	543	70	29712	3.90845	1	0.630174	0.619805
GOTERM_BP_DIRECT	GO:0030509~BMP signaling pathway	6	1.06383	0.0391478	NM_008542, NM_007556, NM_016685, NM_178618, NM_007557, NM_007913	543	102	29712	3.21872	1	0.630174	0.619805
GOTERM_BP_DIRECT	GO:0099149~regulation of postsynaptic neurotransmitter receptor internalization	4	0.70922	0.0410065	NM_144796, NM_008512, NM_016677, NM_001276684	543	42	29712	5.21126	1	0.656545	0.645742
GOTERM_BP_DIRECT	GO:0003222~ventricular trabecula myocardium morphogenesis	3	0.531915	0.0419084	NM_010423, NM_008714, NM_013904	543	18	29712	9.11971	1	0.661636	0.650749
GOTERM_BP_DIRECT	GO:0003094~glomerular filtration	3	0.531915	0.0419084	NM_027897, NM_181072, NM_001163465	543	18	29712	9.11971	1	0.661636	0.650749
GOTERM_BP_DIRECT	GO:0032956~regulation of actin cytoskeleton organization	6	1.06383	0.041991	NM_009898, NM_025833, NM_198095, NM_017464, NM_008512, NM_172520	543	104	29712	3.15682	1	0.661636	0.650749
GOTERM_BP_DIRECT	GO:0045668~negative regulation of osteoblast differentiation	5	0.886525	0.0426626	NM_008542, NM_026505, NM_001077696, NM_008714, NM_175130	543	72	29712	3.79988	1	0.66868	0.657677
GOTERM_BP_DIRECT	GO:0008543~fibroblast growth factor receptor signaling pathway	6	1.06383	0.0434581	NM_020013, NM_008011, NM_008029, NM_010143, NM_011057, NM_144939	543	105	29712	3.12676	1	0.671275	0.66023
GOTERM_BP_DIRECT	GO:0050873~brown fat cell differentiation	4	0.70922	0.0435044	NM_144797, NM_009204, NM_010174, NM_001177464	543	43	29712	5.09007	1	0.671275	0.66023
GOTERM_BP_DIRECT	GO:0060976~coronary vasculature development	4	0.70922	0.0435044	NM_008542, NM_019919, NM_008512, NM_026376	543	43	29712	5.09007	1	0.671275	0.66023
GOTERM_BP_DIRECT	GO:0051091~positive regulation of DNA-binding transcription factor activity	6	1.06383	0.0449556	NM_021457, NM_008055, NM_001077696, NM_001252458, NM_178110, NM_010921	543	106	29712	3.09726	1	0.685991	0.674704
GOTERM_BP_DIRECT	GO:0002076~osteoblast development	3	0.531915	0.0462852	NM_010423, NM_001077696, NM_010592	543	19	29712	8.63972	1	0.685991	0.674704
GOTERM_BP_DIRECT	GO:0023051~regulation of signaling	3	0.531915	0.0462852	NM_009630, NM_023224, NM_001252200	543	19	29712	8.63972	1	0.685991	0.674704
GOTERM_BP_DIRECT	GO:0060840~artery development	3	0.531915	0.0462852	NM_010423, NM_009696, NM_013904	543	19	29712	8.63972	1	0.685991	0.674704
GOTERM_BP_DIRECT	GO:0006801~superoxide metabolic process	3	0.531915	0.0462852	NM_013792, NM_053122, NM_010877	543	19	29712	8.63972	1	0.685991	0.674704
GOTERM_BP_DIRECT	GO:0010812~negative regulation of cell-substrate adhesion	3	0.531915	0.0462852	NM_008055, NM_008512, NM_008714	543	19	29712	8.63972	1	0.685991	0.674704
GOTERM_BP_DIRECT	GO:0045820~negative regulation of glycolytic process	3	0.531915	0.0462852	NM_013456, NM_029083, NM_019738	543	19	29712	8.63972	1	0.685991	0.674704
GOTERM_BP_DIRECT	GO:0030324~lung development	7	1.24113	0.0463009	NM_007585, NM_145447, NM_008011, NM_007856, NM_008714, NM_001166399, NM_030209	543	142	29712	2.69738	1	0.685991	0.674704
GOTERM_BP_DIRECT	GO:0030163~protein catabolic process	7	1.24113	0.0476193	NM_023217, NM_009794, NM_001081066, NM_011176, NM_023224, NM_009983, NM_008714	543	143	29712	2.67851	1	0.702031	0.69048
GOTERM_BP_DIRECT	GO:0007264~small GTPase-mediated signal transduction	6	1.06383	0.0480422	NM_133955, NM_001252547, NM_001205236, NM_001289670, NM_146011, NM_001080925	543	108	29712	3.0399	1	0.704777	0.693181
GOTERM_BP_DIRECT	GO:0030534~adult behavior	4	0.70922	0.0487221	NM_021423, NM_001205234, NM_013792, NM_028263	543	45	29712	4.86384	1	0.711212	0.699509
GOTERM_BP_DIRECT	GO:0060041~retina development in camera-type eye	6	1.06383	0.0496314	NM_010710, NM_011057, NM_016677, NM_013792, NM_008175, NM_008483	543	109	29712	3.01201	1	0.711212	0.699509

## Sheet: go_zfp998_active_genes
Gene ontology term enrichment for zfp998-induced genes
Category	Term	Count	%	P Value	Genes	List Total	Pop Hits	Pop Total	Fold Enrichment	Bonferroni	Benjamini	FDR
GOTERM_BP_DIRECT	GO:0006357~regulation of transcription by RNA polymerase II	202	16.6255	4.55767e-51	NM_001037926, NM_001254951, NM_178417, NM_008817, NR_036450, NM_011546, NM_032000, NM_013720, NM_001038695, NM_001018042, NM_001177550, NM_009231, NM_001164581, NM_178309, NM_001127189, NM_001291114, NM_001166645, NM_001024626, NM_007842, NM_001024508, NM_001081409, NM_008252, NM_001177568, NM_019937, NM_023750, NM_026106, NM_010918, NM_028402, NM_001013379, NM_145991, NM_175009, NM_001039209, NM…	1182	1569	29712	3.23626	1.65444e-47	1.65444e-47	1.61752e-47
GOTERM_BP_DIRECT	GO:0006355~regulation of DNA-templated transcription	156	12.8395	1.7033e-47	NM_001037926, NM_180974, NM_173364, NM_001254951, NM_001034893, NM_178417, NR_036450, NM_172714, NM_013685, NM_001018042, NM_145563, NM_001177550, NM_025682, NM_001044747, NM_001130184, NM_178384, NM_172280, NM_001024731, NM_001177832, NM_001109909, NM_001099323, NM_001200023, NM_028832, NM_001164581, NM_001099327, NM_001127189, NM_001013023, NM_133358, NM_001166645, NM_008651, NM_001024626, NM_0…	1182	1037	29712	3.78147	6.18299e-44	3.09149e-44	3.02251e-44
GOTERM_BP_DIRECT	GO:0006974~DNA damage response	52	4.27984	3.10754e-16	NM_025995, NM_173443, NM_001110216, NM_172712, NM_001242419, NM_009632, NM_011623, NM_001197322, NM_001100451, NM_007499, NM_007691, NM_133758, NM_001025392, NM_026576, NM_001076789, NM_175238, NM_178309, NM_001167730, NM_134097, NM_027355, NM_019812, NM_025372, NM_001081422, NM_001081225, NM_026303, NM_001282093, NM_134013, NM_176979, NM_007624, NM_053124, NM_025979, NM_172616, NM_009458, NM_009…	1182	338	29712	3.86724	1.20903e-12	3.76013e-13	3.67622e-13
GOTERM_BP_DIRECT	GO:0051301~cell division	54	4.44444	1.40836e-15	NM_178654, NM_001293684, NM_175265, NM_025995, NM_001081321, NM_176953, NM_173762, NM_172871, NM_183046, NM_138757, NM_009831, NM_024190, NM_026574, NM_026375, NM_028232, NM_010615, NM_175310, NM_001077712, NM_007684, NM_007683, NM_001003908, NM_007566, NM_011495, NM_001004436, NM_025372, NM_177103, NM_025975, NM_026348, NM_001081223, NM_019499, NM_172578, NM_025979, NM_009847, NM_146159, NM_1462…	1182	377	29712	3.60053	5.23914e-12	1.27808e-12	1.24957e-12
GOTERM_BP_DIRECT	GO:0016567~protein ubiquitination	56	4.60905	8.56513e-14	NM_025315, NM_025995, NM_028789, NM_173443, NM_172871, NM_001272064, NM_207623, NM_012042, NM_172712, NM_001003909, NM_001093753, NM_011543, NM_001100451, NM_029402, NM_080843, NM_015822, NM_016716, NM_080560, NM_001243712, NM_001122982, NM_021449, NM_007566, NM_026101, NM_027355, NM_009461, NM_019812, NM_001081406, NM_001024622, NM_177783, NM_183028, NM_001081101, NM_001081068, NM_019653, NM_001…	1182	443	29712	3.1776	3.10721e-10	6.21829e-11	6.07953e-11
GOTERM_BP_DIRECT	GO:0006281~DNA repair	44	3.6214	1.18792e-13	NM_001081422, NM_001081225, NM_001081321, NM_176953, NM_001081223, NM_021310, NM_134013, NM_176979, NM_207623, NM_053124, NM_178912, NM_009632, NM_012018, NM_009458, NM_009012, NM_009210, NM_146235, NM_007499, NM_001301414, NM_026574, NM_025541, NM_028696, NM_007790, NM_008186, NM_007691, NM_010439, NM_172280, NM_001081359, NM_001013608, NM_023324, NM_175310, NM_026576, NM_172663, NM_178309, NM_1…	1182	291	29712	3.80079	4.31222e-10	7.18689e-11	7.02652e-11
GOTERM_BP_DIRECT	GO:0006338~chromatin remodeling	71	5.84362	2.25666e-13	NM_001114334, NM_173441, NM_028108, NM_133948, NM_001164639, NM_027654, NM_022724, NM_001127177, NM_008739, NM_011543, NM_001290729, NM_001038695, NM_007499, NM_026574, NM_009072, NM_009071, NM_001159769, NM_007691, NM_001130184, NM_139294, NM_007690, NM_178267, NM_024475, NM_172684, NM_021605, NM_001290345, NM_007958, NM_013830, NM_001024508, NM_024242, NM_019933, NM_176850, NM_025934, NM_175523…	1182	671	29712	2.65981	8.19321e-10	1.17024e-10	1.14413e-10
GOTERM_BP_DIRECT	GO:0045944~positive regulation of transcription by RNA polymerase II	105	8.64198	4.68472e-12	NM_001301351, NM_001110330, NM_001077265, NM_025315, NM_008817, NM_019393, NM_001197322, NM_011546, NM_013720, NM_001038695, NM_013685, NM_001018042, NM_001025392, NM_178267, NM_001110327, NM_133354, NM_172689, NM_011382, NM_007958, NM_013559, NM_008651, NM_029891, NM_007561, NM_011137, NM_007842, NM_019812, NM_008252, NM_176850, NM_172495, NM_001004140, NM_145991, NM_001033341, NM_139227, NM_001…	1182	1284	29712	2.0556	1.70055e-08	2.12569e-09	2.07826e-09
GOTERM_BP_DIRECT	GO:0006325~chromatin organization	40	3.29218	6.04873e-12	NM_177224, NM_001081049, NM_026984, NM_001282093, NM_173445, NM_176979, NM_053124, NM_001199141, NM_175009, NM_022724, NM_001166477, NM_011249, NM_011623, NM_033596, NM_009458, NM_001205044, NM_009210, NM_025541, NM_011307, NM_007690, NM_010439, NM_172280, NM_025900, NM_027968, NM_001163018, NM_172663, NM_001253877, NM_139144, NM_009584, NM_007842, NM_011277, NM_001024508, NM_134012, NM_153173, N…	1182	275	29712	3.6563	2.19568e-08	2.43965e-09	2.38522e-09
GOTERM_BP_DIRECT	GO:0007059~chromosome segregation	24	1.97531	2.36714e-11	NM_001113179, NM_001081117, NM_027968, NM_001305631, NM_026348, NM_001081363, NM_173762, NM_028039, NM_172664, NM_001252684, NM_001077712, NM_019670, NM_009408, NM_009764, NM_007683, NM_011623, NM_031863, NM_001199123, NM_023284, NM_009481, NM_199007, NM_023294, NM_028232, NM_009282	1182	106	29712	5.69141	8.59272e-08	8.59272e-09	8.40098e-09
GOTERM_BP_DIRECT	GO:0006397~mRNA processing	36	2.96296	2.26337e-10	NM_001012309, NM_021510, NM_025854, NM_173441, NM_153552, NM_172555, NM_001081183, NM_025717, NM_177806, NM_144910, NM_001093753, NR_029425, NM_013663, NM_001013391, NM_182939, NM_001081956, NM_018759, NM_175394, NM_001109909, NM_027869, NM_173374, NM_027349, NM_178700, NM_134123, NM_001039511, NM_001290424, NM_023603, NM_001291114, NM_017381, NM_138593, NM_008891, NM_172807, NM_011112, NM_001284…	1182	257	29712	3.52114	8.21602e-07	7.46911e-08	7.30245e-08
GOTERM_BP_DIRECT	GO:0045892~negative regulation of DNA-templated transcription	66	5.4321	2.78419e-10	NM_001291062, NM_178778, NM_001081363, NM_027654, NM_001111106, NM_001110216, NM_001272064, NM_001199141, NM_022724, NM_011546, NM_001197322, NM_032000, NM_001285507, NM_001018042, NM_146179, NM_011584, NM_011221, NM_001080706, NM_025682, NM_011307, NM_001165954, NM_133758, NM_001025392, NM_178267, NM_001083114, NM_001076789, NM_133354, NM_011382, NM_020558, NM_029891, NM_011137, NM_011258, NM_13…	1182	702	29712	2.36331	1.01066e-06	8.42218e-08	8.23425e-08
GOTERM_BP_DIRECT	GO:0008380~RNA splicing	31	2.55144	4.68008e-10	NM_001012309, NM_021510, NM_025854, NM_173441, NM_153552, NM_001081183, NM_025717, NM_177806, NM_001093753, NM_001166371, NR_029425, NM_013663, NM_182939, NM_001081956, NM_001282055, NM_018759, NM_175394, NM_173374, NM_027349, NM_026313, NM_001039511, NM_001290424, NM_023603, NM_001291114, NM_017381, NM_138593, NM_008891, NM_172807, NM_001284328, NM_028148, NM_198102	1182	201	29712	3.87686	1.69887e-06	1.30682e-07	1.27766e-07
GOTERM_BP_DIRECT	GO:0000122~negative regulation of transcription by RNA polymerase II	80	6.58436	7.28768e-09	NM_173440, NM_172593, NM_027654, NM_001110216, NM_021876, NM_022724, NM_001127177, NM_008817, NM_008739, NM_013922, NM_011546, NM_001197322, NM_032000, NM_001285507, NM_013685, NM_001018042, NM_145563, NM_011584, NM_011221, NM_028356, NM_199028, NM_027264, NM_016716, NM_001163018, NM_153780, NM_001076789, NM_175238, NR_110440, NM_201369, NM_139144, NM_011258, NM_008378, NM_019812, NM_008252, NM_1…	1182	1005	29712	2.00096	2.64539e-05	1.88959e-06	1.84743e-06
GOTERM_BP_DIRECT	GO:0045893~positive regulation of DNA-templated transcription	65	5.34979	4.71669e-08	NM_001162410, NM_021278, NM_001081049, NM_001291062, NM_021310, NM_001272064, NM_008739, NM_001197322, NM_001100451, NM_001199105, NM_013720, NM_001038695, NM_013685, NM_001018042, NM_011584, NM_026574, NM_001159769, NM_008186, NM_001130184, NM_001081216, NM_001159750, NM_001014996, NM_011382, NM_001291114, NM_139144, NM_011258, NM_009584, NM_134097, NM_134012, NM_027432, NM_008252, NM_001289437,…	1182	782	29712	2.0894	0.000171201	1.10878e-05	1.08403e-05
GOTERM_BP_DIRECT	GO:0006302~double-strand break repair	17	1.39918	4.88717e-08	NM_176953, NM_028887, NM_001081154, NM_028039, NM_001252684, NM_001127576, NM_001013371, NM_009632, NM_009764, NM_009012, NM_013752, NM_007499, NM_026574, NM_027355, NM_011307, NM_010439, NM_198033	1182	77	29712	5.54974	0.000177388	1.10878e-05	1.08403e-05
GOTERM_BP_DIRECT	GO:0007094~mitotic spindle assembly checkpoint signaling	11	0.90535	3.80436e-07	NM_001293684, NM_001113179, NM_007462, NM_007499, NM_173762, NM_019499, NM_001199123, NM_027411, NM_023284, NM_023294, NM_011879	1182	33	29712	8.37902	0.00138003	8.12344e-05	7.94217e-05
GOTERM_BP_DIRECT	GO:0006511~ubiquitin-dependent protein catabolic process	28	2.30453	9.09472e-07	NM_177783, NM_026301, NM_001303033, NM_012042, NM_172712, NM_001003909, NM_001013371, NM_009458, NM_011543, NM_029402, NM_019927, NM_001024952, NM_080560, NM_016716, NM_001110142, NM_001243712, NM_029705, NM_144788, NM_013876, NM_134097, NM_144860, NM_011991, NM_011276, NM_026101, NM_027554, NM_027432, NM_033604, NM_027355, NM_009461	1182	236	29712	2.98236	0.00329594	0.00018341	0.000179317
GOTERM_BP_DIRECT	GO:0060271~cilium assembly	27	2.22222	2.11978e-06	NM_023873, NM_177429, NM_146243, NM_001033385, NM_153118, NM_177805, NM_001162906, NM_009376, NM_145223, NM_001205367, NM_031998, NM_028235, NM_026558, NM_177111, NM_023662, NM_019665, NM_001014996, NM_009879, NM_001045524, NM_029851, NM_011495, NM_009481, NM_199316, NM_026641, NM_001081429, NM_013835, NM_028284	1182	232	29712	2.92543	0.00766526	0.000404989	0.000395952
GOTERM_BP_DIRECT	GO:0031122~cytoplasmic microtubule organization	12	0.987654	2.71221e-06	NM_001045524, NM_001113423, NM_007462, NM_146190, NM_023662, NM_207659, NM_009376, NM_001164639, NM_176841, NM_024254, NM_001081360, NM_133833	1182	49	29712	6.15601	0.00979703	0.000492266	0.000481281
GOTERM_BP_DIRECT	GO:0006915~apoptotic process	48	3.95062	4.1964e-06	NM_178654, NM_001305258, NM_001114334, NM_026348, NM_001004140, NM_001164639, NM_153552, NM_012042, NM_025816, NM_008817, NM_009847, NM_009826, NM_008960, NM_001015099, NM_001164090, NM_010897, NM_009458, NM_009316, NM_001199105, NM_011101, NM_010431, NM_145223, NM_148930, NM_178281, NM_009071, NM_019745, NM_026273, NM_007691, NM_001130184, NM_178364, NM_009370, NM_001013829, NM_001025093, NM_027…	1182	583	29712	2.0696	0.0151175	0.000719417	0.000703364
GOTERM_BP_DIRECT	GO:0006606~protein import into nucleus	18	1.48148	4.3601e-06	NM_001081216, NM_001025093, NM_024459, NM_023565, NM_177721, NM_145221, NM_178716, NM_175749, NM_172757, NM_008465, NM_010655, NM_010897, NM_029665, NM_008467, NM_001048267, NM_019635, NM_181517, NM_010901, NM_001081668	1182	118	29712	3.83447	0.0157026	0.000719417	0.000703364
GOTERM_BP_DIRECT	GO:0016579~protein deubiquitination	14	1.15226	8.61769e-06	NM_133857, NM_133758, NM_173443, NM_183225, NM_001290425, NM_029705, NM_152812, NM_001301628, NM_001033173, NM_009481, NM_001301414, NM_027554, NM_001029934, NM_001190401	1182	76	29712	4.63051	0.0307981	0.0013601	0.00132975
GOTERM_BP_DIRECT	GO:0015031~protein transport	42	3.45679	1.04338e-05	NM_001163126, NM_021710, NM_021512, NM_001081363, NM_027016, NM_183027, NM_023311, NM_177208, NM_175009, NM_001102430, NM_133787, NM_009847, NM_144535, NM_001013371, NM_024190, NM_207659, NM_011484, NM_031998, NM_175091, NM_019405, NM_026375, NM_011504, NM_001163314, NM_025887, NM_001081475, NM_001289770, NM_001252466, NM_001290643, NM_001293635, NM_001033375, NM_184088, NM_011699, NM_007684, NM_…	1182	498	29712	2.11999	0.0371664	0.00157811	0.00154289
GOTERM_BP_DIRECT	GO:0044818~mitotic G2/M transition checkpoint	8	0.658436	1.09674e-05	NM_009764, NM_009012, NM_013752, NM_001081223, NM_026576, NM_028696, NM_011307, NM_007691	1182	21	29712	9.57602	0.0390296	0.00159246	0.00155693
GOTERM_BP_DIRECT	GO:0043161~proteasome-mediated ubiquitin-dependent protein catabolic process	32	2.63374	1.46395e-05	NM_028768, NM_172695, NM_173423, NM_001039644, NM_012042, NM_025959, NM_009847, NM_009458, NM_011543, NM_001024135, NM_015822, NM_001008785, NM_080560, NM_016716, NM_001081359, NM_023324, NM_026534, NM_177633, NM_001243712, NM_172565, NM_001039511, NM_001034882, NM_029705, NM_021449, NM_145514, NM_144788, NM_007462, NM_134097, NM_009461, NM_030732, NM_019812, NM_001024622	1182	337	29712	2.3869	0.0517544	0.0020439	0.00199829
GOTERM_BP_DIRECT	GO:0035825~homologous recombination	6	0.493827	2.09775e-05	NM_009764, NM_009012, NM_013752, NM_001081223, NM_176979, NM_178309	1182	10	29712	15.0822	0.0733219	0.00282031	0.00275737
GOTERM_BP_DIRECT	GO:0007064~mitotic sister chromatid cohesion	7	0.576132	2.21218e-05	NM_175310, NM_001081321, NM_028108, NM_001081222, NM_028039, NM_201232, NM_007790	1182	16	29712	10.9975	0.0771635	0.00286794	0.00280394
GOTERM_BP_DIRECT	GO:0000724~double-strand break repair via homologous recombination	15	1.23457	2.9307e-05	NM_177331, NM_001081223, NM_176979, NM_207623, NM_001252684, NM_023603, NM_009764, NM_009012, NM_013752, NM_007499, NM_134012, NM_026574, NM_027497, NM_028696, NM_080560	1182	97	29712	3.88717	0.100922	0.00356921	0.00348956
GOTERM_BP_DIRECT	GO:0000281~mitotic cytokinesis	12	0.987654	2.94976e-05	NM_175353, NM_001289770, NM_001004140, NM_001081230, NM_028293, NM_007462, NM_028390, NM_008446, NM_001205367, NM_009072, NM_009071, NM_028760, NM_177077	1182	62	29712	4.86524	0.101544	0.00356921	0.00348956
GOTERM_BP_DIRECT	GO:0000729~DNA double-strand break processing	6	0.493827	3.71961e-05	NM_009012, NM_013752, NM_007499, NM_001159351, NM_007958, NM_080560	1182	11	29712	13.7111	0.126305	0.00435554	0.00425835
GOTERM_BP_DIRECT	GO:0000398~mRNA splicing, via spliceosome	20	1.64609	4.23569e-05	NM_026506, NM_001081975, NM_027879, NM_021335, NM_001033408, NM_001080387, NM_027545, NM_011251, NM_026309, NM_001038696, NM_031179, NM_148930, NM_026110, NM_026220, NM_021361, NM_011879, NM_198102, NM_009186, NM_001282055, NM_177680	1182	168	29712	2.99251	0.142521	0.00480486	0.00469764
GOTERM_BP_DIRECT	GO:0051726~regulation of cell cycle	25	2.05761	5.52172e-05	NM_026106, NM_001111106, NM_001103182, NM_025979, NM_008960, NM_008861, NM_011249, NM_007499, NM_026574, NM_001130184, NM_178364, NM_027869, NM_026515, NM_172663, NM_001276315, NM_023603, NM_001168304, NM_009764, NM_007462, NM_134012, NM_001039090, NM_027497, NM_001024624, NM_001080755, NM_019937	1182	247	29712	2.54424	0.181633	0.00591485	0.00578286
GOTERM_BP_DIRECT	GO:0001701~in utero embryonic development	32	2.63374	5.54008e-05	NM_001012309, NM_025854, NM_177783, NM_173441, NM_176953, NM_001303033, NM_013672, NM_019670, NM_009556, NM_009458, NM_009551, NM_001098425, NM_001018042, NM_026030, NM_009370, NM_016716, NM_001081259, NM_001025093, NM_173374, NM_001159553, NM_023420, NM_008549, NM_001164222, NM_009758, NM_201369, NR_028428, NM_013752, NM_144860, NM_011991, NM_001164580, NM_009481, NM_009483, NM_026001, NM_010425…	1182	361	29712	2.22822	0.182178	0.00591485	0.00578286
GOTERM_BP_DIRECT	GO:0051298~centrosome duplication	7	0.576132	6.76403e-05	NM_009764, NM_025844, NM_182995, NM_009072, NM_001014996, NM_023294, NM_001081091	1182	19	29712	9.26102	0.21772	0.00701527	0.00685873
GOTERM_BP_DIRECT	GO:0042752~regulation of circadian rhythm	12	0.987654	7.15848e-05	NM_011623, NM_001077265, NM_172707, NM_011584, NM_009481, NM_009072, NM_016700, NM_025682, NM_015822, NM_009834, NM_023603, NM_001013367	1182	68	29712	4.43595	0.228842	0.00721814	0.00705707
GOTERM_BP_DIRECT	GO:0006396~RNA processing	11	0.90535	7.46237e-05	NM_027869, NM_138593, NM_001110145, NM_001114977, NM_028315, NM_172422, NM_011916, NM_001030307, NM_153806, NM_017381, NM_019393	1182	57	29712	4.85101	0.237303	0.00732119	0.00715783
GOTERM_BP_DIRECT	GO:0043484~regulation of RNA splicing	12	0.987654	0.000122109	NM_021510, NM_173374, NM_198957, NM_001166371, NM_178700, NM_028226, NM_175009, NM_139227, NM_001042634, NM_009186, NM_018759, NM_019937	1182	72	29712	4.18951	0.358075	0.0116647	0.0114044
GOTERM_BP_DIRECT	GO:0032465~regulation of cytokinesis	9	0.740741	0.000150502	NM_025414, NM_177111, NM_007589, NM_182995, NM_007566, NM_172871, NM_001081340, NM_019405, NM_026375	1182	40	29712	5.65584	0.420948	0.0140083	0.0136957
GOTERM_BP_DIRECT	GO:0043488~regulation of mRNA stability	9	0.740741	0.000180522	NM_027490, NM_001077265, NM_001008506, NM_028136, NM_001290424, NM_001145919, NM_001163013, NM_001024952, NM_177680	1182	41	29712	5.51789	0.480742	0.0159828	0.0156262
GOTERM_BP_DIRECT	GO:0007095~mitotic G2 DNA damage checkpoint signaling	9	0.740741	0.000180522	NM_009764, NM_009831, NM_013752, NM_007499, NM_176979, NM_178281, NM_011307, NM_007691, NM_144825	1182	41	29712	5.51789	0.480742	0.0159828	0.0156262
GOTERM_BP_DIRECT	GO:0045739~positive regulation of DNA repair	10	0.823045	0.000189233	NM_009764, NM_007842, NM_011960, NM_028887, NM_001159351, NM_026574, NM_027355, NM_019812, NM_011307, NM_080560	1182	52	29712	4.83405	0.496906	0.0163551	0.0159901
GOTERM_BP_DIRECT	GO:0000070~mitotic sister chromatid segregation	8	0.658436	0.000216484	NM_001293684, NM_001305631, NM_139303, NM_019499, NM_026574, NM_023294, NM_001004436, NM_201232	1182	32	29712	6.28426	0.544301	0.0182753	0.0178675
GOTERM_BP_DIRECT	GO:0000381~regulation of alternative mRNA splicing, via spliceosome	11	0.90535	0.000232142	NM_001012309, NM_027349, NR_029425, NM_026499, NM_148930, NR_002847, NM_021361, NM_001290424, NM_009186, NM_175394, NM_177680	1182	65	29712	4.25396	0.569485	0.0191517	0.0187244
GOTERM_BP_DIRECT	GO:0009411~response to UV	10	0.823045	0.000254763	NM_009458, NM_026515, NM_001081101, NM_001301414, NM_001290345, NM_016700, NM_001167730, NM_025372, NM_013835, NM_001013367	1182	54	29712	4.65501	0.603432	0.0201517	0.019702
GOTERM_BP_DIRECT	GO:0006275~regulation of DNA replication	9	0.740741	0.000255366	NM_008321, NM_001159563, NM_025995, NM_001081222, NM_028039, NM_026574, NM_053124, NM_001130184, NM_007790	1182	43	29712	5.26124	0.604299	0.0201517	0.019702
GOTERM_BP_DIRECT	GO:0035520~monoubiquitinated protein deubiquitination	5	0.411523	0.000266547	NM_133758, NM_001301628, NM_001301414, NM_009481, NM_029705	1182	9	29712	13.965	0.620042	0.0201576	0.0197078
GOTERM_BP_DIRECT	GO:0006301~postreplication repair	5	0.411523	0.000266547	NM_009764, NM_009458, NM_001159351, NM_001167730, NM_080560	1182	9	29712	13.965	0.620042	0.0201576	0.0197078
GOTERM_BP_DIRECT	GO:0007283~spermatogenesis	39	3.20988	0.000278469	NM_001008506, NM_172771, NM_001081341, NM_008613, NM_172679, NM_172658, NM_001166477, NM_001127576, NM_133942, NM_172616, NM_030187, NM_009458, NM_007396, NM_001038695, NM_029444, NM_001205367, NM_028136, NM_009791, NM_001159769, NM_019405, NM_026592, NM_198033, NM_175213, NM_178309, NM_001167730, NM_009879, NM_033322, NM_009544, NM_008651, NM_008298, NM_138593, NM_011630, NM_026101, NM_019637, N…	1182	522	29712	1.87806	0.636138	0.0205417	0.0200834
GOTERM_BP_DIRECT	GO:0140861~DNA repair-dependent chromatin remodeling	7	0.576132	0.000282944	NM_001013371, NM_009632, NM_001081359, NM_025541, NM_027355, NM_019812, NM_011307	1182	24	29712	7.33164	0.642003	0.0205417	0.0200834
GOTERM_BP_DIRECT	GO:0031647~regulation of protein stability	15	1.23457	0.00030145	NM_001081359, NM_133758, NM_028228, NM_173762, NM_183225, NM_001272064, NM_145076, NM_054053, NM_008960, NM_001164580, NM_009481, NM_001301414, NM_027554, NM_009460, NM_023294, NM_001190401	1182	120	29712	3.14213	0.665269	0.0214562	0.0209774
GOTERM_BP_DIRECT	GO:1904263~positive regulation of TORC1 signaling	10	0.823045	0.000387456	NM_145569, NM_139144, NM_001197322, NM_001114334, NM_175312, NM_001282093, NM_173753, NM_145374, NM_001029934, NM_016716	1182	57	29712	4.41001	0.755059	0.0270474	0.0264439
GOTERM_BP_DIRECT	GO:0045943~positive regulation of transcription by RNA polymerase I	7	0.576132	0.000452159	NM_025900, NM_178367, NM_031179, NM_028599, NM_053124, NM_175639, NM_025914	1182	26	29712	6.76767	0.806351	0.0309686	0.0302776
GOTERM_BP_DIRECT	GO:0070936~protein K48-linked ubiquitination	13	1.06996	0.000562191	NM_001081359, NM_023324, NM_001243712, NM_207215, NM_001034882, NM_012042, NM_001013371, NM_009458, NM_011543, NM_134097, NM_009454, NM_001024135, NM_016716	1182	99	29712	3.30083	0.870144	0.0377917	0.0369484
GOTERM_BP_DIRECT	GO:0099041~vesicle tethering to Golgi	4	0.329218	0.000589791	NM_028446, NM_026254, NM_145959, NM_027472	1182	5	29712	20.1096	0.88253	0.0389262	0.0380576
GOTERM_BP_DIRECT	GO:0006468~protein phosphorylation	28	2.30453	0.000605531	NM_001162410, NM_178654, NM_001110330, NM_001114334, NM_001272064, NM_145076, NM_009847, NM_009826, NM_009316, NM_001285507, NM_011101, NM_007499, NM_009072, NM_009071, NM_007691, NM_139294, NM_001164325, NM_011163, NM_011361, NM_172664, NM_021605, NM_001290345, NM_133810, NM_001013367, NM_001005509, NM_011495, NM_019635, NM_016700, NM_001045529	1182	342	29712	2.058	0.889057	0.039211	0.038336
GOTERM_BP_DIRECT	GO:0006457~protein folding	15	1.23457	0.000632044	NM_026009, NM_001302382, NM_178337, NM_010918, NM_011020, NM_011240, NM_011692, NM_010480, NM_013559, NM_026072, NM_011631, NM_008298, NM_172807, NM_010477, NM_030201	1182	129	29712	2.92291	0.899243	0.039211	0.038336
GOTERM_BP_DIRECT	GO:0051123~RNA polymerase II preinitiation complex assembly	9	0.740741	0.000643445	NM_175770, NM_145546, NM_025315, NM_001290729, NM_026106, NM_025444, NM_001100449, NM_001048208, NM_031391	1182	49	29712	4.61701	0.903331	0.039211	0.038336
GOTERM_BP_DIRECT	GO:0060261~positive regulation of transcription initiation by RNA polymerase II	10	0.823045	0.000648172	NM_175770, NM_025315, NM_001290729, NM_025444, NM_028136, NM_011294, NM_001100449, NM_001048208, NM_001080931, NM_031391	1182	61	29712	4.12083	0.904976	0.039211	0.038336
GOTERM_BP_DIRECT	GO:0045727~positive regulation of translation	12	0.987654	0.000658779	NM_008388, NM_001077265, NM_139144, NM_001110145, NM_001114334, NM_001284328, NM_001170869, NM_172585, NM_026573, NM_001290424, NM_001145919, NM_152812	1182	87	29712	3.46718	0.908568	0.039211	0.038336
GOTERM_BP_DIRECT	GO:0051225~spindle assembly	8	0.658436	0.000659482	NM_145546, NM_146190, NM_025995, NM_146159, NM_173400, NM_026574, NM_001081230, NM_010615	1182	38	29712	5.29201	0.908801	0.039211	0.038336
GOTERM_BP_DIRECT	GO:0000209~protein polyubiquitination	16	1.31687	0.000683059	NM_001110142, NM_001081359, NM_023324, NM_019653, NM_026301, NM_001243712, NM_001015099, NM_144788, NM_009458, NM_011543, NM_134097, NM_175091, NM_027432, NM_033604, NM_001024952, NM_016716	1182	145	29712	2.77374	0.916286	0.039211	0.038336
GOTERM_BP_DIRECT	GO:0032727~positive regulation of interferon-alpha production	7	0.576132	0.000691323	NM_001162410, NM_010477, NM_007842, NM_028136, NM_001081340, NM_172689, NM_010439	1182	28	29712	6.28426	0.918762	0.039211	0.038336
GOTERM_BP_DIRECT	GO:0010613~positive regulation of cardiac muscle hypertrophy	7	0.576132	0.000691323	NM_008971, NM_153422, NM_011101, NM_009072, NM_009071, NM_008098, NM_010901	1182	28	29712	6.28426	0.918762	0.039211	0.038336
GOTERM_BP_DIRECT	GO:0006376~mRNA splice site recognition	6	0.493827	0.000717649	NR_029425, NM_001080387, NM_026499, NM_026313, NM_198033, NM_177680	1182	19	29712	7.93802	0.926171	0.0399465	0.0390551
GOTERM_BP_DIRECT	GO:0048511~rhythmic process	12	0.987654	0.0007263	NM_011623, NM_008321, NM_172707, NM_013672, NM_009481, NM_009072, NM_007624, NM_016700, NM_025682, NM_015822, NM_023603, NM_001013367	1182	88	29712	3.42778	0.928455	0.0399465	0.0390551
GOTERM_BP_DIRECT	GO:0051276~chromosome organization	9	0.740741	0.000739651	NM_145546, NM_007462, NM_009012, NM_176953, NM_028887, NM_176979, NM_007790, NM_023603, NM_172616	1182	50	29712	4.52467	0.931842	0.0400736	0.0391794
GOTERM_BP_DIRECT	GO:0017148~negative regulation of translation	13	1.06996	0.000804707	NM_001301351, NM_026759, NM_001111289, NM_022655, NM_011163, NM_008989, NM_001290424, NM_152812, NM_016739, NM_011101, NM_001005509, NM_001284328, NM_011916, NM_028136	1182	103	29712	3.17264	0.946188	0.0429571	0.0419986
GOTERM_BP_DIRECT	GO:1905515~non-motile cilium assembly	10	0.823045	0.000925726	NM_001045524, NM_178883, NM_001039184, NM_023662, NM_009376, NM_029851, NM_001033385, NM_026641, NM_001014996, NM_177805	1182	64	29712	3.92766	0.965332	0.0467885	0.0457445
GOTERM_BP_DIRECT	GO:0006913~nucleocytoplasmic transport	10	0.823045	0.000925726	NM_021512, NM_027091, NM_029665, NM_023565, NM_011240, NM_134014, NM_026375, NM_175749, NM_170591, NM_181517	1182	64	29712	3.92766	0.965332	0.0467885	0.0457445
GOTERM_BP_DIRECT	GO:0051028~mRNA transport	11	0.90535	0.000926349	NM_007684, NM_173374, NM_173441, NM_007842, NM_027091, NM_011240, NM_175091, NM_019405, NM_026375, NM_001290424, NM_170591	1182	77	29712	3.59101	0.965411	0.0467885	0.0457445
GOTERM_BP_DIRECT	GO:0006607~NLS-bearing protein import into nucleus	5	0.411523	0.000951465	NM_008465, NM_010655, NM_027091, NM_008467, NM_011240	1182	12	29712	10.4738	0.968427	0.0467885	0.0457445
GOTERM_BP_DIRECT	GO:0002318~myeloid progenitor cell differentiation	5	0.411523	0.000951465	NM_001098425, NM_001018042, NM_013672, NM_001040400, NM_010439, NM_139294	1182	12	29712	10.4738	0.968427	0.0467885	0.0457445
GOTERM_BP_DIRECT	GO:0045814~negative regulation of gene expression, epigenetic	9	0.740741	0.000966705	NM_134063, NM_001083114, NM_001253877, NM_023773, NM_175238, NM_027497, NM_145151, NM_022724, NM_007691	1182	52	29712	4.35064	0.970128	0.0467885	0.0457445
GOTERM_BP_DIRECT	GO:0006513~protein monoubiquitination	9	0.740741	0.000966705	NM_011543, NM_001100451, NM_134097, NM_001243712, NM_001167730, NM_012042, NM_001008785, NM_080560, NM_016716	1182	52	29712	4.35064	0.970128	0.0467885	0.0457445
GOTERM_BP_DIRECT	GO:0000184~nuclear-transcribed mRNA catabolic process, nonsense-mediated decay	8	0.658436	0.00105927	NM_144866, NM_008388, NM_027490, NM_001081132, NM_001170869, NM_026573, NM_026383, NM_001024952	1182	41	29712	4.90479	0.978661	0.0505942	0.0494652
GOTERM_BP_DIRECT	GO:0007052~mitotic spindle organization	9	0.740741	0.00109946	NM_001045524, NM_177111, NM_008446, NM_173762, NM_178337, NM_001199123, NM_023284, NM_138757, NM_023294	1182	53	29712	4.26856	0.98156	0.0518315	0.0506749
GOTERM_BP_DIRECT	GO:0010508~positive regulation of autophagy	11	0.90535	0.00124941	NM_001199105, NM_009316, NM_010431, NM_026002, NM_001081340, NM_009071, NM_145470, NM_011083, NM_010439, NM_009826, NM_001013367	1182	80	29712	3.45635	0.989307	0.0581454	0.0568479
GOTERM_BP_DIRECT	GO:0051321~meiotic cell cycle	15	1.23457	0.00141194	NM_001081117, NM_146190, NM_001081223, NM_146243, NM_001077712, NM_008613, NM_001163013, NM_001127576, NM_009012, NM_011630, NM_029444, NM_013752, NM_011916, NM_007790, NM_001301412	1182	140	29712	2.69326	0.994077	0.0645844	0.0631433
GOTERM_BP_DIRECT	GO:0042127~regulation of cell population proliferation	18	1.48148	0.00142335	NM_175310, NM_176841, NM_007943, NM_153547, NM_008861, NM_010897, NM_007561, NM_001205044, NM_134097, NM_010431, NM_007566, NM_015754, NM_001159769, NM_019812, NM_007691, NM_009231, NM_139294, NM_011801	1182	188	29712	2.40674	0.994318	0.0645844	0.0631433
GOTERM_BP_DIRECT	GO:0006886~intracellular protein transport	22	1.8107	0.00153096	NM_025887, NM_021710, NM_175353, NM_026887, NM_023565, NM_183027, NM_019632, NM_019665, NM_182994, NM_172664, NM_001014973, NM_033370, NM_001102423, NM_001164090, NM_001003908, NM_029466, NM_029665, NM_145959, NM_181517, NM_177077, NM_027472, NM_011504	1182	257	29712	2.15181	0.996158	0.0686096	0.0670787
GOTERM_BP_DIRECT	GO:0006986~response to unfolded protein	9	0.740741	0.00158687	NM_013559, NM_028173, NM_029870, NM_010477, NM_001081132, NM_013760, NM_011020, NM_001039644, NM_010480	1182	56	29712	4.03988	0.996864	0.0702479	0.0686803
GOTERM_BP_DIRECT	GO:1990830~cellular response to leukemia inhibitory factor	25	2.05761	0.00168087	NM_172253, NM_026301, NM_207623, NM_053124, NM_021876, NM_145569, NM_009556, NM_001205044, NM_013720, NM_001038695, NM_013663, NM_019745, NM_001159769, NM_008186, NM_028838, NM_001025392, NM_019425, NM_001253877, NM_175238, NM_009786, NM_008234, NM_027091, NM_019812, NM_011638, NM_010425	1182	312	29712	2.01419	0.997772	0.0735127	0.0718723
GOTERM_BP_DIRECT	GO:0051310~metaphase chromosome alignment	5	0.411523	0.00180542	NM_031863, NM_001081363, NM_173762, NM_023294, NM_001127576	1182	14	29712	8.97752	0.998584	0.0780198	0.0762788
GOTERM_BP_DIRECT	GO:0042254~ribosome biogenesis	9	0.740741	0.00199709	NM_001110142, NM_025934, NM_153116, NM_025547, NM_134014, NM_018868, NM_027000, NM_001081094, NM_181470	1182	58	29712	3.90058	0.999295	0.0852877	0.0833846
GOTERM_BP_DIRECT	GO:1904262~negative regulation of TORC1 signaling	8	0.658436	0.00212325	NM_008960, NM_023324, NM_175312, NM_007499, NM_145470, NM_029705, NM_080560, NM_001013367	1182	46	29712	4.37166	0.999554	0.089621	0.0876212
GOTERM_BP_DIRECT	GO:0006352~DNA-templated transcription initiation	6	0.493827	0.00222422	NM_175770, NM_145546, NM_001290729, NM_172253, NM_053124, NM_001100449	1182	24	29712	6.28426	0.999691	0.0928035	0.0907327
GOTERM_BP_DIRECT	GO:0001892~embryonic placenta development	7	0.576132	0.0023506	NM_008861, NM_144788, NM_176850, NM_010431, NM_001098425, NM_001018042, NM_013672, NM_010425	1182	35	29712	5.02741	0.999805	0.0969621	0.0947985
GOTERM_BP_DIRECT	GO:0007507~heart development	25	2.05761	0.00240944	NM_001159383, NM_001081363, NM_001033385, NM_001166477, NM_009826, NM_008960, NM_008861, NM_008321, NM_010897, NM_001197322, NM_001162906, NM_009376, NM_007499, NM_009370, NM_001025093, NM_024459, NM_138667, NM_201232, NM_009758, NM_009786, NM_029851, NM_144860, NM_001164580, NM_009483, NM_010901	1182	321	29712	1.95771	0.999843	0.0981785	0.0959877
GOTERM_BP_DIRECT	GO:0009791~post-embryonic development	13	1.06996	0.00243418	NM_177730, NM_001081049, NM_022655, NM_026009, NM_001110013, NM_178337, NM_133942, NM_007499, NM_009481, NM_001045529, NM_001040400, NM_178892, NM_009370	1182	117	29712	2.79301	0.999856	0.0981785	0.0959877
GOTERM_BP_DIRECT	GO:0007099~centriole replication	6	0.493827	0.00269031	NM_182995, NM_011495, NM_001014996, NM_176976, NM_019405, NM_001081091	1182	25	29712	6.03289	0.999943	0.107317	0.104922
GOTERM_BP_DIRECT	GO:0070507~regulation of microtubule cytoskeleton organization	7	0.576132	0.00272723	NM_013559, NM_001112796, NM_139303, NM_023873, NM_009071, NM_144825, NM_001013367	1182	36	29712	4.88776	0.99995	0.107607	0.105206
GOTERM_BP_DIRECT	GO:0110025~DNA strand resection involved in replication fork processing	4	0.329218	0.00301854	NM_009764, NM_009012, NM_013752, NM_001081223	1182	8	29712	12.5685	0.999983	0.117505	0.114883
GOTERM_BP_DIRECT	GO:0042274~ribosomal small subunit biogenesis	11	0.90535	0.00304283	NM_178610, NM_025934, NM_175158, NM_025443, NM_001029990, NM_028599, NM_018868, NM_153806, NM_024242, NM_175639, NM_181470	1182	90	29712	3.07231	0.999984	0.117505	0.114883
GOTERM_BP_DIRECT	GO:2000767~positive regulation of cytoplasmic translation	5	0.411523	0.00308071	NM_001077265, NM_007842, NM_001284328, NM_028136, NM_001161854, NM_144901	1182	16	29712	7.85533	0.999986	0.117716	0.115089
GOTERM_BP_DIRECT	GO:0031297~replication fork processing	7	0.576132	0.00361375	NM_001081422, NM_177331, NM_026576, NM_026640, NM_025541, NM_178912, NM_025372	1182	38	29712	4.63051	0.999998	0.136645	0.133596
GOTERM_BP_DIRECT	GO:0006366~transcription by RNA polymerase II	20	1.64609	0.00371277	NM_175770, NM_025315, NM_026106, NM_025444, NM_134123, NM_172424, NM_139227, NM_031391, NM_013559, NM_001197322, NM_008178, NM_145546, NM_011137, NR_029425, NM_026110, NM_001100449, NM_008186, NM_010901, NM_010439, NM_178142	1182	241	29712	2.08606	0.999999	0.137268	0.134205
GOTERM_BP_DIRECT	GO:0000723~telomere maintenance	9	0.740741	0.00374314	NM_178267, NM_009012, NM_013752, NM_007499, NM_027941, NM_001286628, NM_026574, NM_011916, NM_175238	1182	64	29712	3.5349	0.999999	0.137268	0.134205
GOTERM_BP_DIRECT	GO:0035019~somatic stem cell population maintenance	10	0.823045	0.00374367	NM_001081149, NM_025315, NM_007462, NM_176953, NM_175238, NM_001159769, NM_201232, NM_009758, NM_139294, NM_001048208	1182	78	29712	3.2227	0.999999	0.137268	0.134205
GOTERM_BP_DIRECT	GO:0000278~mitotic cell cycle	12	0.987654	0.003825	NM_001003908, NM_008651, NM_007683, NM_146190, NM_011277, NM_001081363, NM_173762, NM_001111106, NM_027892, NM_011879, NM_025979, NM_016716	1182	108	29712	2.79301	0.999999	0.138848	0.135749
GOTERM_BP_DIRECT	GO:0010628~positive regulation of gene expression	38	3.12757	0.00404195	NM_001162410, NM_001081149, NM_001077265, NM_001081049, NM_181585, NM_026148, NM_013672, NM_001272064, NM_145076, NM_025717, NM_001033389, NM_008960, NM_008861, NM_008321, NM_001199105, NM_001038695, NM_010431, NM_007499, NM_028136, NM_009072, NM_009071, NM_019745, NM_139294, NM_009370, NM_001081359, NM_153402, NM_001025093, NM_001290424, NM_172689, NM_009758, NM_001013367, NM_009764, NM_139144, …	1182	586	29712	1.63005	1	0.14527	0.142028
GOTERM_BP_DIRECT	GO:0070534~protein K63-linked ubiquitination	9	0.740741	0.00412292	NM_144788, NM_023324, NM_009458, NM_053009, NM_009454, NM_001159351, NM_001243712, NM_027355, NM_080560	1182	65	29712	3.48052	1	0.146728	0.143453
GOTERM_BP_DIRECT	GO:0006265~DNA topological change	4	0.329218	0.00439453	NM_011623, NM_009409, NM_008252, NM_009408	1182	9	29712	11.172	1	0.153386	0.149963
GOTERM_BP_DIRECT	GO:1900152~negative regulation of nuclear-transcribed mRNA catabolic process, deadenylation-dependent decay	4	0.329218	0.00439453	NM_001077265, NM_007842, NM_001284328, NM_001161854, NM_144901	1182	9	29712	11.172	1	0.153386	0.149963
GOTERM_BP_DIRECT	GO:0031124~mRNA 3'-end processing	6	0.493827	0.00450993	NM_029078, NM_011112, NM_133905, NM_001013391, NM_145991, NM_001081293	1182	28	29712	5.38651	1	0.155915	0.152436
GOTERM_BP_DIRECT	GO:0001889~liver development	12	0.987654	0.0047149	NM_001077265, NM_001025093, NM_001081132, NM_013672, NM_008549, NM_009847, NM_009826, NM_008861, NM_010897, NM_001205044, NM_009376, NM_001098425, NM_001018042	1182	111	29712	2.71752	1	0.161463	0.15786
GOTERM_BP_DIRECT	GO:0048024~regulation of mRNA splicing, via spliceosome	5	0.411523	0.00486206	NM_138593, NM_001080387, NM_013663, NM_001291114, NM_177680	1182	18	29712	6.98252	1	0.16192	0.158307
GOTERM_BP_DIRECT	GO:0060816~random inactivation of X chromosome	5	0.411523	0.00486206	NM_009764, NM_001163018, NM_001205044, NM_019763, NM_011276	1182	18	29712	6.98252	1	0.16192	0.158307
GOTERM_BP_DIRECT	GO:0008608~attachment of spindle microtubules to kinetochore	5	0.411523	0.00486206	NM_173762, NM_001199123, NM_023284, NM_023294, NM_028232	1182	18	29712	6.98252	1	0.16192	0.158307
GOTERM_BP_DIRECT	GO:0043065~positive regulation of apoptotic process	28	2.30453	0.00537749	NM_001164639, NM_021310, NM_008960, NM_011623, NM_008321, NM_010897, NM_010477, NM_001199105, NM_010431, NM_007499, NM_148930, NM_026273, NM_010439, NM_009370, NM_001164325, NM_153422, NM_001025392, NM_011163, NM_133810, NM_001168304, NM_009401, NM_007462, NM_008298, NM_026201, NM_019635, NM_016700, NM_019812, NM_010901	1182	399	29712	1.764	1	0.176402	0.172466
GOTERM_BP_DIRECT	GO:0006417~regulation of translation	12	0.987654	0.00539411	NM_054043, NM_177124, NM_144910, NM_153402, NM_022655, NM_001005509, NM_015751, NM_001290424, NM_025717, NM_001008785, NM_144925, NM_212484	1182	113	29712	2.66942	1	0.176402	0.172466
GOTERM_BP_DIRECT	GO:0045793~positive regulation of cell size	5	0.411523	0.00596724	NM_139144, NM_009316, NM_009483, NM_010480, NM_009826	1182	19	29712	6.61501	1	0.190018	0.185778
GOTERM_BP_DIRECT	GO:0042255~ribosome assembly	4	0.329218	0.0060935	NM_173363, NM_010120, NM_001005509, NM_198303	1182	10	29712	10.0548	1	0.190018	0.185778
GOTERM_BP_DIRECT	GO:2000234~positive regulation of rRNA processing	4	0.329218	0.0060935	NM_025934, NM_028599, NM_024242, NM_175639	1182	10	29712	10.0548	1	0.190018	0.185778
GOTERM_BP_DIRECT	GO:0071044~histone mRNA catabolic process	4	0.329218	0.0060935	NM_027490, NM_133905, NM_007499, NM_011916	1182	10	29712	10.0548	1	0.190018	0.185778
GOTERM_BP_DIRECT	GO:0040016~embryonic cleavage	4	0.329218	0.0060935	NM_011623, NM_001159769, NM_009408, NM_016716	1182	10	29712	10.0548	1	0.190018	0.185778
GOTERM_BP_DIRECT	GO:0060021~roof of mouth development	10	0.823045	0.00612455	NM_001081321, NM_001162906, NM_172870, NM_001033385, NM_009460, NM_009231, NM_178892, NM_009758, NM_133942, NM_009370	1182	84	29712	2.99251	1	0.190018	0.185778
GOTERM_BP_DIRECT	GO:0006334~nucleosome assembly	10	0.823045	0.00661445	NM_001081149, NM_033596, NM_015781, NM_001081475, NM_027435, NM_025541, NM_053124, NM_153173, NM_178210, NM_001099628	1182	85	29712	2.9573	1	0.203478	0.198938
GOTERM_BP_DIRECT	GO:0001822~kidney development	16	1.31687	0.00690537	NM_001081363, NM_001033385, NM_052993, NM_009847, NM_008234, NM_012018, NM_008861, NM_007462, NM_001162906, NM_029851, NM_009376, NM_001040400, NM_178892, NM_199476, NM_009370, NM_016716	1182	184	29712	2.18583	1	0.210643	0.205943
GOTERM_BP_DIRECT	GO:2000779~regulation of double-strand break repair	6	0.493827	0.00706831	NM_025900, NM_134012, NM_172663, NM_134034, NM_027497, NM_182939	1182	31	29712	4.86524	1	0.211376	0.206659
GOTERM_BP_DIRECT	GO:0032007~negative regulation of TOR signaling	6	0.493827	0.00706831	NM_010431, NM_173753, NM_009461, NM_019812, NM_145470, NM_001013367	1182	31	29712	4.86524	1	0.211376	0.206659
GOTERM_BP_DIRECT	GO:0008283~cell population proliferation	23	1.893	0.00710408	NM_001081117, NM_001081216, NM_024457, NM_001163018, NM_023420, NM_001277219, NM_008989, NM_012042, NM_001164222, NM_001166477, NM_009847, NM_152812, NM_008960, NM_011546, NM_010897, NM_007462, NM_001205044, NM_011101, NM_007566, NM_198007, NM_026641, NM_028664, NM_019635, NM_001029856	1182	312	29712	1.85305	1	0.211376	0.206659
GOTERM_BP_DIRECT	GO:0010824~regulation of centrosome duplication	5	0.411523	0.00722761	NM_177331, NM_025844, NM_024190, NM_134014, NM_019812	1182	20	29712	6.28426	1	0.211583	0.206861
GOTERM_BP_DIRECT	GO:0007004~telomere maintenance via telomerase	5	0.411523	0.00722761	NM_009012, NM_028228, NM_001286628, NM_001030307, NM_010480	1182	20	29712	6.28426	1	0.211583	0.206861
GOTERM_BP_DIRECT	GO:0002682~regulation of immune system process	7	0.576132	0.0075561	NM_001085507, NM_153780, NM_028356, NM_146253, NM_145591, NM_001033157, NM_001033466	1182	44	29712	3.99908	1	0.216802	0.211965
GOTERM_BP_DIRECT	GO:0032922~circadian regulation of gene expression	9	0.740741	0.00767329	NM_139144, NM_172707, NM_001081049, NM_173440, NM_207215, NM_019812, NM_025717, NM_009834, NM_009408	1182	72	29712	3.14213	1	0.216802	0.211965
GOTERM_BP_DIRECT	GO:0006310~DNA recombination	9	0.740741	0.00767329	NM_012018, NM_009764, NM_009012, NM_175213, NM_176953, NM_029943, NM_008252, NM_010439, NM_198033	1182	72	29712	3.14213	1	0.216802	0.211965
GOTERM_BP_DIRECT	GO:0006364~rRNA processing	13	1.06996	0.00770235	NM_178610, NM_175158, NM_028315, NM_172762, NM_175639, NM_001013376, NM_029936, NM_020558, NM_019393, NM_001081090, NM_028599, NM_019428, NM_027156	1182	135	29712	2.42061	1	0.216802	0.211965
GOTERM_BP_DIRECT	GO:0010468~regulation of gene expression	29	2.38683	0.00770455	NM_001077265, NM_001081049, NM_001110013, NM_001081340, NM_001034893, NR_110430, NM_008817, NM_010897, NM_001197322, NM_001205044, NM_001038695, NM_010431, NM_178281, NM_007691, NM_001024952, NM_009370, NM_022655, NM_178647, NM_001081154, NR_110440, NM_011382, NM_201232, NM_020558, NM_033565, NM_009483, NM_019635, NM_016700, NM_030732, NM_013835	1182	430	29712	1.69529	1	0.216802	0.211965
GOTERM_BP_DIRECT	GO:0006282~regulation of DNA repair	8	0.658436	0.00791249	NM_175770, NM_009764, NM_011960, NM_001301414, NM_026574, NM_175009, NM_139227, NM_011307	1182	58	29712	3.46718	1	0.220941	0.216011
GOTERM_BP_DIRECT	GO:0032206~positive regulation of telomere maintenance	6	0.493827	0.00810833	NM_009012, NM_013752, NM_001286628, NM_021605, NM_028136, NM_153547	1182	32	29712	4.7132	1	0.223657	0.218667
GOTERM_BP_DIRECT	GO:0070934~CRD-mediated mRNA stabilization	4	0.329218	0.00813299	NM_001077265, NM_007842, NM_001284328, NM_001161854, NM_144901	1182	11	29712	9.14075	1	0.223657	0.218667
GOTERM_BP_DIRECT	GO:0043433~negative regulation of DNA-binding transcription factor activity	9	0.740741	0.0083253	NM_001081149, NM_008321, NM_011277, NM_145563, NM_011276, NM_008989, NM_009460, NM_019812, NM_001080931	1182	73	29712	3.09909	1	0.225059	0.220037
GOTERM_BP_DIRECT	GO:0051865~protein autoubiquitination	9	0.740741	0.0083253	NM_001013371, NM_009764, NM_144788, NM_009458, NM_013876, NM_001081068, NM_001243712, NM_001167730, NM_016716	1182	73	29712	3.09909	1	0.225059	0.220037
GOTERM_BP_DIRECT	GO:1905168~positive regulation of double-strand break repair via homologous recombination	7	0.576132	0.00843195	NM_023324, NM_134012, NM_172663, NM_146243, NM_027497, NM_001146081, NM_175251	1182	45	29712	3.91021	1	0.225059	0.220037
GOTERM_BP_DIRECT	GO:0090307~mitotic spindle assembly	7	0.576132	0.00843195	NM_001003908, NM_177111, NM_001081230, NM_001077712, NM_007790, NM_010615, NM_009282	1182	45	29712	3.91021	1	0.225059	0.220037
GOTERM_BP_DIRECT	GO:0044027~negative regulation of gene expression via chromosomal CpG island methylation	5	0.411523	0.00865163	NM_008234, NM_009764, NM_173364, NM_001013769, NM_023773	1182	21	29712	5.98501	1	0.229237	0.224121
GOTERM_BP_DIRECT	GO:0007080~mitotic metaphase chromosome alignment	7	0.576132	0.00937825	NM_177111, NM_024190, NM_139303, NM_028228, NM_173762, NM_027411, NM_016716	1182	46	29712	3.8252	1	0.244914	0.239449
GOTERM_BP_DIRECT	GO:0043536~positive regulation of blood vessel endothelial cell migration	7	0.576132	0.00937825	NM_021278, NM_030250, NM_011101, NM_010431, NM_013672, NM_019812, NM_010439	1182	46	29712	3.8252	1	0.244914	0.239449
GOTERM_BP_DIRECT	GO:0019827~stem cell population maintenance	8	0.658436	0.00949492	NM_175472, NM_007462, NM_001253877, NM_145991, NM_001252684, NM_001077712, NM_007790, NM_153547	1182	60	29712	3.35161	1	0.24619	0.240696
GOTERM_BP_DIRECT	GO:0018105~peptidyl-serine phosphorylation	11	0.90535	0.00962948	NM_007540, NM_001081216, NM_001114334, NM_007499, NM_175091, NM_016700, NM_009071, NM_001045529, NM_001042634, NM_009408, NM_009370	1182	106	29712	2.60856	1	0.247908	0.242376
GOTERM_BP_DIRECT	GO:0045190~isotype switching	5	0.411523	0.0102471	NM_013752, NM_176953, NM_027355, NM_027860, NM_001029856	1182	22	29712	5.71297	1	0.259948	0.254148
GOTERM_BP_DIRECT	GO:0006413~translational initiation	8	0.658436	0.0103674	NM_008388, NM_178367, NM_173363, NM_010120, NM_001005509, NM_015751, NM_198303, NM_026030	1182	61	29712	3.29666	1	0.259948	0.254148
GOTERM_BP_DIRECT	GO:0016197~endosomal transport	8	0.658436	0.0103674	NM_144535, NM_013454, NM_145223, NM_007943, NM_001033375, NM_172679, NM_019670, NM_173392	1182	61	29712	3.29666	1	0.259948	0.254148
GOTERM_BP_DIRECT	GO:0010972~negative regulation of G2/M transition of mitotic cell cycle	4	0.329218	0.0105268	NM_133758, NM_028228, NM_007691, NM_001163794	1182	12	29712	8.37902	1	0.259948	0.254148
GOTERM_BP_DIRECT	GO:0002011~morphogenesis of an epithelial sheet	4	0.329218	0.0105268	NM_001162410, NM_011699, NM_001039692, NM_019579	1182	12	29712	8.37902	1	0.259948	0.254148
GOTERM_BP_DIRECT	GO:0035020~regulation of Rac protein signal transduction	4	0.329218	0.0105268	NM_139144, NM_001277219, NM_001024135, NM_001034882	1182	12	29712	8.37902	1	0.259948	0.254148
GOTERM_BP_DIRECT	GO:2000781~positive regulation of double-strand break repair	7	0.576132	0.0114938	NM_001081225, NM_013752, NM_007499, NM_001159351, NM_019812, NM_175251, NM_080560	1182	48	29712	3.66582	1	0.281908	0.275617
GOTERM_BP_DIRECT	GO:0006351~DNA-templated transcription	10	0.823045	0.0116899	NM_175551, NM_178778, NM_177852, NM_026574, NM_023162, NM_001122963, NM_001103182, NM_008186, NM_010901, NM_001033389, NM_010425	1182	93	29712	2.70291	1	0.284793	0.278438
GOTERM_BP_DIRECT	GO:0009952~anterior/posterior pattern specification	12	0.987654	0.0118838	NM_176850, NM_007396, NM_007561, NM_007462, NM_001081049, NM_001081321, NM_009376, NM_178700, NM_031179, NM_009880, NM_009758, NM_009370	1182	126	29712	2.39401	1	0.287588	0.281171
GOTERM_BP_DIRECT	GO:0030218~erythrocyte differentiation	9	0.740741	0.0122239	NM_001081259, NM_001159750, NM_175353, NM_001098425, NM_001018042, NM_026984, NM_173028, NM_019670, NM_001127177, NM_001166477	1182	78	29712	2.90043	1	0.29386	0.287303
GOTERM_BP_DIRECT	GO:0042789~mRNA transcription by RNA polymerase II	7	0.576132	0.0126686	NM_175770, NM_001025093, NM_001290729, NM_009210, NM_025444, NM_013672, NM_001100449	1182	49	29712	3.59101	1	0.302546	0.295795
GOTERM_BP_DIRECT	GO:0048863~stem cell differentiation	9	0.740741	0.0131416	NM_001033425, NM_007561, NM_001160251, NM_001205044, NM_011101, NM_001253877, NM_026641, NM_001081340, NM_009758	1182	79	29712	2.86372	1	0.308141	0.301266
GOTERM_BP_DIRECT	GO:0007018~microtubule-based movement	9	0.740741	0.0131416	NM_025975, NM_139303, NM_008446, NM_029851, NM_173762, NM_183046, NM_001293635, NM_008448, NM_010615	1182	79	29712	2.86372	1	0.308141	0.301266
GOTERM_BP_DIRECT	GO:0031123~RNA 3'-end processing	4	0.329218	0.0132855	NM_175472, NM_011112, NM_133905, NM_172555	1182	13	29712	7.73448	1	0.308141	0.301266
GOTERM_BP_DIRECT	GO:0007143~female meiotic nuclear division	4	0.329218	0.0132855	NM_011623, NM_007499, NM_001081154, NM_199007	1182	13	29712	7.73448	1	0.308141	0.301266
GOTERM_BP_DIRECT	GO:0045740~positive regulation of DNA replication	6	0.493827	0.0133273	NM_007497, NM_009786, NM_007842, NM_053124, NM_016700, NM_001029856	1182	36	29712	4.18951	1	0.308141	0.301266
GOTERM_BP_DIRECT	GO:0046627~negative regulation of insulin receptor signaling pathway	7	0.576132	0.0139251	NM_001114334, NM_001081112, NM_011101, NM_144892, NM_010878, NM_001127177, NM_001013367	1182	50	29712	3.51919	1	0.319924	0.312785
GOTERM_BP_DIRECT	GO:0035556~intracellular signal transduction	28	2.30453	0.0143338	NM_178654, NM_001164639, NM_019653, NM_053268, NM_145470, NM_025979, NM_011101, NM_080843, NM_019505, NM_019745, NM_011946, NM_009370, NM_028838, NM_011361, NM_172664, NM_001033550, NM_001290345, NM_173018, NM_001172092, NM_133810, NM_001093766, NM_008378, NM_019635, NM_001081406, NM_011638, NM_148945, NM_026164, NM_001171004	1182	432	29712	1.62925	1	0.320547	0.313395
GOTERM_BP_DIRECT	GO:0007057~spindle assembly involved in female meiosis I	3	0.246914	0.0145703	NM_025995, NM_173762, NM_023294	1182	5	29712	15.0822	1	0.320547	0.313395
GOTERM_BP_DIRECT	GO:0090168~Golgi reassembly	3	0.246914	0.0145703	NM_173443, NM_019745, NM_177151	1182	5	29712	15.0822	1	0.320547	0.313395
GOTERM_BP_DIRECT	GO:0051383~kinetochore organization	3	0.246914	0.0145703	NM_023284, NM_023294, NM_001301412	1182	5	29712	15.0822	1	0.320547	0.313395
GOTERM_BP_DIRECT	GO:0071596~ubiquitin-dependent protein catabolic process via the N-end rule pathway	3	0.246914	0.0145703	NM_001081359, NM_177783, NM_001303033, NM_009461	1182	5	29712	15.0822	1	0.320547	0.313395
GOTERM_BP_DIRECT	GO:1904354~negative regulation of telomere capping	3	0.246914	0.0145703	NM_009012, NM_013752, NM_007499	1182	5	29712	15.0822	1	0.320547	0.313395
GOTERM_BP_DIRECT	GO:0046602~regulation of mitotic centrosome separation	3	0.246914	0.0145703	NM_001081230, NM_007691, NM_010615	1182	5	29712	15.0822	1	0.320547	0.313395
GOTERM_BP_DIRECT	GO:0006368~transcription elongation by RNA polymerase II	6	0.493827	0.014918	NM_001159750, NM_028932, NM_145991, NM_001081340, NM_138953, NM_175009	1182	37	29712	4.07628	1	0.326218	0.318939
GOTERM_BP_DIRECT	GO:0006270~DNA replication initiation	5	0.411523	0.0161313	NM_008892, NM_001159563, NM_001271526, NM_176979, NM_021315	1182	25	29712	5.02741	1	0.348261	0.34049
GOTERM_BP_DIRECT	GO:0051984~positive regulation of chromosome segregation	4	0.329218	0.0164164	NM_173762, NM_001252684, NM_001167730, NM_001301412	1182	14	29712	7.18202	1	0.348261	0.34049
GOTERM_BP_DIRECT	GO:0006839~mitochondrial transport	4	0.329218	0.0164164	NM_001081259, NM_013770, NM_026165, NM_008448	1182	14	29712	7.18202	1	0.348261	0.34049
GOTERM_BP_DIRECT	GO:0008156~negative regulation of DNA replication	4	0.329218	0.0164164	NM_001081321, NM_001286628, NM_001004436, NM_027000	1182	14	29712	7.18202	1	0.348261	0.34049
GOTERM_BP_DIRECT	GO:0007026~negative regulation of microtubule depolymerization	6	0.493827	0.0166307	NM_007462, NM_001004140, NM_139227, NM_001081360, NM_019670, NM_144825	1182	38	29712	3.96901	1	0.348261	0.34049
GOTERM_BP_DIRECT	GO:0034504~protein localization to nucleus	7	0.576132	0.0166935	NM_024459, NM_173374, NM_134097, NM_134014, NM_011382, NM_001024624, NM_029074	1182	52	29712	3.38383	1	0.348261	0.34049
GOTERM_BP_DIRECT	GO:0040029~epigenetic regulation of gene expression	7	0.576132	0.0166935	NM_001100451, NM_001081049, NM_011277, NM_178647, NM_001253877, NM_026984, NM_027355	1182	52	29712	3.38383	1	0.348261	0.34049
GOTERM_BP_DIRECT	GO:0010212~response to ionizing radiation	7	0.576132	0.0166935	NM_009764, NM_176953, NM_007499, NM_176979, NM_027355, NM_028696, NM_011307	1182	52	29712	3.38383	1	0.348261	0.34049
GOTERM_BP_DIRECT	GO:0090263~positive regulation of canonical Wnt signaling pathway	11	0.90535	0.0173635	NM_001301351, NM_133758, NM_001081359, NM_009458, NM_001161362, NM_001081203, NM_152809, NM_175091, NM_009791, NM_030732, NM_001190401	1182	116	29712	2.38369	1	0.360168	0.352131
GOTERM_BP_DIRECT	GO:0034605~cellular response to heat	7	0.576132	0.0182105	NM_010897, NM_007842, NM_001242388, NM_028136, NM_009460, NM_010480, NM_029705	1182	53	29712	3.31999	1	0.375591	0.36721
GOTERM_BP_DIRECT	GO:0032435~negative regulation of proteasomal ubiquitin-dependent protein catabolic process	6	0.493827	0.0184691	NM_139144, NM_001282093, NM_027554, NM_009481, NM_178281, NM_001081409	1182	39	29712	3.86724	1	0.37683	0.368422
GOTERM_BP_DIRECT	GO:0006446~regulation of translational initiation	5	0.411523	0.0184782	NM_025824, NM_173363, NM_008378, NM_011163, NM_198303	1182	26	29712	4.83405	1	0.37683	0.368422
GOTERM_BP_DIRECT	GO:0001934~positive regulation of protein phosphorylation	17	1.39918	0.019688	NM_001110330, NM_001164503, NM_001025093, NM_181585, NM_173753, NM_145452, NM_001290424, NM_010480, NM_009826, NM_139144, NM_007561, NM_007396, NM_011101, NM_009072, NM_019812, NM_010439, NM_011638	1182	227	29712	1.88251	1	0.39926	0.390351
GOTERM_BP_DIRECT	GO:0051315~attachment of mitotic spindle microtubules to kinetochore	4	0.329218	0.0199243	NM_007683, NM_173762, NM_023284, NM_023294	1182	15	29712	6.70321	1	0.399587	0.390671
GOTERM_BP_DIRECT	GO:0044346~fibroblast apoptotic process	4	0.329218	0.0199243	NM_001305258, NM_007462, NM_016716, NM_011801	1182	15	29712	6.70321	1	0.399587	0.390671
GOTERM_BP_DIRECT	GO:0050680~negative regulation of epithelial cell proliferation	9	0.740741	0.0210256	NM_008960, NM_011546, NM_001163018, NM_007462, NM_001025093, NM_009376, NM_145991, NM_001272064, NM_019635, NM_145076	1182	86	29712	2.63062	1	0.406621	0.397547
GOTERM_BP_DIRECT	GO:0071539~protein localization to centrosome	5	0.411523	0.021026	NM_001039184, NM_023662, NM_207659, NM_019635, NM_172824	1182	27	29712	4.65501	1	0.406621	0.397547
GOTERM_BP_DIRECT	GO:2000301~negative regulation of synaptic vesicle exocytosis	3	0.246914	0.0212832	NM_024457, NM_001290424, NM_139294	1182	6	29712	12.5685	1	0.406621	0.397547
GOTERM_BP_DIRECT	GO:0007093~mitotic cell cycle checkpoint signaling	3	0.246914	0.0212832	NM_019499, NM_023294, NM_007691	1182	6	29712	12.5685	1	0.406621	0.397547
GOTERM_BP_DIRECT	GO:0030204~chondroitin sulfate metabolic process	3	0.246914	0.0212832	NM_177730, NM_172508, NM_001081316	1182	6	29712	12.5685	1	0.406621	0.397547
GOTERM_BP_DIRECT	GO:0010557~positive regulation of macromolecule biosynthetic process	3	0.246914	0.0212832	NM_001077265, NM_008098, NM_001166477	1182	6	29712	12.5685	1	0.406621	0.397547
GOTERM_BP_DIRECT	GO:0045132~meiotic chromosome segregation	3	0.246914	0.0212832	NM_023284, NM_028232, NM_001301412	1182	6	29712	12.5685	1	0.406621	0.397547
GOTERM_BP_DIRECT	GO:0010825~positive regulation of centrosome duplication	3	0.246914	0.0212832	NM_001102458, NM_009072, NM_176976	1182	6	29712	12.5685	1	0.406621	0.397547
GOTERM_BP_DIRECT	GO:0000395~mRNA 5'-splice site recognition	3	0.246914	0.0212832	NM_173374, NM_133948, NM_177806	1182	6	29712	12.5685	1	0.406621	0.397547
GOTERM_BP_DIRECT	GO:0006260~DNA replication	10	0.823045	0.0215618	NM_008892, NM_001159563, NM_011258, NM_026515, NM_009584, NM_001271526, NM_001081475, NM_026640, NM_008989, NM_009408	1182	103	29712	2.44049	1	0.409788	0.400644
GOTERM_BP_DIRECT	GO:0003281~ventricular septum development	6	0.493827	0.0225357	NM_012018, NM_144788, NM_010771, NM_001162906, NM_028446, NM_024452	1182	41	29712	3.67859	1	0.423858	0.4144
GOTERM_BP_DIRECT	GO:0008625~extrinsic apoptotic signaling pathway via death domain receptors	6	0.493827	0.0225357	NM_010897, NM_001122978, NM_001039090, NM_009072, NM_019635, NM_008252	1182	41	29712	3.67859	1	0.423858	0.4144
GOTERM_BP_DIRECT	GO:0090316~positive regulation of intracellular protein transport	5	0.411523	0.0237787	NM_008388, NM_023662, NM_183046, NM_019745, NM_008448	1182	28	29712	4.48876	1	0.438756	0.428966
GOTERM_BP_DIRECT	GO:0034063~stress granule assembly	5	0.411523	0.0237787	NM_001112796, NM_001290424, NM_001161854, NM_001145919, NM_144901, NM_001081290	1182	28	29712	4.48876	1	0.438756	0.428966
GOTERM_BP_DIRECT	GO:0097150~neuronal stem cell population maintenance	5	0.411523	0.0237787	NM_023662, NM_207659, NM_016700, NM_009791, NM_001109909	1182	28	29712	4.48876	1	0.438756	0.428966
GOTERM_BP_DIRECT	GO:0033962~P-body assembly	4	0.329218	0.0238113	NM_009834, NM_144925, NM_001024952, NM_026309	1182	16	29712	6.28426	1	0.438756	0.428966
GOTERM_BP_DIRECT	GO:2001235~positive regulation of apoptotic signaling pathway	6	0.493827	0.0247697	NM_008960, NM_001199105, NM_013672, NM_016700, NM_178281, NM_009370	1182	42	29712	3.59101	1	0.454111	0.443978
GOTERM_BP_DIRECT	GO:0060612~adipose tissue development	7	0.576132	0.0252169	NM_001025093, NM_001136064, NM_026887, NM_030732, NM_172679, NM_177151, NM_009847	1182	57	29712	3.08701	1	0.459986	0.449722
GOTERM_BP_DIRECT	GO:0006406~mRNA export from nucleus	7	0.576132	0.0272135	NM_021512, NM_013663, NM_153552, NM_134014, NM_175009, NM_001290424, NM_177680	1182	58	29712	3.03378	1	0.491468	0.480502
GOTERM_BP_DIRECT	GO:0008630~intrinsic apoptotic signaling pathway in response to DNA damage	7	0.576132	0.0272135	NM_009764, NM_133758, NM_134097, NM_007499, NM_001039090, NM_019812, NM_001029856	1182	58	29712	3.03378	1	0.491468	0.480502
GOTERM_BP_DIRECT	GO:0006470~protein dephosphorylation	8	0.658436	0.0275658	NM_008960, NM_172707, NM_011203, NM_024459, NM_134034, NM_027892, NM_024209, NM_001127177	1182	74	29712	2.71752	1	0.495365	0.484311
GOTERM_BP_DIRECT	GO:0000463~maturation of LSU-rRNA from tricistronic rRNA transcript (SSU-rRNA, 5.8S rRNA, LSU-rRNA)	4	0.329218	0.0280773	NM_023323, NM_172762, NM_027000, NM_001081094	1182	17	29712	5.9146	1	0.49688	0.485792
GOTERM_BP_DIRECT	GO:0007030~Golgi organization	10	0.823045	0.0282766	NM_001163126, NM_001003908, NM_026534, NM_030257, NM_029851, NM_173443, NM_028446, NM_023311, NM_001102430, NM_177151	1182	108	29712	2.32751	1	0.49688	0.485792
GOTERM_BP_DIRECT	GO:0007623~circadian rhythm	10	0.823045	0.0282766	NM_007540, NM_145569, NM_008321, NM_007842, NM_011982, NM_019812, NM_025717, NM_022724, NM_009834, NM_198033	1182	108	29712	2.32751	1	0.49688	0.485792
GOTERM_BP_DIRECT	GO:0010629~negative regulation of gene expression	25	2.05761	0.0286286	NM_001077265, NM_001160251, NM_011249, NM_008321, NM_001197322, NM_009316, NM_001199105, NM_010431, NM_013685, NM_009072, NM_019745, NR_040269, NM_026499, NM_001081111, NM_178309, NM_001290424, NM_009834, NM_009758, NM_001013367, NM_001093766, NM_011137, NM_026001, NM_019812, NM_008252, NM_178892	1182	398	29712	1.57896	1	0.49688	0.485792
GOTERM_BP_DIRECT	GO:1903724~positive regulation of centriole elongation	3	0.246914	0.0290189	NM_001014996, NM_176976, NM_001081429	1182	7	29712	10.773	1	0.49688	0.485792
GOTERM_BP_DIRECT	GO:0006369~termination of RNA polymerase II transcription	3	0.246914	0.0290189	NM_029078, NM_134123, NM_198033	1182	7	29712	10.773	1	0.49688	0.485792
GOTERM_BP_DIRECT	GO:1901888~regulation of cell junction assembly	3	0.246914	0.0290189	NM_024457, NM_009072, NM_009071	1182	7	29712	10.773	1	0.49688	0.485792
GOTERM_BP_DIRECT	GO:1990116~ribosome-associated ubiquitin-dependent protein catabolic process	3	0.246914	0.0290189	NM_001081068, NM_198007, NM_025441	1182	7	29712	10.773	1	0.49688	0.485792
GOTERM_BP_DIRECT	GO:0034728~nucleosome organization	3	0.246914	0.0290189	NM_001081340, NM_007690, NM_172714	1182	7	29712	10.773	1	0.49688	0.485792
GOTERM_BP_DIRECT	GO:0140718~facultative heterochromatin formation	3	0.246914	0.0290189	NM_001163018, NM_001205044, NM_021876	1182	7	29712	10.773	1	0.49688	0.485792
GOTERM_BP_DIRECT	GO:2000134~negative regulation of G1/S transition of mitotic cell cycle	6	0.493827	0.0296519	NM_008960, NM_008861, NM_011249, NM_007462, NM_145991, NM_001130184	1182	44	29712	3.42778	1	0.505335	0.494059
GOTERM_BP_DIRECT	GO:0007098~centrosome cycle	6	0.493827	0.0323044	NM_009764, NM_026515, NM_023662, NM_146159, NM_173400, NM_027892	1182	45	29712	3.35161	1	0.547967	0.53574
GOTERM_BP_DIRECT	GO:0030490~maturation of SSU-rRNA	4	0.329218	0.0327204	NM_025934, NM_030096, NM_024242, NM_026040	1182	18	29712	5.58601	1	0.552442	0.540115
GOTERM_BP_DIRECT	GO:0022604~regulation of cell morphogenesis	5	0.411523	0.033295	NM_172409, NM_001081216, NM_001114399, NM_001033222, NM_001285885	1182	31	29712	4.05436	1	0.556963	0.544535
GOTERM_BP_DIRECT	GO:0051262~protein tetramerization	5	0.411523	0.033295	NM_001164325, NM_008861, NM_011982, NM_001013391, NM_019635	1182	31	29712	4.05436	1	0.556963	0.544535
GOTERM_BP_DIRECT	GO:0048538~thymus development	7	0.576132	0.0338207	NM_007462, NM_001205044, NM_007499, NM_011382, NM_010901, NM_139294, NM_009370	1182	61	29712	2.88458	1	0.563162	0.550596
GOTERM_BP_DIRECT	GO:0050769~positive regulation of neurogenesis	6	0.493827	0.0351003	NM_015781, NM_176953, NM_019763, NM_008549, NM_001098222, NM_001109909	1182	46	29712	3.27875	1	0.579155	0.566231
GOTERM_BP_DIRECT	GO:0045995~regulation of embryonic development	6	0.493827	0.0351003	NM_026106, NM_026574, NM_028136, NM_201232, NM_009834, NM_001080755	1182	46	29712	3.27875	1	0.579155	0.566231
GOTERM_BP_DIRECT	GO:0003007~heart morphogenesis	8	0.658436	0.0353885	NM_001081149, NM_001081321, NM_023420, NM_009483, NM_001164222, NM_009231, NM_201232, NM_009758, NM_175251	1182	78	29712	2.57816	1	0.581268	0.568298
GOTERM_BP_DIRECT	GO:0050821~protein stabilization	16	1.31687	0.0358468	NM_001302382, NM_001081430, NM_010480, NM_053089, NM_008960, NM_009458, NM_010477, NM_009481, NM_026641, NM_009460, NM_019745, NM_019635, NM_178281, NM_001045529, NM_027880, NM_027000	1182	225	29712	1.78752	1	0.586144	0.573065
GOTERM_BP_DIRECT	GO:0032259~methylation	12	0.987654	0.0374319	NM_001040398, NM_001081049, NM_026303, NM_183028, NM_175312, NM_001038695, NM_010067, NM_001081340, NM_001308482, NM_022724, NM_026120, NM_008739	1182	150	29712	2.01096	1	0.605305	0.591798
GOTERM_BP_DIRECT	GO:0000226~microtubule cytoskeleton organization	12	0.987654	0.0374319	NM_007684, NM_172054, NM_178337, NM_173400, NM_019405, NM_139227, NM_001081360, NM_019670, NM_144825, NM_029705, NM_177805, NM_133833	1182	150	29712	2.01096	1	0.605305	0.591798
GOTERM_BP_DIRECT	GO:0043524~negative regulation of neuron apoptotic process	15	1.23457	0.0376374	NM_176953, NM_001159351, NM_145452, NM_001290424, NM_011382, NM_009847, NM_013559, NM_007540, NM_007452, NM_011348, NM_010477, NM_010431, NM_001098222, NM_019812, NM_139294	1182	207	29712	1.82153	1	0.605305	0.591798
GOTERM_BP_DIRECT	GO:0000183~rDNA heterochromatin formation	3	0.246914	0.0376857	NM_199028, NM_053124, NM_019812	1182	8	29712	9.4264	1	0.605305	0.591798
GOTERM_BP_DIRECT	GO:0042542~response to hydrogen peroxide	6	0.493827	0.038041	NM_007452, NM_001277219, NM_008467, NM_016700, NM_019812, NM_001013367	1182	47	29712	3.20899	1	0.608322	0.594747
GOTERM_BP_DIRECT	GO:0043066~negative regulation of apoptotic process	37	3.04527	0.0393999	NM_001305258, NM_001114334, NM_019499, NM_001081363, NM_026742, NM_145452, NM_145991, NM_053089, NM_025816, NM_009826, NM_008960, NM_009831, NM_007452, NM_009458, NM_010477, NM_010431, NM_019745, NM_139294, NM_009370, NM_001081216, NM_133758, NM_001243712, NM_011163, NM_011361, NM_011382, NM_001013367, NM_008234, NM_007540, NM_011631, NM_007462, NM_008298, NM_007566, NM_026002, NM_016700, NM_0198…	1182	666	29712	1.3965	1	0.627288	0.61329
GOTERM_BP_DIRECT	GO:0071560~cellular response to transforming growth factor beta stimulus	8	0.658436	0.0397993	NM_011546, NM_001081049, NM_001205132, NM_009316, NM_001277219, NM_009481, NM_009483, NM_009370	1182	80	29712	2.51371	1	0.63088	0.616802
GOTERM_BP_DIRECT	GO:0061003~positive regulation of dendritic spine morphogenesis	5	0.411523	0.040706	NM_016739, NM_001301351, NM_001111289, NM_028136, NM_146243, NM_001098222	1182	33	29712	3.80864	1	0.639665	0.625392
GOTERM_BP_DIRECT	GO:0031047~regulatory ncRNA-mediated gene silencing	5	0.411523	0.040706	NM_177124, NM_144910, NM_153402, NM_026067, NM_144925	1182	33	29712	3.80864	1	0.639665	0.625392
GOTERM_BP_DIRECT	GO:2001237~negative regulation of extrinsic apoptotic signaling pathway	6	0.493827	0.0411279	NM_001081216, NM_001114334, NM_007566, NM_001199141, NM_009370, NM_009826	1182	48	29712	3.14213	1	0.64351	0.629151
GOTERM_BP_DIRECT	GO:0035720~intraciliary anterograde transport	4	0.329218	0.0431205	NM_009376, NM_026641, NM_028235, NM_009879	1182	20	29712	5.02741	1	0.663252	0.648453
GOTERM_BP_DIRECT	GO:0007088~regulation of mitotic nuclear division	4	0.329218	0.0431205	NM_001081117, NM_175265, NM_025995, NM_173762	1182	20	29712	5.02741	1	0.663252	0.648453
GOTERM_BP_DIRECT	GO:0060236~regulation of mitotic spindle organization	4	0.329218	0.0431205	NM_001003908, NM_175265, NM_001014996, NM_001081230	1182	20	29712	5.02741	1	0.663252	0.648453
GOTERM_BP_DIRECT	GO:0050684~regulation of mRNA processing	4	0.329218	0.0431205	NM_173441, NM_007842, NM_026337, NM_021361	1182	20	29712	5.02741	1	0.663252	0.648453
GOTERM_BP_DIRECT	GO:0034599~cellular response to oxidative stress	9	0.740741	0.0435881	NM_027869, NM_007452, NM_001025093, NM_010431, NM_016700, NM_183165, NM_198033, NM_001013367, NM_016716	1182	99	29712	2.28519	1	0.667615	0.652717
GOTERM_BP_DIRECT	GO:0000077~DNA damage checkpoint signaling	6	0.493827	0.044362	NM_001013371, NM_013752, NM_007499, NM_176979, NM_007691, NM_025372	1182	49	29712	3.07801	1	0.671007	0.656034
GOTERM_BP_DIRECT	GO:0001837~epithelial to mesenchymal transition	6	0.493827	0.044362	NM_024459, NM_010431, NM_172653, NM_009072, NM_009071, NM_009370	1182	49	29712	3.07801	1	0.671007	0.656034
GOTERM_BP_DIRECT	GO:0030030~cell projection organization	8	0.658436	0.044554	NM_178654, NM_031998, NM_199316, NM_176976, NM_019670, NM_001081091, NM_028284, NM_016716	1182	82	29712	2.4524	1	0.671007	0.656034
GOTERM_BP_DIRECT	GO:0008585~female gonad development	5	0.411523	0.0447338	NM_009556, NR_028428, NM_007499, NM_178892, NM_133942	1182	34	29712	3.69663	1	0.671007	0.656034
GOTERM_BP_DIRECT	GO:0001935~endothelial cell proliferation	5	0.411523	0.0447338	NM_010897, NM_007561, NM_007462, NM_010439, NM_009370	1182	34	29712	3.69663	1	0.671007	0.656034
GOTERM_BP_DIRECT	GO:0032868~response to insulin	9	0.740741	0.0458017	NM_011920, NM_139144, NM_175266, NM_001114334, NM_026499, NM_019812, NM_001166477, NM_009847, NM_011504	1182	100	29712	2.26234	1	0.67718	0.66207
GOTERM_BP_DIRECT	GO:0070192~chromosome organization involved in meiotic cell cycle	3	0.246914	0.0471974	NM_009012, NM_007499, NM_001127576	1182	9	29712	8.37902	1	0.67718	0.66207
GOTERM_BP_DIRECT	GO:0034243~regulation of transcription elongation by RNA polymerase II	3	0.246914	0.0471974	NM_028932, NM_001199141, NM_175639	1182	9	29712	8.37902	1	0.67718	0.66207
GOTERM_BP_DIRECT	GO:2000270~negative regulation of fibroblast apoptotic process	3	0.246914	0.0471974	NM_001305258, NM_019812, NM_011801	1182	9	29712	8.37902	1	0.67718	0.66207
GOTERM_BP_DIRECT	GO:1903140~regulation of establishment of endothelial barrier	3	0.246914	0.0471974	NM_026647, NM_009072, NM_009071	1182	9	29712	8.37902	1	0.67718	0.66207
GOTERM_BP_DIRECT	GO:1902237~positive regulation of endoplasmic reticulum stress-induced intrinsic apoptotic signaling pathway	3	0.246914	0.0471974	NM_019812, NM_010878, NM_001127177	1182	9	29712	8.37902	1	0.67718	0.66207
GOTERM_BP_DIRECT	GO:0034080~CENP-A containing chromatin assembly	3	0.246914	0.0471974	NM_001305631, NM_001081475, NM_026348	1182	9	29712	8.37902	1	0.67718	0.66207
GOTERM_BP_DIRECT	GO:0090522~vesicle tethering involved in exocytosis	3	0.246914	0.0471974	NM_175353, NM_001289770, NM_177077	1182	9	29712	8.37902	1	0.67718	0.66207
GOTERM_BP_DIRECT	GO:0051026~chiasma assembly	3	0.246914	0.0471974	NM_009458, NM_178309, NM_001111119	1182	9	29712	8.37902	1	0.67718	0.66207
GOTERM_BP_DIRECT	GO:0044788~modulation by host of viral process	3	0.246914	0.0471974	NM_025887, NM_001001932, NM_009072	1182	9	29712	8.37902	1	0.67718	0.66207
GOTERM_BP_DIRECT	GO:0106300~protein-DNA covalent cross-linking repair	3	0.246914	0.0471974	NM_173443, NM_026640, NM_178309	1182	9	29712	8.37902	1	0.67718	0.66207
GOTERM_BP_DIRECT	GO:0042026~protein refolding	4	0.329218	0.0488654	NM_008298, NM_010477, NM_030201, NM_010480	1182	21	29712	4.78801	1	0.683783	0.668525
GOTERM_BP_DIRECT	GO:0048745~smooth muscle tissue development	4	0.329218	0.0488654	NM_001197322, NM_010897, NM_009551, NM_178892	1182	21	29712	4.78801	1	0.683783	0.668525
GOTERM_BP_DIRECT	GO:0048599~oocyte development	4	0.329218	0.0488654	NM_153422, NM_007499, NM_001163013, NM_001127576	1182	21	29712	4.78801	1	0.683783	0.668525
GOTERM_BP_DIRECT	GO:0045724~positive regulation of cilium assembly	4	0.329218	0.0488654	NM_182995, NM_009376, NM_176841, NM_008613	1182	21	29712	4.78801	1	0.683783	0.668525
GOTERM_BP_DIRECT	GO:0046785~microtubule polymerization	4	0.329218	0.0488654	NM_007462, NM_025995, NM_001014996, NM_019670	1182	21	29712	4.78801	1	0.683783	0.668525
GOTERM_BP_DIRECT	GO:0006284~base-excision repair	5	0.411523	0.0489762	NM_009632, NM_133758, NM_029943, NM_001166477, NM_010439	1182	35	29712	3.59101	1	0.683783	0.668525
GOTERM_BP_DIRECT	GO:0006367~transcription initiation at RNA polymerase II promoter	5	0.411523	0.0489762	NM_175770, NM_145546, NM_001100449, NM_008186, NM_031391	1182	35	29712	3.59101	1	0.683783	0.668525
GOTERM_BP_DIRECT	GO:0045732~positive regulation of protein catabolic process	8	0.658436	0.049659	NM_001110142, NM_029870, NM_007462, NM_001161362, NM_177783, NM_001303033, NM_001243712, NM_010480, NM_178892	1182	84	29712	2.39401	1	0.69066	0.675249

## Sheet: zfp998_induced_ddr
Expression of Zfp998-induced DNA damage response (DDR) genes
Transcript_id	Gene_id	KD-C_repeat1	KD-C_repeat2	transient Zfp998 KD_repeat1	transient Zfp998 KD_repeat2
NM_001013371	Dtx3l	4.56936	3.60848	1.76079	1.97787
NM_001013608	Ercc6l2	7.18319	6.9531	1.29105	1.11713
NM_001025093	Atf2	3.62057	3.03501	0.510649	0.277335
NM_001025392	Bclaf1	27.6062	26.1002	3.2809	2.1094
NM_001029856	Atad5	10.4364	8.63545	0.959705	0.897027
NM_001076789	Cbx5	42.6756	38.046	11.4793	11.603
NM_001081101	Uvssa	0.565586	0.368107	0.132887	0.0836909
NM_001081223	Rbbp8	9.82115	9.06572	1.7426	1.42417
NM_001081225	Fam178a	12.7997	11.1837	4.7521	4.64531
NM_001081340	Setd2	18.8939	15.5047	1.25072	1.15618
NM_001081359	Ubr5	34.6644	25.3118	17.2447	16.2255
NM_001081422	Bod1l	5.92434	4.82484	0.370346	0.350384
NM_001110142	Cul4b	6.24877	7.38022	0.6163	1.43241
NM_001110216	Cbx5	4.34863	3.31249	0.954386	0.64131
NM_001146081	Fancb	4.6382	4.28089	0.659385	0.958073
NM_001167730	Rad18	3.07898	2.37721	0.967823	0.411482
NM_001197322	Foxp1	12.2754	11.3523	5.48699	5.10357
NM_001252684	Smc5	6.95833	7.85171	0.580425	0.390697
NM_001282093	Wac	8.858	5.19816	2.56673	1.71115
NM_001290424	Fmr1	7.75929	6.42568	0.417504	0.461528
NM_001301414	Usp1	36.2655	27.5445	6.54322	3.27161
NM_007462	Apc	9.50863	7.59726	0.872547	0.661414
NM_007499	Atm	10.0358	8.15334	0.619187	0.546473
NM_007624	Cbx3	168.71	164.866	53.2129	54.3294
NM_007691	Chek1	21.9316	21.9565	4.61446	4.99073
NM_007790	Smc3	60.3719	57.5117	8.48297	7.3796
NM_007958	Smarcad1	31.4154	27.4322	2.50317	2.65649
NM_008186	Gtf2h1	51.7318	50.1421	25.6015	23.0336
NM_009012	Rad50	13.042	11.2964	5.24865	5.0774
NM_009458	Ube2b	28.4472	27.4557	16.7788	18.0751
NM_009632	Parp2	32.871	33.6061	21.1729	19.3576
NM_009764	Brca1	22.1057	18.3773	8.75548	8.3574
NM_010439	Hmgb1	314.443	329.338	132.221	131.761
NM_011307	Uimc1	14.5501	15.8204	5.93107	6.85748
NM_011361	Sgk1	73.36	67.72	44.3349	41.4794
NM_011623	Top2a	161.148	146.44	41.8198	41.8626
NM_011960	Parg	19.9799	17.9891	7.3586	8.25626
NM_013752	Nbn	10.6087	11.2283	3.23667	2.94363
NM_019405	Cetn2	28.4277	29.0815	10.805	12.6484
NM_019812	Sirt1	27.0444	30.3693	1.44654	1.78462
NM_021310	Jmy	3.57426	2.96975	1.29158	1.47005
NM_023603	Sfpq	116.916	122.969	40.775	43.9093
NM_025372	Tipin	146.026	154.313	76.1902	79.7507
NM_025541	Asf1a	24.395	25.9771	10.0532	9.72148
NM_025979	Mastl	8.52194	8.60739	1.56917	1.45714
NM_025995	Fbxo5	60.3068	59.6258	35.1796	36.0793
NM_026303	Alkbh8	6.90416	5.11345	0.781766	1.1524
NM_026515	2810417H13Rik	65.7761	67.2377	38.0414	37.8135
NM_026574	Ino80	12.1642	10.9299	6.81188	7.01018
NM_026576	Etaa1	15.4931	13.8588	1.58055	2.29807
NM_026640	Fam111a	12.1469	10.4679	3.23684	2.96579
NM_027355	Rnf168	15.0341	13.8643	8.76682	8.40303
NM_028696	Nabp1	8.6729	7.59727	4.50326	4.36291
NM_028887	Smchd1	15.6946	12.2324	3.71206	3.69867
NM_029943	Apex2	11.6814	10.2165	6.25744	6.49732
NM_033604	Rnf111	8.58127	8.9838	5.22048	4.72586
NM_053124	Smarca5	111.988	108.881	12.6325	11.8514
NM_080560	Ube2n	60.4207	67.5007	35.8286	32.835
NM_133758	Usp47	13.4878	12.0455	6.4861	6.75187
NM_134013	Psme4	35.8732	30.4745	8.49911	8.60999
NM_134034	Smek2	14.4467	12.7527	0.947516	1.20904
NM_134097	Topors	39.3948	36.395	12.9646	12.7946
NM_144825	Taok1	8.01328	6.41018	0.390507	0.362764
NM_172280	2210018M11Rik	11.7461	10.5646	5.10622	4.62804
NM_172663	Epc2	8.72288	7.06719	1.27426	0.800582
NM_172664	Tlk1	23.7987	22.9504	7.9779	8.6295
NM_172712	Uba6	10.8178	8.88434	0.638036	0.557023
NM_173443	Vcpip1	4.26591	3.67882	0.917749	0.895014
NM_175238	Rif1	48.3358	37.3435	0.93654	0.619603
NM_176953	Lig4	7.16925	7.03962	1.36688	1.37952
NM_176979	Topbp1	46.7806	38.657	17.6903	16.0737
NM_177331	Gen1	7.34685	7.00186	1.08921	0.961088
NM_178309	Brip1	3.58708	3.56855	1.13362	0.934569
NM_178912	Fancm	11.1783	9.70019	0.853738	0.994328
NM_198007	Ascc3	7.09392	5.96945	0.816759	0.595919
NM_198033	Setx	29.3785	21.7075	1.79157	1.71636
NM_199476	Rrm2b	1.6833	1.64719	0.589441	0.32886
NM_201232	Nipbl	2.74798	2.98103	0.176372	0.291388
NM_207623	Rnf138	14.7984	12.839	2.73354	2.83499

## Sheet: transcription
Expression of Zfp998-induced transcription realated genes
Transcript_id	Gene_id	KD-C_repeat1	KD-C_repeat2	transient Zfp998 KD_repeat1	transient Zfp998 KD_repeat2
NM_001001932	Eea1	2.87167	2.27155	0.323595	0.21997
NM_001003908	Cltc	81.3289	68.5299	38.4259	37.3734
NM_001004140	Ckap2	50.1952	48.7778	21.7105	20.4862
NM_001004436	Wapal	26.9535	20.5299	6.05048	7.07187
NM_001005509	Eif2a	78.8897	80.3893	18.3823	19.5132
NM_001008501	Zfp760	4.60533	3.84411	0.224819	0.16344
NM_001008506	Zc3h14	5.97966	5.48878	2.04722	0.688997
NM_001013391	Cpsf6	25.676	24.1244	11.1435	10.7545
NM_001013786	Zscan26	9.64592	9.4993	3.48679	3.38884
NM_001013806	Ankrd13c	17.1969	15.9676	9.06798	8.47588
NM_001014973	Snx13	3.23128	2.52172	0.454798	0.432579
NM_001024135	Kbtbd7	3.80183	4.02807	0.844137	0.693056
NM_001024604	Ankrd28	17.6712	15.1477	9.81121	9.59895
NM_001024712	Gm3696	2.52614	2.53949	0.631615	0.940025
NM_001024731	Gm20939	4.05567	3.66185	0.234542	0.193025
NM_001024917	N4bp2	10.2968	7.79542	2.05086	1.95579
NM_001024950	Zfp563	1.23339	1.00548	0.187503	0.254685
NM_001024952	Rc3h1	3.72331	3.26544	0.635326	0.789912
NM_001025102	Arl14ep	12.2071	11.4958	6.62569	6.93712
NM_001025392	Bclaf1	27.6062	26.1002	3.2809	2.1094
NM_001033159	Zfp597	2.26696	2.00223	0.330433	0.270353
NM_001033173	Usp31	4.65798	4.03744	1.83644	1.50359
NM_001033270	Slc4a7	10.2399	8.25119	2.58301	2.40558
NM_001033430	Kdm7a	2.05382	1.88297	0.246908	0.254504
NM_001033441	Alg10b	12.7411	10.4743	2.00411	2.45151
NM_001033472	A830080D01Rik	19.8875	16.5022	1.63207	1.38573
NM_001033532	AW554918	1.47505	1.16294	0.697155	0.591487
NM_001037926	Gm13051	62.741	54.1597	2.61001	2.52732
NM_001038695	Kdm3a	23.6303	30.4	18.4571	14.5861
NM_001038696	Rnpc3	2.30913	1.66529	0.0821092	0.0856136
NM_001039209	Gm13152	4.5253	3.60417	0.375143	0.0549494
NM_001039214	Mex3c	10.9546	10.8714	6.5354	6.36437
NM_001039483	Tmco1	17.038	17.1588	9.00827	9.25292
NM_001045513	Raph1	6.77089	6.11669	3.38565	3.12556
NM_001048250	Smim15	37.0661	38.0614	6.11112	5.7094
NM_001080931	Med13	6.20179	5.08112	0.845809	0.885923
NM_001080941	Zfp429	3.32084	2.30842	0.768662	0.592664
NM_001080977	Rsbn1l	6.0343	5.67071	1.30131	1.2493
NM_001081049	Kmt2a	6.66833	4.76894	3.29904	3.49776
NM_001081222	Esco1	8.20548	7.04547	0.317187	0.314141
NM_001081230	Map9	2.13224	1.56862	0.218947	0.234628
NM_001081422	Bod1l	5.92434	4.82484	0.370346	0.350384
NM_001085546	Gm14393	14.106	10.2535	2.3087	1.69927
NM_001093753	Srsf11	24.41	30.3913	12.8311	14.1311
NM_001099323	Zkscan16	1.07227	0.660303	0.103193	0.169906
NM_001099327	Gm14305	7.13824	5.52071	0.445511	0.572981
NM_001100451	Msl2	12.5615	12.0562	4.36543	4.55501
NM_001102423	Stx16	3.17111	2.45313	1.64883	1.46925
NM_001103182	Lin9	9.63994	9.0604	2.27112	2.30066
NM_001105557	Zfp938	4.48632	3.57876	1.59736	1.67256
NM_001109909	Srrt	31.0221	19.6957	15.4484	12.1249
NM_001110330	Fiz1	15.0549	13.392	8.34694	8.19473
NM_001111119	Ccnb1ip1	12.7342	12.6089	6.31157	6.22045
NM_001112796	Bicd1	0.642358	0.495877	0.110959	0.0740312
NM_001123327	Qser1	10.6862	8.39625	1.22675	1.17192
NM_001127576	Gm1564	2.7803	2.40228	0.326557	0.323904
NM_001135577	Smim13	2.53707	3.12297	0.964434	1.12072
NM_001142411	Zfp937	1.52032	1.36193	0.1175	0.0766875
NM_001142957	Zfp955b	8.1015	7.25832	0.553233	0.424866
NM_001145863	Gm14139	10.2515	10.0022	0.857474	0.807513
NM_001145919	Ythdf3	18.4393	14.5285	1.94803	1.37607
NM_001160181	Tor1aip2	8.06909	19.0555	3.05753	3.92806
NM_001160412	Triml2	13.8761	15.7921	5.17868	4.15432
NM_001162911	Zfp934	3.23676	2.41784	0.172313	0.258992
NM_001162917	Dennd4a	2.23153	2.12705	1.1928	0.979691
NM_001162956	Ccdc138	3.11177	2.61847	0.996289	1.1225
NM_001164090	Bcap29	11.6044	13.5806	2.7741	2.86426
NM_001164639	Slk	13.0648	11.1875	2.20337	2.26079
NM_001164727	Gm10406	2.116	2.81577	0.783758	0.974534
NM_001166371	Zfp638	5.09721	3.4377	0.0391302	0.17424
NM_001166645	Zfp882	2.14273	1.78321	0.14521	0.149611
NM_001167730	Rad18	3.07898	2.37721	0.967823	0.411482
NM_001177568	Gm14420	6.19893	5.90474	0.47747	0.500868
NM_001177631	Etl4	15.1526	13.6596	8.44879	8.47427
NM_001177844	Frmd4a	4.48339	4.54813	1.86421	2.07625
NM_001199105	Trp53inp1	6.94868	8.03457	2.21727	1.80187
NM_001205044	Jarid2	15.1259	15.319	7.69029	4.52407
NM_001242419	Susd6	3.86751	3.06011	1.91458	1.49902
NM_001243161	Alg11	3.56583	3.71878	1.06639	1.05946
NM_001252466	Ranbp3	15.2606	11.1227	6.70378	7.49917
NM_001256142	Fsbp	1.73278	2.45584	0.612342	0.637493
NM_001291114	Rbm39	63.1397	53.3856	12.6571	16.5557
NM_001309401	Gm3636	4.27918	4.40992	1.43493	1.25599
NM_007499	Atm	10.0358	8.15334	0.619187	0.546473
NM_007691	Chek1	21.9316	21.9565	4.61446	4.99073
NM_007861	Dld	49.9494	47.5396	21.906	21.7285
NM_008186	Gtf2h1	51.7318	50.1421	25.6015	23.0336
NM_008298	Dnaja1	83.2466	90.7151	25.6816	25.272
NM_008861	Pkd2	7.89684	7.1813	2.40327	2.82334
NM_009012	Rad50	13.042	11.2964	5.24865	5.0774
NM_009282	Stag1	17.1046	15.0055	1.70614	1.49614
NM_009359	Tex9	7.50714	6.60011	1.02974	1.04731
NM_009544	Zfp105	14.7183	15.6144	5.5276	6.76319
NM_009551	Zfand5	7.97716	8.43513	4.45142	4.41396
NM_009556	Zfp42	77.5641	79.0329	47.226	46.9184
NM_009562	Zfp62	6.92552	6.06931	0.526997	0.229078
NM_009584	Dnajc2	77.6157	79.7876	25.7363	27.3978
NM_009767	Chic1	3.33294	2.95243	0.394469	0.255963
NM_010049	Dhfr	13.9492	15.0378	7.09777	6.45704
NM_010330	Emb	37.5222	35.5936	21.9928	21.6482
NM_010431	Hif1a	31.7935	27.0012	4.46568	4.30131
NM_010439	Hmgb1	314.443	329.338	132.221	131.761
NM_010477	Hspd1	675.153	644.6	351.05	351.712
NM_010918	Nktr	12.0898	11.3193	4.51798	4.54446
NM_011163	Eif2ak2	5.67526	5.03147	0.860491	1.07144
NM_011240	Ranbp2	30.2823	23.8099	0.775211	0.612415
NM_011251	Rbm6	17.6692	18.547	6.09859	6.99741
NM_011307	Uimc1	14.5501	15.8204	5.93107	6.85748
NM_011484	Stam	12.6233	11.685	5.98475	5.15621
NM_011584	Nr1d2	3.09541	3.28198	1.12051	1.21557
NM_011631	Hsp90b1	221.161	232.705	91.375	88.2984
NM_011760	Zfp54	0.332886	0.694311	0.0229884	0.165551
NM_011762	Zfp59	8.3655	6.49705	1.46259	1.82553
NM_011765	Zfp97	10.7197	8.00412	0.794017	0.903072
NM_011801	Cfdp1	318.461	324.605	193.813	188.46
NM_011982	Homer1	3.52929	2.09211	0.428771	0.489738
NM_013685	Tcf4	1.8559	2.19693	0.443304	0.334415
NM_013720	Mga	17.2097	13.0391	1.9046	1.84941
NM_013752	Nbn	10.6087	11.2283	3.23667	2.94363
NM_013902	Fkbp3	327.866	348.196	111.282	115.305
NM_015751	Abce1	137.75	122.846	14.8939	14.9279
NM_016739	Caprin1	40.5694	36.2525	14.0348	14.7599
NM_019760	Serinc1	22.0129	20.34	9.34775	9.4145
NM_019812	Sirt1	27.0444	30.3693	1.44654	1.78462
NM_020558	C1d	9.64237	10.0187	2.98553	2.6936
NM_021315	Noc3l	23.1824	20.2376	8.38921	7.98804
NM_023420	Col4a3bp	3.21409	2.74875	0.639444	0.989285
NM_023773	Mphosph8	50.0853	44.1237	9.82089	10.1879
NM_025335	Tmem167	5.4312	5.50726	1.04293	1.13623
NM_026009	Ccdc47	36.8294	36.1612	14.1089	15.9729
NM_026065	Mrpl42	226.839	234.385	90.2374	92.6735
NM_026110	Paxbp1	14.05	14.4822	2.14903	2.54636
NM_026348	Itgb3bp	1.15055	2.00679	0.485458	0.673289
NM_027016	Sec62	21.5893	22.4338	10.6551	11.1904
NM_027349	Rbm25	69.007	71.7918	13.8029	12.5552
NM_027435	Atad2	33.999	27.3138	1.98243	2.33006
NM_027453	Btf3l4	23.3916	26.4034	10.4147	9.44607
NM_027545	Cwf19l2	10.0078	7.90853	0.438459	0.801088
NM_027703	Zfp626	2.59475	2.78962	0.391281	0.318244
NM_027769	Cpne3	6.20321	5.51527	2.92629	2.76537
NM_028136	Dhx36	20.1338	20.5913	2.6904	2.83992
NM_028339	Tmx1	15.1745	14.6389	8.86829	8.91208
NM_028390	Anln	29.1429	24.9754	14.4514	13.5446
NM_028446	Trip11	3.06488	2.34335	0.168637	0.0868852
NM_028546	1700066M21Rik	2.91763	3.23012	0.609037	0.7052
NM_028950	Nsun6	2.40284	1.6402	1.19574	1.27022
NM_029368	Tex30	21.946	25.5529	8.74297	7.9456
NM_029891	Nkrf	9.80207	9.36286	2.86887	2.63111
NM_030096	Ddx52	25.5381	22.9478	4.91398	4.63208
NM_031179	Sf3b1	59.0013	57.0293	26.3231	25.1199
NM_033322	Lztfl1	3.49131	3.4861	0.479423	0.527616
NM_053089	Naa15	34.394	31.7285	2.58669	2.45317
NM_133354	Sumo2	810.624	798.592	425.816	429.591
NM_133737	Lancl2	8.38163	8.40337	3.5989	3.67395
NM_134012	Mbtd1	20.1358	17.2531	3.02408	3.10461
NM_138953	Ell2	8.93971	8.11501	3.51492	4.61916
NM_139227	Atxn7	1.61014	1.60541	0.561915	0.603521
NM_139294	Braf	6.62403	5.55938	0.749048	0.800487
NM_144788	Hectd1	26.7165	22.3515	12.1596	12.7364
NM_145151	Crebzf	7.97145	7.74982	4.49006	3.71157
NM_145221	Appl1	9.5697	9.10897	1.32351	1.33983
NM_145490	Zfp959	3.47716	3.12766	0.583006	0.569414
NM_145514	Wdr26	16.1876	14.513	6.79493	6.90731
NM_145569	Mat2a	151.914	146.304	43.9717	42.1611
NM_145599	Tmem184c	17.0707	14.4422	2.20288	3.11109
NM_146084	Fam13b	9.03366	6.70327	2.59273	2.04111
NM_146190	Tubgcp5	10.7154	9.91056	4.58151	4.05698
NM_146234	Mmgt1	7.04732	5.77466	1.17459	1.46284
NM_146253	Zbtb6	3.99316	4.56412	0.525193	0.389991
NM_148930	Rbm5	27.6699	28.6913	15.4223	14.5989
NM_153794	Fam210a	5.10343	4.3389	1.90424	2.03723
NM_153806	Dnttip2	78.0973	69.3751	7.20443	6.40583
NM_172409	Fmnl2	8.0968	6.85485	4.39621	3.95258
NM_172462	Zfp11	0.973233	1.22985	0.457196	0.500236
NM_172482	Zfp719	2.6198	2.13503	0.0992645	0.124981
NM_172508	Dse	26.5445	24.2792	9.2593	9.08855
NM_172645	Suco	5.42002	4.74177	0.698814	0.702293
NM_172664	Tlk1	23.7987	22.9504	7.9779	8.6295
NM_172919	Zfp846	2.42818	2.17452	0.901386	0.711836
NM_172920	Dpy19l1	15.2531	13.861	7.97288	8.53686
NM_173374	Srsf1	122.545	116.762	58.347	59.2205
NM_173441	Iws1	12.316	11.2235	5.3746	5.52849
NM_173870	Mgat4a	1.92436	1.48521	0.88631	0.880819
NM_175091	Tnks	14.2355	9.99882	6.8764	7.4248
NM_175263	Notum	18.5507	18.9077	10.1562	10.4102
NM_175518	Tmem245	5.81979	4.24203	2.15444	1.99329
NM_176841	Ccdc88a	3.1789	2.21944	0.036377	0.0499923
NM_176953	Lig4	7.16925	7.03962	1.36688	1.37952
NM_177429	Ofd1	6.66917	6.11673	1.07098	1.10309
NM_177680	Ythdc1	37.759	38.544	12.0995	12.017
NM_177852	Dido1	1.5722	0.760147	0.161985	0.336134
NM_178142	Lcorl	1.56487	1.60394	0.211042	0.3217
NM_178210	Hist1h4j	13.7875	1.3596	1.5465	0.711612
NM_178337	Tbce	12.0768	15.5395	2.02612	3.92524
NM_178367	Dhx33	12.5934	10.5058	6.37751	6.14373
NM_178417	Zfp867	2.80953	2.47449	0.961592	0.682742
NM_178603	Mrpl50	29.6123	32.8053	15.1472	14.785
NM_178654	Pkn2	17.6572	15.9066	4.50112	5.37028
NM_183025	A430033K04Rik	1.97716	1.43032	0.707374	0.765468
NM_183027	Ap1s3	4.70729	4.72133	2.9384	2.57143
NM_183165	Pyroxd1	2.68402	2.4939	0.525062	0.937723
NM_198007	Ascc3	7.09392	5.96945	0.816759	0.595919
NM_198619	Zfp933	1.87359	1.72149	0.104786	0.121411
NM_198957	Rbm12b2	6.98093	5.66741	1.57354	1.43874
NM_201361	Rmdn2	1.10113	1.42416	0.374026	0.314449
NM_207623	Rnf138	14.7984	12.839	2.73354	2.83499
NR_015531	Dancr	5.97801	7.399	1.56409	0.905013
NR_037986	Platr22	1.67408	1.97564	0.448579	0.344862
NR_103491	Gm38426	5.16148	6.51736	1.90156	2.65754

## Sheet: replication
Expression of Zfp998-induced DNA replication genes
Transcript_id	Gene_id	KD-C_repeat1	KD-C_repeat2	transient Zfp998 KD_repeat1	transient Zfp998 KD_repeat2
NM_001081222	Esco1	8.20548	7.04547	0.317187	0.314141
NM_001130184	Jade1	68.2022	58.1132	16.2072	15.3079
NM_001159563	Orc3	5.24083	5.27395	1.54458	2.43662
NM_007790	Smc3	60.3719	57.5117	8.48297	7.3796
NM_008321	Id3	46.1666	44.7927	21.05	18.2533
NM_025995	Fbxo5	60.3068	59.6258	35.1796	36.0793
NM_026574	Ino80	12.1642	10.9299	6.81188	7.01018
NM_028039	Esco2	43.3278	41.7666	4.33933	4.91444
NM_053124	Smarca5	111.988	108.881	12.6325	11.8514
NM_176841	Ccdc88a	3.1789	2.21944	0.036377	0.0499923

## Sheet: HR
Expression of Zfp998-induced genes for HR repair
Transcript_id	Gene_id	KD-C_repeat1	KD-C_repeat2	transient Zfp998 KD_repeat1	transient Zfp998 KD_repeat2
NM_001081223	Rbbp8	9.82115	9.06572	1.7426	1.42417
NM_001252684	Smc5	6.95833	7.85171	0.580425	0.390697
NM_007499	Atm	10.0358	8.15334	0.619187	0.546473
NM_009764	Brca1	22.1057	18.3773	8.75548	8.3574
NM_013752	Nbn	10.6087	11.2283	3.23667	2.94363
NM_023603	Sfpq	116.916	122.969	40.775	43.9093
NM_026574	Ino80	12.1642	10.9299	6.81188	7.01018
NM_027497	Epc1	6.83531	6.16494	3.77985	2.24679
NM_028696	Nabp1	8.6729	7.59727	4.50326	4.36291
NM_080560	Ube2n	60.4207	67.5007	35.8286	32.835
NM_134012	Mbtd1	20.1358	17.2531	3.02408	3.10461
NM_177331	Gen1	7.34685	7.00186	1.08921	0.961088
NM_207623	Rnf138	14.7984	12.839	2.73354	2.83499

## Sheet: stem cell_maintainence
Expression of Zfp998-induced genes for stem cell population maintainence
Transcript_id	Gene_id	KD-C_repeat1	KD-C_repeat2	transient Zfp998 KD_repeat1	transient Zfp998 KD_repeat2
NM_001048250	Smim15	37.0661	38.0614	6.11112	5.7094
NM_001079830	Trim33	2.45925	2.02481	0.261675	0.73263
NM_001253759	Enox1	8.57379	6.19644	2.66851	2.34293
NM_001254951	Zfp850	5.70194	5.20894	0.431609	0.248036
NM_007497	Atf1	33.794	35.6673	17.0519	15.7949
NM_007842	Dhx9	180.201	170.145	66.809	65.3935
NM_009764	Brca1	22.1057	18.3773	8.75548	8.3574
NM_025335	Tmem167	5.4312	5.50726	1.04293	1.13623
NM_146084	Fam13b	9.03366	6.70327	2.59273	2.04111
NM_153552	Thoc1	17.4329	17.7597	1.54023	1.67583
NM_175238	Rif1	48.3358	37.3435	0.93654	0.619603
NM_175251	Arid2	13.3185	10.7096	5.81046	5.55989
NM_175494	Zfp367	6.888	7.65344	3.23551	2.78152
NM_201361	Rmdn2	1.10113	1.42416	0.374026	0.314449

## Sheet: aging
Expression of Zfp998-suppressed genes for aging
Transcript_id	Gene_id	KD-C_repeat1	KD-C_repeat2	transient Zfp998 KD_repeat1	transient Zfp998 KD_repeat2
NM_001042558	Apaf1	2.7129	2.05915	5.7516	6.89349
NM_001113384	Gnao1	0.40948	0.448036	1.43608	1.54902
NM_001291058	Cd68	0.897385	1.14499	4.24066	3.38363
NM_001303423	Aldoc	8.75568	8.8476	35.396	32.9512
NM_009696	Apoe	474.787	459.442	1737.56	1730.3
NM_009775	Tspo	10.9346	10.8849	39.646	31.9587
NM_010234	Fos	0.997629	0.90747	2.57031	2.52523
NM_010591	Jun	1.29269	1.47051	11.6077	11.6729
NM_013591	Madcam1	0.386212	0.42182	2.58192	2.4173

[truncated: 2 more sheets: development, carbohydrate metabolic]
